# Supplementary material for: Comment on 'Valid molecular dynamics simulations of human hemoglobin require a surprisingly large box size'
Source: eLife. 2019 Jun 20;8:e44718. doi: 10.7554/eLife.44718 (PMC6586461; doi:10.7554/eLife.44718)
Supplement: Figure 1—source data 1. — The zip archive contains a README file describing which source files correspond to the different panels. [file elife-44718-fig1-data1.zip › figure1/panel_C/90A/1/proj.xvg]

@ autoscale onread none
@ with g0
@ g0 on
@ title "projection on eigenvectors (nm)"
@ xaxis  label "Time (ps)"
@ world xmin 0
@ world xmax 1e+06
@ world ymin -9.42781
@ world ymax 6.54142
@ view xmin 0.15
@ view xmax 0.85
@ view ymin 0.15
@ view ymax 0.85
@ yaxis  label "vec 1"
@ xaxis tick major 250000
@ xaxis tick minor 125000
@ xaxis ticklabel start type spec
@ xaxis ticklabel start -0
@ yaxis tick major 5
@ yaxis tick minor 2.5
@ yaxis ticklabel start type spec
@ yaxis ticklabel start -5
@ zeroxaxis bar on
@ zeroxaxis bar linestyle 3
    0.0000   -5.08866
   40.0000   -5.19001
   80.0000   -4.58443
  120.0000   -4.56383
  160.0000   -4.56128
  200.0000   -4.80167
  240.0000   -4.45627
  280.0000   -6.19157
  320.0000   -5.86198
  360.0000   -4.94364
  400.0000   -5.53953
  440.0000   -6.00135
  480.0000   -5.65533
  520.0000   -5.88766
  560.0000   -5.68400
  600.0000   -5.95077
  640.0000   -6.51253
  680.0000   -6.49905
  720.0000   -5.05885
  760.0000   -5.98691
  800.0000   -5.14535
  840.0000   -6.20053
  880.0000   -5.19340
  920.0000   -4.85310
  960.0000   -4.52010
 1000.0000   -5.24190
 1040.0000   -5.22607
 1080.0000   -5.52129
 1120.0000   -5.02860
 1160.0000   -4.35280
 1200.0000   -5.66687
 1240.0000   -5.30854
 1280.0000   -5.28748
 1320.0000   -5.75929
 1360.0000   -4.99903
 1400.0000   -4.85120
 1440.0000   -5.24736
 1480.0000   -5.47186
 1520.0000   -5.32998
 1560.0000   -5.00308
 1600.0000   -5.67054
 1640.0000   -5.64750
 1680.0000   -6.35214
 1720.0000   -5.73217
 1760.0000   -6.09969
 1800.0000   -6.23053
 1840.0000   -5.99151
 1880.0000   -5.72705
 1920.0000   -6.29444
 1960.0000   -6.92929
 2000.0000   -6.27211
 2040.0000   -7.00635
 2080.0000   -5.63449
 2120.0000   -5.93031
 2160.0000   -6.45369
 2200.0000   -6.17943
 2240.0000   -6.55702
 2280.0000   -5.94883
 2320.0000   -6.40887
 2360.0000   -5.72253
 2400.0000   -6.65524
 2440.0000   -6.10433
 2480.0000   -5.91151
 2520.0000   -6.50044
 2560.0000   -5.67165
 2600.0000   -5.98552
 2640.0000   -5.98033
 2680.0000   -5.94933
 2720.0000   -6.18583
 2760.0000   -6.22007
 2800.0000   -5.43777
 2840.0000   -5.26509
 2880.0000   -5.56227
 2920.0000   -6.15702
 2960.0000   -6.20751
 3000.0000   -5.75458
 3040.0000   -5.78437
 3080.0000   -5.05345
 3120.0000   -5.19627
 3160.0000   -6.62688
 3200.0000   -6.00366
 3240.0000   -5.39628
 3280.0000   -5.78901
 3320.0000   -6.14341
 3360.0000   -5.71277
 3400.0000   -5.17586
 3440.0000   -5.45943
 3480.0000   -5.63931
 3520.0000   -5.80283
 3560.0000   -4.83083
 3600.0000   -4.72684
 3640.0000   -5.00033
 3680.0000   -4.49234
 3720.0000   -4.67266
 3760.0000   -4.69923
 3800.0000   -4.88528
 3840.0000   -5.35382
 3880.0000   -5.13051
 3920.0000   -4.74026
 3960.0000   -4.49824
 4000.0000   -5.89757
 4040.0000   -5.31043
 4080.0000   -5.01714
 4120.0000   -5.14182
 4160.0000   -5.08335
 4200.0000   -5.93641
 4240.0000   -5.53982
 4280.0000   -5.66989
 4320.0000   -5.39820
 4360.0000   -5.29012
 4400.0000   -5.73094
 4440.0000   -3.78774
 4480.0000   -4.38440
 4520.0000   -4.38796
 4560.0000   -5.40609
 4600.0000   -4.11582
 4640.0000   -5.02341
 4680.0000   -4.76615
 4720.0000   -5.78863
 4760.0000   -5.95724
 4800.0000   -5.68940
 4840.0000   -6.11038
 4880.0000   -5.75447
 4920.0000   -5.20302
 4960.0000   -5.10443
 5000.0000   -5.74725
 5040.0000   -5.46888
 5080.0000   -5.97466
 5120.0000   -5.84083
 5160.0000   -6.19126
 5200.0000   -6.05991
 5240.0000   -5.47955
 5280.0000   -6.41488
 5320.0000   -4.90090
 5360.0000   -5.51167
 5400.0000   -5.17070
 5440.0000   -6.44413
 5480.0000   -5.91349
 5520.0000   -5.17352
 5560.0000   -5.73928
 5600.0000   -5.90775
 5640.0000   -5.60123
 5680.0000   -4.99549
 5720.0000   -5.74806
 5760.0000   -5.43468
 5800.0000   -5.09868
 5840.0000   -5.14401
 5880.0000   -5.78675
 5920.0000   -5.96674
 5960.0000   -5.11450
 6000.0000   -5.20093
 6040.0000   -4.98660
 6080.0000   -5.65869
 6120.0000   -5.62653
 6160.0000   -4.49562
 6200.0000   -5.47705
 6240.0000   -5.63768
 6280.0000   -5.44303
 6320.0000   -5.36963
 6360.0000   -5.94039
 6400.0000   -5.11572
 6440.0000   -4.67258
 6480.0000   -5.42776
 6520.0000   -5.89813
 6560.0000   -5.36029
 6600.0000   -4.86497
 6640.0000   -5.14388
 6680.0000   -5.58552
 6720.0000   -4.91051
 6760.0000   -5.76142
 6800.0000   -5.86902
 6840.0000   -5.83921
 6880.0000   -5.30156
 6920.0000   -4.76580
 6960.0000   -5.33171
 7000.0000   -5.31274
 7040.0000   -5.43466
 7080.0000   -4.76317
 7120.0000   -4.57364
 7160.0000   -5.67813
 7200.0000   -5.45212
 7240.0000   -6.29172
 7280.0000   -6.23739
 7320.0000   -6.32607
 7360.0000   -5.78039
 7400.0000   -6.22486
 7440.0000   -6.38680
 7480.0000   -7.27775
 7520.0000   -6.16687
 7560.0000   -7.44421
 7600.0000   -7.24887
 7640.0000   -6.51720
 7680.0000   -6.79526
 7720.0000   -7.06282
 7760.0000   -6.41232
 7800.0000   -6.77014
 7840.0000   -6.31060
 7880.0000   -5.92193
 7920.0000   -5.93627
 7960.0000   -5.74436
 8000.0000   -6.64194
 8040.0000   -5.82436
 8080.0000   -6.02248
 8120.0000   -4.34213
 8160.0000   -6.46913
 8200.0000   -5.72502
 8240.0000   -5.01264
 8280.0000   -6.40539
 8320.0000   -5.78427
 8360.0000   -5.97448
 8400.0000   -5.00802
 8440.0000   -4.83693
 8480.0000   -5.54077
 8520.0000   -6.17840
 8560.0000   -5.72682
 8600.0000   -6.31928
 8640.0000   -6.09553
 8680.0000   -6.24545
 8720.0000   -5.37004
 8760.0000   -5.34754
 8800.0000   -5.28568
 8840.0000   -5.62290
 8880.0000   -5.17757
 8920.0000   -5.86944
 8960.0000   -5.78184
 9000.0000   -5.86036
 9040.0000   -5.05717
 9080.0000   -5.36610
 9120.0000   -5.50504
 9160.0000   -4.42616
 9200.0000   -4.35458
 9240.0000   -5.41265
 9280.0000   -5.90694
 9320.0000   -6.29855
 9360.0000   -6.22795
 9400.0000   -6.49380
 9440.0000   -5.65598
 9480.0000   -6.29700
 9520.0000   -6.42833
 9560.0000   -5.06173
 9600.0000   -5.79264
 9640.0000   -7.11431
 9680.0000   -6.41301
 9720.0000   -6.72510
 9760.0000   -5.69110
 9800.0000   -6.05177
 9840.0000   -5.84345
 9880.0000   -6.10706
 9920.0000   -6.23579
 9960.0000   -6.98752
10000.0000   -6.64198
10040.0000   -6.90936
10080.0000   -6.99684
10120.0000   -6.63825
10160.0000   -7.00896
10200.0000   -6.40613
10240.0000   -6.57287
10280.0000   -6.80667
10320.0000   -6.06855
10360.0000   -6.36717
10400.0000   -5.82613
10440.0000   -6.17209
10480.0000   -5.57268
10520.0000   -5.19548
10560.0000   -6.05215
10600.0000   -5.85237
10640.0000   -6.06092
10680.0000   -6.63455
10720.0000   -6.15958
10760.0000   -5.70500
10800.0000   -6.47846
10840.0000   -6.04988
10880.0000   -6.06817
10920.0000   -5.88001
10960.0000   -5.84548
11000.0000   -5.83219
11040.0000   -6.00877
11080.0000   -6.05064
11120.0000   -5.46751
11160.0000   -6.69792
11200.0000   -6.28636
11240.0000   -6.02736
11280.0000   -6.46393
11320.0000   -5.62392
11360.0000   -6.13467
11400.0000   -5.54329
11440.0000   -5.25810
11480.0000   -5.91586
11520.0000   -6.09974
11560.0000   -6.14751
11600.0000   -5.73590
11640.0000   -5.48669
11680.0000   -5.85252
11720.0000   -5.93513
11760.0000   -5.96595
11800.0000   -5.34302
11840.0000   -5.48616
11880.0000   -6.58380
11920.0000   -6.25421
11960.0000   -5.64998
12000.0000   -6.71598
12040.0000   -6.51003
12080.0000   -6.22248
12120.0000   -6.30080
12160.0000   -6.14970
12200.0000   -6.63929
12240.0000   -6.34459
12280.0000   -5.73234
12320.0000   -5.57233
12360.0000   -5.77121
12400.0000   -6.04071
12440.0000   -6.65356
12480.0000   -6.40264
12520.0000   -6.93054
12560.0000   -6.61567
12600.0000   -6.55553
12640.0000   -6.02875
12680.0000   -6.29339
12720.0000   -5.99764
12760.0000   -5.00655
12800.0000   -5.45716
12840.0000   -5.87685
12880.0000   -5.31232
12920.0000   -5.11915
12960.0000   -4.12979
13000.0000   -5.78491
13040.0000   -5.95129
13080.0000   -5.76238
13120.0000   -5.63782
13160.0000   -5.37678
13200.0000   -4.81746
13240.0000   -6.05215
13280.0000   -5.58669
13320.0000   -5.51339
13360.0000   -4.74608
13400.0000   -3.86871
13440.0000   -4.85336
13480.0000   -4.95676
13520.0000   -6.01051
13560.0000   -5.35861
13600.0000   -4.39635
13640.0000   -5.13804
13680.0000   -4.52133
13720.0000   -4.88344
13760.0000   -4.50310
13800.0000   -4.49734
13840.0000   -4.15807
13880.0000   -4.97922
13920.0000   -5.12721
13960.0000   -4.59604
14000.0000   -5.22395
14040.0000   -5.61770
14080.0000   -5.52837
14120.0000   -7.25466
14160.0000   -5.07367
14200.0000   -6.20738
14240.0000   -6.22259
14280.0000   -5.32290
14320.0000   -5.15236
14360.0000   -6.53342
14400.0000   -5.27302
14440.0000   -6.71268
14480.0000   -6.16864
14520.0000   -5.93703
14560.0000   -6.02291
14600.0000   -5.81036
14640.0000   -6.92210
14680.0000   -6.56000
14720.0000   -6.93092
14760.0000   -5.88323
14800.0000   -5.78089
14840.0000   -6.27064
14880.0000   -6.90024
14920.0000   -5.61088
14960.0000   -6.28585
15000.0000   -5.71720
15040.0000   -5.27772
15080.0000   -5.41948
15120.0000   -5.86158
15160.0000   -5.58655
15200.0000   -5.60375
15240.0000   -5.39675
15280.0000   -6.06855
15320.0000   -5.61061
15360.0000   -5.76628
15400.0000   -5.85736
15440.0000   -6.68880
15480.0000   -6.51450
15520.0000   -5.61018
15560.0000   -5.64897
15600.0000   -4.81979
15640.0000   -6.02464
15680.0000   -5.55314
15720.0000   -5.86697
15760.0000   -5.87037
15800.0000   -5.52087
15840.0000   -6.43028
15880.0000   -5.82086
15920.0000   -4.89019
15960.0000   -6.04240
16000.0000   -5.80547
16040.0000   -5.35908
16080.0000   -5.84993
16120.0000   -6.12011
16160.0000   -4.78068
16200.0000   -5.01624
16240.0000   -5.21990
16280.0000   -6.43444
16320.0000   -6.18335
16360.0000   -6.76353
16400.0000   -5.74343
16440.0000   -5.91753
16480.0000   -5.78264
16520.0000   -6.49932
16560.0000   -4.98850
16600.0000   -5.62489
16640.0000   -5.49097
16680.0000   -6.28401
16720.0000   -6.26986
16760.0000   -6.32683
16800.0000   -7.18075
16840.0000   -6.05093
16880.0000   -5.78243
16920.0000   -5.60186
16960.0000   -5.40790
17000.0000   -4.56029
17040.0000   -6.01052
17080.0000   -6.03511
17120.0000   -5.98901
17160.0000   -5.79676
17200.0000   -6.44881
17240.0000   -6.39746
17280.0000   -6.53278
17320.0000   -6.40674
17360.0000   -7.05565
17400.0000   -5.90546
17440.0000   -5.72159
17480.0000   -5.81269
17520.0000   -6.06495
17560.0000   -5.95827
17600.0000   -5.73913
17640.0000   -6.73520
17680.0000   -6.45680
17720.0000   -6.50664
17760.0000   -6.34963
17800.0000   -6.44610
17840.0000   -6.04405
17880.0000   -5.10583
17920.0000   -6.13418
17960.0000   -5.77503
18000.0000   -6.08610
18040.0000   -5.44621
18080.0000   -5.04547
18120.0000   -5.52856
18160.0000   -6.02896
18200.0000   -4.92598
18240.0000   -5.77669
18280.0000   -6.02101
18320.0000   -6.58916
18360.0000   -6.38240
18400.0000   -6.12007
18440.0000   -5.69837
18480.0000   -5.83147
18520.0000   -5.74240
18560.0000   -5.57170
18600.0000   -5.83742
18640.0000   -5.71059
18680.0000   -6.62645
18720.0000   -5.41924
18760.0000   -5.79029
18800.0000   -6.51231
18840.0000   -5.42603
18880.0000   -5.76583
18920.0000   -6.80694
18960.0000   -6.43821
19000.0000   -5.99175
19040.0000   -6.65486
19080.0000   -7.04492
19120.0000   -6.00851
19160.0000   -6.20569
19200.0000   -6.06515
19240.0000   -6.12514
19280.0000   -5.91374
19320.0000   -6.12162
19360.0000   -6.56274
19400.0000   -6.10725
19440.0000   -6.02702
19480.0000   -5.71444
19520.0000   -6.65915
19560.0000   -6.19366
19600.0000   -6.19013
19640.0000   -6.80609
19680.0000   -6.24364
19720.0000   -5.76419
19760.0000   -6.57597
19800.0000   -6.31570
19840.0000   -7.30215
19880.0000   -5.83478
19920.0000   -6.41241
19960.0000   -4.62903
20000.0000   -6.10944
20040.0000   -6.44198
20080.0000   -6.66444
20120.0000   -6.19382
20160.0000   -6.23882
20200.0000   -5.79624
20240.0000   -6.08567
20280.0000   -6.59001
20320.0000   -6.53464
20360.0000   -7.00270
20400.0000   -6.26709
20440.0000   -5.89333
20480.0000   -4.79725
20520.0000   -5.82635
20560.0000   -6.17605
20600.0000   -6.22745
20640.0000   -5.46293
20680.0000   -6.61677
20720.0000   -5.96588
20760.0000   -6.19144
20800.0000   -6.32711
20840.0000   -5.20019
20880.0000   -6.00796
20920.0000   -5.76351
20960.0000   -5.92669
21000.0000   -5.27600
21040.0000   -5.64418
21080.0000   -5.64782
21120.0000   -6.29105
21160.0000   -6.06831
21200.0000   -5.66992
21240.0000   -6.12159
21280.0000   -5.41122
21320.0000   -5.23841
21360.0000   -5.11522
21400.0000   -4.50652
21440.0000   -5.74875
21480.0000   -5.01485
21520.0000   -5.05851
21560.0000   -5.86224
21600.0000   -5.78272
21640.0000   -5.21083
21680.0000   -4.73958
21720.0000   -4.57966
21760.0000   -4.72215
21800.0000   -4.91870
21840.0000   -5.79390
21880.0000   -5.56772
21920.0000   -5.53832
21960.0000   -5.59726
22000.0000   -6.70899
22040.0000   -5.08852
22080.0000   -4.97910
22120.0000   -5.34194
22160.0000   -5.28683
22200.0000   -4.82968
22240.0000   -5.15071
22280.0000   -5.57489
22320.0000   -5.60472
22360.0000   -6.53101
22400.0000   -4.96966
22440.0000   -5.63535
22480.0000   -5.58210
22520.0000   -5.85816
22560.0000   -5.88706
22600.0000   -5.51121
22640.0000   -5.97249
22680.0000   -5.85899
22720.0000   -5.40174
22760.0000   -5.45093
22800.0000   -5.02046
22840.0000   -5.80858
22880.0000   -5.53878
22920.0000   -5.85656
22960.0000   -6.26818
23000.0000   -5.87685
23040.0000   -5.09062
23080.0000   -5.70526
23120.0000   -5.62080
23160.0000   -5.70608
23200.0000   -5.76095
23240.0000   -5.89752
23280.0000   -5.61046
23320.0000   -6.03391
23360.0000   -5.68459
23400.0000   -5.20639
23440.0000   -7.15626
23480.0000   -6.08386
23520.0000   -6.19814
23560.0000   -6.59393
23600.0000   -6.18180
23640.0000   -6.55582
23680.0000   -6.86655
23720.0000   -6.51389
23760.0000   -6.65368
23800.0000   -6.46527
23840.0000   -5.84820
23880.0000   -5.94503
23920.0000   -6.64609
23960.0000   -5.63281
24000.0000   -5.97649
24040.0000   -6.10379
24080.0000   -5.53561
24120.0000   -5.68455
24160.0000   -6.54304
24200.0000   -5.72058
24240.0000   -5.62528
24280.0000   -5.36741
24320.0000   -6.40175
24360.0000   -6.22118
24400.0000   -5.48941
24440.0000   -6.15743
24480.0000   -6.21003
24520.0000   -6.59841
24560.0000   -6.57575
24600.0000   -6.49999
24640.0000   -6.16546
24680.0000   -5.68299
24720.0000   -5.28890
24760.0000   -6.36988
24800.0000   -5.54281
24840.0000   -6.41898
24880.0000   -5.18423
24920.0000   -4.56159
24960.0000   -5.20595
25000.0000   -5.88983
25040.0000   -6.23305
25080.0000   -5.34168
25120.0000   -5.25123
25160.0000   -5.92162
25200.0000   -6.18491
25240.0000   -6.35836
25280.0000   -6.34753
25320.0000   -6.67796
25360.0000   -6.56248
25400.0000   -6.45942
25440.0000   -6.02867
25480.0000   -6.26178
25520.0000   -6.77028
25560.0000   -6.28137
25600.0000   -6.59178
25640.0000   -5.55894
25680.0000   -6.06537
25720.0000   -6.92875
25760.0000   -6.38194
25800.0000   -5.87503
25840.0000   -5.75878
25880.0000   -6.03690
25920.0000   -5.91818
25960.0000   -6.22503
26000.0000   -6.12075
26040.0000   -6.63907
26080.0000   -6.34741
26120.0000   -5.86043
26160.0000   -7.36373
26200.0000   -7.29083
26240.0000   -5.94439
26280.0000   -6.22582
26320.0000   -6.63834
26360.0000   -6.77420
26400.0000   -6.31046
26440.0000   -6.87346
26480.0000   -6.71022
26520.0000   -6.81895
26560.0000   -5.80795
26600.0000   -6.00683
26640.0000   -6.55780
26680.0000   -6.79568
26720.0000   -6.15123
26760.0000   -6.78725
26800.0000   -6.30748
26840.0000   -6.62330
26880.0000   -7.11629
26920.0000   -6.05792
26960.0000   -6.25879
27000.0000   -7.28720
27040.0000   -6.85653
27080.0000   -7.07021
27120.0000   -6.94035
27160.0000   -6.93509
27200.0000   -7.75344
27240.0000   -8.10804
27280.0000   -6.80113
27320.0000   -7.53132
27360.0000   -7.14892
27400.0000   -6.41232
27440.0000   -6.17951
27480.0000   -6.31090
27520.0000   -6.73113
27560.0000   -6.66389
27600.0000   -5.67944
27640.0000   -6.68833
27680.0000   -7.20846
27720.0000   -6.51297
27760.0000   -6.59985
27800.0000   -6.33901
27840.0000   -6.24046
27880.0000   -5.59574
27920.0000   -6.30023
27960.0000   -6.20772
28000.0000   -6.55240
28040.0000   -6.51063
28080.0000   -6.65639
28120.0000   -6.01428
28160.0000   -6.15165
28200.0000   -6.60222
28240.0000   -7.02574
28280.0000   -6.89205
28320.0000   -6.96757
28360.0000   -7.18563
28400.0000   -7.16425
28440.0000   -7.06452
28480.0000   -6.20094
28520.0000   -6.80232
28560.0000   -7.01861
28600.0000   -6.23529
28640.0000   -6.84192
28680.0000   -6.09284
28720.0000   -6.47289
28760.0000   -6.38515
28800.0000   -5.07998
28840.0000   -7.51928
28880.0000   -7.16662
28920.0000   -6.50908
28960.0000   -6.42937
29000.0000   -5.84878
29040.0000   -6.11440
29080.0000   -6.85937
29120.0000   -6.66795
29160.0000   -6.61037
29200.0000   -7.33134
29240.0000   -5.99706
29280.0000   -6.61028
29320.0000   -6.47743
29360.0000   -6.12180
29400.0000   -6.32297
29440.0000   -6.72848
29480.0000   -6.48106
29520.0000   -6.93350
29560.0000   -7.20392
29600.0000   -7.53485
29640.0000   -6.59542
29680.0000   -7.31540
29720.0000   -6.22383
29760.0000   -6.62960
29800.0000   -6.62330
29840.0000   -6.36403
29880.0000   -6.45281
29920.0000   -6.85527
29960.0000   -6.39625
30000.0000   -6.06390
30040.0000   -6.12379
30080.0000   -5.49003
30120.0000   -6.46471
30160.0000   -6.37875
30200.0000   -6.29069
30240.0000   -7.05593
30280.0000   -6.89049
30320.0000   -6.09674
30360.0000   -6.71188
30400.0000   -6.90192
30440.0000   -6.79371
30480.0000   -6.76575
30520.0000   -6.53224
30560.0000   -6.47560
30600.0000   -5.86894
30640.0000   -6.01045
30680.0000   -6.54760
30720.0000   -6.26241
30760.0000   -7.11671
30800.0000   -5.96645
30840.0000   -6.21360
30880.0000   -6.66133
30920.0000   -5.59454
30960.0000   -7.07607
31000.0000   -6.35507
31040.0000   -5.83743
31080.0000   -6.85770
31120.0000   -6.42239
31160.0000   -6.34165
31200.0000   -6.29552
31240.0000   -6.61167
31280.0000   -6.09730
31320.0000   -6.58391
31360.0000   -6.60322
31400.0000   -6.27524
31440.0000   -6.14374
31480.0000   -6.53829
31520.0000   -6.64272
31560.0000   -6.74840
31600.0000   -6.21137
31640.0000   -5.67572
31680.0000   -5.41290
31720.0000   -5.47591
31760.0000   -5.97812
31800.0000   -6.31608
31840.0000   -5.58796
31880.0000   -6.48743
31920.0000   -4.99893
31960.0000   -5.65513
32000.0000   -5.61284
32040.0000   -5.50475
32080.0000   -5.84522
32120.0000   -6.38563
32160.0000   -5.51659
32200.0000   -5.55410
32240.0000   -5.00988
32280.0000   -5.27646
32320.0000   -5.15371
32360.0000   -5.24497
32400.0000   -5.91215
32440.0000   -5.94630
32480.0000   -5.54805
32520.0000   -4.81901
32560.0000   -6.18423
32600.0000   -5.80752
32640.0000   -4.98459
32680.0000   -6.07275
32720.0000   -6.59368
32760.0000   -6.38117
32800.0000   -5.16288
32840.0000   -5.70171
32880.0000   -5.40315
32920.0000   -6.06896
32960.0000   -5.49077
33000.0000   -6.57733
33040.0000   -5.97136
33080.0000   -6.43660
33120.0000   -6.13292
33160.0000   -6.01442
33200.0000   -5.91926
33240.0000   -5.50201
33280.0000   -6.16622
33320.0000   -7.04136
33360.0000   -6.12690
33400.0000   -5.00021
33440.0000   -5.91671
33480.0000   -6.30057
33520.0000   -6.02483
33560.0000   -5.46490
33600.0000   -5.90965
33640.0000   -6.10631
33680.0000   -6.65558
33720.0000   -6.24990
33760.0000   -5.47454
33800.0000   -6.58762
33840.0000   -5.51726
33880.0000   -5.21033
33920.0000   -5.38423
33960.0000   -6.61566
34000.0000   -6.27705
34040.0000   -6.79567
34080.0000   -6.59576
34120.0000   -6.17695
34160.0000   -7.36896
34200.0000   -6.51365
34240.0000   -6.04323
34280.0000   -6.61460
34320.0000   -5.22208
34360.0000   -5.33037
34400.0000   -6.09438
34440.0000   -6.34708
34480.0000   -5.56641
34520.0000   -6.36086
34560.0000   -6.62451
34600.0000   -5.93107
34640.0000   -6.58432
34680.0000   -6.15275
34720.0000   -5.78625
34760.0000   -6.56076
34800.0000   -6.01796
34840.0000   -5.72227
34880.0000   -5.99524
34920.0000   -5.78936
34960.0000   -5.64386
35000.0000   -5.58867
35040.0000   -5.95387
35080.0000   -6.08508
35120.0000   -6.21005
35160.0000   -6.59007
35200.0000   -5.37646
35240.0000   -6.21119
35280.0000   -6.18309
35320.0000   -5.97349
35360.0000   -5.73787
35400.0000   -6.95573
35440.0000   -5.96710
35480.0000   -5.43532
35520.0000   -5.42219
35560.0000   -5.79631
35600.0000   -6.03223
35640.0000   -5.38217
35680.0000   -6.46842
35720.0000   -5.99946
35760.0000   -4.79458
35800.0000   -4.81131
35840.0000   -5.65904
35880.0000   -6.62173
35920.0000   -6.11456
35960.0000   -6.54208
36000.0000   -5.35778
36040.0000   -5.59228
36080.0000   -5.09473
36120.0000   -5.23321
36160.0000   -5.10671
36200.0000   -5.75785
36240.0000   -5.26566
36280.0000   -5.59821
36320.0000   -5.21263
36360.0000   -5.76514
36400.0000   -5.32874
36440.0000   -5.61148
36480.0000   -5.49016
36520.0000   -5.58508
36560.0000   -5.92114
36600.0000   -5.75386
36640.0000   -5.20727
36680.0000   -6.05437
36720.0000   -5.67726
36760.0000   -4.73283
36800.0000   -4.21548
36840.0000   -4.95157
36880.0000   -5.17591
36920.0000   -4.63884
36960.0000   -4.80867
37000.0000   -5.70794
37040.0000   -5.08726
37080.0000   -5.37311
37120.0000   -5.09033
37160.0000   -4.92943
37200.0000   -5.73528
37240.0000   -5.67855
37280.0000   -5.61964
37320.0000   -5.70438
37360.0000   -5.03746
37400.0000   -6.39408
37440.0000   -5.38918
37480.0000   -3.70208
37520.0000   -5.10624
37560.0000   -4.02966
37600.0000   -4.59795
37640.0000   -5.09447
37680.0000   -5.31290
37720.0000   -4.80878
37760.0000   -5.96551
37800.0000   -5.59926
37840.0000   -6.50909
37880.0000   -6.46689
37920.0000   -5.36548
37960.0000   -5.77579
38000.0000   -6.09441
38040.0000   -6.37021
38080.0000   -5.22563
38120.0000   -5.82709
38160.0000   -5.74166
38200.0000   -5.35345
38240.0000   -5.93889
38280.0000   -5.89831
38320.0000   -5.70627
38360.0000   -5.00526
38400.0000   -6.40523
38440.0000   -5.66439
38480.0000   -5.62116
38520.0000   -5.27587
38560.0000   -5.23797
38600.0000   -5.90621
38640.0000   -4.91886
38680.0000   -6.31537
38720.0000   -6.12337
38760.0000   -6.09633
38800.0000   -5.48692
38840.0000   -5.33652
38880.0000   -5.49521
38920.0000   -5.25447
38960.0000   -4.99500
39000.0000   -5.31140
39040.0000   -5.55910
39080.0000   -6.27725
39120.0000   -5.85919
39160.0000   -5.82319
39200.0000   -5.71219
39240.0000   -5.84307
39280.0000   -5.63971
39320.0000   -4.79835
39360.0000   -4.97079
39400.0000   -5.37957
39440.0000   -5.06515
39480.0000   -4.77112
39520.0000   -4.95253
39560.0000   -4.98045
39600.0000   -5.06819
39640.0000   -5.38866
39680.0000   -5.59415
39720.0000   -4.71035
39760.0000   -4.74762
39800.0000   -5.62169
39840.0000   -5.41509
39880.0000   -5.92591
39920.0000   -5.27948
39960.0000   -4.84191
40000.0000   -5.30357
40040.0000   -5.07438
40080.0000   -5.37248
40120.0000   -6.47354
40160.0000   -5.49138
40200.0000   -5.16523
40240.0000   -5.64172
40280.0000   -5.44545
40320.0000   -5.21700
40360.0000   -4.91762
40400.0000   -5.69515
40440.0000   -5.18868
40480.0000   -5.21621
40520.0000   -4.91412
40560.0000   -5.02404
40600.0000   -5.97131
40640.0000   -5.61773
40680.0000   -4.62083
40720.0000   -4.14942
40760.0000   -5.36658
40800.0000   -4.78655
40840.0000   -5.88233
40880.0000   -5.24497
40920.0000   -5.61940
40960.0000   -5.25958
41000.0000   -5.55477
41040.0000   -4.89423
41080.0000   -5.25822
41120.0000   -5.08894
41160.0000   -5.02193
41200.0000   -5.35129
41240.0000   -5.46386
41280.0000   -5.46081
41320.0000   -5.30671
41360.0000   -5.07554
41400.0000   -5.36151
41440.0000   -4.88149
41480.0000   -5.44626
41520.0000   -6.18856
41560.0000   -5.61957
41600.0000   -5.51745
41640.0000   -4.88936
41680.0000   -6.45779
41720.0000   -6.10781
41760.0000   -6.12869
41800.0000   -5.34674
41840.0000   -6.09019
41880.0000   -5.02649
41920.0000   -6.10138
41960.0000   -5.32881
42000.0000   -5.96035
42040.0000   -5.50312
42080.0000   -6.47553
42120.0000   -5.98517
42160.0000   -5.67877
42200.0000   -6.04020
42240.0000   -5.35985
42280.0000   -5.00541
42320.0000   -5.73837
42360.0000   -5.58521
42400.0000   -6.01917
42440.0000   -6.36279
42480.0000   -5.75478
42520.0000   -5.92221
42560.0000   -5.19579
42600.0000   -5.69814
42640.0000   -5.68865
42680.0000   -4.22321
42720.0000   -5.18288
42760.0000   -5.94610
42800.0000   -5.78251
42840.0000   -6.29610
42880.0000   -5.30370
42920.0000   -6.42407
42960.0000   -5.06525
43000.0000   -5.56781
43040.0000   -4.99102
43080.0000   -5.37712
43120.0000   -4.57617
43160.0000   -5.39813
43200.0000   -4.69745
43240.0000   -5.04282
43280.0000   -4.62297
43320.0000   -5.17297
43360.0000   -4.57073
43400.0000   -5.81572
43440.0000   -5.14726
43480.0000   -4.77629
43520.0000   -4.76438
43560.0000   -5.86904
43600.0000   -5.58784
43640.0000   -5.65259
43680.0000   -5.01544
43720.0000   -5.37482
43760.0000   -5.73544
43800.0000   -5.23448
43840.0000   -5.03424
43880.0000   -4.75192
43920.0000   -5.43709
43960.0000   -6.29627
44000.0000   -6.14214
44040.0000   -5.67645
44080.0000   -6.80971
44120.0000   -5.46626
44160.0000   -6.09315
44200.0000   -5.82715
44240.0000   -5.46601
44280.0000   -6.36435
44320.0000   -5.16119
44360.0000   -5.47031
44400.0000   -5.34351
44440.0000   -6.22336
44480.0000   -5.93074
44520.0000   -5.08839
44560.0000   -4.51137
44600.0000   -5.31049
44640.0000   -5.97924
44680.0000   -6.47990
44720.0000   -6.66812
44760.0000   -7.03456
44800.0000   -6.50733
44840.0000   -6.34544
44880.0000   -5.90392
44920.0000   -5.64070
44960.0000   -5.33863
45000.0000   -5.23073
45040.0000   -5.83001
45080.0000   -6.36893
45120.0000   -5.34469
45160.0000   -6.47668
45200.0000   -6.12094
45240.0000   -5.04633
45280.0000   -6.27150
45320.0000   -6.54826
45360.0000   -6.04845
45400.0000   -6.04059
45440.0000   -5.37955
45480.0000   -5.50621
45520.0000   -5.98421
45560.0000   -6.19227
45600.0000   -5.93030
45640.0000   -6.43442
45680.0000   -5.12032
45720.0000   -5.68408
45760.0000   -5.71326
45800.0000   -4.99268
45840.0000   -5.40725
45880.0000   -5.48446
45920.0000   -5.68781
45960.0000   -5.41501
46000.0000   -5.53799
46040.0000   -6.22339
46080.0000   -6.02841
46120.0000   -5.78478
46160.0000   -6.62016
46200.0000   -7.10023
46240.0000   -5.50095
46280.0000   -6.86674
46320.0000   -6.49697
46360.0000   -6.03939
46400.0000   -6.24233
46440.0000   -6.36198
46480.0000   -5.54687
46520.0000   -6.64152
46560.0000   -5.55573
46600.0000   -6.42701
46640.0000   -5.97265
46680.0000   -5.69805
46720.0000   -5.26475
46760.0000   -5.48160
46800.0000   -5.56066
46840.0000   -5.78702
46880.0000   -5.98148
46920.0000   -6.23850
46960.0000   -6.23567
47000.0000   -5.49565
47040.0000   -5.98818
47080.0000   -6.63336
47120.0000   -5.14524
47160.0000   -5.23813
47200.0000   -5.33047
47240.0000   -5.24200
47280.0000   -5.33158
47320.0000   -5.84975
47360.0000   -5.12509
47400.0000   -5.83780
47440.0000   -5.29872
47480.0000   -6.18727
47520.0000   -5.35777
47560.0000   -5.16836
47600.0000   -5.76250
47640.0000   -4.68463
47680.0000   -5.34911
47720.0000   -5.22966
47760.0000   -5.44285
47800.0000   -5.84376
47840.0000   -5.77356
47880.0000   -6.11585
47920.0000   -6.05207
47960.0000   -4.65907
48000.0000   -5.63442
48040.0000   -6.14422
48080.0000   -5.65446
48120.0000   -5.38846
48160.0000   -5.28170
48200.0000   -5.57609
48240.0000   -5.21183
48280.0000   -6.39167
48320.0000   -5.12589
48360.0000   -5.86278
48400.0000   -5.45807
48440.0000   -5.83615
48480.0000   -5.71311
48520.0000   -5.89482
48560.0000   -5.67775
48600.0000   -5.55493
48640.0000   -5.89024
48680.0000   -5.56765
48720.0000   -6.10403
48760.0000   -5.08221
48800.0000   -5.35188
48840.0000   -4.70837
48880.0000   -5.33423
48920.0000   -6.15214
48960.0000   -5.75280
49000.0000   -6.43196
49040.0000   -5.62779
49080.0000   -5.49939
49120.0000   -5.00027
49160.0000   -4.78342
49200.0000   -4.45858
49240.0000   -4.20755
49280.0000   -5.53553
49320.0000   -5.30656
49360.0000   -5.91483
49400.0000   -6.53692
49440.0000   -5.42128
49480.0000   -6.31189
49520.0000   -6.17955
49560.0000   -6.12007
49600.0000   -5.90367
49640.0000   -4.86309
49680.0000   -4.49706
49720.0000   -4.88950
49760.0000   -4.67015
49800.0000   -5.51251
49840.0000   -5.17464
49880.0000   -5.38503
49920.0000   -5.93558
49960.0000   -3.66307
50000.0000   -3.55655
50040.0000   -5.49263
50080.0000   -5.95817
50120.0000   -6.03077
50160.0000   -6.02444
50200.0000   -5.61604
50240.0000   -5.28829
50280.0000   -5.82202
50320.0000   -5.70535
50360.0000   -5.26969
50400.0000   -5.75569
50440.0000   -5.38807
50480.0000   -5.75761
50520.0000   -5.35040
50560.0000   -5.52163
50600.0000   -5.09434
50640.0000   -6.05298
50680.0000   -6.26624
50720.0000   -5.82328
50760.0000   -5.18508
50800.0000   -5.70253
50840.0000   -6.73043
50880.0000   -6.85007
50920.0000   -5.81220
50960.0000   -6.00420
51000.0000   -5.41008
51040.0000   -5.93425
51080.0000   -6.50183
51120.0000   -5.93808
51160.0000   -5.83405
51200.0000   -6.18613
51240.0000   -5.29067
51280.0000   -5.40091
51320.0000   -4.99179
51360.0000   -5.67074
51400.0000   -5.34667
51440.0000   -5.01183
51480.0000   -5.32960
51520.0000   -5.55343
51560.0000   -5.67779
51600.0000   -5.60534
51640.0000   -5.12745
51680.0000   -5.97393
51720.0000   -6.14399
51760.0000   -5.54240
51800.0000   -5.57953
51840.0000   -5.50284
51880.0000   -5.49219
51920.0000   -5.08027
51960.0000   -5.90669
52000.0000   -5.36238
52040.0000   -5.85689
52080.0000   -4.78798
52120.0000   -5.47473
52160.0000   -5.84383
52200.0000   -5.95186
52240.0000   -5.77407
52280.0000   -5.17776
52320.0000   -6.56346
52360.0000   -6.45961
52400.0000   -6.29937
52440.0000   -5.93783
52480.0000   -6.35998
52520.0000   -5.20100
52560.0000   -5.62580
52600.0000   -4.72198
52640.0000   -5.02318
52680.0000   -6.04317
52720.0000   -4.87444
52760.0000   -3.86825
52800.0000   -5.10437
52840.0000   -5.89450
52880.0000   -5.66575
52920.0000   -5.30293
52960.0000   -5.86860
53000.0000   -6.01439
53040.0000   -6.68134
53080.0000   -5.21011
53120.0000   -4.65136
53160.0000   -7.13906
53200.0000   -5.22652
53240.0000   -5.62477
53280.0000   -5.89200
53320.0000   -5.67763
53360.0000   -5.29429
53400.0000   -5.71857
53440.0000   -5.51445
53480.0000   -5.41187
53520.0000   -6.02249
53560.0000   -6.54940
53600.0000   -6.24999
53640.0000   -6.03454
53680.0000   -5.56497
53720.0000   -5.68707
53760.0000   -5.94477
53800.0000   -6.69352
53840.0000   -6.20869
53880.0000   -5.58103
53920.0000   -5.69785
53960.0000   -5.29821
54000.0000   -5.75732
54040.0000   -5.47073
54080.0000   -5.23813
54120.0000   -4.35693
54160.0000   -4.78646
54200.0000   -4.37294
54240.0000   -5.73553
54280.0000   -5.13495
54320.0000   -5.39583
54360.0000   -5.19551
54400.0000   -4.85265
54440.0000   -5.42434
54480.0000   -5.23113
54520.0000   -5.12657
54560.0000   -5.58941
54600.0000   -4.95775
54640.0000   -4.61890
54680.0000   -5.82806
54720.0000   -5.64107
54760.0000   -5.35264
54800.0000   -5.73631
54840.0000   -6.13095
54880.0000   -6.04336
54920.0000   -5.78349
54960.0000   -5.47272
55000.0000   -5.43253
55040.0000   -5.56384
55080.0000   -5.04482
55120.0000   -4.99743
55160.0000   -5.67341
55200.0000   -5.91837
55240.0000   -4.59588
55280.0000   -4.95334
55320.0000   -5.29831
55360.0000   -5.17689
55400.0000   -5.23901
55440.0000   -4.94673
55480.0000   -5.71059
55520.0000   -5.19108
55560.0000   -4.68762
55600.0000   -5.22471
55640.0000   -6.34127
55680.0000   -5.38659
55720.0000   -5.48570
55760.0000   -5.34920
55800.0000   -4.98852
55840.0000   -4.20091
55880.0000   -4.68837
55920.0000   -4.76055
55960.0000   -5.19257
56000.0000   -5.80821
56040.0000   -4.75440
56080.0000   -5.27397
56120.0000   -5.57211
56160.0000   -4.97991
56200.0000   -5.87390
56240.0000   -4.96401
56280.0000   -5.63596
56320.0000   -4.86335
56360.0000   -5.19415
56400.0000   -4.41037
56440.0000   -4.44689
56480.0000   -4.52294
56520.0000   -4.93206
56560.0000   -4.26023
56600.0000   -5.55853
56640.0000   -4.88463
56680.0000   -5.13403
56720.0000   -5.44930
56760.0000   -5.30784
56800.0000   -5.74906
56840.0000   -5.18587
56880.0000   -4.55017
56920.0000   -4.93792
56960.0000   -5.99779
57000.0000   -5.81675
57040.0000   -5.55929
57080.0000   -5.05333
57120.0000   -5.33967
57160.0000   -5.53666
57200.0000   -5.32535
57240.0000   -4.93929
57280.0000   -5.44413
57320.0000   -5.72858
57360.0000   -5.68086
57400.0000   -4.53776
57440.0000   -5.45598
57480.0000   -5.88678
57520.0000   -5.66986
57560.0000   -5.08406
57600.0000   -4.93406
57640.0000   -5.01207
57680.0000   -5.04868
57720.0000   -5.52232
57760.0000   -5.60884
57800.0000   -4.86891
57840.0000   -6.10052
57880.0000   -5.77182
57920.0000   -5.07334
57960.0000   -5.70901
58000.0000   -5.23140
58040.0000   -5.56413
58080.0000   -5.11071
58120.0000   -4.89649
58160.0000   -5.16067
58200.0000   -5.80576
58240.0000   -4.94371
58280.0000   -5.38946
58320.0000   -5.71095
58360.0000   -5.74324
58400.0000   -6.08968
58440.0000   -5.01813
58480.0000   -6.28835
58520.0000   -5.78170
58560.0000   -5.32428
58600.0000   -5.09791
58640.0000   -5.50901
58680.0000   -4.52468
58720.0000   -5.68158
58760.0000   -5.41970
58800.0000   -5.33469
58840.0000   -5.05132
58880.0000   -4.96910
58920.0000   -5.83373
58960.0000   -6.03448
59000.0000   -5.33114
59040.0000   -4.92654
59080.0000   -5.53875
59120.0000   -5.61404
59160.0000   -5.90088
59200.0000   -5.62221
59240.0000   -6.54730
59280.0000   -6.04055
59320.0000   -6.70157
59360.0000   -6.57259
59400.0000   -5.71922
59440.0000   -6.24471
59480.0000   -6.37745
59520.0000   -6.26631
59560.0000   -5.74650
59600.0000   -6.50445
59640.0000   -5.88746
59680.0000   -5.95086
59720.0000   -5.72653
59760.0000   -6.99242
59800.0000   -5.90989
59840.0000   -6.60703
59880.0000   -6.58214
59920.0000   -7.06308
59960.0000   -6.55774
60000.0000   -6.33844
60040.0000   -5.78941
60080.0000   -6.19291
60120.0000   -5.43748
60160.0000   -4.85953
60200.0000   -5.85055
60240.0000   -5.94220
60280.0000   -5.35083
60320.0000   -5.09596
60360.0000   -5.60727
60400.0000   -6.12234
60440.0000   -5.07471
60480.0000   -6.10956
60520.0000   -4.58394
60560.0000   -5.17281
60600.0000   -5.39370
60640.0000   -5.35685
60680.0000   -4.45964
60720.0000   -4.29438
60760.0000   -5.11889
60800.0000   -5.37857
60840.0000   -5.87126
60880.0000   -5.25938
60920.0000   -5.34643
60960.0000   -5.49582
61000.0000   -5.37502
61040.0000   -4.95119
61080.0000   -4.99715
61120.0000   -4.45078
61160.0000   -4.81741
61200.0000   -4.38344
61240.0000   -5.79685
61280.0000   -4.97463
61320.0000   -5.29361
61360.0000   -5.32153
61400.0000   -5.44318
61440.0000   -5.15941
61480.0000   -5.44884
61520.0000   -5.48785
61560.0000   -5.67566
61600.0000   -5.46028
61640.0000   -5.95976
61680.0000   -4.85480
61720.0000   -5.70317
61760.0000   -3.48446
61800.0000   -4.99035
61840.0000   -5.63838
61880.0000   -5.48016
61920.0000   -5.34203
61960.0000   -5.05836
62000.0000   -4.80751
62040.0000   -5.61109
62080.0000   -4.85190
62120.0000   -5.29722
62160.0000   -5.23616
62200.0000   -4.90569
62240.0000   -4.57376
62280.0000   -4.86513
62320.0000   -4.33206
62360.0000   -4.74169
62400.0000   -4.61612
62440.0000   -4.40293
62480.0000   -4.67886
62520.0000   -4.18062
62560.0000   -5.56267
62600.0000   -4.76190
62640.0000   -4.80700
62680.0000   -4.54219
62720.0000   -4.52600
62760.0000   -5.24621
62800.0000   -5.51402
62840.0000   -5.07824
62880.0000   -4.58428
62920.0000   -4.36142
62960.0000   -5.42132
63000.0000   -4.41490
63040.0000   -4.85091
63080.0000   -4.51503
63120.0000   -4.17085
63160.0000   -3.92433
63200.0000   -4.16720
63240.0000   -3.60421
63280.0000   -4.40540
63320.0000   -4.51179
63360.0000   -4.78040
63400.0000   -5.15096
63440.0000   -5.03162
63480.0000   -5.09747
63520.0000   -4.93660
63560.0000   -4.84019
63600.0000   -4.35358
63640.0000   -3.90243
63680.0000   -3.93734
63720.0000   -4.62641
63760.0000   -5.02703
63800.0000   -4.58259
63840.0000   -4.47568
63880.0000   -5.42207
63920.0000   -4.05480
63960.0000   -4.78348
64000.0000   -5.43931
64040.0000   -5.57631
64080.0000   -5.27891
64120.0000   -5.31423
64160.0000   -5.36684
64200.0000   -5.78832
64240.0000   -5.05296
64280.0000   -4.98688
64320.0000   -5.11002
64360.0000   -5.97467
64400.0000   -5.01920
64440.0000   -4.54961
64480.0000   -3.62240
64520.0000   -4.21234
64560.0000   -3.90767
64600.0000   -3.93485
64640.0000   -4.10893
64680.0000   -4.88586
64720.0000   -5.43037
64760.0000   -5.28938
64800.0000   -4.82426
64840.0000   -5.21763
64880.0000   -4.57239
64920.0000   -5.41435
64960.0000   -4.27902
65000.0000   -5.12327
65040.0000   -5.72770
65080.0000   -5.56996
65120.0000   -5.17381
65160.0000   -5.02559
65200.0000   -5.55058
65240.0000   -4.63584
65280.0000   -5.45584
65320.0000   -4.93827
65360.0000   -5.99058
65400.0000   -5.50137
65440.0000   -4.99897
65480.0000   -4.89147
65520.0000   -4.83227
65560.0000   -5.42088
65600.0000   -5.25281
65640.0000   -5.09894
65680.0000   -5.72169
65720.0000   -5.03287
65760.0000   -5.47708
65800.0000   -4.18345
65840.0000   -4.62849
65880.0000   -5.48563
65920.0000   -5.53884
65960.0000   -5.96937
66000.0000   -5.23028
66040.0000   -5.18259
66080.0000   -5.25023
66120.0000   -4.61055
66160.0000   -5.14619
66200.0000   -4.75850
66240.0000   -5.28993
66280.0000   -5.06431
66320.0000   -5.06690
66360.0000   -5.80324
66400.0000   -4.95854
66440.0000   -6.17518
66480.0000   -5.64453
66520.0000   -5.43669
66560.0000   -6.09342
66600.0000   -6.09576
66640.0000   -6.69171
66680.0000   -5.85899
66720.0000   -4.96098
66760.0000   -5.72921
66800.0000   -6.22296
66840.0000   -5.72899
66880.0000   -5.77832
66920.0000   -4.64475
66960.0000   -6.12795
67000.0000   -5.54293
67040.0000   -5.85596
67080.0000   -5.80476
67120.0000   -5.13478
67160.0000   -6.06220
67200.0000   -5.43491
67240.0000   -4.75145
67280.0000   -4.57609
67320.0000   -5.06594
67360.0000   -5.49337
67400.0000   -5.54461
67440.0000   -5.40878
67480.0000   -5.56769
67520.0000   -5.81248
67560.0000   -5.25024
67600.0000   -5.02193
67640.0000   -5.35457
67680.0000   -5.68893
67720.0000   -5.76964
67760.0000   -5.20356
67800.0000   -5.09525
67840.0000   -4.44853
67880.0000   -5.57015
67920.0000   -5.65618
67960.0000   -5.68910
68000.0000   -5.84352
68040.0000   -6.01502
68080.0000   -5.63170
68120.0000   -5.38649
68160.0000   -4.65779
68200.0000   -5.05620
68240.0000   -5.42976
68280.0000   -4.97132
68320.0000   -5.92536
68360.0000   -5.43073
68400.0000   -5.45502
68440.0000   -6.01019
68480.0000   -5.72593
68520.0000   -5.71104
68560.0000   -5.42307
68600.0000   -5.57009
68640.0000   -5.35261
68680.0000   -5.76812
68720.0000   -4.79581
68760.0000   -5.16274
68800.0000   -5.08269
68840.0000   -5.06200
68880.0000   -5.44830
68920.0000   -5.32460
68960.0000   -4.70574
69000.0000   -4.61505
69040.0000   -4.16840
69080.0000   -4.48315
69120.0000   -4.55937
69160.0000   -4.28049
69200.0000   -4.88521
69240.0000   -5.02355
69280.0000   -4.50864
69320.0000   -4.68652
69360.0000   -5.72037
69400.0000   -4.85950
69440.0000   -5.58285
69480.0000   -5.42302
69520.0000   -6.34852
69560.0000   -5.67403
69600.0000   -5.54931
69640.0000   -6.07569
69680.0000   -4.52243
69720.0000   -5.38127
69760.0000   -4.94790
69800.0000   -5.47271
69840.0000   -5.28529
69880.0000   -5.46807
69920.0000   -5.58146
69960.0000   -5.53485
70000.0000   -5.43132
70040.0000   -4.98070
70080.0000   -5.81176
70120.0000   -5.62190
70160.0000   -6.06131
70200.0000   -5.07849
70240.0000   -5.60681
70280.0000   -4.61705
70320.0000   -5.23800
70360.0000   -5.01559
70400.0000   -4.77075
70440.0000   -6.37645
70480.0000   -5.56829
70520.0000   -5.42082
70560.0000   -4.18926
70600.0000   -4.96764
70640.0000   -5.84469
70680.0000   -5.77526
70720.0000   -5.22893
70760.0000   -5.37896
70800.0000   -5.08517
70840.0000   -4.74148
70880.0000   -4.49758
70920.0000   -5.71954
70960.0000   -4.42294
71000.0000   -4.63120
71040.0000   -4.74907
71080.0000   -4.01710
71120.0000   -4.36056
71160.0000   -4.57407
71200.0000   -4.33945
71240.0000   -3.63944
71280.0000   -4.54765
71320.0000   -5.43336
71360.0000   -5.13028
71400.0000   -4.96997
71440.0000   -5.57870
71480.0000   -4.39055
71520.0000   -4.92010
71560.0000   -4.02074
71600.0000   -6.02943
71640.0000   -5.44855
71680.0000   -5.67937
71720.0000   -5.34079
71760.0000   -5.46005
71800.0000   -4.57428
71840.0000   -5.73902
71880.0000   -4.88571
71920.0000   -5.54892
71960.0000   -4.96558
72000.0000   -5.12173
72040.0000   -5.96957
72080.0000   -5.53529
72120.0000   -5.47782
72160.0000   -5.20822
72200.0000   -5.60315
72240.0000   -4.48085
72280.0000   -5.51759
72320.0000   -5.49758
72360.0000   -4.58150
72400.0000   -5.48266
72440.0000   -5.17398
72480.0000   -4.83646
72520.0000   -4.98651
72560.0000   -4.53926
72600.0000   -5.80830
72640.0000   -5.43551
72680.0000   -4.82570
72720.0000   -5.23449
72760.0000   -5.16158
72800.0000   -5.24829
72840.0000   -5.53703
72880.0000   -5.83315
72920.0000   -5.56507
72960.0000   -4.37622
73000.0000   -5.67721
73040.0000   -4.93727
73080.0000   -4.60213
73120.0000   -6.18411
73160.0000   -6.37655
73200.0000   -5.42289
73240.0000   -5.53368
73280.0000   -5.14412
73320.0000   -5.04262
73360.0000   -6.29052
73400.0000   -5.84022
73440.0000   -5.57291
73480.0000   -5.97441
73520.0000   -5.00301
73560.0000   -5.34148
73600.0000   -5.22277
73640.0000   -3.95895
73680.0000   -4.74504
73720.0000   -5.31228
73760.0000   -5.91501
73800.0000   -6.06651
73840.0000   -5.04298
73880.0000   -6.09889
73920.0000   -6.50017
73960.0000   -4.47067
74000.0000   -5.67358
74040.0000   -4.25697
74080.0000   -4.98453
74120.0000   -5.29587
74160.0000   -5.28510
74200.0000   -5.74572
74240.0000   -5.51642
74280.0000   -5.20616
74320.0000   -5.68082
74360.0000   -5.95912
74400.0000   -5.87201
74440.0000   -5.57162
74480.0000   -5.92861
74520.0000   -6.68462
74560.0000   -5.61463
74600.0000   -5.03866
74640.0000   -6.11939
74680.0000   -5.94033
74720.0000   -5.96155
74760.0000   -5.39565
74800.0000   -5.40532
74840.0000   -5.48516
74880.0000   -5.60511
74920.0000   -5.60591
74960.0000   -5.81479
75000.0000   -5.26916
75040.0000   -5.78455
75080.0000   -5.59907
75120.0000   -5.33224
75160.0000   -5.19823
75200.0000   -5.25806
75240.0000   -5.91103
75280.0000   -5.60216
75320.0000   -6.21693
75360.0000   -6.15694
75400.0000   -5.95590
75440.0000   -5.26956
75480.0000   -5.65957
75520.0000   -4.29935
75560.0000   -5.70130
75600.0000   -5.07669
75640.0000   -5.73690
75680.0000   -5.79409
75720.0000   -5.48713
75760.0000   -5.38119
75800.0000   -4.86135
75840.0000   -5.40856
75880.0000   -6.16830
75920.0000   -5.64746
75960.0000   -5.63874
76000.0000   -5.32470
76040.0000   -5.71382
76080.0000   -5.18093
76120.0000   -5.78131
76160.0000   -5.66878
76200.0000   -5.44540
76240.0000   -6.21792
76280.0000   -5.37947
76320.0000   -5.07422
76360.0000   -5.45952
76400.0000   -5.56267
76440.0000   -5.56796
76480.0000   -6.49630
76520.0000   -6.15747
76560.0000   -5.33042
76600.0000   -4.62773
76640.0000   -6.12416
76680.0000   -4.77253
76720.0000   -4.80875
76760.0000   -5.86564
76800.0000   -6.74687
76840.0000   -6.40537
76880.0000   -5.30747
76920.0000   -6.46787
76960.0000   -6.00018
77000.0000   -6.25931
77040.0000   -6.60233
77080.0000   -5.54472
77120.0000   -5.14978
77160.0000   -5.66528
77200.0000   -5.34837
77240.0000   -5.47539
77280.0000   -4.62015
77320.0000   -4.77740
77360.0000   -5.71679
77400.0000   -5.21286
77440.0000   -6.00188
77480.0000   -6.28997
77520.0000   -5.62362
77560.0000   -6.02424
77600.0000   -6.60502
77640.0000   -5.60938
77680.0000   -4.92165
77720.0000   -4.90120
77760.0000   -5.65494
77800.0000   -4.84517
77840.0000   -4.92477
77880.0000   -5.27688
77920.0000   -5.54133
77960.0000   -5.32396
78000.0000   -5.30707
78040.0000   -5.07841
78080.0000   -4.86436
78120.0000   -4.93496
78160.0000   -4.66633
78200.0000   -4.70568
78240.0000   -5.79982
78280.0000   -5.08458
78320.0000   -5.66170
78360.0000   -5.33797
78400.0000   -4.77674
78440.0000   -5.89615
78480.0000   -5.32411
78520.0000   -4.99426
78560.0000   -4.78656
78600.0000   -4.90232
78640.0000   -6.20181
78680.0000   -6.02674
78720.0000   -6.78588
78760.0000   -4.87085
78800.0000   -6.01403
78840.0000   -4.98011
78880.0000   -6.27553
78920.0000   -6.22734
78960.0000   -5.18573
79000.0000   -4.94445
79040.0000   -5.81287
79080.0000   -5.67182
79120.0000   -5.31454
79160.0000   -5.60370
79200.0000   -5.69059
79240.0000   -5.25181
79280.0000   -5.96407
79320.0000   -5.94538
79360.0000   -6.41204
79400.0000   -5.42026
79440.0000   -6.04217
79480.0000   -5.95882
79520.0000   -5.21231
79560.0000   -5.12742
79600.0000   -5.14182
79640.0000   -6.20690
79680.0000   -5.24775
79720.0000   -5.57356
79760.0000   -4.92286
79800.0000   -5.71291
79840.0000   -5.47333
79880.0000   -5.69314
79920.0000   -4.37187
79960.0000   -6.01393
80000.0000   -5.59326
80040.0000   -6.51667
80080.0000   -5.22126
80120.0000   -4.96922
80160.0000   -5.06612
80200.0000   -4.34933
80240.0000   -5.42772
80280.0000   -5.07378
80320.0000   -4.43303
80360.0000   -4.81567
80400.0000   -5.24899
80440.0000   -4.27943
80480.0000   -3.70207
80520.0000   -4.10117
80560.0000   -3.85012
80600.0000   -4.60212
80640.0000   -4.40582
80680.0000   -4.40918
80720.0000   -4.85758
80760.0000   -4.43747
80800.0000   -3.92538
80840.0000   -3.83319
80880.0000   -4.31189
80920.0000   -3.52894
80960.0000   -4.14302
81000.0000   -3.88392
81040.0000   -4.47230
81080.0000   -4.47296
81120.0000   -4.45031
81160.0000   -5.04067
81200.0000   -5.15187
81240.0000   -5.72696
81280.0000   -4.01091
81320.0000   -4.18160
81360.0000   -5.57637
81400.0000   -5.57352
81440.0000   -4.50252
81480.0000   -3.86249
81520.0000   -4.78984
81560.0000   -4.79470
81600.0000   -3.94023
81640.0000   -4.24087
81680.0000   -4.64797
81720.0000   -4.73489
81760.0000   -4.77877
81800.0000   -5.11446
81840.0000   -5.09762
81880.0000   -4.65248
81920.0000   -4.41505
81960.0000   -4.67143
82000.0000   -4.43778
82040.0000   -4.14119
82080.0000   -5.08256
82120.0000   -4.23306
82160.0000   -4.17620
82200.0000   -4.26471
82240.0000   -4.34823
82280.0000   -4.74375
82320.0000   -5.00632
82360.0000   -4.88151
82400.0000   -4.82521
82440.0000   -5.38429
82480.0000   -5.45737
82520.0000   -5.17502
82560.0000   -4.92161
82600.0000   -3.94351
82640.0000   -5.48288
82680.0000   -5.66812
82720.0000   -5.46588
82760.0000   -4.73721
82800.0000   -5.40441
82840.0000   -4.87350
82880.0000   -5.40511
82920.0000   -5.26958
82960.0000   -5.51899
83000.0000   -5.79599
83040.0000   -5.42218
83080.0000   -5.75380
83120.0000   -5.61176
83160.0000   -5.26025
83200.0000   -5.76511
83240.0000   -6.37902
83280.0000   -6.13662
83320.0000   -6.50737
83360.0000   -5.73832
83400.0000   -5.17530
83440.0000   -5.66525
83480.0000   -6.39547
83520.0000   -5.03812
83560.0000   -5.25727
83600.0000   -5.02362
83640.0000   -5.28371
83680.0000   -4.07232
83720.0000   -5.14259
83760.0000   -4.47273
83800.0000   -5.10226
83840.0000   -4.97590
83880.0000   -4.36762
83920.0000   -4.24949
83960.0000   -4.91887
84000.0000   -5.26989
84040.0000   -5.32561
84080.0000   -5.63605
84120.0000   -5.13785
84160.0000   -6.29977
84200.0000   -7.13999
84240.0000   -5.53505
84280.0000   -6.32114
84320.0000   -5.84634
84360.0000   -6.58857
84400.0000   -6.21109
84440.0000   -5.50946
84480.0000   -5.30839
84520.0000   -5.70414
84560.0000   -5.49071
84600.0000   -5.22077
84640.0000   -5.66690
84680.0000   -4.52375
84720.0000   -4.95397
84760.0000   -5.15504
84800.0000   -4.61524
84840.0000   -4.46758
84880.0000   -5.26491
84920.0000   -4.49655
84960.0000   -4.87196
85000.0000   -5.90976
85040.0000   -5.22572
85080.0000   -5.39633
85120.0000   -5.05061
85160.0000   -5.48456
85200.0000   -5.47758
85240.0000   -6.41983
85280.0000   -5.21178
85320.0000   -4.70210
85360.0000   -5.32360
85400.0000   -5.08685
85440.0000   -5.11804
85480.0000   -4.77784
85520.0000   -5.37565
85560.0000   -5.73410
85600.0000   -5.08214
85640.0000   -4.80050
85680.0000   -5.60560
85720.0000   -4.19646
85760.0000   -4.71172
85800.0000   -4.70650
85840.0000   -5.98356
85880.0000   -5.04878
85920.0000   -4.97487
85960.0000   -3.87674
86000.0000   -4.86538
86040.0000   -5.16716
86080.0000   -5.41082
86120.0000   -5.76630
86160.0000   -5.10512
86200.0000   -4.74002
86240.0000   -5.05809
86280.0000   -5.94190
86320.0000   -5.59296
86360.0000   -4.48591
86400.0000   -5.89949
86440.0000   -5.93619
86480.0000   -5.80573
86520.0000   -6.00630
86560.0000   -6.36523
86600.0000   -6.45648
86640.0000   -5.33148
86680.0000   -5.13896
86720.0000   -6.06573
86760.0000   -5.67713
86800.0000   -7.16692
86840.0000   -6.21700
86880.0000   -5.59699
86920.0000   -5.63379
86960.0000   -6.04306
87000.0000   -6.35328
87040.0000   -6.14166
87080.0000   -5.62496
87120.0000   -5.92386
87160.0000   -6.51307
87200.0000   -6.02380
87240.0000   -6.42814
87280.0000   -6.50526
87320.0000   -5.70032
87360.0000   -5.59395
87400.0000   -6.24041
87440.0000   -6.73727
87480.0000   -5.03149
87520.0000   -5.76694
87560.0000   -5.56270
87600.0000   -5.64146
87640.0000   -5.33756
87680.0000   -5.27328
87720.0000   -5.58767
87760.0000   -5.55428
87800.0000   -5.88498
87840.0000   -5.93275
87880.0000   -5.61923
87920.0000   -6.00125
87960.0000   -5.27081
88000.0000   -4.60765
88040.0000   -5.71437
88080.0000   -6.72909
88120.0000   -5.30323
88160.0000   -5.58615
88200.0000   -6.14036
88240.0000   -5.97103
88280.0000   -6.11486
88320.0000   -5.55194
88360.0000   -6.31958
88400.0000   -5.93233
88440.0000   -5.83428
88480.0000   -5.70420
88520.0000   -5.41351
88560.0000   -6.01599
88600.0000   -5.33095
88640.0000   -5.79863
88680.0000   -6.14928
88720.0000   -5.55637
88760.0000   -5.47132
88800.0000   -5.03401
88840.0000   -4.60523
88880.0000   -4.35173
88920.0000   -4.41513
88960.0000   -4.68974
89000.0000   -6.32974
89040.0000   -5.71566
89080.0000   -5.73524
89120.0000   -6.10843
89160.0000   -5.72329
89200.0000   -6.40624
89240.0000   -5.59287
89280.0000   -5.40548
89320.0000   -5.18000
89360.0000   -5.86501
89400.0000   -5.22641
89440.0000   -6.39052
89480.0000   -6.69515
89520.0000   -5.73881
89560.0000   -6.53151
89600.0000   -6.99770
89640.0000   -5.43549
89680.0000   -5.71146
89720.0000   -5.70163
89760.0000   -5.24698
89800.0000   -5.03142
89840.0000   -5.99846
89880.0000   -5.71583
89920.0000   -6.44343
89960.0000   -6.30225
90000.0000   -4.42311
90040.0000   -5.46901
90080.0000   -6.06034
90120.0000   -5.82979
90160.0000   -6.04213
90200.0000   -6.15329
90240.0000   -6.14241
90280.0000   -5.50796
90320.0000   -5.36725
90360.0000   -5.35298
90400.0000   -5.82504
90440.0000   -6.01824
90480.0000   -5.95267
90520.0000   -5.65977
90560.0000   -5.39413
90600.0000   -6.00937
90640.0000   -6.31813
90680.0000   -5.83876
90720.0000   -5.92264
90760.0000   -5.75363
90800.0000   -6.07620
90840.0000   -6.35122
90880.0000   -6.87872
90920.0000   -6.35446
90960.0000   -5.21700
91000.0000   -6.08471
91040.0000   -6.46577
91080.0000   -6.18509
91120.0000   -5.93645
91160.0000   -6.03175
91200.0000   -4.51244
91240.0000   -6.22136
91280.0000   -5.14199
91320.0000   -5.59604
91360.0000   -6.61265
91400.0000   -5.61024
91440.0000   -6.05720
91480.0000   -5.87467
91520.0000   -5.04512
91560.0000   -4.38618
91600.0000   -4.60787
91640.0000   -4.78970
91680.0000   -5.63912
91720.0000   -4.75167
91760.0000   -4.71127
91800.0000   -6.33110
91840.0000   -6.29797
91880.0000   -5.87960
91920.0000   -5.27703
91960.0000   -5.45028
92000.0000   -4.51276
92040.0000   -5.18735
92080.0000   -5.30304
92120.0000   -5.38677
92160.0000   -6.15865
92200.0000   -6.13460
92240.0000   -5.10883
92280.0000   -5.83146
92320.0000   -5.24366
92360.0000   -5.83048
92400.0000   -5.51789
92440.0000   -4.97863
92480.0000   -5.41953
92520.0000   -6.06009
92560.0000   -5.85733
92600.0000   -5.40775
92640.0000   -5.58015
92680.0000   -6.45837
92720.0000   -6.10906
92760.0000   -5.90254
92800.0000   -5.97532
92840.0000   -5.13907
92880.0000   -5.80483
92920.0000   -5.93911
92960.0000   -6.33392
93000.0000   -5.20395
93040.0000   -4.80494
93080.0000   -5.01061
93120.0000   -5.32489
93160.0000   -5.86352
93200.0000   -5.70653
93240.0000   -4.78687
93280.0000   -5.47260
93320.0000   -6.03252
93360.0000   -6.01055
93400.0000   -6.36511
93440.0000   -5.47570
93480.0000   -5.30232
93520.0000   -5.37404
93560.0000   -5.64607
93600.0000   -5.37501
93640.0000   -5.55537
93680.0000   -5.14983
93720.0000   -5.79911
93760.0000   -5.57590
93800.0000   -5.89946
93840.0000   -6.11719
93880.0000   -6.01746
93920.0000   -6.39408
93960.0000   -5.61440
94000.0000   -5.74532
94040.0000   -5.58909
94080.0000   -5.36313
94120.0000   -5.44877
94160.0000   -5.74534
94200.0000   -5.84254
94240.0000   -5.64201
94280.0000   -6.15085
94320.0000   -5.88893
94360.0000   -5.83296
94400.0000   -5.86629
94440.0000   -5.78144
94480.0000   -5.41201
94520.0000   -4.48586
94560.0000   -5.48359
94600.0000   -4.77394
94640.0000   -5.85821
94680.0000   -4.29119
94720.0000   -6.12546
94760.0000   -5.65390
94800.0000   -5.04528
94840.0000   -5.35104
94880.0000   -5.54480
94920.0000   -6.00697
94960.0000   -4.73387
95000.0000   -5.51326
95040.0000   -4.88399
95080.0000   -5.28008
95120.0000   -5.60096
95160.0000   -5.28221
95200.0000   -5.63414
95240.0000   -5.17905
95280.0000   -4.62120
95320.0000   -4.44872
95360.0000   -5.90787
95400.0000   -4.82713
95440.0000   -5.01740
95480.0000   -5.76807
95520.0000   -5.20533
95560.0000   -5.60213
95600.0000   -5.69925
95640.0000   -5.32909
95680.0000   -5.02280
95720.0000   -5.06568
95760.0000   -4.13630
95800.0000   -5.47001
95840.0000   -5.16942
95880.0000   -5.51204
95920.0000   -5.68406
95960.0000   -5.65533
96000.0000   -5.30764
96040.0000   -5.97009
96080.0000   -4.95669
96120.0000   -4.83373
96160.0000   -5.70998
96200.0000   -5.67173
96240.0000   -4.97369
96280.0000   -7.18157
96320.0000   -6.44812
96360.0000   -5.99619
96400.0000   -5.16058
96440.0000   -5.23314
96480.0000   -6.10149
96520.0000   -5.75524
96560.0000   -6.50247
96600.0000   -6.81472
96640.0000   -7.18293
96680.0000   -6.02827
96720.0000   -6.15911
96760.0000   -6.23833
96800.0000   -6.24928
96840.0000   -5.94322
96880.0000   -5.27981
96920.0000   -6.07952
96960.0000   -5.65183
97000.0000   -5.16106
97040.0000   -6.45805
97080.0000   -6.33876
97120.0000   -5.74361
97160.0000   -6.20239
97200.0000   -6.06867
97240.0000   -6.44758
97280.0000   -6.46976
97320.0000   -5.18944
97360.0000   -4.60299
97400.0000   -5.25688
97440.0000   -5.10405
97480.0000   -5.42039
97520.0000   -5.89274
97560.0000   -5.10049
97600.0000   -4.79131
97640.0000   -6.05128
97680.0000   -5.62604
97720.0000   -5.75949
97760.0000   -5.11723
97800.0000   -5.48470
97840.0000   -5.52298
97880.0000   -4.89273
97920.0000   -5.57625
97960.0000   -5.32181
98000.0000   -5.87059
98040.0000   -4.97766
98080.0000   -4.17145
98120.0000   -5.28268
98160.0000   -4.37737
98200.0000   -4.31258
98240.0000   -5.06463
98280.0000   -3.67422
98320.0000   -4.88768
98360.0000   -5.51259
98400.0000   -4.95967
98440.0000   -4.84695
98480.0000   -5.07426
98520.0000   -5.51186
98560.0000   -5.14768
98600.0000   -5.09773
98640.0000   -5.17912
98680.0000   -4.01032
98720.0000   -5.73900
98760.0000   -4.64820
98800.0000   -5.11026
98840.0000   -4.91404
98880.0000   -4.31463
98920.0000   -4.24597
98960.0000   -4.27358
99000.0000   -3.63943
99040.0000   -3.80501
99080.0000   -3.79163
99120.0000   -3.68182
99160.0000   -4.24652
99200.0000   -4.95889
99240.0000   -5.23467
99280.0000   -5.28748
99320.0000   -5.60241
99360.0000   -5.63085
99400.0000   -5.19285
99440.0000   -6.41736
99480.0000   -5.38778
99520.0000   -5.20693
99560.0000   -4.89402
99600.0000   -5.58168
99640.0000   -3.58222
99680.0000   -4.52183
99720.0000   -3.92541
99760.0000   -4.31648
99800.0000   -4.26293
99840.0000   -4.34163
99880.0000   -4.56609
99920.0000   -3.69295
99960.0000   -4.57707
100000.0000   -5.60975
100040.0000   -4.27200
100080.0000   -4.22485
100120.0000   -3.65862
100160.0000   -5.22353
100200.0000   -4.38505
100240.0000   -3.76442
100280.0000   -4.02143
100320.0000   -5.33891
100360.0000   -4.54264
100400.0000   -4.93631
100440.0000   -5.01271
100480.0000   -3.75018
100520.0000   -3.92845
100560.0000   -3.99673
100600.0000   -4.37385
100640.0000   -4.24980
100680.0000   -4.54270
100720.0000   -4.45679
100760.0000   -5.03764
100800.0000   -5.18180
100840.0000   -4.52594
100880.0000   -4.52169
100920.0000   -3.77455
100960.0000   -4.44055
101000.0000   -4.12630
101040.0000   -4.37408
101080.0000   -3.51500
101120.0000   -4.30735
101160.0000   -3.94521
101200.0000   -4.44893
101240.0000   -4.72842
101280.0000   -3.82556
101320.0000   -5.34107
101360.0000   -4.23544
101400.0000   -4.61115
101440.0000   -5.25654
101480.0000   -4.93601
101520.0000   -4.67674
101560.0000   -5.60271
101600.0000   -4.88579
101640.0000   -5.02929
101680.0000   -3.38566
101720.0000   -4.58608
101760.0000   -5.09286
101800.0000   -4.07977
101840.0000   -5.17896
101880.0000   -4.23946
101920.0000   -5.01027
101960.0000   -4.66091
102000.0000   -4.71194
102040.0000   -5.51465
102080.0000   -4.63757
102120.0000   -3.68851
102160.0000   -4.39791
102200.0000   -3.85512
102240.0000   -4.08506
102280.0000   -4.56766
102320.0000   -4.30864
102360.0000   -4.12086
102400.0000   -4.64954
102440.0000   -4.62830
102480.0000   -4.79104
102520.0000   -4.87292
102560.0000   -4.53850
102600.0000   -4.62115
102640.0000   -3.79874
102680.0000   -4.36299
102720.0000   -4.20767
102760.0000   -5.24999
102800.0000   -4.69914
102840.0000   -4.46339
102880.0000   -4.01147
102920.0000   -3.45929
102960.0000   -4.87054
103000.0000   -4.87920
103040.0000   -5.26035
103080.0000   -5.61338
103120.0000   -5.30847
103160.0000   -4.60219
103200.0000   -4.29185
103240.0000   -4.76416
103280.0000   -3.98117
103320.0000   -4.46066
103360.0000   -4.86601
103400.0000   -5.15438
103440.0000   -5.47889
103480.0000   -4.11468
103520.0000   -4.49367
103560.0000   -3.43223
103600.0000   -4.36583
103640.0000   -3.70016
103680.0000   -4.63556
103720.0000   -4.48050
103760.0000   -4.92013
103800.0000   -4.07833
103840.0000   -4.08647
103880.0000   -4.63176
103920.0000   -4.29384
103960.0000   -4.53872
104000.0000   -4.97435
104040.0000   -4.23988
104080.0000   -4.02698
104120.0000   -4.59062
104160.0000   -4.37928
104200.0000   -4.67807
104240.0000   -4.33617
104280.0000   -4.64130
104320.0000   -5.23704
104360.0000   -4.45857
104400.0000   -5.37561
104440.0000   -5.54526
104480.0000   -5.11662
104520.0000   -5.37392
104560.0000   -4.77407
104600.0000   -3.61310
104640.0000   -4.15590
104680.0000   -2.80367
104720.0000   -3.84626
104760.0000   -3.57478
104800.0000   -4.24318
104840.0000   -5.28060
104880.0000   -5.08899
104920.0000   -5.79003
104960.0000   -6.17308
105000.0000   -6.24894
105040.0000   -4.31716
105080.0000   -4.02347
105120.0000   -5.48034
105160.0000   -5.67110
105200.0000   -5.86308
105240.0000   -4.62458
105280.0000   -4.25723
105320.0000   -4.85164
105360.0000   -4.09043
105400.0000   -4.87341
105440.0000   -4.76739
105480.0000   -4.72630
105520.0000   -4.27588
105560.0000   -4.64868
105600.0000   -4.25646
105640.0000   -4.23486
105680.0000   -4.68908
105720.0000   -4.35213
105760.0000   -5.02564
105800.0000   -4.29031
105840.0000   -4.85691
105880.0000   -4.40650
105920.0000   -4.41007
105960.0000   -4.13706
106000.0000   -5.18166
106040.0000   -5.12699
106080.0000   -4.72383
106120.0000   -4.28451
106160.0000   -4.45778
106200.0000   -4.12733
106240.0000   -3.66502
106280.0000   -5.06085
106320.0000   -4.68615
106360.0000   -4.66229
106400.0000   -4.99648
106440.0000   -4.77759
106480.0000   -4.90022
106520.0000   -4.32658
106560.0000   -3.62851
106600.0000   -4.74144
106640.0000   -4.47506
106680.0000   -5.14997
106720.0000   -4.53614
106760.0000   -5.01759
106800.0000   -5.40798
106840.0000   -4.85593
106880.0000   -4.23030
106920.0000   -4.87147
106960.0000   -5.59480
107000.0000   -5.67728
107040.0000   -5.20515
107080.0000   -5.16652
107120.0000   -4.99733
107160.0000   -4.89986
107200.0000   -4.98500
107240.0000   -3.90445
107280.0000   -5.13586
107320.0000   -4.76625
107360.0000   -5.32791
107400.0000   -4.72715
107440.0000   -5.26191
107480.0000   -4.91632
107520.0000   -3.94548
107560.0000   -4.43202
107600.0000   -4.58055
107640.0000   -5.67361
107680.0000   -4.48488
107720.0000   -4.20579
107760.0000   -4.96685
107800.0000   -4.43233
107840.0000   -4.46158
107880.0000   -4.42024
107920.0000   -4.90021
107960.0000   -4.52348
108000.0000   -4.48063
108040.0000   -5.09981
108080.0000   -4.15175
108120.0000   -4.00180
108160.0000   -4.97179
108200.0000   -4.91808
108240.0000   -5.22345
108280.0000   -5.27994
108320.0000   -4.53666
108360.0000   -4.57655
108400.0000   -5.41138
108440.0000   -4.36994
108480.0000   -4.68607
108520.0000   -4.39221
108560.0000   -4.47440
108600.0000   -4.74894
108640.0000   -4.41455
108680.0000   -5.04525
108720.0000   -3.59451
108760.0000   -5.03064
108800.0000   -4.24021
108840.0000   -5.14201
108880.0000   -4.81447
108920.0000   -4.89708
108960.0000   -4.80757
109000.0000   -3.91630
109040.0000   -5.33446
109080.0000   -3.97865
109120.0000   -4.88319
109160.0000   -3.95459
109200.0000   -4.80021
109240.0000   -4.43918
109280.0000   -5.18874
109320.0000   -5.84622
109360.0000   -4.43514
109400.0000   -4.94824
109440.0000   -3.85103
109480.0000   -4.38545
109520.0000   -4.24817
109560.0000   -4.31445
109600.0000   -4.83395
109640.0000   -4.20101
109680.0000   -4.97543
109720.0000   -5.78040
109760.0000   -5.76584
109800.0000   -6.15836
109840.0000   -5.16565
109880.0000   -5.84729
109920.0000   -5.59008
109960.0000   -5.81096
110000.0000   -6.30352
110040.0000   -5.74859
110080.0000   -5.37931
110120.0000   -4.52602
110160.0000   -5.46504
110200.0000   -5.16499
110240.0000   -5.76089
110280.0000   -4.88747
110320.0000   -5.50089
110360.0000   -4.67627
110400.0000   -4.53501
110440.0000   -4.61188
110480.0000   -4.16390
110520.0000   -3.75318
110560.0000   -4.72673
110600.0000   -5.29700
110640.0000   -5.88797
110680.0000   -4.89152
110720.0000   -4.79830
110760.0000   -4.84458
110800.0000   -6.17211
110840.0000   -6.05457
110880.0000   -4.72110
110920.0000   -3.95223
110960.0000   -4.14866
111000.0000   -3.93330
111040.0000   -5.95050
111080.0000   -6.39245
111120.0000   -5.61715
111160.0000   -5.73930
111200.0000   -5.61310
111240.0000   -6.10718
111280.0000   -5.73108
111320.0000   -5.53944
111360.0000   -5.91674
111400.0000   -5.06050
111440.0000   -5.71381
111480.0000   -5.64016
111520.0000   -5.13705
111560.0000   -5.27495
111600.0000   -4.56021
111640.0000   -5.28553
111680.0000   -5.78903
111720.0000   -5.63609
111760.0000   -5.25807
111800.0000   -5.48917
111840.0000   -4.65119
111880.0000   -5.45485
111920.0000   -4.42395
111960.0000   -4.42119
112000.0000   -4.64180
112040.0000   -4.73933
112080.0000   -4.90006
112120.0000   -4.86803
112160.0000   -5.46273
112200.0000   -5.25859
112240.0000   -5.09747
112280.0000   -5.22965
112320.0000   -5.92693
112360.0000   -5.33485
112400.0000   -5.02304
112440.0000   -6.29653
112480.0000   -4.95299
112520.0000   -5.40744
112560.0000   -5.33222
112600.0000   -4.65846
112640.0000   -5.93998
112680.0000   -5.17550
112720.0000   -5.68826
112760.0000   -4.82193
112800.0000   -4.28773
112840.0000   -4.32814
112880.0000   -4.43174
112920.0000   -4.81566
112960.0000   -4.91703
113000.0000   -5.08093
113040.0000   -5.05377
113080.0000   -4.96358
113120.0000   -5.57033
113160.0000   -4.59701
113200.0000   -5.56806
113240.0000   -5.33732
113280.0000   -4.98957
113320.0000   -5.22597
113360.0000   -4.86713
113400.0000   -4.43510
113440.0000   -5.00535
113480.0000   -5.73682
113520.0000   -6.06755
113560.0000   -5.51272
113600.0000   -5.34631
113640.0000   -5.54682
113680.0000   -5.69762
113720.0000   -5.15004
113760.0000   -5.35542
113800.0000   -5.76982
113840.0000   -6.24793
113880.0000   -4.72701
113920.0000   -5.09370
113960.0000   -5.03272
114000.0000   -5.57828
114040.0000   -5.93189
114080.0000   -5.81975
114120.0000   -5.28852
114160.0000   -4.45470
114200.0000   -4.75329
114240.0000   -4.88921
114280.0000   -4.93461
114320.0000   -4.68791
114360.0000   -4.70157
114400.0000   -4.76832
114440.0000   -5.83172
114480.0000   -4.91367
114520.0000   -4.62889
114560.0000   -4.53765
114600.0000   -4.02021
114640.0000   -4.47251
114680.0000   -3.64745
114720.0000   -4.57527
114760.0000   -3.39905
114800.0000   -2.36490
114840.0000   -2.80290
114880.0000   -2.82843
114920.0000   -2.67276
114960.0000   -2.87757
115000.0000   -3.65991
115040.0000   -2.84155
115080.0000   -3.31665
115120.0000   -3.73866
115160.0000   -2.78132
115200.0000   -2.66702
115240.0000   -3.67872
115280.0000   -2.83499
115320.0000   -2.88042
115360.0000   -3.21990
115400.0000   -3.48222
115440.0000   -2.41030
115480.0000   -3.03811
115520.0000   -3.02930
115560.0000   -3.57429
115600.0000   -3.89602
115640.0000   -3.90051
115680.0000   -4.34805
115720.0000   -3.57089
115760.0000   -3.47511
115800.0000   -3.36884
115840.0000   -3.93062
115880.0000   -4.36710
115920.0000   -3.62048
115960.0000   -3.38273
116000.0000   -4.44377
116040.0000   -4.21202
116080.0000   -3.31442
116120.0000   -3.67176
116160.0000   -4.96627
116200.0000   -4.40815
116240.0000   -2.72612
116280.0000   -2.67709
116320.0000   -3.97724
116360.0000   -3.97529
116400.0000   -4.02716
116440.0000   -3.37069
116480.0000   -4.85332
116520.0000   -4.16047
116560.0000   -4.01516
116600.0000   -5.34746
116640.0000   -4.50808
116680.0000   -3.99708
116720.0000   -3.86487
116760.0000   -4.66520
116800.0000   -4.47042
116840.0000   -5.42161
116880.0000   -5.23835
116920.0000   -5.85741
116960.0000   -5.20613
117000.0000   -4.95332
117040.0000   -5.17672
117080.0000   -4.74133
117120.0000   -4.75105
117160.0000   -4.19164
117200.0000   -4.23261
117240.0000   -5.15356
117280.0000   -3.89226
117320.0000   -5.50251
117360.0000   -4.48761
117400.0000   -4.06756
117440.0000   -3.73569
117480.0000   -4.55473
117520.0000   -4.48629
117560.0000   -5.03807
117600.0000   -4.69196
117640.0000   -5.05609
117680.0000   -4.80576
117720.0000   -5.00058
117760.0000   -5.51298
117800.0000   -5.06733
117840.0000   -5.06769
117880.0000   -5.80103
117920.0000   -5.11892
117960.0000   -5.50334
118000.0000   -5.33566
118040.0000   -4.94033
118080.0000   -4.40129
118120.0000   -4.53931
118160.0000   -3.71187
118200.0000   -3.50612
118240.0000   -3.61656
118280.0000   -3.65053
118320.0000   -3.65731
118360.0000   -4.17394
118400.0000   -4.00688
118440.0000   -3.93022
118480.0000   -3.48281
118520.0000   -3.86729
118560.0000   -3.96268
118600.0000   -4.88205
118640.0000   -4.88235
118680.0000   -4.35677
118720.0000   -3.58368
118760.0000   -4.88443
118800.0000   -5.26142
118840.0000   -5.15262
118880.0000   -4.58794
118920.0000   -4.58136
118960.0000   -4.48385
119000.0000   -4.92004
119040.0000   -5.60202
119080.0000   -4.83693
119120.0000   -5.08199
119160.0000   -4.58687
119200.0000   -4.21172
119240.0000   -4.71929
119280.0000   -4.59187
119320.0000   -5.17045
119360.0000   -5.16809
119400.0000   -4.00464
119440.0000   -3.75904
119480.0000   -4.22639
119520.0000   -4.00685
119560.0000   -3.57605
119600.0000   -3.33566
119640.0000   -2.95644
119680.0000   -3.14322
119720.0000   -3.91792
119760.0000   -4.03336
119800.0000   -4.52869
119840.0000   -3.93947
119880.0000   -2.95557
119920.0000   -3.98802
119960.0000   -3.86075
120000.0000   -3.75265
120040.0000   -4.76773
120080.0000   -4.72124
120120.0000   -5.07884
120160.0000   -5.16440
120200.0000   -4.52314
120240.0000   -4.32258
120280.0000   -4.46195
120320.0000   -4.04896
120360.0000   -3.46424
120400.0000   -3.92762
120440.0000   -4.59904
120480.0000   -5.32515
120520.0000   -4.32510
120560.0000   -5.08670
120600.0000   -4.59978
120640.0000   -4.54231
120680.0000   -4.28659
120720.0000   -3.49115
120760.0000   -4.02132
120800.0000   -5.05278
120840.0000   -4.20916
120880.0000   -4.17259
120920.0000   -4.06842
120960.0000   -4.62305
121000.0000   -3.74639
121040.0000   -4.52295
121080.0000   -4.76411
121120.0000   -5.34606
121160.0000   -5.07753
121200.0000   -4.68691
121240.0000   -4.68491
121280.0000   -4.89300
121320.0000   -5.25676
121360.0000   -3.63012
121400.0000   -3.59810
121440.0000   -4.59483
121480.0000   -4.42405
121520.0000   -4.49632
121560.0000   -3.85099
121600.0000   -4.74223
121640.0000   -4.75040
121680.0000   -4.15524
121720.0000   -3.94497
121760.0000   -3.92124
121800.0000   -4.37036
121840.0000   -4.42997
121880.0000   -5.16329
121920.0000   -4.40834
121960.0000   -5.01471
122000.0000   -4.77037
122040.0000   -5.16962
122080.0000   -4.39302
122120.0000   -4.78711
122160.0000   -4.32914
122200.0000   -4.37917
122240.0000   -4.09132
122280.0000   -4.77219
122320.0000   -4.51962
122360.0000   -4.59616
122400.0000   -4.07456
122440.0000   -3.80346
122480.0000   -4.98572
122520.0000   -4.59155
122560.0000   -3.88980
122600.0000   -4.13346
122640.0000   -3.87545
122680.0000   -3.88280
122720.0000   -3.96072
122760.0000   -4.30065
122800.0000   -4.09644
122840.0000   -4.20088
122880.0000   -4.28093
122920.0000   -3.25466
122960.0000   -3.46432
123000.0000   -3.75666
123040.0000   -3.61087
123080.0000   -4.00129
123120.0000   -4.49009
123160.0000   -4.45070
123200.0000   -4.65426
123240.0000   -4.48844
123280.0000   -5.09282
123320.0000   -4.27091
123360.0000   -4.05562
123400.0000   -4.67710
123440.0000   -4.11016
123480.0000   -4.67921
123520.0000   -5.30707
123560.0000   -4.75035
123600.0000   -4.79902
123640.0000   -5.34959
123680.0000   -5.28588
123720.0000   -3.49487
123760.0000   -4.86631
123800.0000   -5.07579
123840.0000   -4.34878
123880.0000   -4.39648
123920.0000   -3.71654
123960.0000   -4.62447
124000.0000   -5.38942
124040.0000   -4.87178
124080.0000   -4.34766
124120.0000   -4.01009
124160.0000   -5.14667
124200.0000   -4.79741
124240.0000   -5.24690
124280.0000   -5.08077
124320.0000   -5.81711
124360.0000   -5.13912
124400.0000   -3.67903
124440.0000   -4.24920
124480.0000   -4.07924
124520.0000   -4.94089
124560.0000   -4.10121
124600.0000   -4.99718
124640.0000   -4.54239
124680.0000   -4.81871
124720.0000   -4.48893
124760.0000   -4.43203
124800.0000   -4.18939
124840.0000   -4.89938
124880.0000   -5.37120
124920.0000   -5.07295
124960.0000   -4.10000
125000.0000   -4.74618
125040.0000   -4.18397
125080.0000   -4.71074
125120.0000   -6.06400
125160.0000   -3.84812
125200.0000   -3.55537
125240.0000   -5.16136
125280.0000   -4.62285
125320.0000   -4.60942
125360.0000   -4.18011
125400.0000   -4.48225
125440.0000   -3.87595
125480.0000   -4.49443
125520.0000   -4.66190
125560.0000   -5.88555
125600.0000   -4.18634
125640.0000   -4.46881
125680.0000   -4.36050
125720.0000   -5.30731
125760.0000   -5.27216
125800.0000   -5.10245
125840.0000   -4.68497
125880.0000   -5.97276
125920.0000   -5.37098
125960.0000   -5.56409
126000.0000   -4.42444
126040.0000   -5.10629
126080.0000   -5.30952
126120.0000   -4.80902
126160.0000   -5.28654
126200.0000   -4.47363
126240.0000   -5.15762
126280.0000   -5.73457
126320.0000   -6.56775
126360.0000   -5.22967
126400.0000   -5.52050
126440.0000   -6.06802
126480.0000   -5.39102
126520.0000   -4.95291
126560.0000   -5.42964
126600.0000   -4.72238
126640.0000   -5.51045
126680.0000   -4.87706
126720.0000   -5.01731
126760.0000   -5.24552
126800.0000   -5.21438
126840.0000   -5.77391
126880.0000   -5.45560
126920.0000   -5.31808
126960.0000   -3.97331
127000.0000   -4.40206
127040.0000   -4.28576
127080.0000   -5.30237
127120.0000   -5.09984
127160.0000   -4.58978
127200.0000   -4.64346
127240.0000   -3.94400
127280.0000   -4.14010
127320.0000   -3.36081
127360.0000   -4.34446
127400.0000   -4.90800
127440.0000   -4.41436
127480.0000   -4.85244
127520.0000   -4.27862
127560.0000   -4.43677
127600.0000   -4.14405
127640.0000   -4.85484
127680.0000   -4.74229
127720.0000   -3.70316
127760.0000   -4.62957
127800.0000   -4.59731
127840.0000   -5.12231
127880.0000   -4.04348
127920.0000   -4.45956
127960.0000   -4.50165
128000.0000   -4.02302
128040.0000   -4.43417
128080.0000   -4.40936
128120.0000   -3.97616
128160.0000   -4.61900
128200.0000   -4.30516
128240.0000   -4.30971
128280.0000   -4.58805
128320.0000   -4.57593
128360.0000   -4.92374
128400.0000   -4.77614
128440.0000   -4.81605
128480.0000   -4.99207
128520.0000   -4.40137
128560.0000   -5.45308
128600.0000   -4.55510
128640.0000   -4.61101
128680.0000   -5.11647
128720.0000   -4.32898
128760.0000   -4.18514
128800.0000   -5.02776
128840.0000   -5.52792
128880.0000   -5.21770
128920.0000   -5.31243
128960.0000   -5.37977
129000.0000   -5.44878
129040.0000   -4.77381
129080.0000   -3.98160
129120.0000   -4.13263
129160.0000   -4.23917
129200.0000   -4.55748
129240.0000   -4.52350
129280.0000   -4.89902
129320.0000   -5.51248
129360.0000   -5.29548
129400.0000   -5.28953
129440.0000   -5.08279
129480.0000   -5.27970
129520.0000   -5.64451
129560.0000   -5.94856
129600.0000   -5.02293
129640.0000   -5.74060
129680.0000   -5.90334
129720.0000   -5.31634
129760.0000   -5.50325
129800.0000   -5.18858
129840.0000   -4.78070
129880.0000   -5.68559
129920.0000   -4.85296
129960.0000   -4.94159
130000.0000   -4.75310
130040.0000   -5.59365
130080.0000   -6.19986
130120.0000   -6.41739
130160.0000   -6.46407
130200.0000   -5.75097
130240.0000   -5.23164
130280.0000   -5.28202
130320.0000   -5.89122
130360.0000   -4.83045
130400.0000   -3.76642
130440.0000   -4.55716
130480.0000   -4.80686
130520.0000   -5.33096
130560.0000   -5.49382
130600.0000   -4.82827
130640.0000   -3.75973
130680.0000   -4.78543
130720.0000   -4.63790
130760.0000   -4.96636
130800.0000   -4.55147
130840.0000   -3.90571
130880.0000   -4.20202
130920.0000   -3.99944
130960.0000   -4.48192
131000.0000   -4.04111
131040.0000   -4.87729
131080.0000   -4.01070
131120.0000   -3.42497
131160.0000   -3.98432
131200.0000   -3.25609
131240.0000   -4.01435
131280.0000   -3.55705
131320.0000   -3.48148
131360.0000   -4.76880
131400.0000   -3.57133
131440.0000   -3.15288
131480.0000   -3.60307
131520.0000   -3.63224
131560.0000   -4.08040
131600.0000   -3.70814
131640.0000   -3.78067
131680.0000   -4.41928
131720.0000   -4.07901
131760.0000   -4.38362
131800.0000   -4.11405
131840.0000   -2.63818
131880.0000   -3.79963
131920.0000   -4.37984
131960.0000   -4.10026
132000.0000   -4.73988
132040.0000   -5.50197
132080.0000   -4.90506
132120.0000   -4.94663
132160.0000   -4.71088
132200.0000   -4.94541
132240.0000   -4.37802
132280.0000   -4.68939
132320.0000   -3.97202
132360.0000   -3.82315
132400.0000   -4.21276
132440.0000   -4.29156
132480.0000   -4.66451
132520.0000   -4.53509
132560.0000   -4.38972
132600.0000   -4.61923
132640.0000   -4.76288
132680.0000   -4.58985
132720.0000   -4.01961
132760.0000   -3.22267
132800.0000   -4.04084
132840.0000   -3.31573
132880.0000   -3.48268
132920.0000   -4.72219
132960.0000   -4.62074
133000.0000   -4.99188
133040.0000   -5.10704
133080.0000   -5.57503
133120.0000   -5.46307
133160.0000   -5.36767
133200.0000   -5.71835
133240.0000   -5.38219
133280.0000   -4.41516
133320.0000   -5.24247
133360.0000   -6.32008
133400.0000   -4.75904
133440.0000   -6.25443
133480.0000   -6.13650
133520.0000   -5.35630
133560.0000   -4.82214
133600.0000   -5.26043
133640.0000   -4.42705
133680.0000   -5.33821
133720.0000   -4.57304
133760.0000   -5.21973
133800.0000   -4.26074
133840.0000   -4.78224
133880.0000   -4.92480
133920.0000   -4.71143
133960.0000   -5.54580
134000.0000   -4.91907
134040.0000   -4.77129
134080.0000   -4.78842
134120.0000   -5.32786
134160.0000   -5.15767
134200.0000   -5.44854
134240.0000   -4.38226
134280.0000   -4.30668
134320.0000   -4.15809
134360.0000   -4.30049
134400.0000   -3.06204
134440.0000   -3.20943
134480.0000   -3.84228
134520.0000   -3.52884
134560.0000   -3.34955
134600.0000   -3.81517
134640.0000   -4.74142
134680.0000   -4.03154
134720.0000   -4.49092
134760.0000   -4.14486
134800.0000   -4.35511
134840.0000   -4.82126
134880.0000   -5.15477
134920.0000   -5.33673
134960.0000   -5.04561
135000.0000   -5.65801
135040.0000   -4.96870
135080.0000   -4.93962
135120.0000   -5.22486
135160.0000   -4.40159
135200.0000   -4.66522
135240.0000   -4.52982
135280.0000   -4.75670
135320.0000   -5.56149
135360.0000   -5.31538
135400.0000   -5.41673
135440.0000   -5.51995
135480.0000   -5.08869
135520.0000   -4.93460
135560.0000   -5.27152
135600.0000   -4.31229
135640.0000   -4.88614
135680.0000   -4.76092
135720.0000   -4.09075
135760.0000   -4.98558
135800.0000   -3.81742
135840.0000   -4.67514
135880.0000   -3.12055
135920.0000   -3.67547
135960.0000   -2.41189
136000.0000   -2.85978
136040.0000   -3.38541
136080.0000   -2.60222
136120.0000   -2.69205
136160.0000   -2.30472
136200.0000   -1.73720
136240.0000   -2.36675
136280.0000   -1.98129
136320.0000   -1.89478
136360.0000   -1.81545
136400.0000   -0.96514
136440.0000   -2.00500
136480.0000   -2.18708
136520.0000   -2.72036
136560.0000   -2.61963
136600.0000   -0.65401
136640.0000   -1.12793
136680.0000   -1.60179
136720.0000   -2.13213
136760.0000   -2.40011
136800.0000   -2.48062
136840.0000   -2.18591
136880.0000   -2.70227
136920.0000   -2.37519
136960.0000   -3.29885
137000.0000   -3.68019
137040.0000   -2.90186
137080.0000   -3.02702
137120.0000   -3.40951
137160.0000   -3.55059
137200.0000   -3.17413
137240.0000   -3.14390
137280.0000   -4.12787
137320.0000   -3.94638
137360.0000   -4.53340
137400.0000   -4.28729
137440.0000   -4.98128
137480.0000   -4.43991
137520.0000   -4.39163
137560.0000   -4.58438
137600.0000   -4.26481
137640.0000   -5.12137
137680.0000   -4.84838
137720.0000   -4.28641
137760.0000   -4.67059
137800.0000   -3.71940
137840.0000   -4.01177
137880.0000   -4.58554
137920.0000   -4.50218
137960.0000   -4.53998
138000.0000   -5.04287
138040.0000   -5.28576
138080.0000   -5.19728
138120.0000   -5.55460
138160.0000   -3.62776
138200.0000   -4.40735
138240.0000   -4.49808
138280.0000   -3.66860
138320.0000   -3.97181
138360.0000   -3.90819
138400.0000   -4.49100
138440.0000   -4.50190
138480.0000   -4.34869
138520.0000   -3.84369
138560.0000   -5.45492
138600.0000   -5.48600
138640.0000   -4.85897
138680.0000   -4.39406
138720.0000   -4.67915
138760.0000   -4.94432
138800.0000   -4.20239
138840.0000   -4.95348
138880.0000   -4.56413
138920.0000   -3.95052
138960.0000   -3.38792
139000.0000   -3.25057
139040.0000   -3.20832
139080.0000   -2.80829
139120.0000   -4.14207
139160.0000   -3.92591
139200.0000   -4.09936
139240.0000   -4.32322
139280.0000   -3.85717
139320.0000   -3.93664
139360.0000   -4.10670
139400.0000   -4.59070
139440.0000   -4.58511
139480.0000   -4.88138
139520.0000   -5.37029
139560.0000   -5.08956
139600.0000   -4.29686
139640.0000   -3.92045
139680.0000   -4.96693
139720.0000   -4.34019
139760.0000   -3.66398
139800.0000   -3.74986
139840.0000   -4.98496
139880.0000   -4.57493
139920.0000   -5.14313
139960.0000   -5.06911
140000.0000   -4.62900
140040.0000   -4.93515
140080.0000   -4.42308
140120.0000   -3.97488
140160.0000   -3.94005
140200.0000   -3.88580
140240.0000   -4.84838
140280.0000   -4.37009
140320.0000   -4.23611
140360.0000   -4.79473
140400.0000   -4.28690
140440.0000   -4.07345
140480.0000   -4.48976
140520.0000   -5.37790
140560.0000   -3.75730
140600.0000   -4.55224
140640.0000   -3.85601
140680.0000   -3.72945
140720.0000   -4.87263
140760.0000   -4.53984
140800.0000   -4.34310
140840.0000   -5.24947
140880.0000   -4.65399
140920.0000   -4.19792
140960.0000   -3.90613
141000.0000   -4.85799
141040.0000   -4.43076
141080.0000   -3.70325
141120.0000   -4.65538
141160.0000   -4.60604
141200.0000   -4.34253
141240.0000   -4.76887
141280.0000   -4.00784
141320.0000   -4.01553
141360.0000   -3.61891
141400.0000   -4.33056
141440.0000   -4.27548
141480.0000   -4.80563
141520.0000   -3.93545
141560.0000   -4.50939
141600.0000   -5.17038
141640.0000   -4.68655
141680.0000   -3.54819
141720.0000   -3.70152
141760.0000   -3.98997
141800.0000   -4.17161
141840.0000   -5.23368
141880.0000   -3.82363
141920.0000   -4.73774
141960.0000   -3.54099
142000.0000   -3.08752
142040.0000   -3.23690
142080.0000   -3.98306
142120.0000   -3.38347
142160.0000   -3.55546
142200.0000   -3.30929
142240.0000   -4.78884
142280.0000   -4.34405
142320.0000   -5.10635
142360.0000   -5.07387
142400.0000   -4.24350
142440.0000   -4.68766
142480.0000   -5.43130
142520.0000   -4.93489
142560.0000   -4.81229
142600.0000   -5.59768
142640.0000   -5.08339
142680.0000   -4.74590
142720.0000   -4.29136
142760.0000   -5.07883
142800.0000   -4.62264
142840.0000   -4.16239
142880.0000   -4.52806
142920.0000   -3.82071
142960.0000   -4.48384
143000.0000   -4.84953
143040.0000   -4.59658
143080.0000   -4.87812
143120.0000   -4.58898
143160.0000   -4.39881
143200.0000   -4.44428
143240.0000   -4.89542
143280.0000   -5.47197
143320.0000   -5.28690
143360.0000   -4.45978
143400.0000   -3.94899
143440.0000   -3.64592
143480.0000   -4.45909
143520.0000   -4.36740
143560.0000   -4.52622
143600.0000   -4.18248
143640.0000   -3.62415
143680.0000   -3.17047
143720.0000   -4.91152
143760.0000   -4.83765
143800.0000   -4.32256
143840.0000   -3.31138
143880.0000   -3.60930
143920.0000   -3.40405
143960.0000   -3.48123
144000.0000   -3.35390
144040.0000   -4.42940
144080.0000   -4.44002
144120.0000   -3.77765
144160.0000   -4.68574
144200.0000   -5.25853
144240.0000   -4.01531
144280.0000   -3.75181
144320.0000   -3.69472
144360.0000   -3.51712
144400.0000   -3.67268
144440.0000   -4.41743
144480.0000   -3.78576
144520.0000   -4.13253
144560.0000   -4.42776
144600.0000   -3.44931
144640.0000   -4.21987
144680.0000   -4.40183
144720.0000   -4.25906
144760.0000   -4.32669
144800.0000   -3.96913
144840.0000   -4.34939
144880.0000   -4.56318
144920.0000   -4.24926
144960.0000   -4.47668
145000.0000   -4.47356
145040.0000   -5.20020
145080.0000   -4.73496
145120.0000   -3.53064
145160.0000   -4.12307
145200.0000   -4.18715
145240.0000   -4.31658
145280.0000   -4.73449
145320.0000   -4.67835
145360.0000   -4.02506
145400.0000   -3.49041
145440.0000   -3.82766
145480.0000   -4.29373
145520.0000   -4.41953
145560.0000   -4.11119
145600.0000   -4.19087
145640.0000   -5.10763
145680.0000   -4.78920
145720.0000   -4.26138
145760.0000   -4.66130
145800.0000   -5.01134
145840.0000   -5.18884
145880.0000   -5.00998
145920.0000   -4.85203
145960.0000   -3.86083
146000.0000   -5.13817
146040.0000   -4.67645
146080.0000   -3.81603
146120.0000   -4.06907
146160.0000   -4.09171
146200.0000   -4.23254
146240.0000   -4.21028
146280.0000   -3.20349
146320.0000   -3.90447
146360.0000   -3.94234
146400.0000   -4.26795
146440.0000   -3.65592
146480.0000   -4.63847
146520.0000   -3.62514
146560.0000   -4.53793
146600.0000   -4.46518
146640.0000   -3.88663
146680.0000   -4.79029
146720.0000   -4.99535
146760.0000   -5.09597
146800.0000   -4.99625
146840.0000   -5.32753
146880.0000   -4.99608
146920.0000   -4.36273
146960.0000   -4.54357
147000.0000   -4.79555
147040.0000   -4.55460
147080.0000   -4.78875
147120.0000   -4.97016
147160.0000   -4.83714
147200.0000   -5.00742
147240.0000   -4.89656
147280.0000   -5.52716
147320.0000   -4.69929
147360.0000   -4.63765
147400.0000   -4.62288
147440.0000   -4.32589
147480.0000   -5.22558
147520.0000   -4.53520
147560.0000   -4.08561
147600.0000   -4.02161
147640.0000   -4.05824
147680.0000   -4.31018
147720.0000   -3.68605
147760.0000   -3.86605
147800.0000   -4.25306
147840.0000   -4.43265
147880.0000   -4.37334
147920.0000   -3.66561
147960.0000   -4.10168
148000.0000   -4.13088
148040.0000   -4.94725
148080.0000   -4.02132
148120.0000   -3.48617
148160.0000   -4.11457
148200.0000   -4.17584
148240.0000   -4.59399
148280.0000   -5.48701
148320.0000   -5.46583
148360.0000   -5.15721
148400.0000   -3.74410
148440.0000   -3.93265
148480.0000   -4.10264
148520.0000   -3.98014
148560.0000   -4.38868
148600.0000   -4.56961
148640.0000   -4.00432
148680.0000   -4.47131
148720.0000   -4.10624
148760.0000   -4.79291
148800.0000   -3.93353
148840.0000   -4.40415
148880.0000   -4.17687
148920.0000   -3.61822
148960.0000   -3.95820
149000.0000   -4.00746
149040.0000   -4.02064
149080.0000   -4.94752
149120.0000   -3.98837
149160.0000   -4.49518
149200.0000   -4.16116
149240.0000   -5.07760
149280.0000   -5.80489
149320.0000   -4.44765
149360.0000   -4.30331
149400.0000   -4.18972
149440.0000   -4.50960
149480.0000   -5.03252
149520.0000   -4.42773
149560.0000   -4.47695
149600.0000   -5.34130
149640.0000   -4.08645
149680.0000   -4.78770
149720.0000   -4.07844
149760.0000   -3.86170
149800.0000   -3.95462
149840.0000   -3.93098
149880.0000   -5.06970
149920.0000   -5.00762
149960.0000   -4.80544
150000.0000   -4.80446
150040.0000   -4.67832
150080.0000   -5.40994
150120.0000   -4.18275
150160.0000   -4.10213
150200.0000   -5.13010
150240.0000   -4.35596
150280.0000   -3.26455
150320.0000   -4.12850
150360.0000   -4.34329
150400.0000   -3.86410
150440.0000   -4.00148
150480.0000   -4.16653
150520.0000   -4.01901
150560.0000   -3.76560
150600.0000   -3.51039
150640.0000   -3.78614
150680.0000   -5.05923
150720.0000   -3.97438
150760.0000   -4.70679
150800.0000   -5.29328
150840.0000   -4.66641
150880.0000   -6.23821
150920.0000   -5.16163
150960.0000   -5.51840
151000.0000   -4.66919
151040.0000   -4.76095
151080.0000   -4.49674
151120.0000   -3.79926
151160.0000   -3.64725
151200.0000   -4.83476
151240.0000   -4.06653
151280.0000   -4.36983
151320.0000   -3.86300
151360.0000   -3.15265
151400.0000   -4.72386
151440.0000   -4.24082
151480.0000   -3.96811
151520.0000   -4.32484
151560.0000   -4.57488
151600.0000   -3.32461
151640.0000   -3.22901
151680.0000   -4.06775
151720.0000   -4.61357
151760.0000   -3.38516
151800.0000   -3.48012
151840.0000   -3.11407
151880.0000   -4.56546
151920.0000   -3.56498
151960.0000   -3.62344
152000.0000   -3.64706
152040.0000   -4.05111
152080.0000   -4.32037
152120.0000   -4.42595
152160.0000   -4.63867
152200.0000   -4.35780
152240.0000   -4.91625
152280.0000   -4.07837
152320.0000   -4.39477
152360.0000   -4.85310
152400.0000   -4.39043
152440.0000   -4.49943
152480.0000   -4.11577
152520.0000   -4.59036
152560.0000   -4.36864
152600.0000   -3.86438
152640.0000   -4.39727
152680.0000   -4.66424
152720.0000   -3.83910
152760.0000   -3.12753
152800.0000   -3.89664
152840.0000   -3.97194
152880.0000   -4.17740
152920.0000   -3.58092
152960.0000   -3.80428
153000.0000   -5.04744
153040.0000   -3.84503
153080.0000   -3.83055
153120.0000   -4.01349
153160.0000   -3.54618
153200.0000   -2.81533
153240.0000   -3.65229
153280.0000   -2.45008
153320.0000   -3.46101
153360.0000   -3.59527
153400.0000   -2.63706
153440.0000   -3.06508
153480.0000   -2.86549
153520.0000   -2.34359
153560.0000   -2.67700
153600.0000   -2.08579
153640.0000   -2.81409
153680.0000   -2.01848
153720.0000   -2.17332
153760.0000   -3.41788
153800.0000   -3.00726
153840.0000   -2.64621
153880.0000   -2.84760
153920.0000   -3.23099
153960.0000   -2.23241
154000.0000   -2.03420
154040.0000   -2.65886
154080.0000   -2.42295
154120.0000   -2.93196
154160.0000   -3.30574
154200.0000   -2.70082
154240.0000   -2.37126
154280.0000   -3.60886
154320.0000   -3.10069
154360.0000   -2.88076
154400.0000   -3.23131
154440.0000   -3.16239
154480.0000   -3.15846
154520.0000   -3.43326
154560.0000   -4.32750
154600.0000   -3.20980
154640.0000   -3.95382
154680.0000   -4.32961
154720.0000   -4.65586
154760.0000   -5.16635
154800.0000   -4.62806
154840.0000   -3.25159
154880.0000   -3.02473
154920.0000   -3.34429
154960.0000   -4.97736
155000.0000   -2.75699
155040.0000   -2.36669
155080.0000   -2.59246
155120.0000   -4.00892
155160.0000   -3.32733
155200.0000   -3.21315
155240.0000   -3.35823
155280.0000   -1.87584
155320.0000   -3.07650
155360.0000   -2.42696
155400.0000   -1.71312
155440.0000   -3.29531
155480.0000   -3.09363
155520.0000   -3.59355
155560.0000   -3.11359
155600.0000   -3.53685
155640.0000   -2.71935
155680.0000   -3.14189
155720.0000   -2.65166
155760.0000   -2.16353
155800.0000   -2.14598
155840.0000   -1.95066
155880.0000   -1.43609
155920.0000   -2.83675
155960.0000   -2.37215
156000.0000   -3.81127
156040.0000   -2.81791
156080.0000   -2.16218
156120.0000   -1.45916
156160.0000   -0.21248
156200.0000   -0.96578
156240.0000   -1.30200
156280.0000   -0.88333
156320.0000    0.20930
156360.0000   -0.61628
156400.0000   -1.01721
156440.0000   -1.57979
156480.0000    0.13011
156520.0000   -0.25113
156560.0000    0.13772
156600.0000   -0.39010
156640.0000   -0.07453
156680.0000   -0.46810
156720.0000   -0.27422
156760.0000   -0.06744
156800.0000   -1.08383
156840.0000   -1.25472
156880.0000   -2.13020
156920.0000   -0.79572
156960.0000   -1.81640
157000.0000   -1.11203
157040.0000   -1.67022
157080.0000   -1.54484
157120.0000   -1.70261
157160.0000   -1.72832
157200.0000   -1.81085
157240.0000   -3.34433
157280.0000   -1.79467
157320.0000   -1.35308
157360.0000   -0.48606
157400.0000   -1.42990
157440.0000   -2.32977
157480.0000   -1.48644
157520.0000   -1.24890
157560.0000   -1.36724
157600.0000   -0.82996
157640.0000   -1.43803
157680.0000   -2.07722
157720.0000   -2.32911
157760.0000   -1.78590
157800.0000   -0.94233
157840.0000   -0.69142
157880.0000   -1.48730
157920.0000   -0.54871
157960.0000   -0.78173
158000.0000   -1.08909
158040.0000   -1.09817
158080.0000   -1.75454
158120.0000   -1.33456
158160.0000   -0.83153
158200.0000   -0.86050
158240.0000   -1.02392
158280.0000   -2.06422
158320.0000   -0.70045
158360.0000   -1.76422
158400.0000   -1.10246
158440.0000   -1.87166
158480.0000   -1.60701
158520.0000   -1.00044
158560.0000   -1.08499
158600.0000   -0.86919
158640.0000   -0.39289
158680.0000   -1.01191
158720.0000   -1.82431
158760.0000   -1.93208
158800.0000   -1.77230
158840.0000   -1.53901
158880.0000   -1.94329
158920.0000   -1.60401
158960.0000   -2.75989
159000.0000   -2.15782
159040.0000   -1.60413
159080.0000   -1.43148
159120.0000   -0.97642
159160.0000   -1.89126
159200.0000   -1.66503
159240.0000   -1.06390
159280.0000   -0.78671
159320.0000   -0.51271
159360.0000   -1.10850
159400.0000   -1.01912
159440.0000   -0.54843
159480.0000   -1.34014
159520.0000   -0.74103
159560.0000   -0.20303
159600.0000    0.06798
159640.0000   -0.21609
159680.0000    0.42169
159720.0000   -0.96011
159760.0000   -1.36829
159800.0000   -0.09368
159840.0000   -0.23572
159880.0000   -0.60199
159920.0000   -0.16181
159960.0000    0.20210
160000.0000   -0.61781
160040.0000   -0.40343
160080.0000   -0.84303
160120.0000   -1.73914
160160.0000   -0.91094
160200.0000   -1.24005
160240.0000   -2.42655
160280.0000   -1.57056
160320.0000   -2.79251
160360.0000   -3.06887
160400.0000   -1.58252
160440.0000   -2.74799
160480.0000   -1.86413
160520.0000   -1.70912
160560.0000   -0.57777
160600.0000   -0.77721
160640.0000   -1.21727
160680.0000   -1.32755
160720.0000   -1.33097
160760.0000   -1.43509
160800.0000   -0.58398
160840.0000   -1.19511
160880.0000   -1.15494
160920.0000   -1.41339
160960.0000   -2.39386
161000.0000   -1.98701
161040.0000   -2.92423
161080.0000   -2.28281
161120.0000   -1.87059
161160.0000   -2.78041
161200.0000   -1.97439
161240.0000   -1.19875
161280.0000   -0.37023
161320.0000   -0.15211
161360.0000    0.45422
161400.0000   -0.34557
161440.0000   -1.27692
161480.0000   -0.61733
161520.0000   -1.12568
161560.0000   -0.02450
161600.0000   -0.79006
161640.0000    0.28230
161680.0000    0.32034
161720.0000   -0.16819
161760.0000    0.49003
161800.0000    0.04426
161840.0000    1.08873
161880.0000    0.64811
161920.0000   -0.46131
161960.0000    0.36412
162000.0000    1.14157
162040.0000    1.46344
162080.0000    0.13842
162120.0000   -0.49976
162160.0000    1.29532
162200.0000   -0.22546
162240.0000    1.27722
162280.0000    1.10055
162320.0000    1.18400
162360.0000    1.01067
162400.0000    1.13587
162440.0000    0.77166
162480.0000    0.48226
162520.0000   -0.20797
162560.0000    0.28236
162600.0000    0.50430
162640.0000    0.76622
162680.0000    0.66797
162720.0000   -0.57669
162760.0000   -0.02551
162800.0000    0.63594
162840.0000    0.76981
162880.0000    0.69326
162920.0000    0.54783
162960.0000    0.35495
163000.0000    0.56227
163040.0000    1.37399
163080.0000    0.86188
163120.0000    0.30527
163160.0000   -0.77910
163200.0000    1.14984
163240.0000    0.78435
163280.0000    0.34682
163320.0000    1.03130
163360.0000    0.73304
163400.0000    0.32827
163440.0000    0.13580
163480.0000    1.18112
163520.0000    1.41253
163560.0000    1.74409
163600.0000    0.93746
163640.0000    1.34217
163680.0000    0.82784
163720.0000    0.17138
163760.0000    1.65114
163800.0000    1.24807
163840.0000    0.92856
163880.0000    0.20645
163920.0000    0.57632
163960.0000    1.14642
164000.0000    0.08832
164040.0000    0.18238
164080.0000    1.21304
164120.0000    0.78557
164160.0000    0.33139
164200.0000    1.05898
164240.0000    0.49920
164280.0000    0.85495
164320.0000    1.42568
164360.0000    1.36634
164400.0000    1.99529
164440.0000    1.57985
164480.0000    0.96977
164520.0000    1.76771
164560.0000    2.02694
164600.0000    1.76588
164640.0000    1.02148
164680.0000    1.33347
164720.0000    0.62971
164760.0000    0.54558
164800.0000    0.33848
164840.0000    0.70558
164880.0000    0.41184
164920.0000    0.40897
164960.0000    1.31090
165000.0000    1.26227
165040.0000    1.53044
165080.0000    1.91867
165120.0000    0.21844
165160.0000    1.65666
165200.0000    1.98075
165240.0000    1.62115
165280.0000    0.55093
165320.0000    1.64189
165360.0000    1.00379
165400.0000    1.38483
165440.0000    0.05370
165480.0000    0.53179
165520.0000    0.01083
165560.0000    0.98354
165600.0000    0.61497
165640.0000    0.50781
165680.0000    0.66597
165720.0000    1.32171
165760.0000    1.51274
165800.0000    1.24840
165840.0000    1.49328
165880.0000    0.73995
165920.0000    0.81938
165960.0000    1.88704
166000.0000    1.27327
166040.0000    1.55262
166080.0000    1.89061
166120.0000    1.53044
166160.0000    1.69953
166200.0000    1.43775
166240.0000    0.55959
166280.0000    0.58402
166320.0000    0.85190
166360.0000    1.68752
166400.0000    2.89830
166440.0000    1.99542
166480.0000    1.54734
166520.0000    1.08535
166560.0000    1.23342
166600.0000    1.59672
166640.0000    0.70227
166680.0000    1.25899
166720.0000    0.21361
166760.0000    0.54285
166800.0000    1.27180
166840.0000    1.28756
166880.0000    1.52969
166920.0000    0.73436
166960.0000    0.71678
167000.0000    0.28700
167040.0000    0.74925
167080.0000    0.09018
167120.0000    0.78678
167160.0000    0.60639
167200.0000    0.94056
167240.0000    1.31885
167280.0000    1.75043
167320.0000    1.00626
167360.0000    0.89893
167400.0000    1.49809
167440.0000    0.42607
167480.0000    0.60044
167520.0000    0.15267
167560.0000    0.99729
167600.0000    1.01261
167640.0000    0.70254
167680.0000    1.08177
167720.0000    1.59574
167760.0000    1.42144
167800.0000    0.53565
167840.0000    0.74700
167880.0000    0.29457
167920.0000    0.75270
167960.0000   -0.08897
168000.0000    0.58645
168040.0000    1.05507
168080.0000    0.12474
168120.0000    0.29079
168160.0000    0.07975
168200.0000    0.78765
168240.0000    0.84144
168280.0000    0.66496
168320.0000    1.46788
168360.0000    0.56376
168400.0000   -0.71107
168440.0000    1.12563
168480.0000    0.71760
168520.0000    1.22133
168560.0000    0.11473
168600.0000    0.83025
168640.0000    0.11291
168680.0000    1.40540
168720.0000    1.13998
168760.0000    1.31148
168800.0000    0.83025
168840.0000    0.89796
168880.0000    0.62225
168920.0000    1.36174
168960.0000    1.09749
169000.0000    0.14201
169040.0000    0.25181
169080.0000    0.43228
169120.0000    0.34567
169160.0000    0.40790
169200.0000    0.96165
169240.0000    1.27404
169280.0000    0.79883
169320.0000    1.05919
169360.0000   -0.47078
169400.0000    0.76667
169440.0000    0.85769
169480.0000    0.64468
169520.0000    0.97966
169560.0000    1.67832
169600.0000    1.31490
169640.0000    1.09422
169680.0000    1.29684
169720.0000    1.87109
169760.0000    2.06002
169800.0000    0.77339
169840.0000    1.61530
169880.0000    1.81338
169920.0000    2.50582
169960.0000    1.76874
170000.0000    1.47588
170040.0000    1.20893
170080.0000    1.42136
170120.0000    1.35754
170160.0000    2.02458
170200.0000    1.51072
170240.0000    1.60309
170280.0000    2.03063
170320.0000    0.61355
170360.0000    0.42152
170400.0000    0.21551
170440.0000    0.95522
170480.0000    1.78013
170520.0000    1.52069
170560.0000    2.12562
170600.0000    1.87434
170640.0000    2.36224
170680.0000    2.24073
170720.0000    2.24298
170760.0000    1.89131
170800.0000    3.02491
170840.0000    2.06503
170880.0000    1.93352
170920.0000    0.68374
170960.0000    2.42006
171000.0000    2.47372
171040.0000    2.63757
171080.0000    2.80585
171120.0000    2.29344
171160.0000    1.27200
171200.0000    0.93707
171240.0000    2.94307
171280.0000    2.66213
171320.0000    2.89754
171360.0000    3.39733
171400.0000    2.47415
171440.0000    3.13532
171480.0000    3.31833
171520.0000    2.78815
171560.0000    3.00979
171600.0000    3.05055
171640.0000    3.80421
171680.0000    4.24927
171720.0000    1.88322
171760.0000    1.53458
171800.0000    1.78995
171840.0000    1.48207
171880.0000    1.95585
171920.0000    1.85725
171960.0000    1.36095
172000.0000    3.12120
172040.0000    2.47748
172080.0000    3.32982
172120.0000    1.57993
172160.0000    1.42624
172200.0000    2.12744
172240.0000    1.44837
172280.0000    2.88560
172320.0000    1.49214
172360.0000    3.47893
172400.0000    2.68453
172440.0000    2.66108
172480.0000    2.10437
172520.0000    1.52088
172560.0000    1.44982
172600.0000    2.90108
172640.0000    2.59328
172680.0000    1.58645
172720.0000    2.01236
172760.0000    2.30795
172800.0000    1.15785
172840.0000    1.32658
172880.0000    0.46702
172920.0000    0.26635
172960.0000    0.46430
173000.0000    1.19894
173040.0000    2.53687
173080.0000    2.11161
173120.0000    1.78996
173160.0000    4.10327
173200.0000    1.48940
173240.0000    2.52992
173280.0000    3.13541
173320.0000    2.32874
173360.0000    2.56232
173400.0000    3.59655
173440.0000    2.33077
173480.0000    2.62248
173520.0000    3.57548
173560.0000    3.02393
173600.0000    1.99373
173640.0000    2.39155
173680.0000    2.48252
173720.0000    1.95278
173760.0000    2.28753
173800.0000    1.56857
173840.0000    1.33468
173880.0000    1.35732
173920.0000    2.31818
173960.0000    2.03466
174000.0000    1.65102
174040.0000    0.90197
174080.0000    0.83115
174120.0000    1.43308
174160.0000    1.37444
174200.0000    1.15318
174240.0000    2.75139
174280.0000    1.93594
174320.0000    1.11091
174360.0000    1.68883
174400.0000    2.06729
174440.0000    2.22101
174480.0000    2.13667
174520.0000    2.99912
174560.0000    3.41198
174600.0000    2.23426
174640.0000    1.89712
174680.0000    2.50378
174720.0000    2.00785
174760.0000    3.35063
174800.0000    2.68419
174840.0000    3.93821
174880.0000    3.24685
174920.0000    1.17897
174960.0000    2.21764
175000.0000    2.95440
175040.0000    1.99954
175080.0000    3.30351
175120.0000    2.10953
175160.0000    3.13471
175200.0000    2.88824
175240.0000    2.19313
175280.0000    3.29748
175320.0000    2.81404
175360.0000    2.15847
175400.0000    1.13272
175440.0000    2.17326
175480.0000    2.54232
175520.0000    1.20508
175560.0000    0.95624
175600.0000    0.60726
175640.0000    1.37884
175680.0000    1.49753
175720.0000    1.75270
175760.0000    1.30209
175800.0000    2.42173
175840.0000    2.30163
175880.0000    1.69300
175920.0000    2.09468
175960.0000    1.47142
176000.0000    1.50280
176040.0000    1.23736
176080.0000    1.80037
176120.0000    1.00661
176160.0000    1.59847
176200.0000    1.74236
176240.0000    1.76919
176280.0000    1.23011
176320.0000    1.37997
176360.0000    1.32918
176400.0000    1.37129
176440.0000    1.86303
176480.0000    0.64784
176520.0000    1.29752
176560.0000    1.14318
176600.0000    0.71806
176640.0000    0.64356
176680.0000   -0.08251
176720.0000    1.01089
176760.0000    1.13032
176800.0000    1.69422
176840.0000    1.57667
176880.0000    1.01744
176920.0000    0.56301
176960.0000    0.99050
177000.0000   -0.15982
177040.0000   -0.19094
177080.0000   -0.36667
177120.0000    0.11513
177160.0000   -0.30689
177200.0000    0.99112
177240.0000   -0.15019
177280.0000    1.06738
177320.0000   -0.40200
177360.0000    1.19311
177400.0000    1.34514
177440.0000    1.56353
177480.0000    1.78674
177520.0000    0.89182
177560.0000    1.76192
177600.0000    0.68838
177640.0000   -0.04708
177680.0000    1.59962
177720.0000    1.22170
177760.0000    0.92278
177800.0000    1.29740
177840.0000    1.61126
177880.0000    1.11019
177920.0000    2.16424
177960.0000    1.68551
178000.0000    1.43251
178040.0000    2.02479
178080.0000    1.35547
178120.0000    1.88427
178160.0000    1.08609
178200.0000    1.54244
178240.0000    0.62119
178280.0000    1.45747
178320.0000    1.23367
178360.0000    2.01566
178400.0000    1.77519
178440.0000    1.28266
178480.0000    1.31833
178520.0000    2.34380
178560.0000    1.00639
178600.0000    1.95073
178640.0000    2.02229
178680.0000    2.38251
178720.0000    1.55452
178760.0000    1.39782
178800.0000    1.72925
178840.0000    1.62759
178880.0000    1.77711
178920.0000    1.69252
178960.0000    2.00141
179000.0000    1.99869
179040.0000    1.91482
179080.0000    2.30614
179120.0000    2.54673
179160.0000    2.30370
179200.0000    1.99826
179240.0000    0.93751
179280.0000    2.13636
179320.0000    1.24102
179360.0000    2.09206
179400.0000    1.20513
179440.0000    2.07368
179480.0000    1.08931
179520.0000    1.82377
179560.0000    1.92537
179600.0000    2.65795
179640.0000    1.82947
179680.0000    1.87341
179720.0000    2.94473
179760.0000    2.13967
179800.0000    2.14979
179840.0000    2.40007
179880.0000    1.74592
179920.0000    1.13829
179960.0000    1.76890
180000.0000    1.78923
180040.0000    2.65633
180080.0000    1.97548
180120.0000    1.09008
180160.0000    1.55295
180200.0000    1.42446
180240.0000    0.48023
180280.0000    1.77713
180320.0000    0.59725
180360.0000    1.59315
180400.0000    1.46267
180440.0000    0.52083
180480.0000    2.35704
180520.0000    2.08109
180560.0000    1.72619
180600.0000    2.11589
180640.0000    1.73984
180680.0000    0.93606
180720.0000    1.51728
180760.0000    2.64301
180800.0000    2.18558
180840.0000    1.98460
180880.0000    1.74471
180920.0000    2.01569
180960.0000    1.99102
181000.0000    1.72101
181040.0000    1.80027
181080.0000    1.50856
181120.0000    1.86674
181160.0000    1.76117
181200.0000    1.22535
181240.0000    1.48951
181280.0000    0.97382
181320.0000    1.28206
181360.0000    2.25021
181400.0000    1.91411
181440.0000    1.77050
181480.0000    1.65094
181520.0000    2.97739
181560.0000    1.80896
181600.0000    2.34733
181640.0000    2.03266
181680.0000    2.37610
181720.0000    1.69859
181760.0000    1.78245
181800.0000    1.65970
181840.0000    2.13063
181880.0000    1.46340
181920.0000    1.56582
181960.0000    1.32826
182000.0000    1.37023
182040.0000    0.92028
182080.0000    1.42741
182120.0000    2.17719
182160.0000    2.13742
182200.0000    1.87731
182240.0000    1.97687
182280.0000    1.56905
182320.0000    2.35567
182360.0000    1.11783
182400.0000    2.43198
182440.0000    2.41436
182480.0000    2.73275
182520.0000    2.20825
182560.0000    1.90143
182600.0000    1.60150
182640.0000    1.39042
182680.0000    1.72733
182720.0000    2.90961
182760.0000    1.25284
182800.0000    1.65221
182840.0000    1.35161
182880.0000    1.53430
182920.0000    1.76184
182960.0000    2.25350
183000.0000    1.75651
183040.0000    1.93992
183080.0000    1.62935
183120.0000    2.21784
183160.0000    1.52888
183200.0000    1.83318
183240.0000    2.03444
183280.0000    2.38462
183320.0000    1.56820
183360.0000    1.19117
183400.0000    1.46286
183440.0000    2.07567
183480.0000    2.49202
183520.0000    1.82030
183560.0000    1.55284
183600.0000    2.33567
183640.0000    2.15828
183680.0000    2.60278
183720.0000    1.46768
183760.0000    1.54380
183800.0000    1.96903
183840.0000    1.59000
183880.0000    1.32238
183920.0000    1.25440
183960.0000    1.30506
184000.0000    1.66043
184040.0000    0.79242
184080.0000    1.33761
184120.0000    0.51676
184160.0000    1.35864
184200.0000    2.33260
184240.0000    1.95622
184280.0000    1.76667
184320.0000    2.81765
184360.0000    2.33177
184400.0000    2.10403
184440.0000    1.48881
184480.0000    1.91049
184520.0000    2.25569
184560.0000    2.48160
184600.0000    2.37116
184640.0000    1.92226
184680.0000    2.27876
184720.0000    2.25898
184760.0000    3.36559
184800.0000    2.09591
184840.0000    1.92659
184880.0000    1.79173
184920.0000    2.37220
184960.0000    1.89607
185000.0000    1.41437
185040.0000    0.87334
185080.0000    1.64435
185120.0000    2.38439
185160.0000    1.48882
185200.0000    1.97819
185240.0000    2.48057
185280.0000    1.91194
185320.0000    1.48382
185360.0000    2.53393
185400.0000    1.92007
185440.0000    1.15814
185480.0000    1.91714
185520.0000    0.93172
185560.0000    1.15921
185600.0000    1.82029
185640.0000    1.68977
185680.0000    1.42574
185720.0000    1.16604
185760.0000    2.08194
185800.0000    2.11782
185840.0000    0.92810
185880.0000    1.17761
185920.0000    1.35293
185960.0000    2.08296
186000.0000    1.63319
186040.0000    1.50803
186080.0000    1.22858
186120.0000    1.03060
186160.0000    1.01266
186200.0000    0.75610
186240.0000    1.96579
186280.0000    2.56032
186320.0000    2.36288
186360.0000    2.19756
186400.0000    2.36168
186440.0000    2.38378
186480.0000    2.45468
186520.0000    3.07790
186560.0000    2.63120
186600.0000    3.93252
186640.0000    2.75761
186680.0000    2.86889
186720.0000    2.64675
186760.0000    2.70007
186800.0000    3.06205
186840.0000    2.77210
186880.0000    2.42178
186920.0000    3.35401
186960.0000    3.00095
187000.0000    2.72075
187040.0000    2.42162
187080.0000    3.07312
187120.0000    2.46835
187160.0000    2.78493
187200.0000    2.24077
187240.0000    2.90017
187280.0000    1.89110
187320.0000    2.09083
187360.0000    2.36737
187400.0000    2.02248
187440.0000    2.61059
187480.0000    2.14499
187520.0000    2.70090
187560.0000    2.35689
187600.0000    2.39195
187640.0000    1.66729
187680.0000    2.60783
187720.0000    1.94899
187760.0000    1.63898
187800.0000    1.46816
187840.0000    1.14320
187880.0000    2.10594
187920.0000    1.69599
187960.0000    2.30880
188000.0000    1.64786
188040.0000    1.08340
188080.0000    2.40901
188120.0000    2.07271
188160.0000    1.73141
188200.0000    2.01136
188240.0000    2.27448
188280.0000    1.99612
188320.0000    1.88135
188360.0000    2.61169
188400.0000    1.48078
188440.0000    1.87212
188480.0000    2.20887
188520.0000    1.04305
188560.0000    1.50238
188600.0000    1.06269
188640.0000    2.25169
188680.0000    1.45231
188720.0000    2.21365
188760.0000    1.37778
188800.0000    1.05395
188840.0000    2.21829
188880.0000    1.47231
188920.0000    1.74979
188960.0000    1.84531
189000.0000    1.83993
189040.0000    1.93896
189080.0000    1.01324
189120.0000    1.18944
189160.0000    1.09911
189200.0000    1.41734
189240.0000    1.73412
189280.0000    1.94661
189320.0000    1.42304
189360.0000    1.87715
189400.0000    2.01427
189440.0000    1.54840
189480.0000    1.93676
189520.0000    1.76106
189560.0000    1.15917
189600.0000    1.44992
189640.0000    2.66825
189680.0000    2.22411
189720.0000    0.91773
189760.0000    1.14569
189800.0000    1.58694
189840.0000    1.80868
189880.0000    2.37900
189920.0000    1.62748
189960.0000    1.94323
190000.0000    1.85442
190040.0000    1.36659
190080.0000    1.81186
190120.0000    1.07479
190160.0000    1.90128
190200.0000    0.46495
190240.0000    0.03336
190280.0000    1.66279
190320.0000    1.41866
190360.0000    2.18587
190400.0000    0.76307
190440.0000    1.28670
190480.0000    1.25438
190520.0000    0.16903
190560.0000    1.09934
190600.0000    1.93456
190640.0000    1.61968
190680.0000    1.62764
190720.0000    0.65100
190760.0000    1.01637
190800.0000    0.51325
190840.0000    1.56554
190880.0000    1.79143
190920.0000    2.24974
190960.0000    1.85016
191000.0000    1.64314
191040.0000    1.95359
191080.0000    1.88819
191120.0000    2.25129
191160.0000    1.14634
191200.0000    1.64827
191240.0000    1.88593
191280.0000    1.71547
191320.0000    2.01253
191360.0000    1.52473
191400.0000    1.78090
191440.0000    1.62209
191480.0000    1.81934
191520.0000    1.95918
191560.0000    1.88957
191600.0000    2.06612
191640.0000    2.09721
191680.0000    1.95288
191720.0000    2.19370
191760.0000    2.26487
191800.0000    2.34116
191840.0000    2.36338
191880.0000    1.95600
191920.0000    2.51726
191960.0000    2.60459
192000.0000    1.85696
192040.0000    2.69069
192080.0000    2.34635
192120.0000    1.62991
192160.0000    1.90209
192200.0000    1.89013
192240.0000    1.17912
192280.0000    1.45140
192320.0000    1.76729
192360.0000    2.82961
192400.0000    2.13758
192440.0000    2.54975
192480.0000    2.89151
192520.0000    2.17175
192560.0000    1.88757
192600.0000    2.91963
192640.0000    2.79719
192680.0000    1.99956
192720.0000    1.76618
192760.0000    2.19416
192800.0000    2.46208
192840.0000    2.27278
192880.0000    1.65960
192920.0000    1.60890
192960.0000    1.27475
193000.0000    2.13212
193040.0000    2.83829
193080.0000    1.90111
193120.0000    1.40587
193160.0000    1.83042
193200.0000    2.58384
193240.0000    1.78488
193280.0000    2.18448
193320.0000    1.77873
193360.0000    2.53779
193400.0000    2.35628
193440.0000    1.98910
193480.0000    2.31282
193520.0000    1.64156
193560.0000    1.39810
193600.0000    1.89586
193640.0000    1.62214
193680.0000    2.13860
193720.0000    2.25941
193760.0000    2.15411
193800.0000    2.03727
193840.0000    1.18072
193880.0000    1.50215
193920.0000    2.13728
193960.0000    1.83945
194000.0000    2.04163
194040.0000    2.35202
194080.0000    2.13195
194120.0000    2.07207
194160.0000    0.84022
194200.0000    1.31536
194240.0000    0.69836
194280.0000    0.86263
194320.0000    1.27176
194360.0000    1.16592
194400.0000    1.48662
194440.0000    1.44451
194480.0000    1.32540
194520.0000    1.08968
194560.0000    1.89584
194600.0000    1.32414
194640.0000    1.31749
194680.0000    1.67413
194720.0000    1.52444
194760.0000    1.34767
194800.0000    1.03544
194840.0000    1.67232
194880.0000    1.44535
194920.0000    1.68563
194960.0000    1.86950
195000.0000    1.91907
195040.0000    1.69495
195080.0000    1.58849
195120.0000    1.52682
195160.0000    1.22134
195200.0000    1.56666
195240.0000    1.06790
195280.0000    1.01069
195320.0000    1.45709
195360.0000    1.04048
195400.0000    1.45616
195440.0000    2.58412
195480.0000    1.80619
195520.0000    1.15665
195560.0000    0.75060
195600.0000    1.41754
195640.0000    1.12606
195680.0000    1.42882
195720.0000    0.72477
195760.0000    1.47565
195800.0000    1.47931
195840.0000    1.10892
195880.0000    2.41119
195920.0000    2.11034
195960.0000    1.72975
196000.0000    1.24296
196040.0000    1.43890
196080.0000    1.49734
196120.0000    1.34402
196160.0000    1.01183
196200.0000    1.47523
196240.0000    0.75477
196280.0000    1.07144
196320.0000    1.38458
196360.0000    0.73991
196400.0000    1.00597
196440.0000    0.71918
196480.0000    1.41769
196520.0000    0.91192
196560.0000    1.31732
196600.0000    0.40036
196640.0000    0.95942
196680.0000    1.58217
196720.0000    1.55312
196760.0000    1.72164
196800.0000    0.88992
196840.0000    0.57567
196880.0000    1.14066
196920.0000   -0.35271
196960.0000    1.47364
197000.0000    2.19728
197040.0000    2.10171
197080.0000    1.68789
197120.0000    1.55616
197160.0000    1.70382
197200.0000    2.78306
197240.0000    3.62257
197280.0000    2.96114
197320.0000    2.26362
197360.0000    2.05802
197400.0000    2.45788
197440.0000    2.25928
197480.0000    1.68101
197520.0000    1.41935
197560.0000    2.09406
197600.0000    2.33585
197640.0000    1.91660
197680.0000    2.51214
197720.0000    2.28778
197760.0000    2.46067
197800.0000    1.89874
197840.0000    3.17949
197880.0000    1.70288
197920.0000    3.44184
197960.0000    2.79031
198000.0000    2.56116
198040.0000    2.69860
198080.0000    2.23307
198120.0000    2.96826
198160.0000    2.21493
198200.0000    2.53229
198240.0000    2.71044
198280.0000    1.87781
198320.0000    1.59327
198360.0000    1.31958
198400.0000    1.58874
198440.0000    1.21633
198480.0000    1.82257
198520.0000    0.89597
198560.0000    2.42658
198600.0000    2.43564
198640.0000    2.18619
198680.0000    2.39469
198720.0000    1.96336
198760.0000    2.18332
198800.0000    2.51173
198840.0000    2.38716
198880.0000    1.33326
198920.0000    1.52305
198960.0000    1.92914
199000.0000    1.48364
199040.0000    1.67882
199080.0000    1.63893
199120.0000    1.75271
199160.0000    1.72970
199200.0000    1.51879
199240.0000    2.36334
199280.0000    2.36604
199320.0000    2.23723
199360.0000    2.35988
199400.0000    1.50195
199440.0000    1.38352
199480.0000    1.40155
199520.0000    2.13646
199560.0000    2.72671
199600.0000    2.01182
199640.0000    0.70839
199680.0000    0.71848
199720.0000    1.78079
199760.0000    0.88041
199800.0000    1.79804
199840.0000    2.21818
199880.0000    2.88172
199920.0000    2.14471
199960.0000    2.37042
200000.0000    2.81795
200040.0000    1.95736
200080.0000    1.86915
200120.0000    2.17946
200160.0000    1.51181
200200.0000    2.24092
200240.0000    2.25345
200280.0000    2.96765
200320.0000    1.99621
200360.0000    2.18906
200400.0000    2.56329
200440.0000    2.18302
200480.0000    2.50312
200520.0000    2.61522
200560.0000    2.21985
200600.0000    2.41076
200640.0000    1.14834
200680.0000    2.49964
200720.0000    2.68322
200760.0000    2.41082
200800.0000    2.29824
200840.0000    2.80153
200880.0000    2.91029
200920.0000    1.83753
200960.0000    1.67815
201000.0000    2.63632
201040.0000    2.33898
201080.0000    2.40759
201120.0000    2.19576
201160.0000    2.39809
201200.0000    2.68491
201240.0000    2.34561
201280.0000    3.01456
201320.0000    1.81954
201360.0000    2.65296
201400.0000    3.05399
201440.0000    2.44876
201480.0000    2.60374
201520.0000    2.20307
201560.0000    2.44240
201600.0000    2.36139
201640.0000    2.64623
201680.0000    2.57488
201720.0000    2.22075
201760.0000    0.53822
201800.0000    1.34979
201840.0000    2.23508
201880.0000    2.27491
201920.0000    2.11224
201960.0000    1.88891
202000.0000    2.76136
202040.0000    2.03495
202080.0000    2.68559
202120.0000    1.14549
202160.0000    1.42387
202200.0000    2.36750
202240.0000    2.37682
202280.0000    2.26249
202320.0000    2.13437
202360.0000    1.95855
202400.0000    1.62195
202440.0000    2.41502
202480.0000    2.44715
202520.0000    2.36291
202560.0000    2.85350
202600.0000    2.20271
202640.0000    2.15138
202680.0000    2.39239
202720.0000    2.66646
202760.0000    1.29570
202800.0000    1.88753
202840.0000    2.10575
202880.0000    1.43800
202920.0000    1.71128
202960.0000    1.36580
203000.0000    1.79016
203040.0000    1.26639
203080.0000    2.40617
203120.0000    1.94861
203160.0000    2.35736
203200.0000    1.03912
203240.0000    1.65180
203280.0000    2.08000
203320.0000    0.90591
203360.0000    1.35275
203400.0000    1.65414
203440.0000    2.24763
203480.0000    3.10513
203520.0000    1.94235
203560.0000    1.82897
203600.0000    2.41177
203640.0000    1.74164
203680.0000    2.21454
203720.0000    2.79799
203760.0000    3.66634
203800.0000    3.49569
203840.0000    3.63404
203880.0000    3.59988
203920.0000    3.76613
203960.0000    2.86673
204000.0000    3.15048
204040.0000    2.20460
204080.0000    4.39771
204120.0000    4.68454
204160.0000    3.66023
204200.0000    2.78550
204240.0000    3.91542
204280.0000    2.79297
204320.0000    3.50123
204360.0000    1.89147
204400.0000    3.65555
204440.0000    4.36204
204480.0000    2.75364
204520.0000    1.80927
204560.0000    1.25800
204600.0000    1.45806
204640.0000    0.78187
204680.0000    0.70232
204720.0000    2.34417
204760.0000    1.61590
204800.0000    0.81008
204840.0000    1.31324
204880.0000    2.21336
204920.0000    1.64181
204960.0000    1.31823
205000.0000    1.83166
205040.0000    1.65017
205080.0000    1.63506
205120.0000    1.76037
205160.0000    2.48341
205200.0000    2.02317
205240.0000    1.55106
205280.0000    2.37037
205320.0000    1.25188
205360.0000    1.09692
205400.0000    0.75681
205440.0000    2.01944
205480.0000    2.16798
205520.0000    0.84139
205560.0000    0.97512
205600.0000    1.92834
205640.0000    1.70882
205680.0000    1.02720
205720.0000    1.31595
205760.0000    0.24901
205800.0000    1.05570
205840.0000    0.46318
205880.0000    0.03176
205920.0000    1.45304
205960.0000    0.97231
206000.0000    1.40529
206040.0000    1.20466
206080.0000    1.11998
206120.0000    1.07388
206160.0000    1.38005
206200.0000    1.99263
206240.0000    1.29189
206280.0000    2.37347
206320.0000    2.85632
206360.0000    2.11660
206400.0000    2.27729
206440.0000    2.43250
206480.0000    2.68672
206520.0000    2.06508
206560.0000    2.08137
206600.0000    1.61035
206640.0000    2.62952
206680.0000    2.30128
206720.0000    3.18869
206760.0000    3.21279
206800.0000    1.77431
206840.0000    2.49343
206880.0000    2.57273
206920.0000    1.73725
206960.0000    1.59477
207000.0000    1.81614
207040.0000    2.29396
207080.0000    2.32658
207120.0000    1.75662
207160.0000    0.94574
207200.0000    1.82575
207240.0000    2.97346
207280.0000    2.48049
207320.0000    3.04701
207360.0000    2.33721
207400.0000    1.82470
207440.0000    2.96251
207480.0000    3.00507
207520.0000    3.28753
207560.0000    3.47056
207600.0000    3.44237
207640.0000    3.05508
207680.0000    2.45806
207720.0000    2.65247
207760.0000    2.88113
207800.0000    1.95143
207840.0000    2.39591
207880.0000    2.92825
207920.0000    3.05246
207960.0000    2.44676
208000.0000    2.55859
208040.0000    3.80364
208080.0000    2.72122
208120.0000    3.00447
208160.0000    2.74962
208200.0000    3.01570
208240.0000    2.03773
208280.0000    2.04079
208320.0000    2.86966
208360.0000    1.99800
208400.0000    1.72908
208440.0000    2.60025
208480.0000    2.20678
208520.0000    2.50073
208560.0000    2.34900
208600.0000    2.40404
208640.0000    3.02655
208680.0000    2.54143
208720.0000    3.83649
208760.0000    2.31118
208800.0000    3.07676
208840.0000    2.85228
208880.0000    2.12239
208920.0000    1.58365
208960.0000    3.40124
209000.0000    2.66299
209040.0000    3.68492
209080.0000    3.27404
209120.0000    2.18872
209160.0000    3.03721
209200.0000    3.10049
209240.0000    3.21474
209280.0000    2.44226
209320.0000    1.80730
209360.0000    2.02186
209400.0000    2.06025
209440.0000    1.79057
209480.0000    1.84345
209520.0000    2.13272
209560.0000    2.31670
209600.0000    2.82862
209640.0000    2.68927
209680.0000    2.96706
209720.0000    2.46294
209760.0000    2.94284
209800.0000    3.43425
209840.0000    2.04655
209880.0000    1.90889
209920.0000    1.88752
209960.0000    1.93142
210000.0000    1.60368
210040.0000    2.29895
210080.0000    2.58780
210120.0000    2.71155
210160.0000    2.31274
210200.0000    2.30142
210240.0000    2.99264
210280.0000    2.47500
210320.0000    2.74410
210360.0000    2.54471
210400.0000    1.85246
210440.0000    2.74152
210480.0000    2.73833
210520.0000    2.82686
210560.0000    2.78139
210600.0000    2.99850
210640.0000    3.06887
210680.0000    3.04933
210720.0000    3.00484
210760.0000    3.58450
210800.0000    2.34729
210840.0000    2.47091
210880.0000    2.05443
210920.0000    1.71629
210960.0000    2.15689
211000.0000    2.73620
211040.0000    1.44834
211080.0000    2.39103
211120.0000    2.19537
211160.0000    1.90227
211200.0000    2.75536
211240.0000    2.67256
211280.0000    3.14042
211320.0000    2.39627
211360.0000    2.07189
211400.0000    1.80961
211440.0000    2.12713
211480.0000    2.45314
211520.0000    2.63233
211560.0000    1.97754
211600.0000    3.22532
211640.0000    2.78525
211680.0000    2.44960
211720.0000    2.82503
211760.0000    2.33579
211800.0000    2.86164
211840.0000    2.98601
211880.0000    2.54265
211920.0000    1.93647
211960.0000    2.60692
212000.0000    2.35578
212040.0000    2.07323
212080.0000    1.66756
212120.0000    1.75502
212160.0000    2.13236
212200.0000    2.12926
212240.0000    1.32371
212280.0000    1.22781
212320.0000    2.26249
212360.0000    2.72013
212400.0000    3.17606
212440.0000    2.51608
212480.0000    2.22562
212520.0000    3.12571
212560.0000    2.53113
212600.0000    3.38829
212640.0000    3.21190
212680.0000    2.73932
212720.0000    2.58966
212760.0000    3.13578
212800.0000    3.48354
212840.0000    2.97046
212880.0000    1.65554
212920.0000    2.43256
212960.0000    2.33883
213000.0000    2.45645
213040.0000    2.62327
213080.0000    2.97242
213120.0000    2.42077
213160.0000    2.33663
213200.0000    2.86379
213240.0000    2.94169
213280.0000    2.98747
213320.0000    2.55176
213360.0000    2.05985
213400.0000    2.79306
213440.0000    3.15093
213480.0000    2.15844
213520.0000    2.93790
213560.0000    2.43727
213600.0000    4.10283
213640.0000    2.14615
213680.0000    2.28064
213720.0000    2.63822
213760.0000    2.46496
213800.0000    2.93429
213840.0000    2.62636
213880.0000    3.04330
213920.0000    2.92492
213960.0000    2.90997
214000.0000    2.61435
214040.0000    2.58311
214080.0000    2.74735
214120.0000    2.75390
214160.0000    2.74389
214200.0000    2.87831
214240.0000    3.12070
214280.0000    1.44899
214320.0000    2.60506
214360.0000    2.05708
214400.0000    2.96012
214440.0000    3.05054
214480.0000    3.36235
214520.0000    3.70070
214560.0000    2.68330
214600.0000    2.34975
214640.0000    1.81572
214680.0000    3.15226
214720.0000    2.75266
214760.0000    2.79509
214800.0000    2.87245
214840.0000    2.93280
214880.0000    3.19973
214920.0000    2.20012
214960.0000    2.91353
215000.0000    2.77793
215040.0000    2.37836
215080.0000    2.63319
215120.0000    2.66914
215160.0000    3.40244
215200.0000    1.27488
215240.0000    2.94750
215280.0000    2.72077
215320.0000    2.81333
215360.0000    2.58864
215400.0000    2.39636
215440.0000    1.91837
215480.0000    1.47556
215520.0000    1.83896
215560.0000    2.52908
215600.0000    2.49035
215640.0000    2.35464
215680.0000    2.38987
215720.0000    2.37065
215760.0000    2.65405
215800.0000    2.36929
215840.0000    2.54627
215880.0000    2.12787
215920.0000    2.85737
215960.0000    1.82636
216000.0000    2.18115
216040.0000    1.99949
216080.0000    1.27637
216120.0000    1.87990
216160.0000    0.85418
216200.0000    2.49894
216240.0000    2.43708
216280.0000    2.37931
216320.0000    2.07052
216360.0000    2.46640
216400.0000    2.48679
216440.0000    2.36487
216480.0000    2.14002
216520.0000    2.20392
216560.0000    2.63600
216600.0000    1.81774
216640.0000    2.85249
216680.0000    2.82074
216720.0000    2.26017
216760.0000    2.65067
216800.0000    3.06235
216840.0000    2.38522
216880.0000    3.10194
216920.0000    2.79149
216960.0000    2.76640
217000.0000    2.37361
217040.0000    2.65019
217080.0000    2.38735
217120.0000    2.41195
217160.0000    1.62159
217200.0000    2.33571
217240.0000    2.15391
217280.0000    2.23437
217320.0000    2.02068
217360.0000    1.09611
217400.0000    2.30975
217440.0000    1.45718
217480.0000    1.97153
217520.0000    2.01728
217560.0000    1.46268
217600.0000    2.96358
217640.0000    2.81650
217680.0000    2.80582
217720.0000    1.76510
217760.0000    2.10577
217800.0000    2.69519
217840.0000    1.84025
217880.0000    2.23387
217920.0000    2.04046
217960.0000    2.36263
218000.0000    1.87184
218040.0000    1.81038
218080.0000    1.53045
218120.0000    1.74966
218160.0000    2.14418
218200.0000    2.56257
218240.0000    2.60309
218280.0000    3.34406
218320.0000    3.13764
218360.0000    2.98158
218400.0000    2.60174
218440.0000    2.99614
218480.0000    2.56624
218520.0000    1.64700
218560.0000    2.04805
218600.0000    2.71932
218640.0000    2.63226
218680.0000    3.03389
218720.0000    2.94369
218760.0000    4.18951
218800.0000    3.26545
218840.0000    2.97263
218880.0000    2.52409
218920.0000    2.98120
218960.0000    2.20042
219000.0000    1.54881
219040.0000    2.09674
219080.0000    2.95217
219120.0000    2.53949
219160.0000    2.52241
219200.0000    2.25244
219240.0000    2.27284
219280.0000    2.54346
219320.0000    2.80211
219360.0000    2.93478
219400.0000    2.95023
219440.0000    2.54716
219480.0000    2.40009
219520.0000    3.17381
219560.0000    3.31673
219600.0000    1.98684
219640.0000    2.31023
219680.0000    2.80565
219720.0000    2.34191
219760.0000    1.69954
219800.0000    2.31668
219840.0000    2.15076
219880.0000    1.52756
219920.0000    2.57822
219960.0000    3.14395
220000.0000    2.85978
220040.0000    3.07944
220080.0000    2.46988
220120.0000    1.68188
220160.0000    1.81005
220200.0000    1.95855
220240.0000    2.22290
220280.0000    2.63627
220320.0000    1.76684
220360.0000    1.39248
220400.0000    1.09200
220440.0000    0.75282
220480.0000    0.59687
220520.0000    0.87535
220560.0000    0.25184
220600.0000   -0.40972
220640.0000    1.21224
220680.0000    1.03293
220720.0000    0.45917
220760.0000    1.77111
220800.0000    1.15481
220840.0000    1.99637
220880.0000    1.68464
220920.0000    2.92849
220960.0000    2.44521
221000.0000    1.56636
221040.0000    1.62739
221080.0000    1.51105
221120.0000    1.42389
221160.0000    3.20040
221200.0000    2.57899
221240.0000    3.22374
221280.0000    2.47264
221320.0000    2.45979
221360.0000    1.61081
221400.0000    1.02328
221440.0000    0.89221
221480.0000    0.81030
221520.0000    1.20533
221560.0000    1.61449
221600.0000    0.70628
221640.0000    1.20633
221680.0000    0.79914
221720.0000    1.35041
221760.0000    1.04319
221800.0000    1.13310
221840.0000    1.62286
221880.0000    1.17830
221920.0000    1.44208
221960.0000    1.84247
222000.0000    1.45810
222040.0000    3.12185
222080.0000    2.46996
222120.0000    2.97069
222160.0000    2.92692
222200.0000    1.94378
222240.0000    1.85773
222280.0000    2.14980
222320.0000    1.94723
222360.0000    3.19976
222400.0000    2.24734
222440.0000    2.07811
222480.0000    1.86341
222520.0000    2.05184
222560.0000    2.00388
222600.0000    2.57297
222640.0000    2.37767
222680.0000    1.98654
222720.0000    3.05301
222760.0000    2.08808
222800.0000    2.15115
222840.0000    1.87867
222880.0000    2.00901
222920.0000    2.35914
222960.0000    1.68149
223000.0000    2.62911
223040.0000    2.90691
223080.0000    1.70314
223120.0000    1.48066
223160.0000    1.25926
223200.0000    2.14337
223240.0000    1.33602
223280.0000    2.61057
223320.0000    2.28407
223360.0000    2.25682
223400.0000    1.92584
223440.0000    1.26760
223480.0000    1.98783
223520.0000    2.68554
223560.0000    2.81546
223600.0000    2.68683
223640.0000    1.46385
223680.0000    0.91792
223720.0000    1.88986
223760.0000    2.43869
223800.0000    2.30351
223840.0000    1.01266
223880.0000    1.96036
223920.0000    1.56279
223960.0000    2.19935
224000.0000    2.41182
224040.0000    2.48593
224080.0000    3.02898
224120.0000    1.95811
224160.0000    2.39807
224200.0000    1.86091
224240.0000    2.17071
224280.0000    2.47425
224320.0000    2.42066
224360.0000    2.78619
224400.0000    2.28950
224440.0000    3.72862
224480.0000    2.71152
224520.0000    3.35854
224560.0000    2.48087
224600.0000    2.10094
224640.0000    1.78390
224680.0000    2.77278
224720.0000    2.20737
224760.0000    1.84529
224800.0000    2.07662
224840.0000    2.94571
224880.0000    1.36678
224920.0000    2.23749
224960.0000    1.75235
225000.0000    1.88170
225040.0000    2.52062
225080.0000    1.24387
225120.0000    1.60619
225160.0000    1.37869
225200.0000    1.58549
225240.0000    1.30054
225280.0000    1.30253
225320.0000    1.57485
225360.0000    1.52106
225400.0000    2.12894
225440.0000    1.99638
225480.0000    2.58606
225520.0000    2.44457
225560.0000    2.00292
225600.0000    2.62293
225640.0000    1.83761
225680.0000    2.01585
225720.0000    1.97203
225760.0000    1.31245
225800.0000    1.52013
225840.0000    1.46295
225880.0000    0.67445
225920.0000    1.13987
225960.0000    2.07058
226000.0000    2.02540
226040.0000    1.59957
226080.0000    1.53584
226120.0000    2.31188
226160.0000    1.61502
226200.0000    1.40705
226240.0000    2.02455
226280.0000    1.90156
226320.0000    1.55296
226360.0000    1.68492
226400.0000    2.39648
226440.0000    1.93402
226480.0000    2.17647
226520.0000    1.70568
226560.0000    2.27681
226600.0000    1.24693
226640.0000    1.64204
226680.0000    1.34429
226720.0000    1.72039
226760.0000    2.03411
226800.0000    1.73507
226840.0000    1.17688
226880.0000    1.57018
226920.0000    1.89370
226960.0000    0.51139
227000.0000    1.28852
227040.0000    1.41133
227080.0000    2.02104
227120.0000    1.79928
227160.0000    1.80228
227200.0000    2.17264
227240.0000    2.40944
227280.0000    2.37043
227320.0000    2.35665
227360.0000    2.19687
227400.0000    2.65623
227440.0000    1.97672
227480.0000    1.69905
227520.0000    1.90197
227560.0000    2.48592
227600.0000    2.37445
227640.0000    1.68050
227680.0000    1.99165
227720.0000    2.16489
227760.0000    1.78910
227800.0000    1.87575
227840.0000    2.25585
227880.0000    1.93813
227920.0000    1.75663
227960.0000    2.70635
228000.0000    2.60445
228040.0000    2.59176
228080.0000    2.22330
228120.0000    2.60816
228160.0000    2.21243
228200.0000    2.28728
228240.0000    1.76518
228280.0000    1.68842
228320.0000    0.89112
228360.0000    2.14026
228400.0000    2.68971
228440.0000    2.52175
228480.0000    1.71781
228520.0000    1.92666
228560.0000    1.67493
228600.0000    1.66545
228640.0000    1.72277
228680.0000    1.87151
228720.0000    2.21231
228760.0000    1.76122
228800.0000    1.60006
228840.0000    3.03351
228880.0000    2.80425
228920.0000    2.80469
228960.0000    2.79770
229000.0000    2.37893
229040.0000    3.00328
229080.0000    2.84198
229120.0000    3.16037
229160.0000    2.24299
229200.0000    1.98064
229240.0000    2.79540
229280.0000    2.45998
229320.0000    3.66969
229360.0000    3.91891
229400.0000    3.41040
229440.0000    3.45542
229480.0000    2.96068
229520.0000    2.82270
229560.0000    2.72902
229600.0000    3.67234
229640.0000    3.68567
229680.0000    3.77612
229720.0000    3.89509
229760.0000    3.17307
229800.0000    3.08149
229840.0000    3.29715
229880.0000    3.30152
229920.0000    3.79199
229960.0000    3.70146
230000.0000    4.13799
230040.0000    3.88645
230080.0000    3.37238
230120.0000    4.25804
230160.0000    3.09606
230200.0000    3.24695
230240.0000    3.15428
230280.0000    2.33451
230320.0000    2.04580
230360.0000    2.77667
230400.0000    2.11338
230440.0000    1.34808
230480.0000    0.92335
230520.0000    1.50221
230560.0000    1.92154
230600.0000    1.22505
230640.0000    1.36649
230680.0000    1.41155
230720.0000    1.64420
230760.0000    2.43142
230800.0000    1.36247
230840.0000    1.14413
230880.0000    1.80014
230920.0000    1.71116
230960.0000    1.70943
231000.0000    1.68008
231040.0000    2.21504
231080.0000    2.36804
231120.0000    1.97535
231160.0000    1.85758
231200.0000    1.80324
231240.0000    1.63525
231280.0000    2.23471
231320.0000    1.90483
231360.0000    1.09558
231400.0000    2.20344
231440.0000    2.23260
231480.0000    2.08031
231520.0000    2.88803
231560.0000    2.10963
231600.0000    2.24995
231640.0000    2.26355
231680.0000    2.42011
231720.0000    2.36771
231760.0000    1.92007
231800.0000    1.82719
231840.0000    1.22219
231880.0000    1.01221
231920.0000    1.73306
231960.0000    1.26308
232000.0000    0.97256
232040.0000    1.93762
232080.0000    1.51555
232120.0000    1.72542
232160.0000    0.91595
232200.0000    1.49244
232240.0000    1.72463
232280.0000    0.76574
232320.0000    0.33424
232360.0000    1.30341
232400.0000    0.27497
232440.0000    1.01128
232480.0000    1.12036
232520.0000    1.40747
232560.0000    1.55836
232600.0000    1.42321
232640.0000    0.97150
232680.0000    0.74263
232720.0000    1.93777
232760.0000    1.43851
232800.0000    1.95164
232840.0000    1.56852
232880.0000    1.41553
232920.0000    0.00946
232960.0000    0.22630
233000.0000    1.16086
233040.0000    2.19767
233080.0000    1.55890
233120.0000    1.17226
233160.0000    2.11300
233200.0000    1.47294
233240.0000    1.46777
233280.0000    1.45029
233320.0000    2.67954
233360.0000    1.95378
233400.0000    1.27016
233440.0000    2.50504
233480.0000    2.40415
233520.0000    1.72112
233560.0000    1.68259
233600.0000    2.48858
233640.0000    1.57708
233680.0000    1.71651
233720.0000    2.84022
233760.0000    2.77496
233800.0000    1.58240
233840.0000    1.95544
233880.0000    1.49313
233920.0000    2.25535
233960.0000    2.16795
234000.0000    1.77102
234040.0000    2.23510
234080.0000    1.42210
234120.0000    1.88385
234160.0000    1.86509
234200.0000    2.00377
234240.0000    2.45028
234280.0000    2.67376
234320.0000    1.78616
234360.0000    2.33123
234400.0000    0.85411
234440.0000    1.17661
234480.0000    0.90289
234520.0000    1.37658
234560.0000    2.61028
234600.0000    2.93636
234640.0000    3.05892
234680.0000    2.04604
234720.0000    1.46334
234760.0000    1.96042
234800.0000    0.96671
234840.0000    0.76227
234880.0000    0.46252
234920.0000    1.26972
234960.0000    1.67374
235000.0000    1.16075
235040.0000    0.95632
235080.0000    1.21150
235120.0000    1.40356
235160.0000    1.03643
235200.0000    0.58217
235240.0000    1.58189
235280.0000    2.49485
235320.0000    1.23927
235360.0000    2.01433
235400.0000    1.24064
235440.0000    1.53051
235480.0000    2.35258
235520.0000    2.16376
235560.0000    2.94941
235600.0000    2.66198
235640.0000    1.27449
235680.0000    2.22623
235720.0000    1.26911
235760.0000    0.63591
235800.0000    0.91748
235840.0000    0.98446
235880.0000    1.85778
235920.0000    1.57822
235960.0000    1.80800
236000.0000    2.42532
236040.0000    1.53999
236080.0000    1.78917
236120.0000    2.42763
236160.0000    0.60881
236200.0000    0.96357
236240.0000    2.54139
236280.0000    1.68716
236320.0000    1.75702
236360.0000    2.38469
236400.0000    2.04322
236440.0000    1.94384
236480.0000    2.15274
236520.0000    1.94910
236560.0000    1.61846
236600.0000    0.39823
236640.0000    0.84350
236680.0000    1.23441
236720.0000    2.50485
236760.0000    1.49142
236800.0000    0.88686
236840.0000    1.66393
236880.0000    1.25102
236920.0000    2.09579
236960.0000    2.08241
237000.0000    2.00041
237040.0000    2.30482
237080.0000    2.49991
237120.0000    2.08742
237160.0000    1.84044
237200.0000    1.79563
237240.0000    1.81855
237280.0000    1.88850
237320.0000    1.87847
237360.0000    1.01136
237400.0000    0.51073
237440.0000    0.98517
237480.0000    0.30331
237520.0000    1.56780
237560.0000    1.83487
237600.0000    2.06876
237640.0000    1.56423
237680.0000    0.73208
237720.0000    0.92579
237760.0000    0.59473
237800.0000    0.50293
237840.0000    1.75311
237880.0000    1.71499
237920.0000    2.30607
237960.0000    1.88929
238000.0000    0.44870
238040.0000    0.19075
238080.0000    1.41895
238120.0000    0.75993
238160.0000    1.02767
238200.0000    0.46324
238240.0000    1.15486
238280.0000    0.81812
238320.0000    1.25965
238360.0000    0.77590
238400.0000    0.80611
238440.0000    0.34728
238480.0000    0.58432
238520.0000    0.33942
238560.0000    0.88157
238600.0000    0.76122
238640.0000    0.40283
238680.0000    0.76151
238720.0000    0.38809
238760.0000    0.89987
238800.0000    1.64883
238840.0000    1.18174
238880.0000    0.70394
238920.0000    1.33915
238960.0000    0.78781
239000.0000    1.68950
239040.0000    2.21784
239080.0000    1.39361
239120.0000    1.37123
239160.0000    1.37358
239200.0000    0.62396
239240.0000    1.75800
239280.0000    1.93658
239320.0000    2.61893
239360.0000    1.56667
239400.0000    1.62819
239440.0000    2.14314
239480.0000    2.17500
239520.0000    1.99142
239560.0000    2.16000
239600.0000    1.70500
239640.0000    1.73181
239680.0000    1.79968
239720.0000    1.35077
239760.0000    1.31375
239800.0000    1.68464
239840.0000    1.88342
239880.0000    1.36734
239920.0000    2.24139
239960.0000    2.33839
240000.0000    1.39624
240040.0000    1.64258
240080.0000    1.66835
240120.0000    1.90856
240160.0000    1.62123
240200.0000    1.75453
240240.0000    1.23134
240280.0000    0.95698
240320.0000    1.52528
240360.0000    0.93362
240400.0000    1.95829
240440.0000    1.31930
240480.0000    1.05223
240520.0000    1.00718
240560.0000    2.35861
240600.0000    1.79080
240640.0000    1.06866
240680.0000    0.64469
240720.0000    1.59981
240760.0000    0.65760
240800.0000    0.93579
240840.0000    0.33795
240880.0000    0.83376
240920.0000    0.39033
240960.0000    0.56619
241000.0000    0.55068
241040.0000    0.04485
241080.0000    0.24952
241120.0000    1.06807
241160.0000    0.70265
241200.0000    0.94472
241240.0000    0.00641
241280.0000    0.59383
241320.0000    0.36414
241360.0000    1.32470
241400.0000    1.06574
241440.0000    2.28663
241480.0000    1.55112
241520.0000    1.93407
241560.0000    1.17639
241600.0000    1.30363
241640.0000    2.01617
241680.0000    0.47414
241720.0000    0.87596
241760.0000    1.14463
241800.0000    0.19192
241840.0000    1.61887
241880.0000    1.74325
241920.0000    1.31829
241960.0000    1.38964
242000.0000    1.34369
242040.0000    2.09046
242080.0000    1.49435
242120.0000    1.41321
242160.0000    2.63376
242200.0000    3.62656
242240.0000    2.48737
242280.0000    1.21441
242320.0000    1.89727
242360.0000    2.24435
242400.0000    1.76428
242440.0000    0.66483
242480.0000    1.50204
242520.0000    1.11633
242560.0000    1.75963
242600.0000    0.87086
242640.0000    1.36021
242680.0000    1.81538
242720.0000    1.82255
242760.0000    1.02000
242800.0000    0.44613
242840.0000    1.52026
242880.0000    1.08358
242920.0000    0.83103
242960.0000    0.12362
243000.0000    0.38530
243040.0000    2.03795
243080.0000    1.91036
243120.0000    2.26574
243160.0000    1.62448
243200.0000    1.84182
243240.0000    2.28475
243280.0000    1.67324
243320.0000    2.15222
243360.0000    2.11535
243400.0000    2.21652
243440.0000    1.87258
243480.0000    2.43100
243520.0000    2.80091
243560.0000    4.27511
243600.0000    2.62020
243640.0000    3.04773
243680.0000    2.89157
243720.0000    2.08006
243760.0000    2.66067
243800.0000    2.21980
243840.0000    1.25060
243880.0000    1.02303
243920.0000    0.78661
243960.0000    0.93731
244000.0000    1.34844
244040.0000    0.56737
244080.0000    1.56487
244120.0000    0.44547
244160.0000    1.83382
244200.0000    2.07793
244240.0000    2.29660
244280.0000    2.38225
244320.0000    1.83400
244360.0000    3.08909
244400.0000    2.72267
244440.0000    2.50215
244480.0000    2.26762
244520.0000    3.07347
244560.0000    1.97598
244600.0000    3.60542
244640.0000    3.05204
244680.0000    3.49581
244720.0000    3.03212
244760.0000    3.31396
244800.0000    2.97221
244840.0000    2.39208
244880.0000    2.12246
244920.0000    2.75304
244960.0000    1.81616
245000.0000    2.96375
245040.0000    2.56714
245080.0000    2.61510
245120.0000    3.01814
245160.0000    1.43113
245200.0000    2.02428
245240.0000    1.91236
245280.0000    1.69992
245320.0000    1.06309
245360.0000    1.52577
245400.0000    1.60955
245440.0000    1.86323
245480.0000    2.17360
245520.0000    0.70218
245560.0000    2.09587
245600.0000    1.64712
245640.0000    1.75997
245680.0000    1.45860
245720.0000    2.11989
245760.0000    1.19684
245800.0000    1.65472
245840.0000    1.67129
245880.0000    1.89669
245920.0000    1.31356
245960.0000    2.48347
246000.0000    2.02045
246040.0000    2.26296
246080.0000    2.84355
246120.0000    1.71860
246160.0000    1.27625
246200.0000    1.49060
246240.0000    1.32958
246280.0000    0.69141
246320.0000    1.27784
246360.0000    1.65674
246400.0000    1.38166
246440.0000    0.03016
246480.0000    0.73258
246520.0000    1.94288
246560.0000    1.32633
246600.0000    1.94765
246640.0000    1.25170
246680.0000    1.66638
246720.0000    1.63183
246760.0000    0.99530
246800.0000    0.32334
246840.0000    0.16703
246880.0000    0.38240
246920.0000    0.95010
246960.0000    1.15684
247000.0000    1.44240
247040.0000    0.65786
247080.0000    1.25662
247120.0000    1.58686
247160.0000    0.54534
247200.0000    0.26362
247240.0000    0.92916
247280.0000   -0.23231
247320.0000    1.04389
247360.0000    0.71363
247400.0000    0.16159
247440.0000   -0.01898
247480.0000    0.68865
247520.0000    1.48750
247560.0000    0.34238
247600.0000    1.23532
247640.0000    1.19841
247680.0000    0.27540
247720.0000    0.74479
247760.0000    1.21873
247800.0000    1.69173
247840.0000    0.49658
247880.0000    1.54234
247920.0000    0.81638
247960.0000    1.49477
248000.0000    0.43296
248040.0000    1.26709
248080.0000    1.33355
248120.0000   -0.11907
248160.0000    1.08423
248200.0000    1.70726
248240.0000    2.55387
248280.0000    1.74385
248320.0000    1.99218
248360.0000    1.58798
248400.0000    1.08457
248440.0000    1.26253
248480.0000    1.30907
248520.0000    1.42335
248560.0000    1.71942
248600.0000    0.88475
248640.0000    1.22987
248680.0000    1.01516
248720.0000    1.25995
248760.0000    1.11607
248800.0000    1.28791
248840.0000    0.58964
248880.0000    0.07736
248920.0000   -0.11621
248960.0000    1.27363
249000.0000    0.72631
249040.0000    0.66875
249080.0000    1.76070
249120.0000    1.74466
249160.0000    3.13482
249200.0000    1.82576
249240.0000    1.38700
249280.0000    1.45620
249320.0000    1.99873
249360.0000    1.86160
249400.0000    0.73308
249440.0000    2.38058
249480.0000    1.41419
249520.0000    2.20614
249560.0000    1.22008
249600.0000    0.50937
249640.0000    0.44968
249680.0000    1.81806
249720.0000    1.60698
249760.0000    2.61412
249800.0000    1.66031
249840.0000    1.26555
249880.0000    0.58292
249920.0000    0.98994
249960.0000    0.94181
250000.0000    0.47038
250040.0000    0.49682
250080.0000    0.68373
250120.0000    1.32006
250160.0000    0.95830
250200.0000    0.68271
250240.0000    1.33163
250280.0000    1.20735
250320.0000    1.42374
250360.0000    1.06424
250400.0000    1.21034
250440.0000    1.50450
250480.0000    0.94681
250520.0000    1.75442
250560.0000    1.63835
250600.0000    1.35758
250640.0000    1.28153
250680.0000    2.45605
250720.0000    1.23824
250760.0000    1.37440
250800.0000    1.16986
250840.0000    1.17505
250880.0000    1.94265
250920.0000    1.84007
250960.0000    2.16558
251000.0000    2.40296
251040.0000    2.14858
251080.0000    1.97324
251120.0000    2.93557
251160.0000    1.45591
251200.0000    2.54014
251240.0000    2.54708
251280.0000    3.04393
251320.0000    2.50266
251360.0000    1.79316
251400.0000    1.57634
251440.0000    0.83306
251480.0000    1.74743
251520.0000    2.08908
251560.0000    0.64959
251600.0000    1.62162
251640.0000    1.34342
251680.0000    1.51795
251720.0000    1.94480
251760.0000    2.71768
251800.0000    2.16995
251840.0000    1.90800
251880.0000    1.69729
251920.0000    1.88045
251960.0000    2.18245
252000.0000    1.76188
252040.0000    1.61628
252080.0000    2.42981
252120.0000    1.69819
252160.0000    2.22651
252200.0000    1.54276
252240.0000    2.17559
252280.0000    1.16863
252320.0000    1.42040
252360.0000    1.80200
252400.0000    0.89199
252440.0000    0.83007
252480.0000    1.71090
252520.0000    0.56551
252560.0000    2.02764
252600.0000    0.65144
252640.0000    1.22208
252680.0000    0.87468
252720.0000    1.56868
252760.0000    0.31719
252800.0000    1.53456
252840.0000    1.29078
252880.0000    1.05401
252920.0000    1.39877
252960.0000    1.11941
253000.0000    1.49042
253040.0000    0.97078
253080.0000    1.08269
253120.0000    0.49369
253160.0000    0.49294
253200.0000    1.85213
253240.0000    1.66727
253280.0000    1.06434
253320.0000    1.67807
253360.0000    1.35206
253400.0000    0.93005
253440.0000    0.77374
253480.0000    1.51143
253520.0000    1.22246
253560.0000    1.98544
253600.0000    0.41329
253640.0000    1.13777
253680.0000    0.71491
253720.0000    0.63920
253760.0000    1.36163
253800.0000    0.10607
253840.0000    0.35060
253880.0000    0.79903
253920.0000    1.69908
253960.0000    1.38028
254000.0000    1.20088
254040.0000    1.13002
254080.0000    1.91793
254120.0000    2.14976
254160.0000    1.66910
254200.0000    2.20772
254240.0000    0.83925
254280.0000    1.92212
254320.0000    0.99630
254360.0000    1.18906
254400.0000    1.51295
254440.0000    0.85231
254480.0000    0.61500
254520.0000    2.45261
254560.0000    2.08512
254600.0000    2.00348
254640.0000    1.52629
254680.0000    1.65927
254720.0000    2.32152
254760.0000    2.36830
254800.0000    2.54146
254840.0000    1.85596
254880.0000    1.96091
254920.0000    2.45402
254960.0000    1.43558
255000.0000    1.15309
255040.0000    2.43955
255080.0000    2.89591
255120.0000    2.24934
255160.0000    2.73272
255200.0000    1.05593
255240.0000    2.00860
255280.0000    1.89245
255320.0000    1.63286
255360.0000    1.08526
255400.0000    1.55928
255440.0000    2.06418
255480.0000    1.32363
255520.0000    1.43634
255560.0000    1.23898
255600.0000    1.48371
255640.0000    1.07449
255680.0000    2.00486
255720.0000    2.01549
255760.0000    2.53723
255800.0000    2.25513
255840.0000    1.42086
255880.0000    1.97015
255920.0000    2.69723
255960.0000    2.80572
256000.0000    2.44566
256040.0000    2.66367
256080.0000    2.55055
256120.0000    3.11480
256160.0000    2.72405
256200.0000    2.58039
256240.0000    2.41877
256280.0000    3.01879
256320.0000    2.39047
256360.0000    3.15248
256400.0000    2.47446
256440.0000    1.59638
256480.0000    3.07905
256520.0000    2.96697
256560.0000    3.42201
256600.0000    2.18747
256640.0000    2.50559
256680.0000    1.71784
256720.0000    1.14032
256760.0000    1.67528
256800.0000    1.57969
256840.0000    1.31615
256880.0000    2.10758
256920.0000    1.65437
256960.0000    2.13680
257000.0000    1.84956
257040.0000    1.76941
257080.0000    0.62928
257120.0000    1.35881
257160.0000    0.99705
257200.0000    1.19211
257240.0000    2.03077
257280.0000    2.22307
257320.0000    1.70034
257360.0000    0.92119
257400.0000    0.87090
257440.0000    0.82332
257480.0000    1.10044
257520.0000    1.33394
257560.0000    0.82390
257600.0000    0.96336
257640.0000    0.93627
257680.0000    1.28380
257720.0000    0.77045
257760.0000    0.83135
257800.0000    0.44869
257840.0000    1.23672
257880.0000    1.09420
257920.0000    1.12582
257960.0000    1.40804
258000.0000    1.75055
258040.0000    2.08612
258080.0000    1.15884
258120.0000    1.75839
258160.0000    1.55174
258200.0000    2.06944
258240.0000    1.50093
258280.0000    1.67801
258320.0000    1.03825
258360.0000    1.17183
258400.0000    1.27992
258440.0000    1.41941
258480.0000    1.72101
258520.0000    2.24258
258560.0000    2.12034
258600.0000    1.37095
258640.0000    2.17086
258680.0000    2.08593
258720.0000    1.35824
258760.0000    2.52037
258800.0000    1.55550
258840.0000    1.94118
258880.0000    1.50533
258920.0000    1.13723
258960.0000    1.40833
259000.0000    2.03213
259040.0000    1.74869
259080.0000    2.58251
259120.0000    2.11248
259160.0000    1.90686
259200.0000    2.03355
259240.0000    1.88061
259280.0000    1.34839
259320.0000    0.63096
259360.0000    1.10352
259400.0000    1.19361
259440.0000    0.77787
259480.0000    1.09417
259520.0000    1.81337
259560.0000    1.25028
259600.0000    1.26949
259640.0000    1.15732
259680.0000    1.71628
259720.0000    1.47728
259760.0000    0.93879
259800.0000    2.01498
259840.0000    1.58241
259880.0000    1.71434
259920.0000    1.94960
259960.0000    1.48259
260000.0000    1.15827
260040.0000    1.70164
260080.0000    1.21180
260120.0000    0.77863
260160.0000    1.73629
260200.0000    1.41298
260240.0000    0.45000
260280.0000    1.74858
260320.0000    1.96322
260360.0000    2.40096
260400.0000    1.67876
260440.0000    2.16518
260480.0000    1.90207
260520.0000    2.07138
260560.0000    2.58137
260600.0000    1.31810
260640.0000    2.66636
260680.0000    2.06185
260720.0000    1.45090
260760.0000    2.00147
260800.0000    2.94901
260840.0000    2.30660
260880.0000    1.66932
260920.0000    2.05230
260960.0000    2.33429
261000.0000    3.24875
261040.0000    1.85284
261080.0000    2.20183
261120.0000    2.55607
261160.0000    1.99228
261200.0000    1.05268
261240.0000    2.19907
261280.0000    2.00851
261320.0000    1.56213
261360.0000    2.13676
261400.0000    2.34961
261440.0000    1.03250
261480.0000    1.73279
261520.0000    1.72491
261560.0000    1.79830
261600.0000    1.79047
261640.0000    2.25870
261680.0000    1.04213
261720.0000    1.88436
261760.0000    1.94444
261800.0000    2.85467
261840.0000    1.93969
261880.0000    0.65406
261920.0000    1.95307
261960.0000    0.82951
262000.0000    0.65447
262040.0000    0.89310
262080.0000    0.84486
262120.0000    1.27912
262160.0000    1.02994
262200.0000    1.23581
262240.0000    0.94503
262280.0000    1.08978
262320.0000    0.26064
262360.0000    2.02857
262400.0000    1.33587
262440.0000    2.11268
262480.0000    2.43234
262520.0000    1.90939
262560.0000    1.92855
262600.0000    0.91451
262640.0000    2.13193
262680.0000    1.45618
262720.0000    2.23392
262760.0000    2.53305
262800.0000    2.03281
262840.0000    0.20657
262880.0000    0.78718
262920.0000    1.61346
262960.0000    0.99724
263000.0000    1.61025
263040.0000    0.36372
263080.0000    1.97283
263120.0000    1.06572
263160.0000    1.45235
263200.0000   -0.08865
263240.0000   -0.60530
263280.0000   -0.82882
263320.0000    1.04604
263360.0000    0.81572
263400.0000    0.65061
263440.0000    0.79308
263480.0000    1.68670
263520.0000    0.70624
263560.0000    1.10906
263600.0000    1.08895
263640.0000    0.89000
263680.0000    0.82552
263720.0000   -0.05133
263760.0000   -0.12580
263800.0000    1.17991
263840.0000    0.76120
263880.0000    1.69758
263920.0000    1.46262
263960.0000    1.16612
264000.0000    1.52337
264040.0000    1.49643
264080.0000    1.40160
264120.0000    1.40380
264160.0000    1.43861
264200.0000    1.99161
264240.0000    1.71648
264280.0000    0.51712
264320.0000    0.92494
264360.0000    0.80345
264400.0000    1.03053
264440.0000    1.37175
264480.0000    1.51399
264520.0000    1.35744
264560.0000    0.63170
264600.0000    0.89881
264640.0000    1.67928
264680.0000    1.87690
264720.0000    1.38898
264760.0000    1.72460
264800.0000    0.49890
264840.0000    0.80818
264880.0000    1.16128
264920.0000    1.05325
264960.0000    1.29276
265000.0000    1.42357
265040.0000    2.14935
265080.0000    1.26376
265120.0000    1.79075
265160.0000    1.90999
265200.0000    2.01246
265240.0000    1.97184
265280.0000    2.44285
265320.0000    3.59793
265360.0000    2.91516
265400.0000    2.95031
265440.0000    2.76857
265480.0000    2.96457
265520.0000    2.92329
265560.0000    3.10501
265600.0000    3.30622
265640.0000    3.29942
265680.0000    2.36947
265720.0000    3.05547
265760.0000    2.66564
265800.0000    2.71552
265840.0000    2.55779
265880.0000    2.68222
265920.0000    2.37802
265960.0000    3.66567
266000.0000    2.54766
266040.0000    2.25428
266080.0000    2.79521
266120.0000    2.78506
266160.0000    3.20866
266200.0000    2.88338
266240.0000    2.50545
266280.0000    3.17369
266320.0000    2.25350
266360.0000    2.81299
266400.0000    2.75488
266440.0000    3.46396
266480.0000    2.99929
266520.0000    2.44564
266560.0000    2.14721
266600.0000    2.38098
266640.0000    1.78580
266680.0000    2.42628
266720.0000    2.81358
266760.0000    2.65152
266800.0000    2.77805
266840.0000    3.89238
266880.0000    2.14114
266920.0000    2.45253
266960.0000    2.18539
267000.0000    2.46725
267040.0000    2.43609
267080.0000    2.39981
267120.0000    2.46709
267160.0000    2.99126
267200.0000    2.36631
267240.0000    2.88756
267280.0000    2.84671
267320.0000    2.66351
267360.0000    2.98624
267400.0000    3.15882
267440.0000    2.84851
267480.0000    2.89726
267520.0000    2.41420
267560.0000    2.52418
267600.0000    1.20853
267640.0000    2.41549
267680.0000    2.37383
267720.0000    1.97268
267760.0000    2.64360
267800.0000    2.28454
267840.0000    2.74483
267880.0000    2.99506
267920.0000    3.14562
267960.0000    2.51837
268000.0000    2.02169
268040.0000    2.37150
268080.0000    1.92215
268120.0000    2.45532
268160.0000    2.46573
268200.0000    2.55079
268240.0000    2.94177
268280.0000    2.38260
268320.0000    2.30766
268360.0000    2.96145
268400.0000    3.68098
268440.0000    3.15417
268480.0000    3.53597
268520.0000    2.10175
268560.0000    2.75914
268600.0000    2.55788
268640.0000    2.82761
268680.0000    2.06393
268720.0000    1.81467
268760.0000    2.07666
268800.0000    2.91493
268840.0000    2.64254
268880.0000    3.19088
268920.0000    3.50551
268960.0000    2.69930
269000.0000    2.77013
269040.0000    2.59576
269080.0000    2.85356
269120.0000    3.68551
269160.0000    2.66191
269200.0000    2.90743
269240.0000    2.13975
269280.0000    2.01989
269320.0000    2.06361
269360.0000    2.17084
269400.0000    2.40322
269440.0000    2.41330
269480.0000    2.21194
269520.0000    3.13633
269560.0000    2.88207
269600.0000    2.73113
269640.0000    1.71896
269680.0000    2.14382
269720.0000    2.22207
269760.0000    1.81828
269800.0000    1.71279
269840.0000    2.97712
269880.0000    3.12961
269920.0000    2.77791
269960.0000    2.85379
270000.0000    2.69433
270040.0000    2.39747
270080.0000    2.11579
270120.0000    2.67723
270160.0000    2.01073
270200.0000    2.90083
270240.0000    2.73011
270280.0000    2.45531
270320.0000    2.48978
270360.0000    1.37162
270400.0000    1.49975
270440.0000    2.77144
270480.0000    3.33241
270520.0000    2.36914
270560.0000    2.20157
270600.0000    3.13430
270640.0000    2.49012
270680.0000    2.27998
270720.0000    2.77540
270760.0000    3.03535
270800.0000    2.01955
270840.0000    2.79611
270880.0000    2.95472
270920.0000    2.57563
270960.0000    2.88733
271000.0000    2.69048
271040.0000    2.93241
271080.0000    2.55716
271120.0000    3.39225
271160.0000    2.78212
271200.0000    2.45419
271240.0000    2.46593
271280.0000    2.52297
271320.0000    2.64731
271360.0000    3.05022
271400.0000    2.97696
271440.0000    2.82505
271480.0000    3.10299
271520.0000    3.01351
271560.0000    2.55675
271600.0000    2.53608
271640.0000    2.77468
271680.0000    2.60861
271720.0000    3.18380
271760.0000    2.68592
271800.0000    2.46043
271840.0000    2.79532
271880.0000    2.37852
271920.0000    2.55984
271960.0000    3.61638
272000.0000    2.40077
272040.0000    2.47692
272080.0000    3.11667
272120.0000    2.46422
272160.0000    1.99157
272200.0000    2.59358
272240.0000    2.24922
272280.0000    2.28593
272320.0000    2.66262
272360.0000    3.26080
272400.0000    2.18966
272440.0000    2.39400
272480.0000    2.76291
272520.0000    2.46514
272560.0000    3.28788
272600.0000    3.31466
272640.0000    2.96280
272680.0000    3.29562
272720.0000    2.90111
272760.0000    3.05484
272800.0000    2.74313
272840.0000    3.00572
272880.0000    2.77886
272920.0000    2.89414
272960.0000    3.11015
273000.0000    2.72508
273040.0000    2.56238
273080.0000    1.86959
273120.0000    2.55181
273160.0000    2.96395
273200.0000    3.12121
273240.0000    3.07350
273280.0000    3.09453
273320.0000    2.48434
273360.0000    2.33512
273400.0000    2.05119
273440.0000    2.47338
273480.0000    1.93425
273520.0000    1.93093
273560.0000    2.73575
273600.0000    2.82877
273640.0000    2.58868
273680.0000    2.65133
273720.0000    2.30293
273760.0000    2.92425
273800.0000    2.63900
273840.0000    3.61104
273880.0000    2.99045
273920.0000    2.85415
273960.0000    2.54550
274000.0000    2.43922
274040.0000    1.76280
274080.0000    1.69095
274120.0000    1.94492
274160.0000    2.11035
274200.0000    1.56122
274240.0000    1.90821
274280.0000    2.05001
274320.0000    2.06141
274360.0000    1.26604
274400.0000    1.55902
274440.0000    1.25373
274480.0000    1.78526
274520.0000    1.41398
274560.0000    1.80389
274600.0000    2.24787
274640.0000    1.52945
274680.0000    1.18198
274720.0000    1.82623
274760.0000    0.99750
274800.0000    1.64722
274840.0000    0.98488
274880.0000    1.40405
274920.0000    2.10350
274960.0000    2.36865
275000.0000    2.72234
275040.0000    2.18086
275080.0000    1.15339
275120.0000    2.05974
275160.0000    0.64187
275200.0000    1.73535
275240.0000    2.24608
275280.0000    1.71677
275320.0000    0.78198
275360.0000    1.18627
275400.0000    1.60526
275440.0000    2.09407
275480.0000    2.14278
275520.0000    2.24784
275560.0000    1.19659
275600.0000    0.63334
275640.0000    0.73328
275680.0000    1.33276
275720.0000    1.67821
275760.0000    1.17374
275800.0000    1.31897
275840.0000    1.01876
275880.0000    1.36317
275920.0000    0.49254
275960.0000    0.91284
276000.0000    0.92161
276040.0000    1.13400
276080.0000    1.54554
276120.0000    1.80717
276160.0000    1.82317
276200.0000    2.23503
276240.0000    1.22573
276280.0000    1.41158
276320.0000    1.66154
276360.0000    2.11887
276400.0000    2.02376
276440.0000    1.58589
276480.0000    2.37753
276520.0000    2.63933
276560.0000    2.22669
276600.0000    3.11810
276640.0000    2.59828
276680.0000    2.11358
276720.0000    2.52880
276760.0000    1.45456
276800.0000    2.53153
276840.0000    1.83941
276880.0000    1.66850
276920.0000    1.30876
276960.0000    1.14937
277000.0000    1.13068
277040.0000    2.57940
277080.0000    1.72109
277120.0000    1.75908
277160.0000    2.35718
277200.0000    2.48769
277240.0000    2.55800
277280.0000    2.28409
277320.0000    2.71141
277360.0000    1.85899
277400.0000    2.52536
277440.0000    1.10095
277480.0000    1.11712
277520.0000    1.04168
277560.0000    1.39010
277600.0000    1.07180
277640.0000    1.33080
277680.0000    1.62931
277720.0000    1.98158
277760.0000    2.03445
277800.0000    2.32731
277840.0000    2.71155
277880.0000    2.59328
277920.0000    2.35859
277960.0000    1.88793
278000.0000    1.91534
278040.0000    1.51604
278080.0000    2.17974
278120.0000    2.13287
278160.0000    1.66028
278200.0000    2.66528
278240.0000    1.14703
278280.0000    0.03504
278320.0000    0.93559
278360.0000    0.55525
278400.0000    1.51997
278440.0000    0.99343
278480.0000    1.70026
278520.0000    1.31850
278560.0000    1.59453
278600.0000    1.21686
278640.0000    1.25198
278680.0000    2.03914
278720.0000    1.48987
278760.0000    1.46684
278800.0000    1.33298
278840.0000    1.76068
278880.0000    1.52372
278920.0000    1.23336
278960.0000    1.73358
279000.0000    1.27895
279040.0000    2.15189
279080.0000    1.43931
279120.0000    2.12329
279160.0000    0.87860
279200.0000    1.83531
279240.0000    1.48002
279280.0000    1.32910
279320.0000    0.71113
279360.0000    2.01605
279400.0000    1.10548
279440.0000    0.76022
279480.0000    1.28826
279520.0000    0.82334
279560.0000    1.58257
279600.0000    0.78868
279640.0000    0.49259
279680.0000   -0.06069
279720.0000    0.79188
279760.0000    2.22099
279800.0000    0.94576
279840.0000    0.93131
279880.0000    0.87812
279920.0000    0.78989
279960.0000    1.23644
280000.0000    0.96297
280040.0000    1.31468
280080.0000    2.36348
280120.0000    2.34691
280160.0000    1.26764
280200.0000    1.89383
280240.0000    0.58307
280280.0000    1.20326
280320.0000    1.11060
280360.0000    0.87296
280400.0000    0.01821
280440.0000    0.59833
280480.0000    1.18491
280520.0000    0.37662
280560.0000    0.99764
280600.0000    1.48231
280640.0000    0.44372
280680.0000    1.02885
280720.0000    1.50366
280760.0000    1.73975
280800.0000    1.54909
280840.0000    0.85713
280880.0000    1.23079
280920.0000    0.98947
280960.0000    1.41607
281000.0000    1.48962
281040.0000    1.70271
281080.0000    1.18283
281120.0000    0.67891
281160.0000    0.97411
281200.0000    0.76798
281240.0000    0.48421
281280.0000    0.83201
281320.0000    0.26488
281360.0000    0.38114
281400.0000    0.54537
281440.0000    0.29916
281480.0000    0.05943
281520.0000    0.74711
281560.0000    0.15381
281600.0000    0.59466
281640.0000    0.57002
281680.0000    1.22441
281720.0000    0.17357
281760.0000    0.21765
281800.0000   -0.32774
281840.0000   -0.21184
281880.0000    0.15094
281920.0000    0.26885
281960.0000    1.25125
282000.0000   -0.21222
282040.0000    0.61329
282080.0000    0.00067
282120.0000    0.15984
282160.0000   -0.14628
282200.0000   -0.01354
282240.0000    0.80003
282280.0000   -0.52094
282320.0000   -0.29017
282360.0000    0.09960
282400.0000    0.40029
282440.0000    1.33372
282480.0000    1.61064
282520.0000    1.45859
282560.0000    0.95739
282600.0000    0.83660
282640.0000    1.60409
282680.0000    1.78734
282720.0000    0.31817
282760.0000    0.93601
282800.0000    1.72542
282840.0000    1.07733
282880.0000    1.23410
282920.0000    1.10436
282960.0000    1.07976
283000.0000    0.42390
283040.0000    0.94657
283080.0000    1.06061
283120.0000    1.00192
283160.0000    1.31753
283200.0000    1.25964
283240.0000    1.03839
283280.0000    0.31267
283320.0000    0.58357
283360.0000   -1.01939
283400.0000    0.12069
283440.0000    0.02067
283480.0000    1.45915
283520.0000    1.22720
283560.0000    0.56978
283600.0000    1.15820
283640.0000    0.43239
283680.0000    1.12272
283720.0000    1.01666
283760.0000    1.10445
283800.0000    0.80006
283840.0000    0.82675
283880.0000    0.64339
283920.0000    0.57704
283960.0000   -0.05333
284000.0000    0.65169
284040.0000    0.11102
284080.0000    0.08670
284120.0000    0.59591
284160.0000    0.82743
284200.0000   -0.36228
284240.0000   -0.28378
284280.0000    0.70266
284320.0000    1.56992
284360.0000    0.63712
284400.0000    0.71894
284440.0000   -0.09551
284480.0000    0.60410
284520.0000    1.32157
284560.0000    1.13191
284600.0000    0.60914
284640.0000    1.35743
284680.0000    1.61100
284720.0000    1.28416
284760.0000    0.84654
284800.0000    1.83277
284840.0000    1.20064
284880.0000    1.90190
284920.0000    2.17175
284960.0000    1.70026
285000.0000    1.86132
285040.0000    1.48902
285080.0000    1.61822
285120.0000    1.12687
285160.0000    1.38481
285200.0000    1.17677
285240.0000    0.80574
285280.0000    1.69734
285320.0000    1.54332
285360.0000    1.27909
285400.0000    1.60477
285440.0000    1.38037
285480.0000    1.70065
285520.0000    1.94831
285560.0000    1.94298
285600.0000    1.33019
285640.0000    1.68379
285680.0000    1.89042
285720.0000    1.68880
285760.0000    1.70635
285800.0000    1.28270
285840.0000    2.40189
285880.0000    2.66758
285920.0000    2.27362
285960.0000    2.91548
286000.0000    1.23720
286040.0000    1.56193
286080.0000    1.75631
286120.0000    2.03144
286160.0000    2.25241
286200.0000    2.32284
286240.0000    1.63460
286280.0000    2.02201
286320.0000    1.95938
286360.0000    1.83545
286400.0000    2.45219
286440.0000    2.14389
286480.0000    2.63870
286520.0000    1.67189
286560.0000    1.08046
286600.0000    1.84065
286640.0000    1.81428
286680.0000    1.49178
286720.0000    1.06528
286760.0000    1.45085
286800.0000    1.08304
286840.0000    1.14684
286880.0000    1.54219
286920.0000    1.69085
286960.0000    2.26971
287000.0000    2.03588
287040.0000    1.74920
287080.0000    1.14781
287120.0000    1.71791
287160.0000    0.79425
287200.0000    0.93915
287240.0000    0.39100
287280.0000    1.05037
287320.0000    0.86118
287360.0000    0.61801
287400.0000    1.62448
287440.0000    1.66272
287480.0000    1.77591
287520.0000    2.64410
287560.0000    1.60226
287600.0000    1.97510
287640.0000    1.58591
287680.0000    1.48850
287720.0000    2.53854
287760.0000    2.36403
287800.0000    1.90949
287840.0000    1.03421
287880.0000    1.06731
287920.0000    0.25060
287960.0000    0.65784
288000.0000    0.61047
288040.0000    0.66649
288080.0000    0.83730
288120.0000   -0.09750
288160.0000    0.71502
288200.0000    0.65455
288240.0000    0.91744
288280.0000    0.93939
288320.0000    0.89987
288360.0000    0.55062
288400.0000    0.72525
288440.0000    1.17137
288480.0000    1.45921
288520.0000    0.47434
288560.0000    0.87216
288600.0000    0.48124
288640.0000    0.64942
288680.0000    1.44160
288720.0000    1.68686
288760.0000    1.52802
288800.0000    0.59084
288840.0000    0.79497
288880.0000    0.51267
288920.0000    0.16218
288960.0000    0.50680
289000.0000    0.43521
289040.0000    1.54026
289080.0000    2.20775
289120.0000    2.17671
289160.0000    2.34010
289200.0000    1.35335
289240.0000    0.91921
289280.0000    0.00046
289320.0000    0.65555
289360.0000   -0.08190
289400.0000    0.41064
289440.0000    0.81946
289480.0000    0.75502
289520.0000    2.07993
289560.0000    1.38624
289600.0000    1.13875
289640.0000    1.74430
289680.0000    0.90430
289720.0000    1.36092
289760.0000    1.14099
289800.0000    1.47400
289840.0000   -0.19848
289880.0000    0.31580
289920.0000    0.74279
289960.0000    0.92503
290000.0000    1.79063
290040.0000    1.13848
290080.0000    1.02393
290120.0000    1.79491
290160.0000    0.75566
290200.0000    1.25804
290240.0000    1.65992
290280.0000    1.11156
290320.0000    1.05114
290360.0000    1.22065
290400.0000    2.39187
290440.0000    2.93466
290480.0000    1.00959
290520.0000    1.94596
290560.0000    2.84113
290600.0000    2.64412
290640.0000    2.60082
290680.0000    3.48523
290720.0000    3.14173
290760.0000    3.47699
290800.0000    2.77188
290840.0000    2.23800
290880.0000    1.80819
290920.0000    2.63304
290960.0000    2.05407
291000.0000    2.17854
291040.0000    1.62029
291080.0000    2.32642
291120.0000    2.33985
291160.0000    1.79738
291200.0000    2.13754
291240.0000    0.83440
291280.0000    1.31780
291320.0000    0.67416
291360.0000    2.04746
291400.0000    1.02315
291440.0000    0.97439
291480.0000    0.93569
291520.0000    1.23953
291560.0000    1.29906
291600.0000    0.82223
291640.0000    0.80088
291680.0000    0.63782
291720.0000    1.53221
291760.0000    1.36870
291800.0000    0.69568
291840.0000    0.30309
291880.0000    0.08401
291920.0000    1.48385
291960.0000    1.16815
292000.0000    0.05951
292040.0000    0.68063
292080.0000    1.82539
292120.0000    1.10641
292160.0000    0.53133
292200.0000    0.61666
292240.0000    1.45941
292280.0000    1.13819
292320.0000    0.51431
292360.0000    0.87929
292400.0000    1.56967
292440.0000    0.89231
292480.0000    1.27242
292520.0000    0.50631
292560.0000    1.29842
292600.0000    1.05586
292640.0000    1.09961
292680.0000    1.27582
292720.0000    1.64708
292760.0000    0.99530
292800.0000    1.59259
292840.0000    1.60160
292880.0000    1.18546
292920.0000    1.64096
292960.0000    1.57357
293000.0000    0.95869
293040.0000    0.73968
293080.0000    1.53438
293120.0000    1.50891
293160.0000    1.09559
293200.0000    0.96529
293240.0000    1.20802
293280.0000    1.43937
293320.0000    1.13297
293360.0000    1.43456
293400.0000    0.67780
293440.0000    0.74117
293480.0000    0.24099
293520.0000    1.55776
293560.0000    1.48133
293600.0000    1.80605
293640.0000    2.03504
293680.0000    1.46809
293720.0000    2.10224
293760.0000    0.57477
293800.0000    0.99830
293840.0000    1.08181
293880.0000    0.44228
293920.0000    0.53205
293960.0000    0.25330
294000.0000    0.32598
294040.0000    1.58107
294080.0000    2.24792
294120.0000    1.58839
294160.0000    1.44847
294200.0000    1.40195
294240.0000    1.43976
294280.0000    0.70017
294320.0000    1.70244
294360.0000    1.32183
294400.0000    2.09950
294440.0000    1.19383
294480.0000    0.92596
294520.0000    1.31474
294560.0000    1.71518
294600.0000    1.35243
294640.0000    0.95947
294680.0000    1.29010
294720.0000    1.23684
294760.0000    1.53665
294800.0000    2.02815
294840.0000    1.68022
294880.0000    1.42929
294920.0000    1.27568
294960.0000    1.46785
295000.0000    1.67651
295040.0000    1.58179
295080.0000    1.96385
295120.0000    1.06304
295160.0000    1.81561
295200.0000    1.82868
295240.0000    1.57880
295280.0000    2.46239
295320.0000    2.22441
295360.0000    1.75876
295400.0000    2.04584
295440.0000    1.87286
295480.0000    1.78699
295520.0000    1.12925
295560.0000    1.87568
295600.0000    0.79719
295640.0000    1.83294
295680.0000    0.92332
295720.0000    0.93384
295760.0000    0.99710
295800.0000    1.78506
295840.0000    0.83513
295880.0000    1.06376
295920.0000    1.53575
295960.0000    0.97926
296000.0000    1.32398
296040.0000    1.93848
296080.0000    1.21780
296120.0000    1.26075
296160.0000    1.69968
296200.0000    1.03807
296240.0000    1.40197
296280.0000    1.42277
296320.0000    1.66790
296360.0000    1.37250
296400.0000    1.99206
296440.0000    1.93499
296480.0000    1.25716
296520.0000    1.79523
296560.0000    1.20885
296600.0000    1.54284
296640.0000    1.21063
296680.0000    1.92463
296720.0000    0.81049
296760.0000    0.89502
296800.0000    0.54670
296840.0000    2.22064
296880.0000    1.12298
296920.0000    1.35580
296960.0000    0.81335
297000.0000    1.17198
297040.0000    0.49708
297080.0000    1.84103
297120.0000    1.71118
297160.0000    1.53051
297200.0000    1.43598
297240.0000    1.66638
297280.0000    1.40010
297320.0000    1.69817
297360.0000    1.13334
297400.0000    0.87680
297440.0000    0.94364
297480.0000    0.95992
297520.0000    1.19395
297560.0000    1.44214
297600.0000    0.74913
297640.0000    0.76218
297680.0000    1.03144
297720.0000    1.35054
297760.0000    1.56069
297800.0000    1.84684
297840.0000    1.33725
297880.0000    1.48718
297920.0000    0.54540
297960.0000    1.18321
298000.0000    1.51467
298040.0000    1.08224
298080.0000    0.73480
298120.0000    1.00615
298160.0000    1.33096
298200.0000    1.95806
298240.0000    1.53150
298280.0000    1.50962
298320.0000    1.72905
298360.0000    1.29907
298400.0000    0.74251
298440.0000    1.73161
298480.0000    1.42077
298520.0000    1.01222
298560.0000    0.61321
298600.0000    0.28892
298640.0000    0.89350
298680.0000    0.71698
298720.0000    0.92669
298760.0000    1.31062
298800.0000    0.70343
298840.0000    0.42692
298880.0000    0.63066
298920.0000   -0.18359
298960.0000    0.04562
299000.0000    0.25949
299040.0000    0.33799
299080.0000    0.87816
299120.0000   -0.24478
299160.0000    0.45408
299200.0000    0.64534
299240.0000    0.83817
299280.0000    1.20130
299320.0000    1.31936
299360.0000    2.16630
299400.0000    2.46178
299440.0000    2.15861
299480.0000    1.55120
299520.0000    1.62258
299560.0000    1.77426
299600.0000    1.31938
299640.0000    1.59741
299680.0000    1.04078
299720.0000    0.67324
299760.0000    0.90028
299800.0000    0.67561
299840.0000    1.07294
299880.0000    0.96726
299920.0000   -0.27581
299960.0000   -0.00254
300000.0000    0.26044
300040.0000    0.73403
300080.0000   -0.17028
300120.0000    0.04650
300160.0000   -0.05340
300200.0000    0.18382
300240.0000   -0.51018
300280.0000    0.28140
300320.0000    1.11273
300360.0000    0.10833
300400.0000    0.35032
300440.0000   -0.43097
300480.0000   -0.29121
300520.0000    0.41091
300560.0000    0.63712
300600.0000    0.35813
300640.0000    0.30829
300680.0000    1.04184
300720.0000    0.07722
300760.0000    0.49009
300800.0000    1.37732
300840.0000    1.52659
300880.0000    1.66835
300920.0000    0.66562
300960.0000    0.29690
301000.0000    0.11690
301040.0000    1.24541
301080.0000    0.51568
301120.0000    0.49992
301160.0000   -0.42170
301200.0000   -0.00033
301240.0000    0.49490
301280.0000   -0.25485
301320.0000    0.78424
301360.0000    0.62768
301400.0000    0.92805
301440.0000    1.03698
301480.0000    0.66235
301520.0000    0.13382
301560.0000    0.74193
301600.0000    0.57409
301640.0000    0.56841
301680.0000    0.94794
301720.0000    1.63824
301760.0000    1.67957
301800.0000    0.74487
301840.0000    1.55107
301880.0000    1.85203
301920.0000    1.38880
301960.0000    0.13564
302000.0000    0.28398
302040.0000    0.42581
302080.0000    0.01042
302120.0000    0.38349
302160.0000    0.76007
302200.0000    0.64228
302240.0000    1.13833
302280.0000    1.21357
302320.0000    0.96312
302360.0000    1.51963
302400.0000    1.97292
302440.0000    1.28403
302480.0000    1.67522
302520.0000    1.98920
302560.0000    1.81899
302600.0000    2.21757
302640.0000    1.64248
302680.0000    2.28535
302720.0000    1.20849
302760.0000    1.73075
302800.0000    1.22053
302840.0000    0.60039
302880.0000    0.87617
302920.0000    0.55982
302960.0000    0.04109
303000.0000    0.64180
303040.0000    0.08129
303080.0000    0.49822
303120.0000    0.53531
303160.0000    0.48286
303200.0000    0.56993
303240.0000    0.62365
303280.0000   -0.26474
303320.0000    1.36929
303360.0000    0.70756
303400.0000    0.86207
303440.0000    0.33847
303480.0000    0.36727
303520.0000   -0.26668
303560.0000    0.10751
303600.0000    0.19830
303640.0000    0.31987
303680.0000    1.14787
303720.0000    0.86028
303760.0000    1.74853
303800.0000    1.39634
303840.0000    1.69663
303880.0000    0.82052
303920.0000    0.49881
303960.0000    0.86414
304000.0000    1.87915
304040.0000    1.83026
304080.0000    2.09063
304120.0000    2.69187
304160.0000    1.22146
304200.0000    1.88256
304240.0000    1.38115
304280.0000    2.40522
304320.0000    1.35784
304360.0000    1.58166
304400.0000    1.25514
304440.0000    1.62569
304480.0000    1.34992
304520.0000    1.48358
304560.0000    0.87771
304600.0000    1.39734
304640.0000    1.77800
304680.0000    1.16713
304720.0000    1.34158
304760.0000    1.41566
304800.0000    0.93537
304840.0000    1.16683
304880.0000    1.72495
304920.0000    1.28703
304960.0000    1.13079
305000.0000    1.11529
305040.0000    0.20825
305080.0000    0.33213
305120.0000    1.62163
305160.0000    1.45403
305200.0000    1.35950
305240.0000    0.66473
305280.0000    0.79464
305320.0000    0.47419
305360.0000    1.12791
305400.0000    1.48805
305440.0000    1.27446
305480.0000    0.24157
305520.0000    1.09051
305560.0000    0.28550
305600.0000    0.61534
305640.0000    0.62521
305680.0000    0.49111
305720.0000    0.72405
305760.0000    1.28514
305800.0000    1.47152
305840.0000    0.00767
305880.0000   -0.22971
305920.0000    0.98094
305960.0000    1.01431
306000.0000    1.37411
306040.0000    1.35572
306080.0000    0.79832
306120.0000    0.91119
306160.0000    0.63128
306200.0000    0.67430
306240.0000    0.74381
306280.0000    0.62949
306320.0000    0.89606
306360.0000    0.47608
306400.0000    0.83779
306440.0000    0.52468
306480.0000   -0.19105
306520.0000   -0.12510
306560.0000    0.09064
306600.0000    0.04923
306640.0000   -0.57025
306680.0000   -1.19583
306720.0000   -0.92879
306760.0000   -0.54016
306800.0000   -0.57128
306840.0000   -0.44019
306880.0000   -0.51016
306920.0000    0.70965
306960.0000    0.09959
307000.0000   -0.36195
307040.0000   -0.92670
307080.0000    0.21671
307120.0000    0.45184
307160.0000   -0.10104
307200.0000    0.26789
307240.0000    0.17696
307280.0000    1.48335
307320.0000    0.78242
307360.0000    0.09253
307400.0000    0.03333
307440.0000    0.75824
307480.0000    0.44258
307520.0000    1.05295
307560.0000    0.57391
307600.0000   -0.30949
307640.0000   -1.49602
307680.0000   -0.56810
307720.0000    0.14230
307760.0000   -0.13136
307800.0000   -0.03882
307840.0000    0.31085
307880.0000   -0.74884
307920.0000   -0.27134
307960.0000    0.76437
308000.0000    0.26451
308040.0000    0.75607
308080.0000    0.20178
308120.0000   -0.64402
308160.0000   -0.75447
308200.0000    0.04272
308240.0000   -0.20325
308280.0000   -0.52932
308320.0000    0.45301
308360.0000    0.71815
308400.0000   -0.33917
308440.0000    0.03506
308480.0000    0.26552
308520.0000   -0.15265
308560.0000    0.49900
308600.0000    0.01347
308640.0000    0.68852
308680.0000    0.76840
308720.0000    0.45827
308760.0000   -0.14483
308800.0000    0.39300
308840.0000   -0.18942
308880.0000   -0.22394
308920.0000   -0.11655
308960.0000    0.33649
309000.0000    0.54284
309040.0000   -0.12709
309080.0000    0.89912
309120.0000   -0.29529
309160.0000    0.74960
309200.0000    0.11581
309240.0000   -0.04367
309280.0000   -0.30877
309320.0000    0.44924
309360.0000    0.06903
309400.0000   -0.03277
309440.0000    0.11941
309480.0000    1.09469
309520.0000    0.91189
309560.0000    0.14819
309600.0000    0.85148
309640.0000    1.06612
309680.0000    0.59361
309720.0000    0.62741
309760.0000    0.18462
309800.0000    0.80939
309840.0000    1.31123
309880.0000    1.76224
309920.0000    1.48238
309960.0000    1.49062
310000.0000    1.16299
310040.0000    1.05547
310080.0000    0.45020
310120.0000    1.77473
310160.0000    0.91997
310200.0000    0.71182
310240.0000    0.46557
310280.0000    0.75446
310320.0000    0.93246
310360.0000    1.32153
310400.0000    1.77295
310440.0000    1.16312
310480.0000    1.01627
310520.0000    0.05944
310560.0000    0.62320
310600.0000    0.46992
310640.0000    1.26819
310680.0000    0.57798
310720.0000    0.55694
310760.0000    0.63614
310800.0000    0.21019
310840.0000    0.45839
310880.0000    0.83285
310920.0000    0.64039
310960.0000    1.15867
311000.0000    0.60883
311040.0000    1.43427
311080.0000    2.01493
311120.0000    1.02279
311160.0000    1.13683
311200.0000    1.08347
311240.0000    1.71470
311280.0000    0.91478
311320.0000    0.72794
311360.0000    0.65143
311400.0000    1.09694
311440.0000    1.45675
311480.0000    1.45728
311520.0000    1.58530
311560.0000    1.32921
311600.0000    0.30498
311640.0000    0.81745
311680.0000    1.24876
311720.0000    1.09378
311760.0000    0.74321
311800.0000    1.84707
311840.0000    1.43624
311880.0000    1.58073
311920.0000    1.14550
311960.0000    0.60384
312000.0000    0.86451
312040.0000    1.25358
312080.0000    0.87582
312120.0000    0.96686
312160.0000    1.26018
312200.0000    1.18498
312240.0000    0.66403
312280.0000    2.00840
312320.0000    0.92202
312360.0000    1.21256
312400.0000    1.47383
312440.0000    0.94726
312480.0000    1.27124
312520.0000    1.84124
312560.0000    0.87158
312600.0000    0.74795
312640.0000    0.68273
312680.0000    1.49087
312720.0000    1.20671
312760.0000    1.50817
312800.0000    1.55185
312840.0000    1.51759
312880.0000    1.01351
312920.0000    1.40116
312960.0000    0.89896
313000.0000    0.69546
313040.0000    0.26491
313080.0000    0.77485
313120.0000    0.78003
313160.0000    0.97823
313200.0000    0.16416
313240.0000    0.09640
313280.0000    0.79303
313320.0000    0.88922
313360.0000    1.49719
313400.0000    1.47387
313440.0000    1.57020
313480.0000    0.56505
313520.0000    0.34905
313560.0000    0.74837
313600.0000    1.54417
313640.0000    1.48443
313680.0000    1.95392
313720.0000    1.75356
313760.0000    1.31291
313800.0000    1.58299
313840.0000    1.18334
313880.0000    1.62685
313920.0000    1.96958
313960.0000    1.78914
314000.0000    2.47629
314040.0000    2.06088
314080.0000    1.56975
314120.0000    1.52245
314160.0000    2.08001
314200.0000    1.78598
314240.0000    1.43021
314280.0000    2.07077
314320.0000    0.80808
314360.0000    0.96026
314400.0000    2.38971
314440.0000    2.36570
314480.0000    2.61567
314520.0000    2.38680
314560.0000    1.28717
314600.0000    1.44178
314640.0000    1.25613
314680.0000    1.03119
314720.0000    0.75214
314760.0000    1.10973
314800.0000    1.71991
314840.0000    1.96756
314880.0000    2.14608
314920.0000    1.78908
314960.0000    1.74939
315000.0000    1.10211
315040.0000    1.84110
315080.0000    1.30489
315120.0000    1.31455
315160.0000    1.38376
315200.0000    1.66667
315240.0000    1.52420
315280.0000    1.15389
315320.0000    1.55532
315360.0000    0.89076
315400.0000    1.01129
315440.0000    1.24888
315480.0000    1.24918
315520.0000    1.43704
315560.0000    1.92668
315600.0000    1.49344
315640.0000    0.49863
315680.0000    1.70598
315720.0000    1.21226
315760.0000    0.73962
315800.0000    0.96748
315840.0000    0.70960
315880.0000    1.89094
315920.0000    1.35499
315960.0000    1.06285
316000.0000    1.38965
316040.0000    1.47035
316080.0000    1.71881
316120.0000    1.34878
316160.0000    0.83291
316200.0000    0.98236
316240.0000    1.58573
316280.0000    1.97184
316320.0000    1.78052
316360.0000    1.68885
316400.0000    1.43041
316440.0000    2.30705
316480.0000    1.73401
316520.0000    1.10036
316560.0000    1.79144
316600.0000    1.97121
316640.0000    1.30047
316680.0000    1.74551
316720.0000    1.91006
316760.0000    2.25604
316800.0000    1.36961
316840.0000    1.64192
316880.0000    1.08292
316920.0000    0.79906
316960.0000    1.66111
317000.0000    0.78897
317040.0000    0.87832
317080.0000    1.92708
317120.0000    0.92798
317160.0000    1.35841
317200.0000    0.88936
317240.0000    0.96232
317280.0000    1.66782
317320.0000    0.98196
317360.0000    0.23630
317400.0000    1.16256
317440.0000    1.22298
317480.0000    0.57355
317520.0000    1.29278
317560.0000    1.66549
317600.0000    0.91105
317640.0000    1.07721
317680.0000    0.83282
317720.0000    0.81845
317760.0000    0.86853
317800.0000    0.15061
317840.0000   -0.20798
317880.0000    0.59838
317920.0000    0.71861
317960.0000    0.20472
318000.0000   -0.13162
318040.0000    0.39620
318080.0000    0.56363
318120.0000    1.07940
318160.0000    0.80099
318200.0000    0.97129
318240.0000    0.48549
318280.0000    1.54384
318320.0000    1.34382
318360.0000    0.48431
318400.0000    0.95328
318440.0000    0.34935
318480.0000    0.72596
318520.0000   -0.24199
318560.0000    0.61586
318600.0000    0.81915
318640.0000    1.00002
318680.0000    0.92829
318720.0000    0.77023
318760.0000    0.67733
318800.0000    0.79020
318840.0000    0.57297
318880.0000   -0.18325
318920.0000    0.36383
318960.0000    0.86248
319000.0000    0.37727
319040.0000    0.28972
319080.0000    0.36869
319120.0000    0.43214
319160.0000    0.55783
319200.0000    0.71067
319240.0000    0.80621
319280.0000    0.35859
319320.0000    0.60595
319360.0000    1.11249
319400.0000    0.93654
319440.0000    1.76177
319480.0000    1.06287
319520.0000    0.96733
319560.0000    0.54931
319600.0000    0.74403
319640.0000    0.33882
319680.0000    1.77890
319720.0000    0.60039
319760.0000    0.56989
319800.0000    0.31162
319840.0000    0.31749
319880.0000    0.70909
319920.0000    0.63459
319960.0000    0.75804
320000.0000    0.81512
320040.0000    2.07644
320080.0000    0.91453
320120.0000    0.47139
320160.0000    1.19956
320200.0000    0.64530
320240.0000    0.52781
320280.0000    0.96865
320320.0000    0.66936
320360.0000    0.01852
320400.0000    0.51068
320440.0000    0.59624
320480.0000    0.07729
320520.0000    0.53394
320560.0000    0.80043
320600.0000    0.66481
320640.0000   -0.12680
320680.0000   -0.15182
320720.0000    0.68759
320760.0000    0.67664
320800.0000    0.75490
320840.0000    0.80932
320880.0000    0.21602
320920.0000    1.03540
320960.0000    0.89087
321000.0000    0.78162
321040.0000    2.09841
321080.0000    1.17754
321120.0000    1.45141
321160.0000    1.48058
321200.0000    1.43673
321240.0000    0.77745
321280.0000    0.79671
321320.0000    0.13567
321360.0000    0.84528
321400.0000    1.24603
321440.0000    0.45377
321480.0000    0.49361
321520.0000    1.26897
321560.0000    1.63347
321600.0000    1.18063
321640.0000    1.56856
321680.0000    1.17634
321720.0000    0.66548
321760.0000    1.01534
321800.0000    0.71945
321840.0000    1.91070
321880.0000    1.18677
321920.0000    0.25924
321960.0000   -0.06256
322000.0000    0.13550
322040.0000    0.48312
322080.0000    0.80458
322120.0000    1.03059
322160.0000    0.63054
322200.0000    0.91680
322240.0000    0.55261
322280.0000    0.63711
322320.0000    0.41418
322360.0000   -0.09795
322400.0000   -0.31020
322440.0000   -0.71887
322480.0000   -0.28906
322520.0000    0.02560
322560.0000    0.66016
322600.0000    1.04915
322640.0000   -0.64952
322680.0000    0.66313
322720.0000    0.87812
322760.0000    1.17314
322800.0000    1.38861
322840.0000    0.52044
322880.0000    0.54294
322920.0000   -0.25085
322960.0000   -0.52339
323000.0000    0.84026
323040.0000    0.78200
323080.0000    0.24449
323120.0000    0.95649
323160.0000    0.55104
323200.0000    0.21488
323240.0000    1.04959
323280.0000    0.69194
323320.0000    1.56295
323360.0000    1.45986
323400.0000    0.37713
323440.0000    1.34950
323480.0000    1.49440
323520.0000    1.43454
323560.0000    0.96183
323600.0000    1.16954
323640.0000    1.65554
323680.0000    0.46410
323720.0000    0.79488
323760.0000    0.52414
323800.0000    0.48569
323840.0000    0.28349
323880.0000    0.92336
323920.0000    0.97021
323960.0000    1.55611
324000.0000    0.30897
324040.0000    0.90857
324080.0000    1.52246
324120.0000    0.17951
324160.0000    0.74470
324200.0000    1.23255
324240.0000    1.44019
324280.0000    0.98696
324320.0000    0.74239
324360.0000    1.45138
324400.0000    1.38050
324440.0000    0.97071
324480.0000    0.91708
324520.0000    1.34359
324560.0000    0.99462
324600.0000    0.85289
324640.0000    1.40817
324680.0000    0.46718
324720.0000    0.15500
324760.0000    1.06668
324800.0000    0.22584
324840.0000    0.72576
324880.0000    1.07757
324920.0000    0.74484
324960.0000    1.24388
325000.0000    0.81822
325040.0000    0.95628
325080.0000    1.05535
325120.0000    0.83902
325160.0000    0.58475
325200.0000   -0.01977
325240.0000    0.87909
325280.0000    0.56697
325320.0000    0.73127
325360.0000    0.76257
325400.0000   -0.17669
325440.0000    0.63898
325480.0000    0.71154
325520.0000    1.97223
325560.0000    1.15473
325600.0000    0.97040
325640.0000    0.65956
325680.0000    0.37333
325720.0000    1.37507
325760.0000    0.84747
325800.0000    0.78234
325840.0000    1.94803
325880.0000    0.54390
325920.0000    1.04588
325960.0000    1.38023
326000.0000    1.87880
326040.0000    1.21817
326080.0000    1.15981
326120.0000    1.66695
326160.0000    1.93091
326200.0000    1.67793
326240.0000    1.38731
326280.0000    1.53727
326320.0000    1.35230
326360.0000    1.14623
326400.0000    1.77333
326440.0000    0.73804
326480.0000    0.78518
326520.0000    1.09003
326560.0000    0.58353
326600.0000    0.96548
326640.0000    1.10903
326680.0000    0.34661
326720.0000    0.35739
326760.0000   -0.44282
326800.0000    0.65923
326840.0000    0.34006
326880.0000    0.08237
326920.0000   -0.11609
326960.0000   -0.45654
327000.0000    0.55731
327040.0000    0.41463
327080.0000    0.53522
327120.0000   -0.38386
327160.0000   -0.11709
327200.0000    0.77310
327240.0000    1.93585
327280.0000    1.49361
327320.0000    0.83428
327360.0000    1.53351
327400.0000    1.17057
327440.0000    0.68610
327480.0000    0.48167
327520.0000    0.25244
327560.0000    1.64246
327600.0000    1.42933
327640.0000    1.71490
327680.0000    0.72202
327720.0000    1.26812
327760.0000    0.28884
327800.0000   -0.00121
327840.0000    0.26818
327880.0000    1.01731
327920.0000   -0.45996
327960.0000    0.22308
328000.0000   -0.00583
328040.0000   -0.56860
328080.0000   -0.26883
328120.0000    0.11014
328160.0000   -0.68233
328200.0000   -0.63838
328240.0000   -0.68645
328280.0000   -0.52983
328320.0000   -0.43416
328360.0000   -0.35788
328400.0000   -1.02587
328440.0000   -0.36742
328480.0000   -0.10625
328520.0000    0.58125
328560.0000    0.63814
328600.0000    0.83521
328640.0000    0.11554
328680.0000   -1.09113
328720.0000   -0.64139
328760.0000   -0.23371
328800.0000   -0.25097
328840.0000    0.55766
328880.0000    0.30607
328920.0000    0.45026
328960.0000    0.37834
329000.0000    0.11955
329040.0000    1.30589
329080.0000    0.23020
329120.0000    0.49913
329160.0000    0.77540
329200.0000   -0.08225
329240.0000    0.23325
329280.0000    0.11954
329320.0000   -0.11105
329360.0000   -0.78592
329400.0000    0.64980
329440.0000   -0.42183
329480.0000   -0.47797
329520.0000   -0.66048
329560.0000   -0.47402
329600.0000   -0.72399
329640.0000   -0.21710
329680.0000   -0.58692
329720.0000   -0.37845
329760.0000   -0.41672
329800.0000   -0.37536
329840.0000   -0.40217
329880.0000   -0.53057
329920.0000   -0.16238
329960.0000   -0.25264
330000.0000   -0.51767
330040.0000   -1.01462
330080.0000    0.65471
330120.0000   -0.14086
330160.0000   -0.68369
330200.0000    0.48641
330240.0000   -0.00156
330280.0000    0.12116
330320.0000    1.08330
330360.0000    1.36036
330400.0000    0.14422
330440.0000    1.15665
330480.0000   -0.01093
330520.0000    0.33813
330560.0000   -0.33566
330600.0000    0.37406
330640.0000    0.39115
330680.0000    0.11026
330720.0000    0.41958
330760.0000    0.05730
330800.0000    0.21563
330840.0000    0.38770
330880.0000    0.17660
330920.0000    0.17407
330960.0000   -0.45735
331000.0000    0.14439
331040.0000    0.00712
331080.0000    0.39596
331120.0000   -0.52246
331160.0000   -0.31506
331200.0000   -0.05128
331240.0000    0.49977
331280.0000    0.33293
331320.0000    0.41167
331360.0000    0.55243
331400.0000    0.15006
331440.0000   -1.00021
331480.0000    0.65340
331520.0000    0.75329
331560.0000   -0.13259
331600.0000    0.08159
331640.0000   -0.16998
331680.0000   -0.10837
331720.0000   -0.64225
331760.0000    0.61668
331800.0000    0.09228
331840.0000    0.11165
331880.0000   -0.79544
331920.0000    0.11404
331960.0000   -0.85408
332000.0000   -0.59985
332040.0000   -0.29911
332080.0000    0.62309
332120.0000    0.22709
332160.0000    0.30257
332200.0000    0.11814
332240.0000    0.32223
332280.0000    0.10617
332320.0000   -0.32405
332360.0000   -0.45091
332400.0000   -0.45738
332440.0000   -0.08040
332480.0000   -0.63933
332520.0000   -0.10100
332560.0000   -0.47367
332600.0000   -0.99182
332640.0000    0.15774
332680.0000   -0.32679
332720.0000   -1.08856
332760.0000    0.64253
332800.0000    0.10503
332840.0000   -0.07319
332880.0000   -0.05051
332920.0000    0.57916
332960.0000    1.29868
333000.0000   -0.12549
333040.0000   -0.51824
333080.0000    0.35231
333120.0000    0.06699
333160.0000    0.06601
333200.0000   -0.10478
333240.0000    0.35215
333280.0000    0.39837
333320.0000   -0.33722
333360.0000   -0.70559
333400.0000   -0.34980
333440.0000   -0.10212
333480.0000    0.67740
333520.0000    0.70141
333560.0000   -0.50225
333600.0000    0.12230
333640.0000   -0.09265
333680.0000   -0.99687
333720.0000   -0.15522
333760.0000   -1.15332
333800.0000   -0.74573
333840.0000    0.73896
333880.0000   -0.99683
333920.0000   -0.44466
333960.0000   -0.38821
334000.0000   -0.35522
334040.0000   -0.13137
334080.0000   -0.51939
334120.0000   -0.78215
334160.0000   -1.09818
334200.0000   -0.98436
334240.0000   -0.38292
334280.0000    0.23597
334320.0000    0.69970
334360.0000   -0.24747
334400.0000   -0.35321
334440.0000    0.21099
334480.0000   -0.41871
334520.0000   -0.17838
334560.0000   -0.08895
334600.0000    0.77805
334640.0000    0.04870
334680.0000   -0.24008
334720.0000   -0.53191
334760.0000    0.14057
334800.0000    0.10602
334840.0000   -0.07735
334880.0000    0.34083
334920.0000    0.05198
334960.0000    0.52016
335000.0000   -0.37147
335040.0000   -0.10309
335080.0000    0.10841
335120.0000    0.16199
335160.0000    0.89445
335200.0000   -0.37378
335240.0000    0.10112
335280.0000   -0.15197
335320.0000    0.51485
335360.0000    0.83649
335400.0000   -1.04272
335440.0000   -0.47474
335480.0000   -1.17467
335520.0000   -0.62721
335560.0000   -0.42124
335600.0000    0.86594
335640.0000    0.00548
335680.0000   -0.12048
335720.0000    0.12097
335760.0000   -0.10789
335800.0000    0.10700
335840.0000    0.42770
335880.0000    0.96929
335920.0000   -0.11582
335960.0000   -0.30028
336000.0000    0.10417
336040.0000    0.77723
336080.0000    0.13946
336120.0000    0.57302
336160.0000   -0.24920
336200.0000   -0.16211
336240.0000   -0.37954
336280.0000    0.34491
336320.0000   -0.17177
336360.0000    0.18085
336400.0000    0.85768
336440.0000    0.41283
336480.0000    0.15845
336520.0000    0.06267
336560.0000   -1.43771
336600.0000   -0.99956
336640.0000   -0.73515
336680.0000   -0.34613
336720.0000   -0.66510
336760.0000   -0.02876
336800.0000    0.11166
336840.0000    0.13835
336880.0000    0.43979
336920.0000    0.08874
336960.0000   -0.14636
337000.0000    0.20653
337040.0000   -0.14908
337080.0000   -0.20868
337120.0000    0.57688
337160.0000   -0.13676
337200.0000   -0.08201
337240.0000    0.03002
337280.0000   -0.72606
337320.0000    0.51142
337360.0000   -0.31411
337400.0000   -0.27246
337440.0000   -0.82823
337480.0000    0.97134
337520.0000    0.47523
337560.0000    0.69382
337600.0000    0.32636
337640.0000    0.76347
337680.0000    0.66094
337720.0000    0.57605
337760.0000    0.35431
337800.0000    0.66137
337840.0000    0.32302
337880.0000    0.10320
337920.0000    0.73381
337960.0000    1.77913
338000.0000    1.99527
338040.0000    0.23643
338080.0000    0.15545
338120.0000   -0.86756
338160.0000    0.02537
338200.0000    0.01159
338240.0000    0.57206
338280.0000   -0.35787
338320.0000   -0.27559
338360.0000    0.39276
338400.0000    0.70338
338440.0000    1.04825
338480.0000    0.69798
338520.0000    0.74927
338560.0000    0.61940
338600.0000    0.63633
338640.0000    1.29552
338680.0000    0.29809
338720.0000    0.37857
338760.0000    0.74390
338800.0000   -0.16552
338840.0000    0.50270
338880.0000    0.02613
338920.0000    0.60193
338960.0000    0.21281
339000.0000    1.11020
339040.0000    0.25111
339080.0000    1.20362
339120.0000    0.81836
339160.0000    0.11932
339200.0000    0.16441
339240.0000    0.96580
339280.0000    0.37731
339320.0000    1.17911
339360.0000    0.77299
339400.0000    0.38878
339440.0000   -0.49687
339480.0000    0.37853
339520.0000    0.17501
339560.0000   -0.01578
339600.0000    0.24115
339640.0000   -0.27272
339680.0000   -1.01246
339720.0000   -0.30208
339760.0000   -0.55361
339800.0000   -1.57630
339840.0000   -0.11963
339880.0000   -1.17031
339920.0000   -0.02557
339960.0000   -0.31852
340000.0000   -0.97754
340040.0000   -0.11781
340080.0000    0.35136
340120.0000   -0.09161
340160.0000   -0.23407
340200.0000    0.20476
340240.0000   -0.06703
340280.0000   -0.15516
340320.0000   -0.87975
340360.0000    0.01431
340400.0000   -1.11623
340440.0000   -0.51088
340480.0000   -0.71227
340520.0000   -0.25235
340560.0000   -0.99291
340600.0000   -0.32789
340640.0000   -0.78756
340680.0000   -0.99091
340720.0000   -1.29569
340760.0000   -0.06771
340800.0000   -0.43309
340840.0000   -0.10471
340880.0000    0.08320
340920.0000    0.16258
340960.0000    0.69022
341000.0000    0.54879
341040.0000    0.27463
341080.0000   -0.30680
341120.0000   -0.01776
341160.0000    0.07150
341200.0000    0.11371
341240.0000   -0.51476
341280.0000   -0.53681
341320.0000    0.17283
341360.0000   -0.50287
341400.0000   -0.36727
341440.0000   -0.39373
341480.0000   -0.11935
341520.0000    0.37595
341560.0000   -0.31377
341600.0000   -0.47190
341640.0000   -1.00598
341680.0000   -0.37518
341720.0000   -0.06736
341760.0000    0.30873
341800.0000    0.27416
341840.0000   -0.09646
341880.0000   -0.22631
341920.0000   -0.43861
341960.0000    1.10317
342000.0000    0.33133
342040.0000    0.06789
342080.0000    0.00582
342120.0000   -0.69510
342160.0000   -1.02107
342200.0000   -0.66085
342240.0000   -0.64083
342280.0000   -0.61354
342320.0000   -0.55931
342360.0000   -0.55075
342400.0000   -0.19427
342440.0000   -0.41775
342480.0000   -0.67279
342520.0000   -0.52053
342560.0000   -0.87851
342600.0000   -0.23037
342640.0000    0.07080
342680.0000    0.33820
342720.0000   -0.01103
342760.0000    0.24113
342800.0000   -1.18851
342840.0000   -0.71859
342880.0000   -0.72056
342920.0000   -0.31662
342960.0000    0.74073
343000.0000   -0.38002
343040.0000   -0.67866
343080.0000   -0.87533
343120.0000   -0.45827
343160.0000   -0.49156
343200.0000   -0.81585
343240.0000   -0.90015
343280.0000   -0.62498
343320.0000   -0.27404
343360.0000   -0.04125
343400.0000    0.27933
343440.0000    0.41920
343480.0000    1.22998
343520.0000   -0.63522
343560.0000   -0.55961
343600.0000   -0.06713
343640.0000    0.20122
343680.0000    0.80158
343720.0000    0.99754
343760.0000    0.29745
343800.0000    0.15830
343840.0000    0.11858
343880.0000    0.10311
343920.0000    0.64876
343960.0000   -0.39936
344000.0000   -0.59858
344040.0000    0.08828
344080.0000    1.11934
344120.0000   -0.24394
344160.0000    0.31202
344200.0000    0.08740
344240.0000    0.29820
344280.0000    0.68149
344320.0000    0.72073
344360.0000    0.46812
344400.0000    1.02658
344440.0000   -0.36120
344480.0000    0.08361
344520.0000    0.48233
344560.0000    0.09975
344600.0000    0.12025
344640.0000    0.11241
344680.0000   -0.90739
344720.0000   -1.10552
344760.0000   -0.66734
344800.0000   -0.32289
344840.0000    0.24149
344880.0000    0.02856
344920.0000    0.46532
344960.0000    0.23197
345000.0000    0.28465
345040.0000    0.49845
345080.0000    0.97424
345120.0000    0.44578
345160.0000    0.65012
345200.0000   -0.41616
345240.0000   -0.43839
345280.0000   -0.09733
345320.0000    0.08464
345360.0000   -0.07757
345400.0000    0.13869
345440.0000    0.21709
345480.0000    1.30192
345520.0000    1.04450
345560.0000   -0.30240
345600.0000    1.17342
345640.0000   -0.21158
345680.0000    0.43341
345720.0000    0.88473
345760.0000   -0.07592
345800.0000   -0.91973
345840.0000    0.39974
345880.0000   -0.15006
345920.0000   -0.18110
345960.0000   -0.64480
346000.0000   -1.11202
346040.0000    0.31771
346080.0000    1.15776
346120.0000    0.54422
346160.0000    0.28625
346200.0000    0.20824
346240.0000    0.79713
346280.0000   -0.03211
346320.0000    0.53788
346360.0000    1.06619
346400.0000    0.46823
346440.0000    0.77086
346480.0000    2.14752
346520.0000    0.73810
346560.0000    0.42059
346600.0000    0.49882
346640.0000    0.51490
346680.0000   -0.42601
346720.0000    1.07651
346760.0000    0.80828
346800.0000    0.78429
346840.0000    1.32288
346880.0000   -0.06791
346920.0000   -0.25881
346960.0000   -0.31329
347000.0000    0.57656
347040.0000   -0.68131
347080.0000   -0.12888
347120.0000    0.18801
347160.0000   -0.59332
347200.0000    0.45011
347240.0000   -0.42404
347280.0000    0.97124
347320.0000   -0.19596
347360.0000    0.50347
347400.0000    0.03885
347440.0000    0.36617
347480.0000   -0.16739
347520.0000    0.57676
347560.0000    1.23264
347600.0000    0.95684
347640.0000    0.04992
347680.0000    0.68341
347720.0000    0.54422
347760.0000    0.12757
347800.0000    0.16140
347840.0000    0.62164
347880.0000    0.20778
347920.0000    0.61351
347960.0000    0.34346
348000.0000   -0.55704
348040.0000    0.30147
348080.0000   -0.16081
348120.0000    0.39373
348160.0000    0.69978
348200.0000    0.54945
348240.0000    0.64658
348280.0000    0.30763
348320.0000   -0.06732
348360.0000    0.68259
348400.0000    0.26167
348440.0000    0.54001
348480.0000    0.79049
348520.0000   -0.23201
348560.0000    0.60482
348600.0000    0.98266
348640.0000    0.17649
348680.0000    0.21362
348720.0000   -0.15609
348760.0000   -0.36538
348800.0000    0.53310
348840.0000    0.45729
348880.0000   -0.20451
348920.0000    0.07923
348960.0000   -0.05571
349000.0000    0.23399
349040.0000    0.30689
349080.0000   -0.36391
349120.0000   -0.10016
349160.0000    0.70385
349200.0000    0.49573
349240.0000   -0.00792
349280.0000    0.67272
349320.0000    1.08985
349360.0000    0.71817
349400.0000    0.88634
349440.0000    0.94869
349480.0000    1.32762
349520.0000    1.01408
349560.0000    1.19912
349600.0000   -0.15179
349640.0000    0.39942
349680.0000    0.60854
349720.0000    0.01603
349760.0000    1.75966
349800.0000    1.29800
349840.0000    0.69951
349880.0000    0.25770
349920.0000    0.66728
349960.0000    0.86433
350000.0000    1.32027
350040.0000    1.50131
350080.0000    0.94746
350120.0000    1.52388
350160.0000    1.10569
350200.0000    1.16183
350240.0000    1.13296
350280.0000    0.60246
350320.0000    1.32679
350360.0000    0.35256
350400.0000    1.31338
350440.0000    0.79281
350480.0000    0.97421
350520.0000    0.90998
350560.0000    0.91358
350600.0000    0.57799
350640.0000    0.67826
350680.0000    0.30360
350720.0000   -0.72429
350760.0000   -0.61690
350800.0000    0.10970
350840.0000   -0.08985
350880.0000   -0.08080
350920.0000    0.38522
350960.0000    0.59101
351000.0000    0.75929
351040.0000    0.61286
351080.0000   -0.55595
351120.0000    0.10751
351160.0000    0.19236
351200.0000   -0.88240
351240.0000    0.18052
351280.0000   -0.16292
351320.0000    0.39144
351360.0000    0.67393
351400.0000    0.25701
351440.0000   -0.09986
351480.0000    0.23539
351520.0000    0.00976
351560.0000    1.23361
351600.0000    0.47294
351640.0000    1.11817
351680.0000    0.55873
351720.0000   -0.09133
351760.0000   -0.78805
351800.0000   -0.02152
351840.0000   -0.09969
351880.0000   -1.16784
351920.0000   -0.24839
351960.0000   -0.26032
352000.0000   -0.55010
352040.0000   -0.11651
352080.0000    0.83854
352120.0000    0.54492
352160.0000   -0.95523
352200.0000    1.14047
352240.0000    0.77636
352280.0000    1.07133
352320.0000    0.05801
352360.0000    1.61321
352400.0000    0.33903
352440.0000    0.48830
352480.0000   -0.01665
352520.0000    0.91774
352560.0000    0.65228
352600.0000    0.16329
352640.0000    1.11455
352680.0000    0.72882
352720.0000    0.82315
352760.0000   -0.20111
352800.0000    0.28683
352840.0000   -0.17343
352880.0000    0.12218
352920.0000   -0.09744
352960.0000   -0.13504
353000.0000   -1.20654
353040.0000   -1.03571
353080.0000   -0.85804
353120.0000   -0.80373
353160.0000   -0.56401
353200.0000    0.05863
353240.0000   -0.05416
353280.0000    0.68639
353320.0000    0.30874
353360.0000    0.82607
353400.0000    0.09342
353440.0000    0.56287
353480.0000    0.28255
353520.0000    0.77161
353560.0000    0.68129
353600.0000    0.51369
353640.0000    0.70331
353680.0000    0.34813
353720.0000    0.04447
353760.0000    0.59145
353800.0000    1.16780
353840.0000    0.38426
353880.0000    0.32192
353920.0000    0.11469
353960.0000    0.89026
354000.0000    0.37931
354040.0000    0.50059
354080.0000    0.42527
354120.0000    0.82241
354160.0000    0.89688
354200.0000   -0.08436
354240.0000   -0.16390
354280.0000    0.86031
354320.0000    0.17444
354360.0000   -0.09980
354400.0000    0.04169
354440.0000   -0.92896
354480.0000    0.40989
354520.0000    0.12917
354560.0000   -0.47628
354600.0000    0.39828
354640.0000    0.24496
354680.0000    0.34986
354720.0000    0.97834
354760.0000    0.55957
354800.0000    0.42471
354840.0000    0.43344
354880.0000    0.55502
354920.0000    0.06711
354960.0000   -0.90120
355000.0000    0.48984
355040.0000   -0.74662
355080.0000   -0.01662
355120.0000    1.36652
355160.0000    0.12673
355200.0000   -0.64086
355240.0000    0.69769
355280.0000    0.18117
355320.0000    1.18057
355360.0000    1.07565
355400.0000    1.45348
355440.0000    2.51129
355480.0000    1.30194
355520.0000    1.60018
355560.0000    1.17056
355600.0000    1.37970
355640.0000    1.16915
355680.0000    1.23685
355720.0000    1.00716
355760.0000    0.79195
355800.0000    1.89404
355840.0000    1.58209
355880.0000    2.21995
355920.0000    1.70780
355960.0000    0.80117
356000.0000    0.84768
356040.0000    1.19743
356080.0000    0.40875
356120.0000    1.48412
356160.0000    0.33684
356200.0000   -0.15876
356240.0000    0.13615
356280.0000    1.50101
356320.0000    1.48679
356360.0000    1.04475
356400.0000    1.45729
356440.0000    1.79283
356480.0000    1.34655
356520.0000    0.98077
356560.0000    1.12213
356600.0000    1.97306
356640.0000    1.05866
356680.0000    1.06984
356720.0000    1.36430
356760.0000    0.86899
356800.0000    1.49257
356840.0000    1.71309
356880.0000    1.59552
356920.0000    1.32073
356960.0000    1.27679
357000.0000    1.80432
357040.0000    1.41308
357080.0000    1.34967
357120.0000    0.69351
357160.0000    1.64988
357200.0000    1.68641
357240.0000    0.76838
357280.0000    0.19833
357320.0000    1.01264
357360.0000    1.69345
357400.0000    1.83012
357440.0000    1.48004
357480.0000    2.08361
357520.0000    1.39693
357560.0000    1.26146
357600.0000    1.65318
357640.0000    1.36993
357680.0000    1.37279
357720.0000    1.31303
357760.0000    1.27410
357800.0000    1.04642
357840.0000    0.85466
357880.0000    1.50772
357920.0000    1.36800
357960.0000    1.25864
358000.0000    1.77913
358040.0000    2.04165
358080.0000    1.26658
358120.0000    0.79158
358160.0000    0.36456
358200.0000    1.89175
358240.0000    1.44905
358280.0000    0.89342
358320.0000    0.10571
358360.0000    0.63765
358400.0000    0.31192
358440.0000    0.83314
358480.0000    1.23226
358520.0000   -0.19776
358560.0000    0.11440
358600.0000    0.50407
358640.0000   -0.00433
358680.0000   -0.00896
358720.0000    0.49030
358760.0000    0.72915
358800.0000    0.81443
358840.0000    1.41059
358880.0000    0.75650
358920.0000    0.89412
358960.0000    1.20900
359000.0000    0.94396
359040.0000    1.15643
359080.0000    1.35385
359120.0000    0.35119
359160.0000    0.68114
359200.0000    1.49875
359240.0000    1.68166
359280.0000    1.47808
359320.0000    0.90264
359360.0000    0.48287
359400.0000    1.43098
359440.0000    1.30706
359480.0000    2.02236
359520.0000    2.21208
359560.0000    1.03776
359600.0000    0.97580
359640.0000    0.88970
359680.0000    0.78475
359720.0000    0.50691
359760.0000    0.68176
359800.0000    1.41622
359840.0000    2.02671
359880.0000    1.48170
359920.0000    0.82213
359960.0000    1.20923
360000.0000    1.48152
360040.0000    1.28573
360080.0000    1.33480
360120.0000    0.98094
360160.0000    0.80046
360200.0000    1.03316
360240.0000    0.79233
360280.0000    0.31477
360320.0000    1.16747
360360.0000    0.43178
360400.0000    0.89969
360440.0000    0.57480
360480.0000    0.66843
360520.0000    0.73140
360560.0000    0.45368
360600.0000    1.17081
360640.0000    0.86608
360680.0000    0.70819
360720.0000    0.23556
360760.0000    0.50213
360800.0000    0.41578
360840.0000    2.08930
360880.0000    1.99465
360920.0000    0.43189
360960.0000    1.41435
361000.0000    0.49469
361040.0000    1.10544
361080.0000    1.21698
361120.0000    0.56605
361160.0000    0.25236
361200.0000    0.58511
361240.0000    0.72375
361280.0000    1.01114
361320.0000    0.10079
361360.0000   -0.09798
361400.0000   -0.11723
361440.0000    0.18282
361480.0000    0.94313
361520.0000    1.17914
361560.0000    0.71741
361600.0000    1.67292
361640.0000    0.28095
361680.0000    0.35603
361720.0000    0.68268
361760.0000    0.80737
361800.0000    1.43383
361840.0000    1.50661
361880.0000    0.49575
361920.0000    0.84830
361960.0000    1.27746
362000.0000    1.30337
362040.0000    1.08613
362080.0000    0.29678
362120.0000    0.72579
362160.0000    0.85051
362200.0000    0.54053
362240.0000    0.19282
362280.0000    0.63245
362320.0000    0.72654
362360.0000    0.49199
362400.0000    0.83458
362440.0000    0.89326
362480.0000    0.70273
362520.0000    0.07568
362560.0000    1.00076
362600.0000    0.73416
362640.0000   -0.04961
362680.0000    0.03262
362720.0000    0.64044
362760.0000    1.03383
362800.0000    0.62169
362840.0000    0.03073
362880.0000    0.22988
362920.0000    0.33073
362960.0000    0.77636
363000.0000    0.82795
363040.0000    1.04370
363080.0000    0.17773
363120.0000    0.45506
363160.0000    0.93798
363200.0000    0.83744
363240.0000    0.64702
363280.0000   -0.50744
363320.0000    0.25049
363360.0000    1.05040
363400.0000    0.85012
363440.0000    1.05416
363480.0000   -0.35817
363520.0000    0.61649
363560.0000    0.99859
363600.0000    1.09344
363640.0000    0.44287
363680.0000    0.19029
363720.0000    0.03550
363760.0000   -0.05186
363800.0000    0.04230
363840.0000    0.09388
363880.0000    0.90848
363920.0000    1.45510
363960.0000    1.28294
364000.0000    0.10419
364040.0000    0.91898
364080.0000    0.61690
364120.0000    0.65836
364160.0000    0.24109
364200.0000    0.33598
364240.0000    0.51510
364280.0000   -0.14317
364320.0000    0.39865
364360.0000    0.53185
364400.0000    0.96697
364440.0000    0.91105
364480.0000   -0.01436
364520.0000    0.42215
364560.0000    0.56970
364600.0000   -0.71096
364640.0000   -0.05742
364680.0000   -0.12968
364720.0000    0.29186
364760.0000   -0.34728
364800.0000   -0.28945
364840.0000   -0.26033
364880.0000    0.00013
364920.0000    0.13678
364960.0000    0.34034
365000.0000    0.42453
365040.0000    0.62243
365080.0000    0.41636
365120.0000   -0.07072
365160.0000    0.23537
365200.0000    0.14186
365240.0000   -0.68637
365280.0000   -0.16570
365320.0000    0.59354
365360.0000   -0.03889
365400.0000   -0.44923
365440.0000    0.09845
365480.0000    0.20946
365520.0000    0.56948
365560.0000   -0.16698
365600.0000   -0.43451
365640.0000   -0.28334
365680.0000   -0.97879
365720.0000   -0.24602
365760.0000   -0.67543
365800.0000   -0.56560
365840.0000   -0.46497
365880.0000   -0.65660
365920.0000   -0.30504
365960.0000   -0.94463
366000.0000   -1.62502
366040.0000   -0.63342
366080.0000    0.15327
366120.0000    0.12495
366160.0000   -0.46672
366200.0000    0.10131
366240.0000   -0.75159
366280.0000   -1.02060
366320.0000   -0.59238
366360.0000   -0.97024
366400.0000   -0.17492
366440.0000    0.47890
366480.0000   -0.22868
366520.0000    0.83960
366560.0000    0.46166
366600.0000    0.17052
366640.0000    0.61791
366680.0000    1.11030
366720.0000    0.10609
366760.0000    0.30315
366800.0000   -0.02006
366840.0000    0.04179
366880.0000    0.95170
366920.0000    0.19883
366960.0000    1.22507
367000.0000    0.36164
367040.0000    0.64086
367080.0000    1.15197
367120.0000    0.39528
367160.0000    1.01348
367200.0000    0.44132
367240.0000    0.14596
367280.0000    0.99117
367320.0000    0.50766
367360.0000    0.52613
367400.0000   -0.03311
367440.0000    0.07743
367480.0000    0.10228
367520.0000    0.60367
367560.0000   -0.14075
367600.0000    0.18152
367640.0000    0.67984
367680.0000    0.04690
367720.0000   -0.02678
367760.0000    0.41512
367800.0000    0.79741
367840.0000    0.61960
367880.0000    0.28344
367920.0000   -0.06839
367960.0000    0.26675
368000.0000    0.87826
368040.0000    0.57852
368080.0000    0.65903
368120.0000    0.23721
368160.0000    0.72898
368200.0000    0.30134
368240.0000    0.73268
368280.0000    0.66418
368320.0000    0.97439
368360.0000    0.00227
368400.0000    0.20072
368440.0000    0.27809
368480.0000    0.01948
368520.0000    1.16208
368560.0000    0.57095
368600.0000    0.61162
368640.0000    0.22591
368680.0000   -0.63055
368720.0000    0.00029
368760.0000    0.37135
368800.0000    0.51830
368840.0000    0.46394
368880.0000   -0.06649
368920.0000   -0.14671
368960.0000    0.10110
369000.0000    0.21841
369040.0000    0.81229
369080.0000    0.59935
369120.0000    0.86319
369160.0000    0.78221
369200.0000    1.06767
369240.0000    1.02701
369280.0000    0.17732
369320.0000    0.26128
369360.0000   -0.10935
369400.0000    0.75406
369440.0000    0.28360
369480.0000    0.27742
369520.0000    0.27607
369560.0000    0.10252
369600.0000    0.40253
369640.0000    0.07045
369680.0000    0.86056
369720.0000    0.75359
369760.0000   -0.30846
369800.0000    0.13602
369840.0000    0.59658
369880.0000    0.70395
369920.0000    0.84425
369960.0000    1.07178
370000.0000    1.31603
370040.0000    0.92206
370080.0000    0.35857
370120.0000    0.31683
370160.0000    0.60998
370200.0000    0.80124
370240.0000   -0.12028
370280.0000   -0.28033
370320.0000   -0.42447
370360.0000    0.03556
370400.0000   -0.24881
370440.0000    0.16553
370480.0000    0.54487
370520.0000    0.96109
370560.0000    0.19583
370600.0000    0.44324
370640.0000   -0.10352
370680.0000    0.69630
370720.0000    0.96545
370760.0000    0.52585
370800.0000    0.96809
370840.0000    0.82515
370880.0000    0.42305
370920.0000   -0.41152
370960.0000    0.19440
371000.0000    0.99180
371040.0000    1.70648
371080.0000    0.81944
371120.0000    1.53357
371160.0000    1.48828
371200.0000    1.00156
371240.0000    0.53818
371280.0000    0.37848
371320.0000    0.85263
371360.0000    0.33117
371400.0000    0.55769
371440.0000    0.08779
371480.0000   -0.05705
371520.0000    1.03210
371560.0000    0.02615
371600.0000    0.56333
371640.0000    0.20656
371680.0000    1.01293
371720.0000    0.54211
371760.0000    0.43855
371800.0000    0.38028
371840.0000    1.16076
371880.0000   -0.14659
371920.0000    0.08663
371960.0000    0.21393
372000.0000    0.70564
372040.0000    1.14178
372080.0000    0.48603
372120.0000    0.35479
372160.0000   -0.13723
372200.0000    0.26705
372240.0000    0.37734
372280.0000    0.93904
372320.0000   -0.63936
372360.0000   -0.25044
372400.0000    0.69749
372440.0000    0.03673
372480.0000    0.29435
372520.0000    0.34957
372560.0000    0.13427
372600.0000   -0.01470
372640.0000    0.05007
372680.0000    0.55132
372720.0000    0.36321
372760.0000    0.65785
372800.0000    0.01526
372840.0000    0.34143
372880.0000    0.27251
372920.0000    0.61052
372960.0000    1.02624
373000.0000    0.20597
373040.0000   -0.69055
373080.0000   -0.36479
373120.0000   -0.03763
373160.0000    0.06318
373200.0000    0.61754
373240.0000    0.58007
373280.0000    0.72757
373320.0000    0.07336
373360.0000    0.51275
373400.0000    0.10750
373440.0000    0.65898
373480.0000    0.75984
373520.0000   -0.24533
373560.0000    0.68684
373600.0000    0.33441
373640.0000    0.40784
373680.0000    0.08696
373720.0000   -0.06836
373760.0000    0.30795
373800.0000    0.29122
373840.0000   -0.38332
373880.0000   -0.02208
373920.0000   -0.10587
373960.0000   -0.35876
374000.0000   -0.48692
374040.0000   -0.08448
374080.0000   -0.64551
374120.0000   -0.46716
374160.0000   -0.66269
374200.0000    0.14650
374240.0000    0.30186
374280.0000    0.04707
374320.0000    0.95245
374360.0000   -0.53557
374400.0000    0.43382
374440.0000    0.75104
374480.0000    0.32513
374520.0000    0.77729
374560.0000    0.61359
374600.0000    0.11521
374640.0000    0.16015
374680.0000    0.89676
374720.0000   -0.30260
374760.0000    0.41204
374800.0000    0.07119
374840.0000    0.21875
374880.0000    0.79973
374920.0000    0.86829
374960.0000    0.58410
375000.0000    0.32943
375040.0000   -0.07324
375080.0000    1.42051
375120.0000    1.21477
375160.0000    0.22924
375200.0000    0.62061
375240.0000   -0.15013
375280.0000   -0.80485
375320.0000   -0.00255
375360.0000    0.06151
375400.0000   -0.01192
375440.0000   -0.29221
375480.0000    0.14178
375520.0000   -0.24731
375560.0000    0.19146
375600.0000    0.26156
375640.0000    0.93502
375680.0000    0.33888
375720.0000    1.58611
375760.0000    0.40395
375800.0000    0.47732
375840.0000    0.71386
375880.0000   -0.60550
375920.0000    0.13354
375960.0000    0.13911
376000.0000    0.33261
376040.0000   -0.56833
376080.0000   -0.40277
376120.0000    0.33262
376160.0000    0.18333
376200.0000   -0.01180
376240.0000    0.31243
376280.0000    0.39094
376320.0000    0.77637
376360.0000    0.54100
376400.0000    0.43083
376440.0000    0.31570
376480.0000    0.19130
376520.0000    1.24789
376560.0000    0.61682
376600.0000    0.51077
376640.0000    0.34218
376680.0000    0.79801
376720.0000   -0.04584
376760.0000    1.15861
376800.0000    0.63623
376840.0000   -0.27717
376880.0000   -0.37391
376920.0000   -0.95599
376960.0000    0.09130
377000.0000   -0.08775
377040.0000   -0.75548
377080.0000   -1.12098
377120.0000   -0.54814
377160.0000   -0.67763
377200.0000   -1.48351
377240.0000   -1.18961
377280.0000   -1.49688
377320.0000   -1.40213
377360.0000   -0.59400
377400.0000   -1.67367
377440.0000   -1.18507
377480.0000   -1.08581
377520.0000   -0.08186
377560.0000    0.84867
377600.0000   -0.56653
377640.0000   -0.45838
377680.0000   -0.25117
377720.0000   -0.74690
377760.0000   -1.10928
377800.0000   -0.05251
377840.0000   -0.39982
377880.0000    0.03378
377920.0000   -0.10681
377960.0000    0.14861
378000.0000   -0.67889
378040.0000   -0.36372
378080.0000   -0.20270
378120.0000   -0.48362
378160.0000   -0.15904
378200.0000    0.41371
378240.0000   -0.11851
378280.0000   -0.68396
378320.0000   -0.73638
378360.0000   -1.32180
378400.0000   -0.63958
378440.0000   -0.16735
378480.0000   -0.82045
378520.0000   -0.56396
378560.0000   -1.40401
378600.0000    0.09599
378640.0000    0.24455
378680.0000   -1.15035
378720.0000   -0.74876
378760.0000    0.54905
378800.0000   -0.44855
378840.0000   -0.40386
378880.0000   -0.82293
378920.0000   -0.32406
378960.0000    0.52715
379000.0000    0.56672
379040.0000    0.10896
379080.0000    0.26109
379120.0000    0.18563
379160.0000    0.48872
379200.0000    0.40948
379240.0000   -0.14330
379280.0000   -1.44251
379320.0000   -0.10703
379360.0000   -0.84765
379400.0000   -1.09680
379440.0000   -1.32831
379480.0000    0.04720
379520.0000    0.77930
379560.0000   -0.03017
379600.0000    0.78808
379640.0000   -0.08938
379680.0000    0.01795
379720.0000    0.24862
379760.0000    0.65899
379800.0000    0.23064
379840.0000    0.47436
379880.0000   -0.79464
379920.0000    0.41942
379960.0000    0.52575
380000.0000   -0.73809
380040.0000   -0.09420
380080.0000    0.34344
380120.0000   -0.35382
380160.0000   -0.65283
380200.0000   -0.25532
380240.0000    0.06364
380280.0000   -0.07798
380320.0000   -0.62921
380360.0000   -1.32069
380400.0000   -0.33622
380440.0000   -1.41736
380480.0000   -0.33689
380520.0000   -0.87376
380560.0000   -0.59450
380600.0000   -0.31747
380640.0000    0.16662
380680.0000   -0.51953
380720.0000   -0.29926
380760.0000    0.52731
380800.0000    0.27980
380840.0000   -0.63736
380880.0000   -0.42341
380920.0000    0.21028
380960.0000    0.55669
381000.0000    0.38775
381040.0000    0.35761
381080.0000   -0.26141
381120.0000   -0.33467
381160.0000    0.82199
381200.0000    0.34279
381240.0000   -0.43720
381280.0000    0.74092
381320.0000   -0.29776
381360.0000    0.83258
381400.0000   -0.22000
381440.0000    0.77412
381480.0000   -0.20550
381520.0000    0.48531
381560.0000    0.44794
381600.0000    0.64054
381640.0000   -0.07505
381680.0000   -0.24385
381720.0000    0.24506
381760.0000    0.45014
381800.0000   -0.06928
381840.0000    0.85594
381880.0000    0.50228
381920.0000   -0.38849
381960.0000   -0.67189
382000.0000   -0.68421
382040.0000    0.59965
382080.0000    0.26570
382120.0000   -0.46789
382160.0000   -0.38475
382200.0000    0.64474
382240.0000   -0.09850
382280.0000   -0.06991
382320.0000   -1.00550
382360.0000   -0.19319
382400.0000   -0.67367
382440.0000   -0.33158
382480.0000   -0.71412
382520.0000   -0.27551
382560.0000   -0.21676
382600.0000   -0.82325
382640.0000   -0.15344
382680.0000    0.14310
382720.0000    0.01356
382760.0000   -0.95565
382800.0000   -0.20579
382840.0000    0.21937
382880.0000   -0.72950
382920.0000   -0.00813
382960.0000   -0.16972
383000.0000    0.04177
383040.0000   -0.14501
383080.0000   -0.46241
383120.0000   -0.37222
383160.0000    0.60926
383200.0000    0.70226
383240.0000   -0.07712
383280.0000    0.34568
383320.0000    0.53027
383360.0000   -0.27185
383400.0000    0.46746
383440.0000    0.20584
383480.0000   -0.01253
383520.0000    0.87405
383560.0000   -0.32166
383600.0000    0.81434
383640.0000    0.74964
383680.0000    0.43629
383720.0000    0.49354
383760.0000    0.10604
383800.0000    0.35170
383840.0000    0.14261
383880.0000    0.74846
383920.0000    0.55439
383960.0000    0.87984
384000.0000    0.58254
384040.0000    0.20295
384080.0000    0.33173
384120.0000    0.94317
384160.0000    0.11459
384200.0000    0.67029
384240.0000    1.24040
384280.0000    0.25371
384320.0000    0.94845
384360.0000    0.45260
384400.0000    1.62936
384440.0000    0.92480
384480.0000   -0.24584
384520.0000    0.00876
384560.0000   -0.37086
384600.0000   -0.41688
384640.0000    0.23728
384680.0000   -0.14389
384720.0000    0.13998
384760.0000   -0.61700
384800.0000   -0.05019
384840.0000    1.43600
384880.0000    1.15133
384920.0000    0.35508
384960.0000    1.17989
385000.0000    0.50995
385040.0000    0.88305
385080.0000    1.02975
385120.0000    1.13018
385160.0000    0.88462
385200.0000    1.22018
385240.0000    0.71964
385280.0000   -0.28451
385320.0000    0.16434
385360.0000    1.24712
385400.0000    0.05000
385440.0000    0.09015
385480.0000    0.82853
385520.0000    1.33876
385560.0000    0.99145
385600.0000    0.85924
385640.0000    0.10703
385680.0000    1.21701
385720.0000    0.39239
385760.0000    0.19313
385800.0000    0.41146
385840.0000    0.08644
385880.0000    0.72128
385920.0000    0.89490
385960.0000    1.46017
386000.0000    0.35714
386040.0000    0.75958
386080.0000    0.88748
386120.0000    0.62480
386160.0000    0.85542
386200.0000    0.78251
386240.0000    1.26954
386280.0000    0.99012
386320.0000    0.96995
386360.0000    0.30058
386400.0000    0.97815
386440.0000    1.18514
386480.0000    0.46868
386520.0000    0.56733
386560.0000    1.08263
386600.0000    0.82252
386640.0000    1.23635
386680.0000    0.56469
386720.0000    1.15743
386760.0000    1.72383
386800.0000    1.10663
386840.0000    0.88972
386880.0000    1.50166
386920.0000    1.65596
386960.0000    1.51257
387000.0000    0.93445
387040.0000    0.37216
387080.0000    0.72585
387120.0000    1.30751
387160.0000    0.61392
387200.0000    0.80064
387240.0000    0.41549
387280.0000    0.32534
387320.0000    0.01258
387360.0000    0.94986
387400.0000    0.40410
387440.0000   -0.23601
387480.0000    0.32203
387520.0000    0.88830
387560.0000    0.47396
387600.0000    0.92539
387640.0000    0.96372
387680.0000    0.59206
387720.0000    1.37722
387760.0000    0.95066
387800.0000    0.77809
387840.0000   -0.10769
387880.0000    0.37328
387920.0000    1.34534
387960.0000    1.09985
388000.0000    1.44146
388040.0000    1.28830
388080.0000    0.48567
388120.0000    0.56303
388160.0000    0.57108
388200.0000    0.24163
388240.0000   -0.19130
388280.0000   -0.57941
388320.0000   -0.16838
388360.0000    0.87269
388400.0000    0.49336
388440.0000    0.45700
388480.0000    1.22875
388520.0000    0.65852
388560.0000    0.73051
388600.0000    0.85779
388640.0000    0.44298
388680.0000    0.76572
388720.0000    1.08577
388760.0000    0.57259
388800.0000    0.00150
388840.0000    0.94219
388880.0000    1.03620
388920.0000    0.56409
388960.0000    1.77688
389000.0000    1.43485
389040.0000    0.60859
389080.0000    0.66312
389120.0000    0.88112
389160.0000    0.61594
389200.0000   -0.02275
389240.0000    0.61398
389280.0000    0.16642
389320.0000    0.13681
389360.0000   -0.00116
389400.0000    0.62221
389440.0000   -0.02886
389480.0000   -0.50765
389520.0000   -0.78326
389560.0000   -0.24838
389600.0000   -0.36746
389640.0000   -0.64302
389680.0000   -0.06759
389720.0000    0.26276
389760.0000   -0.58279
389800.0000   -0.31499
389840.0000   -1.14024
389880.0000   -1.62810
389920.0000   -1.25597
389960.0000   -0.56147
390000.0000   -0.94755
390040.0000   -0.64759
390080.0000   -0.36060
390120.0000   -0.76193
390160.0000   -1.12529
390200.0000   -0.81559
390240.0000   -1.14824
390280.0000   -1.07163
390320.0000   -0.94615
390360.0000   -0.70353
390400.0000   -0.62021
390440.0000   -0.24937
390480.0000   -0.15753
390520.0000   -0.31098
390560.0000    0.16580
390600.0000    0.38346
390640.0000    0.16694
390680.0000   -0.64014
390720.0000   -0.57302
390760.0000   -1.08284
390800.0000   -0.39732
390840.0000   -0.29216
390880.0000    0.73072
390920.0000   -1.41712
390960.0000   -0.43696
391000.0000   -0.71176
391040.0000   -1.52102
391080.0000   -0.75570
391120.0000   -0.35147
391160.0000    0.32003
391200.0000    0.21153
391240.0000   -0.38579
391280.0000   -0.71463
391320.0000   -0.11387
391360.0000   -0.14215
391400.0000    0.08140
391440.0000    0.10174
391480.0000    0.81879
391520.0000    0.24668
391560.0000    0.57178
391600.0000    0.00724
391640.0000   -1.00729
391680.0000   -0.46119
391720.0000   -0.08287
391760.0000    0.44047
391800.0000   -0.51170
391840.0000    0.02307
391880.0000    0.50087
391920.0000    0.65386
391960.0000    0.95067
392000.0000    0.03636
392040.0000    0.49388
392080.0000    0.30673
392120.0000    0.67883
392160.0000    0.07063
392200.0000   -0.57490
392240.0000    0.20578
392280.0000   -0.27925
392320.0000   -0.15727
392360.0000    0.30103
392400.0000   -0.05830
392440.0000    0.63389
392480.0000   -0.39275
392520.0000   -0.99253
392560.0000   -1.38244
392600.0000   -0.23341
392640.0000   -0.09782
392680.0000   -0.53600
392720.0000   -0.81864
392760.0000   -0.35940
392800.0000   -1.49340
392840.0000    0.26569
392880.0000   -0.14764
392920.0000   -0.36376
392960.0000    0.07293
393000.0000   -0.89029
393040.0000   -0.65349
393080.0000   -0.18629
393120.0000   -0.44225
393160.0000   -0.14928
393200.0000    0.27576
393240.0000    0.52458
393280.0000    1.29868
393320.0000    0.96178
393360.0000    1.01342
393400.0000    0.80595
393440.0000   -0.22993
393480.0000    0.75068
393520.0000   -0.08286
393560.0000    0.66822
393600.0000    0.36250
393640.0000    0.07232
393680.0000    0.17068
393720.0000   -0.09505
393760.0000    0.83169
393800.0000    0.67693
393840.0000    1.28160
393880.0000    0.93174
393920.0000    2.49452
393960.0000    1.90973
394000.0000    0.78453
394040.0000    2.06000
394080.0000    1.92655
394120.0000    2.66609
394160.0000    1.68208
394200.0000    2.53277
394240.0000    1.78293
394280.0000    1.93305
394320.0000    1.61591
394360.0000    1.75261
394400.0000    1.79785
394440.0000    1.35505
394480.0000    0.64651
394520.0000    0.78736
394560.0000    1.45051
394600.0000    0.90308
394640.0000    0.79576
394680.0000    0.34707
394720.0000    0.71123
394760.0000    0.67588
394800.0000    1.26994
394840.0000    1.24948
394880.0000    1.27343
394920.0000    0.51907
394960.0000    0.38301
395000.0000   -0.37063
395040.0000   -0.43330
395080.0000    0.61757
395120.0000    0.36864
395160.0000    0.46790
395200.0000   -0.25726
395240.0000   -0.70463
395280.0000   -0.15378
395320.0000    0.07392
395360.0000    0.51013
395400.0000    0.14103
395440.0000   -0.34804
395480.0000    0.39874
395520.0000   -0.33059
395560.0000    0.18539
395600.0000    0.37400
395640.0000    0.77344
395680.0000    0.33604
395720.0000    0.11250
395760.0000   -0.47444
395800.0000    0.56968
395840.0000   -0.07634
395880.0000   -0.23992
395920.0000   -0.55074
395960.0000    0.57020
396000.0000    0.43824
396040.0000   -0.00388
396080.0000    0.21054
396120.0000    0.33866
396160.0000    0.58088
396200.0000    1.07912
396240.0000    1.40785
396280.0000    1.16147
396320.0000    1.51757
396360.0000    0.72979
396400.0000    1.34829
396440.0000    0.36338
396480.0000    1.28685
396520.0000    1.10122
396560.0000    1.36712
396600.0000    1.43154
396640.0000    1.47461
396680.0000    1.00854
396720.0000    1.46035
396760.0000    0.77557
396800.0000    1.16086
396840.0000    0.87989
396880.0000    0.47536
396920.0000    0.13764
396960.0000    0.02152
397000.0000    0.22393
397040.0000    0.10586
397080.0000    0.03333
397120.0000    0.56444
397160.0000    0.90245
397200.0000    0.45451
397240.0000    0.39543
397280.0000    0.11830
397320.0000    0.52713
397360.0000    0.12852
397400.0000    0.74893
397440.0000    0.92960
397480.0000    0.54645
397520.0000    0.83587
397560.0000    0.13896
397600.0000    0.19790
397640.0000    0.42701
397680.0000    0.66436
397720.0000    0.46212
397760.0000    0.15380
397800.0000    0.76516
397840.0000    0.52519
397880.0000    0.05475
397920.0000    1.03069
397960.0000    0.07649
398000.0000    0.87139
398040.0000    0.68049
398080.0000    0.47322
398120.0000    0.15403
398160.0000    0.76591
398200.0000    1.28704
398240.0000    1.08022
398280.0000    1.82358
398320.0000    1.08816
398360.0000    0.96165
398400.0000    0.00885
398440.0000    0.69212
398480.0000    1.29264
398520.0000    1.17391
398560.0000    1.07829
398600.0000    0.53558
398640.0000    1.60929
398680.0000    1.38135
398720.0000    0.28013
398760.0000   -0.05256
398800.0000   -0.03789
398840.0000    1.21466
398880.0000    0.53563
398920.0000   -0.17083
398960.0000    1.67282
399000.0000   -0.21760
399040.0000    0.78137
399080.0000    0.02057
399120.0000   -0.14809
399160.0000    0.60809
399200.0000   -0.66374
399240.0000    0.58959
399280.0000   -0.02813
399320.0000    0.46288
399360.0000   -0.44848
399400.0000   -0.36321
399440.0000   -0.51265
399480.0000   -0.57407
399520.0000   -0.28680
399560.0000   -0.55799
399600.0000    0.10509
399640.0000    0.03591
399680.0000   -0.60337
399720.0000    0.99158
399760.0000    0.65744
399800.0000   -0.11569
399840.0000   -0.20404
399880.0000    0.90843
399920.0000    1.24470
399960.0000    0.30693
400000.0000    0.54557
400040.0000   -0.29014
400080.0000   -0.21061
400120.0000    0.19469
400160.0000    0.66499
400200.0000    0.11699
400240.0000    0.84083
400280.0000    0.28977
400320.0000    0.17329
400360.0000    0.46186
400400.0000    0.71230
400440.0000    0.70354
400480.0000   -0.07612
400520.0000    0.56658
400560.0000    0.50212
400600.0000    0.69347
400640.0000   -0.16075
400680.0000    0.86416
400720.0000    0.53256
400760.0000    0.45530
400800.0000    0.50363
400840.0000   -0.31709
400880.0000    0.41625
400920.0000    0.19160
400960.0000   -0.40906
401000.0000   -0.45530
401040.0000   -0.26895
401080.0000   -0.19737
401120.0000    0.40634
401160.0000   -0.16807
401200.0000    0.78336
401240.0000    0.38370
401280.0000    0.35077
401320.0000    0.79538
401360.0000    0.09690
401400.0000    0.42552
401440.0000    0.25892
401480.0000    0.39738
401520.0000   -0.01869
401560.0000    0.37043
401600.0000    0.84135
401640.0000    1.02745
401680.0000    0.10365
401720.0000   -1.05184
401760.0000   -0.29477
401800.0000   -0.50298
401840.0000    0.60514
401880.0000   -0.00204
401920.0000    0.87747
401960.0000    0.19353
402000.0000    0.52953
402040.0000   -0.31664
402080.0000   -0.18348
402120.0000   -0.77267
402160.0000   -0.48434
402200.0000   -0.26262
402240.0000   -0.65631
402280.0000   -0.81607
402320.0000   -0.27148
402360.0000   -0.12268
402400.0000   -0.07166
402440.0000   -0.38067
402480.0000   -0.72743
402520.0000   -1.24552
402560.0000    0.48283
402600.0000   -0.23387
402640.0000   -0.69588
402680.0000   -0.32268
402720.0000    0.06689
402760.0000    0.41040
402800.0000   -0.06789
402840.0000   -0.04141
402880.0000   -0.65806
402920.0000   -0.18531
402960.0000   -0.70837
403000.0000   -0.35076
403040.0000   -0.86819
403080.0000   -0.57328
403120.0000    0.23283
403160.0000   -0.66791
403200.0000   -0.59189
403240.0000   -0.22282
403280.0000   -0.05853
403320.0000   -0.16725
403360.0000   -0.25967
403400.0000    0.20288
403440.0000    0.24237
403480.0000   -0.07498
403520.0000    0.32101
403560.0000   -0.53459
403600.0000    0.02787
403640.0000    0.75815
403680.0000   -0.48335
403720.0000    0.73130
403760.0000    0.36700
403800.0000    0.52169
403840.0000    0.09727
403880.0000    0.04622
403920.0000    0.17694
403960.0000   -0.73796
404000.0000    0.51533
404040.0000    0.38834
404080.0000    0.60918
404120.0000   -0.47656
404160.0000   -0.39632
404200.0000   -0.85602
404240.0000    0.62840
404280.0000    0.58061
404320.0000    0.73307
404360.0000    0.28264
404400.0000   -0.49700
404440.0000   -0.47148
404480.0000   -0.03578
404520.0000   -0.30569
404560.0000    0.30425
404600.0000    0.23344
404640.0000    0.11480
404680.0000   -0.10142
404720.0000    0.56033
404760.0000   -0.86148
404800.0000   -0.18679
404840.0000    0.33002
404880.0000    0.36083
404920.0000   -0.00580
404960.0000    0.22905
405000.0000    0.14761
405040.0000    0.00256
405080.0000    0.15628
405120.0000   -0.35436
405160.0000    1.41797
405200.0000   -0.34505
405240.0000    0.72793
405280.0000    0.40552
405320.0000    0.22496
405360.0000    0.22674
405400.0000    0.33930
405440.0000   -0.04760
405480.0000   -0.11591
405520.0000   -0.61317
405560.0000    0.02671
405600.0000   -0.07651
405640.0000    0.53793
405680.0000    0.13901
405720.0000    0.63626
405760.0000   -0.22413
405800.0000    0.01779
405840.0000    0.09905
405880.0000   -0.00460
405920.0000    0.13526
405960.0000   -0.25153
406000.0000    0.56720
406040.0000    0.12744
406080.0000    0.77856
406120.0000    0.69868
406160.0000    0.90278
406200.0000    0.45435
406240.0000    0.80614
406280.0000    0.11330
406320.0000    0.63858
406360.0000    0.29321
406400.0000    0.23448
406440.0000    0.71647
406480.0000    0.24921
406520.0000    1.39501
406560.0000    0.38016
406600.0000   -0.38787
406640.0000   -0.69488
406680.0000    0.63217
406720.0000    0.19353
406760.0000   -0.15890
406800.0000    0.08423
406840.0000   -0.38377
406880.0000   -0.24041
406920.0000   -0.15590
406960.0000    0.25066
407000.0000    0.02479
407040.0000    0.38769
407080.0000    0.10444
407120.0000    0.33303
407160.0000   -0.08891
407200.0000    0.62084
407240.0000    0.46435
407280.0000   -0.05245
407320.0000   -0.21052
407360.0000    1.07192
407400.0000    0.18401
407440.0000   -0.45807
407480.0000    0.18846
407520.0000    0.53543
407560.0000    0.28117
407600.0000   -0.59804
407640.0000    0.32710
407680.0000    0.16982
407720.0000    0.41398
407760.0000    0.13132
407800.0000   -0.65649
407840.0000    0.68732
407880.0000    0.05056
407920.0000    0.81306
407960.0000    0.67088
408000.0000    0.65530
408040.0000    0.92663
408080.0000    0.96855
408120.0000    0.26223
408160.0000    0.60560
408200.0000    0.15977
408240.0000    0.00151
408280.0000    0.31817
408320.0000   -0.15281
408360.0000    0.62220
408400.0000   -0.81724
408440.0000   -0.34527
408480.0000   -0.20799
408520.0000   -0.17344
408560.0000   -0.90882
408600.0000    0.42406
408640.0000    0.45785
408680.0000   -0.09057
408720.0000   -0.52176
408760.0000    0.38233
408800.0000    0.39117
408840.0000    0.37838
408880.0000    0.15748
408920.0000   -0.42943
408960.0000   -0.88259
409000.0000   -0.97442
409040.0000   -1.00694
409080.0000   -1.35680
409120.0000   -0.22519
409160.0000   -0.65248
409200.0000   -0.28511
409240.0000   -0.27003
409280.0000   -0.07502
409320.0000   -0.63035
409360.0000    0.63102
409400.0000   -0.58922
409440.0000   -0.25232
409480.0000   -0.30983
409520.0000    0.04932
409560.0000   -0.12550
409600.0000    0.30540
409640.0000    0.28263
409680.0000   -0.43890
409720.0000   -0.50155
409760.0000   -0.09732
409800.0000   -0.09405
409840.0000   -0.36935
409880.0000    0.38144
409920.0000   -0.19003
409960.0000    0.55691
410000.0000   -0.63620
410040.0000    0.23607
410080.0000    0.62669
410120.0000    0.11151
410160.0000   -0.24136
410200.0000   -0.65534
410240.0000    0.21772
410280.0000   -0.18603
410320.0000    0.30515
410360.0000    0.06315
410400.0000   -0.38246
410440.0000   -0.58781
410480.0000    0.53584
410520.0000    0.13330
410560.0000   -0.74850
410600.0000    0.00933
410640.0000   -0.60608
410680.0000   -0.29443
410720.0000    0.54282
410760.0000    0.08598
410800.0000   -0.06778
410840.0000   -0.22878
410880.0000    0.54918
410920.0000    0.06400
410960.0000   -0.17820
411000.0000    0.76912
411040.0000    0.06320
411080.0000   -0.13541
411120.0000    1.13189
411160.0000    0.92615
411200.0000    0.37746
411240.0000    0.37984
411280.0000    0.76005
411320.0000    0.35062
411360.0000    0.25392
411400.0000    0.21475
411440.0000    0.25022
411480.0000   -0.62990
411520.0000    1.13317
411560.0000    0.29192
411600.0000    0.45170
411640.0000    0.13633
411680.0000    0.44634
411720.0000    0.07449
411760.0000   -0.23222
411800.0000    0.25487
411840.0000   -0.05380
411880.0000   -0.00358
411920.0000   -0.55520
411960.0000    0.32211
412000.0000   -0.43255
412040.0000    0.08848
412080.0000    0.92193
412120.0000    0.44403
412160.0000    0.75646
412200.0000   -0.34464
412240.0000    0.09829
412280.0000    0.20044
412320.0000   -0.07392
412360.0000   -0.32040
412400.0000   -0.21392
412440.0000   -0.16057
412480.0000   -0.14640
412520.0000   -0.22995
412560.0000    0.22472
412600.0000    0.45428
412640.0000    0.11358
412680.0000    0.74670
412720.0000    0.35932
412760.0000   -0.05494
412800.0000    0.20248
412840.0000   -0.05057
412880.0000    0.39363
412920.0000   -0.01215
412960.0000    0.28012
413000.0000    0.24413
413040.0000   -0.25931
413080.0000    0.19744
413120.0000    0.52506
413160.0000    0.06554
413200.0000    0.58503
413240.0000   -0.63724
413280.0000   -0.69572
413320.0000   -0.94977
413360.0000   -0.02025
413400.0000    0.20107
413440.0000    0.02851
413480.0000   -0.35496
413520.0000    0.56425
413560.0000    0.52938
413600.0000   -0.01515
413640.0000    0.59043
413680.0000    0.47556
413720.0000   -0.19873
413760.0000   -0.27049
413800.0000   -0.57786
413840.0000   -0.23950
413880.0000   -0.39045
413920.0000    0.39030
413960.0000   -0.13916
414000.0000    0.78975
414040.0000    0.25801
414080.0000    0.48175
414120.0000    0.14771
414160.0000    0.05641
414200.0000   -0.45197
414240.0000    0.30904
414280.0000    0.71064
414320.0000   -0.25019
414360.0000   -0.08317
414400.0000    0.50025
414440.0000   -0.20299
414480.0000    0.06887
414520.0000    1.19961
414560.0000   -0.39760
414600.0000   -0.45677
414640.0000   -1.16804
414680.0000   -0.54458
414720.0000    0.16624
414760.0000    0.18094
414800.0000   -0.63459
414840.0000   -0.55787
414880.0000   -0.75827
414920.0000   -0.10817
414960.0000   -0.51872
415000.0000   -0.71854
415040.0000   -0.53692
415080.0000   -0.26763
415120.0000   -0.91772
415160.0000   -0.17383
415200.0000   -0.45692
415240.0000   -0.30324
415280.0000   -0.39796
415320.0000    0.19017
415360.0000   -0.08408
415400.0000    0.55666
415440.0000    0.46747
415480.0000    0.10430
415520.0000   -0.05267
415560.0000   -0.79820
415600.0000   -0.06615
415640.0000    0.10509
415680.0000   -0.00961
415720.0000   -0.40765
415760.0000    0.48553
415800.0000    0.66099
415840.0000    0.37415
415880.0000    0.29861
415920.0000    0.56468
415960.0000    0.04937
416000.0000   -0.21342
416040.0000    0.06425
416080.0000    0.62262
416120.0000   -0.03218
416160.0000    0.47413
416200.0000    0.17368
416240.0000   -0.12220
416280.0000   -0.10340
416320.0000    0.01922
416360.0000    0.23445
416400.0000    0.34401
416440.0000   -0.18965
416480.0000   -0.67355
416520.0000   -0.19117
416560.0000   -0.27244
416600.0000   -0.55490
416640.0000   -0.33802
416680.0000   -0.03401
416720.0000   -0.41793
416760.0000   -0.10758
416800.0000   -0.54756
416840.0000    0.04336
416880.0000   -0.31072
416920.0000    0.11481
416960.0000    0.13982
417000.0000    0.22044
417040.0000    0.22435
417080.0000    0.65579
417120.0000    0.83130
417160.0000   -0.12554
417200.0000    0.30854
417240.0000    0.33080
417280.0000    0.36541
417320.0000   -1.29794
417360.0000    0.16926
417400.0000   -0.42281
417440.0000    0.01798
417480.0000    0.07737
417520.0000   -0.28738
417560.0000    0.51016
417600.0000    0.14631
417640.0000   -0.09455
417680.0000   -0.30035
417720.0000   -1.22464
417760.0000   -1.01213
417800.0000   -0.23515
417840.0000   -1.14229
417880.0000   -0.29191
417920.0000   -0.36990
417960.0000    0.27581
418000.0000   -0.04041
418040.0000    0.61869
418080.0000   -0.03358
418120.0000    0.29030
418160.0000   -0.32935
418200.0000   -0.20188
418240.0000   -0.54672
418280.0000    0.17685
418320.0000   -0.61402
418360.0000   -0.64198
418400.0000    0.12148
418440.0000    0.03509
418480.0000   -0.44312
418520.0000   -0.22730
418560.0000   -0.63319
418600.0000   -0.47285
418640.0000   -0.02328
418680.0000   -0.53521
418720.0000   -0.52683
418760.0000   -0.28814
418800.0000   -0.19027
418840.0000    0.22074
418880.0000   -0.07290
418920.0000    0.31207
418960.0000   -0.76300
419000.0000   -0.21557
419040.0000   -0.30666
419080.0000   -0.04416
419120.0000   -0.49533
419160.0000   -0.28827
419200.0000   -0.49978
419240.0000   -0.10649
419280.0000   -1.18971
419320.0000   -1.23951
419360.0000   -0.21441
419400.0000   -0.61606
419440.0000   -1.44490
419480.0000   -1.02526
419520.0000   -0.83751
419560.0000   -0.08049
419600.0000   -0.05371
419640.0000   -0.10556
419680.0000   -0.46803
419720.0000   -1.05873
419760.0000   -1.19480
419800.0000   -2.52978
419840.0000   -1.00473
419880.0000   -0.82944
419920.0000    0.33080
419960.0000   -0.18043
420000.0000    0.00610
420040.0000   -0.63480
420080.0000   -1.46560
420120.0000   -0.85918
420160.0000   -1.36003
420200.0000   -1.54692
420240.0000   -0.90998
420280.0000   -0.67268
420320.0000   -0.82029
420360.0000   -0.23523
420400.0000   -0.45117
420440.0000    0.27267
420480.0000    0.25272
420520.0000    0.19080
420560.0000    0.32998
420600.0000   -0.09160
420640.0000   -0.09227
420680.0000   -0.50381
420720.0000   -0.45302
420760.0000    0.34815
420800.0000    0.41690
420840.0000    1.30153
420880.0000    0.31750
420920.0000   -0.20507
420960.0000   -0.05064
421000.0000   -0.00093
421040.0000    0.78078
421080.0000    0.07534
421120.0000   -0.39831
421160.0000   -0.18719
421200.0000   -0.19603
421240.0000    0.37346
421280.0000    0.36575
421320.0000   -0.13515
421360.0000   -0.91088
421400.0000   -0.65936
421440.0000   -0.48370
421480.0000    0.19635
421520.0000    0.13345
421560.0000   -0.03023
421600.0000    1.30821
421640.0000   -0.65728
421680.0000    0.65461
421720.0000    0.49096
421760.0000    0.07024
421800.0000    0.09077
421840.0000    0.52444
421880.0000    0.02690
421920.0000    0.07216
421960.0000   -0.15287
422000.0000    0.32531
422040.0000   -0.58136
422080.0000   -0.09213
422120.0000   -0.28687
422160.0000   -0.37348
422200.0000   -0.58485
422240.0000   -0.29166
422280.0000   -0.46420
422320.0000   -0.10986
422360.0000   -0.33792
422400.0000   -0.62834
422440.0000   -0.44814
422480.0000    0.09966
422520.0000   -0.07923
422560.0000   -1.15333
422600.0000   -0.62158
422640.0000   -0.45337
422680.0000   -0.03780
422720.0000    0.37265
422760.0000    0.10235
422800.0000   -0.73345
422840.0000   -0.25048
422880.0000   -0.52835
422920.0000    0.47675
422960.0000    0.80629
423000.0000    0.07071
423040.0000   -0.88340
423080.0000   -1.07054
423120.0000   -0.26660
423160.0000   -0.46511
423200.0000   -0.94656
423240.0000   -0.25336
423280.0000    0.33186
423320.0000    0.00322
423360.0000   -0.25474
423400.0000    0.10074
423440.0000    0.39040
423480.0000    0.10816
423520.0000   -0.52691
423560.0000    0.09707
423600.0000   -0.13365
423640.0000    0.23490
423680.0000   -0.22922
423720.0000    0.43940
423760.0000   -0.37322
423800.0000    0.17904
423840.0000    0.02274
423880.0000    0.40690
423920.0000    0.60961
423960.0000    0.80308
424000.0000    1.47411
424040.0000    1.03356
424080.0000    1.08095
424120.0000    1.48501
424160.0000    0.39339
424200.0000   -0.02496
424240.0000   -0.01210
424280.0000    0.16509
424320.0000   -0.04611
424360.0000    0.10491
424400.0000   -0.31413
424440.0000   -0.06816
424480.0000    0.21889
424520.0000    0.52215
424560.0000    1.37073
424600.0000    0.90658
424640.0000    0.90739
424680.0000    1.48115
424720.0000    0.31883
424760.0000    1.13179
424800.0000    1.41329
424840.0000    1.12972
424880.0000    0.99551
424920.0000    0.65930
424960.0000    0.66685
425000.0000    0.77518
425040.0000    0.67505
425080.0000    0.43597
425120.0000    0.02030
425160.0000    0.45057
425200.0000    0.31453
425240.0000   -0.66358
425280.0000    0.36550
425320.0000   -0.01872
425360.0000    0.50127
425400.0000    0.50301
425440.0000    1.23255
425480.0000    1.25533
425520.0000    1.77870
425560.0000    1.73686
425600.0000    1.50470
425640.0000    1.70364
425680.0000    1.23034
425720.0000    1.43114
425760.0000    1.85072
425800.0000    0.86211
425840.0000    1.34681
425880.0000    1.49440
425920.0000    1.29633
425960.0000    1.35788
426000.0000    0.78685
426040.0000    1.07804
426080.0000    0.80953
426120.0000    0.55374
426160.0000    0.28802
426200.0000    0.88887
426240.0000    0.89787
426280.0000    0.83287
426320.0000    0.08949
426360.0000    0.06571
426400.0000    0.71225
426440.0000    1.51353
426480.0000    1.49885
426520.0000    0.56468
426560.0000    0.92773
426600.0000    0.58478
426640.0000    1.13138
426680.0000    0.35086
426720.0000    1.07923
426760.0000    0.04387
426800.0000    0.55018
426840.0000    0.40723
426880.0000    0.69919
426920.0000    0.18870
426960.0000    0.68430
427000.0000    0.36887
427040.0000    0.09477
427080.0000    0.64345
427120.0000    0.41762
427160.0000    0.03906
427200.0000   -0.70563
427240.0000   -0.34701
427280.0000   -0.08550
427320.0000   -0.32661
427360.0000   -0.04132
427400.0000   -0.32819
427440.0000    0.63958
427480.0000    0.60514
427520.0000    0.99938
427560.0000    1.67811
427600.0000    1.66064
427640.0000    1.41148
427680.0000    1.45616
427720.0000    1.53631
427760.0000    1.36380
427800.0000    1.23973
427840.0000    1.09384
427880.0000    1.04073
427920.0000    0.85600
427960.0000    1.27810
428000.0000    1.14709
428040.0000    1.04923
428080.0000    1.35282
428120.0000    1.70469
428160.0000    1.32187
428200.0000    1.09392
428240.0000    1.27028
428280.0000    0.74785
428320.0000    0.89496
428360.0000    0.26054
428400.0000    0.87922
428440.0000    0.97777
428480.0000    0.26453
428520.0000    0.42739
428560.0000    0.19679
428600.0000    0.55065
428640.0000    0.69131
428680.0000    0.84037
428720.0000    0.66901
428760.0000    0.71831
428800.0000    1.49997
428840.0000    0.33000
428880.0000    0.77815
428920.0000    0.70146
428960.0000   -0.47918
429000.0000   -0.47263
429040.0000    0.12814
429080.0000    0.70935
429120.0000    0.46843
429160.0000    0.88351
429200.0000    1.16652
429240.0000    0.87140
429280.0000    0.23465
429320.0000    1.19069
429360.0000    0.32744
429400.0000    0.65965
429440.0000    1.05672
429480.0000    0.36578
429520.0000    0.18478
429560.0000    0.08880
429600.0000   -0.36508
429640.0000    0.48864
429680.0000    0.69949
429720.0000    0.39591
429760.0000    0.83275
429800.0000    0.58984
429840.0000    0.23926
429880.0000    0.16710
429920.0000    0.14729
429960.0000   -0.01186
430000.0000    0.72221
430040.0000    0.41621
430080.0000   -0.02092
430120.0000   -0.17440
430160.0000    0.43129
430200.0000   -0.06474
430240.0000    0.52259
430280.0000   -0.57482
430320.0000   -0.53744
430360.0000   -0.26745
430400.0000   -0.13968
430440.0000    0.00995
430480.0000   -0.03025
430520.0000    0.05785
430560.0000    0.70885
430600.0000   -0.22836
430640.0000    0.72941
430680.0000    0.01518
430720.0000    0.31427
430760.0000    0.26671
430800.0000    0.65978
430840.0000    0.44458
430880.0000   -0.16568
430920.0000    0.35305
430960.0000    0.33054
431000.0000    0.31941
431040.0000    0.31663
431080.0000    0.65354
431120.0000    0.72680
431160.0000    0.89038
431200.0000   -0.41495
431240.0000    0.62457
431280.0000    0.03941
431320.0000    0.26649
431360.0000    0.51758
431400.0000   -0.12868
431440.0000    0.72108
431480.0000    0.46232
431520.0000    0.56728
431560.0000    0.25769
431600.0000   -0.83252
431640.0000   -0.47379
431680.0000    0.31054
431720.0000   -0.26135
431760.0000    0.45005
431800.0000    0.97019
431840.0000    0.61467
431880.0000   -0.00320
431920.0000    0.07569
431960.0000    0.71034
432000.0000    0.58773
432040.0000    0.11147
432080.0000   -0.24319
432120.0000    0.14721
432160.0000   -0.54132
432200.0000   -0.33696
432240.0000    0.35366
432280.0000   -0.78194
432320.0000    0.13050
432360.0000    0.55476
432400.0000    0.68260
432440.0000    0.66979
432480.0000    0.72660
432520.0000    0.90430
432560.0000    1.15045
432600.0000    0.99991
432640.0000    2.16268
432680.0000   -0.15641
432720.0000    0.74987
432760.0000    1.71020
432800.0000    1.61828
432840.0000    1.22836
432880.0000    0.71164
432920.0000    0.26292
432960.0000    0.37432
433000.0000    1.35155
433040.0000    0.52307
433080.0000    0.41412
433120.0000   -0.09513
433160.0000   -0.54274
433200.0000   -0.00187
433240.0000   -0.78186
433280.0000    0.23483
433320.0000   -0.31418
433360.0000   -0.61115
433400.0000    0.38350
433440.0000    0.70047
433480.0000    0.59486
433520.0000    1.27672
433560.0000    0.80620
433600.0000    1.21594
433640.0000    0.39532
433680.0000   -0.28087
433720.0000    0.96632
433760.0000    0.33421
433800.0000    0.63977
433840.0000    0.46093
433880.0000    1.37780
433920.0000    0.56345
433960.0000   -0.61389
434000.0000    0.66933
434040.0000   -0.66379
434080.0000   -0.59682
434120.0000    0.32939
434160.0000   -0.46997
434200.0000   -0.64155
434240.0000   -0.43170
434280.0000   -0.24974
434320.0000   -0.39159
434360.0000   -1.05465
434400.0000    0.13249
434440.0000    0.12161
434480.0000    0.30132
434520.0000   -0.91161
434560.0000   -0.71986
434600.0000   -0.52917
434640.0000   -0.67667
434680.0000   -0.59972
434720.0000   -0.07603
434760.0000   -0.06914
434800.0000    0.19556
434840.0000    0.64503
434880.0000    0.49435
434920.0000    0.12761
434960.0000   -0.12602
435000.0000   -0.18600
435040.0000    0.34743
435080.0000   -0.00874
435120.0000    0.75515
435160.0000    0.91514
435200.0000    0.18091
435240.0000   -0.13300
435280.0000    0.29607
435320.0000    0.05941
435360.0000    0.85850
435400.0000    1.20607
435440.0000    1.17205
435480.0000    0.62686
435520.0000    1.03999
435560.0000    0.76001
435600.0000    1.68152
435640.0000    1.64656
435680.0000    0.87292
435720.0000    0.67551
435760.0000    0.26882
435800.0000    2.20686
435840.0000    0.69651
435880.0000    0.99406
435920.0000   -0.27739
435960.0000   -0.69370
436000.0000   -0.18809
436040.0000    1.00102
436080.0000    0.23040
436120.0000    0.44465
436160.0000   -0.01041
436200.0000    0.17859
436240.0000    0.67204
436280.0000   -1.09156
436320.0000    0.71387
436360.0000   -0.32178
436400.0000   -0.13547
436440.0000    0.82422
436480.0000    0.32817
436520.0000    0.33580
436560.0000   -0.53599
436600.0000   -0.47557
436640.0000    0.18322
436680.0000   -0.41029
436720.0000   -0.29275
436760.0000   -0.02938
436800.0000    0.00665
436840.0000    0.77383
436880.0000    0.20710
436920.0000   -0.20525
436960.0000   -1.01082
437000.0000   -0.19024
437040.0000    0.49326
437080.0000   -0.35527
437120.0000    0.87872
437160.0000    0.96254
437200.0000    1.80387
437240.0000    0.91933
437280.0000    1.85727
437320.0000    1.15863
437360.0000    0.90237
437400.0000    0.86381
437440.0000    1.09151
437480.0000    0.69698
437520.0000   -0.25461
437560.0000    1.05805
437600.0000    0.17904
437640.0000    0.65628
437680.0000    0.57588
437720.0000    0.56940
437760.0000    1.32476
437800.0000    0.50326
437840.0000   -0.48444
437880.0000    0.33157
437920.0000   -0.11932
437960.0000    0.51307
438000.0000    1.07084
438040.0000    0.41086
438080.0000    0.98209
438120.0000    0.34371
438160.0000    0.84174
438200.0000   -0.90706
438240.0000   -0.35946
438280.0000   -0.28133
438320.0000   -0.52092
438360.0000   -0.27530
438400.0000   -0.03390
438440.0000   -0.33472
438480.0000   -0.36432
438520.0000   -0.05868
438560.0000    0.25659
438600.0000   -0.45666
438640.0000   -0.19401
438680.0000    0.28425
438720.0000    0.36599
438760.0000   -1.40856
438800.0000   -0.57285
438840.0000   -0.17278
438880.0000   -0.42199
438920.0000   -0.43393
438960.0000    1.45871
439000.0000   -0.04614
439040.0000    1.02261
439080.0000    1.65062
439120.0000    1.11937
439160.0000    0.93889
439200.0000    1.28275
439240.0000    1.69311
439280.0000    0.69776
439320.0000    0.64666
439360.0000    0.70058
439400.0000    0.67827
439440.0000    0.44787
439480.0000    0.17284
439520.0000    0.15342
439560.0000   -0.36689
439600.0000    0.88759
439640.0000    0.58067
439680.0000    0.62688
439720.0000    0.09196
439760.0000    0.71056
439800.0000    0.53557
439840.0000    0.79276
439880.0000    0.17689
439920.0000    0.39691
439960.0000    0.03993
440000.0000    0.01124
440040.0000    0.83731
440080.0000   -0.53038
440120.0000   -0.83686
440160.0000   -0.50216
440200.0000   -0.85912
440240.0000   -0.19187
440280.0000    0.23234
440320.0000   -0.05843
440360.0000    0.05651
440400.0000   -0.15924
440440.0000    0.33995
440480.0000    0.10388
440520.0000    0.41105
440560.0000   -0.51627
440600.0000   -1.00000
440640.0000    0.18743
440680.0000   -0.14149
440720.0000   -0.13844
440760.0000   -0.04629
440800.0000   -0.34721
440840.0000   -0.63203
440880.0000   -0.80982
440920.0000   -0.06293
440960.0000   -0.30178
441000.0000   -0.19055
441040.0000   -0.95463
441080.0000   -0.74397
441120.0000   -0.21702
441160.0000   -0.07466
441200.0000   -0.50828
441240.0000   -0.61890
441280.0000    0.09333
441320.0000    0.33216
441360.0000    0.45660
441400.0000    0.53050
441440.0000   -0.58070
441480.0000    0.00146
441520.0000    0.02259
441560.0000    1.05190
441600.0000   -0.16862
441640.0000   -0.13126
441680.0000   -0.04353
441720.0000   -0.16781
441760.0000   -0.38092
441800.0000    0.08755
441840.0000   -0.50614
441880.0000    0.80450
441920.0000   -0.02795
441960.0000   -0.30397
442000.0000    0.34028
442040.0000    1.52884
442080.0000    0.13804
442120.0000    0.62593
442160.0000   -0.31468
442200.0000   -0.23880
442240.0000    0.30522
442280.0000   -0.13420
442320.0000   -0.16768
442360.0000    0.20097
442400.0000   -0.22748
442440.0000    0.01474
442480.0000    0.12191
442520.0000    0.02156
442560.0000    0.57722
442600.0000    0.12424
442640.0000    0.02267
442680.0000    0.17494
442720.0000    0.01493
442760.0000   -0.04509
442800.0000   -0.11924
442840.0000   -0.41408
442880.0000   -0.74081
442920.0000    0.09471
442960.0000   -0.29305
443000.0000   -0.61036
443040.0000    0.51338
443080.0000   -0.12351
443120.0000    0.12667
443160.0000    0.65811
443200.0000   -0.32988
443240.0000   -0.33800
443280.0000   -0.73823
443320.0000   -0.74971
443360.0000    0.16876
443400.0000    0.37975
443440.0000    1.21644
443480.0000    0.30039
443520.0000    0.00812
443560.0000    0.51664
443600.0000    0.36727
443640.0000   -0.33680
443680.0000   -0.72776
443720.0000   -1.47481
443760.0000    0.09607
443800.0000   -1.03946
443840.0000   -0.16935
443880.0000   -0.19430
443920.0000    0.47405
443960.0000    0.40288
444000.0000   -0.79732
444040.0000    0.18104
444080.0000   -0.43696
444120.0000   -0.21949
444160.0000   -0.73814
444200.0000    0.55497
444240.0000    1.04743
444280.0000    0.33109
444320.0000    0.92258
444360.0000   -0.58166
444400.0000   -0.76819
444440.0000   -0.31680
444480.0000   -0.14915
444520.0000   -1.60546
444560.0000   -1.15287
444600.0000   -0.72686
444640.0000   -0.24327
444680.0000   -0.09382
444720.0000   -0.62990
444760.0000   -0.53170
444800.0000   -0.62033
444840.0000    0.05036
444880.0000   -0.32690
444920.0000    0.13934
444960.0000   -0.84312
445000.0000   -0.97238
445040.0000   -0.34130
445080.0000   -0.97824
445120.0000    0.02150
445160.0000   -0.71060
445200.0000   -0.32621
445240.0000    0.08011
445280.0000   -0.48390
445320.0000    0.25640
445360.0000    0.46179
445400.0000    0.73181
445440.0000   -0.43607
445480.0000   -0.34361
445520.0000   -0.53434
445560.0000   -0.20058
445600.0000   -0.13420
445640.0000   -0.05797
445680.0000   -0.88033
445720.0000   -0.63942
445760.0000    0.00422
445800.0000   -0.66585
445840.0000   -1.12005
445880.0000    0.53558
445920.0000   -0.43591
445960.0000    0.13567
446000.0000   -0.83691
446040.0000    0.11394
446080.0000   -0.86089
446120.0000   -0.36352
446160.0000   -0.81242
446200.0000   -0.73826
446240.0000   -0.59399
446280.0000   -0.25941
446320.0000   -1.05720
446360.0000   -1.55818
446400.0000   -0.05651
446440.0000   -1.55160
446480.0000   -0.30608
446520.0000   -1.22472
446560.0000   -1.13467
446600.0000   -1.42666
446640.0000   -0.49498
446680.0000    0.01048
446720.0000    0.17797
446760.0000    0.76495
446800.0000   -0.07529
446840.0000    0.11227
446880.0000   -0.80932
446920.0000   -0.88222
446960.0000   -0.42856
447000.0000    0.05886
447040.0000    0.22118
447080.0000    0.11244
447120.0000   -0.04121
447160.0000    0.36601
447200.0000    0.69180
447240.0000   -0.71964
447280.0000   -0.39700
447320.0000   -0.37327
447360.0000   -0.46109
447400.0000   -0.65030
447440.0000   -0.33265
447480.0000   -0.17413
447520.0000   -0.72274
447560.0000   -0.59483
447600.0000   -0.23168
447640.0000    0.13169
447680.0000   -0.13376
447720.0000   -0.55064
447760.0000   -0.00759
447800.0000   -0.55642
447840.0000    0.37635
447880.0000   -1.36914
447920.0000   -0.71961
447960.0000   -0.34350
448000.0000   -0.37294
448040.0000   -1.06656
448080.0000   -0.47340
448120.0000   -0.72368
448160.0000   -0.54477
448200.0000   -0.27040
448240.0000   -0.66061
448280.0000   -0.23737
448320.0000   -0.13998
448360.0000   -1.36711
448400.0000   -0.03847
448440.0000    0.38542
448480.0000    0.03989
448520.0000    0.40067
448560.0000    0.31050
448600.0000    0.00306
448640.0000   -0.15710
448680.0000    0.26097
448720.0000   -0.21922
448760.0000   -0.78065
448800.0000   -0.15876
448840.0000    0.07619
448880.0000    1.01214
448920.0000   -0.20927
448960.0000   -0.09267
449000.0000   -0.40520
449040.0000    0.20207
449080.0000   -0.08823
449120.0000    0.12084
449160.0000    0.34356
449200.0000   -0.02093
449240.0000   -0.71823
449280.0000   -0.37322
449320.0000   -0.07731
449360.0000   -0.25408
449400.0000    0.64346
449440.0000    0.71565
449480.0000    0.49457
449520.0000    0.15034
449560.0000    0.51059
449600.0000    0.23669
449640.0000   -0.40528
449680.0000   -0.12764
449720.0000    0.42228
449760.0000   -0.25327
449800.0000   -0.11417
449840.0000    0.55419
449880.0000    0.68373
449920.0000    0.49895
449960.0000    1.40926
450000.0000    0.09593
450040.0000    0.84017
450080.0000    0.77069
450120.0000    0.59834
450160.0000   -0.45364
450200.0000    0.72994
450240.0000    0.15513
450280.0000    0.77049
450320.0000    0.31623
450360.0000   -0.56294
450400.0000    0.69342
450440.0000    0.41034
450480.0000    0.74825
450520.0000    0.97499
450560.0000    0.85562
450600.0000    1.16787
450640.0000    1.31032
450680.0000    0.96340
450720.0000    0.92925
450760.0000    0.88505
450800.0000    1.20843
450840.0000    0.72298
450880.0000    0.99588
450920.0000    1.02225
450960.0000    1.58196
451000.0000    1.16937
451040.0000    0.71535
451080.0000    1.02985
451120.0000    0.58507
451160.0000    1.35850
451200.0000    0.65643
451240.0000    0.72976
451280.0000    0.56108
451320.0000    0.32042
451360.0000    0.82100
451400.0000    0.60670
451440.0000    0.00836
451480.0000    0.78308
451520.0000    0.50713
451560.0000    1.64017
451600.0000    0.43898
451640.0000    0.58485
451680.0000    1.00548
451720.0000    1.73586
451760.0000    1.42151
451800.0000    1.12623
451840.0000    1.67665
451880.0000    1.10769
451920.0000    1.15357
451960.0000    1.16574
452000.0000    0.97019
452040.0000    0.15018
452080.0000    0.80401
452120.0000   -0.43894
452160.0000    0.72419
452200.0000    0.65808
452240.0000    0.58019
452280.0000    0.92679
452320.0000    1.18471
452360.0000    1.30744
452400.0000   -0.02137
452440.0000    0.33554
452480.0000    0.21466
452520.0000   -0.04044
452560.0000    0.65745
452600.0000    0.21867
452640.0000    0.91872
452680.0000    0.60839
452720.0000    0.33806
452760.0000    0.65179
452800.0000    0.92425
452840.0000    0.62524
452880.0000    0.81191
452920.0000    1.12158
452960.0000    1.23895
453000.0000    0.69461
453040.0000    1.26975
453080.0000    0.37483
453120.0000    0.82500
453160.0000    0.89166
453200.0000    0.30316
453240.0000   -0.52326
453280.0000   -0.61540
453320.0000   -0.20014
453360.0000    0.42440
453400.0000   -0.01792
453440.0000    0.23708
453480.0000    0.31015
453520.0000    0.17554
453560.0000   -0.21341
453600.0000    0.00698
453640.0000   -0.05697
453680.0000    0.24456
453720.0000    0.64771
453760.0000    0.01877
453800.0000    0.49332
453840.0000   -0.23813
453880.0000   -0.34253
453920.0000   -0.12950
453960.0000   -0.00414
454000.0000    0.34788
454040.0000   -0.57430
454080.0000    0.25442
454120.0000    0.45372
454160.0000    0.77690
454200.0000   -0.03225
454240.0000    0.40196
454280.0000    0.18111
454320.0000   -0.05807
454360.0000   -0.13414
454400.0000    0.53072
454440.0000   -0.15005
454480.0000   -0.37261
454520.0000   -0.61456
454560.0000   -0.77897
454600.0000    0.36717
454640.0000   -0.02134
454680.0000   -0.25015
454720.0000    0.18119
454760.0000    0.52218
454800.0000   -0.02249
454840.0000    0.46032
454880.0000    0.21827
454920.0000    0.61802
454960.0000    0.87510
455000.0000    0.49823
455040.0000    1.01281
455080.0000    1.18406
455120.0000    1.43832
455160.0000    1.05540
455200.0000    1.67594
455240.0000    0.80069
455280.0000    0.09231
455320.0000    1.06999
455360.0000    1.11698
455400.0000    0.47190
455440.0000    1.24742
455480.0000    0.93246
455520.0000    0.46415
455560.0000   -0.06182
455600.0000    0.34127
455640.0000    0.90192
455680.0000    0.61558
455720.0000    1.07268
455760.0000    1.10410
455800.0000    0.61586
455840.0000    0.20047
455880.0000    0.16378
455920.0000   -0.17525
455960.0000    0.87759
456000.0000    0.56171
456040.0000    0.50463
456080.0000    0.99313
456120.0000    0.38463
456160.0000    0.03666
456200.0000   -0.00046
456240.0000    0.39401
456280.0000    1.14697
456320.0000   -0.18164
456360.0000    0.12337
456400.0000   -0.48767
456440.0000    0.52348
456480.0000   -0.33247
456520.0000   -0.36807
456560.0000   -1.65040
456600.0000   -1.12477
456640.0000   -1.01852
456680.0000   -1.18670
456720.0000   -0.41106
456760.0000   -0.11376
456800.0000   -0.59651
456840.0000   -0.25199
456880.0000   -0.47040
456920.0000    0.13454
456960.0000    0.80664
457000.0000    0.32406
457040.0000    0.52333
457080.0000    0.97168
457120.0000    0.93814
457160.0000    0.26498
457200.0000    0.81018
457240.0000    0.00208
457280.0000    0.74922
457320.0000    0.40999
457360.0000    0.19945
457400.0000    0.77719
457440.0000   -0.31297
457480.0000   -0.06014
457520.0000    0.09781
457560.0000    1.28112
457600.0000    0.56649
457640.0000    0.74315
457680.0000   -0.13257
457720.0000    0.12629
457760.0000    1.26123
457800.0000    0.75838
457840.0000    0.26540
457880.0000    0.35975
457920.0000    0.55179
457960.0000    0.38104
458000.0000    0.32239
458040.0000    0.38800
458080.0000    0.80688
458120.0000    0.71645
458160.0000    0.96043
458200.0000    1.40585
458240.0000    1.32914
458280.0000    0.58650
458320.0000    0.16044
458360.0000    0.22977
458400.0000    0.38223
458440.0000   -0.01270
458480.0000    0.38206
458520.0000    0.08605
458560.0000    0.71179
458600.0000   -0.09061
458640.0000    0.28723
458680.0000    0.76751
458720.0000    0.66634
458760.0000    1.00146
458800.0000    0.76397
458840.0000    1.71151
458880.0000    0.44183
458920.0000    1.03572
458960.0000    0.92185
459000.0000   -0.00922
459040.0000    0.63250
459080.0000    0.65455
459120.0000    0.45242
459160.0000    0.76595
459200.0000    0.64856
459240.0000   -0.16824
459280.0000   -0.32338
459320.0000    0.68329
459360.0000    0.49559
459400.0000    0.07918
459440.0000    0.33296
459480.0000    0.97958
459520.0000    1.15828
459560.0000    1.47963
459600.0000    0.97414
459640.0000    1.03389
459680.0000    0.72285
459720.0000    0.71829
459760.0000    0.92338
459800.0000    0.23803
459840.0000    0.74382
459880.0000    1.44169
459920.0000    0.92502
459960.0000    1.40913
460000.0000    0.70859
460040.0000    0.68658
460080.0000    0.10227
460120.0000    0.24043
460160.0000    0.29873
460200.0000   -0.05156
460240.0000    0.73119
460280.0000    1.10033
460320.0000    1.55208
460360.0000    1.21003
460400.0000    0.70215
460440.0000    0.37471
460480.0000    1.36728
460520.0000    0.28802
460560.0000    0.75508
460600.0000    1.10231
460640.0000    0.50304
460680.0000    1.11555
460720.0000    0.84595
460760.0000   -0.37607
460800.0000    0.28623
460840.0000    1.06706
460880.0000   -0.08728
460920.0000    0.32536
460960.0000    0.24740
461000.0000    0.56611
461040.0000    0.79273
461080.0000    0.49279
461120.0000    0.13442
461160.0000    0.42060
461200.0000    0.49528
461240.0000   -0.32782
461280.0000    1.02683
461320.0000    0.64824
461360.0000    0.23716
461400.0000    0.74547
461440.0000    1.25717
461480.0000    0.07203
461520.0000    1.29784
461560.0000    1.66408
461600.0000    0.71640
461640.0000    0.52501
461680.0000    1.32785
461720.0000    0.49625
461760.0000    1.17647
461800.0000    1.15653
461840.0000    0.86984
461880.0000    0.71883
461920.0000    0.89444
461960.0000    1.07161
462000.0000    0.81116
462040.0000    0.94163
462080.0000    1.07373
462120.0000    0.11652
462160.0000    1.15327
462200.0000    1.01576
462240.0000    0.49085
462280.0000    0.70067
462320.0000    0.73002
462360.0000    1.36504
462400.0000    0.72250
462440.0000    0.48662
462480.0000    0.52359
462520.0000    1.02962
462560.0000    0.91976
462600.0000   -0.00378
462640.0000    0.29343
462680.0000    0.84593
462720.0000    0.59629
462760.0000    1.29468
462800.0000    1.83718
462840.0000    1.35468
462880.0000    1.16651
462920.0000    0.86526
462960.0000    0.73136
463000.0000    0.61106
463040.0000    1.14743
463080.0000    1.25926
463120.0000    1.00413
463160.0000    1.15069
463200.0000    0.82855
463240.0000    0.53593
463280.0000    1.07933
463320.0000    1.15524
463360.0000    0.74398
463400.0000    0.28911
463440.0000    1.66240
463480.0000    1.47833
463520.0000    0.80381
463560.0000    0.13633
463600.0000    0.21294
463640.0000   -0.20673
463680.0000   -0.88889
463720.0000   -0.85353
463760.0000    0.35130
463800.0000    0.10416
463840.0000    1.56351
463880.0000    0.46235
463920.0000   -0.20056
463960.0000    0.06854
464000.0000    0.41967
464040.0000   -0.81704
464080.0000   -0.80053
464120.0000   -0.55230
464160.0000   -0.48163
464200.0000   -1.05803
464240.0000   -0.31995
464280.0000   -0.01464
464320.0000   -0.62317
464360.0000   -0.46619
464400.0000   -0.25116
464440.0000   -1.39408
464480.0000    0.13539
464520.0000   -0.10724
464560.0000   -0.27141
464600.0000   -0.02648
464640.0000   -0.07230
464680.0000    0.19528
464720.0000    0.03055
464760.0000    0.00486
464800.0000    0.19007
464840.0000   -0.24389
464880.0000    0.36988
464920.0000    0.49057
464960.0000    0.78474
465000.0000   -0.04695
465040.0000    0.30983
465080.0000   -0.23918
465120.0000   -0.34088
465160.0000   -0.37347
465200.0000   -0.35635
465240.0000    0.34733
465280.0000    0.92663
465320.0000    0.69231
465360.0000    0.39210
465400.0000    1.02078
465440.0000   -0.09855
465480.0000   -0.11596
465520.0000    0.48539
465560.0000    0.40567
465600.0000    0.04083
465640.0000    0.37386
465680.0000    0.22871
465720.0000   -0.49138
465760.0000   -0.05695
465800.0000    0.68194
465840.0000   -0.08323
465880.0000   -0.37742
465920.0000   -0.78425
465960.0000   -0.43627
466000.0000    1.03731
466040.0000    0.15713
466080.0000    0.22322
466120.0000   -0.38452
466160.0000   -0.05063
466200.0000   -0.32464
466240.0000   -0.18184
466280.0000    0.24204
466320.0000    0.57000
466360.0000    0.84160
466400.0000    0.77691
466440.0000    0.51416
466480.0000    0.64697
466520.0000    0.51383
466560.0000    0.28609
466600.0000    0.65742
466640.0000    1.36893
466680.0000    0.41545
466720.0000    0.97959
466760.0000    0.25554
466800.0000    0.41302
466840.0000    0.23473
466880.0000   -0.88590
466920.0000   -0.23998
466960.0000   -0.61411
467000.0000    0.35583
467040.0000    0.10590
467080.0000   -0.60310
467120.0000    0.22104
467160.0000    0.40346
467200.0000    0.79151
467240.0000    0.81164
467280.0000    0.20514
467320.0000    0.73640
467360.0000    0.78202
467400.0000    1.16705
467440.0000    0.55136
467480.0000    0.80506
467520.0000    0.09527
467560.0000    0.30737
467600.0000   -0.04728
467640.0000    0.80151
467680.0000    0.19384
467720.0000    0.17682
467760.0000    0.46256
467800.0000    0.31709
467840.0000    0.58033
467880.0000    0.82157
467920.0000    0.47843
467960.0000    0.41174
468000.0000    0.00355
468040.0000    0.00177
468080.0000    0.53996
468120.0000   -0.33880
468160.0000    0.11024
468200.0000    0.50489
468240.0000   -0.09671
468280.0000    0.00233
468320.0000   -0.82829
468360.0000   -0.23503
468400.0000   -0.85453
468440.0000   -0.44040
468480.0000   -1.01869
468520.0000   -0.55510
468560.0000   -0.24644
468600.0000   -0.77572
468640.0000   -0.51107
468680.0000   -0.22585
468720.0000    0.04427
468760.0000   -0.39316
468800.0000    0.15213
468840.0000   -0.18302
468880.0000    0.12680
468920.0000   -0.09512
468960.0000    0.19468
469000.0000    0.63371
469040.0000    0.60334
469080.0000    0.67509
469120.0000    0.88646
469160.0000    1.08738
469200.0000    1.88533
469240.0000    0.92982
469280.0000    0.88425
469320.0000    1.05589
469360.0000    0.49106
469400.0000    0.69227
469440.0000    1.16863
469480.0000    0.94667
469520.0000    1.59485
469560.0000    1.22065
469600.0000    0.74942
469640.0000    0.37116
469680.0000    0.67278
469720.0000    0.83113
469760.0000    0.79804
469800.0000    0.62777
469840.0000    1.06706
469880.0000    0.15138
469920.0000    0.06392
469960.0000    0.65307
470000.0000    0.96863
470040.0000    0.44910
470080.0000    0.86724
470120.0000    1.38663
470160.0000    0.88219
470200.0000    1.07894
470240.0000    1.41314
470280.0000    1.17128
470320.0000    0.70479
470360.0000    0.78709
470400.0000    0.51224
470440.0000    0.97014
470480.0000   -0.27830
470520.0000   -0.13507
470560.0000   -0.03041
470600.0000   -0.08979
470640.0000    0.11061
470680.0000   -0.28621
470720.0000    0.58676
470760.0000   -0.52002
470800.0000    0.25189
470840.0000    1.05122
470880.0000    0.03246
470920.0000    0.29756
470960.0000    0.43726
471000.0000    0.79981
471040.0000    0.56164
471080.0000    0.77137
471120.0000    0.42444
471160.0000    0.56879
471200.0000    0.65309
471240.0000   -0.10379
471280.0000    0.14207
471320.0000    0.37259
471360.0000    0.52911
471400.0000    0.47716
471440.0000    0.50121
471480.0000   -0.03956
471520.0000   -0.03940
471560.0000    0.80231
471600.0000    1.07614
471640.0000    0.75627
471680.0000    0.04534
471720.0000   -0.22029
471760.0000   -0.54287
471800.0000    0.12780
471840.0000    0.38638
471880.0000    0.28843
471920.0000    0.55739
471960.0000    0.59476
472000.0000    0.89856
472040.0000    0.43220
472080.0000    0.67633
472120.0000    1.06180
472160.0000    0.70268
472200.0000    0.46173
472240.0000    0.55579
472280.0000    0.50071
472320.0000    0.26344
472360.0000    0.76071
472400.0000    0.43432
472440.0000    1.02665
472480.0000    0.20270
472520.0000    1.15879
472560.0000    0.61210
472600.0000    0.73370
472640.0000    0.77576
472680.0000    0.31170
472720.0000    0.34887
472760.0000    1.19959
472800.0000    1.09537
472840.0000    0.53049
472880.0000    0.69510
472920.0000    0.98570
472960.0000    0.77394
473000.0000    0.67045
473040.0000    0.11590
473080.0000    0.52226
473120.0000    0.38889
473160.0000   -0.54050
473200.0000   -0.58311
473240.0000   -1.16974
473280.0000    0.12984
473320.0000    0.54270
473360.0000    0.40716
473400.0000    0.25352
473440.0000    0.12878
473480.0000    0.29823
473520.0000    0.16859
473560.0000   -0.15989
473600.0000    0.39737
473640.0000    0.48650
473680.0000    0.36603
473720.0000   -0.50879
473760.0000   -0.44833
473800.0000   -0.64356
473840.0000   -0.16156
473880.0000    0.37150
473920.0000   -0.15686
473960.0000   -0.28456
474000.0000    0.26229
474040.0000    0.39840
474080.0000    0.13089
474120.0000    0.23521
474160.0000   -0.05698
474200.0000    0.12298
474240.0000   -0.42784
474280.0000   -0.20895
474320.0000   -0.12807
474360.0000   -0.33197
474400.0000    0.08208
474440.0000   -0.64708
474480.0000    0.16197
474520.0000   -0.19456
474560.0000   -0.48865
474600.0000   -0.33583
474640.0000   -0.55796
474680.0000   -0.12068
474720.0000   -0.43107
474760.0000   -0.13168
474800.0000   -0.60853
474840.0000   -0.46407
474880.0000   -0.66743
474920.0000    0.09724
474960.0000   -0.43710
475000.0000   -0.19028
475040.0000   -0.27513
475080.0000    0.36233
475120.0000   -0.27519
475160.0000   -0.49646
475200.0000   -0.08375
475240.0000   -0.04075
475280.0000   -0.41391
475320.0000   -0.09991
475360.0000    0.35025
475400.0000    0.63572
475440.0000   -0.36345
475480.0000    0.22619
475520.0000   -0.32356
475560.0000   -0.81454
475600.0000   -0.89931
475640.0000   -0.01917
475680.0000   -0.23639
475720.0000   -0.43184
475760.0000   -0.97365
475800.0000   -0.97686
475840.0000    0.44439
475880.0000   -0.17238
475920.0000   -0.22745
475960.0000    0.30207
476000.0000   -0.20948
476040.0000   -0.49202
476080.0000    0.05892
476120.0000    0.94253
476160.0000    0.58826
476200.0000    0.07909
476240.0000    0.26243
476280.0000    0.21580
476320.0000    0.26450
476360.0000   -0.17725
476400.0000   -0.06929
476440.0000   -0.50675
476480.0000   -0.90887
476520.0000   -0.72645
476560.0000   -0.47075
476600.0000   -0.34379
476640.0000    0.29898
476680.0000    0.16568
476720.0000   -0.49369
476760.0000    0.10154
476800.0000    0.02842
476840.0000   -0.13336
476880.0000    0.33020
476920.0000    0.58397
476960.0000    0.34729
477000.0000    0.28340
477040.0000   -0.21984
477080.0000   -0.75422
477120.0000    0.28068
477160.0000    0.35080
477200.0000    0.14888
477240.0000    0.12959
477280.0000    0.00318
477320.0000    0.14558
477360.0000    0.28936
477400.0000    0.19744
477440.0000    0.23623
477480.0000    0.20268
477520.0000   -0.04449
477560.0000   -0.32543
477600.0000   -0.28846
477640.0000   -0.42176
477680.0000   -0.72760
477720.0000   -0.36980
477760.0000    1.17046
477800.0000    0.04385
477840.0000    0.14935
477880.0000    0.92101
477920.0000   -0.24504
477960.0000   -0.34755
478000.0000   -0.07158
478040.0000    0.13501
478080.0000    0.04971
478120.0000    0.37016
478160.0000   -0.31444
478200.0000    0.32147
478240.0000    0.14650
478280.0000    0.25451
478320.0000    0.16113
478360.0000    0.46156
478400.0000   -0.55071
478440.0000    0.44332
478480.0000    0.51347
478520.0000    0.12066
478560.0000    0.65979
478600.0000    0.40240
478640.0000    0.58754
478680.0000    0.22278
478720.0000    0.07165
478760.0000    0.87129
478800.0000   -0.02535
478840.0000    0.36371
478880.0000    0.32607
478920.0000    0.68186
478960.0000   -0.23797
479000.0000    0.03465
479040.0000    0.28641
479080.0000    0.22848
479120.0000    0.48840
479160.0000   -0.12560
479200.0000    0.41851
479240.0000   -0.55096
479280.0000   -0.43693
479320.0000   -0.43544
479360.0000    0.24347
479400.0000    0.63322
479440.0000   -0.37327
479480.0000    0.57428
479520.0000   -0.45522
479560.0000   -0.02609
479600.0000    0.55097
479640.0000    0.61486
479680.0000    0.36296
479720.0000    0.34224
479760.0000   -0.13512
479800.0000   -0.37011
479840.0000    0.00052
479880.0000    0.05335
479920.0000    0.24491
479960.0000    0.63479
480000.0000    0.03972
480040.0000   -0.10079
480080.0000    0.33933
480120.0000    0.90833
480160.0000    0.30228
480200.0000    0.27357
480240.0000    0.82767
480280.0000    0.31219
480320.0000    0.57474
480360.0000    0.90487
480400.0000    0.75331
480440.0000    0.86216
480480.0000    0.69296
480520.0000   -0.03772
480560.0000    0.13877
480600.0000    0.48315
480640.0000    0.46797
480680.0000   -0.11854
480720.0000    0.15927
480760.0000   -0.17984
480800.0000    0.47122
480840.0000    0.29096
480880.0000    0.42587
480920.0000    0.24910
480960.0000    0.31148
481000.0000   -0.49814
481040.0000    0.34048
481080.0000    0.19994
481120.0000    0.28260
481160.0000   -0.00705
481200.0000    0.70535
481240.0000    0.31214
481280.0000   -0.11723
481320.0000    0.21396
481360.0000   -0.51490
481400.0000   -0.22507
481440.0000   -0.69662
481480.0000   -0.23704
481520.0000   -1.08539
481560.0000   -1.18015
481600.0000   -0.38511
481640.0000   -0.25766
481680.0000   -0.41116
481720.0000   -0.12661
481760.0000    0.44149
481800.0000    0.57311
481840.0000    0.93877
481880.0000    0.54349
481920.0000    0.41239
481960.0000    0.02549
482000.0000    0.33911
482040.0000    0.64606
482080.0000    0.30419
482120.0000    0.17742
482160.0000   -0.35630
482200.0000   -0.49680
482240.0000    0.10262
482280.0000    0.38146
482320.0000    0.12243
482360.0000    0.71292
482400.0000   -0.16898
482440.0000   -0.15924
482480.0000    0.08924
482520.0000    0.12107
482560.0000    0.06877
482600.0000    0.35842
482640.0000   -0.23198
482680.0000    0.76102
482720.0000    0.71779
482760.0000    0.57132
482800.0000    0.56408
482840.0000    1.60781
482880.0000    0.61664
482920.0000    0.53230
482960.0000    0.14134
483000.0000    0.30159
483040.0000    0.38313
483080.0000    0.35020
483120.0000    0.53071
483160.0000    0.65598
483200.0000    0.04672
483240.0000    0.16737
483280.0000    0.30946
483320.0000    0.20012
483360.0000   -0.16742
483400.0000    0.43673
483440.0000    0.10260
483480.0000    0.26398
483520.0000    0.29366
483560.0000    0.27415
483600.0000    0.15814
483640.0000    0.02614
483680.0000   -0.04735
483720.0000    0.20408
483760.0000    0.47569
483800.0000    0.81295
483840.0000   -0.47625
483880.0000    0.15511
483920.0000    0.10653
483960.0000   -0.15192
484000.0000   -0.04576
484040.0000    0.03763
484080.0000    0.67303
484120.0000    0.59669
484160.0000    0.78235
484200.0000    0.68681
484240.0000    1.22889
484280.0000    0.85507
484320.0000    0.82022
484360.0000    1.15818
484400.0000    1.18538
484440.0000    1.29417
484480.0000    1.05306
484520.0000    1.12375
484560.0000    0.78828
484600.0000    0.47865
484640.0000    0.72588
484680.0000    0.23287
484720.0000   -0.03538
484760.0000   -0.92326
484800.0000    0.22273
484840.0000   -0.13218
484880.0000    1.09999
484920.0000    0.38497
484960.0000    0.34705
485000.0000    1.02632
485040.0000   -0.46529
485080.0000   -0.86113
485120.0000   -0.02159
485160.0000   -0.00079
485200.0000   -0.24954
485240.0000    0.13296
485280.0000    1.13529
485320.0000    0.56468
485360.0000    1.00302
485400.0000    0.40885
485440.0000    0.40833
485480.0000    1.92253
485520.0000    1.48158
485560.0000    0.60580
485600.0000    0.69936
485640.0000    0.33297
485680.0000    0.98098
485720.0000    0.77565
485760.0000    0.46922
485800.0000    0.27506
485840.0000    0.98270
485880.0000    0.21795
485920.0000    0.50109
485960.0000    0.19939
486000.0000    0.44842
486040.0000   -0.49219
486080.0000    0.15058
486120.0000    0.25519
486160.0000    0.81931
486200.0000   -0.93573
486240.0000    0.12436
486280.0000   -0.58648
486320.0000    0.00300
486360.0000    0.21624
486400.0000   -0.19281
486440.0000   -0.35958
486480.0000    0.12758
486520.0000   -0.87114
486560.0000   -0.01526
486600.0000   -0.34582
486640.0000   -0.22297
486680.0000   -0.16466
486720.0000   -0.25006
486760.0000   -1.03719
486800.0000   -0.35664
486840.0000   -0.55751
486880.0000   -1.06878
486920.0000    0.52904
486960.0000   -0.22222
487000.0000   -0.09426
487040.0000    0.49437
487080.0000    0.57400
487120.0000    0.59754
487160.0000    0.71319
487200.0000    0.49368
487240.0000    0.52715
487280.0000    0.97380
487320.0000    0.88171
487360.0000    0.58873
487400.0000    0.33972
487440.0000    0.58962
487480.0000    1.01328
487520.0000    0.81947
487560.0000    0.99702
487600.0000    0.02813
487640.0000   -0.46530
487680.0000   -0.49613
487720.0000    0.37183
487760.0000    0.42294
487800.0000    0.57865
487840.0000    0.25414
487880.0000    0.60404
487920.0000    1.21463
487960.0000    0.65439
488000.0000    1.07338
488040.0000    0.40763
488080.0000    0.68198
488120.0000    0.84721
488160.0000    0.90210
488200.0000    0.51470
488240.0000    0.33027
488280.0000    0.38970
488320.0000    0.71392
488360.0000    0.77806
488400.0000    0.35942
488440.0000    0.15133
488480.0000    0.78535
488520.0000    0.32356
488560.0000    0.39294
488600.0000    0.07484
488640.0000   -0.37054
488680.0000    0.25537
488720.0000    0.53258
488760.0000    0.57174
488800.0000    0.72434
488840.0000    0.88825
488880.0000    0.56346
488920.0000    0.44569
488960.0000    0.73127
489000.0000    0.83712
489040.0000    0.86579
489080.0000   -0.05225
489120.0000    0.26354
489160.0000    0.14910
489200.0000    0.72830
489240.0000    0.71574
489280.0000    0.35730
489320.0000   -0.07664
489360.0000    0.18858
489400.0000    0.56877
489440.0000    1.25054
489480.0000    0.29923
489520.0000    0.43105
489560.0000    0.40924
489600.0000   -0.11030
489640.0000    0.39932
489680.0000    0.61244
489720.0000    0.32923
489760.0000    0.52686
489800.0000    0.50743
489840.0000    0.44883
489880.0000    0.68805
489920.0000    0.18027
489960.0000    0.93491
490000.0000    0.33450
490040.0000   -0.05183
490080.0000   -0.76972
490120.0000    0.28728
490160.0000    0.85536
490200.0000    0.65833
490240.0000    0.63360
490280.0000    0.61733
490320.0000   -0.32546
490360.0000    0.50684
490400.0000    0.23192
490440.0000    0.07288
490480.0000    0.17623
490520.0000    0.45498
490560.0000    0.65399
490600.0000    0.13826
490640.0000    1.18959
490680.0000    0.83833
490720.0000    0.85765
490760.0000    1.90676
490800.0000    1.29855
490840.0000    0.97240
490880.0000    0.91005
490920.0000    0.21423
490960.0000    0.16783
491000.0000    1.06992
491040.0000    0.57376
491080.0000    0.28440
491120.0000    0.37973
491160.0000    0.63207
491200.0000    1.03867
491240.0000    1.15661
491280.0000    0.61113
491320.0000    1.45779
491360.0000    0.28605
491400.0000    0.86146
491440.0000    1.09113
491480.0000    0.79306
491520.0000    1.21115
491560.0000    0.15858
491600.0000   -0.42290
491640.0000   -0.24958
491680.0000    0.33159
491720.0000    0.17688
491760.0000   -0.16657
491800.0000   -0.38369
491840.0000    0.32398
491880.0000   -0.41519
491920.0000   -0.34880
491960.0000    0.81683
492000.0000    0.77769
492040.0000    0.30516
492080.0000    0.84629
492120.0000    0.23451
492160.0000    0.55741
492200.0000    0.80434
492240.0000    1.07090
492280.0000    1.70780
492320.0000    1.10421
492360.0000    1.07945
492400.0000    1.00856
492440.0000    0.71942
492480.0000   -0.19086
492520.0000    0.71418
492560.0000   -0.23936
492600.0000    0.19517
492640.0000    0.04734
492680.0000    0.06971
492720.0000   -0.06630
492760.0000    0.49802
492800.0000   -0.41915
492840.0000    1.11819
492880.0000   -0.24000
492920.0000   -0.57300
492960.0000   -0.03274
493000.0000   -0.03311
493040.0000    0.03241
493080.0000    0.53725
493120.0000    1.14836
493160.0000    1.11774
493200.0000    1.16008
493240.0000   -0.11490
493280.0000    0.96595
493320.0000    0.34912
493360.0000    1.25161
493400.0000    1.06438
493440.0000    0.64465
493480.0000    0.64642
493520.0000    0.51222
493560.0000    1.07135
493600.0000    1.33042
493640.0000    1.01390
493680.0000    1.42020
493720.0000    1.10244
493760.0000    1.57553
493800.0000    1.24077
493840.0000    0.74692
493880.0000    0.61129
493920.0000    0.54194
493960.0000    0.34927
494000.0000    1.28490
494040.0000    1.21264
494080.0000    1.77631
494120.0000    0.85383
494160.0000    0.92181
494200.0000    1.04090
494240.0000    1.68673
494280.0000    0.27365
494320.0000    0.69838
494360.0000    0.24582
494400.0000   -0.54781
494440.0000    0.70380
494480.0000    0.08446
494520.0000   -0.02990
494560.0000    0.51048
494600.0000    0.73185
494640.0000   -0.29376
494680.0000    0.50326
494720.0000   -0.13184
494760.0000    0.40487
494800.0000    0.81878
494840.0000    0.22289
494880.0000    0.27926
494920.0000    0.17721
494960.0000    0.72016
495000.0000    0.64826
495040.0000    1.03408
495080.0000    0.95410
495120.0000    0.37344
495160.0000   -0.11385
495200.0000    0.53993
495240.0000    0.49870
495280.0000   -0.07104
495320.0000    0.14066
495360.0000   -0.61461
495400.0000   -0.46956
495440.0000    0.10298
495480.0000    0.29950
495520.0000    0.60855
495560.0000    0.30452
495600.0000   -0.08081
495640.0000    0.64295
495680.0000   -0.33740
495720.0000   -0.25801
495760.0000   -0.01406
495800.0000    0.18350
495840.0000   -0.46414
495880.0000   -0.01431
495920.0000    0.05428
495960.0000    0.36406
496000.0000    0.61718
496040.0000    0.28815
496080.0000   -0.10150
496120.0000    0.57055
496160.0000    0.48251
496200.0000   -0.53492
496240.0000   -0.33420
496280.0000    0.03516
496320.0000    0.66159
496360.0000   -0.19269
496400.0000   -0.73313
496440.0000    0.54763
496480.0000   -0.78791
496520.0000    0.37356
496560.0000    0.85123
496600.0000    1.07576
496640.0000   -0.06286
496680.0000    0.80898
496720.0000    0.58249
496760.0000    1.93424
496800.0000    0.75278
496840.0000    0.26961
496880.0000    0.14022
496920.0000    0.12576
496960.0000    0.63406
497000.0000    0.23486
497040.0000    0.66151
497080.0000    0.02162
497120.0000    1.22809
497160.0000   -0.25838
497200.0000    0.13449
497240.0000    0.20601
497280.0000   -0.10779
497320.0000   -0.09978
497360.0000    0.47256
497400.0000    0.07929
497440.0000    0.21831
497480.0000    0.29862
497520.0000    0.06588
497560.0000    0.28018
497600.0000    0.36142
497640.0000   -0.43659
497680.0000   -0.72715
497720.0000    0.03112
497760.0000    0.03811
497800.0000   -0.11946
497840.0000    0.23795
497880.0000    0.57544
497920.0000    1.06455
497960.0000    0.41681
498000.0000    0.56634
498040.0000    0.73905
498080.0000    0.62629
498120.0000    0.58639
498160.0000    0.95117
498200.0000    0.55045
498240.0000    0.26937
498280.0000    0.05673
498320.0000   -0.15318
498360.0000   -0.25314
498400.0000    0.43580
498440.0000    0.16923
498480.0000   -0.18440
498520.0000   -0.25020
498560.0000   -0.40303
498600.0000   -2.02133
498640.0000   -0.64155
498680.0000   -0.98450
498720.0000   -0.64128
498760.0000   -0.16279
498800.0000    0.09081
498840.0000   -0.81229
498880.0000    0.03044
498920.0000   -0.29939
498960.0000    0.06558
499000.0000    0.08443
499040.0000    0.35619
499080.0000   -0.09896
499120.0000   -0.27632
499160.0000   -0.18382
499200.0000    1.03472
499240.0000    0.80126
499280.0000    0.98186
499320.0000    0.07308
499360.0000   -0.00741
499400.0000    1.00455
499440.0000    0.49780
499480.0000    1.40940
499520.0000    1.28299
499560.0000    1.40315
499600.0000    1.03001
499640.0000   -0.09961
499680.0000   -0.10083
499720.0000    0.92788
499760.0000    0.43079
499800.0000   -0.38164
499840.0000    0.66767
499880.0000    0.94967
499920.0000    0.17573
499960.0000    0.36445
500000.0000    0.50393
500040.0000    0.05374
500080.0000    1.12900
500120.0000    1.26295
500160.0000    0.77547
500200.0000    0.34274
500240.0000    1.04392
500280.0000    1.24712
500320.0000    0.29156
500360.0000    1.47229
500400.0000    1.32035
500440.0000    1.17001
500480.0000    0.80348
500520.0000    1.30065
500560.0000    1.49425
500600.0000    0.95993
500640.0000    0.21996
500680.0000    0.18004
500720.0000    0.70896
500760.0000    1.24451
500800.0000    1.38355
500840.0000    0.84243
500880.0000    0.00381
500920.0000    1.00930
500960.0000    2.03523
501000.0000    1.51442
501040.0000    0.91289
501080.0000    1.78188
501120.0000    0.86895
501160.0000    0.53585
501200.0000    1.00314
501240.0000    0.83309
501280.0000    1.02525
501320.0000    1.94171
501360.0000    1.78877
501400.0000    2.35935
501440.0000    2.12776
501480.0000    1.30128
501520.0000    2.42781
501560.0000    1.82946
501600.0000    1.66954
501640.0000    2.03136
501680.0000    2.62835
501720.0000    1.88860
501760.0000    2.19819
501800.0000    2.84874
501840.0000    2.33132
501880.0000    2.57537
501920.0000    2.83072
501960.0000    2.33884
502000.0000    2.31094
502040.0000    2.22748
502080.0000    2.62832
502120.0000    2.64259
502160.0000    3.53858
502200.0000    3.36964
502240.0000    3.32017
502280.0000    4.36723
502320.0000    3.81683
502360.0000    2.93474
502400.0000    3.02525
502440.0000    3.29660
502480.0000    3.00796
502520.0000    3.94885
502560.0000    3.43827
502600.0000    3.63609
502640.0000    2.87430
502680.0000    2.50628
502720.0000    3.38031
502760.0000    3.44766
502800.0000    2.57226
502840.0000    3.53545
502880.0000    2.79206
502920.0000    3.55258
502960.0000    3.29288
503000.0000    3.60270
503040.0000    3.72966
503080.0000    4.08901
503120.0000    3.76078
503160.0000    2.99724
503200.0000    2.92168
503240.0000    2.85668
503280.0000    2.75315
503320.0000    2.89141
503360.0000    2.62534
503400.0000    3.00952
503440.0000    3.10892
503480.0000    4.04903
503520.0000    2.79721
503560.0000    3.72250
503600.0000    3.22337
503640.0000    2.79821
503680.0000    3.13354
503720.0000    2.97479
503760.0000    2.96216
503800.0000    2.65703
503840.0000    1.95456
503880.0000    3.48027
503920.0000    2.76659
503960.0000    2.79910
504000.0000    1.83904
504040.0000    1.37578
504080.0000    2.50507
504120.0000    1.74252
504160.0000    1.89303
504200.0000    2.50192
504240.0000    1.83604
504280.0000    1.94254
504320.0000    2.20434
504360.0000    1.86864
504400.0000    1.86190
504440.0000    2.13556
504480.0000    2.44561
504520.0000    1.67954
504560.0000    2.21837
504600.0000    2.14153
504640.0000    2.67260
504680.0000    2.55479
504720.0000    2.53572
504760.0000    2.19177
504800.0000    1.89928
504840.0000    1.95303
504880.0000    1.38982
504920.0000    1.14546
504960.0000    1.24117
505000.0000    1.49226
505040.0000    1.45026
505080.0000    2.62255
505120.0000    1.08296
505160.0000    1.28465
505200.0000    1.54683
505240.0000    1.08441
505280.0000    0.83002
505320.0000    0.64673
505360.0000    0.93052
505400.0000    0.41031
505440.0000   -0.07701
505480.0000    0.23911
505520.0000    0.98346
505560.0000    2.30694
505600.0000    2.29360
505640.0000    2.37058
505680.0000    1.99848
505720.0000    1.90930
505760.0000    1.76810
505800.0000    1.93628
505840.0000    2.23221
505880.0000    1.01237
505920.0000    2.31927
505960.0000    2.23841
506000.0000    2.19149
506040.0000    2.20773
506080.0000    1.78840
506120.0000    1.98405
506160.0000    3.14552
506200.0000    1.80597
506240.0000    2.73765
506280.0000    3.28282
506320.0000    2.59704
506360.0000    1.64673
506400.0000    1.89453
506440.0000    2.18056
506480.0000    2.62064
506520.0000    1.89136
506560.0000    1.77956
506600.0000    2.04260
506640.0000    1.88453
506680.0000    1.56616
506720.0000    2.13721
506760.0000    2.03736
506800.0000    2.51880
506840.0000    1.83468
506880.0000    1.27664
506920.0000    2.57689
506960.0000    1.37705
507000.0000    2.48406
507040.0000    2.25195
507080.0000    2.34389
507120.0000    2.87527
507160.0000    1.06111
507200.0000    1.86213
507240.0000    1.54765
507280.0000    1.54611
507320.0000    1.98199
507360.0000    2.47398
507400.0000    1.80273
507440.0000    1.64896
507480.0000    1.32990
507520.0000    1.64796
507560.0000    1.28978
507600.0000    1.60392
507640.0000    2.25528
507680.0000    2.82635
507720.0000    2.35899
507760.0000    2.18039
507800.0000    1.27417
507840.0000    1.85147
507880.0000    1.58439
507920.0000    1.42304
507960.0000    2.20129
508000.0000    2.00235
508040.0000    2.08069
508080.0000    1.63679
508120.0000    1.71973
508160.0000    2.39038
508200.0000    1.76427
508240.0000    1.01928
508280.0000    0.99313
508320.0000    1.09679
508360.0000    1.20765
508400.0000    0.58874
508440.0000    0.56175
508480.0000    1.25910
508520.0000    0.99826
508560.0000    1.72012
508600.0000    0.69492
508640.0000    0.86175
508680.0000    0.64196
508720.0000    0.42323
508760.0000    1.53974
508800.0000    1.37653
508840.0000    2.02416
508880.0000    2.39821
508920.0000    1.29910
508960.0000    1.82332
509000.0000    1.16014
509040.0000    1.83442
509080.0000    1.12328
509120.0000    1.67087
509160.0000    0.96937
509200.0000    1.23760
509240.0000    0.36132
509280.0000    1.24471
509320.0000    1.08476
509360.0000    0.23459
509400.0000    0.64627
509440.0000    0.33462
509480.0000    0.17510
509520.0000    0.43259
509560.0000    0.55092
509600.0000    0.20943
509640.0000    0.03782
509680.0000    0.43432
509720.0000    1.06844
509760.0000    0.43482
509800.0000    0.82855
509840.0000    1.38593
509880.0000    0.90736
509920.0000    1.26686
509960.0000    0.79867
510000.0000    1.02222
510040.0000    1.06515
510080.0000    0.85730
510120.0000    0.68646
510160.0000   -0.35383
510200.0000    0.59570
510240.0000    0.93111
510280.0000    1.21761
510320.0000    1.23832
510360.0000    1.40163
510400.0000    1.56095
510440.0000    1.68931
510480.0000    1.26690
510520.0000    1.27889
510560.0000    1.03324
510600.0000    1.45815
510640.0000    1.06727
510680.0000    1.48813
510720.0000    0.90092
510760.0000    0.60203
510800.0000    0.31411
510840.0000    0.84463
510880.0000    0.78709
510920.0000    0.84398
510960.0000    0.81646
511000.0000    0.23513
511040.0000    1.03751
511080.0000    0.05702
511120.0000    1.36617
511160.0000    1.06409
511200.0000    1.29624
511240.0000    1.00951
511280.0000    0.29109
511320.0000    0.06632
511360.0000    1.03760
511400.0000    1.23552
511440.0000    1.18234
511480.0000    0.48279
511520.0000   -0.21465
511560.0000    0.48060
511600.0000    0.67546
511640.0000   -0.20281
511680.0000    0.40108
511720.0000    0.84141
511760.0000    0.76592
511800.0000    0.87238
511840.0000    0.60852
511880.0000    0.60338
511920.0000    1.18986
511960.0000    1.54524
512000.0000    1.21803
512040.0000    2.38304
512080.0000    1.96001
512120.0000    2.23132
512160.0000    2.34500
512200.0000    2.31030
512240.0000    1.11516
512280.0000    1.66777
512320.0000    0.75085
512360.0000    0.16416
512400.0000    1.27345
512440.0000    2.20756
512480.0000    1.58130
512520.0000    0.64890
512560.0000    1.73599
512600.0000    0.10055
512640.0000    0.75172
512680.0000    0.48998
512720.0000    0.41243
512760.0000    0.26239
512800.0000    0.71558
512840.0000   -0.03615
512880.0000    0.81399
512920.0000    0.53356
512960.0000    0.47381
513000.0000   -0.03840
513040.0000    0.89998
513080.0000    1.06154
513120.0000    0.14298
513160.0000    0.37553
513200.0000    0.82173
513240.0000    0.05004
513280.0000    0.40784
513320.0000   -0.17266
513360.0000    0.13980
513400.0000    1.27510
513440.0000    1.00938
513480.0000    1.80278
513520.0000    0.72884
513560.0000    1.82782
513600.0000    1.95254
513640.0000    1.02350
513680.0000    0.57249
513720.0000    0.28942
513760.0000    0.94623
513800.0000    0.79225
513840.0000    0.80051
513880.0000    1.03056
513920.0000    1.20376
513960.0000    0.98407
514000.0000    1.37353
514040.0000    0.94392
514080.0000    0.45871
514120.0000    0.23892
514160.0000    1.58815
514200.0000    1.01353
514240.0000    0.91571
514280.0000    0.96150
514320.0000    1.22154
514360.0000    1.56884
514400.0000    1.24336
514440.0000    1.40083
514480.0000    0.93600
514520.0000    0.10234
514560.0000    0.11371
514600.0000    1.17029
514640.0000   -0.17805
514680.0000    0.13715
514720.0000    0.00881
514760.0000    0.17267
514800.0000    0.55840
514840.0000    0.32579
514880.0000    0.79653
514920.0000    0.54256
514960.0000    1.14525
515000.0000    0.01014
515040.0000    0.79206
515080.0000    0.42535
515120.0000    0.28208
515160.0000    0.43760
515200.0000    0.74532
515240.0000    1.33646
515280.0000    0.54527
515320.0000    1.04770
515360.0000    0.74752
515400.0000    0.81102
515440.0000    0.37616
515480.0000   -0.03938
515520.0000    0.48103
515560.0000    0.07168
515600.0000    0.01759
515640.0000   -0.12212
515680.0000    0.69408
515720.0000    0.67692
515760.0000    1.53701
515800.0000    1.39698
515840.0000    1.26462
515880.0000    1.03837
515920.0000    1.23099
515960.0000    1.26379
516000.0000    1.00310
516040.0000    1.58712
516080.0000    1.77705
516120.0000    0.71824
516160.0000    1.12457
516200.0000    1.15851
516240.0000    0.52641
516280.0000    1.84620
516320.0000    1.34956
516360.0000    0.68132
516400.0000    1.60049
516440.0000    1.45870
516480.0000    0.51594
516520.0000    1.17558
516560.0000    1.18887
516600.0000    0.83514
516640.0000    0.61843
516680.0000    0.45811
516720.0000   -0.16194
516760.0000    0.53464
516800.0000   -0.23533
516840.0000    0.02970
516880.0000    1.41889
516920.0000    0.41353
516960.0000    0.33743
517000.0000    1.26286
517040.0000    0.37343
517080.0000   -0.04582
517120.0000    0.89621
517160.0000    0.27151
517200.0000    0.77134
517240.0000   -0.22521
517280.0000   -0.26704
517320.0000    0.18859
517360.0000    0.22402
517400.0000    1.45094
517440.0000    0.86460
517480.0000    0.49392
517520.0000    1.04587
517560.0000    0.35587
517600.0000    0.48554
517640.0000    0.83984
517680.0000    0.21481
517720.0000    0.69873
517760.0000    1.48757
517800.0000    1.08742
517840.0000    0.92412
517880.0000    1.15594
517920.0000    0.08712
517960.0000    0.64546
518000.0000   -0.00089
518040.0000   -0.53367
518080.0000    0.59843
518120.0000   -0.28984
518160.0000   -0.00883
518200.0000   -0.69527
518240.0000    0.86095
518280.0000    1.46298
518320.0000    0.76377
518360.0000    1.21631
518400.0000    0.67051
518440.0000    0.38508
518480.0000    0.84324
518520.0000    0.03687
518560.0000    0.52294
518600.0000   -0.06688
518640.0000    0.60065
518680.0000    1.29111
518720.0000    1.54366
518760.0000    1.14088
518800.0000    1.13144
518840.0000    0.64769
518880.0000    0.40154
518920.0000    0.87334
518960.0000    0.07690
519000.0000    0.23249
519040.0000    0.49298
519080.0000    0.18252
519120.0000    0.94416
519160.0000    0.09473
519200.0000    0.82124
519240.0000    0.15534
519280.0000   -0.05836
519320.0000    0.27664
519360.0000    0.15464
519400.0000   -0.57616
519440.0000   -0.28880
519480.0000   -0.39998
519520.0000   -0.04058
519560.0000    0.17817
519600.0000    0.57922
519640.0000    0.23068
519680.0000    0.74428
519720.0000   -0.54239
519760.0000   -0.10156
519800.0000    0.03170
519840.0000   -0.35027
519880.0000    0.08720
519920.0000   -0.36303
519960.0000   -0.67826
520000.0000   -0.03457
520040.0000    0.06326
520080.0000   -0.72053
520120.0000   -0.28067
520160.0000    0.30917
520200.0000    1.02332
520240.0000    0.42180
520280.0000    0.47597
520320.0000   -0.32352
520360.0000   -0.45450
520400.0000   -0.81818
520440.0000   -0.67052
520480.0000   -0.46534
520520.0000   -0.91174
520560.0000   -0.97228
520600.0000   -0.60642
520640.0000   -0.23925
520680.0000   -0.24813
520720.0000   -0.14378
520760.0000   -0.01241
520800.0000   -0.10465
520840.0000    0.10048
520880.0000   -0.74756
520920.0000    0.70295
520960.0000    0.42876
521000.0000    0.91602
521040.0000    1.24871
521080.0000    0.92229
521120.0000    1.63715
521160.0000    0.65599
521200.0000    0.56555
521240.0000    0.96721
521280.0000    0.82008
521320.0000    1.04070
521360.0000    0.78311
521400.0000    0.72811
521440.0000   -0.03014
521480.0000    0.62746
521520.0000    1.18497
521560.0000    0.31586
521600.0000    0.16083
521640.0000    0.26045
521680.0000    0.36091
521720.0000    0.65113
521760.0000    0.61334
521800.0000    0.24707
521840.0000    1.20249
521880.0000    0.85900
521920.0000    1.09426
521960.0000    0.60599
522000.0000    0.76348
522040.0000    0.64778
522080.0000    0.97942
522120.0000    1.59024
522160.0000    1.72893
522200.0000    1.86244
522240.0000    0.73993
522280.0000    0.29509
522320.0000    1.59816
522360.0000    1.00242
522400.0000    0.81279
522440.0000    0.34605
522480.0000    0.29539
522520.0000    0.49680
522560.0000    1.14247
522600.0000    0.98168
522640.0000    1.31010
522680.0000    1.30278
522720.0000    0.73172
522760.0000    0.71735
522800.0000    0.28704
522840.0000    0.74987
522880.0000    0.52021
522920.0000    0.53471
522960.0000   -0.08270
523000.0000    0.22135
523040.0000    1.09614
523080.0000    0.73799
523120.0000   -0.07508
523160.0000    0.09329
523200.0000   -0.02639
523240.0000    0.37378
523280.0000    0.60430
523320.0000    0.80907
523360.0000    0.51330
523400.0000    0.51505
523440.0000    0.98801
523480.0000    0.65820
523520.0000    0.28859
523560.0000    0.02486
523600.0000    0.92071
523640.0000    0.04909
523680.0000    1.13546
523720.0000    1.57018
523760.0000    1.06786
523800.0000    0.66385
523840.0000    1.00814
523880.0000    1.33506
523920.0000   -0.03459
523960.0000   -0.04410
524000.0000    0.14093
524040.0000    0.38593
524080.0000    1.14402
524120.0000    0.38108
524160.0000    1.13254
524200.0000    1.41698
524240.0000    1.73394
524280.0000    0.69040
524320.0000    0.64987
524360.0000    1.40969
524400.0000    1.35262
524440.0000    1.47023
524480.0000    1.62537
524520.0000    1.37852
524560.0000    1.25370
524600.0000    2.18804
524640.0000    2.21006
524680.0000    2.20005
524720.0000    0.92432
524760.0000    1.05088
524800.0000    1.91659
524840.0000    1.27291
524880.0000    2.38513
524920.0000    1.03392
524960.0000    1.72523
525000.0000    2.07176
525040.0000    1.40859
525080.0000    1.25329
525120.0000    2.34096
525160.0000    1.12460
525200.0000    0.66905
525240.0000    0.75510
525280.0000    0.58819
525320.0000    0.78632
525360.0000    0.82174
525400.0000    1.78940
525440.0000    1.24605
525480.0000    2.25056
525520.0000    2.51438
525560.0000    1.79660
525600.0000    1.62004
525640.0000    1.00401
525680.0000    1.60681
525720.0000    1.87636
525760.0000    1.27215
525800.0000    2.18475
525840.0000    1.35878
525880.0000    0.78806
525920.0000    1.02365
525960.0000    0.54271
526000.0000    1.23203
526040.0000    0.67439
526080.0000    0.68970
526120.0000    1.34148
526160.0000    1.47628
526200.0000    1.11578
526240.0000    0.92480
526280.0000    1.38515
526320.0000    0.74808
526360.0000    0.61937
526400.0000    0.40058
526440.0000   -0.12224
526480.0000    0.22980
526520.0000    0.38418
526560.0000    1.37555
526600.0000    0.59616
526640.0000    1.01841
526680.0000   -0.05597
526720.0000    0.70671
526760.0000    0.57900
526800.0000    0.11198
526840.0000    0.33270
526880.0000    0.89737
526920.0000    0.43779
526960.0000   -0.17833
527000.0000    0.25862
527040.0000    0.31505
527080.0000    0.93685
527120.0000    0.92661
527160.0000    0.71521
527200.0000    0.37327
527240.0000   -0.23819
527280.0000    0.11816
527320.0000    0.71988
527360.0000    0.12098
527400.0000    0.63331
527440.0000   -0.01432
527480.0000    1.04010
527520.0000   -0.09539
527560.0000    0.70977
527600.0000    0.15320
527640.0000    0.57445
527680.0000    0.68536
527720.0000   -0.75185
527760.0000    0.15984
527800.0000   -0.11659
527840.0000   -0.33929
527880.0000    0.05964
527920.0000    0.49286
527960.0000   -0.14853
528000.0000    0.03018
528040.0000   -0.05670
528080.0000    0.02551
528120.0000    0.95954
528160.0000    0.61132
528200.0000   -0.16681
528240.0000    0.89889
528280.0000   -0.08729
528320.0000    0.53565
528360.0000    0.15363
528400.0000    0.78849
528440.0000    0.10329
528480.0000    0.88476
528520.0000    0.39043
528560.0000    0.70129
528600.0000    0.81901
528640.0000    0.66723
528680.0000    0.72711
528720.0000    0.90259
528760.0000    1.25457
528800.0000    0.82559
528840.0000    0.06979
528880.0000    0.52382
528920.0000    0.28832
528960.0000    0.56893
529000.0000   -0.12960
529040.0000   -0.27443
529080.0000    0.48665
529120.0000    0.19417
529160.0000   -0.00370
529200.0000   -0.77524
529240.0000   -0.27389
529280.0000    0.98838
529320.0000    0.41575
529360.0000    0.80091
529400.0000   -0.06075
529440.0000    1.14201
529480.0000   -0.15529
529520.0000    0.70899
529560.0000    1.04832
529600.0000    0.84296
529640.0000    0.95771
529680.0000    0.59364
529720.0000    1.23844
529760.0000    0.91509
529800.0000    0.47495
529840.0000    0.25041
529880.0000    0.49703
529920.0000    0.42903
529960.0000    1.29323
530000.0000    0.60655
530040.0000    1.54254
530080.0000    0.74321
530120.0000    0.22706
530160.0000    0.12193
530200.0000    0.97838
530240.0000    1.24816
530280.0000    1.04024
530320.0000    0.94783
530360.0000    1.37885
530400.0000    0.52941
530440.0000    0.63319
530480.0000    0.77993
530520.0000    0.26346
530560.0000    0.52512
530600.0000    0.43229
530640.0000    0.30009
530680.0000   -0.34106
530720.0000    1.16647
530760.0000   -0.08625
530800.0000    1.01922
530840.0000    0.18791
530880.0000    0.13926
530920.0000    0.76819
530960.0000    0.18656
531000.0000    0.95763
531040.0000    0.32392
531080.0000   -0.13615
531120.0000    0.25407
531160.0000   -0.14702
531200.0000   -0.06645
531240.0000   -0.18974
531280.0000   -0.23615
531320.0000    0.91725
531360.0000    1.47104
531400.0000    0.84802
531440.0000    0.19039
531480.0000    1.18530
531520.0000    0.91499
531560.0000    1.43949
531600.0000    1.46843
531640.0000    0.78085
531680.0000    1.30247
531720.0000    0.58077
531760.0000    1.48285
531800.0000    1.13621
531840.0000    0.81276
531880.0000    0.58633
531920.0000    0.53031
531960.0000    1.46512
532000.0000    0.77515
532040.0000    1.36462
532080.0000    1.27555
532120.0000    0.95525
532160.0000    0.77445
532200.0000    1.19453
532240.0000    1.55894
532280.0000    0.86803
532320.0000    0.69551
532360.0000    0.79224
532400.0000    0.52032
532440.0000   -0.10925
532480.0000    0.18427
532520.0000    0.83270
532560.0000   -0.00949
532600.0000   -0.13950
532640.0000    0.21515
532680.0000    0.52209
532720.0000    0.12356
532760.0000    0.54051
532800.0000    0.82523
532840.0000    0.37791
532880.0000    0.56501
532920.0000    0.86889
532960.0000    0.37903
533000.0000   -0.06760
533040.0000    0.22485
533080.0000    0.24690
533120.0000   -0.41470
533160.0000    0.01194
533200.0000    0.33499
533240.0000    0.46612
533280.0000    0.06492
533320.0000    0.20264
533360.0000    0.32444
533400.0000   -0.19510
533440.0000   -0.68628
533480.0000   -0.69097
533520.0000    0.04085
533560.0000    0.87533
533600.0000   -0.10621
533640.0000    0.11809
533680.0000    0.99840
533720.0000   -0.11212
533760.0000    0.67872
533800.0000    0.16450
533840.0000   -0.24416
533880.0000    0.45966
533920.0000   -0.01867
533960.0000    0.58759
534000.0000    1.30114
534040.0000   -0.20418
534080.0000    0.06452
534120.0000   -0.41235
534160.0000    0.35287
534200.0000   -0.63536
534240.0000   -0.04774
534280.0000    0.13655
534320.0000    1.03916
534360.0000    0.00087
534400.0000    0.63248
534440.0000    0.68179
534480.0000    0.29377
534520.0000    0.75314
534560.0000   -0.01579
534600.0000    0.87151
534640.0000    0.51888
534680.0000    1.15609
534720.0000    0.54446
534760.0000    0.38396
534800.0000   -0.01574
534840.0000    0.06394
534880.0000    1.12947
534920.0000    0.74665
534960.0000   -0.18876
535000.0000   -0.23199
535040.0000    0.08572
535080.0000   -0.21929
535120.0000   -0.08538
535160.0000   -0.00936
535200.0000    0.38818
535240.0000    0.04706
535280.0000   -0.74842
535320.0000    0.16344
535360.0000    0.77203
535400.0000    0.71417
535440.0000    0.12312
535480.0000   -0.25276
535520.0000    0.10529
535560.0000    0.30277
535600.0000   -0.14350
535640.0000    0.01680
535680.0000    0.21139
535720.0000    1.04751
535760.0000    0.27029
535800.0000    1.06110
535840.0000    0.83358
535880.0000    0.54787
535920.0000    0.21295
535960.0000   -0.81641
536000.0000   -0.26363
536040.0000    0.27879
536080.0000    0.57163
536120.0000    0.40912
536160.0000    0.86033
536200.0000   -0.27877
536240.0000    0.88575
536280.0000    0.13077
536320.0000   -0.29822
536360.0000   -0.68291
536400.0000    0.71536
536440.0000   -0.19969
536480.0000    0.05791
536520.0000    0.56260
536560.0000    0.05692
536600.0000   -0.17870
536640.0000   -0.21887
536680.0000   -0.24303
536720.0000    0.78818
536760.0000    0.03835
536800.0000    0.70092
536840.0000    0.14392
536880.0000    0.41404
536920.0000    0.16247
536960.0000   -0.54576
537000.0000    0.36276
537040.0000    0.27681
537080.0000    0.56667
537120.0000    1.23620
537160.0000    0.41287
537200.0000    0.76706
537240.0000    1.04084
537280.0000    1.04938
537320.0000    0.51876
537360.0000    0.65389
537400.0000    0.03129
537440.0000    0.47995
537480.0000    0.66075
537520.0000    1.18133
537560.0000    0.54619
537600.0000    0.42055
537640.0000    0.28911
537680.0000    0.26620
537720.0000    0.39659
537760.0000    0.59509
537800.0000   -0.34415
537840.0000    0.25403
537880.0000    0.90910
537920.0000    1.10219
537960.0000    0.83866
538000.0000    0.87169
538040.0000    0.31791
538080.0000    0.44590
538120.0000    0.70859
538160.0000    0.33891
538200.0000    0.58728
538240.0000    0.02666
538280.0000   -0.17637
538320.0000    0.39267
538360.0000    0.30626
538400.0000    0.97429
538440.0000    0.30193
538480.0000   -0.13745
538520.0000    0.27198
538560.0000   -1.03426
538600.0000   -0.17075
538640.0000   -0.46435
538680.0000    0.29524
538720.0000   -0.18825
538760.0000   -0.81095
538800.0000    0.08222
538840.0000    0.22253
538880.0000    0.27250
538920.0000    0.31070
538960.0000    0.85838
539000.0000    0.13779
539040.0000   -0.05807
539080.0000   -0.04275
539120.0000   -0.88332
539160.0000   -0.00986
539200.0000   -0.64523
539240.0000    0.16124
539280.0000   -0.73387
539320.0000    0.33679
539360.0000   -0.46623
539400.0000   -0.22393
539440.0000   -0.29533
539480.0000    0.75180
539520.0000    0.65444
539560.0000    1.15050
539600.0000   -0.49949
539640.0000    0.48659
539680.0000    0.93728
539720.0000    0.37229
539760.0000    0.65844
539800.0000    0.51391
539840.0000    0.32931
539880.0000    1.14273
539920.0000    0.92639
539960.0000    0.57484
540000.0000    0.83443
540040.0000    0.34029
540080.0000    0.70321
540120.0000    0.96912
540160.0000    0.21428
540200.0000    0.95247
540240.0000    0.17602
540280.0000    0.18875
540320.0000    0.36507
540360.0000    0.43254
540400.0000   -0.09922
540440.0000    0.12076
540480.0000    0.28594
540520.0000    1.50591
540560.0000    0.37814
540600.0000    0.59642
540640.0000    0.63435
540680.0000    0.82708
540720.0000    1.03063
540760.0000    0.98599
540800.0000    0.70429
540840.0000    1.21633
540880.0000    0.99698
540920.0000    2.29532
540960.0000    1.72916
541000.0000    1.22533
541040.0000    1.09527
541080.0000    1.25841
541120.0000    0.93107
541160.0000    0.43609
541200.0000    0.65895
541240.0000    0.55265
541280.0000    0.63537
541320.0000    1.45672
541360.0000    0.56540
541400.0000    1.10927
541440.0000    0.09109
541480.0000    0.69260
541520.0000    0.87092
541560.0000    0.28042
541600.0000    1.06509
541640.0000    1.11435
541680.0000    1.00718
541720.0000    0.96020
541760.0000    1.13936
541800.0000    0.60602
541840.0000    0.93665
541880.0000    0.64220
541920.0000    1.65108
541960.0000    1.29658
542000.0000    1.28810
542040.0000    1.22205
542080.0000    0.72104
542120.0000    1.40175
542160.0000    1.29588
542200.0000    0.54087
542240.0000    0.93135
542280.0000    1.12881
542320.0000    1.64761
542360.0000    1.17037
542400.0000    0.94207
542440.0000   -0.00733
542480.0000    1.30577
542520.0000    0.95493
542560.0000    1.35023
542600.0000    1.24627
542640.0000    0.84697
542680.0000    1.35657
542720.0000    1.24663
542760.0000    0.74759
542800.0000    1.14728
542840.0000    0.80662
542880.0000    1.10074
542920.0000    0.97598
542960.0000    1.37596
543000.0000    0.75196
543040.0000    0.98338
543080.0000    1.21080
543120.0000    1.13133
543160.0000    0.90157
543200.0000    1.19231
543240.0000    1.89374
543280.0000    0.56194
543320.0000    0.96945
543360.0000    0.95072
543400.0000    0.18210
543440.0000    1.53646
543480.0000    1.10276
543520.0000    1.32231
543560.0000    1.15429
543600.0000    1.43144
543640.0000    1.05171
543680.0000    0.37772
543720.0000    0.29480
543760.0000    0.34842
543800.0000    0.33733
543840.0000    1.25495
543880.0000    0.95494
543920.0000    1.84748
543960.0000    1.62320
544000.0000    0.68554
544040.0000    1.30962
544080.0000    0.73559
544120.0000    1.14519
544160.0000    0.77681
544200.0000    0.64104
544240.0000    1.09243
544280.0000    1.50905
544320.0000    1.77146
544360.0000    1.48603
544400.0000    0.37601
544440.0000    1.23396
544480.0000    0.04343
544520.0000    0.51932
544560.0000    0.18637
544600.0000    0.32047
544640.0000    0.24279
544680.0000    0.61886
544720.0000    0.38242
544760.0000    0.24165
544800.0000    0.36767
544840.0000    0.76577
544880.0000    1.17185
544920.0000    0.01852
544960.0000   -0.34923
545000.0000    0.77300
545040.0000    0.52217
545080.0000    0.95366
545120.0000    0.18755
545160.0000    0.32832
545200.0000    0.43930
545240.0000    1.18258
545280.0000    1.19161
545320.0000    1.16340
545360.0000    1.32728
545400.0000    1.40327
545440.0000    1.19786
545480.0000    1.25650
545520.0000    0.78097
545560.0000    0.56019
545600.0000   -0.31361
545640.0000    0.37479
545680.0000    0.02865
545720.0000    0.65539
545760.0000    0.90091
545800.0000    0.69628
545840.0000    0.56297
545880.0000    0.49603
545920.0000    0.08799
545960.0000    0.64947
546000.0000    0.66854
546040.0000    0.75930
546080.0000    0.23979
546120.0000    0.77595
546160.0000    0.42232
546200.0000    0.33096
546240.0000    1.30124
546280.0000    0.48708
546320.0000   -0.02261
546360.0000    0.59146
546400.0000   -0.15577
546440.0000   -0.09183
546480.0000   -0.37752
546520.0000   -0.22229
546560.0000   -0.53879
546600.0000   -0.21101
546640.0000   -0.33608
546680.0000    0.23714
546720.0000   -0.02340
546760.0000    0.74906
546800.0000    0.81637
546840.0000    1.09648
546880.0000    0.50059
546920.0000    0.64182
546960.0000    1.29338
547000.0000    0.93199
547040.0000    0.65093
547080.0000    0.87044
547120.0000    0.60705
547160.0000    0.92100
547200.0000    0.04208
547240.0000    1.37431
547280.0000    0.65767
547320.0000    1.06978
547360.0000    0.12334
547400.0000    0.82670
547440.0000    0.71441
547480.0000    0.98412
547520.0000    0.58178
547560.0000    0.91370
547600.0000    0.58706
547640.0000    0.72305
547680.0000    1.00764
547720.0000    1.04413
547760.0000    1.08113
547800.0000    1.12888
547840.0000    0.58670
547880.0000    0.38554
547920.0000    0.68122
547960.0000    0.61676
548000.0000    0.74839
548040.0000    0.76426
548080.0000    2.01373
548120.0000    1.38549
548160.0000    0.19362
548200.0000    1.10736
548240.0000    0.80928
548280.0000    1.62087
548320.0000    0.00104
548360.0000    0.96263
548400.0000    1.35248
548440.0000    1.06771
548480.0000    0.77617
548520.0000    1.54141
548560.0000    0.99357
548600.0000    1.27660
548640.0000    1.33667
548680.0000    1.12024
548720.0000    0.62797
548760.0000    0.33136
548800.0000    0.92527
548840.0000    1.06389
548880.0000    0.97276
548920.0000    1.54570
548960.0000    1.58724
549000.0000    1.34694
549040.0000    0.64760
549080.0000    0.87247
549120.0000    1.44012
549160.0000    1.07155
549200.0000    0.72577
549240.0000    1.12111
549280.0000    0.58465
549320.0000    1.02196
549360.0000    1.30698
549400.0000    1.08867
549440.0000    1.37894
549480.0000    1.78574
549520.0000    1.71768
549560.0000    0.85793
549600.0000    1.35999
549640.0000    1.11763
549680.0000    1.21932
549720.0000    1.87750
549760.0000    1.57495
549800.0000    1.40547
549840.0000    1.29505
549880.0000    1.09904
549920.0000    1.39255
549960.0000    1.57562
550000.0000    1.14651
550040.0000    1.60599
550080.0000    2.32771
550120.0000    1.57997
550160.0000    1.08160
550200.0000    1.16909
550240.0000    0.78954
550280.0000    1.39316
550320.0000    0.37124
550360.0000    1.22636
550400.0000    0.78249
550440.0000    0.95422
550480.0000    1.30014
550520.0000    0.96394
550560.0000    0.47610
550600.0000    1.03972
550640.0000    0.01630
550680.0000    0.36847
550720.0000   -0.00138
550760.0000    0.07879
550800.0000    0.81780
550840.0000    0.68311
550880.0000    1.22643
550920.0000    1.38311
550960.0000    0.71538
551000.0000    0.46469
551040.0000    0.67724
551080.0000    0.25634
551120.0000   -0.07895
551160.0000    0.59938
551200.0000    0.01422
551240.0000    0.06376
551280.0000   -0.13612
551320.0000   -0.92606
551360.0000   -0.02697
551400.0000    0.13636
551440.0000    0.63278
551480.0000    0.77397
551520.0000    1.08513
551560.0000    0.61126
551600.0000    1.02778
551640.0000    1.18542
551680.0000    0.78881
551720.0000    1.98883
551760.0000    1.21937
551800.0000    0.68809
551840.0000    0.72799
551880.0000    1.31476
551920.0000    1.51279
551960.0000    1.49939
552000.0000    2.00895
552040.0000    0.84238
552080.0000    0.81307
552120.0000    0.95018
552160.0000    0.75171
552200.0000    1.16007
552240.0000    0.96662
552280.0000    1.85402
552320.0000    0.32100
552360.0000    1.00262
552400.0000    0.78926
552440.0000    0.97102
552480.0000    1.03626
552520.0000    0.42250
552560.0000    0.46485
552600.0000    0.90164
552640.0000    0.49527
552680.0000    0.87852
552720.0000    1.35436
552760.0000    1.69825
552800.0000    0.37727
552840.0000    0.75948
552880.0000    0.68529
552920.0000    0.09536
552960.0000    0.40752
553000.0000    1.22175
553040.0000    0.03564
553080.0000    1.16488
553120.0000    1.23015
553160.0000    1.51467
553200.0000    0.65137
553240.0000    0.54653
553280.0000    0.81160
553320.0000    0.54830
553360.0000    0.72884
553400.0000    0.19537
553440.0000    1.37975
553480.0000    0.61264
553520.0000    1.59752
553560.0000    0.64120
553600.0000    0.43838
553640.0000    0.75850
553680.0000    0.69603
553720.0000   -0.21219
553760.0000    0.68823
553800.0000    0.97974
553840.0000    0.66569
553880.0000    0.17701
553920.0000   -0.05203
553960.0000   -0.10501
554000.0000    0.31232
554040.0000    0.14610
554080.0000    0.25686
554120.0000   -0.55401
554160.0000   -0.34671
554200.0000   -0.46070
554240.0000   -0.05233
554280.0000    0.11300
554320.0000    0.06769
554360.0000   -0.56094
554400.0000   -0.29547
554440.0000   -0.42797
554480.0000   -0.18649
554520.0000    0.07961
554560.0000   -0.51395
554600.0000    0.10903
554640.0000   -0.38828
554680.0000    0.01558
554720.0000    0.50744
554760.0000    0.02234
554800.0000   -0.04221
554840.0000   -0.14311
554880.0000   -0.35686
554920.0000    0.04134
554960.0000    0.18177
555000.0000   -0.02399
555040.0000    0.31657
555080.0000    0.86163
555120.0000    0.90208
555160.0000    0.62311
555200.0000    0.49496
555240.0000    1.14917
555280.0000    0.66887
555320.0000    0.89773
555360.0000    0.63163
555400.0000    0.99584
555440.0000    0.97830
555480.0000    0.36093
555520.0000    0.39168
555560.0000   -0.41340
555600.0000    0.11855
555640.0000    0.68189
555680.0000    0.77018
555720.0000    1.05146
555760.0000    0.35209
555800.0000    0.14042
555840.0000    0.62550
555880.0000    0.61516
555920.0000    0.38428
555960.0000    0.11178
556000.0000   -0.49982
556040.0000   -0.06442
556080.0000    0.21738
556120.0000    0.38419
556160.0000    0.66578
556200.0000    0.43249
556240.0000    0.61134
556280.0000    1.02436
556320.0000    1.01440
556360.0000    0.69472
556400.0000    1.08364
556440.0000    0.36663
556480.0000    0.42203
556520.0000   -0.12873
556560.0000    0.77769
556600.0000    0.90403
556640.0000    0.21086
556680.0000   -0.48698
556720.0000   -0.44266
556760.0000   -0.26304
556800.0000   -0.58032
556840.0000   -0.12839
556880.0000    0.16975
556920.0000   -0.11142
556960.0000    0.07535
557000.0000   -0.29191
557040.0000   -0.79258
557080.0000   -0.90895
557120.0000   -1.15940
557160.0000    0.04548
557200.0000   -0.34920
557240.0000    0.29846
557280.0000    0.46622
557320.0000    0.98992
557360.0000    0.73072
557400.0000    0.73517
557440.0000    0.61456
557480.0000   -0.61798
557520.0000    0.66219
557560.0000   -0.04921
557600.0000    0.53593
557640.0000    1.03728
557680.0000    0.91137
557720.0000    0.97779
557760.0000    0.46129
557800.0000    1.01303
557840.0000    1.98761
557880.0000    1.80928
557920.0000    2.12267
557960.0000    0.64113
558000.0000    0.61274
558040.0000    1.24933
558080.0000    0.54721
558120.0000    0.75188
558160.0000    1.11252
558200.0000    1.24698
558240.0000    1.85729
558280.0000    0.74879
558320.0000    1.45968
558360.0000    0.48463
558400.0000    0.10599
558440.0000    1.33462
558480.0000    0.46525
558520.0000    0.95069
558560.0000    0.81968
558600.0000    0.63376
558640.0000    0.13253
558680.0000    0.19511
558720.0000    1.32673
558760.0000    0.74379
558800.0000    0.56587
558840.0000    1.65582
558880.0000    1.19634
558920.0000    1.38119
558960.0000    1.28155
559000.0000    0.39974
559040.0000    0.40060
559080.0000    1.41820
559120.0000    1.33725
559160.0000    0.95067
559200.0000    1.40789
559240.0000    1.17298
559280.0000    1.37838
559320.0000    1.15654
559360.0000    1.91141
559400.0000    1.08494
559440.0000    1.46528
559480.0000    0.67399
559520.0000    1.16189
559560.0000    0.77814
559600.0000    0.87112
559640.0000    1.57983
559680.0000    1.28300
559720.0000    0.02752
559760.0000    0.87502
559800.0000    0.20467
559840.0000    0.29265
559880.0000    1.20874
559920.0000    0.68326
559960.0000    1.13142
560000.0000    0.00976
560040.0000    0.82886
560080.0000    0.93658
560120.0000    1.21925
560160.0000    0.63487
560200.0000    0.43253
560240.0000    0.57967
560280.0000   -0.03772
560320.0000    0.05482
560360.0000    0.51026
560400.0000    0.76296
560440.0000    1.18401
560480.0000    0.84636
560520.0000    0.38018
560560.0000    0.60505
560600.0000    1.07943
560640.0000    0.83818
560680.0000    0.84459
560720.0000    1.02581
560760.0000    0.74418
560800.0000    0.42362
560840.0000    0.82040
560880.0000    0.73051
560920.0000    1.36198
560960.0000    0.65939
561000.0000   -0.48989
561040.0000    0.50470
561080.0000    0.12875
561120.0000    1.14596
561160.0000    1.33716
561200.0000    0.88856
561240.0000    0.86317
561280.0000    1.43620
561320.0000    0.69854
561360.0000    1.28520
561400.0000    0.85831
561440.0000    1.12948
561480.0000    0.81965
561520.0000    0.82262
561560.0000    0.32546
561600.0000    0.52848
561640.0000    0.95969
561680.0000    0.25385
561720.0000    0.36052
561760.0000   -0.61066
561800.0000   -0.02885
561840.0000    0.57944
561880.0000    0.75651
561920.0000    0.61575
561960.0000    0.54662
562000.0000    0.25560
562040.0000    0.69401
562080.0000    0.54821
562120.0000    0.63911
562160.0000   -0.25497
562200.0000    0.21485
562240.0000    0.87648
562280.0000    0.84441
562320.0000    0.63164
562360.0000    1.34893
562400.0000    1.47405
562440.0000    1.12460
562480.0000    1.85350
562520.0000    1.75386
562560.0000    0.73812
562600.0000    1.08475
562640.0000    0.98640
562680.0000    1.33599
562720.0000    0.41250
562760.0000    0.26184
562800.0000    0.21948
562840.0000    0.49638
562880.0000    0.32427
562920.0000    0.11228
562960.0000   -0.32885
563000.0000    0.39686
563040.0000   -0.16105
563080.0000   -0.25340
563120.0000   -0.00682
563160.0000   -0.56095
563200.0000   -0.04384
563240.0000    0.44398
563280.0000   -0.43504
563320.0000    0.35934
563360.0000   -0.24764
563400.0000    0.06886
563440.0000    0.63815
563480.0000    0.01416
563520.0000    0.03307
563560.0000   -0.52963
563600.0000   -0.17102
563640.0000   -0.56209
563680.0000   -0.45136
563720.0000   -0.96434
563760.0000   -0.54664
563800.0000   -0.66108
563840.0000   -0.53076
563880.0000   -1.04343
563920.0000   -0.64261
563960.0000    0.57204
564000.0000   -0.16410
564040.0000    0.51131
564080.0000    0.76727
564120.0000    0.41894
564160.0000    0.61242
564200.0000    0.62139
564240.0000    0.81175
564280.0000    0.81349
564320.0000    0.59039
564360.0000    0.07901
564400.0000   -0.08935
564440.0000    0.34132
564480.0000    0.42245
564520.0000   -0.12422
564560.0000    0.17823
564600.0000    0.49244
564640.0000    0.73431
564680.0000    0.62137
564720.0000    0.04740
564760.0000    0.53180
564800.0000   -0.12192
564840.0000   -0.18456
564880.0000    1.45119
564920.0000    0.78547
564960.0000    0.65705
565000.0000    0.67333
565040.0000    0.55352
565080.0000   -0.24744
565120.0000   -0.01067
565160.0000    0.07416
565200.0000    0.12492
565240.0000   -0.13721
565280.0000    0.91540
565320.0000   -0.07750
565360.0000   -0.15812
565400.0000   -0.66984
565440.0000    0.34140
565480.0000    0.23091
565520.0000    0.33907
565560.0000    1.06411
565600.0000    0.21660
565640.0000    0.35638
565680.0000    0.33138
565720.0000    0.54589
565760.0000    1.22238
565800.0000    0.36378
565840.0000    0.11498
565880.0000    0.49458
565920.0000    0.11600
565960.0000   -0.08654
566000.0000    0.58025
566040.0000    0.08008
566080.0000    0.75320
566120.0000    0.48342
566160.0000    0.50965
566200.0000    0.36099
566240.0000   -0.18541
566280.0000    0.63404
566320.0000    0.54194
566360.0000   -0.03757
566400.0000    0.08155
566440.0000   -0.45290
566480.0000    1.59147
566520.0000    0.49898
566560.0000   -0.19198
566600.0000    0.76073
566640.0000    0.29571
566680.0000    0.20333
566720.0000    0.62630
566760.0000    0.10979
566800.0000    0.69855
566840.0000    0.70151
566880.0000    0.58585
566920.0000    1.39506
566960.0000    0.74956
567000.0000    0.53476
567040.0000    0.58976
567080.0000   -0.18875
567120.0000   -0.03957
567160.0000    0.04935
567200.0000   -0.14986
567240.0000    0.08621
567280.0000   -0.16732
567320.0000    0.21692
567360.0000    0.71374
567400.0000   -0.37203
567440.0000    0.35052
567480.0000    0.38564
567520.0000   -0.13809
567560.0000    0.00693
567600.0000    0.15020
567640.0000    0.33681
567680.0000    0.37506
567720.0000    0.39335
567760.0000   -1.02510
567800.0000   -0.12970
567840.0000   -0.14940
567880.0000   -0.70026
567920.0000   -0.65567
567960.0000    0.22958
568000.0000    0.54565
568040.0000    0.24127
568080.0000   -0.51039
568120.0000    0.18605
568160.0000    0.00411
568200.0000   -0.11533
568240.0000    0.13406
568280.0000   -1.00996
568320.0000    0.57492
568360.0000   -0.70045
568400.0000    0.07716
568440.0000    0.10032
568480.0000    0.13449
568520.0000    0.00381
568560.0000   -0.06447
568600.0000    0.25441
568640.0000   -0.03981
568680.0000   -0.39976
568720.0000   -0.09810
568760.0000   -0.92752
568800.0000   -0.15494
568840.0000    0.55830
568880.0000   -0.22051
568920.0000    0.49108
568960.0000    0.33618
569000.0000   -0.15484
569040.0000   -0.81161
569080.0000   -0.09988
569120.0000   -0.29473
569160.0000    0.65830
569200.0000    0.76381
569240.0000    1.00142
569280.0000   -0.06381
569320.0000   -0.04262
569360.0000   -0.41017
569400.0000    0.42734
569440.0000   -0.00297
569480.0000    0.37175
569520.0000   -0.08447
569560.0000   -0.11118
569600.0000    1.63446
569640.0000    0.34691
569680.0000    1.21258
569720.0000    1.26939
569760.0000    0.10360
569800.0000   -0.58350
569840.0000    0.41667
569880.0000    0.91714
569920.0000    0.52851
569960.0000    0.28701
570000.0000    0.76491
570040.0000   -0.22052
570080.0000   -0.08510
570120.0000    0.23395
570160.0000   -0.32280
570200.0000    0.40777
570240.0000    0.36663
570280.0000    0.81294
570320.0000    0.48928
570360.0000    0.12324
570400.0000   -0.77897
570440.0000   -0.13535
570480.0000    0.04265
570520.0000   -0.46220
570560.0000   -0.37191
570600.0000   -0.06884
570640.0000    0.50305
570680.0000    0.25798
570720.0000    0.51013
570760.0000    0.24308
570800.0000    0.43542
570840.0000   -0.02774
570880.0000    1.58349
570920.0000    1.06076
570960.0000    1.21938
571000.0000    1.41679
571040.0000    1.17488
571080.0000    1.94575
571120.0000    0.90640
571160.0000    0.72639
571200.0000    1.59518
571240.0000    0.32390
571280.0000    0.44363
571320.0000    1.21943
571360.0000    0.51766
571400.0000    0.76311
571440.0000    0.55305
571480.0000    0.01782
571520.0000    0.34725
571560.0000    0.14876
571600.0000   -0.00972
571640.0000    0.22536
571680.0000    0.00799
571720.0000    0.46782
571760.0000    0.73308
571800.0000   -0.00356
571840.0000    0.55295
571880.0000    0.80893
571920.0000   -0.02147
571960.0000    0.72865
572000.0000   -0.13819
572040.0000    0.14210
572080.0000    0.51739
572120.0000    1.59773
572160.0000    0.53452
572200.0000    0.76527
572240.0000    0.43228
572280.0000    0.23453
572320.0000    0.92367
572360.0000    0.14401
572400.0000   -0.22849
572440.0000   -0.42423
572480.0000   -0.16828
572520.0000    0.06700
572560.0000   -0.72486
572600.0000   -0.50608
572640.0000   -0.48430
572680.0000   -0.01068
572720.0000   -0.13317
572760.0000    0.63593
572800.0000    0.55167
572840.0000   -0.08028
572880.0000    0.45537
572920.0000    0.57552
572960.0000   -0.27788
573000.0000    0.62104
573040.0000    0.59078
573080.0000    0.46550
573120.0000    0.00441
573160.0000    0.44550
573200.0000    0.35812
573240.0000   -0.57741
573280.0000   -0.00866
573320.0000   -0.37693
573360.0000    0.10541
573400.0000    0.08886
573440.0000    0.09971
573480.0000    0.15997
573520.0000    0.58476
573560.0000    0.18107
573600.0000    0.44258
573640.0000    0.96877
573680.0000    1.33231
573720.0000    1.24801
573760.0000    1.35679
573800.0000    0.96149
573840.0000   -0.28816
573880.0000    1.13196
573920.0000    0.48282
573960.0000    1.34499
574000.0000    0.94124
574040.0000    1.50780
574080.0000    1.04697
574120.0000    0.51254
574160.0000    0.63753
574200.0000    0.58576
574240.0000   -0.11803
574280.0000   -0.46216
574320.0000   -0.60144
574360.0000   -0.08701
574400.0000    0.00138
574440.0000    0.46918
574480.0000   -0.41985
574520.0000   -0.26481
574560.0000    0.37524
574600.0000    1.44736
574640.0000    0.52439
574680.0000    0.80992
574720.0000    0.74018
574760.0000    0.56225
574800.0000    0.37318
574840.0000   -0.66633
574880.0000    0.60259
574920.0000   -0.18649
574960.0000    0.59236
575000.0000    0.14396
575040.0000    0.93713
575080.0000    0.59983
575120.0000    0.80241
575160.0000    1.04337
575200.0000    0.37942
575240.0000    0.76912
575280.0000   -0.13889
575320.0000    0.89611
575360.0000    0.15776
575400.0000    0.47998
575440.0000    1.02471
575480.0000    0.47993
575520.0000    1.32518
575560.0000   -0.15343
575600.0000    0.09177
575640.0000    0.55494
575680.0000    1.08918
575720.0000    1.08254
575760.0000    1.46121
575800.0000    0.41457
575840.0000    0.25592
575880.0000    0.33617
575920.0000   -0.64995
575960.0000    0.09983
576000.0000    0.68163
576040.0000    0.76254
576080.0000    0.91925
576120.0000    0.66225
576160.0000    1.20962
576200.0000    0.97853
576240.0000    0.95288
576280.0000    1.11588
576320.0000    1.69196
576360.0000    1.14495
576400.0000    1.80103
576440.0000    0.65137
576480.0000    0.99010
576520.0000    1.19869
576560.0000    0.32751
576600.0000    0.94891
576640.0000    0.00697
576680.0000   -0.13886
576720.0000   -0.00298
576760.0000    0.45824
576800.0000    0.01399
576840.0000    0.48684
576880.0000    0.34728
576920.0000    0.51399
576960.0000   -0.21561
577000.0000    0.05592
577040.0000    0.73880
577080.0000    0.94767
577120.0000    1.50223
577160.0000    0.10118
577200.0000    0.34713
577240.0000    0.86269
577280.0000    1.19498
577320.0000    0.77827
577360.0000    1.47534
577400.0000    1.36926
577440.0000    1.81503
577480.0000    0.95541
577520.0000    0.69820
577560.0000    0.04275
577600.0000    0.37751
577640.0000    0.52808
577680.0000   -0.23410
577720.0000   -0.33376
577760.0000   -0.03876
577800.0000    0.09391
577840.0000    0.39984
577880.0000    0.07891
577920.0000    0.04711
577960.0000    0.18343
578000.0000    0.44326
578040.0000   -0.26216
578080.0000   -0.53813
578120.0000   -0.17476
578160.0000   -0.31861
578200.0000    0.24944
578240.0000   -0.31386
578280.0000   -0.19788
578320.0000   -0.23876
578360.0000   -0.68724
578400.0000   -0.13262
578440.0000   -0.43299
578480.0000   -0.12763
578520.0000   -0.27721
578560.0000    0.53434
578600.0000    0.85569
578640.0000    0.77023
578680.0000    0.26407
578720.0000    0.34548
578760.0000    0.47262
578800.0000    0.97644
578840.0000    1.18165
578880.0000    0.63955
578920.0000    1.01137
578960.0000    0.69544
579000.0000    1.87803
579040.0000    1.39939
579080.0000    0.67418
579120.0000    0.53509
579160.0000    0.91585
579200.0000    1.07796
579240.0000   -0.32472
579280.0000    0.33093
579320.0000    0.11655
579360.0000    0.71550
579400.0000   -0.39627
579440.0000   -0.39969
579480.0000    1.17656
579520.0000    0.10473
579560.0000   -0.63073
579600.0000    0.03937
579640.0000    0.55146
579680.0000    1.18265
579720.0000    0.29894
579760.0000    0.14998
579800.0000    0.32130
579840.0000    0.76508
579880.0000    0.64802
579920.0000    0.72155
579960.0000    0.63621
580000.0000    0.46922
580040.0000   -0.28468
580080.0000   -0.05977
580120.0000    0.53464
580160.0000   -0.30625
580200.0000    1.09146
580240.0000   -0.10377
580280.0000   -0.40605
580320.0000   -0.18091
580360.0000    0.72825
580400.0000    0.18379
580440.0000    0.56808
580480.0000    1.29105
580520.0000   -0.09617
580560.0000    0.40584
580600.0000    0.34597
580640.0000    0.47405
580680.0000    0.23215
580720.0000   -0.59985
580760.0000   -1.06247
580800.0000   -0.12527
580840.0000   -0.39405
580880.0000   -0.36764
580920.0000   -1.02980
580960.0000    0.25560
581000.0000   -0.10159
581040.0000    0.50722
581080.0000    0.00046
581120.0000   -0.60941
581160.0000    0.44394
581200.0000    0.42100
581240.0000    0.59931
581280.0000    0.83538
581320.0000   -0.88544
581360.0000    0.08687
581400.0000   -0.43235
581440.0000   -0.58657
581480.0000   -0.11677
581520.0000   -0.84624
581560.0000   -1.01652
581600.0000   -0.32221
581640.0000   -0.81942
581680.0000    0.42159
581720.0000    0.12719
581760.0000    0.36185
581800.0000    0.64922
581840.0000    0.03509
581880.0000    0.08827
581920.0000    0.58914
581960.0000    0.20345
582000.0000    0.23052
582040.0000    0.47713
582080.0000   -0.31074
582120.0000   -0.72917
582160.0000   -0.02878
582200.0000   -0.28817
582240.0000    0.00927
582280.0000   -0.60225
582320.0000   -0.62568
582360.0000   -0.76742
582400.0000    0.14691
582440.0000   -0.16985
582480.0000   -0.86808
582520.0000   -0.50294
582560.0000   -0.40799
582600.0000   -0.45410
582640.0000    0.06427
582680.0000    0.11607
582720.0000    0.27534
582760.0000    0.52721
582800.0000    0.44927
582840.0000   -0.04180
582880.0000    0.39238
582920.0000    0.35069
582960.0000    0.34461
583000.0000    0.89429
583040.0000    0.17287
583080.0000    0.64897
583120.0000   -0.08159
583160.0000   -0.00606
583200.0000    0.32525
583240.0000    0.29065
583280.0000    0.52693
583320.0000    0.79813
583360.0000    0.72248
583400.0000    0.04526
583440.0000    0.55453
583480.0000    0.54506
583520.0000    0.58647
583560.0000   -0.11754
583600.0000    0.32862
583640.0000    1.09284
583680.0000   -0.33509
583720.0000    0.87750
583760.0000    0.07592
583800.0000   -0.16641
583840.0000   -0.58929
583880.0000   -0.32642
583920.0000    0.08515
583960.0000   -0.59249
584000.0000   -0.71555
584040.0000   -0.73873
584080.0000   -0.23406
584120.0000    0.01432
584160.0000   -0.49381
584200.0000   -0.17453
584240.0000    1.16773
584280.0000    0.72354
584320.0000   -0.38062
584360.0000   -0.48842
584400.0000    0.42220
584440.0000   -0.04034
584480.0000    0.83862
584520.0000    0.45662
584560.0000    1.11134
584600.0000    1.44988
584640.0000    0.60805
584680.0000   -0.18622
584720.0000    0.18550
584760.0000   -0.56632
584800.0000    0.01114
584840.0000   -0.00531
584880.0000   -0.64972
584920.0000   -0.13793
584960.0000   -0.85993
585000.0000   -0.20207
585040.0000    0.18840
585080.0000   -0.64931
585120.0000   -0.09825
585160.0000    0.09551
585200.0000    0.84110
585240.0000    1.17050
585280.0000    0.97815
585320.0000    1.06169
585360.0000    0.56921
585400.0000    0.78157
585440.0000   -0.04481
585480.0000   -0.05438
585520.0000    0.24990
585560.0000   -0.11582
585600.0000   -0.05597
585640.0000   -0.71601
585680.0000    0.01127
585720.0000   -0.37641
585760.0000    0.03393
585800.0000   -0.70404
585840.0000   -0.83628
585880.0000   -0.35766
585920.0000   -0.15692
585960.0000   -0.52779
586000.0000   -0.35545
586040.0000   -0.10452
586080.0000    0.30965
586120.0000    0.59737
586160.0000    0.80157
586200.0000    0.29030
586240.0000   -0.03052
586280.0000    0.42119
586320.0000   -0.17502
586360.0000    0.69413
586400.0000    1.09338
586440.0000    0.21730
586480.0000    0.36276
586520.0000    0.51266
586560.0000    0.64108
586600.0000    0.38880
586640.0000   -0.05838
586680.0000   -0.38675
586720.0000    0.41630
586760.0000    0.16920
586800.0000    0.66650
586840.0000    0.15422
586880.0000    0.04031
586920.0000    0.30270
586960.0000    1.22898
587000.0000    0.97340
587040.0000    0.80802
587080.0000    0.71541
587120.0000    0.12390
587160.0000    0.46905
587200.0000    1.19723
587240.0000   -0.04227
587280.0000    0.63753
587320.0000    0.96203
587360.0000    1.52017
587400.0000    0.70296
587440.0000    1.15641
587480.0000    0.65137
587520.0000    0.02189
587560.0000    0.74135
587600.0000    0.85395
587640.0000   -0.56031
587680.0000    0.89226
587720.0000    0.13003
587760.0000    0.87988
587800.0000    1.27433
587840.0000    1.08069
587880.0000    1.39646
587920.0000    1.25099
587960.0000    0.10999
588000.0000    0.90935
588040.0000    0.92990
588080.0000    0.76878
588120.0000    0.88905
588160.0000    1.20605
588200.0000    0.45683
588240.0000    0.62399
588280.0000    0.77829
588320.0000    1.06432
588360.0000    1.00158
588400.0000    0.54496
588440.0000   -0.04619
588480.0000    0.87688
588520.0000    0.58419
588560.0000    0.48681
588600.0000    0.59142
588640.0000    1.50230
588680.0000   -0.17695
588720.0000    0.36505
588760.0000   -0.78642
588800.0000    0.20289
588840.0000   -0.06032
588880.0000   -0.33622
588920.0000   -0.15205
588960.0000   -0.58333
589000.0000    0.64314
589040.0000    0.30818
589080.0000    0.34450
589120.0000   -0.23129
589160.0000    0.84814
589200.0000    0.41805
589240.0000    0.92958
589280.0000    1.58173
589320.0000    0.02600
589360.0000    1.14665
589400.0000    1.33072
589440.0000    1.52981
589480.0000    1.24686
589520.0000    0.11315
589560.0000    0.28363
589600.0000    1.13823
589640.0000    1.57143
589680.0000    1.41754
589720.0000    1.52754
589760.0000    1.22876
589800.0000    0.56587
589840.0000    0.91849
589880.0000    0.91690
589920.0000    0.68091
589960.0000    0.50436
590000.0000    0.89340
590040.0000    0.77891
590080.0000    1.06171
590120.0000    0.35993
590160.0000   -0.01326
590200.0000   -0.03451
590240.0000    0.82449
590280.0000    0.23013
590320.0000    0.50738
590360.0000    0.24745
590400.0000    0.69464
590440.0000    0.55896
590480.0000    0.35964
590520.0000    0.81036
590560.0000    0.24454
590600.0000   -0.15359
590640.0000    0.28160
590680.0000    0.37725
590720.0000    0.57786
590760.0000    0.92639
590800.0000    0.58801
590840.0000    0.59307
590880.0000    0.28059
590920.0000    0.05761
590960.0000    0.62508
591000.0000   -0.08851
591040.0000    0.67094
591080.0000    1.02237
591120.0000    1.47303
591160.0000    0.70528
591200.0000    0.88789
591240.0000    0.74775
591280.0000    1.05698
591320.0000    1.17534
591360.0000    0.68975
591400.0000    2.13111
591440.0000    0.29705
591480.0000    0.74719
591520.0000    1.12582
591560.0000    1.75706
591600.0000    0.38759
591640.0000    0.21666
591680.0000   -0.16637
591720.0000   -0.26562
591760.0000    0.22334
591800.0000    0.61528
591840.0000    0.66990
591880.0000    1.23945
591920.0000    0.76101
591960.0000    1.20131
592000.0000    0.56509
592040.0000    0.92951
592080.0000    0.64626
592120.0000    0.46281
592160.0000    0.30260
592200.0000    1.34820
592240.0000    0.73279
592280.0000    0.80821
592320.0000    1.44420
592360.0000    1.06288
592400.0000    1.01253
592440.0000    1.30214
592480.0000    1.63365
592520.0000   -0.06378
592560.0000    1.98622
592600.0000    1.39309
592640.0000    1.68906
592680.0000    1.68002
592720.0000    0.93338
592760.0000    0.71283
592800.0000    0.69688
592840.0000    0.16773
592880.0000    0.01624
592920.0000    0.39853
592960.0000   -0.03488
593000.0000    0.61389
593040.0000    0.55227
593080.0000    0.58785
593120.0000    1.36237
593160.0000    1.84787
593200.0000    0.93322
593240.0000    1.12899
593280.0000    0.88535
593320.0000    1.20568
593360.0000    0.98758
593400.0000   -0.11363
593440.0000    1.77939
593480.0000    1.19494
593520.0000    1.27573
593560.0000    1.69149
593600.0000    1.18306
593640.0000    1.99382
593680.0000    1.51264
593720.0000    1.41823
593760.0000    1.26107
593800.0000    1.37855
593840.0000    1.12136
593880.0000    2.00134
593920.0000    2.20207
593960.0000    1.70088
594000.0000    1.89959
594040.0000    2.01809
594080.0000    1.24027
594120.0000    0.68121
594160.0000    1.18892
594200.0000    1.08984
594240.0000    1.01789
594280.0000    1.75566
594320.0000    1.29532
594360.0000    1.14013
594400.0000    1.48984
594440.0000    0.68270
594480.0000    0.15771
594520.0000    0.70100
594560.0000    1.80510
594600.0000    1.28831
594640.0000    0.51928
594680.0000    1.15044
594720.0000    1.28698
594760.0000    0.39498
594800.0000    1.03484
594840.0000    1.47128
594880.0000    1.46636
594920.0000    2.25726
594960.0000    1.42817
595000.0000    1.59455
595040.0000    1.67030
595080.0000    1.13558
595120.0000    0.96240
595160.0000    1.62306
595200.0000    1.35228
595240.0000    1.47764
595280.0000    2.20720
595320.0000    1.30711
595360.0000    1.15100
595400.0000    1.48371
595440.0000    1.21823
595480.0000    1.53879
595520.0000    0.92930
595560.0000    1.08152
595600.0000    1.12198
595640.0000    1.84862
595680.0000    0.64633
595720.0000    0.53210
595760.0000    1.09492
595800.0000    1.84166
595840.0000    0.95383
595880.0000    1.97697
595920.0000    0.61284
595960.0000    2.11494
596000.0000    0.33391
596040.0000    0.38670
596080.0000    0.79160
596120.0000    1.41582
596160.0000    1.02348
596200.0000    1.00226
596240.0000    1.28338
596280.0000    0.67585
596320.0000    1.36220
596360.0000    2.00326
596400.0000    1.96979
596440.0000    1.93584
596480.0000    2.14629
596520.0000    1.47701
596560.0000    1.24188
596600.0000    1.84318
596640.0000    1.34821
596680.0000    1.42711
596720.0000    1.77901
596760.0000    2.18987
596800.0000    1.75778
596840.0000    1.82341
596880.0000    1.87827
596920.0000    1.71075
596960.0000    1.57248
597000.0000    1.72651
597040.0000    2.76347
597080.0000    1.59491
597120.0000    2.23788
597160.0000    2.53661
597200.0000    1.43550
597240.0000    1.36947
597280.0000    2.12358
597320.0000    1.58580
597360.0000    2.47202
597400.0000    2.25005
597440.0000    2.52090
597480.0000    1.99557
597520.0000    1.61666
597560.0000    2.30727
597600.0000    2.05210
597640.0000    2.75818
597680.0000    1.15103
597720.0000    2.09333
597760.0000    1.42746
597800.0000    1.85216
597840.0000    1.65668
597880.0000    2.30429
597920.0000    2.21415
597960.0000    2.91822
598000.0000    2.94856
598040.0000    2.22626
598080.0000    2.07662
598120.0000    2.11069
598160.0000    1.91549
598200.0000    2.27111
598240.0000    1.84578
598280.0000    2.16991
598320.0000    1.88112
598360.0000    1.97775
598400.0000    1.80331
598440.0000    1.87219
598480.0000    1.62667
598520.0000    1.86259
598560.0000    2.57737
598600.0000    3.04574
598640.0000    2.64491
598680.0000    3.44386
598720.0000    2.51394
598760.0000    2.89229
598800.0000    2.24241
598840.0000    2.04356
598880.0000    2.33107
598920.0000    1.89637
598960.0000    1.72633
599000.0000    2.19247
599040.0000    2.19744
599080.0000    2.75817
599120.0000    1.79237
599160.0000    1.92789
599200.0000    2.47138
599240.0000    1.92098
599280.0000    2.69178
599320.0000    2.61826
599360.0000    2.00153
599400.0000    2.67258
599440.0000    2.61115
599480.0000    2.51387
599520.0000    2.59384
599560.0000    1.63988
599600.0000    1.93401
599640.0000    2.19863
599680.0000    1.63513
599720.0000    2.10348
599760.0000    1.80111
599800.0000    1.62320
599840.0000    0.87949
599880.0000    1.39073
599920.0000    1.76495
599960.0000    2.01227
600000.0000    1.55186
600040.0000    1.62453
600080.0000    1.34782
600120.0000    1.90711
600160.0000    2.20075
600200.0000    1.75957
600240.0000    2.35522
600280.0000    1.86007
600320.0000    2.51296
600360.0000    1.84883
600400.0000    1.56723
600440.0000    1.74720
600480.0000    1.82255
600520.0000    1.73579
600560.0000    1.19889
600600.0000    1.24682
600640.0000    1.02447
600680.0000    1.43574
600720.0000    1.93413
600760.0000    1.20466
600800.0000    1.44491
600840.0000    1.45257
600880.0000    1.65670
600920.0000    1.53236
600960.0000    1.41642
601000.0000    1.55895
601040.0000    1.29925
601080.0000    1.65286
601120.0000    0.85397
601160.0000    1.52867
601200.0000    1.36660
601240.0000    1.44411
601280.0000    2.08607
601320.0000    1.58634
601360.0000    1.96070
601400.0000    0.96990
601440.0000    1.72779
601480.0000    1.27863
601520.0000    1.94593
601560.0000    2.06438
601600.0000    1.38179
601640.0000    1.53502
601680.0000    1.31521
601720.0000    1.48804
601760.0000    1.89935
601800.0000    1.20308
601840.0000    1.36838
601880.0000    1.91528
601920.0000    1.79207
601960.0000    1.65566
602000.0000    2.29968
602040.0000    2.37814
602080.0000    2.27062
602120.0000    2.17962
602160.0000    2.53271
602200.0000    2.59970
602240.0000    2.73107
602280.0000    2.50012
602320.0000    3.62653
602360.0000    3.15166
602400.0000    2.95468
602440.0000    2.67481
602480.0000    2.77736
602520.0000    2.68353
602560.0000    2.35651
602600.0000    2.14331
602640.0000    1.69842
602680.0000    1.86850
602720.0000    2.19996
602760.0000    1.99883
602800.0000    1.77257
602840.0000    1.98274
602880.0000    2.66228
602920.0000    2.98758
602960.0000    2.21850
603000.0000    2.74327
603040.0000    2.45436
603080.0000    2.49371
603120.0000    2.05609
603160.0000    2.09172
603200.0000    1.82880
603240.0000    2.35373
603280.0000    2.21687
603320.0000    1.85118
603360.0000    2.08342
603400.0000    2.22607
603440.0000    2.05242
603480.0000    1.51331
603520.0000    2.12649
603560.0000    2.26733
603600.0000    2.80591
603640.0000    2.12617
603680.0000    1.77711
603720.0000    1.31795
603760.0000    1.60675
603800.0000    2.08419
603840.0000    1.69445
603880.0000    2.00823
603920.0000    1.41890
603960.0000    1.59701
604000.0000    1.12333
604040.0000    1.39984
604080.0000    0.90542
604120.0000    1.21256
604160.0000    2.18105
604200.0000    1.11089
604240.0000    1.12155
604280.0000    0.85576
604320.0000    1.27479
604360.0000    1.27866
604400.0000    1.05622
604440.0000   -0.35648
604480.0000   -0.50756
604520.0000    0.66902
604560.0000    1.32040
604600.0000    0.65788
604640.0000    0.93592
604680.0000    1.06550
604720.0000    1.49745
604760.0000    1.80163
604800.0000    1.94672
604840.0000    1.93444
604880.0000    1.12441
604920.0000    1.70530
604960.0000    1.03912
605000.0000    1.43985
605040.0000    0.23727
605080.0000    1.27461
605120.0000    0.84669
605160.0000    2.06023
605200.0000    2.02007
605240.0000    1.52309
605280.0000    1.61401
605320.0000    1.61876
605360.0000    1.00201
605400.0000    0.87839
605440.0000    0.91975
605480.0000    1.87025
605520.0000    1.47689
605560.0000    2.22418
605600.0000    2.85762
605640.0000    2.81551
605680.0000    3.01944
605720.0000    2.45859
605760.0000    2.48454
605800.0000    3.31187
605840.0000    2.63666
605880.0000    3.33063
605920.0000    2.15204
605960.0000    2.89028
606000.0000    1.86105
606040.0000    2.54624
606080.0000    2.71897
606120.0000    2.33907
606160.0000    2.28188
606200.0000    2.30136
606240.0000    2.05619
606280.0000    2.18728
606320.0000    2.15325
606360.0000    2.20788
606400.0000    2.46048
606440.0000    2.53620
606480.0000    1.85558
606520.0000    2.06903
606560.0000    2.09344
606600.0000    1.92580
606640.0000    2.02933
606680.0000    2.02834
606720.0000    2.59856
606760.0000    2.24736
606800.0000    2.50308
606840.0000    2.69692
606880.0000    2.43851
606920.0000    1.40568
606960.0000    1.45822
607000.0000    2.44176
607040.0000    2.41493
607080.0000    2.39663
607120.0000    2.19799
607160.0000    2.40086
607200.0000    3.05272
607240.0000    2.43960
607280.0000    1.30122
607320.0000    1.34517
607360.0000    1.29487
607400.0000    0.98318
607440.0000    1.04409
607480.0000    1.40177
607520.0000    1.80333
607560.0000    1.54719
607600.0000    1.14129
607640.0000    1.24038
607680.0000    1.73060
607720.0000    1.81178
607760.0000    1.10325
607800.0000    1.31763
607840.0000    2.01617
607880.0000    2.35171
607920.0000    1.00252
607960.0000    1.37363
608000.0000    1.68009
608040.0000    1.60047
608080.0000    2.14817
608120.0000    1.30220
608160.0000    1.90294
608200.0000    1.77846
608240.0000    1.23924
608280.0000    0.98008
608320.0000    1.43604
608360.0000    1.00379
608400.0000    1.09661
608440.0000    1.74976
608480.0000    2.50002
608520.0000    2.03710
608560.0000    1.21217
608600.0000    1.65804
608640.0000    1.78596
608680.0000    1.97183
608720.0000    1.59462
608760.0000    1.37339
608800.0000    1.86042
608840.0000    2.07403
608880.0000    1.98004
608920.0000    2.30840
608960.0000    2.00428
609000.0000    1.60581
609040.0000    1.80366
609080.0000    1.41119
609120.0000    1.36198
609160.0000    1.33624
609200.0000    0.71934
609240.0000    1.41540
609280.0000    1.61684
609320.0000    0.88041
609360.0000    2.28562
609400.0000    1.36595
609440.0000    1.73839
609480.0000    1.90411
609520.0000    2.25953
609560.0000    3.08177
609600.0000    2.47101
609640.0000    3.15199
609680.0000    1.96621
609720.0000    2.72818
609760.0000    2.58944
609800.0000    1.86639
609840.0000    1.75111
609880.0000    1.69727
609920.0000    1.59011
609960.0000    1.22607
610000.0000    2.01293
610040.0000    1.13271
610080.0000    1.29082
610120.0000    1.24318
610160.0000    1.27652
610200.0000    1.07571
610240.0000    2.19039
610280.0000    2.38607
610320.0000    2.11371
610360.0000    1.99512
610400.0000    2.03498
610440.0000    1.79289
610480.0000    1.95693
610520.0000    2.15000
610560.0000    2.35836
610600.0000    2.39531
610640.0000    3.39846
610680.0000    2.28632
610720.0000    2.64101
610760.0000    2.37387
610800.0000    3.01336
610840.0000    2.84731
610880.0000    3.44724
610920.0000    3.29889
610960.0000    2.29625
611000.0000    1.94079
611040.0000    2.90393
611080.0000    1.89454
611120.0000    2.19010
611160.0000    1.88565
611200.0000    1.70134
611240.0000    1.79072
611280.0000    1.71626
611320.0000    1.86495
611360.0000    1.56281
611400.0000    2.23694
611440.0000    1.81284
611480.0000    1.84973
611520.0000    2.69675
611560.0000    2.47167
611600.0000    1.69000
611640.0000    2.15175
611680.0000    1.74745
611720.0000    2.67167
611760.0000    2.15270
611800.0000    2.20688
611840.0000    1.90299
611880.0000    2.36672
611920.0000    0.96438
611960.0000    2.07390
612000.0000    1.91869
612040.0000    2.61657
612080.0000    2.28331
612120.0000    2.30784
612160.0000    2.86501
612200.0000    3.14681
612240.0000    3.16829
612280.0000    1.85822
612320.0000    2.25423
612360.0000    1.81195
612400.0000    2.51116
612440.0000    2.67668
612480.0000    1.75132
612520.0000    1.28691
612560.0000    2.03066
612600.0000    1.92112
612640.0000    2.47245
612680.0000    2.45927
612720.0000    1.93736
612760.0000    1.94585
612800.0000    1.43188
612840.0000    1.47079
612880.0000    0.87507
612920.0000    1.15909
612960.0000    0.90751
613000.0000    1.15643
613040.0000    1.24227
613080.0000    0.75700
613120.0000    1.21727
613160.0000    0.63418
613200.0000    1.70046
613240.0000    0.69625
613280.0000    1.35379
613320.0000    1.35779
613360.0000    0.93217
613400.0000    0.97989
613440.0000    1.57624
613480.0000    1.28096
613520.0000    1.60469
613560.0000    1.59271
613600.0000    1.18909
613640.0000    1.27955
613680.0000    1.78036
613720.0000    1.81897
613760.0000    1.60969
613800.0000    1.36484
613840.0000    1.74487
613880.0000    1.34981
613920.0000    1.52065
613960.0000    1.37091
614000.0000    1.51830
614040.0000    1.56800
614080.0000    1.90898
614120.0000    1.47987
614160.0000    0.55230
614200.0000    0.98295
614240.0000    1.55318
614280.0000    1.57007
614320.0000    0.31963
614360.0000    1.29462
614400.0000    1.10576
614440.0000    1.18836
614480.0000    0.46051
614520.0000    0.81965
614560.0000    0.87868
614600.0000    0.59144
614640.0000    0.49166
614680.0000    0.36334
614720.0000    2.14205
614760.0000    1.73784
614800.0000    1.05092
614840.0000    1.66084
614880.0000    1.70634
614920.0000    2.04197
614960.0000    1.89267
615000.0000    1.74149
615040.0000    1.66089
615080.0000    1.40833
615120.0000    1.86655
615160.0000    1.03945
615200.0000    1.86584
615240.0000    1.93178
615280.0000    1.93782
615320.0000    2.77843
615360.0000    1.98643
615400.0000    2.02073
615440.0000    1.99669
615480.0000    2.41178
615520.0000    1.85007
615560.0000    2.11955
615600.0000    1.38160
615640.0000    1.68735
615680.0000    1.32144
615720.0000    1.31395
615760.0000    1.22551
615800.0000    1.34365
615840.0000    0.75826
615880.0000    0.93829
615920.0000    1.91266
615960.0000    1.74353
616000.0000    1.79646
616040.0000    1.76873
616080.0000    1.54576
616120.0000    1.96427
616160.0000    3.00226
616200.0000    2.11189
616240.0000    2.38460
616280.0000    1.53729
616320.0000    2.25108
616360.0000    2.21616
616400.0000    2.65918
616440.0000    2.62177
616480.0000    3.34825
616520.0000    2.49272
616560.0000    2.37076
616600.0000    2.13285
616640.0000    1.61692
616680.0000    1.64069
616720.0000    1.69546
616760.0000    2.01004
616800.0000    1.26673
616840.0000    2.95773
616880.0000    2.65663
616920.0000    0.68418
616960.0000    1.58324
617000.0000    2.00376
617040.0000    1.18219
617080.0000    1.29344
617120.0000    0.97047
617160.0000    1.02779
617200.0000    1.77803
617240.0000    0.61738
617280.0000    1.26642
617320.0000    2.18405
617360.0000    2.26593
617400.0000    1.78469
617440.0000    1.80463
617480.0000    0.83032
617520.0000    1.48812
617560.0000    1.69411
617600.0000    1.86585
617640.0000    2.09739
617680.0000    1.83082
617720.0000    2.06081
617760.0000    1.22443
617800.0000    1.49350
617840.0000    1.41514
617880.0000    1.82138
617920.0000    1.49607
617960.0000    1.95773
618000.0000    1.78738
618040.0000    1.43154
618080.0000    1.29638
618120.0000    2.65137
618160.0000    1.72639
618200.0000    2.04058
618240.0000    1.14939
618280.0000    0.84688
618320.0000    0.63660
618360.0000    0.74156
618400.0000    0.79791
618440.0000    0.43757
618480.0000    0.91298
618520.0000    0.76318
618560.0000    0.38771
618600.0000    0.23708
618640.0000   -0.49335
618680.0000    0.06036
618720.0000   -0.28477
618760.0000    0.66448
618800.0000   -0.11808
618840.0000    0.03484
618880.0000    0.66170
618920.0000    0.23399
618960.0000   -0.17329
619000.0000    0.89673
619040.0000    0.31958
619080.0000    0.28197
619120.0000   -0.19880
619160.0000   -0.10423
619200.0000    0.79721
619240.0000    0.57009
619280.0000    0.41751
619320.0000    0.28267
619360.0000    1.46214
619400.0000    1.59047
619440.0000    1.06917
619480.0000    0.84853
619520.0000    1.53398
619560.0000    1.22684
619600.0000    0.89325
619640.0000    0.44172
619680.0000    0.55748
619720.0000    0.25906
619760.0000    0.59343
619800.0000    0.35798
619840.0000   -0.00950
619880.0000   -0.26488
619920.0000    0.15729
619960.0000   -0.10901
620000.0000    1.27744
620040.0000    0.44397
620080.0000    1.82256
620120.0000    1.83272
620160.0000    2.49444
620200.0000    2.28822
620240.0000    1.13150
620280.0000    0.68887
620320.0000    2.52512
620360.0000    0.92591
620400.0000    1.05644
620440.0000    0.50328
620480.0000    0.61472
620520.0000    0.59883
620560.0000    0.63777
620600.0000    0.40002
620640.0000    0.99267
620680.0000    0.95832
620720.0000    0.97037
620760.0000    1.07498
620800.0000    1.20359
620840.0000    0.61418
620880.0000    0.72913
620920.0000    0.84958
620960.0000    1.29004
621000.0000    1.02620
621040.0000    0.47431
621080.0000   -0.04358
621120.0000    1.22253
621160.0000    1.46211
621200.0000    1.69093
621240.0000    1.15405
621280.0000    0.79145
621320.0000    1.23259
621360.0000    0.90912
621400.0000    0.60666
621440.0000    0.56933
621480.0000    0.18586
621520.0000    0.14843
621560.0000    0.63519
621600.0000    0.33501
621640.0000   -0.14511
621680.0000   -0.18598
621720.0000    0.46131
621760.0000    0.03028
621800.0000    0.32385
621840.0000    0.68684
621880.0000    0.41416
621920.0000    1.06568
621960.0000    1.19988
622000.0000    1.59058
622040.0000    0.33192
622080.0000    0.46865
622120.0000    0.44263
622160.0000   -0.31746
622200.0000   -0.23228
622240.0000    0.14110
622280.0000    0.45331
622320.0000    0.73680
622360.0000    0.43861
622400.0000    0.69189
622440.0000    1.35390
622480.0000    1.62321
622520.0000    1.67645
622560.0000    0.71654
622600.0000    0.90269
622640.0000    0.93810
622680.0000    0.88597
622720.0000    1.23479
622760.0000    0.79241
622800.0000    0.90249
622840.0000    0.23172
622880.0000    0.56302
622920.0000    0.06401
622960.0000    0.46878
623000.0000    0.70372
623040.0000    0.47449
623080.0000    0.94143
623120.0000    0.96766
623160.0000    0.96365
623200.0000    1.44331
623240.0000    0.31777
623280.0000   -0.22417
623320.0000    0.38600
623360.0000    0.65906
623400.0000    0.46012
623440.0000    0.56353
623480.0000    0.71198
623520.0000    0.24596
623560.0000    1.15095
623600.0000    1.54461
623640.0000    1.43963
623680.0000    0.73889
623720.0000    0.51490
623760.0000    0.92698
623800.0000    0.74248
623840.0000    0.31902
623880.0000    0.19821
623920.0000    1.02682
623960.0000    0.88379
624000.0000    1.12579
624040.0000    0.38275
624080.0000    0.83502
624120.0000    0.51408
624160.0000    0.42790
624200.0000    0.79543
624240.0000    0.60613
624280.0000    0.52339
624320.0000    0.55452
624360.0000    1.65411
624400.0000    1.29406
624440.0000    1.15863
624480.0000    1.06248
624520.0000    0.70026
624560.0000    0.19134
624600.0000    0.04415
624640.0000    0.39808
624680.0000    0.20582
624720.0000   -0.15878
624760.0000    0.72115
624800.0000    0.23807
624840.0000    0.06645
624880.0000    0.25572
624920.0000    0.67841
624960.0000    1.24526
625000.0000    0.56947
625040.0000    1.25125
625080.0000    0.45633
625120.0000    0.04330
625160.0000    0.38590
625200.0000    0.90985
625240.0000    0.37389
625280.0000    0.05094
625320.0000    0.91121
625360.0000    0.54092
625400.0000    0.83942
625440.0000    0.59153
625480.0000    0.93422
625520.0000    0.98114
625560.0000    0.82463
625600.0000    1.41375
625640.0000    0.82931
625680.0000    0.24361
625720.0000    0.80266
625760.0000    0.59763
625800.0000    0.02766
625840.0000    1.13237
625880.0000    0.86869
625920.0000    0.85951
625960.0000    0.76717
626000.0000    0.83259
626040.0000    0.32545
626080.0000    0.65383
626120.0000    0.44328
626160.0000    0.93798
626200.0000    1.29533
626240.0000    0.56369
626280.0000    1.00427
626320.0000    0.18454
626360.0000    0.75295
626400.0000    1.58466
626440.0000    1.05023
626480.0000    1.35381
626520.0000    1.66261
626560.0000    2.02061
626600.0000    0.47929
626640.0000    1.48175
626680.0000    0.44041
626720.0000   -0.12881
626760.0000    0.68149
626800.0000    1.20002
626840.0000    0.30458
626880.0000    0.56943
626920.0000    1.40588
626960.0000    1.37471
627000.0000    1.55259
627040.0000    0.93261
627080.0000    0.78686
627120.0000    1.57864
627160.0000    1.18317
627200.0000    1.52899
627240.0000    1.13450
627280.0000    1.19271
627320.0000    0.87937
627360.0000    0.85044
627400.0000    0.53888
627440.0000    0.53505
627480.0000    1.05987
627520.0000    0.82164
627560.0000    0.98647
627600.0000    0.07521
627640.0000    1.05579
627680.0000    1.32354
627720.0000    0.93425
627760.0000    1.02194
627800.0000    1.02229
627840.0000    2.15501
627880.0000    1.16933
627920.0000    0.65739
627960.0000    0.93981
628000.0000    1.85940
628040.0000    1.67900
628080.0000    1.14799
628120.0000    0.54534
628160.0000    1.00722
628200.0000    0.70891
628240.0000    1.71514
628280.0000    1.65534
628320.0000    0.62157
628360.0000    0.96277
628400.0000    1.87427
628440.0000    1.03456
628480.0000    1.49303
628520.0000    0.75753
628560.0000    1.74274
628600.0000    1.45608
628640.0000    1.98956
628680.0000    1.66096
628720.0000    0.82018
628760.0000    1.25420
628800.0000    1.45987
628840.0000    0.79831
628880.0000    2.09641
628920.0000    2.05464
628960.0000    1.49647
629000.0000    1.92651
629040.0000    1.45535
629080.0000    2.30756
629120.0000    1.15048
629160.0000    1.45496
629200.0000    1.09443
629240.0000    1.30517
629280.0000    1.51674
629320.0000    1.18553
629360.0000    1.68742
629400.0000    1.39577
629440.0000    1.12662
629480.0000    0.76678
629520.0000    1.52027
629560.0000    0.96452
629600.0000    1.32760
629640.0000    2.15893
629680.0000    1.80654
629720.0000    1.29226
629760.0000    1.52557
629800.0000    1.30486
629840.0000    1.29382
629880.0000    1.39596
629920.0000    0.95107
629960.0000    2.09963
630000.0000    1.38617
630040.0000    1.08439
630080.0000    1.45821
630120.0000    1.80420
630160.0000    1.67693
630200.0000    0.88178
630240.0000    1.81444
630280.0000    1.81650
630320.0000    1.24469
630360.0000    1.13175
630400.0000    1.59435
630440.0000    1.75913
630480.0000    1.08241
630520.0000    0.97623
630560.0000    0.49293
630600.0000    0.90951
630640.0000    1.43681
630680.0000    0.80945
630720.0000    2.02770
630760.0000    0.97101
630800.0000    1.63471
630840.0000    2.11415
630880.0000    1.54620
630920.0000    1.62555
630960.0000    2.83599
631000.0000    2.13039
631040.0000    1.40485
631080.0000    1.17396
631120.0000    1.38709
631160.0000    2.06852
631200.0000    1.53896
631240.0000    1.83572
631280.0000    2.28615
631320.0000    2.90149
631360.0000    2.73193
631400.0000    2.46420
631440.0000    2.85028
631480.0000    3.04418
631520.0000    2.88495
631560.0000    2.37712
631600.0000    2.12583
631640.0000    2.33242
631680.0000    1.96828
631720.0000    2.36054
631760.0000    1.75914
631800.0000    2.16618
631840.0000    1.82453
631880.0000    1.57897
631920.0000    0.91366
631960.0000    1.96685
632000.0000    2.81064
632040.0000    2.38238
632080.0000    1.96202
632120.0000    2.24133
632160.0000    2.16717
632200.0000    2.23447
632240.0000    1.82864
632280.0000    2.08778
632320.0000    1.11243
632360.0000    2.25026
632400.0000    2.24130
632440.0000    1.90108
632480.0000    2.38738
632520.0000    2.00218
632560.0000    1.57477
632600.0000    1.38950
632640.0000    1.34568
632680.0000    1.01203
632720.0000    1.09269
632760.0000    1.59237
632800.0000    1.67414
632840.0000    2.45602
632880.0000    2.32949
632920.0000    1.95507
632960.0000    1.31664
633000.0000    2.49735
633040.0000    2.95300
633080.0000    1.61685
633120.0000    1.75023
633160.0000    2.09987
633200.0000    1.92864
633240.0000    1.84901
633280.0000    2.22770
633320.0000    1.75441
633360.0000    1.61204
633400.0000    2.15678
633440.0000    1.73861
633480.0000    1.62128
633520.0000    3.13409
633560.0000    2.01255
633600.0000    2.02545
633640.0000    1.43883
633680.0000    2.40905
633720.0000    2.40110
633760.0000    2.81929
633800.0000    2.38763
633840.0000    2.78952
633880.0000    3.11917
633920.0000    3.20380
633960.0000    3.00272
634000.0000    3.08405
634040.0000    2.60101
634080.0000    3.16220
634120.0000    3.84285
634160.0000    3.09413
634200.0000    3.28425
634240.0000    3.49763
634280.0000    2.45993
634320.0000    3.39501
634360.0000    3.05661
634400.0000    3.30348
634440.0000    3.19955
634480.0000    2.98662
634520.0000    2.58668
634560.0000    2.46320
634600.0000    3.50333
634640.0000    3.31585
634680.0000    2.72389
634720.0000    2.54632
634760.0000    2.59942
634800.0000    2.73922
634840.0000    2.98005
634880.0000    2.81348
634920.0000    3.28073
634960.0000    2.95123
635000.0000    3.11948
635040.0000    3.28521
635080.0000    3.87975
635120.0000    2.97376
635160.0000    2.60462
635200.0000    2.23596
635240.0000    2.44462
635280.0000    2.43228
635320.0000    2.67594
635360.0000    3.16706
635400.0000    3.04644
635440.0000    3.12389
635480.0000    3.15467
635520.0000    3.11514
635560.0000    2.79074
635600.0000    3.37787
635640.0000    2.41963
635680.0000    2.64180
635720.0000    2.93536
635760.0000    3.52814
635800.0000    2.60925
635840.0000    2.10836
635880.0000    2.28900
635920.0000    3.24158
635960.0000    3.01492
636000.0000    2.99479
636040.0000    2.26608
636080.0000    1.30348
636120.0000    1.78695
636160.0000    2.10480
636200.0000    2.60467
636240.0000    2.39614
636280.0000    2.89493
636320.0000    2.03968
636360.0000    2.29177
636400.0000    2.27024
636440.0000    2.71668
636480.0000    2.69932
636520.0000    2.86021
636560.0000    2.40473
636600.0000    2.39844
636640.0000    2.11704
636680.0000    2.02289
636720.0000    2.67479
636760.0000    2.36421
636800.0000    2.56413
636840.0000    2.88431
636880.0000    2.87004
636920.0000    3.17226
636960.0000    3.02568
637000.0000    2.77682
637040.0000    3.02990
637080.0000    2.65467
637120.0000    3.07602
637160.0000    3.03270
637200.0000    2.27728
637240.0000    1.91583
637280.0000    2.74747
637320.0000    2.00935
637360.0000    2.77353
637400.0000    2.65876
637440.0000    2.84317
637480.0000    2.21706
637520.0000    2.31994
637560.0000    2.85522
637600.0000    2.65247
637640.0000    1.55736
637680.0000    2.54672
637720.0000    2.38826
637760.0000    2.33553
637800.0000    2.63776
637840.0000    2.60658
637880.0000    2.23271
637920.0000    2.21668
637960.0000    1.64148
638000.0000    1.70734
638040.0000    2.10844
638080.0000    1.95741
638120.0000    1.88695
638160.0000    2.40782
638200.0000    2.36510
638240.0000    2.29969
638280.0000    2.61183
638320.0000    1.99670
638360.0000    2.53305
638400.0000    2.91306
638440.0000    1.90281
638480.0000    2.95888
638520.0000    2.80500
638560.0000    2.18729
638600.0000    3.02175
638640.0000    1.73659
638680.0000    2.25334
638720.0000    2.35323
638760.0000    2.21528
638800.0000    2.05217
638840.0000    2.79421
638880.0000    2.69153
638920.0000    2.37526
638960.0000    2.88466
639000.0000    2.36285
639040.0000    2.18770
639080.0000    2.10572
639120.0000    2.02963
639160.0000    1.59451
639200.0000    2.07192
639240.0000    1.72916
639280.0000    2.85687
639320.0000    1.91596
639360.0000    2.39721
639400.0000    1.65767
639440.0000    1.42275
639480.0000    1.96631
639520.0000    1.65654
639560.0000    2.26385
639600.0000    1.81159
639640.0000    1.56209
639680.0000    1.31145
639720.0000    1.53753
639760.0000    2.10618
639800.0000    1.24976
639840.0000    1.90420
639880.0000    1.58664
639920.0000    1.38361
639960.0000    1.56495
640000.0000    0.67673
640040.0000    0.99624
640080.0000    1.77451
640120.0000    1.06193
640160.0000    1.76123
640200.0000    1.18444
640240.0000    1.28916
640280.0000    1.90169
640320.0000    2.13449
640360.0000    1.55525
640400.0000    1.64815
640440.0000    1.17214
640480.0000    1.53114
640520.0000    1.48408
640560.0000    1.51294
640600.0000    1.58713
640640.0000    2.25960
640680.0000    2.20327
640720.0000    1.37770
640760.0000    1.37336
640800.0000    1.82672
640840.0000    1.97277
640880.0000    2.17053
640920.0000    1.70472
640960.0000    2.09570
641000.0000    1.67694
641040.0000    2.17260
641080.0000    1.64999
641120.0000    2.33224
641160.0000    2.21651
641200.0000    1.05249
641240.0000    2.05507
641280.0000    1.82459
641320.0000    1.50712
641360.0000    1.37773
641400.0000    1.66318
641440.0000    2.69402
641480.0000    2.28201
641520.0000    1.62195
641560.0000    2.77796
641600.0000    1.95570
641640.0000    2.27785
641680.0000    1.97347
641720.0000    1.78298
641760.0000    1.36313
641800.0000    2.21207
641840.0000    2.13780
641880.0000    1.82344
641920.0000    2.73956
641960.0000    2.24551
642000.0000    2.11943
642040.0000    2.43590
642080.0000    1.71524
642120.0000    2.56903
642160.0000    2.31139
642200.0000    2.75554
642240.0000    2.36046
642280.0000    2.49093
642320.0000    3.05166
642360.0000    1.48040
642400.0000    2.48761
642440.0000    2.44329
642480.0000    2.84793
642520.0000    2.47537
642560.0000    2.36855
642600.0000    2.33822
642640.0000    2.29772
642680.0000    2.00369
642720.0000    2.03040
642760.0000    2.12086
642800.0000    2.72618
642840.0000    3.30947
642880.0000    1.86336
642920.0000    2.00972
642960.0000    1.94796
643000.0000    2.61801
643040.0000    2.39477
643080.0000    2.77938
643120.0000    2.73916
643160.0000    2.88859
643200.0000    3.70707
643240.0000    3.13533
643280.0000    3.04512
643320.0000    2.49282
643360.0000    2.24933
643400.0000    2.19507
643440.0000    2.65577
643480.0000    2.06972
643520.0000    2.45079
643560.0000    1.66738
643600.0000    2.17559
643640.0000    2.27176
643680.0000    1.84293
643720.0000    2.21499
643760.0000    2.06683
643800.0000    2.62467
643840.0000    2.32758
643880.0000    1.93399
643920.0000    1.82499
643960.0000    2.54864
644000.0000    2.33315
644040.0000    2.56093
644080.0000    3.07113
644120.0000    1.90495
644160.0000    2.45111
644200.0000    2.16068
644240.0000    2.47823
644280.0000    2.30500
644320.0000    2.12109
644360.0000    1.94165
644400.0000    3.05379
644440.0000    2.46357
644480.0000    1.67590
644520.0000    2.15709
644560.0000    2.10696
644600.0000    1.64221
644640.0000    2.13340
644680.0000    2.09977
644720.0000    2.10686
644760.0000    2.77669
644800.0000    1.98594
644840.0000    3.10797
644880.0000    1.92310
644920.0000    2.48935
644960.0000    2.41348
645000.0000    1.85823
645040.0000    2.89668
645080.0000    2.08453
645120.0000    2.72962
645160.0000    2.05936
645200.0000    2.18005
645240.0000    3.24354
645280.0000    3.16860
645320.0000    2.93431
645360.0000    3.30406
645400.0000    3.65753
645440.0000    2.91049
645480.0000    3.37984
645520.0000    3.15433
645560.0000    3.32374
645600.0000    3.48331
645640.0000    3.23852
645680.0000    2.98006
645720.0000    3.32493
645760.0000    3.23617
645800.0000    2.40443
645840.0000    3.29135
645880.0000    2.89642
645920.0000    2.81453
645960.0000    2.65785
646000.0000    2.86813
646040.0000    3.20836
646080.0000    4.08657
646120.0000    3.81735
646160.0000    3.70188
646200.0000    2.86485
646240.0000    3.57966
646280.0000    3.02437
646320.0000    3.82437
646360.0000    4.14739
646400.0000    3.06701
646440.0000    3.45062
646480.0000    3.83657
646520.0000    3.87522
646560.0000    4.55900
646600.0000    4.15121
646640.0000    3.83036
646680.0000    3.71766
646720.0000    4.31223
646760.0000    3.77503
646800.0000    3.38415
646840.0000    3.53940
646880.0000    3.03008
646920.0000    3.17723
646960.0000    4.23206
647000.0000    3.08843
647040.0000    4.41933
647080.0000    4.18750
647120.0000    3.57022
647160.0000    3.47322
647200.0000    3.22774
647240.0000    3.03456
647280.0000    3.12027
647320.0000    3.90620
647360.0000    3.40303
647400.0000    3.41914
647440.0000    3.37877
647480.0000    3.48225
647520.0000    3.66402
647560.0000    4.25646
647600.0000    3.26357
647640.0000    3.58084
647680.0000    2.72545
647720.0000    2.76914
647760.0000    2.80758
647800.0000    3.49367
647840.0000    3.26999
647880.0000    2.90881
647920.0000    3.04213
647960.0000    2.93065
648000.0000    3.04506
648040.0000    2.31886
648080.0000    2.49847
648120.0000    1.91687
648160.0000    2.70004
648200.0000    2.02968
648240.0000    1.87560
648280.0000    3.07519
648320.0000    2.91676
648360.0000    2.44981
648400.0000    2.45053
648440.0000    3.29983
648480.0000    2.59437
648520.0000    2.31325
648560.0000    3.18245
648600.0000    2.65824
648640.0000    3.99134
648680.0000    2.81862
648720.0000    3.35042
648760.0000    3.05656
648800.0000    4.24865
648840.0000    3.38135
648880.0000    3.85516
648920.0000    3.95212
648960.0000    3.45689
649000.0000    3.24442
649040.0000    3.65572
649080.0000    3.49543
649120.0000    3.95290
649160.0000    3.05893
649200.0000    2.74532
649240.0000    2.21148
649280.0000    2.18834
649320.0000    2.67510
649360.0000    3.14283
649400.0000    2.53139
649440.0000    2.78738
649480.0000    2.74671
649520.0000    3.53504
649560.0000    3.20426
649600.0000    3.16677
649640.0000    3.17344
649680.0000    3.37180
649720.0000    2.32613
649760.0000    3.04931
649800.0000    2.96730
649840.0000    2.88017
649880.0000    2.77416
649920.0000    2.82129
649960.0000    2.85745
650000.0000    2.48079
650040.0000    2.57724
650080.0000    2.25585
650120.0000    2.01401
650160.0000    2.20395
650200.0000    2.10935
650240.0000    1.94800
650280.0000    2.01347
650320.0000    1.48027
650360.0000    1.20990
650400.0000    1.63903
650440.0000    2.26062
650480.0000    3.04673
650520.0000    2.21278
650560.0000    1.90015
650600.0000    1.78572
650640.0000    2.68895
650680.0000    2.20651
650720.0000    1.82700
650760.0000    2.07423
650800.0000    1.98011
650840.0000    2.01255
650880.0000    2.35767
650920.0000    2.43830
650960.0000    3.15965
651000.0000    2.91308
651040.0000    3.09588
651080.0000    2.98341
651120.0000    3.27182
651160.0000    3.05755
651200.0000    3.03305
651240.0000    2.60410
651280.0000    2.10760
651320.0000    2.81323
651360.0000    2.77820
651400.0000    2.93683
651440.0000    3.55884
651480.0000    2.55426
651520.0000    2.75290
651560.0000    2.52021
651600.0000    2.75059
651640.0000    2.90874
651680.0000    2.45158
651720.0000    3.31564
651760.0000    2.80323
651800.0000    2.92060
651840.0000    2.76543
651880.0000    2.15753
651920.0000    2.71655
651960.0000    3.19390
652000.0000    2.91255
652040.0000    3.17067
652080.0000    3.81765
652120.0000    3.16627
652160.0000    2.72733
652200.0000    3.59124
652240.0000    3.70981
652280.0000    3.37759
652320.0000    3.94156
652360.0000    4.02020
652400.0000    3.89492
652440.0000    3.34390
652480.0000    3.73501
652520.0000    3.11808
652560.0000    2.50615
652600.0000    2.91041
652640.0000    3.58965
652680.0000    4.17305
652720.0000    4.01896
652760.0000    4.12472
652800.0000    4.50956
652840.0000    3.86495
652880.0000    3.96736
652920.0000    4.15047
652960.0000    3.81597
653000.0000    4.10371
653040.0000    4.16831
653080.0000    4.81792
653120.0000    4.34861
653160.0000    3.66028
653200.0000    3.77591
653240.0000    3.97370
653280.0000    4.31653
653320.0000    4.11789
653360.0000    4.59951
653400.0000    3.60144
653440.0000    3.77173
653480.0000    3.94266
653520.0000    4.12655
653560.0000    3.88575
653600.0000    4.21808
653640.0000    3.94091
653680.0000    3.69223
653720.0000    3.72541
653760.0000    3.62309
653800.0000    4.37698
653840.0000    4.03611
653880.0000    2.75242
653920.0000    3.29104
653960.0000    2.51237
654000.0000    3.19514
654040.0000    2.44175
654080.0000    2.88905
654120.0000    3.61453
654160.0000    3.54025
654200.0000    3.56164
654240.0000    3.47515
654280.0000    3.39291
654320.0000    3.07139
654360.0000    3.77233
654400.0000    2.75913
654440.0000    2.79941
654480.0000    3.00325
654520.0000    3.26157
654560.0000    2.65579
654600.0000    3.09781
654640.0000    3.35193
654680.0000    2.99879
654720.0000    3.54440
654760.0000    3.44260
654800.0000    3.31048
654840.0000    3.56990
654880.0000    3.78112
654920.0000    3.60756
654960.0000    4.27743
655000.0000    4.20952
655040.0000    3.71397
655080.0000    3.39595
655120.0000    3.95809
655160.0000    3.78273
655200.0000    4.40793
655240.0000    3.45269
655280.0000    3.92309
655320.0000    3.44490
655360.0000    3.48611
655400.0000    3.86203
655440.0000    2.92390
655480.0000    2.59251
655520.0000    2.81631
655560.0000    3.28371
655600.0000    2.70809
655640.0000    3.80315
655680.0000    3.45564
655720.0000    2.43420
655760.0000    2.47625
655800.0000    2.08664
655840.0000    2.83720
655880.0000    3.04653
655920.0000    3.04188
655960.0000    3.38473
656000.0000    2.91415
656040.0000    3.52895
656080.0000    3.67430
656120.0000    3.08253
656160.0000    3.19747
656200.0000    2.78618
656240.0000    2.68050
656280.0000    2.70664
656320.0000    2.94257
656360.0000    2.76111
656400.0000    3.18543
656440.0000    3.44863
656480.0000    3.40982
656520.0000    2.77570
656560.0000    3.01951
656600.0000    3.12761
656640.0000    2.28712
656680.0000    3.19569
656720.0000    2.20264
656760.0000    3.03278
656800.0000    2.24952
656840.0000    3.47117
656880.0000    3.31448
656920.0000    2.99894
656960.0000    2.44514
657000.0000    2.49798
657040.0000    2.79111
657080.0000    3.29856
657120.0000    3.47764
657160.0000    3.24117
657200.0000    2.58588
657240.0000    3.43495
657280.0000    2.85954
657320.0000    3.33241
657360.0000    2.51872
657400.0000    2.43907
657440.0000    2.39114
657480.0000    2.53976
657520.0000    2.97548
657560.0000    2.08800
657600.0000    2.69049
657640.0000    1.97536
657680.0000    1.90138
657720.0000    2.12551
657760.0000    2.62836
657800.0000    3.06340
657840.0000    2.55591
657880.0000    2.62512
657920.0000    1.94758
657960.0000    2.23789
658000.0000    2.67320
658040.0000    2.67710
658080.0000    2.77579
658120.0000    2.02672
658160.0000    2.25207
658200.0000    2.24484
658240.0000    2.75541
658280.0000    3.12054
658320.0000    2.86352
658360.0000    2.86051
658400.0000    2.79698
658440.0000    2.62478
658480.0000    2.33455
658520.0000    2.09326
658560.0000    1.87864
658600.0000    2.03559
658640.0000    2.10534
658680.0000    1.88547
658720.0000    2.27921
658760.0000    2.37976
658800.0000    2.22209
658840.0000    1.46667
658880.0000    1.59063
658920.0000    1.49065
658960.0000    1.83822
659000.0000    2.17740
659040.0000    2.19179
659080.0000    1.75805
659120.0000    1.80250
659160.0000    2.08432
659200.0000    2.37390
659240.0000    2.86027
659280.0000    2.65317
659320.0000    1.86357
659360.0000    2.32229
659400.0000    1.88712
659440.0000    2.01051
659480.0000    2.84184
659520.0000    2.56952
659560.0000    2.75628
659600.0000    2.91369
659640.0000    3.32014
659680.0000    2.68946
659720.0000    3.09480
659760.0000    3.56182
659800.0000    3.49773
659840.0000    3.58391
659880.0000    2.93166
659920.0000    3.42220
659960.0000    2.56182
660000.0000    2.36656
660040.0000    2.32196
660080.0000    2.55378
660120.0000    2.35612
660160.0000    2.18095
660200.0000    3.02813
660240.0000    2.27365
660280.0000    1.94130
660320.0000    2.20919
660360.0000    3.25864
660400.0000    2.35661
660440.0000    2.32407
660480.0000    2.34394
660520.0000    3.14931
660560.0000    3.17198
660600.0000    2.37502
660640.0000    1.88501
660680.0000    2.67070
660720.0000    3.27666
660760.0000    3.42151
660800.0000    2.32563
660840.0000    3.09154
660880.0000    2.99951
660920.0000    2.83843
660960.0000    3.45308
661000.0000    3.19140
661040.0000    3.55070
661080.0000    3.75862
661120.0000    3.80263
661160.0000    3.55970
661200.0000    3.06370
661240.0000    3.87894
661280.0000    3.42829
661320.0000    3.17784
661360.0000    2.99440
661400.0000    4.02960
661440.0000    2.63682
661480.0000    3.03919
661520.0000    3.46626
661560.0000    3.12518
661600.0000    3.30426
661640.0000    2.77106
661680.0000    3.50876
661720.0000    3.50307
661760.0000    2.66708
661800.0000    3.53549
661840.0000    3.57655
661880.0000    2.49683
661920.0000    2.11598
661960.0000    2.97792
662000.0000    3.26327
662040.0000    3.50752
662080.0000    2.80238
662120.0000    2.37396
662160.0000    2.59122
662200.0000    2.31909
662240.0000    3.15795
662280.0000    2.22366
662320.0000    3.65993
662360.0000    2.99068
662400.0000    2.60915
662440.0000    3.19358
662480.0000    2.88959
662520.0000    3.17818
662560.0000    2.20164
662600.0000    2.49604
662640.0000    2.91988
662680.0000    2.41452
662720.0000    2.11029
662760.0000    3.54549
662800.0000    3.12238
662840.0000    3.32805
662880.0000    3.45352
662920.0000    3.59353
662960.0000    2.77640
663000.0000    2.95075
663040.0000    2.64005
663080.0000    2.21332
663120.0000    3.31007
663160.0000    3.72611
663200.0000    3.80718
663240.0000    3.28133
663280.0000    2.68444
663320.0000    3.02933
663360.0000    3.60093
663400.0000    3.45230
663440.0000    3.21680
663480.0000    3.52206
663520.0000    3.04735
663560.0000    3.36393
663600.0000    3.22455
663640.0000    2.77040
663680.0000    2.95464
663720.0000    3.02258
663760.0000    3.53344
663800.0000    3.20798
663840.0000    2.78260
663880.0000    3.51823
663920.0000    3.09823
663960.0000    3.06262
664000.0000    3.23435
664040.0000    3.25888
664080.0000    4.51856
664120.0000    4.13878
664160.0000    3.66473
664200.0000    3.53180
664240.0000    3.04245
664280.0000    2.95997
664320.0000    2.96251
664360.0000    3.36624
664400.0000    3.32437
664440.0000    3.01507
664480.0000    3.18427
664520.0000    1.85206
664560.0000    2.22969
664600.0000    1.90561
664640.0000    2.55082
664680.0000    2.32468
664720.0000    2.14886
664760.0000    1.41742
664800.0000    1.32830
664840.0000    2.21000
664880.0000    1.95229
664920.0000    2.69881
664960.0000    2.90527
665000.0000    2.41479
665040.0000    2.74714
665080.0000    2.79308
665120.0000    2.81545
665160.0000    2.50642
665200.0000    1.99114
665240.0000    2.39427
665280.0000    2.08391
665320.0000    1.75348
665360.0000    1.99113
665400.0000    2.08028
665440.0000    1.41945
665480.0000    1.07892
665520.0000    1.57053
665560.0000    2.07178
665600.0000    3.55850
665640.0000    3.36283
665680.0000    3.35431
665720.0000    3.23878
665760.0000    2.95306
665800.0000    1.97819
665840.0000    2.77186
665880.0000    2.85244
665920.0000    1.47487
665960.0000    2.30449
666000.0000    2.27209
666040.0000    2.07596
666080.0000    2.13321
666120.0000    0.88409
666160.0000    1.82721
666200.0000    2.11026
666240.0000    2.44698
666280.0000    2.17579
666320.0000    2.44250
666360.0000    1.63719
666400.0000    2.03573
666440.0000    2.37020
666480.0000    2.62395
666520.0000    2.58962
666560.0000    2.61077
666600.0000    2.11761
666640.0000    2.70493
666680.0000    3.26065
666720.0000    1.93491
666760.0000    2.46240
666800.0000    2.70907
666840.0000    2.64325
666880.0000    1.80024
666920.0000    1.71006
666960.0000    2.64595
667000.0000    1.95011
667040.0000    1.62028
667080.0000    1.65416
667120.0000    1.78304
667160.0000    1.76060
667200.0000    1.52876
667240.0000    2.36918
667280.0000    1.92084
667320.0000    1.30309
667360.0000    1.56663
667400.0000    1.71359
667440.0000    2.01604
667480.0000    1.77351
667520.0000    0.58977
667560.0000    1.51465
667600.0000    1.57899
667640.0000    1.73623
667680.0000    2.21760
667720.0000    1.94392
667760.0000    1.67279
667800.0000    3.10617
667840.0000    2.12888
667880.0000    2.19728
667920.0000    2.06082
667960.0000    2.16181
668000.0000    2.63819
668040.0000    2.70222
668080.0000    2.29158
668120.0000    2.46087
668160.0000    2.50112
668200.0000    1.90139
668240.0000    2.90956
668280.0000    2.29687
668320.0000    2.83342
668360.0000    2.70706
668400.0000    2.56499
668440.0000    2.71211
668480.0000    2.63234
668520.0000    3.28546
668560.0000    3.13495
668600.0000    2.04969
668640.0000    2.03264
668680.0000    2.10437
668720.0000    2.46056
668760.0000    1.73104
668800.0000    2.08909
668840.0000    1.91204
668880.0000    1.82213
668920.0000    1.46654
668960.0000    2.32960
669000.0000    2.57149
669040.0000    1.76101
669080.0000    1.68717
669120.0000    1.62516
669160.0000    1.46448
669200.0000    1.23449
669240.0000    1.42699
669280.0000    2.03878
669320.0000    2.16092
669360.0000    3.19631
669400.0000    2.29532
669440.0000    2.49709
669480.0000    2.66420
669520.0000    2.39021
669560.0000    2.27848
669600.0000    2.17956
669640.0000    2.02182
669680.0000    2.63086
669720.0000    2.50680
669760.0000    1.45761
669800.0000    1.68215
669840.0000    1.60139
669880.0000    3.05511
669920.0000    2.20823
669960.0000    2.07046
670000.0000    2.07182
670040.0000    1.57681
670080.0000    1.97090
670120.0000    1.82937
670160.0000    2.29847
670200.0000    2.19282
670240.0000    2.64685
670280.0000    2.55826
670320.0000    2.49016
670360.0000    2.18847
670400.0000    2.28191
670440.0000    1.48971
670480.0000    1.66906
670520.0000    1.92310
670560.0000    2.30430
670600.0000    2.74668
670640.0000    3.10271
670680.0000    2.53526
670720.0000    2.37863
670760.0000    2.39686
670800.0000    1.60956
670840.0000    1.70903
670880.0000    2.23011
670920.0000    1.59215
670960.0000    2.40853
671000.0000    2.72122
671040.0000    2.12840
671080.0000    2.00636
671120.0000    1.48680
671160.0000    2.77468
671200.0000    1.90525
671240.0000    1.38930
671280.0000    2.06312
671320.0000    2.03791
671360.0000    1.42582
671400.0000    1.60853
671440.0000    1.83914
671480.0000    1.76525
671520.0000    2.52246
671560.0000    2.09300
671600.0000    2.58146
671640.0000    1.70933
671680.0000    2.53008
671720.0000    1.75542
671760.0000    1.97255
671800.0000    1.92896
671840.0000    1.90378
671880.0000    2.07753
671920.0000    1.80713
671960.0000    2.24547
672000.0000    2.34743
672040.0000    1.59729
672080.0000    2.83670
672120.0000    2.17475
672160.0000    2.79185
672200.0000    2.86253
672240.0000    3.07786
672280.0000    3.65010
672320.0000    2.18206
672360.0000    1.92458
672400.0000    2.75063
672440.0000    2.56291
672480.0000    2.09382
672520.0000    2.13241
672560.0000    2.12128
672600.0000    2.18450
672640.0000    2.60042
672680.0000    2.19602
672720.0000    2.57259
672760.0000    1.89082
672800.0000    2.81824
672840.0000    2.06268
672880.0000    2.01949
672920.0000    2.77439
672960.0000    2.64735
673000.0000    2.54884
673040.0000    2.04548
673080.0000    2.38280
673120.0000    2.48060
673160.0000    1.47397
673200.0000    1.94308
673240.0000    1.98787
673280.0000    2.23367
673320.0000    1.91680
673360.0000    2.64822
673400.0000    1.93222
673440.0000    2.20120
673480.0000    2.50659
673520.0000    2.45435
673560.0000    2.07878
673600.0000    2.39887
673640.0000    2.32750
673680.0000    2.34366
673720.0000    2.91865
673760.0000    2.35625
673800.0000    2.50332
673840.0000    2.47628
673880.0000    2.60078
673920.0000    2.88330
673960.0000    2.46850
674000.0000    2.68303
674040.0000    2.41696
674080.0000    3.08297
674120.0000    2.41202
674160.0000    3.00996
674200.0000    2.91030
674240.0000    2.91112
674280.0000    3.00732
674320.0000    2.62541
674360.0000    2.96404
674400.0000    1.96068
674440.0000    1.96000
674480.0000    1.77206
674520.0000    1.80543
674560.0000    1.50661
674600.0000    2.08973
674640.0000    2.51051
674680.0000    2.10670
674720.0000    2.15300
674760.0000    1.95835
674800.0000    2.67340
674840.0000    1.89729
674880.0000    2.09680
674920.0000    2.50197
674960.0000    2.01704
675000.0000    1.29124
675040.0000    0.84404
675080.0000    0.83286
675120.0000    1.12241
675160.0000    1.15882
675200.0000    1.75024
675240.0000    1.52531
675280.0000    1.71470
675320.0000    1.46000
675360.0000    1.54188
675400.0000    2.63031
675440.0000    2.39155
675480.0000    2.18485
675520.0000    2.16214
675560.0000    2.57724
675600.0000    2.07064
675640.0000    2.24789
675680.0000    1.69750
675720.0000    1.61801
675760.0000    1.47717
675800.0000    2.08103
675840.0000    1.91904
675880.0000    1.55346
675920.0000    1.98418
675960.0000    2.18188
676000.0000    2.33209
676040.0000    1.53077
676080.0000    1.68903
676120.0000    1.63937
676160.0000    2.77621
676200.0000    2.22737
676240.0000    1.68075
676280.0000    1.66500
676320.0000    1.98980
676360.0000    2.43953
676400.0000    2.85749
676440.0000    2.43272
676480.0000    2.34978
676520.0000    2.20200
676560.0000    2.69398
676600.0000    3.29964
676640.0000    2.45772
676680.0000    1.66163
676720.0000    1.60968
676760.0000    1.95198
676800.0000    2.56292
676840.0000    2.08003
676880.0000    2.20009
676920.0000    2.10481
676960.0000    1.46967
677000.0000    1.82530
677040.0000    0.96683
677080.0000    1.56344
677120.0000    1.87000
677160.0000    1.31686
677200.0000    1.82790
677240.0000    1.42481
677280.0000    1.95964
677320.0000    2.28153
677360.0000    2.55468
677400.0000    1.92750
677440.0000    2.22162
677480.0000    1.66780
677520.0000    2.16917
677560.0000    1.21633
677600.0000    1.17549
677640.0000    1.53031
677680.0000    1.59087
677720.0000    1.00544
677760.0000    1.47031
677800.0000    2.02123
677840.0000    1.80151
677880.0000    1.42159
677920.0000    1.85777
677960.0000   -0.06246
678000.0000    1.50204
678040.0000    1.65334
678080.0000    0.63724
678120.0000    1.13113
678160.0000    1.38743
678200.0000    1.26422
678240.0000    1.57110
678280.0000    0.77717
678320.0000    1.81738
678360.0000    0.86997
678400.0000    1.47313
678440.0000    1.68228
678480.0000    1.62587
678520.0000    1.86380
678560.0000    2.25196
678600.0000    2.27877
678640.0000    2.31361
678680.0000    1.76561
678720.0000    2.28953
678760.0000    1.73949
678800.0000    1.56022
678840.0000    1.60855
678880.0000    1.98433
678920.0000    2.17000
678960.0000    1.99862
679000.0000    1.99394
679040.0000    2.21401
679080.0000    2.29679
679120.0000    2.08075
679160.0000    1.83134
679200.0000    1.52606
679240.0000    1.44235
679280.0000    1.92991
679320.0000    3.19995
679360.0000    2.36514
679400.0000    2.83544
679440.0000    2.13283
679480.0000    2.41493
679520.0000    2.07123
679560.0000    2.72812
679600.0000    2.41197
679640.0000    2.42063
679680.0000    2.41561
679720.0000    2.35894
679760.0000    3.29023
679800.0000    2.93227
679840.0000    3.18278
679880.0000    3.15386
679920.0000    2.73619
679960.0000    2.31240
680000.0000    2.38275
680040.0000    2.87996
680080.0000    2.61610
680120.0000    1.86532
680160.0000    1.61075
680200.0000    1.58731
680240.0000    1.64169
680280.0000    1.15913
680320.0000    2.25022
680360.0000    2.28179
680400.0000    2.40712
680440.0000    2.72006
680480.0000    2.28784
680520.0000    1.33223
680560.0000    2.01268
680600.0000    2.07591
680640.0000    2.05220
680680.0000    2.18743
680720.0000    0.88679
680760.0000    1.86980
680800.0000    1.99527
680840.0000    1.94549
680880.0000    1.63128
680920.0000    1.70915
680960.0000    1.40035
681000.0000    2.27038
681040.0000    1.59741
681080.0000    3.13400
681120.0000    2.09082
681160.0000    2.03446
681200.0000    2.35232
681240.0000    1.67757
681280.0000    1.37441
681320.0000    2.18819
681360.0000    1.81350
681400.0000    1.58540
681440.0000    1.57681
681480.0000    0.78928
681520.0000    2.04484
681560.0000    2.03528
681600.0000    1.51931
681640.0000    1.39310
681680.0000    1.50206
681720.0000    2.29963
681760.0000    2.19721
681800.0000    1.22510
681840.0000    1.67544
681880.0000    1.11640
681920.0000    1.81774
681960.0000    2.01787
682000.0000    1.70540
682040.0000    2.28220
682080.0000    1.35860
682120.0000    1.89370
682160.0000    2.52699
682200.0000    2.02727
682240.0000    1.75980
682280.0000    1.66033
682320.0000    1.93895
682360.0000    2.00524
682400.0000    2.00840
682440.0000    2.01143
682480.0000    2.42782
682520.0000    1.91699
682560.0000    2.09438
682600.0000    2.24094
682640.0000    1.70162
682680.0000    2.93860
682720.0000    2.46398
682760.0000    2.27323
682800.0000    2.07804
682840.0000    2.60230
682880.0000    3.03747
682920.0000    3.02946
682960.0000    2.70829
683000.0000    1.67186
683040.0000    1.64502
683080.0000    2.82872
683120.0000    2.36853
683160.0000    2.47331
683200.0000    2.72385
683240.0000    2.72467
683280.0000    1.72300
683320.0000    2.43465
683360.0000    2.33241
683400.0000    1.49277
683440.0000    1.80715
683480.0000    2.20702
683520.0000    2.41131
683560.0000    2.36880
683600.0000    2.10490
683640.0000    2.13767
683680.0000    1.62391
683720.0000    2.07185
683760.0000    2.12955
683800.0000    1.91406
683840.0000    2.27631
683880.0000    2.52708
683920.0000    2.45844
683960.0000    2.39253
684000.0000    2.29057
684040.0000    2.95335
684080.0000    2.20193
684120.0000    2.06189
684160.0000    3.14674
684200.0000    2.85199
684240.0000    2.44968
684280.0000    1.87448
684320.0000    2.52942
684360.0000    2.44494
684400.0000    2.44903
684440.0000    2.52796
684480.0000    3.09850
684520.0000    1.57535
684560.0000    2.47567
684600.0000    1.46509
684640.0000    1.60451
684680.0000    1.19915
684720.0000    1.75421
684760.0000    1.77513
684800.0000    1.84247
684840.0000    1.35305
684880.0000    2.05534
684920.0000    1.47996
684960.0000    1.85703
685000.0000    2.03764
685040.0000    1.76332
685080.0000    2.03190
685120.0000    1.26098
685160.0000    2.33745
685200.0000    2.32889
685240.0000    1.92996
685280.0000    1.94098
685320.0000    2.53050
685360.0000    2.22058
685400.0000    2.16143
685440.0000    2.34767
685480.0000    2.90096
685520.0000    2.80350
685560.0000    2.54269
685600.0000    2.18924
685640.0000    1.91273
685680.0000    1.92932
685720.0000    1.78457
685760.0000    1.50655
685800.0000    1.84341
685840.0000    1.11253
685880.0000    2.63870
685920.0000    2.57749
685960.0000    1.82041
686000.0000    2.69314
686040.0000    2.58394
686080.0000    2.40160
686120.0000    1.63449
686160.0000    2.03034
686200.0000    2.47787
686240.0000    2.40425
686280.0000    3.29802
686320.0000    2.71795
686360.0000    3.19795
686400.0000    3.30483
686440.0000    2.99969
686480.0000    3.30903
686520.0000    3.40364
686560.0000    2.64238
686600.0000    1.95206
686640.0000    2.59794
686680.0000    2.53723
686720.0000    3.08555
686760.0000    3.00865
686800.0000    3.36605
686840.0000    3.18014
686880.0000    2.98594
686920.0000    3.24496
686960.0000    3.79328
687000.0000    2.97705
687040.0000    2.21774
687080.0000    2.84275
687120.0000    2.52728
687160.0000    3.09144
687200.0000    2.56633
687240.0000    2.25314
687280.0000    2.92661
687320.0000    3.30642
687360.0000    2.61911
687400.0000    2.92075
687440.0000    2.28422
687480.0000    2.44207
687520.0000    2.57156
687560.0000    3.05403
687600.0000    1.99547
687640.0000    2.21392
687680.0000    3.00548
687720.0000    2.82423
687760.0000    3.24757
687800.0000    3.46709
687840.0000    2.72302
687880.0000    3.23326
687920.0000    3.14907
687960.0000    3.16902
688000.0000    3.10024
688040.0000    3.21700
688080.0000    3.24600
688120.0000    2.74725
688160.0000    3.27955
688200.0000    2.34132
688240.0000    2.21808
688280.0000    2.36224
688320.0000    3.20241
688360.0000    3.42176
688400.0000    2.61826
688440.0000    2.95765
688480.0000    3.35477
688520.0000    2.90974
688560.0000    2.75632
688600.0000    2.56877
688640.0000    2.51311
688680.0000    2.87967
688720.0000    2.81069
688760.0000    3.42509
688800.0000    3.23523
688840.0000    2.30937
688880.0000    2.86462
688920.0000    2.75084
688960.0000    2.17543
689000.0000    2.43852
689040.0000    2.48629
689080.0000    2.58052
689120.0000    2.40910
689160.0000    2.71684
689200.0000    2.11322
689240.0000    2.51074
689280.0000    2.54527
689320.0000    2.06811
689360.0000    2.53097
689400.0000    3.09073
689440.0000    2.16871
689480.0000    2.32561
689520.0000    1.54884
689560.0000    2.05399
689600.0000    2.83022
689640.0000    2.35814
689680.0000    2.85881
689720.0000    3.27800
689760.0000    2.49240
689800.0000    2.86742
689840.0000    2.68489
689880.0000    1.95502
689920.0000    2.15168
689960.0000    2.95621
690000.0000    3.05092
690040.0000    2.82468
690080.0000    2.26633
690120.0000    2.02003
690160.0000    2.55936
690200.0000    2.58382
690240.0000    2.54407
690280.0000    1.85022
690320.0000    2.33687
690360.0000    2.21991
690400.0000    2.68054
690440.0000    2.42994
690480.0000    2.29165
690520.0000    2.78892
690560.0000    2.48383
690600.0000    2.28823
690640.0000    2.55656
690680.0000    2.34841
690720.0000    2.04305
690760.0000    1.85677
690800.0000    2.16397
690840.0000    2.31097
690880.0000    2.28355
690920.0000    2.81599
690960.0000    3.15754
691000.0000    2.17561
691040.0000    2.65251
691080.0000    3.42952
691120.0000    2.16929
691160.0000    2.84623
691200.0000    2.07353
691240.0000    2.42623
691280.0000    1.92702
691320.0000    2.66923
691360.0000    2.63047
691400.0000    2.38572
691440.0000    3.19489
691480.0000    2.97747
691520.0000    3.49141
691560.0000    3.37953
691600.0000    2.42109
691640.0000    2.83538
691680.0000    3.84528
691720.0000    3.32033
691760.0000    3.53762
691800.0000    2.32522
691840.0000    3.11779
691880.0000    2.33781
691920.0000    2.14666
691960.0000    2.65931
692000.0000    2.56973
692040.0000    2.69782
692080.0000    1.60440
692120.0000    2.56627
692160.0000    2.31086
692200.0000    3.12853
692240.0000    2.46481
692280.0000    2.66157
692320.0000    2.63068
692360.0000    2.49368
692400.0000    3.11457
692440.0000    3.25009
692480.0000    3.20324
692520.0000    3.69531
692560.0000    3.21560
692600.0000    2.65266
692640.0000    2.79050
692680.0000    2.45527
692720.0000    2.78380
692760.0000    2.54814
692800.0000    3.04234
692840.0000    3.36319
692880.0000    2.71411
692920.0000    2.89644
692960.0000    2.71136
693000.0000    3.00078
693040.0000    2.15974
693080.0000    3.67272
693120.0000    3.12810
693160.0000    3.11068
693200.0000    2.97816
693240.0000    2.79440
693280.0000    3.18312
693320.0000    2.03869
693360.0000    2.72103
693400.0000    2.26626
693440.0000    2.87948
693480.0000    3.07557
693520.0000    2.78750
693560.0000    2.85737
693600.0000    2.93125
693640.0000    2.24332
693680.0000    2.89749
693720.0000    2.67241
693760.0000    2.89332
693800.0000    2.52067
693840.0000    2.15612
693880.0000    2.47688
693920.0000    1.90902
693960.0000    2.91652
694000.0000    2.82343
694040.0000    2.28403
694080.0000    3.10489
694120.0000    2.62877
694160.0000    3.38138
694200.0000    2.94218
694240.0000    3.53447
694280.0000    3.42436
694320.0000    2.66330
694360.0000    2.36503
694400.0000    2.53645
694440.0000    2.62121
694480.0000    2.90617
694520.0000    3.42055
694560.0000    2.78600
694600.0000    3.16475
694640.0000    2.58667
694680.0000    3.14841
694720.0000    2.31230
694760.0000    3.08387
694800.0000    2.45818
694840.0000    2.23859
694880.0000    2.92794
694920.0000    3.58960
694960.0000    3.09019
695000.0000    3.51072
695040.0000    2.39914
695080.0000    1.60924
695120.0000    2.28612
695160.0000    2.55344
695200.0000    2.16722
695240.0000    2.36701
695280.0000    2.21863
695320.0000    2.29176
695360.0000    1.96468
695400.0000    3.44073
695440.0000    2.81631
695480.0000    2.80735
695520.0000    2.72832
695560.0000    2.87148
695600.0000    2.80075
695640.0000    3.17019
695680.0000    3.20768
695720.0000    2.66023
695760.0000    2.78487
695800.0000    2.60172
695840.0000    2.70526
695880.0000    2.44258
695920.0000    2.40971
695960.0000    2.77005
696000.0000    2.71177
696040.0000    2.78329
696080.0000    2.70369
696120.0000    2.17483
696160.0000    1.81905
696200.0000    1.48787
696240.0000    1.66598
696280.0000    2.16252
696320.0000    2.65094
696360.0000    2.34104
696400.0000    2.67114
696440.0000    2.23272
696480.0000    3.00206
696520.0000    2.83295
696560.0000    2.47123
696600.0000    2.16216
696640.0000    2.23440
696680.0000    2.76470
696720.0000    2.06616
696760.0000    2.25606
696800.0000    2.17912
696840.0000    2.25331
696880.0000    1.74118
696920.0000    2.51858
696960.0000    1.87658
697000.0000    1.72044
697040.0000    2.04016
697080.0000    2.51916
697120.0000    2.08828
697160.0000    2.35550
697200.0000    2.36674
697240.0000    2.55727
697280.0000    2.37636
697320.0000    2.04138
697360.0000    2.71910
697400.0000    2.46485
697440.0000    2.18448
697480.0000    3.49982
697520.0000    2.65222
697560.0000    2.92552
697600.0000    2.76834
697640.0000    2.57585
697680.0000    1.95986
697720.0000    2.36466
697760.0000    2.31876
697800.0000    2.17102
697840.0000    2.09219
697880.0000    2.50045
697920.0000    2.84574
697960.0000    2.47220
698000.0000    2.03188
698040.0000    2.40596
698080.0000    2.17739
698120.0000    2.34960
698160.0000    2.48754
698200.0000    2.44287
698240.0000    2.58225
698280.0000    3.04587
698320.0000    2.78106
698360.0000    2.86156
698400.0000    2.43853
698440.0000    2.24890
698480.0000    2.20281
698520.0000    2.66131
698560.0000    2.06427
698600.0000    2.52797
698640.0000    2.68224
698680.0000    2.60012
698720.0000    1.86014
698760.0000    2.28397
698800.0000    2.16083
698840.0000    2.52203
698880.0000    1.96572
698920.0000    2.66121
698960.0000    2.52756
699000.0000    1.86464
[truncated: 173,079 more chars]
