# Supplementary material for: Comment on 'Valid molecular dynamics simulations of human hemoglobin require a surprisingly large box size'
Source: eLife. 2019 Jun 20;8:e44718. doi: 10.7554/eLife.44718 (PMC6586461; doi:10.7554/eLife.44718)
Supplement: Figure 1—source data 1. — The zip archive contains a README file describing which source files correspond to the different panels. [file elife-44718-fig1-data1.zip › figure1/panel_C/90A/b/proj.xvg]

@ autoscale onread none
@ with g0
@ g0 on
@ title "projection on eigenvectors (nm)"
@ xaxis  label "Time (ps)"
@ world xmin 0
@ world xmax 1e+06
@ world ymin -9.61535
@ world ymax 9.45672
@ view xmin 0.15
@ view xmax 0.85
@ view ymin 0.15
@ view ymax 0.85
@ yaxis  label "vec 1"
@ xaxis tick major 250000
@ xaxis tick minor 125000
@ xaxis ticklabel start type spec
@ xaxis ticklabel start -0
@ yaxis tick major 5
@ yaxis tick minor 2.5
@ yaxis ticklabel start type spec
@ yaxis ticklabel start -5
@ zeroxaxis bar on
@ zeroxaxis bar linestyle 3
    0.0000   -5.08866
   40.0000   -6.27824
   80.0000   -4.18290
  120.0000   -6.21993
  160.0000   -5.96382
  200.0000   -5.26335
  240.0000   -5.23648
  280.0000   -4.66207
  320.0000   -4.90215
  360.0000   -4.84356
  400.0000   -4.90398
  440.0000   -5.70186
  480.0000   -4.85348
  520.0000   -5.13675
  560.0000   -4.69820
  600.0000   -4.75838
  640.0000   -4.95835
  680.0000   -5.45772
  720.0000   -5.88053
  760.0000   -5.11975
  800.0000   -5.12395
  840.0000   -5.23317
  880.0000   -5.40068
  920.0000   -5.40462
  960.0000   -4.47225
 1000.0000   -4.46437
 1040.0000   -4.75100
 1080.0000   -4.90330
 1120.0000   -6.29522
 1160.0000   -5.63905
 1200.0000   -4.85438
 1240.0000   -5.13672
 1280.0000   -5.03448
 1320.0000   -5.55396
 1360.0000   -5.56165
 1400.0000   -5.31497
 1440.0000   -4.57809
 1480.0000   -5.26984
 1520.0000   -4.67064
 1560.0000   -6.23548
 1600.0000   -6.42643
 1640.0000   -6.08042
 1680.0000   -5.97274
 1720.0000   -5.54789
 1760.0000   -5.92963
 1800.0000   -5.19250
 1840.0000   -4.95610
 1880.0000   -4.91250
 1920.0000   -5.77737
 1960.0000   -5.95668
 2000.0000   -5.35082
 2040.0000   -6.46907
 2080.0000   -5.72589
 2120.0000   -5.42029
 2160.0000   -6.07704
 2200.0000   -5.95825
 2240.0000   -6.04575
 2280.0000   -6.28521
 2320.0000   -6.26422
 2360.0000   -6.00679
 2400.0000   -6.50774
 2440.0000   -6.13587
 2480.0000   -6.51872
 2520.0000   -5.77100
 2560.0000   -5.85650
 2600.0000   -6.49554
 2640.0000   -5.33655
 2680.0000   -6.75142
 2720.0000   -6.19753
 2760.0000   -5.52531
 2800.0000   -6.23979
 2840.0000   -6.33478
 2880.0000   -6.40429
 2920.0000   -6.89614
 2960.0000   -6.70121
 3000.0000   -6.92045
 3040.0000   -5.17997
 3080.0000   -5.59345
 3120.0000   -6.70247
 3160.0000   -6.44888
 3200.0000   -6.33413
 3240.0000   -6.45256
 3280.0000   -7.44375
 3320.0000   -6.44186
 3360.0000   -6.10906
 3400.0000   -6.90234
 3440.0000   -6.76605
 3480.0000   -6.68386
 3520.0000   -5.46575
 3560.0000   -5.92724
 3600.0000   -5.84840
 3640.0000   -6.38958
 3680.0000   -6.01453
 3720.0000   -5.93806
 3760.0000   -5.25222
 3800.0000   -5.66487
 3840.0000   -5.62617
 3880.0000   -5.47077
 3920.0000   -5.66529
 3960.0000   -6.34899
 4000.0000   -6.50575
 4040.0000   -5.98792
 4080.0000   -5.64232
 4120.0000   -5.75602
 4160.0000   -5.61355
 4200.0000   -6.39286
 4240.0000   -7.07389
 4280.0000   -6.56692
 4320.0000   -5.70822
 4360.0000   -5.67477
 4400.0000   -4.81472
 4440.0000   -5.80869
 4480.0000   -6.12197
 4520.0000   -6.00167
 4560.0000   -6.58200
 4600.0000   -6.07290
 4640.0000   -5.99999
 4680.0000   -6.36985
 4720.0000   -6.41308
 4760.0000   -7.49220
 4800.0000   -7.74245
 4840.0000   -6.02171
 4880.0000   -6.29030
 4920.0000   -5.16199
 4960.0000   -6.39035
 5000.0000   -5.65387
 5040.0000   -6.62192
 5080.0000   -5.14252
 5120.0000   -5.58215
 5160.0000   -5.89648
 5200.0000   -5.42168
 5240.0000   -4.76969
 5280.0000   -5.29619
 5320.0000   -4.39950
 5360.0000   -4.81617
 5400.0000   -4.12659
 5440.0000   -5.08495
 5480.0000   -5.49244
 5520.0000   -6.28884
 5560.0000   -6.20917
 5600.0000   -5.07012
 5640.0000   -5.63587
 5680.0000   -5.34492
 5720.0000   -5.14148
 5760.0000   -6.25144
 5800.0000   -5.29014
 5840.0000   -4.91318
 5880.0000   -4.63657
 5920.0000   -5.21152
 5960.0000   -6.18478
 6000.0000   -6.80190
 6040.0000   -5.27338
 6080.0000   -5.93806
 6120.0000   -6.32677
 6160.0000   -5.94834
 6200.0000   -5.19386
 6240.0000   -5.82028
 6280.0000   -5.57602
 6320.0000   -5.24181
 6360.0000   -5.54010
 6400.0000   -4.36953
 6440.0000   -6.47689
 6480.0000   -5.00410
 6520.0000   -5.56105
 6560.0000   -4.85300
 6600.0000   -6.16725
 6640.0000   -5.99599
 6680.0000   -6.49122
 6720.0000   -6.34636
 6760.0000   -5.15945
 6800.0000   -5.36837
 6840.0000   -5.26618
 6880.0000   -4.88400
 6920.0000   -5.07136
 6960.0000   -4.87846
 7000.0000   -4.96318
 7040.0000   -6.08696
 7080.0000   -5.15481
 7120.0000   -5.57392
 7160.0000   -6.00491
 7200.0000   -6.42239
 7240.0000   -5.72027
 7280.0000   -4.59891
 7320.0000   -5.96239
 7360.0000   -6.34127
 7400.0000   -6.91334
 7440.0000   -5.34823
 7480.0000   -5.51883
 7520.0000   -5.17987
 7560.0000   -4.17775
 7600.0000   -5.17294
 7640.0000   -6.41087
 7680.0000   -5.47786
 7720.0000   -6.38417
 7760.0000   -5.61574
 7800.0000   -5.22323
 7840.0000   -5.17000
 7880.0000   -6.00945
 7920.0000   -5.87006
 7960.0000   -5.32591
 8000.0000   -5.46615
 8040.0000   -5.44046
 8080.0000   -5.10361
 8120.0000   -6.07245
 8160.0000   -5.41180
 8200.0000   -5.19722
 8240.0000   -4.62700
 8280.0000   -5.14120
 8320.0000   -5.72860
 8360.0000   -5.88547
 8400.0000   -4.37229
 8440.0000   -5.31839
 8480.0000   -5.53120
 8520.0000   -6.19980
 8560.0000   -5.78381
 8600.0000   -5.33780
 8640.0000   -5.75669
 8680.0000   -6.41576
 8720.0000   -5.78495
 8760.0000   -5.53833
 8800.0000   -6.20087
 8840.0000   -5.52692
 8880.0000   -6.63609
 8920.0000   -6.63091
 8960.0000   -6.21370
 9000.0000   -6.09535
 9040.0000   -6.02448
 9080.0000   -6.55573
 9120.0000   -5.70193
 9160.0000   -5.99984
 9200.0000   -5.80631
 9240.0000   -6.38043
 9280.0000   -6.30348
 9320.0000   -6.48178
 9360.0000   -7.21748
 9400.0000   -6.70139
 9440.0000   -6.20137
 9480.0000   -5.92928
 9520.0000   -5.65961
 9560.0000   -5.41929
 9600.0000   -5.60525
 9640.0000   -5.77933
 9680.0000   -5.71673
 9720.0000   -5.91068
 9760.0000   -5.79696
 9800.0000   -6.10303
 9840.0000   -6.06818
 9880.0000   -5.84737
 9920.0000   -5.76879
 9960.0000   -6.27200
10000.0000   -5.85214
10040.0000   -5.65842
10080.0000   -5.51437
10120.0000   -4.92019
10160.0000   -5.90958
10200.0000   -6.08159
10240.0000   -5.47547
10280.0000   -5.62505
10320.0000   -5.34348
10360.0000   -5.35924
10400.0000   -6.34304
10440.0000   -5.14730
10480.0000   -5.58366
10520.0000   -5.51340
10560.0000   -5.78156
10600.0000   -5.90181
10640.0000   -5.23859
10680.0000   -5.77176
10720.0000   -5.97534
10760.0000   -5.38642
10800.0000   -5.31763
10840.0000   -6.29612
10880.0000   -5.57036
10920.0000   -5.46575
10960.0000   -5.03708
11000.0000   -5.37563
11040.0000   -5.37316
11080.0000   -4.80402
11120.0000   -3.97284
11160.0000   -4.97383
11200.0000   -5.54115
11240.0000   -5.58602
11280.0000   -4.48839
11320.0000   -5.01718
11360.0000   -4.94798
11400.0000   -4.38152
11440.0000   -4.91729
11480.0000   -4.92977
11520.0000   -4.88210
11560.0000   -5.21417
11600.0000   -4.91305
11640.0000   -5.46597
11680.0000   -4.90255
11720.0000   -5.58297
11760.0000   -5.82051
11800.0000   -6.20740
11840.0000   -5.78997
11880.0000   -6.56239
11920.0000   -4.74052
11960.0000   -5.53151
12000.0000   -5.68587
12040.0000   -5.35691
12080.0000   -5.03453
12120.0000   -5.58497
12160.0000   -5.50214
12200.0000   -6.45008
12240.0000   -6.38026
12280.0000   -5.78258
12320.0000   -6.42236
12360.0000   -6.59377
12400.0000   -6.79046
12440.0000   -6.67006
12480.0000   -7.39992
12520.0000   -6.71996
12560.0000   -6.08335
12600.0000   -6.18075
12640.0000   -7.34510
12680.0000   -6.59369
12720.0000   -5.84151
12760.0000   -5.51912
12800.0000   -4.60423
12840.0000   -5.45796
12880.0000   -5.90815
12920.0000   -6.16823
12960.0000   -6.12390
13000.0000   -5.94174
13040.0000   -5.93293
13080.0000   -6.78834
13120.0000   -6.14017
13160.0000   -6.62039
13200.0000   -5.77468
13240.0000   -5.87035
13280.0000   -5.73687
13320.0000   -5.50583
13360.0000   -5.65409
13400.0000   -6.23131
13440.0000   -6.42847
13480.0000   -6.07154
13520.0000   -6.17106
13560.0000   -5.89520
13600.0000   -7.02078
13640.0000   -6.52622
13680.0000   -6.85978
13720.0000   -5.98012
13760.0000   -5.88773
13800.0000   -5.60209
13840.0000   -4.71871
13880.0000   -5.75160
13920.0000   -5.17446
13960.0000   -4.68778
14000.0000   -5.17463
14040.0000   -4.49637
14080.0000   -4.85862
14120.0000   -6.30270
14160.0000   -5.31160
14200.0000   -5.58226
14240.0000   -5.40696
14280.0000   -5.70698
14320.0000   -4.85808
14360.0000   -5.31957
14400.0000   -5.14498
14440.0000   -6.48974
14480.0000   -6.15323
14520.0000   -5.89504
14560.0000   -5.90308
14600.0000   -5.20198
14640.0000   -4.84994
14680.0000   -4.42330
14720.0000   -4.95723
14760.0000   -5.22693
14800.0000   -5.47084
14840.0000   -6.26460
14880.0000   -5.68540
14920.0000   -6.09045
14960.0000   -5.86533
15000.0000   -6.01715
15040.0000   -5.95222
15080.0000   -6.28733
15120.0000   -6.94936
15160.0000   -5.89942
15200.0000   -5.59763
15240.0000   -5.80916
15280.0000   -5.37900
15320.0000   -6.07601
15360.0000   -6.17735
15400.0000   -5.53588
15440.0000   -5.96279
15480.0000   -6.66402
15520.0000   -5.56525
15560.0000   -5.98660
15600.0000   -5.54313
15640.0000   -6.03243
15680.0000   -5.56506
15720.0000   -6.06597
15760.0000   -5.97058
15800.0000   -5.95864
15840.0000   -4.80126
15880.0000   -4.65897
15920.0000   -4.30442
15960.0000   -4.90051
16000.0000   -5.39751
16040.0000   -5.07505
16080.0000   -4.88062
16120.0000   -4.22266
16160.0000   -5.97344
16200.0000   -4.93317
16240.0000   -5.37395
16280.0000   -5.02856
16320.0000   -5.72004
16360.0000   -5.56560
16400.0000   -5.48459
16440.0000   -4.98474
16480.0000   -4.84275
16520.0000   -6.15524
16560.0000   -5.34255
16600.0000   -5.05832
16640.0000   -5.44805
16680.0000   -5.02437
16720.0000   -4.62954
16760.0000   -5.32226
16800.0000   -5.62621
16840.0000   -6.00501
16880.0000   -6.03325
16920.0000   -5.28533
16960.0000   -4.02943
17000.0000   -4.90766
17040.0000   -5.38506
17080.0000   -5.71892
17120.0000   -5.08372
17160.0000   -6.54561
17200.0000   -5.54698
17240.0000   -6.19367
17280.0000   -5.59561
17320.0000   -6.46060
17360.0000   -4.86404
17400.0000   -5.21476
17440.0000   -5.21160
17480.0000   -4.67482
17520.0000   -4.94975
17560.0000   -5.48145
17600.0000   -4.36241
17640.0000   -4.60744
17680.0000   -5.67718
17720.0000   -4.96315
17760.0000   -4.81704
17800.0000   -4.74829
17840.0000   -4.93951
17880.0000   -4.90193
17920.0000   -5.34804
17960.0000   -5.23692
18000.0000   -4.77504
18040.0000   -5.84645
18080.0000   -5.67138
18120.0000   -5.21798
18160.0000   -5.27132
18200.0000   -4.99087
18240.0000   -5.65675
18280.0000   -6.02645
18320.0000   -5.55982
18360.0000   -6.04009
18400.0000   -6.58833
18440.0000   -6.02051
18480.0000   -5.68313
18520.0000   -6.08997
18560.0000   -5.18512
18600.0000   -5.27680
18640.0000   -5.76056
18680.0000   -5.75092
18720.0000   -5.44092
18760.0000   -5.01850
18800.0000   -5.67194
18840.0000   -5.68820
18880.0000   -5.96148
18920.0000   -5.69456
18960.0000   -5.50481
19000.0000   -5.28017
19040.0000   -4.76014
19080.0000   -5.39251
19120.0000   -5.38194
19160.0000   -5.76689
19200.0000   -6.14120
19240.0000   -5.44552
19280.0000   -5.04166
19320.0000   -5.26451
19360.0000   -5.70743
19400.0000   -5.77467
19440.0000   -4.76674
19480.0000   -4.76866
19520.0000   -5.79509
19560.0000   -5.07329
19600.0000   -5.07812
19640.0000   -5.32100
19680.0000   -5.08659
19720.0000   -5.03356
19760.0000   -4.71934
19800.0000   -5.28832
19840.0000   -4.83879
19880.0000   -4.70277
19920.0000   -5.36296
19960.0000   -5.23545
20000.0000   -4.08424
20040.0000   -4.67050
20080.0000   -4.96813
20120.0000   -5.94549
20160.0000   -5.69021
20200.0000   -4.76328
20240.0000   -4.80454
20280.0000   -5.75572
20320.0000   -5.50362
20360.0000   -4.54458
20400.0000   -4.88594
20440.0000   -4.86402
20480.0000   -5.55134
20520.0000   -4.89506
20560.0000   -5.58463
20600.0000   -5.24519
20640.0000   -5.19853
20680.0000   -5.45746
20720.0000   -4.64815
20760.0000   -4.63066
20800.0000   -4.55481
20840.0000   -4.32844
20880.0000   -4.76878
20920.0000   -4.87498
20960.0000   -6.29615
21000.0000   -5.78100
21040.0000   -6.15699
21080.0000   -6.13135
21120.0000   -6.11381
21160.0000   -6.17638
21200.0000   -5.35701
21240.0000   -5.37318
21280.0000   -5.52203
21320.0000   -5.65923
21360.0000   -5.65494
21400.0000   -5.08944
21440.0000   -5.49567
21480.0000   -5.22417
21520.0000   -4.04480
21560.0000   -4.39892
21600.0000   -4.45980
21640.0000   -4.02015
21680.0000   -4.79942
21720.0000   -4.83770
21760.0000   -4.13941
21800.0000   -4.00053
21840.0000   -5.46860
21880.0000   -5.40572
21920.0000   -4.78565
21960.0000   -5.45983
22000.0000   -5.08225
22040.0000   -6.19048
22080.0000   -6.32115
22120.0000   -6.22576
22160.0000   -5.63344
22200.0000   -5.59498
22240.0000   -5.71867
22280.0000   -5.47614
22320.0000   -6.60127
22360.0000   -6.29781
22400.0000   -6.10777
22440.0000   -6.16704
22480.0000   -6.42389
22520.0000   -5.97140
22560.0000   -6.06372
22600.0000   -6.46390
22640.0000   -5.92758
22680.0000   -6.41554
22720.0000   -6.69275
22760.0000   -6.19403
22800.0000   -7.19818
22840.0000   -7.04629
22880.0000   -6.60254
22920.0000   -6.36991
22960.0000   -5.82631
23000.0000   -6.21438
23040.0000   -6.01035
23080.0000   -6.37329
23120.0000   -6.30040
23160.0000   -6.55218
23200.0000   -6.69844
23240.0000   -6.48650
23280.0000   -5.86523
23320.0000   -5.74194
23360.0000   -5.51662
23400.0000   -5.85591
23440.0000   -5.98094
23480.0000   -5.09643
23520.0000   -5.77050
23560.0000   -6.39707
23600.0000   -4.77851
23640.0000   -5.83644
23680.0000   -5.83873
23720.0000   -5.57586
23760.0000   -6.26326
23800.0000   -5.57213
23840.0000   -6.23693
23880.0000   -6.81504
23920.0000   -6.80024
23960.0000   -6.75619
24000.0000   -7.19595
24040.0000   -6.57746
24080.0000   -5.37923
24120.0000   -5.72564
24160.0000   -5.77248
24200.0000   -6.42460
24240.0000   -6.30790
24280.0000   -5.91565
24320.0000   -7.04360
24360.0000   -5.27583
24400.0000   -5.52444
24440.0000   -5.73117
24480.0000   -5.27121
24520.0000   -5.32009
24560.0000   -4.73657
24600.0000   -5.03127
24640.0000   -5.45032
24680.0000   -4.89606
24720.0000   -4.47616
24760.0000   -4.38893
24800.0000   -5.16749
24840.0000   -5.50663
24880.0000   -6.05853
24920.0000   -5.30372
24960.0000   -6.17123
25000.0000   -5.42040
25040.0000   -5.29371
25080.0000   -5.79739
25120.0000   -6.34178
25160.0000   -5.81056
25200.0000   -6.39297
25240.0000   -5.86446
25280.0000   -4.93624
25320.0000   -6.86060
25360.0000   -6.82836
25400.0000   -6.95417
25440.0000   -6.30442
25480.0000   -7.03180
25520.0000   -5.55985
25560.0000   -5.37220
25600.0000   -5.03762
25640.0000   -5.37891
25680.0000   -4.88772
25720.0000   -5.06748
25760.0000   -4.89348
25800.0000   -5.63501
25840.0000   -5.92468
25880.0000   -5.87113
25920.0000   -5.46120
25960.0000   -6.08547
26000.0000   -5.71131
26040.0000   -5.61452
26080.0000   -6.08351
26120.0000   -5.71305
26160.0000   -6.26703
26200.0000   -5.41280
26240.0000   -5.84826
26280.0000   -6.11487
26320.0000   -5.21624
26360.0000   -6.15996
26400.0000   -6.54006
26440.0000   -5.82149
26480.0000   -5.47557
26520.0000   -5.53035
26560.0000   -5.86530
26600.0000   -5.55570
26640.0000   -5.75195
26680.0000   -6.00581
26720.0000   -6.34696
26760.0000   -6.27400
26800.0000   -6.20342
26840.0000   -5.61010
26880.0000   -5.83340
26920.0000   -6.03350
26960.0000   -5.77315
27000.0000   -6.39018
27040.0000   -5.77192
27080.0000   -5.60191
27120.0000   -6.53318
27160.0000   -5.61521
27200.0000   -5.34572
27240.0000   -5.50863
27280.0000   -4.91450
27320.0000   -5.30079
27360.0000   -6.29360
27400.0000   -6.26601
27440.0000   -5.24170
27480.0000   -4.79295
27520.0000   -5.18311
27560.0000   -6.04254
27600.0000   -5.77010
27640.0000   -5.34883
27680.0000   -6.09769
27720.0000   -6.38749
27760.0000   -6.47855
27800.0000   -6.53527
27840.0000   -5.85282
27880.0000   -5.34327
27920.0000   -4.62579
27960.0000   -5.30089
28000.0000   -5.82657
28040.0000   -4.91998
28080.0000   -4.98230
28120.0000   -5.14489
28160.0000   -6.34966
28200.0000   -5.73484
28240.0000   -6.36877
28280.0000   -5.87829
28320.0000   -5.53262
28360.0000   -6.62538
28400.0000   -6.53159
28440.0000   -6.09574
28480.0000   -6.34250
28520.0000   -7.09818
28560.0000   -6.60795
28600.0000   -5.79444
28640.0000   -5.79636
28680.0000   -6.41337
28720.0000   -6.10765
28760.0000   -6.02813
28800.0000   -5.27062
28840.0000   -5.61273
28880.0000   -5.93876
28920.0000   -5.98753
28960.0000   -5.15753
29000.0000   -5.97267
29040.0000   -5.20934
29080.0000   -7.02906
29120.0000   -6.08507
29160.0000   -6.60030
29200.0000   -6.15803
29240.0000   -6.45954
29280.0000   -5.13793
29320.0000   -5.91311
29360.0000   -5.85565
29400.0000   -6.02700
29440.0000   -6.17221
29480.0000   -6.45033
29520.0000   -6.57789
29560.0000   -7.04595
29600.0000   -6.19218
29640.0000   -6.20688
29680.0000   -6.82787
29720.0000   -5.88561
29760.0000   -6.78375
29800.0000   -6.74799
29840.0000   -7.06650
29880.0000   -6.64319
29920.0000   -7.05848
29960.0000   -6.40691
30000.0000   -7.06024
30040.0000   -6.22406
30080.0000   -5.90634
30120.0000   -5.67057
30160.0000   -6.83205
30200.0000   -6.57525
30240.0000   -5.95921
30280.0000   -5.46380
30320.0000   -5.98929
30360.0000   -5.04589
30400.0000   -4.82539
30440.0000   -4.75972
30480.0000   -5.77878
30520.0000   -5.46901
30560.0000   -6.02403
30600.0000   -5.23160
30640.0000   -5.44023
30680.0000   -5.20755
30720.0000   -5.34343
30760.0000   -6.25979
30800.0000   -5.47061
30840.0000   -5.97710
30880.0000   -5.62538
30920.0000   -5.61912
30960.0000   -5.72626
31000.0000   -5.50571
31040.0000   -5.85663
31080.0000   -6.14711
31120.0000   -5.23115
31160.0000   -5.69794
31200.0000   -6.18346
31240.0000   -5.00445
31280.0000   -5.63481
31320.0000   -5.33334
31360.0000   -6.39416
31400.0000   -6.26566
31440.0000   -6.19311
31480.0000   -5.51388
31520.0000   -6.53018
31560.0000   -4.91341
31600.0000   -5.85013
31640.0000   -5.45732
31680.0000   -6.10421
31720.0000   -5.97597
31760.0000   -5.14254
31800.0000   -5.29804
31840.0000   -5.11333
31880.0000   -5.58058
31920.0000   -5.97329
31960.0000   -4.35052
32000.0000   -5.09524
32040.0000   -5.20587
32080.0000   -5.47296
32120.0000   -5.00821
32160.0000   -6.33447
32200.0000   -6.11296
32240.0000   -5.94176
32280.0000   -5.40945
32320.0000   -5.74360
32360.0000   -6.06849
32400.0000   -6.84332
32440.0000   -5.82711
32480.0000   -6.36023
32520.0000   -6.14285
32560.0000   -6.64649
32600.0000   -7.02006
32640.0000   -5.85477
32680.0000   -6.55645
32720.0000   -5.78112
32760.0000   -6.71592
32800.0000   -6.34846
32840.0000   -6.81221
32880.0000   -6.91294
32920.0000   -6.07467
32960.0000   -7.16366
33000.0000   -5.50260
33040.0000   -6.51277
33080.0000   -6.30855
33120.0000   -6.86858
33160.0000   -6.16919
33200.0000   -6.21938
33240.0000   -6.47021
33280.0000   -6.11435
33320.0000   -6.08068
33360.0000   -6.02274
33400.0000   -6.24034
33440.0000   -4.96493
33480.0000   -6.80600
33520.0000   -5.91349
33560.0000   -6.12033
33600.0000   -5.32005
33640.0000   -5.78994
33680.0000   -6.58751
33720.0000   -6.68606
33760.0000   -6.00039
33800.0000   -6.41656
33840.0000   -5.34545
33880.0000   -7.03047
33920.0000   -7.10030
33960.0000   -6.59881
34000.0000   -7.94922
34040.0000   -5.79498
34080.0000   -5.73001
34120.0000   -6.10840
34160.0000   -6.13839
34200.0000   -5.81860
34240.0000   -5.09005
34280.0000   -5.80283
34320.0000   -6.05623
34360.0000   -6.61015
34400.0000   -6.61351
34440.0000   -6.42667
34480.0000   -6.06401
34520.0000   -5.61555
34560.0000   -6.32502
34600.0000   -5.87396
34640.0000   -5.05833
34680.0000   -5.54891
34720.0000   -5.98190
34760.0000   -5.32579
34800.0000   -4.89734
34840.0000   -5.27159
34880.0000   -5.08162
34920.0000   -5.10479
34960.0000   -4.65759
35000.0000   -5.04187
35040.0000   -5.88925
35080.0000   -5.53854
35120.0000   -5.47474
35160.0000   -4.65770
35200.0000   -4.88644
35240.0000   -4.64986
35280.0000   -5.01934
35320.0000   -4.96781
35360.0000   -6.21629
35400.0000   -5.55701
35440.0000   -5.45223
35480.0000   -5.78076
35520.0000   -5.38914
35560.0000   -5.97734
35600.0000   -5.83638
35640.0000   -4.88815
35680.0000   -5.09767
35720.0000   -4.95460
35760.0000   -5.45724
35800.0000   -5.73044
35840.0000   -5.82873
35880.0000   -4.32510
35920.0000   -6.09946
35960.0000   -5.07452
36000.0000   -5.90854
36040.0000   -5.59291
36080.0000   -5.15886
36120.0000   -4.84384
36160.0000   -5.13108
36200.0000   -4.08999
36240.0000   -4.97953
36280.0000   -5.54136
36320.0000   -3.78003
36360.0000   -4.21832
36400.0000   -4.34705
36440.0000   -4.45399
36480.0000   -5.04237
36520.0000   -5.46498
36560.0000   -5.76758
36600.0000   -5.02423
36640.0000   -4.97461
36680.0000   -4.38571
36720.0000   -4.11974
36760.0000   -4.78356
36800.0000   -5.12659
36840.0000   -6.19423
36880.0000   -6.37082
36920.0000   -6.03511
36960.0000   -5.60349
37000.0000   -5.99607
37040.0000   -5.60935
37080.0000   -5.04015
37120.0000   -4.88284
37160.0000   -5.06285
37200.0000   -5.12088
37240.0000   -5.21983
37280.0000   -4.46274
37320.0000   -5.43435
37360.0000   -5.77755
37400.0000   -5.70640
37440.0000   -5.57494
37480.0000   -4.62987
37520.0000   -5.58780
37560.0000   -4.82733
37600.0000   -5.19071
37640.0000   -5.73652
37680.0000   -5.63503
37720.0000   -6.30909
37760.0000   -5.71993
37800.0000   -5.45101
37840.0000   -4.62753
37880.0000   -4.98875
37920.0000   -5.17411
37960.0000   -5.49729
38000.0000   -4.74310
38040.0000   -5.60748
38080.0000   -5.05233
38120.0000   -5.51589
38160.0000   -5.22764
38200.0000   -5.23835
38240.0000   -4.33831
38280.0000   -4.52358
38320.0000   -4.59691
38360.0000   -5.19462
38400.0000   -5.56459
38440.0000   -4.99197
38480.0000   -5.65753
38520.0000   -5.37517
38560.0000   -5.32006
38600.0000   -5.71186
38640.0000   -5.05883
38680.0000   -4.41988
38720.0000   -5.58115
38760.0000   -4.84833
38800.0000   -5.78300
38840.0000   -5.27816
38880.0000   -5.25784
38920.0000   -5.50214
38960.0000   -4.86865
39000.0000   -4.98957
39040.0000   -5.09382
39080.0000   -5.03376
39120.0000   -5.11838
39160.0000   -5.26167
39200.0000   -5.68734
39240.0000   -5.62214
39280.0000   -4.89476
39320.0000   -6.32926
39360.0000   -5.21941
39400.0000   -5.41913
39440.0000   -5.03074
39480.0000   -5.34379
39520.0000   -5.16820
39560.0000   -5.86993
39600.0000   -4.46752
39640.0000   -4.61364
39680.0000   -4.63535
39720.0000   -5.51185
39760.0000   -4.54127
39800.0000   -4.67946
39840.0000   -5.42949
39880.0000   -5.62665
39920.0000   -5.33105
39960.0000   -4.93566
40000.0000   -4.94817
40040.0000   -5.07881
40080.0000   -4.40881
40120.0000   -4.65150
40160.0000   -4.78536
40200.0000   -4.78890
40240.0000   -4.62210
40280.0000   -4.79183
40320.0000   -5.54168
40360.0000   -5.90338
40400.0000   -4.28859
40440.0000   -4.98654
40480.0000   -5.14384
40520.0000   -5.80030
40560.0000   -5.42746
40600.0000   -5.22373
40640.0000   -4.90865
40680.0000   -4.50661
40720.0000   -5.60450
40760.0000   -4.23857
40800.0000   -5.62295
40840.0000   -5.46608
40880.0000   -5.39826
40920.0000   -5.11441
40960.0000   -5.06727
41000.0000   -5.04390
41040.0000   -5.51420
41080.0000   -4.59669
41120.0000   -4.82700
41160.0000   -5.48108
41200.0000   -4.76293
41240.0000   -4.37424
41280.0000   -4.33596
41320.0000   -4.42638
41360.0000   -5.84564
41400.0000   -5.14887
41440.0000   -5.92417
41480.0000   -7.11341
41520.0000   -5.45300
41560.0000   -5.13617
41600.0000   -5.52149
41640.0000   -4.67642
41680.0000   -5.50069
41720.0000   -5.93218
41760.0000   -4.97949
41800.0000   -4.54077
41840.0000   -6.08777
41880.0000   -5.36258
41920.0000   -5.35540
41960.0000   -5.06818
42000.0000   -4.65422
42040.0000   -5.13369
42080.0000   -5.70757
42120.0000   -5.58379
42160.0000   -5.53711
42200.0000   -5.16945
42240.0000   -5.52733
42280.0000   -5.07192
42320.0000   -4.86057
42360.0000   -5.36824
42400.0000   -5.31340
42440.0000   -6.13912
42480.0000   -5.82520
42520.0000   -5.12965
42560.0000   -5.44310
42600.0000   -5.14190
42640.0000   -5.02917
42680.0000   -5.63537
42720.0000   -5.21741
42760.0000   -5.08690
42800.0000   -5.43387
42840.0000   -5.70160
42880.0000   -5.73669
42920.0000   -5.72639
42960.0000   -6.73121
43000.0000   -5.88018
43040.0000   -5.79415
43080.0000   -5.19969
43120.0000   -5.69074
43160.0000   -6.20108
43200.0000   -5.42311
43240.0000   -5.37142
43280.0000   -6.03832
43320.0000   -6.45520
43360.0000   -6.02156
43400.0000   -5.74261
43440.0000   -5.81089
43480.0000   -5.97717
43520.0000   -5.44200
43560.0000   -5.82094
43600.0000   -6.42754
43640.0000   -6.44869
43680.0000   -6.27373
43720.0000   -5.61743
43760.0000   -4.78565
43800.0000   -5.45859
43840.0000   -4.78215
43880.0000   -5.24917
43920.0000   -4.99865
43960.0000   -5.73148
44000.0000   -4.98427
44040.0000   -5.88891
44080.0000   -6.30830
44120.0000   -5.94526
44160.0000   -5.04027
44200.0000   -5.39245
44240.0000   -5.89447
44280.0000   -5.48686
44320.0000   -5.03157
44360.0000   -5.71629
44400.0000   -4.73060
44440.0000   -5.63150
44480.0000   -5.24247
44520.0000   -4.55080
44560.0000   -5.10774
44600.0000   -5.08238
44640.0000   -5.26446
44680.0000   -5.72899
44720.0000   -5.77250
44760.0000   -5.23127
44800.0000   -4.22652
44840.0000   -5.06756
44880.0000   -5.66017
44920.0000   -4.75946
44960.0000   -4.36580
45000.0000   -4.24443
45040.0000   -4.94433
45080.0000   -6.32610
45120.0000   -5.74855
45160.0000   -5.81053
45200.0000   -6.49873
45240.0000   -5.68796
45280.0000   -4.86979
45320.0000   -4.49885
45360.0000   -4.77331
45400.0000   -4.82819
45440.0000   -5.24827
45480.0000   -4.72797
45520.0000   -4.99025
45560.0000   -6.07566
45600.0000   -6.06369
45640.0000   -5.59702
45680.0000   -5.90600
45720.0000   -5.46182
45760.0000   -5.36028
45800.0000   -4.55571
45840.0000   -4.99203
45880.0000   -5.12037
45920.0000   -5.71758
45960.0000   -5.35895
46000.0000   -5.75175
46040.0000   -6.53834
46080.0000   -5.23602
46120.0000   -5.71859
46160.0000   -5.42611
46200.0000   -5.59551
46240.0000   -6.21656
46280.0000   -5.48341
46320.0000   -6.69125
46360.0000   -6.84797
46400.0000   -6.48220
46440.0000   -6.00662
46480.0000   -6.28487
46520.0000   -6.36706
46560.0000   -5.77127
46600.0000   -5.90695
46640.0000   -6.37159
46680.0000   -6.42355
46720.0000   -6.44241
46760.0000   -6.42686
46800.0000   -7.30403
46840.0000   -7.05758
46880.0000   -6.99622
46920.0000   -6.15891
46960.0000   -6.23404
47000.0000   -6.56987
47040.0000   -5.17863
47080.0000   -5.31916
47120.0000   -4.60719
47160.0000   -4.33726
47200.0000   -4.55437
47240.0000   -5.54668
47280.0000   -4.84350
47320.0000   -4.70986
47360.0000   -5.64773
47400.0000   -5.08119
47440.0000   -6.14879
47480.0000   -4.75407
47520.0000   -5.17694
47560.0000   -4.96403
47600.0000   -6.61104
47640.0000   -4.66200
47680.0000   -5.40785
47720.0000   -4.59228
47760.0000   -5.97724
47800.0000   -4.91612
47840.0000   -5.85547
47880.0000   -5.55347
47920.0000   -4.87276
47960.0000   -4.44411
48000.0000   -4.82282
48040.0000   -5.26702
48080.0000   -5.77628
48120.0000   -5.45650
48160.0000   -4.95771
48200.0000   -4.46015
48240.0000   -5.41383
48280.0000   -5.73818
48320.0000   -4.34108
48360.0000   -4.71622
48400.0000   -5.26069
48440.0000   -5.49805
48480.0000   -4.47557
48520.0000   -4.70952
48560.0000   -5.52555
48600.0000   -5.89083
48640.0000   -5.45086
48680.0000   -5.39332
48720.0000   -5.73660
48760.0000   -5.67692
48800.0000   -5.44928
48840.0000   -5.40677
48880.0000   -5.45437
48920.0000   -5.23030
48960.0000   -5.50533
49000.0000   -5.82113
49040.0000   -6.33870
49080.0000   -4.86025
49120.0000   -5.21627
49160.0000   -5.20965
49200.0000   -6.09239
49240.0000   -5.25265
49280.0000   -5.94843
49320.0000   -4.82632
49360.0000   -5.28713
49400.0000   -4.75967
49440.0000   -5.78610
49480.0000   -5.06762
49520.0000   -4.91539
49560.0000   -5.10994
49600.0000   -5.54955
49640.0000   -4.72739
49680.0000   -5.01373
49720.0000   -5.10961
49760.0000   -5.39358
49800.0000   -5.42780
49840.0000   -5.60570
49880.0000   -5.20625
49920.0000   -5.48075
49960.0000   -6.09987
50000.0000   -5.00342
50040.0000   -4.26071
50080.0000   -3.66540
50120.0000   -4.02811
50160.0000   -4.34597
50200.0000   -4.59041
50240.0000   -4.65158
50280.0000   -5.30206
50320.0000   -5.46868
50360.0000   -4.34344
50400.0000   -5.30321
50440.0000   -4.17557
50480.0000   -5.66289
50520.0000   -5.58902
50560.0000   -4.31280
50600.0000   -4.47342
50640.0000   -3.90966
50680.0000   -4.92282
50720.0000   -5.10722
50760.0000   -5.62232
50800.0000   -5.59048
50840.0000   -4.37304
50880.0000   -5.36761
50920.0000   -4.81016
50960.0000   -4.34593
51000.0000   -5.16652
51040.0000   -4.84404
51080.0000   -4.95972
51120.0000   -4.34896
51160.0000   -4.61002
51200.0000   -5.18207
51240.0000   -4.14507
51280.0000   -4.07563
51320.0000   -4.25610
51360.0000   -4.72532
51400.0000   -4.33974
51440.0000   -3.46541
51480.0000   -3.39941
51520.0000   -4.86666
51560.0000   -3.79677
51600.0000   -3.58171
51640.0000   -3.93205
51680.0000   -5.19881
51720.0000   -4.88896
51760.0000   -4.38349
51800.0000   -5.33865
51840.0000   -4.23800
51880.0000   -4.08690
51920.0000   -5.47031
51960.0000   -4.68985
52000.0000   -4.52123
52040.0000   -5.66675
52080.0000   -5.38871
52120.0000   -4.82019
52160.0000   -4.95580
52200.0000   -4.23408
52240.0000   -4.84770
52280.0000   -4.50747
52320.0000   -4.87193
52360.0000   -4.05859
52400.0000   -3.76388
52440.0000   -4.29902
52480.0000   -5.04967
52520.0000   -4.56670
52560.0000   -4.70498
52600.0000   -5.26507
52640.0000   -5.60933
52680.0000   -3.78978
52720.0000   -3.94864
52760.0000   -4.46660
52800.0000   -4.47592
52840.0000   -4.48529
52880.0000   -4.94874
52920.0000   -5.24991
52960.0000   -3.54289
53000.0000   -4.16757
53040.0000   -4.94946
53080.0000   -4.43350
53120.0000   -4.38017
53160.0000   -4.61298
53200.0000   -5.07462
53240.0000   -4.24027
53280.0000   -5.21201
53320.0000   -5.65323
53360.0000   -5.38275
53400.0000   -5.05432
53440.0000   -5.28623
53480.0000   -4.66401
53520.0000   -5.56480
53560.0000   -5.64189
53600.0000   -5.67454
53640.0000   -4.80240
53680.0000   -4.79996
53720.0000   -3.45491
53760.0000   -4.43624
53800.0000   -4.83387
53840.0000   -5.09201
53880.0000   -4.66081
53920.0000   -5.10643
53960.0000   -4.86511
54000.0000   -4.99223
54040.0000   -4.92192
54080.0000   -4.73285
54120.0000   -5.84517
54160.0000   -4.11809
54200.0000   -5.27577
54240.0000   -3.97708
54280.0000   -4.07724
54320.0000   -4.63666
54360.0000   -4.71665
54400.0000   -5.06277
54440.0000   -3.97883
54480.0000   -4.62654
54520.0000   -4.62763
54560.0000   -4.54892
54600.0000   -4.70579
54640.0000   -5.10490
54680.0000   -5.64133
54720.0000   -5.05995
54760.0000   -4.96230
54800.0000   -4.69206
54840.0000   -3.77190
54880.0000   -4.30414
54920.0000   -4.59316
54960.0000   -5.14464
55000.0000   -4.90131
55040.0000   -4.97796
55080.0000   -4.79918
55120.0000   -5.61940
55160.0000   -4.85192
55200.0000   -5.24391
55240.0000   -5.71153
55280.0000   -5.40562
55320.0000   -4.94354
55360.0000   -4.65373
55400.0000   -5.51934
55440.0000   -5.41518
55480.0000   -5.24713
55520.0000   -5.42871
55560.0000   -4.20510
55600.0000   -4.22449
55640.0000   -5.30544
55680.0000   -5.48687
55720.0000   -5.31273
55760.0000   -4.96647
55800.0000   -5.32572
55840.0000   -5.50567
55880.0000   -5.41211
55920.0000   -4.66044
55960.0000   -5.39025
56000.0000   -5.75824
56040.0000   -4.81207
56080.0000   -5.49450
56120.0000   -5.69601
56160.0000   -5.71314
56200.0000   -5.52100
56240.0000   -5.53192
56280.0000   -4.87280
56320.0000   -5.93283
56360.0000   -5.84622
56400.0000   -5.41631
56440.0000   -5.79766
56480.0000   -6.07189
56520.0000   -5.02179
56560.0000   -4.96166
56600.0000   -4.98169
56640.0000   -5.34122
56680.0000   -5.40408
56720.0000   -5.97662
56760.0000   -4.90633
56800.0000   -5.02824
56840.0000   -4.21870
56880.0000   -4.24615
56920.0000   -5.10789
56960.0000   -5.07982
57000.0000   -5.90756
57040.0000   -5.07049
57080.0000   -4.01907
57120.0000   -4.27113
57160.0000   -3.92606
57200.0000   -4.50883
57240.0000   -5.47342
57280.0000   -4.61433
57320.0000   -4.01252
57360.0000   -3.92806
57400.0000   -4.67911
57440.0000   -4.96913
57480.0000   -4.66435
57520.0000   -5.38435
57560.0000   -5.51207
57600.0000   -5.45920
57640.0000   -5.11115
57680.0000   -4.14056
57720.0000   -4.41223
57760.0000   -4.29941
57800.0000   -5.10480
57840.0000   -4.32657
57880.0000   -4.16921
57920.0000   -4.54620
57960.0000   -4.99851
58000.0000   -5.48555
58040.0000   -5.60352
58080.0000   -6.36180
58120.0000   -6.06976
58160.0000   -5.14471
58200.0000   -5.33627
58240.0000   -4.81200
58280.0000   -5.43470
58320.0000   -5.45905
58360.0000   -4.77577
58400.0000   -5.18755
58440.0000   -3.93096
58480.0000   -4.17267
58520.0000   -4.80948
58560.0000   -4.62034
58600.0000   -5.56549
58640.0000   -6.01720
58680.0000   -5.35301
58720.0000   -5.04323
58760.0000   -4.03805
58800.0000   -5.10354
58840.0000   -5.51205
58880.0000   -4.98549
58920.0000   -5.43296
58960.0000   -5.44147
59000.0000   -5.17385
59040.0000   -5.00841
59080.0000   -5.33311
59120.0000   -4.49472
59160.0000   -5.21054
59200.0000   -4.32833
59240.0000   -5.60249
59280.0000   -4.90898
59320.0000   -5.05209
59360.0000   -4.91686
59400.0000   -5.24015
59440.0000   -5.78649
59480.0000   -4.23075
59520.0000   -4.74361
59560.0000   -4.30546
59600.0000   -5.80648
59640.0000   -4.74880
59680.0000   -5.11915
59720.0000   -4.27384
59760.0000   -3.67461
59800.0000   -5.50517
59840.0000   -4.66524
59880.0000   -5.34016
59920.0000   -5.22505
59960.0000   -5.64887
60000.0000   -5.24038
60040.0000   -5.78485
60080.0000   -5.24003
60120.0000   -4.42702
60160.0000   -3.85524
60200.0000   -5.01213
60240.0000   -6.51065
60280.0000   -5.80239
60320.0000   -7.12101
60360.0000   -6.11091
60400.0000   -6.21335
60440.0000   -4.80443
60480.0000   -5.46502
60520.0000   -4.96375
60560.0000   -5.70454
60600.0000   -5.81319
60640.0000   -5.30715
60680.0000   -5.19419
60720.0000   -5.18689
60760.0000   -5.22186
60800.0000   -5.64834
60840.0000   -4.48115
60880.0000   -5.05975
60920.0000   -5.78788
60960.0000   -5.35269
61000.0000   -4.80259
61040.0000   -4.51125
61080.0000   -4.12737
61120.0000   -5.51726
61160.0000   -6.60984
61200.0000   -5.68463
61240.0000   -5.52413
61280.0000   -4.67846
61320.0000   -5.09678
61360.0000   -5.22036
61400.0000   -4.95282
61440.0000   -5.64340
61480.0000   -6.22938
61520.0000   -5.25395
61560.0000   -6.17286
61600.0000   -4.85950
61640.0000   -5.95471
61680.0000   -6.26097
61720.0000   -5.87092
61760.0000   -5.55095
61800.0000   -5.29974
61840.0000   -5.40024
61880.0000   -4.97284
61920.0000   -5.54144
61960.0000   -5.74838
62000.0000   -4.86722
62040.0000   -4.87316
62080.0000   -5.24957
62120.0000   -5.02237
62160.0000   -5.24934
62200.0000   -4.94812
62240.0000   -5.19864
62280.0000   -4.29761
62320.0000   -4.89854
62360.0000   -5.23673
62400.0000   -4.89599
62440.0000   -4.40300
62480.0000   -5.16604
62520.0000   -3.99144
62560.0000   -4.80218
62600.0000   -4.49724
62640.0000   -5.04958
62680.0000   -5.41230
62720.0000   -5.78965
62760.0000   -5.73334
62800.0000   -5.87497
62840.0000   -5.64368
62880.0000   -5.74888
62920.0000   -6.32347
62960.0000   -5.35759
63000.0000   -5.01708
63040.0000   -5.07727
63080.0000   -5.25035
63120.0000   -6.15393
63160.0000   -5.12091
63200.0000   -5.24986
63240.0000   -5.08031
63280.0000   -5.24909
63320.0000   -5.68254
63360.0000   -5.45813
63400.0000   -5.81628
63440.0000   -5.39243
63480.0000   -5.98666
63520.0000   -5.27079
63560.0000   -5.28918
63600.0000   -5.41824
63640.0000   -5.60727
63680.0000   -6.35002
63720.0000   -5.50194
63760.0000   -4.99721
63800.0000   -5.28030
63840.0000   -4.83533
63880.0000   -4.65199
63920.0000   -5.26546
63960.0000   -5.60038
64000.0000   -4.87334
64040.0000   -4.97292
64080.0000   -4.01367
64120.0000   -4.97391
64160.0000   -6.10872
64200.0000   -5.34958
64240.0000   -4.62427
64280.0000   -4.53343
64320.0000   -4.64620
64360.0000   -4.92942
64400.0000   -4.65650
64440.0000   -5.00286
64480.0000   -4.75325
64520.0000   -5.44079
64560.0000   -5.48242
64600.0000   -5.21594
64640.0000   -5.89515
64680.0000   -5.55404
64720.0000   -4.80223
64760.0000   -5.35487
64800.0000   -5.10403
64840.0000   -5.46903
64880.0000   -4.75600
64920.0000   -6.01501
64960.0000   -6.20189
65000.0000   -4.33764
65040.0000   -5.29777
65080.0000   -5.02090
65120.0000   -5.08084
65160.0000   -5.52078
65200.0000   -4.87899
65240.0000   -4.28546
65280.0000   -4.22146
65320.0000   -4.30473
65360.0000   -4.26584
65400.0000   -4.69209
65440.0000   -4.93302
65480.0000   -4.62322
65520.0000   -4.30305
65560.0000   -3.84871
65600.0000   -4.92709
65640.0000   -4.87734
65680.0000   -5.51618
65720.0000   -5.29023
65760.0000   -4.93273
65800.0000   -5.52717
65840.0000   -4.70717
65880.0000   -4.94888
65920.0000   -4.53565
65960.0000   -6.02900
66000.0000   -4.84842
66040.0000   -5.29426
66080.0000   -4.66803
66120.0000   -5.82715
66160.0000   -4.84237
66200.0000   -4.97030
66240.0000   -5.08327
66280.0000   -5.14126
66320.0000   -6.03098
66360.0000   -6.00988
66400.0000   -5.70692
66440.0000   -6.40530
66480.0000   -5.85563
66520.0000   -5.86506
66560.0000   -5.37075
66600.0000   -6.68231
66640.0000   -5.23999
66680.0000   -5.81987
66720.0000   -6.06905
66760.0000   -5.17901
66800.0000   -6.39350
66840.0000   -5.78236
66880.0000   -5.54793
66920.0000   -5.41846
66960.0000   -5.79868
67000.0000   -6.05877
67040.0000   -6.01742
67080.0000   -5.19625
67120.0000   -6.01579
67160.0000   -5.07271
67200.0000   -6.22977
67240.0000   -6.61839
67280.0000   -5.98194
67320.0000   -6.12657
67360.0000   -5.07457
67400.0000   -6.08571
67440.0000   -5.46458
67480.0000   -5.89553
67520.0000   -5.11580
67560.0000   -5.55813
67600.0000   -5.31117
67640.0000   -5.45505
67680.0000   -5.39117
67720.0000   -5.55067
67760.0000   -5.97826
67800.0000   -5.92071
67840.0000   -4.61551
67880.0000   -5.44513
67920.0000   -5.34505
67960.0000   -5.28519
68000.0000   -6.12894
68040.0000   -4.47242
68080.0000   -5.47035
68120.0000   -5.48242
68160.0000   -5.21472
68200.0000   -6.03818
68240.0000   -4.39196
68280.0000   -4.95762
68320.0000   -4.69604
68360.0000   -4.83191
68400.0000   -5.63255
68440.0000   -5.83798
68480.0000   -5.00138
68520.0000   -5.29401
68560.0000   -5.76853
68600.0000   -4.65577
68640.0000   -5.46302
68680.0000   -6.69022
68720.0000   -5.81644
68760.0000   -6.12940
68800.0000   -5.67146
68840.0000   -5.95009
68880.0000   -5.04341
68920.0000   -5.75881
68960.0000   -5.36045
69000.0000   -4.92986
69040.0000   -6.24204
69080.0000   -5.35310
69120.0000   -5.55279
69160.0000   -5.78602
69200.0000   -5.04520
69240.0000   -5.19399
69280.0000   -5.37977
69320.0000   -5.45943
69360.0000   -4.67390
69400.0000   -5.74448
69440.0000   -5.57361
69480.0000   -5.22384
69520.0000   -5.84811
69560.0000   -4.72052
69600.0000   -5.50531
69640.0000   -5.75996
69680.0000   -4.99648
69720.0000   -5.02049
69760.0000   -5.20125
69800.0000   -5.66301
69840.0000   -5.02597
69880.0000   -3.74575
69920.0000   -5.18499
69960.0000   -5.18769
70000.0000   -4.72984
70040.0000   -4.70070
70080.0000   -5.31650
70120.0000   -3.94889
70160.0000   -4.39870
70200.0000   -4.65495
70240.0000   -4.88128
70280.0000   -4.62882
70320.0000   -4.93946
70360.0000   -5.46849
70400.0000   -4.81585
70440.0000   -5.03199
70480.0000   -5.07162
70520.0000   -4.79820
70560.0000   -3.99644
70600.0000   -4.19086
70640.0000   -4.29914
70680.0000   -4.77139
70720.0000   -4.07934
70760.0000   -4.08576
70800.0000   -4.07981
70840.0000   -4.10814
70880.0000   -4.06832
70920.0000   -3.99477
70960.0000   -4.99209
71000.0000   -5.19646
71040.0000   -4.78226
71080.0000   -4.43220
71120.0000   -4.37530
71160.0000   -5.79785
71200.0000   -5.03492
71240.0000   -5.19582
71280.0000   -5.07268
71320.0000   -5.54982
71360.0000   -4.96448
71400.0000   -5.02035
71440.0000   -5.05154
71480.0000   -3.96887
71520.0000   -4.24840
71560.0000   -4.39431
71600.0000   -3.58466
71640.0000   -4.77395
71680.0000   -3.98294
71720.0000   -4.67551
71760.0000   -4.76081
71800.0000   -4.53935
71840.0000   -4.58567
71880.0000   -4.67610
71920.0000   -4.45943
71960.0000   -4.50278
72000.0000   -4.88271
72040.0000   -5.02651
72080.0000   -5.85595
72120.0000   -5.74213
72160.0000   -4.45431
72200.0000   -4.56370
72240.0000   -5.15551
72280.0000   -5.78260
72320.0000   -6.02565
72360.0000   -5.52746
72400.0000   -6.21134
72440.0000   -4.88366
72480.0000   -5.84939
72520.0000   -4.09602
72560.0000   -4.37120
72600.0000   -3.94184
72640.0000   -4.28028
72680.0000   -4.64325
72720.0000   -4.64476
72760.0000   -4.95986
72800.0000   -4.00118
72840.0000   -4.31505
72880.0000   -3.96853
72920.0000   -5.62476
72960.0000   -4.86045
73000.0000   -5.41632
73040.0000   -4.31480
73080.0000   -4.65822
73120.0000   -4.15550
73160.0000   -4.65037
73200.0000   -4.64249
73240.0000   -3.48550
73280.0000   -3.96217
73320.0000   -4.04985
73360.0000   -3.75652
73400.0000   -4.06685
73440.0000   -4.90607
73480.0000   -4.51813
73520.0000   -4.40398
73560.0000   -4.22450
73600.0000   -5.06001
73640.0000   -3.88377
73680.0000   -4.38052
73720.0000   -4.20099
73760.0000   -4.71380
73800.0000   -3.87144
73840.0000   -4.22996
73880.0000   -4.09905
73920.0000   -4.46996
73960.0000   -3.54888
74000.0000   -3.91736
74040.0000   -4.32910
74080.0000   -4.05574
74120.0000   -4.16058
74160.0000   -4.19028
74200.0000   -3.81245
74240.0000   -3.90157
74280.0000   -4.50251
74320.0000   -5.57120
74360.0000   -4.38897
74400.0000   -4.09651
74440.0000   -4.05192
74480.0000   -4.65170
74520.0000   -4.86785
74560.0000   -5.67550
74600.0000   -5.27444
74640.0000   -5.29749
74680.0000   -5.12412
74720.0000   -5.07231
74760.0000   -5.18020
74800.0000   -5.36491
74840.0000   -5.53934
74880.0000   -5.91276
74920.0000   -5.15210
74960.0000   -4.56988
75000.0000   -5.50647
75040.0000   -5.07800
75080.0000   -5.19759
75120.0000   -5.39183
75160.0000   -4.88493
75200.0000   -4.63649
75240.0000   -4.48694
75280.0000   -4.05026
75320.0000   -4.70428
75360.0000   -6.17112
75400.0000   -6.57170
75440.0000   -5.77230
75480.0000   -5.76257
75520.0000   -5.16647
75560.0000   -5.09828
75600.0000   -5.40056
75640.0000   -5.37770
75680.0000   -5.27234
75720.0000   -5.35018
75760.0000   -5.66193
75800.0000   -5.09966
75840.0000   -4.77898
75880.0000   -5.23646
75920.0000   -4.07826
75960.0000   -5.13112
76000.0000   -4.16412
76040.0000   -4.64943
76080.0000   -3.73312
76120.0000   -3.83541
76160.0000   -4.67549
76200.0000   -4.99148
76240.0000   -5.11931
76280.0000   -5.12456
76320.0000   -4.46392
76360.0000   -5.12170
76400.0000   -5.13945
76440.0000   -4.88479
76480.0000   -5.10803
76520.0000   -4.23209
76560.0000   -4.90725
76600.0000   -4.58117
76640.0000   -5.00456
76680.0000   -5.03770
76720.0000   -5.04455
76760.0000   -5.62981
76800.0000   -5.24718
76840.0000   -5.98034
76880.0000   -4.94383
76920.0000   -4.81656
76960.0000   -4.67701
77000.0000   -5.69371
77040.0000   -5.57301
77080.0000   -4.83460
77120.0000   -5.43582
77160.0000   -4.88970
77200.0000   -4.78878
77240.0000   -5.06504
77280.0000   -5.77851
77320.0000   -5.42256
77360.0000   -5.45641
77400.0000   -5.61401
77440.0000   -5.86842
77480.0000   -5.04305
77520.0000   -5.64350
77560.0000   -5.51189
77600.0000   -5.11704
77640.0000   -4.98563
77680.0000   -5.39953
77720.0000   -5.30560
77760.0000   -6.47982
77800.0000   -5.77898
77840.0000   -5.70956
77880.0000   -5.97493
77920.0000   -5.62598
77960.0000   -4.79986
78000.0000   -5.66205
78040.0000   -5.98789
78080.0000   -4.73665
78120.0000   -4.88572
78160.0000   -5.38695
78200.0000   -5.45932
78240.0000   -4.88590
78280.0000   -4.94651
78320.0000   -5.41177
78360.0000   -4.95702
78400.0000   -4.85613
78440.0000   -4.91527
78480.0000   -4.97692
78520.0000   -4.92919
78560.0000   -4.26916
78600.0000   -5.44209
78640.0000   -4.91422
78680.0000   -5.25287
78720.0000   -5.54921
78760.0000   -4.85304
78800.0000   -5.10239
78840.0000   -5.18504
78880.0000   -4.76156
78920.0000   -4.35809
78960.0000   -4.89836
79000.0000   -4.76183
79040.0000   -4.75060
79080.0000   -5.46561
79120.0000   -4.55838
79160.0000   -3.67010
79200.0000   -3.92050
79240.0000   -4.22789
79280.0000   -6.04077
79320.0000   -4.34894
79360.0000   -5.69828
79400.0000   -5.05903
79440.0000   -5.14298
79480.0000   -4.23156
79520.0000   -4.99774
79560.0000   -4.72113
79600.0000   -5.09902
79640.0000   -5.65162
79680.0000   -5.50211
79720.0000   -4.99378
79760.0000   -4.42705
79800.0000   -5.52616
79840.0000   -3.90464
79880.0000   -5.04288
79920.0000   -5.10692
79960.0000   -5.95359
80000.0000   -5.37621
80040.0000   -5.66121
80080.0000   -6.09170
80120.0000   -5.86709
80160.0000   -6.26390
80200.0000   -6.71524
80240.0000   -5.82723
80280.0000   -6.07688
80320.0000   -5.04297
80360.0000   -5.71802
80400.0000   -5.22467
80440.0000   -5.34238
80480.0000   -6.10074
80520.0000   -5.41377
80560.0000   -5.62457
80600.0000   -4.78733
80640.0000   -5.67410
80680.0000   -5.90852
80720.0000   -4.88460
80760.0000   -5.87715
80800.0000   -5.11412
80840.0000   -5.50074
80880.0000   -6.18568
80920.0000   -4.91062
80960.0000   -5.73712
81000.0000   -5.57024
81040.0000   -6.41948
81080.0000   -6.14528
81120.0000   -5.86878
81160.0000   -5.89904
81200.0000   -5.93214
81240.0000   -5.57811
81280.0000   -6.95152
81320.0000   -5.68629
81360.0000   -5.50559
81400.0000   -5.37277
81440.0000   -5.37266
81480.0000   -5.64883
81520.0000   -5.72439
81560.0000   -5.85202
81600.0000   -4.97421
81640.0000   -4.66498
81680.0000   -5.61680
81720.0000   -4.94094
81760.0000   -4.54481
81800.0000   -4.85705
81840.0000   -5.21657
81880.0000   -5.63925
81920.0000   -5.58539
81960.0000   -5.04325
82000.0000   -4.83473
82040.0000   -5.79125
82080.0000   -5.87798
82120.0000   -5.08625
82160.0000   -4.67883
82200.0000   -3.82455
82240.0000   -3.67995
82280.0000   -4.20991
82320.0000   -3.82320
82360.0000   -3.57987
82400.0000   -3.86622
82440.0000   -4.66766
82480.0000   -3.78697
82520.0000   -4.14080
82560.0000   -4.05568
82600.0000   -4.66709
82640.0000   -4.77112
82680.0000   -4.28387
82720.0000   -5.38687
82760.0000   -5.69876
82800.0000   -5.84316
82840.0000   -6.23793
82880.0000   -7.13102
82920.0000   -6.53639
82960.0000   -6.53786
83000.0000   -5.67900
83040.0000   -6.69021
83080.0000   -5.37451
83120.0000   -5.91854
83160.0000   -5.13563
83200.0000   -5.75049
83240.0000   -5.60113
83280.0000   -5.79646
83320.0000   -5.50461
83360.0000   -5.66750
83400.0000   -5.54598
83440.0000   -5.63093
83480.0000   -5.49567
83520.0000   -4.50289
83560.0000   -5.36402
83600.0000   -4.82595
83640.0000   -5.24817
83680.0000   -5.94745
83720.0000   -5.74354
83760.0000   -5.75421
83800.0000   -5.78754
83840.0000   -6.89797
83880.0000   -5.39359
83920.0000   -5.36242
83960.0000   -4.93846
84000.0000   -5.29337
84040.0000   -5.16667
84080.0000   -4.90183
84120.0000   -4.93182
84160.0000   -5.14791
84200.0000   -5.67529
84240.0000   -5.34207
84280.0000   -5.84253
84320.0000   -5.82903
84360.0000   -5.62097
84400.0000   -5.14362
84440.0000   -5.42361
84480.0000   -5.98302
84520.0000   -5.67002
84560.0000   -6.28239
84600.0000   -5.89164
84640.0000   -5.95797
84680.0000   -5.55047
84720.0000   -5.88641
84760.0000   -5.23362
84800.0000   -5.59556
84840.0000   -5.42280
84880.0000   -5.80791
84920.0000   -5.40412
84960.0000   -5.57029
85000.0000   -5.40210
85040.0000   -5.15365
85080.0000   -5.55990
85120.0000   -5.48977
85160.0000   -5.42714
85200.0000   -4.58738
85240.0000   -5.00398
85280.0000   -5.00901
85320.0000   -4.90493
85360.0000   -5.44625
85400.0000   -5.08280
85440.0000   -4.97443
85480.0000   -5.67785
85520.0000   -5.07968
85560.0000   -5.53615
85600.0000   -5.33104
85640.0000   -5.61514
85680.0000   -4.95018
85720.0000   -4.47933
85760.0000   -4.94931
85800.0000   -5.25127
85840.0000   -4.99523
85880.0000   -4.78827
85920.0000   -5.55862
85960.0000   -5.39768
86000.0000   -5.33384
86040.0000   -5.50372
86080.0000   -6.08307
86120.0000   -4.84319
86160.0000   -5.09283
86200.0000   -5.80644
86240.0000   -5.74649
86280.0000   -5.47456
86320.0000   -5.29459
86360.0000   -5.00796
86400.0000   -4.33873
86440.0000   -5.28446
86480.0000   -5.16961
86520.0000   -4.90813
86560.0000   -4.83066
86600.0000   -4.73729
86640.0000   -5.20678
86680.0000   -4.26438
86720.0000   -4.44924
86760.0000   -4.94470
86800.0000   -4.89149
86840.0000   -4.93201
86880.0000   -5.84758
86920.0000   -5.82277
86960.0000   -5.15335
87000.0000   -5.25643
87040.0000   -4.96994
87080.0000   -4.83770
87120.0000   -4.53257
87160.0000   -4.16436
87200.0000   -4.59292
87240.0000   -4.84519
87280.0000   -4.60443
87320.0000   -4.68689
87360.0000   -5.20721
87400.0000   -4.16487
87440.0000   -4.86492
87480.0000   -5.24993
87520.0000   -5.71728
87560.0000   -5.16619
87600.0000   -5.33033
87640.0000   -5.40954
87680.0000   -5.12359
87720.0000   -5.52834
87760.0000   -5.76268
87800.0000   -5.42501
87840.0000   -5.48621
87880.0000   -4.67105
87920.0000   -5.28818
87960.0000   -4.37134
88000.0000   -4.36661
88040.0000   -5.72622
88080.0000   -5.33384
88120.0000   -4.46996
88160.0000   -4.96316
88200.0000   -6.41196
88240.0000   -5.35324
88280.0000   -5.33967
88320.0000   -5.97550
88360.0000   -5.97936
88400.0000   -6.45371
88440.0000   -6.56779
88480.0000   -4.86810
88520.0000   -5.11613
88560.0000   -5.49387
88600.0000   -4.80704
88640.0000   -5.44736
88680.0000   -5.86913
88720.0000   -6.07823
88760.0000   -5.10522
88800.0000   -6.10387
88840.0000   -5.76009
88880.0000   -5.74975
88920.0000   -5.16906
88960.0000   -4.21458
89000.0000   -4.45799
89040.0000   -5.28636
89080.0000   -5.37348
89120.0000   -5.84219
89160.0000   -5.94939
89200.0000   -6.29865
89240.0000   -5.39997
89280.0000   -5.96923
89320.0000   -6.08380
89360.0000   -5.59307
89400.0000   -5.35205
89440.0000   -5.16394
89480.0000   -5.29730
89520.0000   -5.33075
89560.0000   -6.56606
89600.0000   -4.81063
89640.0000   -5.60430
89680.0000   -5.80656
89720.0000   -5.80452
89760.0000   -5.36405
89800.0000   -5.51221
89840.0000   -5.28516
89880.0000   -5.63322
89920.0000   -5.50454
89960.0000   -5.33518
90000.0000   -4.63968
90040.0000   -6.03165
90080.0000   -6.88307
90120.0000   -6.34915
90160.0000   -6.68547
90200.0000   -7.19274
90240.0000   -7.06221
90280.0000   -6.25624
90320.0000   -5.93760
90360.0000   -6.40926
90400.0000   -6.43138
90440.0000   -6.14635
90480.0000   -5.96908
90520.0000   -4.43182
90560.0000   -5.60932
90600.0000   -5.40547
90640.0000   -5.11590
90680.0000   -5.02384
90720.0000   -5.23013
90760.0000   -5.02733
90800.0000   -5.57366
90840.0000   -5.15070
90880.0000   -6.22568
90920.0000   -4.54426
90960.0000   -4.31159
91000.0000   -4.16487
91040.0000   -4.63432
91080.0000   -4.78598
91120.0000   -4.92214
91160.0000   -5.18235
91200.0000   -4.66029
91240.0000   -4.45190
91280.0000   -5.14173
91320.0000   -5.40697
91360.0000   -6.23920
91400.0000   -6.81152
91440.0000   -4.90267
91480.0000   -5.92202
91520.0000   -4.89044
91560.0000   -6.46110
91600.0000   -5.95914
91640.0000   -5.32116
91680.0000   -6.32214
91720.0000   -5.77259
91760.0000   -5.22948
91800.0000   -5.22801
91840.0000   -6.46741
91880.0000   -5.81889
91920.0000   -5.79962
91960.0000   -4.64434
92000.0000   -4.05657
92040.0000   -4.93671
92080.0000   -6.29746
92120.0000   -5.66260
92160.0000   -6.42318
92200.0000   -5.50026
92240.0000   -5.43833
92280.0000   -5.37051
92320.0000   -5.16907
92360.0000   -5.85266
92400.0000   -5.11978
92440.0000   -5.80260
92480.0000   -5.56214
92520.0000   -5.69190
92560.0000   -5.00611
92600.0000   -5.15494
92640.0000   -4.60208
92680.0000   -5.34949
92720.0000   -4.76173
92760.0000   -5.34187
92800.0000   -5.36435
92840.0000   -5.71368
92880.0000   -5.53349
92920.0000   -5.40437
92960.0000   -5.21682
93000.0000   -5.26263
93040.0000   -5.61958
93080.0000   -5.26873
93120.0000   -5.20575
93160.0000   -4.89280
93200.0000   -5.39403
93240.0000   -5.29360
93280.0000   -4.75681
93320.0000   -4.89975
93360.0000   -5.51526
93400.0000   -5.65482
93440.0000   -5.24373
93480.0000   -4.57917
93520.0000   -5.02868
93560.0000   -5.17535
93600.0000   -5.57665
93640.0000   -5.36736
93680.0000   -5.12898
93720.0000   -4.55216
93760.0000   -4.62651
93800.0000   -5.26484
93840.0000   -5.96896
93880.0000   -5.07183
93920.0000   -5.75529
93960.0000   -5.16977
94000.0000   -5.32830
94040.0000   -5.48004
94080.0000   -5.89251
94120.0000   -5.93227
94160.0000   -5.52543
94200.0000   -5.54005
94240.0000   -5.67070
94280.0000   -5.16632
94320.0000   -5.28692
94360.0000   -5.31110
94400.0000   -4.97733
94440.0000   -5.29831
94480.0000   -5.59455
94520.0000   -6.04424
94560.0000   -5.86542
94600.0000   -4.96181
94640.0000   -5.54049
94680.0000   -5.54473
94720.0000   -5.08516
94760.0000   -5.64676
94800.0000   -6.60612
94840.0000   -6.95432
94880.0000   -5.71645
94920.0000   -5.45977
94960.0000   -5.07227
95000.0000   -5.31234
95040.0000   -5.59835
95080.0000   -5.48218
95120.0000   -5.37031
95160.0000   -5.29166
95200.0000   -5.70201
95240.0000   -5.31580
95280.0000   -5.37517
95320.0000   -5.27083
95360.0000   -5.83269
95400.0000   -5.42887
95440.0000   -5.32547
95480.0000   -6.03578
95520.0000   -6.08397
95560.0000   -5.87905
95600.0000   -5.10988
95640.0000   -5.03194
95680.0000   -4.60799
95720.0000   -5.12003
95760.0000   -5.12423
95800.0000   -5.94567
95840.0000   -5.62748
95880.0000   -5.65522
95920.0000   -4.74248
95960.0000   -4.34496
96000.0000   -4.63473
96040.0000   -4.91737
96080.0000   -5.92936
96120.0000   -5.50427
96160.0000   -5.66742
96200.0000   -4.96010
96240.0000   -5.29019
96280.0000   -5.25001
96320.0000   -5.36350
96360.0000   -3.81665
96400.0000   -4.23178
96440.0000   -4.13094
96480.0000   -5.25311
96520.0000   -4.87083
96560.0000   -4.35943
96600.0000   -4.96649
96640.0000   -5.20052
96680.0000   -5.12726
96720.0000   -5.24672
96760.0000   -5.48194
96800.0000   -5.76330
96840.0000   -5.33751
96880.0000   -5.77724
96920.0000   -4.89533
96960.0000   -5.43955
97000.0000   -5.14406
97040.0000   -4.25660
97080.0000   -4.44771
97120.0000   -4.47655
97160.0000   -4.50230
97200.0000   -4.78296
97240.0000   -4.51165
97280.0000   -4.87093
97320.0000   -5.28782
97360.0000   -4.38378
97400.0000   -4.20696
97440.0000   -5.21031
97480.0000   -5.51176
97520.0000   -5.25286
97560.0000   -5.24537
97600.0000   -6.84243
97640.0000   -5.53372
97680.0000   -5.56720
97720.0000   -4.80443
97760.0000   -5.27112
97800.0000   -5.65135
97840.0000   -4.55970
97880.0000   -4.04858
97920.0000   -3.68235
97960.0000   -4.35982
98000.0000   -4.22286
98040.0000   -5.85544
98080.0000   -5.73802
98120.0000   -5.38040
98160.0000   -5.59212
98200.0000   -5.25063
98240.0000   -4.61357
98280.0000   -6.24090
98320.0000   -5.59180
98360.0000   -5.62134
98400.0000   -6.41542
98440.0000   -5.84417
98480.0000   -6.79682
98520.0000   -5.82935
98560.0000   -5.61552
98600.0000   -5.21915
98640.0000   -5.44352
98680.0000   -4.11194
98720.0000   -5.28273
98760.0000   -4.61418
98800.0000   -5.47937
98840.0000   -5.29019
98880.0000   -3.83137
98920.0000   -5.51700
98960.0000   -4.27060
99000.0000   -5.49134
99040.0000   -4.41325
99080.0000   -4.36573
99120.0000   -5.50482
99160.0000   -4.49702
99200.0000   -5.20964
99240.0000   -5.08268
99280.0000   -5.41948
99320.0000   -6.25180
99360.0000   -5.71398
99400.0000   -5.33773
99440.0000   -5.50837
99480.0000   -4.69709
99520.0000   -5.16380
99560.0000   -5.12823
99600.0000   -4.59273
99640.0000   -4.13188
99680.0000   -5.06541
99720.0000   -4.81930
99760.0000   -5.31199
99800.0000   -4.82534
99840.0000   -4.28862
99880.0000   -4.95876
99920.0000   -5.17778
99960.0000   -4.48147
100000.0000   -5.22058
100040.0000   -5.99043
100080.0000   -5.97368
100120.0000   -4.54994
100160.0000   -4.73472
100200.0000   -4.98649
100240.0000   -6.24782
100280.0000   -5.13761
100320.0000   -5.65529
100360.0000   -5.01652
100400.0000   -5.26507
100440.0000   -5.13916
100480.0000   -5.47728
100520.0000   -5.43016
100560.0000   -4.60848
100600.0000   -5.18898
100640.0000   -5.61682
100680.0000   -5.64837
100720.0000   -4.98878
100760.0000   -5.67212
100800.0000   -5.80281
100840.0000   -6.10944
100880.0000   -6.11455
100920.0000   -5.97946
100960.0000   -7.01895
101000.0000   -5.68088
101040.0000   -6.00202
101080.0000   -6.13280
101120.0000   -5.69567
101160.0000   -5.01896
101200.0000   -6.19579
101240.0000   -5.11382
101280.0000   -5.44667
101320.0000   -6.21861
101360.0000   -5.12132
101400.0000   -5.12641
101440.0000   -4.95698
101480.0000   -4.77571
101520.0000   -5.55197
101560.0000   -4.26838
101600.0000   -4.63971
101640.0000   -4.72862
101680.0000   -4.82240
101720.0000   -4.84274
101760.0000   -5.43463
101800.0000   -5.23931
101840.0000   -5.12081
101880.0000   -4.69204
101920.0000   -6.22517
101960.0000   -4.91861
102000.0000   -4.59966
102040.0000   -5.09413
102080.0000   -4.41312
102120.0000   -4.71940
102160.0000   -4.89880
102200.0000   -5.58401
102240.0000   -6.04641
102280.0000   -5.93536
102320.0000   -5.85564
102360.0000   -5.68743
102400.0000   -5.84641
102440.0000   -6.13746
102480.0000   -6.28864
102520.0000   -6.77230
102560.0000   -5.75341
102600.0000   -5.24661
102640.0000   -5.69397
102680.0000   -5.39485
102720.0000   -5.23279
102760.0000   -4.67866
102800.0000   -5.17795
102840.0000   -5.59662
102880.0000   -4.32656
102920.0000   -5.36164
102960.0000   -5.56737
103000.0000   -4.19544
103040.0000   -5.33281
103080.0000   -4.67299
103120.0000   -4.23796
103160.0000   -4.79017
103200.0000   -5.24340
103240.0000   -5.94180
103280.0000   -5.11665
103320.0000   -5.80065
103360.0000   -5.37851
103400.0000   -6.06252
103440.0000   -5.66636
103480.0000   -6.31016
103520.0000   -6.39007
103560.0000   -5.76018
103600.0000   -6.03411
103640.0000   -6.38935
103680.0000   -6.50038
103720.0000   -6.65626
103760.0000   -5.68078
103800.0000   -7.25335
103840.0000   -6.55419
103880.0000   -5.81622
103920.0000   -5.55587
103960.0000   -6.37616
104000.0000   -6.37712
104040.0000   -5.85071
104080.0000   -5.87254
104120.0000   -6.52055
104160.0000   -5.79928
104200.0000   -5.59368
104240.0000   -6.51545
104280.0000   -5.65330
104320.0000   -6.19259
104360.0000   -5.37318
104400.0000   -5.56471
104440.0000   -6.18841
104480.0000   -6.39647
104520.0000   -6.20778
104560.0000   -5.90629
104600.0000   -5.00008
104640.0000   -6.32919
104680.0000   -5.96612
104720.0000   -6.10957
104760.0000   -6.52741
104800.0000   -6.21916
104840.0000   -5.88813
104880.0000   -5.49298
104920.0000   -5.68956
104960.0000   -4.61665
105000.0000   -5.36688
105040.0000   -5.70945
105080.0000   -5.83372
105120.0000   -6.31225
105160.0000   -5.68979
105200.0000   -5.85349
105240.0000   -6.10887
105280.0000   -5.44635
105320.0000   -5.74835
105360.0000   -6.23491
105400.0000   -5.89489
105440.0000   -5.89764
105480.0000   -6.15690
105520.0000   -6.81355
105560.0000   -5.73787
105600.0000   -5.64572
105640.0000   -4.74451
105680.0000   -5.26538
105720.0000   -5.76798
105760.0000   -5.73475
105800.0000   -5.83241
105840.0000   -5.40195
105880.0000   -6.62531
105920.0000   -6.48874
105960.0000   -6.67210
106000.0000   -6.37628
106040.0000   -6.73373
106080.0000   -6.75238
106120.0000   -5.66401
106160.0000   -6.56133
106200.0000   -5.90362
106240.0000   -6.45288
106280.0000   -6.17188
106320.0000   -6.54555
106360.0000   -6.28336
106400.0000   -6.00091
106440.0000   -4.64640
106480.0000   -5.85714
106520.0000   -5.43650
106560.0000   -5.48911
106600.0000   -4.65428
106640.0000   -4.88928
106680.0000   -5.32884
106720.0000   -5.11037
106760.0000   -5.16124
106800.0000   -5.97856
106840.0000   -6.78463
106880.0000   -6.57491
106920.0000   -5.77590
106960.0000   -5.73954
107000.0000   -5.09954
107040.0000   -5.23956
107080.0000   -5.59865
107120.0000   -5.32015
107160.0000   -5.71473
107200.0000   -5.40914
107240.0000   -5.79431
107280.0000   -6.39915
107320.0000   -5.53897
107360.0000   -5.46605
107400.0000   -6.37407
107440.0000   -5.83049
107480.0000   -5.62016
107520.0000   -5.18966
107560.0000   -5.13659
107600.0000   -4.83275
107640.0000   -4.98634
107680.0000   -5.27450
107720.0000   -5.64874
107760.0000   -5.88412
107800.0000   -5.90221
107840.0000   -5.34517
107880.0000   -5.51593
107920.0000   -5.06769
107960.0000   -4.41291
108000.0000   -5.38865
108040.0000   -5.71250
108080.0000   -4.54369
108120.0000   -5.47025
108160.0000   -6.79997
108200.0000   -5.93426
108240.0000   -5.91373
108280.0000   -5.48725
108320.0000   -6.55070
108360.0000   -5.74442
108400.0000   -5.09836
108440.0000   -6.16273
108480.0000   -6.52880
108520.0000   -5.62109
108560.0000   -5.33761
108600.0000   -6.72217
108640.0000   -6.47194
108680.0000   -6.38089
108720.0000   -5.83303
108760.0000   -6.15257
108800.0000   -4.87142
108840.0000   -5.24570
108880.0000   -5.51546
108920.0000   -5.65357
108960.0000   -5.18566
109000.0000   -6.87409
109040.0000   -5.89891
109080.0000   -5.11144
109120.0000   -5.87491
109160.0000   -5.75068
109200.0000   -5.78993
109240.0000   -6.10122
109280.0000   -5.60342
109320.0000   -5.90552
109360.0000   -6.19033
109400.0000   -6.20346
109440.0000   -5.78798
109480.0000   -4.59169
109520.0000   -4.42198
109560.0000   -4.74174
109600.0000   -3.61992
109640.0000   -5.74323
109680.0000   -5.94536
109720.0000   -5.11354
109760.0000   -6.08264
109800.0000   -5.81458
109840.0000   -5.25808
109880.0000   -5.26314
109920.0000   -4.25936
109960.0000   -5.31135
110000.0000   -5.23073
110040.0000   -6.02880
110080.0000   -6.32615
110120.0000   -5.10630
110160.0000   -5.94157
110200.0000   -4.61161
110240.0000   -4.17922
110280.0000   -4.73467
110320.0000   -4.81414
110360.0000   -4.90997
110400.0000   -5.05378
110440.0000   -5.40763
110480.0000   -5.98008
110520.0000   -5.76663
110560.0000   -6.38980
110600.0000   -5.65163
110640.0000   -6.46530
110680.0000   -6.02483
110720.0000   -6.37104
110760.0000   -5.98994
110800.0000   -5.90366
110840.0000   -6.39382
110880.0000   -5.75695
110920.0000   -5.85465
110960.0000   -5.11554
111000.0000   -6.15546
111040.0000   -4.45011
111080.0000   -5.09813
111120.0000   -5.51008
111160.0000   -4.78445
111200.0000   -5.22894
111240.0000   -5.45426
111280.0000   -4.97421
111320.0000   -5.07733
111360.0000   -4.96583
111400.0000   -5.12590
111440.0000   -5.40024
111480.0000   -4.95076
111520.0000   -5.28578
111560.0000   -4.75574
111600.0000   -4.46789
111640.0000   -5.01815
111680.0000   -5.63199
111720.0000   -6.05662
111760.0000   -5.92217
111800.0000   -6.06456
111840.0000   -6.22759
111880.0000   -4.94525
111920.0000   -5.62353
111960.0000   -4.83884
112000.0000   -5.25853
112040.0000   -4.46018
112080.0000   -5.61585
112120.0000   -5.17752
112160.0000   -4.56272
112200.0000   -5.52170
112240.0000   -5.35267
112280.0000   -5.04131
112320.0000   -5.99755
112360.0000   -5.93312
112400.0000   -5.59785
112440.0000   -5.37784
112480.0000   -5.33272
112520.0000   -5.90387
112560.0000   -5.27551
112600.0000   -5.37596
112640.0000   -5.56574
112680.0000   -5.79953
112720.0000   -5.02528
112760.0000   -5.50741
112800.0000   -5.66628
112840.0000   -4.47483
112880.0000   -6.11976
112920.0000   -4.84808
112960.0000   -6.42151
113000.0000   -6.17253
113040.0000   -6.05657
113080.0000   -5.54956
113120.0000   -5.57318
113160.0000   -6.61166
113200.0000   -7.08961
113240.0000   -6.63428
113280.0000   -6.16559
113320.0000   -6.03876
113360.0000   -5.76838
113400.0000   -5.45508
113440.0000   -5.41498
113480.0000   -5.96977
113520.0000   -4.92172
113560.0000   -5.46962
113600.0000   -5.56414
113640.0000   -5.99670
113680.0000   -5.56095
113720.0000   -5.19754
113760.0000   -4.93682
113800.0000   -5.33416
113840.0000   -5.95864
113880.0000   -5.59281
113920.0000   -5.85566
113960.0000   -6.34063
114000.0000   -6.90006
114040.0000   -6.28088
114080.0000   -6.60553
114120.0000   -6.65993
114160.0000   -6.65643
114200.0000   -5.64525
114240.0000   -6.44909
114280.0000   -6.19335
114320.0000   -6.22250
114360.0000   -6.86596
114400.0000   -6.60285
114440.0000   -6.14974
114480.0000   -6.46855
114520.0000   -6.17274
114560.0000   -5.59875
114600.0000   -6.64683
114640.0000   -5.72627
114680.0000   -5.31774
114720.0000   -6.48205
114760.0000   -5.80942
114800.0000   -5.45724
114840.0000   -7.22614
114880.0000   -6.32603
114920.0000   -6.14820
114960.0000   -6.46846
115000.0000   -5.99912
115040.0000   -5.45234
115080.0000   -5.01464
115120.0000   -5.74875
115160.0000   -6.43556
115200.0000   -5.55723
115240.0000   -5.28184
115280.0000   -6.80852
115320.0000   -6.51768
115360.0000   -6.32970
115400.0000   -6.22057
115440.0000   -6.19826
115480.0000   -6.67244
115520.0000   -6.51701
115560.0000   -6.35403
115600.0000   -6.42623
115640.0000   -6.15680
115680.0000   -5.67487
115720.0000   -6.59889
115760.0000   -6.57838
115800.0000   -6.70646
115840.0000   -6.62565
115880.0000   -5.37074
115920.0000   -5.61916
115960.0000   -5.76340
116000.0000   -6.63168
116040.0000   -6.41244
116080.0000   -7.56779
116120.0000   -6.86622
116160.0000   -7.51323
116200.0000   -7.02047
116240.0000   -6.07177
116280.0000   -6.56198
116320.0000   -6.30319
116360.0000   -5.89478
116400.0000   -6.85513
116440.0000   -5.97650
116480.0000   -6.92431
116520.0000   -5.99848
116560.0000   -5.40710
116600.0000   -5.98449
116640.0000   -5.32856
116680.0000   -5.82326
116720.0000   -5.98373
116760.0000   -6.00246
116800.0000   -6.40553
116840.0000   -5.19906
116880.0000   -5.17198
116920.0000   -6.12499
116960.0000   -6.43484
117000.0000   -5.75035
117040.0000   -5.57572
117080.0000   -5.69619
117120.0000   -6.27445
117160.0000   -6.80639
117200.0000   -6.08013
117240.0000   -6.56930
117280.0000   -6.69391
117320.0000   -6.41662
117360.0000   -6.33823
117400.0000   -5.76037
117440.0000   -5.72685
117480.0000   -5.82652
117520.0000   -6.39654
117560.0000   -5.60364
117600.0000   -5.54470
117640.0000   -5.91610
117680.0000   -6.52236
117720.0000   -6.07218
117760.0000   -6.62920
117800.0000   -5.68925
117840.0000   -6.10093
117880.0000   -5.66360
117920.0000   -6.05904
117960.0000   -5.93642
118000.0000   -7.14710
118040.0000   -6.90053
118080.0000   -6.05846
118120.0000   -6.39940
118160.0000   -6.03683
118200.0000   -6.37399
118240.0000   -6.82529
118280.0000   -6.43968
118320.0000   -5.87711
118360.0000   -5.74288
118400.0000   -5.75299
118440.0000   -5.87376
118480.0000   -6.21467
118520.0000   -7.22966
118560.0000   -7.44324
118600.0000   -6.35864
118640.0000   -6.28138
118680.0000   -5.79152
118720.0000   -5.98807
118760.0000   -6.25532
118800.0000   -5.46313
118840.0000   -5.65696
118880.0000   -6.61864
118920.0000   -6.02391
118960.0000   -6.98633
119000.0000   -7.01429
119040.0000   -6.93053
119080.0000   -6.46307
119120.0000   -6.52757
119160.0000   -5.76187
119200.0000   -6.86867
119240.0000   -5.44773
119280.0000   -5.24962
119320.0000   -5.75880
119360.0000   -6.80694
119400.0000   -6.50187
119440.0000   -7.16210
119480.0000   -7.45031
119520.0000   -6.44244
119560.0000   -7.08646
119600.0000   -6.57763
119640.0000   -6.84179
119680.0000   -7.04552
119720.0000   -6.42381
119760.0000   -5.53108
119800.0000   -5.80256
119840.0000   -6.55497
119880.0000   -6.38718
119920.0000   -5.67716
119960.0000   -6.12085
120000.0000   -5.81476
120040.0000   -5.31443
120080.0000   -5.04922
120120.0000   -5.82007
120160.0000   -5.74395
120200.0000   -6.35306
120240.0000   -5.76218
120280.0000   -5.65890
120320.0000   -6.47814
120360.0000   -5.74746
120400.0000   -5.08789
120440.0000   -6.32438
120480.0000   -6.38499
120520.0000   -6.13975
120560.0000   -6.94107
120600.0000   -5.90235
120640.0000   -5.96182
120680.0000   -6.26923
120720.0000   -5.30769
120760.0000   -5.03873
120800.0000   -4.80452
120840.0000   -4.79942
120880.0000   -4.85675
120920.0000   -4.46062
120960.0000   -4.39251
121000.0000   -4.66132
121040.0000   -5.01543
121080.0000   -3.96035
121120.0000   -5.53231
121160.0000   -4.18031
121200.0000   -5.02280
121240.0000   -4.23112
121280.0000   -5.32766
121320.0000   -5.59087
121360.0000   -5.15385
121400.0000   -5.22733
121440.0000   -5.43719
121480.0000   -4.94666
121520.0000   -4.93076
121560.0000   -5.78310
121600.0000   -4.92855
121640.0000   -5.16623
121680.0000   -5.07203
121720.0000   -4.38880
121760.0000   -5.55037
121800.0000   -5.31535
121840.0000   -5.76874
121880.0000   -5.27068
121920.0000   -5.42354
121960.0000   -4.28557
122000.0000   -4.89001
122040.0000   -4.62151
122080.0000   -5.82725
122120.0000   -5.07423
122160.0000   -5.14155
122200.0000   -5.68609
122240.0000   -5.46716
122280.0000   -5.62990
122320.0000   -5.00626
122360.0000   -4.58428
122400.0000   -4.34511
122440.0000   -4.12795
122480.0000   -4.63646
122520.0000   -4.42916
122560.0000   -4.59267
122600.0000   -4.32599
122640.0000   -4.42589
122680.0000   -4.21719
122720.0000   -4.20247
122760.0000   -4.39979
122800.0000   -4.35633
122840.0000   -5.26713
122880.0000   -4.96265
122920.0000   -4.90402
122960.0000   -4.65159
123000.0000   -4.82191
123040.0000   -5.44255
123080.0000   -5.49599
123120.0000   -5.13587
123160.0000   -4.31434
123200.0000   -4.26917
123240.0000   -5.64242
123280.0000   -4.78939
123320.0000   -4.79545
123360.0000   -5.06888
123400.0000   -4.61767
123440.0000   -5.20561
123480.0000   -5.64539
123520.0000   -5.32425
123560.0000   -5.71844
123600.0000   -6.10320
123640.0000   -5.67221
123680.0000   -5.16556
123720.0000   -5.85539
123760.0000   -5.37067
123800.0000   -5.56209
123840.0000   -5.22717
123880.0000   -5.35786
123920.0000   -5.07509
123960.0000   -4.70578
124000.0000   -3.90679
124040.0000   -4.57571
124080.0000   -3.84557
124120.0000   -3.81713
124160.0000   -3.04695
124200.0000   -4.04646
124240.0000   -4.61224
124280.0000   -3.21581
124320.0000   -3.14646
124360.0000   -3.70441
124400.0000   -3.21698
124440.0000   -3.64929
124480.0000   -3.88399
124520.0000   -4.29747
124560.0000   -4.04381
124600.0000   -4.30213
124640.0000   -4.29765
124680.0000   -4.30332
124720.0000   -4.70581
124760.0000   -5.68524
124800.0000   -5.48621
124840.0000   -4.74497
124880.0000   -5.15448
124920.0000   -4.37108
124960.0000   -5.10992
125000.0000   -4.39015
125040.0000   -5.58028
125080.0000   -4.98088
125120.0000   -5.42363
125160.0000   -5.43789
125200.0000   -4.68701
125240.0000   -5.79703
125280.0000   -5.10185
125320.0000   -4.87097
125360.0000   -4.19876
125400.0000   -5.59883
125440.0000   -4.78331
125480.0000   -6.00867
125520.0000   -6.51923
125560.0000   -6.12557
125600.0000   -5.67421
125640.0000   -5.71966
125680.0000   -5.39604
125720.0000   -5.30273
125760.0000   -5.22519
125800.0000   -3.30943
125840.0000   -4.40124
125880.0000   -4.27734
125920.0000   -3.90418
125960.0000   -5.75109
126000.0000   -4.49776
126040.0000   -4.33194
126080.0000   -5.53984
126120.0000   -5.91676
126160.0000   -5.47498
126200.0000   -5.69548
126240.0000   -4.39164
126280.0000   -4.77228
126320.0000   -4.01576
126360.0000   -5.21461
126400.0000   -4.77010
126440.0000   -4.66051
126480.0000   -5.86890
126520.0000   -4.62283
126560.0000   -5.15817
126600.0000   -6.48799
126640.0000   -6.21154
126680.0000   -6.25454
126720.0000   -6.17983
126760.0000   -8.03915
126800.0000   -6.56071
126840.0000   -6.33848
126880.0000   -6.28660
126920.0000   -5.79759
126960.0000   -5.91001
127000.0000   -6.47677
127040.0000   -6.59416
127080.0000   -6.33009
127120.0000   -7.58954
127160.0000   -7.43539
127200.0000   -7.10602
127240.0000   -7.26610
127280.0000   -6.96081
127320.0000   -7.19785
127360.0000   -6.04429
127400.0000   -6.32159
127440.0000   -5.88100
127480.0000   -5.31908
127520.0000   -5.36593
127560.0000   -6.02709
127600.0000   -6.64051
127640.0000   -5.84938
127680.0000   -6.02860
127720.0000   -5.54150
127760.0000   -6.07786
127800.0000   -6.39793
127840.0000   -5.13346
127880.0000   -6.44467
127920.0000   -6.14263
127960.0000   -6.74969
128000.0000   -6.46742
128040.0000   -5.62146
128080.0000   -7.18628
128120.0000   -5.82827
128160.0000   -6.33542
128200.0000   -6.79564
128240.0000   -6.14415
128280.0000   -6.40954
128320.0000   -6.32758
128360.0000   -6.60486
128400.0000   -5.93935
128440.0000   -6.77226
128480.0000   -5.79945
128520.0000   -7.10408
128560.0000   -6.31253
128600.0000   -5.77616
128640.0000   -5.76396
128680.0000   -5.99555
128720.0000   -5.52598
128760.0000   -6.78715
128800.0000   -6.02690
128840.0000   -7.54173
128880.0000   -7.02769
128920.0000   -5.96261
128960.0000   -5.22437
129000.0000   -6.50805
129040.0000   -5.91456
129080.0000   -5.87844
129120.0000   -6.51520
129160.0000   -7.20115
129200.0000   -6.18710
129240.0000   -7.55638
129280.0000   -7.25869
129320.0000   -7.13858
129360.0000   -5.52561
129400.0000   -5.61004
129440.0000   -6.46940
129480.0000   -6.40018
129520.0000   -6.62360
129560.0000   -6.85809
129600.0000   -6.35256
129640.0000   -7.45900
129680.0000   -6.75433
129720.0000   -6.06368
129760.0000   -6.39791
129800.0000   -5.89614
129840.0000   -5.86642
129880.0000   -5.70654
129920.0000   -5.92069
129960.0000   -5.36666
130000.0000   -6.67264
130040.0000   -5.79247
130080.0000   -5.95362
130120.0000   -6.07895
130160.0000   -5.45732
130200.0000   -6.14150
130240.0000   -4.86752
130280.0000   -4.85386
130320.0000   -4.63351
130360.0000   -4.96926
130400.0000   -5.46084
130440.0000   -4.68533
130480.0000   -5.43362
130520.0000   -5.56046
130560.0000   -5.63460
130600.0000   -5.61522
130640.0000   -5.31432
130680.0000   -5.16150
130720.0000   -5.49625
130760.0000   -5.82480
130800.0000   -5.05331
130840.0000   -4.83467
130880.0000   -4.85654
130920.0000   -4.79098
130960.0000   -5.85881
131000.0000   -4.83537
131040.0000   -4.88899
131080.0000   -4.93174
131120.0000   -4.95604
131160.0000   -4.68813
131200.0000   -5.11811
131240.0000   -4.70404
131280.0000   -5.62653
131320.0000   -5.85989
131360.0000   -5.84217
131400.0000   -4.88320
131440.0000   -6.14948
131480.0000   -4.98919
131520.0000   -4.36018
131560.0000   -4.86486
131600.0000   -5.07285
131640.0000   -5.74236
131680.0000   -5.86905
131720.0000   -5.89964
131760.0000   -6.34262
131800.0000   -5.95826
131840.0000   -5.69939
131880.0000   -5.31512
131920.0000   -5.59490
131960.0000   -4.90317
132000.0000   -5.33750
132040.0000   -5.59542
132080.0000   -4.99529
132120.0000   -5.15314
132160.0000   -4.30845
132200.0000   -5.43072
132240.0000   -4.87016
132280.0000   -5.13998
132320.0000   -4.00590
132360.0000   -5.27761
132400.0000   -5.52346
132440.0000   -4.93410
132480.0000   -5.26940
132520.0000   -6.01720
132560.0000   -4.97429
132600.0000   -5.24732
132640.0000   -5.37969
132680.0000   -5.38747
132720.0000   -4.65971
132760.0000   -4.64820
132800.0000   -4.43914
132840.0000   -5.14231
132880.0000   -5.50874
132920.0000   -6.45273
132960.0000   -6.24604
133000.0000   -6.97382
133040.0000   -5.81323
133080.0000   -5.64072
133120.0000   -6.41594
133160.0000   -5.50165
133200.0000   -5.56149
133240.0000   -5.60181
133280.0000   -5.64034
133320.0000   -5.45855
133360.0000   -5.73588
133400.0000   -6.26709
133440.0000   -5.09971
133480.0000   -5.52013
133520.0000   -5.40270
133560.0000   -5.45297
133600.0000   -5.15251
133640.0000   -5.75178
133680.0000   -5.01466
133720.0000   -5.94572
133760.0000   -5.62058
133800.0000   -6.28942
133840.0000   -6.33588
133880.0000   -5.79334
133920.0000   -6.56388
133960.0000   -6.15464
134000.0000   -5.64157
134040.0000   -6.62650
134080.0000   -6.60286
134120.0000   -6.36794
134160.0000   -5.68406
134200.0000   -5.71772
134240.0000   -6.25559
134280.0000   -7.26380
134320.0000   -6.83190
134360.0000   -7.29971
134400.0000   -7.38407
134440.0000   -6.62593
134480.0000   -6.00128
134520.0000   -5.68632
134560.0000   -5.97664
134600.0000   -5.81217
134640.0000   -5.10803
134680.0000   -4.82779
134720.0000   -5.31062
134760.0000   -5.63407
134800.0000   -6.03773
134840.0000   -4.72082
134880.0000   -5.63599
134920.0000   -4.57922
134960.0000   -4.67492
135000.0000   -5.82956
135040.0000   -4.82078
135080.0000   -5.66737
135120.0000   -5.03917
135160.0000   -5.04878
135200.0000   -5.00912
135240.0000   -5.37800
135280.0000   -5.65699
135320.0000   -4.52795
135360.0000   -4.93589
135400.0000   -5.16696
135440.0000   -5.07500
135480.0000   -4.58407
135520.0000   -3.98078
135560.0000   -4.77063
135600.0000   -4.87739
135640.0000   -5.53370
135680.0000   -4.95097
135720.0000   -4.14862
135760.0000   -5.05489
135800.0000   -4.74651
135840.0000   -5.06497
135880.0000   -5.09116
135920.0000   -4.64636
135960.0000   -5.20048
136000.0000   -4.84793
136040.0000   -4.88211
136080.0000   -5.36016
136120.0000   -4.38783
136160.0000   -4.16388
136200.0000   -5.52373
136240.0000   -5.75148
136280.0000   -5.45607
136320.0000   -5.58835
136360.0000   -5.62756
136400.0000   -4.98301
136440.0000   -6.03821
136480.0000   -5.55388
136520.0000   -5.47496
136560.0000   -5.46024
136600.0000   -6.15517
136640.0000   -4.90439
136680.0000   -5.04823
136720.0000   -5.89028
136760.0000   -4.86062
136800.0000   -5.60933
136840.0000   -5.73883
136880.0000   -5.65383
136920.0000   -5.88522
136960.0000   -5.48530
137000.0000   -4.78654
137040.0000   -5.50310
137080.0000   -5.02268
137120.0000   -4.93692
137160.0000   -6.09808
137200.0000   -5.95842
137240.0000   -5.72048
137280.0000   -5.77736
137320.0000   -6.10091
137360.0000   -5.48787
137400.0000   -5.88796
137440.0000   -5.60638
137480.0000   -5.35966
137520.0000   -5.49348
137560.0000   -5.05010
137600.0000   -5.71836
137640.0000   -5.55280
137680.0000   -5.31424
137720.0000   -4.99445
137760.0000   -5.64686
137800.0000   -5.43962
137840.0000   -5.31579
137880.0000   -5.88730
137920.0000   -5.63863
137960.0000   -4.76369
138000.0000   -5.01997
138040.0000   -4.85890
138080.0000   -5.60187
138120.0000   -5.81728
138160.0000   -5.90018
138200.0000   -5.77126
138240.0000   -6.58405
138280.0000   -5.64518
138320.0000   -5.70036
138360.0000   -5.84622
138400.0000   -5.12935
138440.0000   -5.53284
138480.0000   -5.58379
138520.0000   -5.70386
138560.0000   -5.29553
138600.0000   -5.55219
138640.0000   -5.71806
138680.0000   -5.58146
138720.0000   -5.70697
138760.0000   -5.57351
138800.0000   -5.27694
138840.0000   -5.06703
138880.0000   -5.27586
138920.0000   -5.89997
138960.0000   -6.21990
139000.0000   -5.73857
139040.0000   -7.13425
139080.0000   -5.72619
139120.0000   -6.57492
139160.0000   -5.38715
139200.0000   -5.62559
139240.0000   -5.56010
139280.0000   -5.02074
139320.0000   -4.67903
139360.0000   -5.01635
139400.0000   -5.68835
139440.0000   -5.19995
139480.0000   -5.83958
139520.0000   -6.26854
139560.0000   -5.82887
139600.0000   -6.17739
139640.0000   -4.98430
139680.0000   -5.50285
139720.0000   -4.64515
139760.0000   -5.24649
139800.0000   -5.49130
139840.0000   -5.14376
139880.0000   -4.37377
139920.0000   -6.32154
139960.0000   -6.34956
140000.0000   -6.13142
140040.0000   -6.17711
140080.0000   -5.85372
140120.0000   -6.99143
140160.0000   -7.03215
140200.0000   -6.27929
140240.0000   -6.45121
140280.0000   -6.54704
140320.0000   -5.79553
140360.0000   -6.24152
140400.0000   -6.42344
140440.0000   -7.10789
140480.0000   -6.62983
140520.0000   -6.05258
140560.0000   -6.80920
140600.0000   -7.10675
140640.0000   -6.60020
140680.0000   -6.46519
140720.0000   -6.71727
140760.0000   -6.10051
140800.0000   -5.58622
140840.0000   -6.39389
140880.0000   -6.65676
140920.0000   -5.86808
140960.0000   -5.57117
141000.0000   -5.59207
141040.0000   -5.35979
141080.0000   -5.87183
141120.0000   -5.57244
141160.0000   -5.99708
141200.0000   -5.91251
141240.0000   -6.96512
141280.0000   -6.29147
141320.0000   -6.38476
141360.0000   -5.27834
141400.0000   -6.25278
141440.0000   -5.94937
141480.0000   -5.61385
141520.0000   -5.65832
141560.0000   -5.63605
141600.0000   -5.75161
141640.0000   -6.08118
141680.0000   -5.42974
141720.0000   -5.87370
141760.0000   -7.09925
141800.0000   -6.40256
141840.0000   -5.62327
141880.0000   -6.08991
141920.0000   -6.24805
141960.0000   -5.37004
142000.0000   -4.76691
142040.0000   -4.47054
142080.0000   -4.90519
142120.0000   -5.51432
142160.0000   -5.68589
142200.0000   -5.04174
142240.0000   -5.66161
142280.0000   -6.27334
142320.0000   -5.99925
142360.0000   -6.73092
142400.0000   -6.29581
142440.0000   -6.17716
142480.0000   -5.47550
142520.0000   -4.69421
142560.0000   -5.52336
142600.0000   -5.21248
142640.0000   -5.08659
142680.0000   -5.67201
142720.0000   -6.30833
142760.0000   -5.44181
142800.0000   -5.80721
142840.0000   -5.54415
142880.0000   -5.51086
142920.0000   -6.12176
142960.0000   -6.20860
143000.0000   -7.08258
143040.0000   -6.62560
143080.0000   -6.93500
143120.0000   -6.31517
143160.0000   -6.78492
143200.0000   -6.60635
143240.0000   -5.32555
143280.0000   -5.20327
143320.0000   -5.01350
143360.0000   -5.80277
143400.0000   -4.84279
143440.0000   -4.50634
143480.0000   -5.58467
143520.0000   -6.80584
143560.0000   -5.82537
143600.0000   -6.15996
143640.0000   -7.16397
143680.0000   -6.30330
143720.0000   -6.42680
143760.0000   -6.53364
143800.0000   -6.01385
143840.0000   -6.10520
143880.0000   -4.66137
143920.0000   -5.90851
143960.0000   -5.17072
144000.0000   -5.48946
144040.0000   -6.12615
144080.0000   -5.48481
144120.0000   -6.46113
144160.0000   -6.02658
144200.0000   -6.09239
144240.0000   -5.59844
144280.0000   -6.19483
144320.0000   -6.37610
144360.0000   -6.62575
144400.0000   -6.28449
144440.0000   -6.02781
144480.0000   -6.46567
144520.0000   -5.72273
144560.0000   -6.14550
144600.0000   -5.81809
144640.0000   -5.87411
144680.0000   -6.85563
144720.0000   -6.68682
144760.0000   -4.97299
144800.0000   -6.40383
144840.0000   -6.23552
144880.0000   -5.34336
144920.0000   -6.05277
144960.0000   -5.33774
145000.0000   -5.93374
145040.0000   -6.55223
145080.0000   -6.07096
145120.0000   -6.94383
145160.0000   -6.11396
145200.0000   -6.14006
145240.0000   -6.57174
145280.0000   -6.46040
145320.0000   -6.50300
145360.0000   -6.88083
145400.0000   -6.95380
145440.0000   -7.11645
145480.0000   -6.73757
145520.0000   -6.97109
145560.0000   -6.43262
145600.0000   -7.55818
145640.0000   -7.44607
145680.0000   -6.44138
145720.0000   -6.38307
145760.0000   -6.13988
145800.0000   -6.02343
145840.0000   -6.43205
145880.0000   -5.55084
145920.0000   -6.19780
145960.0000   -5.52359
146000.0000   -5.42038
146040.0000   -6.33836
146080.0000   -6.61841
146120.0000   -6.08448
146160.0000   -6.51332
146200.0000   -6.58160
146240.0000   -6.48276
146280.0000   -6.44410
146320.0000   -6.07687
146360.0000   -5.74284
146400.0000   -5.32729
146440.0000   -5.61232
146480.0000   -6.14013
146520.0000   -6.12120
146560.0000   -6.97658
146600.0000   -5.72785
146640.0000   -5.96179
146680.0000   -6.41266
146720.0000   -6.74949
146760.0000   -7.07575
146800.0000   -6.04459
146840.0000   -7.45091
146880.0000   -6.41924
146920.0000   -5.90719
146960.0000   -5.49545
147000.0000   -5.77077
147040.0000   -6.46078
147080.0000   -6.19396
147120.0000   -6.34649
147160.0000   -7.04321
147200.0000   -6.40060
147240.0000   -6.59134
147280.0000   -5.91225
147320.0000   -5.89135
147360.0000   -5.32789
147400.0000   -4.81755
147440.0000   -5.43037
147480.0000   -6.10467
147520.0000   -6.14410
147560.0000   -5.78136
147600.0000   -5.26267
147640.0000   -5.52091
147680.0000   -5.15321
147720.0000   -6.14594
147760.0000   -6.24344
147800.0000   -6.27501
147840.0000   -7.23567
147880.0000   -6.10080
147920.0000   -6.21633
147960.0000   -6.55252
148000.0000   -5.62407
148040.0000   -5.23098
148080.0000   -6.04593
148120.0000   -6.36535
148160.0000   -6.26762
148200.0000   -6.18922
148240.0000   -6.29111
148280.0000   -6.31235
148320.0000   -6.37393
148360.0000   -6.53703
148400.0000   -6.29001
148440.0000   -6.57018
148480.0000   -5.37818
148520.0000   -6.39966
148560.0000   -6.01623
148600.0000   -6.26688
148640.0000   -6.37653
148680.0000   -6.21374
148720.0000   -6.68508
148760.0000   -6.11158
148800.0000   -6.63210
148840.0000   -5.03410
148880.0000   -6.15513
148920.0000   -6.59990
148960.0000   -5.65141
149000.0000   -5.64730
149040.0000   -6.35729
149080.0000   -6.60773
149120.0000   -5.83951
149160.0000   -5.38681
149200.0000   -6.60984
149240.0000   -6.39042
149280.0000   -7.04114
149320.0000   -6.50240
149360.0000   -6.50299
149400.0000   -5.23999
149440.0000   -4.96190
149480.0000   -6.61548
149520.0000   -5.59322
149560.0000   -5.43067
149600.0000   -6.21503
149640.0000   -6.26199
149680.0000   -6.03018
149720.0000   -6.85545
149760.0000   -5.84515
149800.0000   -6.83499
149840.0000   -5.60268
149880.0000   -6.67282
149920.0000   -6.08431
149960.0000   -6.14445
150000.0000   -6.72511
150040.0000   -6.61580
150080.0000   -6.07279
150120.0000   -4.89841
150160.0000   -5.48098
150200.0000   -5.86093
150240.0000   -5.46877
150280.0000   -5.74556
150320.0000   -5.83624
150360.0000   -6.01791
150400.0000   -6.39441
150440.0000   -6.91842
150480.0000   -5.97669
150520.0000   -4.54639
150560.0000   -4.67090
150600.0000   -4.81525
150640.0000   -5.17606
150680.0000   -5.09346
150720.0000   -6.02020
150760.0000   -5.93505
150800.0000   -6.35793
150840.0000   -5.97022
150880.0000   -5.24125
150920.0000   -4.98492
150960.0000   -5.94151
151000.0000   -5.66195
151040.0000   -5.74177
151080.0000   -5.46378
151120.0000   -6.10870
151160.0000   -5.86949
151200.0000   -5.41275
151240.0000   -5.98081
151280.0000   -5.41727
151320.0000   -6.45028
151360.0000   -6.02488
151400.0000   -6.18788
151440.0000   -5.17579
151480.0000   -5.75164
151520.0000   -5.13664
151560.0000   -4.89719
151600.0000   -6.38789
151640.0000   -6.32498
151680.0000   -6.41595
151720.0000   -5.26693
151760.0000   -6.78291
151800.0000   -6.47453
151840.0000   -5.66118
151880.0000   -6.01329
151920.0000   -6.32653
151960.0000   -6.12048
152000.0000   -6.15585
152040.0000   -6.24751
152080.0000   -6.93973
152120.0000   -6.80959
152160.0000   -6.21654
152200.0000   -6.74765
152240.0000   -6.50513
152280.0000   -5.73052
152320.0000   -6.48512
152360.0000   -6.01566
152400.0000   -6.32519
152440.0000   -6.08316
152480.0000   -6.56557
152520.0000   -6.29003
152560.0000   -6.90743
152600.0000   -6.14764
152640.0000   -6.20482
152680.0000   -6.43865
152720.0000   -5.89969
152760.0000   -5.94835
152800.0000   -5.21788
152840.0000   -5.31716
152880.0000   -5.62037
152920.0000   -6.20850
152960.0000   -6.11610
153000.0000   -5.29047
153040.0000   -6.90549
153080.0000   -6.46187
153120.0000   -6.65444
153160.0000   -6.46996
153200.0000   -6.71064
153240.0000   -6.26942
153280.0000   -6.10505
153320.0000   -6.79488
153360.0000   -6.79746
153400.0000   -6.62403
153440.0000   -5.67109
153480.0000   -5.88856
153520.0000   -5.54136
153560.0000   -4.79982
153600.0000   -5.30423
153640.0000   -5.32862
153680.0000   -5.41486
153720.0000   -6.07306
153760.0000   -6.23895
153800.0000   -5.60018
153840.0000   -4.93809
153880.0000   -5.72631
153920.0000   -6.84309
153960.0000   -6.73367
154000.0000   -6.57959
154040.0000   -6.36081
154080.0000   -6.42342
154120.0000   -6.47968
154160.0000   -5.90556
154200.0000   -6.63263
154240.0000   -5.70263
154280.0000   -6.09128
154320.0000   -6.10613
154360.0000   -5.36856
154400.0000   -5.74236
154440.0000   -6.11993
154480.0000   -4.88316
154520.0000   -6.49433
154560.0000   -7.13248
154600.0000   -6.46298
154640.0000   -6.66952
154680.0000   -6.03739
154720.0000   -7.01274
154760.0000   -6.59970
154800.0000   -7.19329
154840.0000   -5.33430
154880.0000   -6.15617
154920.0000   -5.94255
154960.0000   -6.21612
155000.0000   -6.22694
155040.0000   -5.02906
155080.0000   -5.54895
155120.0000   -6.13223
155160.0000   -5.69127
155200.0000   -5.09616
155240.0000   -6.16629
155280.0000   -5.47369
155320.0000   -5.65924
155360.0000   -5.66722
155400.0000   -5.02186
155440.0000   -5.51916
155480.0000   -6.62686
155520.0000   -6.50863
155560.0000   -5.72170
155600.0000   -6.97935
155640.0000   -6.26609
155680.0000   -5.79391
155720.0000   -5.58669
155760.0000   -6.00937
155800.0000   -5.04890
155840.0000   -5.31331
155880.0000   -5.51358
155920.0000   -6.20386
155960.0000   -5.90303
156000.0000   -5.27006
156040.0000   -6.53485
156080.0000   -5.87034
156120.0000   -6.22340
156160.0000   -6.79312
156200.0000   -5.77575
156240.0000   -5.69230
156280.0000   -6.78337
156320.0000   -6.14943
156360.0000   -5.75239
156400.0000   -6.21014
156440.0000   -6.01020
156480.0000   -6.08753
156520.0000   -6.29240
156560.0000   -6.11732
156600.0000   -6.35905
156640.0000   -5.75790
156680.0000   -5.21561
156720.0000   -4.86541
156760.0000   -5.85507
156800.0000   -5.93725
156840.0000   -6.19479
156880.0000   -6.69488
156920.0000   -5.81225
156960.0000   -7.05829
157000.0000   -6.13306
157040.0000   -5.40230
157080.0000   -5.58899
157120.0000   -5.74726
157160.0000   -5.83361
157200.0000   -6.34090
157240.0000   -5.81756
157280.0000   -6.06045
157320.0000   -6.68093
157360.0000   -5.72187
157400.0000   -5.63459
157440.0000   -5.08817
157480.0000   -5.24377
157520.0000   -4.40525
157560.0000   -5.56407
157600.0000   -3.47139
157640.0000   -4.61114
157680.0000   -4.77598
157720.0000   -4.97835
157760.0000   -5.33492
157800.0000   -5.38299
157840.0000   -5.28770
157880.0000   -5.23346
157920.0000   -5.64598
157960.0000   -5.94016
158000.0000   -5.58680
158040.0000   -5.84836
158080.0000   -5.97029
158120.0000   -5.89971
158160.0000   -6.02914
158200.0000   -5.06026
158240.0000   -5.19010
158280.0000   -4.97560
158320.0000   -5.22489
158360.0000   -6.18887
158400.0000   -5.62959
158440.0000   -6.04142
158480.0000   -5.09390
158520.0000   -5.27565
158560.0000   -5.20238
158600.0000   -4.86804
158640.0000   -5.20909
158680.0000   -5.57093
158720.0000   -5.69795
158760.0000   -5.24579
158800.0000   -5.20053
158840.0000   -6.00108
158880.0000   -5.82581
158920.0000   -6.42741
158960.0000   -6.30526
159000.0000   -6.03458
159040.0000   -5.53895
159080.0000   -6.59526
159120.0000   -6.70806
159160.0000   -6.97408
159200.0000   -6.44315
159240.0000   -6.16357
159280.0000   -5.94533
159320.0000   -6.42590
159360.0000   -5.86464
159400.0000   -5.72412
159440.0000   -5.79089
159480.0000   -5.20418
159520.0000   -4.83287
159560.0000   -5.28236
159600.0000   -5.54673
159640.0000   -4.98534
159680.0000   -5.33295
159720.0000   -6.66567
159760.0000   -5.93513
159800.0000   -6.29392
159840.0000   -7.00249
159880.0000   -6.18080
159920.0000   -5.90161
159960.0000   -6.26217
160000.0000   -5.76899
160040.0000   -6.21136
160080.0000   -5.83178
160120.0000   -6.05638
160160.0000   -6.10661
160200.0000   -6.34298
160240.0000   -6.55680
160280.0000   -6.27278
160320.0000   -5.89232
160360.0000   -6.31352
160400.0000   -4.55238
160440.0000   -5.45197
160480.0000   -5.01177
160520.0000   -4.69921
160560.0000   -5.81779
160600.0000   -5.54578
160640.0000   -5.83386
160680.0000   -5.44834
160720.0000   -5.82158
160760.0000   -5.66597
160800.0000   -6.11768
160840.0000   -4.93299
160880.0000   -4.60024
160920.0000   -4.48016
160960.0000   -5.00224
161000.0000   -4.85804
161040.0000   -5.23911
161080.0000   -5.97278
161120.0000   -5.43672
161160.0000   -5.19317
161200.0000   -4.89659
161240.0000   -4.81997
161280.0000   -5.08731
161320.0000   -4.78703
161360.0000   -5.41023
161400.0000   -5.18529
161440.0000   -5.42987
161480.0000   -5.89262
161520.0000   -5.55481
161560.0000   -4.92480
161600.0000   -4.88869
161640.0000   -4.91436
161680.0000   -5.79566
161720.0000   -5.78045
161760.0000   -5.94246
161800.0000   -5.71740
161840.0000   -5.70949
161880.0000   -4.89045
161920.0000   -5.66524
161960.0000   -5.49753
162000.0000   -6.69232
162040.0000   -6.27648
162080.0000   -5.34567
162120.0000   -5.68529
162160.0000   -5.21325
162200.0000   -5.35554
162240.0000   -5.34567
162280.0000   -5.53166
162320.0000   -6.22226
162360.0000   -5.85373
162400.0000   -5.74356
162440.0000   -5.79728
162480.0000   -4.85283
162520.0000   -6.02417
162560.0000   -6.28877
162600.0000   -5.68590
162640.0000   -6.19458
162680.0000   -5.86635
162720.0000   -6.12152
162760.0000   -5.86750
162800.0000   -6.52931
162840.0000   -7.07090
162880.0000   -4.61897
162920.0000   -6.04490
162960.0000   -6.88671
163000.0000   -7.17833
163040.0000   -7.00058
163080.0000   -6.52583
163120.0000   -5.86857
163160.0000   -6.03829
163200.0000   -6.49499
163240.0000   -6.90402
163280.0000   -6.38686
163320.0000   -6.58829
163360.0000   -6.65990
163400.0000   -6.92571
163440.0000   -7.87718
163480.0000   -7.02592
163520.0000   -7.07130
163560.0000   -7.14806
163600.0000   -6.91744
163640.0000   -6.63942
163680.0000   -7.21547
163720.0000   -7.09499
163760.0000   -7.45572
163800.0000   -6.77805
163840.0000   -6.02619
163880.0000   -5.95075
163920.0000   -5.94906
163960.0000   -6.48907
164000.0000   -7.08511
164040.0000   -6.39825
164080.0000   -6.23563
164120.0000   -6.79573
164160.0000   -7.06586
164200.0000   -7.27174
164240.0000   -6.99711
164280.0000   -6.38528
164320.0000   -7.54046
164360.0000   -6.30577
164400.0000   -6.25258
164440.0000   -5.68631
164480.0000   -6.79456
164520.0000   -6.28923
164560.0000   -6.08491
164600.0000   -5.48337
164640.0000   -5.36869
164680.0000   -7.00916
164720.0000   -6.27863
164760.0000   -6.27326
164800.0000   -6.66095
164840.0000   -6.10497
164880.0000   -6.65378
164920.0000   -6.01026
164960.0000   -6.83099
165000.0000   -7.32300
165040.0000   -7.14987
165080.0000   -5.67844
165120.0000   -6.74222
165160.0000   -7.38831
165200.0000   -6.22796
165240.0000   -6.42517
165280.0000   -5.53273
165320.0000   -6.20269
165360.0000   -6.58282
165400.0000   -6.32740
165440.0000   -6.67654
165480.0000   -6.38576
165520.0000   -6.10153
165560.0000   -6.80672
165600.0000   -6.38124
165640.0000   -6.44245
165680.0000   -6.24032
165720.0000   -6.84742
165760.0000   -5.42379
165800.0000   -7.22486
165840.0000   -7.01661
165880.0000   -7.34579
165920.0000   -7.16694
165960.0000   -6.98843
166000.0000   -6.36804
166040.0000   -5.89780
166080.0000   -6.62462
166120.0000   -6.60468
166160.0000   -6.84971
166200.0000   -6.89041
166240.0000   -6.14664
166280.0000   -5.63313
166320.0000   -5.77483
166360.0000   -7.16006
166400.0000   -5.75271
166440.0000   -5.76031
166480.0000   -5.74562
166520.0000   -6.42731
166560.0000   -5.78148
166600.0000   -6.36147
166640.0000   -5.64621
166680.0000   -5.06091
166720.0000   -5.30986
166760.0000   -5.62543
166800.0000   -5.52477
166840.0000   -5.88782
166880.0000   -6.56494
166920.0000   -5.55975
166960.0000   -6.03525
167000.0000   -5.62452
167040.0000   -4.89782
167080.0000   -5.41114
167120.0000   -5.51804
167160.0000   -5.63173
167200.0000   -5.69628
167240.0000   -5.23246
167280.0000   -5.71991
167320.0000   -6.41393
167360.0000   -6.65330
167400.0000   -7.02595
167440.0000   -6.13996
167480.0000   -7.46428
167520.0000   -6.94933
167560.0000   -7.94992
167600.0000   -6.66398
167640.0000   -6.64431
167680.0000   -7.28031
167720.0000   -7.36595
167760.0000   -6.96344
167800.0000   -6.05402
167840.0000   -6.58115
167880.0000   -5.38940
167920.0000   -6.11910
167960.0000   -6.72570
168000.0000   -5.80020
168040.0000   -6.28109
168080.0000   -6.21062
168120.0000   -5.73541
168160.0000   -5.57456
168200.0000   -6.48534
168240.0000   -6.50226
168280.0000   -6.45090
168320.0000   -5.87019
168360.0000   -5.93424
168400.0000   -6.05119
168440.0000   -5.66453
168480.0000   -6.71044
168520.0000   -6.03527
168560.0000   -5.93159
168600.0000   -6.32262
168640.0000   -7.38216
168680.0000   -6.80992
168720.0000   -6.57745
168760.0000   -5.67897
168800.0000   -5.54324
168840.0000   -6.44912
168880.0000   -5.82495
168920.0000   -6.75019
168960.0000   -6.36786
169000.0000   -6.87515
169040.0000   -6.39671
169080.0000   -6.24147
169120.0000   -5.84578
169160.0000   -6.22521
169200.0000   -5.46407
169240.0000   -5.53207
169280.0000   -5.31279
169320.0000   -4.92274
169360.0000   -5.30892
169400.0000   -5.90262
169440.0000   -5.49710
169480.0000   -5.41282
169520.0000   -4.99912
169560.0000   -6.79353
169600.0000   -6.21827
169640.0000   -5.08764
169680.0000   -5.51064
169720.0000   -5.49391
169760.0000   -5.64073
169800.0000   -5.95888
169840.0000   -6.18170
169880.0000   -5.89397
169920.0000   -5.12608
169960.0000   -4.59631
170000.0000   -6.49884
170040.0000   -6.39002
170080.0000   -5.70809
170120.0000   -5.24625
170160.0000   -4.59316
170200.0000   -4.58810
170240.0000   -5.17384
170280.0000   -5.49914
170320.0000   -4.93314
170360.0000   -6.17353
170400.0000   -5.91314
170440.0000   -5.59481
170480.0000   -4.74175
170520.0000   -5.25337
170560.0000   -4.75612
170600.0000   -4.94682
170640.0000   -5.24374
170680.0000   -4.68712
170720.0000   -5.28722
170760.0000   -5.43176
170800.0000   -5.80850
170840.0000   -4.94867
170880.0000   -6.03029
170920.0000   -5.55198
170960.0000   -4.91717
171000.0000   -5.34352
171040.0000   -5.97507
171080.0000   -6.85344
171120.0000   -5.79028
171160.0000   -4.96938
171200.0000   -5.90859
171240.0000   -5.40004
171280.0000   -5.48656
171320.0000   -5.26719
171360.0000   -5.20272
171400.0000   -6.48361
171440.0000   -5.31471
171480.0000   -5.01930
171520.0000   -5.67631
171560.0000   -5.03868
171600.0000   -5.47144
171640.0000   -6.81342
171680.0000   -6.36630
171720.0000   -6.30012
171760.0000   -6.52325
171800.0000   -5.85803
171840.0000   -5.30383
171880.0000   -4.67116
171920.0000   -5.75173
171960.0000   -5.74024
172000.0000   -5.02450
172040.0000   -5.45529
172080.0000   -5.21418
172120.0000   -5.39458
172160.0000   -4.69639
172200.0000   -5.65777
172240.0000   -4.49150
172280.0000   -6.10474
172320.0000   -5.95585
172360.0000   -5.67673
172400.0000   -6.38735
172440.0000   -6.15410
172480.0000   -7.08316
172520.0000   -6.16317
172560.0000   -5.09744
172600.0000   -5.54849
172640.0000   -5.26867
172680.0000   -4.66088
172720.0000   -4.44479
172760.0000   -4.03891
172800.0000   -4.46175
172840.0000   -4.79289
172880.0000   -3.85279
172920.0000   -4.74444
172960.0000   -5.52138
173000.0000   -5.70257
173040.0000   -5.01346
173080.0000   -4.16401
173120.0000   -4.42318
173160.0000   -3.80689
173200.0000   -5.96315
173240.0000   -5.28919
173280.0000   -4.46198
173320.0000   -4.50018
173360.0000   -5.30046
173400.0000   -5.50731
173440.0000   -5.62664
173480.0000   -6.40637
173520.0000   -6.90200
173560.0000   -4.88626
173600.0000   -5.26067
173640.0000   -5.55912
173680.0000   -4.81594
173720.0000   -5.48909
173760.0000   -5.55427
173800.0000   -5.32514
173840.0000   -4.93949
173880.0000   -4.98206
173920.0000   -4.43199
173960.0000   -5.59456
174000.0000   -6.04610
174040.0000   -5.17821
174080.0000   -5.65841
174120.0000   -5.86855
174160.0000   -5.85257
174200.0000   -6.37943
174240.0000   -6.09159
174280.0000   -5.76331
174320.0000   -5.70477
174360.0000   -4.94696
174400.0000   -6.22402
174440.0000   -6.07933
174480.0000   -6.04265
174520.0000   -5.74940
174560.0000   -5.82172
174600.0000   -5.70186
174640.0000   -5.47393
174680.0000   -4.84845
174720.0000   -5.35679
174760.0000   -4.96127
174800.0000   -4.97190
174840.0000   -4.45279
174880.0000   -5.10785
174920.0000   -5.20782
174960.0000   -5.34701
175000.0000   -4.57057
175040.0000   -5.25836
175080.0000   -4.76879
175120.0000   -4.79330
175160.0000   -4.56219
175200.0000   -4.71502
175240.0000   -4.90930
175280.0000   -5.36475
175320.0000   -6.48335
175360.0000   -6.31410
175400.0000   -6.14677
175440.0000   -5.79101
175480.0000   -5.41460
175520.0000   -5.72801
175560.0000   -6.37995
175600.0000   -6.64384
175640.0000   -5.64125
175680.0000   -6.63427
175720.0000   -5.06207
175760.0000   -5.13651
175800.0000   -6.45373
175840.0000   -6.13902
175880.0000   -5.23980
175920.0000   -5.84298
175960.0000   -5.44123
176000.0000   -5.74711
176040.0000   -5.80203
176080.0000   -5.35509
176120.0000   -4.31775
176160.0000   -5.14720
176200.0000   -4.74929
176240.0000   -4.90262
176280.0000   -4.94474
176320.0000   -4.96832
176360.0000   -5.30175
176400.0000   -6.36853
176440.0000   -5.63059
176480.0000   -6.36343
176520.0000   -5.83719
176560.0000   -6.63674
176600.0000   -6.20898
176640.0000   -5.38289
176680.0000   -5.40979
176720.0000   -5.26357
176760.0000   -5.84857
176800.0000   -5.37404
176840.0000   -5.80976
176880.0000   -5.40926
176920.0000   -6.15272
176960.0000   -6.00334
177000.0000   -6.23947
177040.0000   -5.35351
177080.0000   -4.83553
177120.0000   -6.36953
177160.0000   -6.32759
177200.0000   -5.28959
177240.0000   -5.64647
177280.0000   -6.56112
177320.0000   -6.52810
177360.0000   -6.99420
177400.0000   -6.00747
177440.0000   -6.12340
177480.0000   -5.85315
177520.0000   -6.47367
177560.0000   -6.53360
177600.0000   -5.97173
177640.0000   -5.79389
177680.0000   -5.11990
177720.0000   -5.08100
177760.0000   -5.57351
177800.0000   -5.63309
177840.0000   -4.89345
177880.0000   -5.96679
177920.0000   -5.75975
177960.0000   -4.88911
178000.0000   -4.57673
178040.0000   -5.18274
178080.0000   -4.57256
178120.0000   -4.70450
178160.0000   -6.02903
178200.0000   -5.64475
178240.0000   -5.42696
178280.0000   -6.10692
178320.0000   -6.49143
178360.0000   -4.71929
178400.0000   -4.92742
178440.0000   -5.51891
178480.0000   -5.18032
178520.0000   -5.97096
178560.0000   -5.73105
178600.0000   -5.41553
178640.0000   -5.31885
178680.0000   -4.50290
178720.0000   -4.89764
178760.0000   -4.51775
178800.0000   -5.65172
178840.0000   -5.20340
178880.0000   -4.67366
178920.0000   -4.97724
178960.0000   -4.14839
179000.0000   -4.47808
179040.0000   -4.89611
179080.0000   -5.18608
179120.0000   -4.55022
179160.0000   -4.77506
179200.0000   -4.89648
179240.0000   -4.56846
179280.0000   -4.02912
179320.0000   -4.99676
179360.0000   -4.92006
179400.0000   -5.77588
179440.0000   -5.59289
179480.0000   -5.05087
179520.0000   -5.76240
179560.0000   -5.81698
179600.0000   -5.33478
179640.0000   -5.07562
179680.0000   -5.27881
179720.0000   -5.75138
179760.0000   -6.36220
179800.0000   -6.61308
179840.0000   -5.35816
179880.0000   -5.74852
179920.0000   -6.52525
179960.0000   -6.58178
180000.0000   -5.63595
180040.0000   -5.63608
180080.0000   -6.01127
180120.0000   -6.52836
180160.0000   -5.47056
180200.0000   -5.52016
180240.0000   -6.03839
180280.0000   -5.68859
180320.0000   -3.99727
180360.0000   -4.58021
180400.0000   -4.66255
180440.0000   -5.36918
180480.0000   -4.30340
180520.0000   -4.43781
180560.0000   -5.48196
180600.0000   -4.78751
180640.0000   -4.50044
180680.0000   -4.13603
180720.0000   -4.84527
180760.0000   -4.34136
180800.0000   -4.51393
180840.0000   -4.02660
180880.0000   -4.27091
180920.0000   -3.52428
180960.0000   -4.49569
181000.0000   -4.52597
181040.0000   -4.80961
181080.0000   -3.32914
181120.0000   -4.12741
181160.0000   -3.99460
181200.0000   -5.24300
181240.0000   -4.71216
181280.0000   -4.55794
181320.0000   -3.90517
181360.0000   -5.49065
181400.0000   -4.37050
181440.0000   -5.35965
181480.0000   -5.39477
181520.0000   -4.92396
181560.0000   -4.23322
181600.0000   -5.33475
181640.0000   -4.52100
181680.0000   -4.53899
181720.0000   -3.63134
181760.0000   -4.20851
181800.0000   -4.63821
181840.0000   -4.78259
181880.0000   -4.42461
181920.0000   -3.73940
181960.0000   -4.78375
182000.0000   -3.57770
182040.0000   -3.65934
182080.0000   -4.44817
182120.0000   -3.84774
182160.0000   -3.95275
182200.0000   -5.07439
182240.0000   -4.92452
182280.0000   -5.04180
182320.0000   -4.04793
182360.0000   -4.33785
182400.0000   -3.97406
182440.0000   -3.33571
182480.0000   -4.23323
182520.0000   -4.23031
182560.0000   -4.85668
182600.0000   -5.05527
182640.0000   -3.23096
182680.0000   -4.60759
182720.0000   -3.95741
182760.0000   -4.05127
182800.0000   -4.64285
182840.0000   -4.09449
182880.0000   -4.98315
182920.0000   -3.78104
182960.0000   -3.13550
183000.0000   -3.91602
183040.0000   -4.08624
183080.0000   -4.02103
183120.0000   -3.57440
183160.0000   -4.26219
183200.0000   -2.78832
183240.0000   -3.09999
183280.0000   -4.34526
183320.0000   -4.39540
183360.0000   -3.15120
183400.0000   -4.18587
183440.0000   -4.20316
183480.0000   -4.70112
183520.0000   -4.85317
183560.0000   -3.92966
183600.0000   -4.45025
183640.0000   -3.39587
183680.0000   -4.68941
183720.0000   -4.19695
183760.0000   -4.71629
183800.0000   -3.85193
183840.0000   -4.54987
183880.0000   -3.49400
183920.0000   -4.11695
183960.0000   -5.04012
184000.0000   -4.96966
184040.0000   -5.34967
184080.0000   -4.31596
184120.0000   -4.28077
184160.0000   -5.01458
184200.0000   -3.96760
184240.0000   -5.36745
184280.0000   -4.41612
184320.0000   -5.23062
184360.0000   -4.72991
184400.0000   -4.56131
184440.0000   -4.94897
184480.0000   -4.90915
184520.0000   -4.41054
184560.0000   -4.65585
184600.0000   -4.96638
184640.0000   -5.14461
184680.0000   -5.14591
184720.0000   -5.51444
184760.0000   -4.34372
184800.0000   -4.23192
184840.0000   -4.76755
184880.0000   -4.89112
184920.0000   -3.70113
184960.0000   -4.75216
185000.0000   -4.15530
185040.0000   -5.42709
185080.0000   -4.49001
185120.0000   -4.79536
185160.0000   -4.70999
185200.0000   -4.70485
185240.0000   -4.93197
185280.0000   -5.06316
185320.0000   -5.17068
185360.0000   -5.57636
185400.0000   -6.28019
185440.0000   -5.19267
185480.0000   -5.66871
185520.0000   -5.17872
185560.0000   -5.00708
185600.0000   -6.27203
185640.0000   -5.24498
185680.0000   -4.48550
185720.0000   -4.44230
185760.0000   -4.81774
185800.0000   -4.53258
185840.0000   -6.08731
185880.0000   -5.84891
185920.0000   -6.22512
185960.0000   -6.27262
186000.0000   -6.74872
186040.0000   -5.92161
186080.0000   -6.68348
186120.0000   -5.42689
186160.0000   -6.51365
186200.0000   -5.94679
186240.0000   -4.85292
186280.0000   -5.83830
186320.0000   -5.58208
186360.0000   -4.62571
186400.0000   -5.65990
186440.0000   -6.02208
186480.0000   -5.14037
186520.0000   -6.25214
186560.0000   -4.67610
186600.0000   -3.62371
186640.0000   -5.24786
186680.0000   -3.74874
186720.0000   -3.98680
186760.0000   -4.75482
186800.0000   -3.98584
186840.0000   -3.86554
186880.0000   -4.02744
186920.0000   -4.36439
186960.0000   -4.55325
187000.0000   -5.04386
187040.0000   -3.12330
187080.0000   -3.54718
187120.0000   -3.81972
187160.0000   -5.28736
187200.0000   -4.44797
187240.0000   -3.64242
187280.0000   -4.21378
187320.0000   -4.53356
187360.0000   -4.54883
187400.0000   -3.59079
187440.0000   -1.98891
187480.0000   -3.63129
187520.0000   -5.82475
187560.0000   -4.36437
187600.0000   -3.96143
187640.0000   -4.03034
187680.0000   -4.23527
187720.0000   -4.76717
187760.0000   -4.18977
187800.0000   -4.39638
187840.0000   -3.79564
187880.0000   -4.22854
187920.0000   -3.11479
187960.0000   -4.06166
188000.0000   -4.63002
188040.0000   -4.37133
188080.0000   -4.25289
188120.0000   -3.94600
188160.0000   -3.80889
188200.0000   -5.02118
188240.0000   -5.86007
188280.0000   -5.20322
188320.0000   -5.62252
188360.0000   -4.58155
188400.0000   -4.45529
188440.0000   -3.45427
188480.0000   -3.95244
188520.0000   -4.92174
188560.0000   -4.60961
188600.0000   -3.73176
188640.0000   -3.92221
188680.0000   -4.23324
188720.0000   -3.17398
188760.0000   -4.05611
188800.0000   -3.59583
188840.0000   -3.45864
188880.0000   -3.99335
188920.0000   -2.90232
188960.0000   -3.52501
189000.0000   -3.45348
189040.0000   -3.73829
189080.0000   -4.36688
189120.0000   -5.07322
189160.0000   -5.75333
189200.0000   -5.52830
189240.0000   -5.23548
189280.0000   -6.07878
189320.0000   -4.40414
189360.0000   -5.01812
189400.0000   -5.47522
189440.0000   -5.10923
189480.0000   -4.24406
189520.0000   -4.81871
189560.0000   -4.85110
189600.0000   -5.00852
189640.0000   -5.47123
189680.0000   -5.67399
189720.0000   -5.36803
189760.0000   -5.44470
189800.0000   -5.40979
189840.0000   -5.47747
189880.0000   -5.22717
189920.0000   -5.51130
189960.0000   -5.16913
190000.0000   -5.40619
190040.0000   -6.09256
190080.0000   -5.07961
190120.0000   -5.32352
190160.0000   -4.88333
190200.0000   -4.50168
190240.0000   -4.72272
190280.0000   -5.32618
190320.0000   -5.12380
190360.0000   -4.71436
190400.0000   -5.33709
190440.0000   -3.24343
190480.0000   -5.27140
190520.0000   -4.71854
190560.0000   -4.85460
190600.0000   -4.66590
190640.0000   -4.67360
190680.0000   -4.81423
190720.0000   -4.55851
190760.0000   -5.39047
190800.0000   -4.44730
190840.0000   -5.42572
190880.0000   -4.35258
190920.0000   -4.25130
190960.0000   -4.68883
191000.0000   -4.43900
191040.0000   -3.68286
191080.0000   -4.41204
191120.0000   -4.76260
191160.0000   -4.82797
191200.0000   -4.24762
191240.0000   -5.06189
191280.0000   -4.71989
191320.0000   -4.85581
191360.0000   -5.09645
191400.0000   -4.87251
191440.0000   -5.20351
191480.0000   -5.27619
191520.0000   -6.18838
191560.0000   -4.58872
191600.0000   -5.15149
191640.0000   -4.74454
191680.0000   -5.54238
191720.0000   -5.27258
191760.0000   -5.19959
191800.0000   -4.91168
191840.0000   -5.43263
191880.0000   -4.50309
191920.0000   -4.03625
191960.0000   -4.29576
192000.0000   -4.44618
192040.0000   -5.15693
192080.0000   -5.30577
192120.0000   -5.12876
192160.0000   -5.96567
192200.0000   -4.98105
192240.0000   -5.20595
192280.0000   -5.00239
192320.0000   -3.93371
192360.0000   -5.34394
192400.0000   -5.39231
192440.0000   -4.84586
192480.0000   -4.22510
192520.0000   -3.70672
192560.0000   -3.99252
192600.0000   -4.06605
192640.0000   -4.36003
192680.0000   -4.14961
192720.0000   -4.80160
192760.0000   -5.32397
192800.0000   -4.76803
192840.0000   -5.81233
192880.0000   -5.28125
192920.0000   -4.07306
192960.0000   -4.30257
193000.0000   -4.64837
193040.0000   -3.62247
193080.0000   -3.38771
193120.0000   -3.21749
193160.0000   -4.66509
193200.0000   -5.18591
193240.0000   -5.58522
193280.0000   -5.64562
193320.0000   -5.70985
193360.0000   -4.70008
193400.0000   -5.21419
193440.0000   -4.71267
193480.0000   -5.15234
193520.0000   -5.25060
193560.0000   -5.47010
193600.0000   -5.58468
193640.0000   -5.56423
193680.0000   -5.57688
193720.0000   -5.70433
193760.0000   -5.21754
193800.0000   -6.09361
193840.0000   -4.77862
193880.0000   -5.86615
193920.0000   -5.58732
193960.0000   -4.34197
194000.0000   -5.01735
194040.0000   -3.83159
194080.0000   -3.33553
194120.0000   -4.09650
194160.0000   -4.95536
194200.0000   -4.08152
194240.0000   -3.98691
194280.0000   -4.92737
194320.0000   -4.54388
194360.0000   -4.26692
194400.0000   -4.77475
194440.0000   -5.94607
194480.0000   -4.42962
194520.0000   -4.67779
194560.0000   -4.68054
194600.0000   -4.63896
194640.0000   -4.53595
194680.0000   -4.36089
194720.0000   -4.21919
194760.0000   -3.81435
194800.0000   -4.26981
194840.0000   -5.07941
194880.0000   -4.16859
194920.0000   -4.59192
194960.0000   -4.64986
195000.0000   -5.51223
195040.0000   -4.97388
195080.0000   -5.02539
195120.0000   -4.80467
195160.0000   -3.82047
195200.0000   -4.28250
195240.0000   -3.82368
195280.0000   -3.94094
195320.0000   -5.29865
195360.0000   -4.59123
195400.0000   -4.53968
195440.0000   -4.29550
195480.0000   -5.56352
195520.0000   -4.74322
195560.0000   -5.67733
195600.0000   -5.60446
195640.0000   -4.88306
195680.0000   -4.19841
195720.0000   -4.47851
195760.0000   -5.05084
195800.0000   -5.30426
195840.0000   -5.06453
195880.0000   -3.86576
195920.0000   -5.39850
195960.0000   -5.47549
196000.0000   -5.00868
196040.0000   -4.91622
196080.0000   -4.89389
196120.0000   -5.02808
196160.0000   -5.21549
196200.0000   -4.48785
196240.0000   -5.22054
196280.0000   -5.30255
196320.0000   -4.28452
196360.0000   -3.60308
196400.0000   -4.56200
196440.0000   -5.18942
196480.0000   -5.12114
196520.0000   -4.82965
196560.0000   -5.50776
196600.0000   -5.43476
196640.0000   -5.06896
196680.0000   -4.81227
196720.0000   -4.48452
196760.0000   -4.31072
196800.0000   -4.75280
196840.0000   -5.12908
196880.0000   -4.48760
196920.0000   -3.46744
196960.0000   -4.42646
197000.0000   -4.34053
197040.0000   -5.44776
197080.0000   -4.23399
197120.0000   -3.70652
197160.0000   -4.79301
197200.0000   -4.77804
197240.0000   -3.99065
197280.0000   -5.13112
197320.0000   -5.12600
197360.0000   -5.57237
197400.0000   -4.21353
197440.0000   -4.37137
197480.0000   -5.21589
197520.0000   -4.39916
197560.0000   -5.13657
197600.0000   -4.06486
197640.0000   -4.55513
197680.0000   -4.87041
197720.0000   -4.34794
197760.0000   -5.27350
197800.0000   -4.40521
197840.0000   -5.10757
197880.0000   -4.31927
197920.0000   -5.39328
197960.0000   -5.21437
198000.0000   -4.48603
198040.0000   -4.13237
198080.0000   -5.23628
198120.0000   -5.23813
198160.0000   -4.61067
198200.0000   -5.35773
198240.0000   -5.96435
198280.0000   -5.23664
198320.0000   -5.41655
198360.0000   -5.30606
198400.0000   -5.73911
198440.0000   -5.06343
198480.0000   -5.83554
198520.0000   -4.83920
198560.0000   -5.32537
198600.0000   -5.60595
198640.0000   -5.14703
198680.0000   -4.48061
198720.0000   -3.70025
198760.0000   -4.99659
198800.0000   -4.40867
198840.0000   -4.20365
198880.0000   -5.47443
198920.0000   -5.26742
198960.0000   -5.09983
199000.0000   -4.24895
199040.0000   -5.24779
199080.0000   -4.26810
199120.0000   -4.33025
199160.0000   -5.54548
199200.0000   -5.21584
199240.0000   -4.46104
199280.0000   -3.66479
199320.0000   -4.30634
199360.0000   -3.77862
199400.0000   -4.32092
199440.0000   -4.79849
199480.0000   -4.33148
199520.0000   -5.30645
199560.0000   -3.84527
199600.0000   -3.69134
199640.0000   -4.42093
199680.0000   -3.94655
199720.0000   -3.96638
199760.0000   -3.66853
199800.0000   -3.81275
199840.0000   -3.52736
199880.0000   -2.49551
199920.0000   -3.58583
199960.0000   -3.34136
200000.0000   -3.94603
200040.0000   -4.35175
200080.0000   -3.94083
200120.0000   -3.88706
200160.0000   -4.16708
200200.0000   -4.80505
200240.0000   -4.20154
200280.0000   -5.21147
200320.0000   -4.59615
200360.0000   -5.07716
200400.0000   -4.61412
200440.0000   -4.61448
200480.0000   -5.49046
200520.0000   -4.49019
200560.0000   -5.36985
200600.0000   -4.36294
200640.0000   -4.96009
200680.0000   -3.97230
200720.0000   -4.27311
200760.0000   -3.42081
200800.0000   -3.15952
200840.0000   -4.10785
200880.0000   -4.71133
200920.0000   -4.11861
200960.0000   -4.42493
201000.0000   -4.93778
201040.0000   -3.97648
201080.0000   -5.35829
201120.0000   -5.15841
201160.0000   -4.39601
201200.0000   -5.51751
201240.0000   -4.80795
201280.0000   -4.86130
201320.0000   -5.03572
201360.0000   -3.62240
201400.0000   -4.06540
201440.0000   -4.45398
201480.0000   -5.80186
201520.0000   -4.87135
201560.0000   -4.89979
201600.0000   -4.67989
201640.0000   -5.40376
201680.0000   -5.34922
201720.0000   -5.76590
201760.0000   -5.65160
201800.0000   -5.18384
201840.0000   -6.28899
201880.0000   -6.82640
201920.0000   -6.96493
201960.0000   -6.39144
202000.0000   -6.04023
202040.0000   -5.13552
202080.0000   -5.16854
202120.0000   -4.84117
202160.0000   -4.81612
202200.0000   -5.16763
202240.0000   -5.28918
202280.0000   -5.93572
202320.0000   -4.76047
202360.0000   -4.32159
202400.0000   -3.50888
202440.0000   -4.46387
202480.0000   -4.26210
202520.0000   -4.52282
202560.0000   -4.22184
202600.0000   -4.58020
202640.0000   -4.22598
202680.0000   -5.19995
202720.0000   -4.97059
202760.0000   -4.49517
202800.0000   -5.52386
202840.0000   -3.47142
202880.0000   -3.96929
202920.0000   -3.40182
202960.0000   -3.48280
203000.0000   -2.65384
203040.0000   -3.30287
203080.0000   -3.33391
203120.0000   -4.38031
203160.0000   -4.33505
203200.0000   -4.49471
203240.0000   -4.38663
203280.0000   -4.53329
203320.0000   -5.37727
203360.0000   -5.00305
203400.0000   -5.58861
203440.0000   -6.29134
203480.0000   -5.07210
203520.0000   -4.58079
203560.0000   -3.81694
203600.0000   -3.42956
203640.0000   -3.20143
203680.0000   -3.43212
203720.0000   -3.68309
203760.0000   -3.34387
203800.0000   -3.16247
203840.0000   -2.63368
203880.0000   -3.03394
203920.0000   -3.27399
203960.0000   -3.65292
204000.0000   -3.54122
204040.0000   -3.76216
204080.0000   -2.90582
204120.0000   -3.32476
204160.0000   -4.72312
204200.0000   -3.87835
204240.0000   -3.81087
204280.0000   -4.89264
204320.0000   -4.40363
204360.0000   -4.94651
204400.0000   -4.94478
204440.0000   -5.40220
204480.0000   -5.55966
204520.0000   -4.90006
204560.0000   -5.20731
204600.0000   -4.86406
204640.0000   -4.52272
204680.0000   -5.83270
204720.0000   -3.89928
204760.0000   -4.69730
204800.0000   -4.53415
204840.0000   -4.56136
204880.0000   -3.87096
204920.0000   -5.00032
204960.0000   -4.21506
205000.0000   -5.53481
205040.0000   -5.26460
205080.0000   -5.27716
205120.0000   -4.53646
205160.0000   -4.57106
205200.0000   -5.14661
205240.0000   -3.93308
205280.0000   -4.84478
205320.0000   -5.48341
205360.0000   -5.64208
205400.0000   -4.12535
205440.0000   -5.28317
205480.0000   -5.18280
205520.0000   -4.99908
205560.0000   -6.30393
205600.0000   -4.99196
205640.0000   -5.46348
205680.0000   -5.85993
205720.0000   -4.84879
205760.0000   -4.63040
205800.0000   -4.31035
205840.0000   -4.69126
205880.0000   -4.84638
205920.0000   -5.08125
205960.0000   -4.18754
206000.0000   -5.08150
206040.0000   -5.91241
206080.0000   -5.17279
206120.0000   -5.60457
206160.0000   -5.01598
206200.0000   -4.84128
206240.0000   -4.71065
206280.0000   -4.16926
206320.0000   -4.11925
206360.0000   -5.00622
206400.0000   -3.21461
206440.0000   -4.79635
206480.0000   -4.71248
206520.0000   -4.29889
206560.0000   -4.73552
206600.0000   -4.62575
206640.0000   -4.95751
206680.0000   -4.79277
206720.0000   -5.61108
206760.0000   -4.66660
206800.0000   -4.45675
206840.0000   -4.47592
206880.0000   -4.33644
206920.0000   -4.49640
206960.0000   -4.57039
207000.0000   -3.94313
207040.0000   -3.26643
207080.0000   -3.69178
207120.0000   -4.06987
207160.0000   -3.49336
207200.0000   -4.18511
207240.0000   -4.02237
207280.0000   -3.79284
207320.0000   -2.70835
207360.0000   -4.57489
207400.0000   -4.04128
207440.0000   -3.78737
207480.0000   -4.20881
207520.0000   -5.12964
207560.0000   -4.25147
207600.0000   -4.14272
207640.0000   -4.33912
207680.0000   -4.96248
207720.0000   -5.17019
207760.0000   -6.69784
207800.0000   -5.37196
207840.0000   -5.89485
207880.0000   -5.85592
207920.0000   -5.30822
207960.0000   -5.68751
208000.0000   -6.25857
208040.0000   -6.09013
208080.0000   -4.52077
208120.0000   -4.22862
208160.0000   -4.14695
208200.0000   -4.93689
208240.0000   -4.45137
208280.0000   -4.51371
208320.0000   -4.52336
208360.0000   -4.81827
208400.0000   -4.76769
208440.0000   -5.03072
208480.0000   -4.73530
208520.0000   -4.53239
208560.0000   -4.58808
208600.0000   -4.54686
208640.0000   -5.47066
208680.0000   -4.68183
208720.0000   -4.14824
208760.0000   -4.77351
208800.0000   -3.97081
208840.0000   -3.61981
208880.0000   -4.06236
208920.0000   -4.42232
208960.0000   -4.09386
209000.0000   -3.83552
209040.0000   -3.57027
209080.0000   -4.76456
209120.0000   -4.35323
209160.0000   -4.56924
209200.0000   -3.49250
209240.0000   -3.89501
209280.0000   -3.91999
209320.0000   -4.56223
209360.0000   -4.60422
209400.0000   -3.75321
209440.0000   -3.64235
209480.0000   -2.74143
209520.0000   -3.35243
209560.0000   -3.56622
209600.0000   -4.44013
209640.0000   -3.76408
209680.0000   -3.30932
209720.0000   -4.43563
209760.0000   -3.41211
209800.0000   -4.04952
209840.0000   -3.88907
209880.0000   -4.43130
209920.0000   -3.61050
209960.0000   -4.44131
210000.0000   -5.02918
210040.0000   -4.31359
210080.0000   -3.49134
210120.0000   -4.60279
210160.0000   -4.10570
210200.0000   -4.80001
210240.0000   -4.38516
210280.0000   -4.37327
210320.0000   -4.10050
210360.0000   -3.66792
210400.0000   -3.95561
210440.0000   -4.29078
210480.0000   -4.36389
210520.0000   -4.31661
210560.0000   -3.61316
210600.0000   -4.39122
210640.0000   -4.49049
210680.0000   -3.72532
210720.0000   -4.08285
210760.0000   -3.69574
210800.0000   -4.29340
210840.0000   -3.16253
210880.0000   -3.13281
210920.0000   -4.34202
210960.0000   -3.73837
211000.0000   -4.04581
211040.0000   -2.89382
211080.0000   -3.52620
211120.0000   -3.13658
211160.0000   -3.64523
211200.0000   -4.01731
211240.0000   -2.88509
211280.0000   -2.94463
211320.0000   -2.56050
211360.0000   -3.27950
211400.0000   -3.30558
211440.0000   -3.95225
211480.0000   -4.47260
211520.0000   -4.34803
211560.0000   -4.40578
211600.0000   -3.53581
211640.0000   -3.63139
211680.0000   -3.75012
211720.0000   -3.25450
211760.0000   -3.55178
211800.0000   -4.17635
211840.0000   -3.51724
211880.0000   -3.99322
211920.0000   -2.24995
211960.0000   -3.16745
212000.0000   -2.89655
212040.0000   -1.90845
212080.0000   -2.95305
212120.0000   -3.69050
212160.0000   -3.76251
212200.0000   -4.28792
212240.0000   -3.42544
212280.0000   -3.13620
212320.0000   -4.07027
212360.0000   -4.27163
212400.0000   -3.48964
212440.0000   -2.49728
212480.0000   -2.67787
212520.0000   -3.49891
212560.0000   -2.93815
212600.0000   -2.63220
212640.0000   -3.25333
212680.0000   -2.87353
212720.0000   -2.64380
212760.0000   -4.36219
212800.0000   -3.75285
212840.0000   -3.85299
212880.0000   -2.38016
212920.0000   -2.49112
212960.0000   -2.62905
213000.0000   -4.11988
213040.0000   -4.81065
213080.0000   -3.90409
213120.0000   -4.27775
213160.0000   -3.83694
213200.0000   -3.03890
213240.0000   -2.24944
213280.0000   -2.88204
213320.0000   -2.76951
213360.0000   -3.26750
213400.0000   -3.63303
213440.0000   -3.54284
213480.0000   -4.37619
213520.0000   -3.48387
213560.0000   -3.39002
213600.0000   -3.08910
213640.0000   -3.28424
213680.0000   -3.31605
213720.0000   -2.84085
213760.0000   -3.34569
213800.0000   -2.65458
213840.0000   -3.32349
213880.0000   -3.71957
213920.0000   -3.11381
213960.0000   -3.56271
214000.0000   -3.06672
214040.0000   -2.23691
214080.0000   -3.25972
214120.0000   -2.69057
214160.0000   -1.99068
214200.0000   -2.77227
214240.0000   -3.79246
214280.0000   -3.19874
214320.0000   -2.82289
214360.0000   -2.31239
214400.0000   -2.48401
214440.0000   -3.33668
214480.0000   -2.46035
214520.0000   -2.24106
214560.0000   -2.70963
214600.0000   -3.98257
214640.0000   -2.86918
214680.0000   -2.71581
214720.0000   -2.52198
214760.0000   -2.37450
214800.0000   -2.46972
214840.0000   -2.78077
214880.0000   -3.31360
214920.0000   -2.57448
214960.0000   -2.11697
215000.0000   -1.85332
215040.0000   -1.67158
215080.0000   -3.11182
215120.0000   -2.96481
215160.0000   -2.54982
215200.0000   -2.65402
215240.0000   -3.60790
215280.0000   -3.44338
215320.0000   -3.29962
215360.0000   -3.55903
215400.0000   -3.23030
215440.0000   -3.05902
215480.0000   -2.76114
215520.0000   -2.52052
215560.0000   -2.85400
215600.0000   -3.56236
215640.0000   -3.50736
215680.0000   -2.57503
215720.0000   -2.15959
215760.0000   -2.20750
215800.0000   -2.82745
215840.0000   -2.62955
215880.0000   -1.84648
215920.0000   -2.30550
215960.0000   -2.23887
216000.0000   -4.44620
216040.0000   -4.33690
216080.0000   -2.93201
216120.0000   -4.19484
216160.0000   -4.36326
216200.0000   -3.04996
216240.0000   -2.67282
216280.0000   -2.08532
216320.0000   -3.50468
216360.0000   -2.39287
216400.0000   -2.90773
216440.0000   -2.67482
216480.0000   -3.41724
216520.0000   -3.11836
216560.0000   -3.80499
216600.0000   -4.11853
216640.0000   -3.79891
216680.0000   -4.41299
216720.0000   -3.91954
216760.0000   -3.99672
216800.0000   -3.50427
216840.0000   -4.24931
216880.0000   -4.05897
216920.0000   -3.05607
216960.0000   -3.62177
217000.0000   -3.37401
217040.0000   -3.44469
217080.0000   -2.79828
217120.0000   -3.06904
217160.0000   -3.82609
217200.0000   -3.41584
217240.0000   -3.15272
217280.0000   -3.70863
217320.0000   -3.00701
217360.0000   -3.61150
217400.0000   -2.22903
217440.0000   -2.81622
217480.0000   -2.66149
217520.0000   -2.95419
217560.0000   -3.38851
217600.0000   -3.46497
217640.0000   -4.36131
217680.0000   -3.48592
217720.0000   -4.45931
217760.0000   -5.12030
217800.0000   -4.29644
217840.0000   -4.18076
217880.0000   -3.56915
217920.0000   -3.89143
217960.0000   -3.10242
218000.0000   -3.26146
218040.0000   -4.06571
218080.0000   -3.70191
218120.0000   -2.55318
218160.0000   -2.76557
218200.0000   -2.39299
218240.0000   -2.92573
218280.0000   -2.37961
218320.0000   -4.14585
218360.0000   -3.48894
218400.0000   -3.29943
218440.0000   -3.89427
218480.0000   -4.05761
218520.0000   -3.74110
218560.0000   -4.60367
218600.0000   -3.51405
218640.0000   -4.39394
218680.0000   -4.60410
218720.0000   -4.99072
218760.0000   -2.93294
218800.0000   -3.69973
218840.0000   -3.20824
218880.0000   -4.95871
218920.0000   -3.46359
218960.0000   -4.40261
219000.0000   -4.25472
219040.0000   -4.22145
219080.0000   -4.13634
219120.0000   -3.98682
219160.0000   -5.24510
219200.0000   -4.70213
219240.0000   -4.37855
219280.0000   -3.11696
219320.0000   -3.36215
219360.0000   -3.72661
219400.0000   -3.07644
219440.0000   -4.57731
219480.0000   -3.08601
219520.0000   -3.20776
219560.0000   -3.15000
219600.0000   -4.31067
219640.0000   -3.21407
219680.0000   -4.17182
219720.0000   -3.85496
219760.0000   -4.15981
219800.0000   -4.40131
219840.0000   -3.30291
219880.0000   -2.83128
219920.0000   -4.67519
219960.0000   -4.05347
220000.0000   -4.15378
220040.0000   -3.99640
220080.0000   -4.46344
220120.0000   -3.21372
220160.0000   -3.41749
220200.0000   -3.61141
220240.0000   -3.54892
220280.0000   -4.11679
220320.0000   -3.96190
220360.0000   -4.94253
220400.0000   -4.36207
220440.0000   -4.49059
220480.0000   -3.43656
220520.0000   -3.86422
220560.0000   -3.46015
220600.0000   -3.98363
220640.0000   -3.69114
220680.0000   -3.00382
220720.0000   -4.36120
220760.0000   -2.93620
220800.0000   -3.66288
220840.0000   -3.67223
220880.0000   -4.54966
220920.0000   -3.57546
220960.0000   -3.76565
221000.0000   -3.98511
221040.0000   -3.59716
221080.0000   -3.78194
221120.0000   -3.57169
221160.0000   -2.88597
221200.0000   -4.43372
221240.0000   -3.65615
221280.0000   -5.05230
221320.0000   -4.25145
221360.0000   -3.97346
221400.0000   -4.43356
221440.0000   -3.53302
221480.0000   -4.18780
221520.0000   -4.22962
221560.0000   -3.82095
221600.0000   -4.03263
221640.0000   -4.46979
221680.0000   -3.83647
221720.0000   -3.84817
221760.0000   -2.66225
221800.0000   -3.15174
221840.0000   -3.53460
221880.0000   -3.46431
221920.0000   -4.16153
221960.0000   -3.86012
222000.0000   -4.21616
222040.0000   -3.14213
222080.0000   -3.54669
222120.0000   -2.97337
222160.0000   -4.15169
222200.0000   -3.98651
222240.0000   -4.22844
222280.0000   -4.05003
222320.0000   -4.04676
222360.0000   -4.07248
222400.0000   -3.42514
222440.0000   -4.69231
222480.0000   -4.72648
222520.0000   -4.20039
222560.0000   -5.21224
222600.0000   -3.87635
222640.0000   -3.31147
222680.0000   -4.16618
222720.0000   -4.03434
222760.0000   -4.02880
222800.0000   -3.44435
222840.0000   -2.85545
222880.0000   -3.68457
222920.0000   -4.52357
222960.0000   -3.06724
223000.0000   -2.24508
223040.0000   -4.33417
223080.0000   -2.60779
223120.0000   -3.42672
223160.0000   -3.35570
223200.0000   -4.03739
223240.0000   -4.63607
223280.0000   -5.04778
223320.0000   -4.14288
223360.0000   -3.83031
223400.0000   -3.76824
223440.0000   -4.29820
223480.0000   -4.15371
223520.0000   -4.41364
223560.0000   -3.82313
223600.0000   -5.16781
223640.0000   -4.13597
223680.0000   -3.05579
223720.0000   -2.57772
223760.0000   -3.70961
223800.0000   -2.88907
223840.0000   -2.90933
223880.0000   -4.45452
223920.0000   -4.09602
223960.0000   -3.57568
224000.0000   -3.17701
224040.0000   -3.82040
224080.0000   -2.81029
224120.0000   -3.35277
224160.0000   -4.04063
224200.0000   -3.69072
224240.0000   -4.67221
224280.0000   -2.85405
224320.0000   -3.36810
224360.0000   -3.51713
224400.0000   -3.04849
224440.0000   -2.66459
224480.0000   -2.69889
224520.0000   -3.44932
224560.0000   -3.03340
224600.0000   -2.78985
224640.0000   -3.17686
224680.0000   -3.10906
224720.0000   -3.38767
224760.0000   -3.11492
224800.0000   -3.29952
224840.0000   -2.35290
224880.0000   -2.14790
224920.0000   -2.99715
224960.0000   -3.68616
225000.0000   -4.25297
225040.0000   -4.22738
225080.0000   -4.31671
225120.0000   -3.21429
225160.0000   -3.39956
225200.0000   -2.47337
225240.0000   -3.05399
225280.0000   -3.48192
225320.0000   -2.70857
225360.0000   -3.32787
225400.0000   -3.05672
225440.0000   -2.77599
225480.0000   -2.61772
225520.0000   -3.06615
225560.0000   -2.20919
225600.0000   -2.73569
225640.0000   -3.50608
225680.0000   -3.51446
225720.0000   -2.98179
225760.0000   -2.88899
225800.0000   -2.96613
225840.0000   -3.32802
225880.0000   -1.91047
225920.0000   -2.83910
225960.0000   -2.37416
226000.0000   -2.92461
226040.0000   -3.53072
226080.0000   -3.18054
226120.0000   -2.19900
226160.0000   -4.10609
226200.0000   -3.36575
226240.0000   -3.00241
226280.0000   -3.53336
226320.0000   -4.29306
226360.0000   -2.91191
226400.0000   -3.82792
226440.0000   -4.82667
226480.0000   -3.63454
226520.0000   -2.88880
226560.0000   -3.73935
226600.0000   -3.87983
226640.0000   -4.25342
226680.0000   -3.60720
226720.0000   -4.27967
226760.0000   -4.05870
226800.0000   -4.62456
226840.0000   -3.89127
226880.0000   -3.46651
226920.0000   -4.48924
226960.0000   -4.55108
227000.0000   -4.69627
227040.0000   -4.23087
227080.0000   -4.45500
227120.0000   -3.81924
227160.0000   -2.06172
227200.0000   -2.40763
227240.0000   -3.64375
227280.0000   -3.88551
227320.0000   -3.56105
227360.0000   -3.07560
227400.0000   -2.88680
227440.0000   -3.72566
227480.0000   -4.68053
227520.0000   -3.36096
227560.0000   -3.75808
227600.0000   -4.04640
227640.0000   -4.13071
227680.0000   -4.48555
227720.0000   -3.62727
227760.0000   -3.83936
227800.0000   -3.70778
227840.0000   -3.98212
227880.0000   -3.99403
227920.0000   -3.24652
227960.0000   -3.66890
228000.0000   -3.30271
228040.0000   -2.99478
228080.0000   -4.15329
228120.0000   -3.82516
228160.0000   -2.97563
228200.0000   -3.33898
228240.0000   -3.55231
228280.0000   -3.81224
228320.0000   -4.17199
228360.0000   -4.18373
228400.0000   -5.04460
228440.0000   -5.11552
228480.0000   -3.87777
228520.0000   -4.28712
228560.0000   -4.27050
228600.0000   -4.58752
228640.0000   -4.87032
228680.0000   -2.75108
228720.0000   -3.71375
228760.0000   -4.00183
228800.0000   -3.84870
228840.0000   -3.23120
228880.0000   -4.21324
228920.0000   -4.38214
228960.0000   -5.15418
229000.0000   -3.11698
229040.0000   -4.00643
229080.0000   -3.60386
229120.0000   -3.98422
229160.0000   -4.03757
229200.0000   -3.68867
229240.0000   -2.93420
229280.0000   -3.39705
229320.0000   -3.81534
229360.0000   -3.82043
229400.0000   -3.95853
229440.0000   -2.52328
229480.0000   -3.84786
229520.0000   -3.60210
229560.0000   -3.65468
229600.0000   -4.01024
229640.0000   -4.16643
229680.0000   -2.64050
229720.0000   -3.79608
229760.0000   -4.39294
229800.0000   -3.41539
229840.0000   -3.03075
229880.0000   -2.01891
229920.0000   -2.03319
229960.0000   -2.58841
230000.0000   -3.32079
230040.0000   -2.41994
230080.0000   -2.59876
230120.0000   -2.58960
230160.0000   -2.59753
230200.0000   -3.86678
230240.0000   -4.69801
230280.0000   -4.27345
230320.0000   -4.13498
230360.0000   -3.63879
230400.0000   -3.81379
230440.0000   -3.27616
230480.0000   -4.49621
230520.0000   -3.31271
230560.0000   -4.59771
230600.0000   -4.23197
230640.0000   -4.46569
230680.0000   -5.06842
230720.0000   -3.99629
230760.0000   -3.46048
230800.0000   -4.12893
230840.0000   -3.62238
230880.0000   -3.81070
230920.0000   -4.41807
230960.0000   -4.64017
231000.0000   -3.29385
231040.0000   -3.94817
231080.0000   -2.70672
231120.0000   -3.58938
231160.0000   -3.68458
231200.0000   -4.16210
231240.0000   -4.44041
231280.0000   -4.34420
231320.0000   -4.01354
231360.0000   -4.21803
231400.0000   -3.56625
231440.0000   -4.27127
231480.0000   -4.85169
231520.0000   -5.33446
231560.0000   -5.11602
231600.0000   -4.73431
231640.0000   -3.87476
231680.0000   -4.64536
231720.0000   -4.52786
231760.0000   -4.30256
231800.0000   -4.83719
231840.0000   -4.44382
231880.0000   -3.30117
231920.0000   -4.00032
231960.0000   -3.83623
232000.0000   -2.90003
232040.0000   -3.03341
232080.0000   -3.49528
232120.0000   -2.38813
232160.0000   -2.43980
232200.0000   -3.19280
232240.0000   -2.14750
232280.0000   -2.36026
232320.0000   -3.19933
232360.0000   -1.74860
232400.0000   -2.40627
232440.0000   -2.24584
232480.0000   -2.49115
232520.0000   -3.52092
232560.0000   -2.43566
232600.0000   -2.14836
232640.0000   -1.27186
232680.0000   -1.26250
232720.0000   -1.07189
232760.0000   -0.38979
232800.0000   -0.59316
232840.0000    0.04239
232880.0000    1.35600
232920.0000    0.40787
232960.0000    0.74012
233000.0000    0.60139
233040.0000   -0.23020
233080.0000    0.19060
233120.0000    0.45103
233160.0000    0.64047
233200.0000    0.47136
233240.0000    0.81068
233280.0000    0.22679
233320.0000    1.17773
233360.0000    0.97498
233400.0000    0.81661
233440.0000    0.38789
233480.0000   -0.27648
233520.0000    0.21067
233560.0000    1.14156
233600.0000    0.25710
233640.0000    0.01707
233680.0000    0.45493
233720.0000   -1.71999
233760.0000   -0.62989
233800.0000   -1.26388
233840.0000    0.06812
233880.0000   -0.15419
233920.0000    0.53298
233960.0000   -0.01205
234000.0000   -0.00278
234040.0000    0.41072
234080.0000    0.35200
234120.0000    0.15105
234160.0000   -0.62172
234200.0000   -0.66500
234240.0000   -0.31533
234280.0000    0.15018
234320.0000   -0.99564
234360.0000   -1.60615
234400.0000   -1.21520
234440.0000   -0.83385
234480.0000   -0.18591
234520.0000   -0.34334
234560.0000   -1.94632
234600.0000   -1.18009
234640.0000   -0.39853
234680.0000   -1.29886
234720.0000   -0.92505
234760.0000   -0.49670
234800.0000    0.05134
234840.0000    0.13388
234880.0000    0.43141
234920.0000   -0.49335
234960.0000    0.02708
235000.0000    0.12195
235040.0000    0.39250
235080.0000    0.66451
235120.0000    0.74455
235160.0000    1.47821
235200.0000    1.70724
235240.0000   -0.33302
235280.0000    1.28000
235320.0000    0.48418
235360.0000    1.21126
235400.0000    0.38006
235440.0000    1.34743
235480.0000    1.08367
235520.0000    0.34288
235560.0000    0.10642
235600.0000    0.58417
235640.0000    0.36589
235680.0000    0.04707
235720.0000    0.61382
235760.0000    0.58016
235800.0000    0.31955
235840.0000    0.56762
235880.0000    0.47344
235920.0000    0.33081
235960.0000   -0.11068
236000.0000   -0.60467
236040.0000   -0.24725
236080.0000   -0.49893
236120.0000   -0.43328
236160.0000   -0.91745
236200.0000   -0.15060
236240.0000   -1.07318
236280.0000   -1.18396
236320.0000   -0.04766
236360.0000    0.47099
236400.0000    0.03988
236440.0000    0.15682
236480.0000    0.45071
236520.0000    0.32570
236560.0000    0.19416
236600.0000   -0.29327
236640.0000   -0.56692
236680.0000   -0.04248
236720.0000    0.11404
236760.0000   -0.56673
236800.0000   -0.57119
236840.0000   -0.77913
236880.0000   -0.53362
236920.0000    0.61349
236960.0000    0.41478
237000.0000   -0.85150
237040.0000   -0.74280
237080.0000   -0.46059
237120.0000   -1.06517
237160.0000    0.40547
237200.0000    0.62435
237240.0000    0.19039
237280.0000   -0.23439
237320.0000   -0.05657
237360.0000   -0.36790
237400.0000   -0.81125
237440.0000   -0.56355
237480.0000   -0.59363
237520.0000    0.29358
237560.0000   -0.48567
237600.0000   -0.42145
237640.0000   -0.51476
237680.0000   -0.88658
237720.0000    0.86182
237760.0000   -0.07086
237800.0000   -0.06326
237840.0000    0.03186
237880.0000   -0.51018
237920.0000   -0.96171
237960.0000   -0.24614
238000.0000   -1.36067
238040.0000   -1.05764
238080.0000   -0.33913
238120.0000   -1.02109
238160.0000   -1.31899
238200.0000   -0.47261
238240.0000   -0.31094
238280.0000   -0.42451
238320.0000   -0.71162
238360.0000   -0.89022
238400.0000   -1.83741
238440.0000   -1.23939
238480.0000   -0.92981
238520.0000   -0.59088
238560.0000   -0.11312
238600.0000    0.46970
238640.0000    0.40909
238680.0000   -0.01375
238720.0000   -1.16409
238760.0000   -1.40042
238800.0000   -1.06956
238840.0000   -0.88196
238880.0000   -0.74195
238920.0000   -1.14646
238960.0000   -1.19362
239000.0000   -0.43635
239040.0000   -0.68218
239080.0000   -0.82207
239120.0000   -0.06003
239160.0000   -0.01816
239200.0000   -0.79524
239240.0000   -0.68892
239280.0000   -0.84049
239320.0000   -1.10761
239360.0000   -1.01250
239400.0000   -0.74466
239440.0000   -0.11764
239480.0000   -0.64791
239520.0000   -1.05626
239560.0000   -0.49011
239600.0000   -0.38331
239640.0000    0.41422
239680.0000   -0.05835
239720.0000   -0.17294
239760.0000    0.27986
239800.0000   -0.58929
239840.0000   -0.51014
239880.0000   -0.04913
239920.0000    0.88959
239960.0000   -0.85620
240000.0000   -0.22335
240040.0000    0.27233
240080.0000    0.05139
240120.0000   -0.78091
240160.0000   -0.30402
240200.0000   -0.44510
240240.0000   -0.51211
240280.0000   -0.26789
240320.0000   -0.20538
240360.0000   -0.68335
240400.0000    0.10381
240440.0000    0.38334
240480.0000   -0.15490
240520.0000    0.02653
240560.0000   -0.10126
240600.0000    0.27738
240640.0000   -0.00443
240680.0000   -1.33333
240720.0000   -0.28166
240760.0000   -0.45769
240800.0000   -0.62681
240840.0000   -0.90005
240880.0000   -0.16151
240920.0000    0.28185
240960.0000   -0.54138
241000.0000   -0.82232
241040.0000   -0.79727
241080.0000   -0.31505
241120.0000   -0.43407
241160.0000    0.01576
241200.0000   -0.07463
241240.0000   -0.80019
241280.0000   -0.30024
241320.0000   -0.65079
241360.0000   -0.29700
241400.0000   -0.54401
241440.0000   -0.60499
241480.0000   -0.14665
241520.0000   -0.39586
241560.0000   -0.26508
241600.0000   -0.04694
241640.0000   -0.77648
241680.0000   -0.67229
241720.0000    0.55124
241760.0000   -0.11069
241800.0000   -0.26659
241840.0000   -0.93426
241880.0000   -1.41171
241920.0000   -1.34868
241960.0000   -0.47648
242000.0000   -0.12001
242040.0000   -0.73325
242080.0000    0.08197
242120.0000   -0.81281
242160.0000   -1.04427
242200.0000    0.07118
242240.0000   -0.23986
242280.0000    0.24981
242320.0000   -0.12921
242360.0000    0.11085
242400.0000   -0.14555
242440.0000   -0.60310
242480.0000   -0.25899
242520.0000   -0.87623
242560.0000   -0.39867
242600.0000   -0.59142
242640.0000    0.90561
242680.0000    0.44425
242720.0000   -0.66452
242760.0000    0.42913
242800.0000    0.55453
242840.0000   -0.06554
242880.0000   -0.20224
242920.0000   -0.08974
242960.0000    1.13460
243000.0000    0.21880
243040.0000   -0.40586
243080.0000   -0.08206
243120.0000   -0.74542
243160.0000   -0.38706
243200.0000   -0.69855
243240.0000   -0.16715
243280.0000    0.29730
243320.0000   -0.10797
243360.0000    0.00102
243400.0000   -0.05226
243440.0000   -0.23570
243480.0000   -0.41628
243520.0000   -0.22855
243560.0000   -0.70148
243600.0000   -0.71264
243640.0000   -0.73453
243680.0000   -0.66807
243720.0000   -0.31338
243760.0000   -0.19434
243800.0000   -0.29857
243840.0000   -0.40652
243880.0000    0.00486
243920.0000   -0.71286
243960.0000   -0.15479
244000.0000   -0.49521
244040.0000   -0.10351
244080.0000   -0.11488
244120.0000    0.52434
244160.0000    0.09752
244200.0000    0.22619
244240.0000   -0.05395
244280.0000   -0.04413
244320.0000    0.05085
244360.0000   -0.18144
244400.0000    0.21710
244440.0000   -0.52779
244480.0000    0.06523
244520.0000    0.42519
244560.0000    0.43141
244600.0000    0.13223
244640.0000    0.60864
244680.0000    0.10063
244720.0000    0.82523
244760.0000    0.26934
244800.0000    0.19902
244840.0000    0.49889
244880.0000    0.68758
244920.0000    0.76259
244960.0000    0.11323
245000.0000    0.01257
245040.0000   -0.51613
245080.0000    0.40830
245120.0000   -0.10927
245160.0000   -0.62582
245200.0000   -0.71458
245240.0000    0.18679
245280.0000    0.34148
245320.0000    0.42686
245360.0000   -0.05348
245400.0000   -0.40308
245440.0000    0.00824
245480.0000    0.44473
245520.0000    0.88751
245560.0000    0.78509
245600.0000    0.93254
245640.0000    0.62940
245680.0000    0.88899
245720.0000    0.61960
245760.0000    0.20650
245800.0000    1.01460
245840.0000    0.54480
245880.0000    0.45063
245920.0000    0.64922
245960.0000    0.60185
246000.0000    0.13242
246040.0000    0.63439
246080.0000    0.58762
246120.0000    0.10466
246160.0000    0.32647
246200.0000    0.98094
246240.0000    0.67459
246280.0000    0.72426
246320.0000    0.81376
246360.0000    0.08301
246400.0000    0.00471
246440.0000    0.34794
246480.0000    0.38771
246520.0000   -0.01202
246560.0000   -0.36172
246600.0000   -0.18145
246640.0000    0.33354
246680.0000    0.56353
246720.0000   -0.01802
246760.0000   -0.19602
246800.0000    0.11747
246840.0000    0.24249
246880.0000   -0.00277
246920.0000    0.08455
246960.0000    0.04970
247000.0000    0.04369
247040.0000   -0.26511
247080.0000   -0.14960
247120.0000   -0.00362
247160.0000   -1.01952
247200.0000   -0.11074
247240.0000    0.16444
247280.0000    0.79221
247320.0000    0.26775
247360.0000    0.63088
247400.0000    0.68337
247440.0000    0.09515
247480.0000   -0.36878
247520.0000   -0.68785
247560.0000   -0.18392
247600.0000   -0.02128
247640.0000   -0.33646
247680.0000    0.31335
247720.0000    0.01572
247760.0000   -1.08150
247800.0000   -1.17057
247840.0000   -0.46194
247880.0000   -0.27572
247920.0000   -0.05000
247960.0000    0.67915
248000.0000   -0.01158
248040.0000   -0.31776
248080.0000    0.23026
248120.0000   -0.28512
248160.0000    0.89280
248200.0000   -0.59456
248240.0000   -0.49941
248280.0000    0.01784
248320.0000   -0.35333
248360.0000    0.14090
248400.0000   -0.08123
248440.0000    0.40693
248480.0000    0.02377
248520.0000    0.31930
248560.0000    0.53046
248600.0000    0.18936
248640.0000    0.14910
248680.0000    0.44235
248720.0000    0.55185
248760.0000    1.09938
248800.0000    0.81856
248840.0000    0.33093
248880.0000    0.81730
248920.0000    0.07320
248960.0000    0.55285
249000.0000    0.62127
249040.0000   -0.02882
249080.0000   -0.14280
249120.0000   -0.24301
249160.0000    0.59408
249200.0000    0.21334
249240.0000    0.58282
249280.0000    0.54363
249320.0000    0.54914
249360.0000   -0.11020
249400.0000    0.04685
249440.0000    0.15436
249480.0000   -0.32571
249520.0000    0.66975
249560.0000    0.79808
249600.0000   -0.06957
249640.0000   -1.21473
249680.0000   -1.18149
249720.0000   -0.32381
249760.0000    0.55369
249800.0000   -0.05805
249840.0000   -0.82272
249880.0000    0.79434
249920.0000    0.04988
249960.0000   -0.46198
250000.0000    0.29511
250040.0000   -0.08829
250080.0000   -0.97953
250120.0000   -0.31600
250160.0000   -0.13481
250200.0000    0.29858
250240.0000    0.12768
250280.0000    0.52581
250320.0000    0.71039
250360.0000   -0.17259
250400.0000    0.72790
250440.0000    0.40841
250480.0000    0.87322
250520.0000    0.29609
250560.0000    0.09433
250600.0000    0.06828
250640.0000   -0.28846
250680.0000    1.04633
250720.0000   -0.35104
250760.0000    0.23643
250800.0000   -0.22058
250840.0000    0.62124
250880.0000    1.04745
250920.0000    0.51102
250960.0000    0.34367
251000.0000    0.63735
251040.0000   -0.04961
251080.0000    1.22720
251120.0000    0.67159
251160.0000    0.73737
251200.0000    0.25030
251240.0000    0.11828
251280.0000    0.26971
251320.0000    0.74130
251360.0000    0.06289
251400.0000   -0.27922
251440.0000   -1.15496
251480.0000   -1.04934
251520.0000   -0.09867
251560.0000   -0.06966
251600.0000    0.08987
251640.0000   -0.02588
251680.0000   -0.10786
251720.0000   -0.44366
251760.0000    0.07363
251800.0000   -0.00321
251840.0000   -0.54698
251880.0000    1.55161
251920.0000    1.07565
251960.0000    0.38036
252000.0000    0.46174
252040.0000    1.42434
252080.0000    0.69010
252120.0000   -0.47666
252160.0000    0.24791
252200.0000    0.49334
252240.0000   -0.00181
252280.0000    0.53318
252320.0000   -0.11384
252360.0000   -0.32461
252400.0000    0.68373
252440.0000    0.60618
252480.0000    0.82855
252520.0000    0.33284
252560.0000    0.38485
252600.0000    0.59652
252640.0000   -0.36910
252680.0000    0.28667
252720.0000    0.18371
252760.0000   -0.29996
252800.0000   -0.26560
252840.0000    0.65951
252880.0000    0.26329
252920.0000   -0.25229
252960.0000    0.07994
253000.0000    0.87413
253040.0000    0.01921
253080.0000   -0.79815
253120.0000   -0.71788
253160.0000   -0.45262
253200.0000   -0.45055
253240.0000   -0.41785
253280.0000    0.12940
253320.0000    0.47203
253360.0000    0.14133
253400.0000   -0.06381
253440.0000   -0.00491
253480.0000   -0.30259
253520.0000   -0.10056
253560.0000   -0.18971
253600.0000   -0.63019
253640.0000   -0.82743
253680.0000   -0.41560
253720.0000   -0.05530
253760.0000   -0.57053
253800.0000    0.07490
253840.0000   -0.44892
253880.0000   -0.78180
253920.0000   -0.22075
253960.0000   -0.57497
254000.0000   -0.25111
254040.0000   -0.85079
254080.0000    0.88945
254120.0000    0.37528
254160.0000    0.43293
254200.0000    0.22400
254240.0000    0.34402
254280.0000    0.54761
254320.0000    0.35277
254360.0000   -0.28328
254400.0000    0.36331
254440.0000    0.19415
254480.0000    0.19264
254520.0000    0.33750
254560.0000   -0.49146
254600.0000    0.45065
254640.0000    0.68011
254680.0000    0.52670
254720.0000    0.43660
254760.0000    0.54940
254800.0000    0.08519
254840.0000   -0.41454
254880.0000   -0.00049
254920.0000   -0.31617
254960.0000    0.43523
255000.0000    0.49062
255040.0000    0.00564
255080.0000    0.00907
255120.0000   -0.41013
255160.0000    0.70890
255200.0000   -0.76060
255240.0000   -0.32842
255280.0000    0.83141
255320.0000   -0.81794
255360.0000   -0.43912
255400.0000   -0.19550
255440.0000   -0.52426
255480.0000   -0.62513
255520.0000   -0.59140
255560.0000   -0.06313
255600.0000   -0.71856
255640.0000   -0.52572
255680.0000   -1.60323
255720.0000   -0.98903
255760.0000   -0.88484
255800.0000   -1.55489
255840.0000   -1.28663
255880.0000   -1.24846
255920.0000   -1.10303
255960.0000   -0.65593
256000.0000   -0.19512
256040.0000   -0.06400
256080.0000   -0.40766
256120.0000   -0.16459
256160.0000    0.09108
256200.0000    0.03663
256240.0000   -0.75369
256280.0000    0.08723
256320.0000    0.09675
256360.0000   -1.50450
256400.0000   -1.74930
256440.0000   -1.10455
256480.0000   -1.24323
256520.0000   -0.84009
256560.0000   -1.37913
256600.0000   -0.44198
256640.0000   -1.09778
256680.0000   -0.33356
256720.0000    0.21841
256760.0000   -0.19541
256800.0000   -1.48320
256840.0000   -0.38792
256880.0000   -0.74059
256920.0000   -0.26184
256960.0000   -0.75743
257000.0000    0.03182
257040.0000   -0.19681
257080.0000   -0.46773
257120.0000   -1.77154
257160.0000   -1.46971
257200.0000   -1.74101
257240.0000   -0.93747
257280.0000   -0.21007
257320.0000   -1.27137
257360.0000   -0.84953
257400.0000   -1.71170
257440.0000   -1.73477
257480.0000   -2.22509
257520.0000   -0.88014
257560.0000   -1.51658
257600.0000   -1.00360
257640.0000   -0.29129
257680.0000   -0.38998
257720.0000   -0.78892
257760.0000   -0.86175
257800.0000   -1.20245
257840.0000   -1.38386
257880.0000   -1.64843
257920.0000   -0.96752
257960.0000   -2.10245
258000.0000   -0.90399
258040.0000   -1.34836
258080.0000   -0.50286
258120.0000    0.01655
258160.0000   -0.12680
258200.0000   -0.42750
258240.0000   -1.43258
258280.0000   -1.17750
258320.0000   -0.83693
258360.0000   -1.42605
258400.0000   -0.92400
258440.0000   -0.51177
258480.0000   -0.01685
258520.0000   -1.96079
258560.0000   -1.56806
258600.0000   -0.61731
258640.0000   -1.44419
258680.0000   -0.98269
258720.0000   -0.95140
258760.0000   -0.44520
258800.0000   -1.51459
258840.0000   -1.23137
258880.0000   -1.30407
258920.0000   -1.20552
258960.0000   -0.68432
259000.0000   -1.13533
259040.0000   -0.92523
259080.0000   -0.25470
259120.0000   -1.31134
259160.0000   -1.00721
259200.0000   -1.37858
259240.0000   -0.70665
259280.0000   -0.79188
259320.0000   -1.02997
259360.0000   -1.03790
259400.0000   -1.06300
259440.0000   -1.19911
259480.0000   -0.29585
259520.0000   -0.75329
259560.0000   -0.62265
259600.0000   -0.82378
259640.0000   -0.82697
259680.0000   -0.32267
259720.0000   -0.37818
259760.0000   -0.85321
259800.0000   -0.02763
259840.0000    0.16121
259880.0000   -0.07245
259920.0000   -0.77994
259960.0000   -0.32057
260000.0000   -0.20178
260040.0000    0.72219
260080.0000   -0.23959
260120.0000    0.22203
260160.0000   -0.70133
260200.0000    0.27358
260240.0000   -0.51823
260280.0000   -1.07629
260320.0000   -0.39474
260360.0000   -0.70168
260400.0000   -1.02848
260440.0000   -0.71837
260480.0000   -0.93230
260520.0000   -0.89336
260560.0000   -1.37697
260600.0000   -1.38943
260640.0000   -1.58052
260680.0000   -0.99756
260720.0000   -0.33233
260760.0000   -0.19869
260800.0000   -0.57122
260840.0000   -0.76666
260880.0000   -1.26268
260920.0000   -1.66268
260960.0000    0.11083
261000.0000   -0.77205
261040.0000   -0.96054
261080.0000   -0.63041
261120.0000   -0.72317
261160.0000   -1.02878
261200.0000   -1.09904
261240.0000   -0.69367
261280.0000    0.00912
261320.0000   -0.91807
261360.0000   -1.70394
261400.0000   -1.50158
261440.0000   -0.30224
261480.0000   -1.15632
261520.0000   -1.33290
261560.0000   -0.80573
261600.0000   -0.49549
261640.0000   -0.59488
261680.0000   -0.93487
261720.0000   -1.29238
261760.0000   -0.89607
261800.0000   -1.20005
261840.0000   -1.10649
261880.0000   -1.28332
261920.0000   -1.53744
261960.0000   -1.37064
262000.0000   -0.83951
262040.0000   -1.05200
262080.0000   -0.74112
262120.0000    0.40368
262160.0000   -1.16938
262200.0000   -0.89103
262240.0000   -0.98672
262280.0000   -0.77774
262320.0000   -1.26453
262360.0000   -0.74115
262400.0000   -0.45227
262440.0000   -0.57688
262480.0000   -0.86658
262520.0000   -0.39507
262560.0000   -1.08160
262600.0000   -0.92054
262640.0000   -0.35417
262680.0000   -0.43020
262720.0000   -0.03537
262760.0000   -1.09727
262800.0000   -0.38030
262840.0000   -0.48440
262880.0000   -0.32230
262920.0000   -0.80894
262960.0000   -0.25891
263000.0000   -1.75952
263040.0000   -1.25146
263080.0000   -0.56890
263120.0000   -1.14626
263160.0000   -1.08354
263200.0000   -1.22502
263240.0000   -0.83068
263280.0000   -1.22669
263320.0000   -0.77652
263360.0000   -0.25840
263400.0000   -0.51674
263440.0000    0.16132
263480.0000    0.05907
263520.0000   -0.60024
263560.0000   -0.77370
263600.0000   -0.57180
263640.0000   -0.20835
263680.0000   -0.46842
263720.0000   -0.78197
263760.0000   -0.60679
263800.0000   -0.53607
263840.0000   -0.75183
263880.0000   -0.93367
263920.0000   -0.01287
263960.0000   -0.85774
264000.0000   -1.61971
264040.0000   -1.31957
264080.0000   -0.26307
264120.0000   -0.59106
264160.0000   -0.59354
264200.0000   -0.39807
264240.0000    0.31162
264280.0000   -0.17644
264320.0000   -0.95216
264360.0000   -0.31990
264400.0000   -0.50386
264440.0000   -0.89527
264480.0000   -0.01947
264520.0000   -0.51277
264560.0000   -0.91248
264600.0000   -1.21028
264640.0000   -0.48323
264680.0000   -0.68444
264720.0000   -0.98531
264760.0000   -1.51022
264800.0000   -0.81393
264840.0000   -1.40810
264880.0000   -1.44370
264920.0000   -0.85278
264960.0000    0.05991
265000.0000   -0.81527
265040.0000   -1.02592
265080.0000   -1.52194
265120.0000   -1.09176
265160.0000   -0.65335
265200.0000   -0.88818
265240.0000   -1.23112
265280.0000   -0.63878
265320.0000   -0.58054
265360.0000    0.02469
265400.0000   -0.60946
265440.0000   -0.76435
265480.0000   -0.81164
265520.0000   -1.02705
265560.0000   -0.84965
265600.0000   -0.86148
265640.0000   -1.00029
265680.0000   -1.86554
265720.0000   -1.30880
265760.0000   -0.89611
265800.0000   -1.33552
265840.0000   -0.81028
265880.0000   -1.12183
265920.0000   -0.51744
265960.0000   -0.55580
266000.0000   -0.74780
266040.0000   -1.09705
266080.0000   -0.84834
266120.0000   -1.12194
266160.0000   -1.15547
266200.0000    0.29386
266240.0000    0.62234
266280.0000    0.59663
266320.0000   -0.02898
266360.0000    0.04549
266400.0000   -0.11236
266440.0000   -1.00601
266480.0000   -0.87274
266520.0000   -0.50706
266560.0000   -0.71709
266600.0000   -0.45580
266640.0000   -0.36216
266680.0000   -0.70457
266720.0000   -1.26466
266760.0000   -0.17916
266800.0000    0.07397
266840.0000   -0.09706
266880.0000   -0.18356
266920.0000   -0.23784
266960.0000   -0.26307
267000.0000   -0.07011
267040.0000   -0.31538
267080.0000   -0.02862
267120.0000   -0.14073
267160.0000   -0.12323
267200.0000   -0.27166
267240.0000   -1.10515
267280.0000   -0.52173
267320.0000   -0.84856
267360.0000   -0.16294
267400.0000   -0.49074
267440.0000   -0.26572
267480.0000    0.14735
267520.0000    0.09153
267560.0000    0.06646
267600.0000   -0.72807
267640.0000   -1.38549
267680.0000   -1.18833
267720.0000   -0.38752
267760.0000    0.25213
267800.0000   -0.52196
267840.0000   -1.00932
267880.0000   -0.65980
267920.0000   -1.10143
267960.0000   -1.73613
268000.0000   -1.84275
268040.0000   -0.78883
268080.0000   -0.19039
268120.0000   -0.79436
268160.0000   -1.08541
268200.0000   -1.34698
268240.0000   -0.22715
268280.0000   -0.40901
268320.0000   -1.32303
268360.0000   -1.07709
268400.0000   -1.20334
268440.0000   -1.41060
268480.0000   -1.48831
268520.0000   -1.05940
268560.0000   -0.76828
268600.0000   -1.18317
268640.0000   -0.02319
268680.0000   -0.55722
268720.0000   -1.94127
268760.0000   -1.83279
268800.0000   -2.49517
268840.0000   -1.53317
268880.0000   -1.56069
268920.0000   -2.37225
268960.0000   -1.37618
269000.0000   -1.17341
269040.0000   -1.30315
269080.0000   -1.53279
269120.0000   -0.47101
269160.0000   -0.40566
269200.0000   -0.20394
269240.0000   -0.98886
269280.0000   -0.42880
269320.0000   -1.52413
269360.0000   -0.95241
269400.0000   -0.92915
269440.0000   -0.60639
269480.0000   -1.21209
269520.0000   -0.92695
269560.0000   -0.86543
269600.0000   -0.50756
269640.0000   -0.55773
269680.0000   -1.20934
269720.0000    0.01975
269760.0000   -0.75209
269800.0000   -0.99718
269840.0000   -0.96021
269880.0000   -0.87958
269920.0000   -1.59894
269960.0000   -1.38506
270000.0000   -2.49591
270040.0000   -0.79097
270080.0000   -1.98311
270120.0000   -1.47314
270160.0000   -1.78990
270200.0000   -1.63501
270240.0000   -2.07028
270280.0000   -0.98375
270320.0000   -0.43146
270360.0000   -1.00873
270400.0000   -0.83248
270440.0000   -0.26893
270480.0000   -0.27467
270520.0000   -0.47940
270560.0000   -0.79069
270600.0000   -1.26304
270640.0000   -1.20206
270680.0000   -0.87567
270720.0000   -0.52002
270760.0000   -0.48520
270800.0000   -1.25680
270840.0000   -1.68846
270880.0000   -0.63677
270920.0000   -0.41327
270960.0000   -0.89387
271000.0000   -1.24555
271040.0000   -1.37543
271080.0000   -0.52107
271120.0000   -1.40829
271160.0000   -1.12019
271200.0000   -1.17347
271240.0000   -1.17853
271280.0000   -1.12085
271320.0000   -0.95625
271360.0000   -1.05654
271400.0000   -1.11707
271440.0000   -1.73210
271480.0000   -1.25289
271520.0000   -1.90042
271560.0000   -1.20611
271600.0000   -0.44931
271640.0000   -1.36648
271680.0000   -2.06398
271720.0000   -1.20854
271760.0000   -1.36797
271800.0000   -0.96203
271840.0000   -0.73487
271880.0000   -1.61294
271920.0000   -1.53122
271960.0000   -1.61488
272000.0000   -1.27258
272040.0000   -2.31350
272080.0000   -1.94774
272120.0000   -2.35373
272160.0000   -1.94459
272200.0000   -1.91866
272240.0000   -2.55868
272280.0000   -3.02246
272320.0000   -2.05089
272360.0000   -2.66791
272400.0000   -2.36336
272440.0000   -1.40726
272480.0000   -2.16514
272520.0000   -1.77284
272560.0000   -1.27613
272600.0000   -2.08588
272640.0000   -1.18931
272680.0000   -1.76930
272720.0000   -1.19836
272760.0000   -1.09319
272800.0000   -1.17113
272840.0000   -1.29185
272880.0000   -1.86407
272920.0000   -1.55103
272960.0000   -1.51351
273000.0000   -0.89412
273040.0000   -0.69649
273080.0000   -1.12045
273120.0000   -1.20840
273160.0000   -0.85834
273200.0000   -1.41756
273240.0000   -1.06411
273280.0000   -0.84274
273320.0000   -1.40896
273360.0000   -1.03792
273400.0000   -0.76457
273440.0000   -1.40009
273480.0000   -0.61136
273520.0000   -0.82790
273560.0000   -1.34420
273600.0000   -1.10349
273640.0000   -1.32748
273680.0000   -1.82291
273720.0000   -0.89778
273760.0000   -0.64507
273800.0000   -1.43001
273840.0000   -0.81162
273880.0000   -0.54630
273920.0000   -0.57473
273960.0000   -1.17643
274000.0000   -0.57664
274040.0000   -0.88610
274080.0000   -0.86092
274120.0000   -0.71932
274160.0000   -0.04270
274200.0000   -0.96284
274240.0000   -0.84783
274280.0000   -0.71133
274320.0000   -1.32789
274360.0000   -0.08008
274400.0000   -0.61651
274440.0000    0.07356
274480.0000   -0.35218
274520.0000   -0.48260
274560.0000   -1.51957
274600.0000   -0.80771
274640.0000   -1.39856
274680.0000   -0.45791
274720.0000   -0.27456
274760.0000   -0.67174
274800.0000   -1.23042
274840.0000   -1.03069
274880.0000   -1.61004
274920.0000   -1.84635
274960.0000   -0.87320
275000.0000   -1.22751
275040.0000   -1.23332
275080.0000   -1.09148
275120.0000   -1.13782
275160.0000   -1.00508
275200.0000   -1.18568
275240.0000   -1.70303
275280.0000   -1.05407
275320.0000   -1.49437
275360.0000   -0.59113
275400.0000   -1.89630
275440.0000   -1.77060
275480.0000   -1.46848
275520.0000   -1.98276
275560.0000   -0.85163
275600.0000   -1.65794
275640.0000   -0.75601
275680.0000   -1.08303
275720.0000   -1.68801
275760.0000   -0.84157
275800.0000   -0.69752
275840.0000   -0.77956
275880.0000   -0.79258
275920.0000   -0.83931
275960.0000   -1.26924
276000.0000   -1.14834
276040.0000   -1.19237
276080.0000   -1.78138
276120.0000   -1.77980
276160.0000   -1.15337
276200.0000   -1.15496
276240.0000   -1.53698
276280.0000   -1.83920
276320.0000   -1.09703
276360.0000   -0.65640
276400.0000   -1.28226
276440.0000   -2.11421
276480.0000   -1.05083
276520.0000   -0.62132
276560.0000   -1.04001
276600.0000   -0.05815
276640.0000    0.09564
276680.0000    0.06763
276720.0000   -1.18998
276760.0000   -1.07971
276800.0000   -1.27604
276840.0000   -1.78493
276880.0000   -1.38239
276920.0000   -0.55243
276960.0000   -1.30195
277000.0000   -0.96204
277040.0000   -0.79721
277080.0000   -0.61243
277120.0000   -0.56445
277160.0000   -0.59020
277200.0000   -0.21467
277240.0000   -1.32041
277280.0000   -0.68212
277320.0000   -0.46982
277360.0000   -0.47157
277400.0000   -1.58297
277440.0000   -1.01816
277480.0000   -1.83770
277520.0000   -1.15550
277560.0000   -0.83820
277600.0000   -0.67200
277640.0000   -0.51295
277680.0000   -1.23430
277720.0000   -0.41521
277760.0000   -0.88956
277800.0000   -0.14400
277840.0000   -0.68835
277880.0000   -1.47599
277920.0000   -0.87097
277960.0000   -0.35556
278000.0000   -0.65924
278040.0000   -1.18562
278080.0000    0.15109
278120.0000   -0.43236
278160.0000   -0.78405
278200.0000   -0.78424
278240.0000   -0.41532
278280.0000   -1.32125
278320.0000   -0.79334
278360.0000   -0.97620
278400.0000   -1.17330
278440.0000   -0.74244
278480.0000   -0.99373
278520.0000   -1.16958
278560.0000   -1.12824
278600.0000   -0.20478
278640.0000   -0.96914
278680.0000   -0.86908
278720.0000   -0.60497
278760.0000   -1.46794
278800.0000   -1.65990
278840.0000   -1.24488
278880.0000   -1.75408
278920.0000   -1.73738
278960.0000   -0.96239
279000.0000   -0.60309
279040.0000   -0.96781
279080.0000   -0.64417
279120.0000   -1.37516
279160.0000   -0.21714
279200.0000   -0.80532
279240.0000   -0.88861
279280.0000   -0.60304
279320.0000   -0.68008
279360.0000   -0.25132
279400.0000   -0.09025
279440.0000   -0.63792
279480.0000   -0.41223
279520.0000   -1.23335
279560.0000   -0.81488
279600.0000   -0.22518
279640.0000   -1.22243
279680.0000   -0.44898
279720.0000   -1.29510
279760.0000   -1.20712
279800.0000    0.17842
279840.0000   -0.24848
279880.0000   -0.36288
279920.0000   -1.17613
279960.0000   -1.09327
280000.0000   -1.02088
280040.0000   -1.05006
280080.0000   -1.09733
280120.0000   -0.90550
280160.0000   -0.65567
280200.0000   -0.49205
280240.0000   -1.03335
280280.0000   -0.68522
280320.0000   -0.83996
280360.0000   -0.78880
280400.0000   -0.44446
280440.0000   -1.15748
280480.0000   -0.55723
280520.0000   -1.50543
280560.0000   -0.78032
280600.0000   -1.21210
280640.0000   -1.79380
280680.0000   -2.48131
280720.0000   -2.73235
280760.0000   -1.91097
280800.0000   -1.68765
280840.0000   -0.93712
280880.0000   -1.17838
280920.0000   -1.39245
280960.0000   -1.92608
281000.0000   -1.81549
281040.0000   -1.19937
281080.0000   -1.73324
281120.0000   -1.08394
281160.0000   -0.89234
281200.0000   -1.50022
281240.0000   -0.94791
281280.0000   -1.13557
281320.0000   -0.79504
281360.0000   -0.08778
281400.0000   -0.71826
281440.0000   -1.04218
281480.0000   -1.17990
281520.0000   -1.30226
281560.0000   -1.21138
281600.0000   -0.87166
281640.0000   -0.85728
281680.0000   -0.35400
281720.0000   -0.68618
281760.0000   -0.88306
281800.0000   -1.17272
281840.0000   -0.79020
281880.0000   -0.61850
281920.0000    0.28944
281960.0000   -0.52449
282000.0000   -0.72163
282040.0000   -0.70931
282080.0000   -0.49750
282120.0000   -0.01471
282160.0000    0.02173
282200.0000   -0.06826
282240.0000   -0.84384
282280.0000   -0.79643
282320.0000   -0.82077
282360.0000   -0.98504
282400.0000   -1.12313
282440.0000   -1.77605
282480.0000   -0.63253
282520.0000   -0.67349
282560.0000   -1.38032
282600.0000   -0.59065
282640.0000   -0.02673
282680.0000   -0.38453
282720.0000   -0.07366
282760.0000   -0.02869
282800.0000   -1.29625
282840.0000   -1.16488
282880.0000   -1.21865
282920.0000   -0.95857
282960.0000   -0.96788
283000.0000   -0.82747
283040.0000   -0.59448
283080.0000   -0.45493
283120.0000   -1.11850
283160.0000   -0.01460
283200.0000   -0.31332
283240.0000   -0.11377
283280.0000   -1.29604
283320.0000   -0.83442
283360.0000   -0.53815
283400.0000    0.21721
283440.0000   -0.29031
283480.0000   -1.16607
283520.0000   -0.93641
283560.0000   -0.64910
283600.0000   -1.14023
283640.0000   -1.02247
283680.0000   -0.55030
283720.0000   -0.79606
283760.0000   -0.89807
283800.0000   -0.80281
283840.0000   -0.62691
283880.0000   -0.44604
283920.0000   -0.52332
283960.0000   -0.72172
284000.0000   -1.08556
284040.0000   -1.16835
284080.0000   -1.36222
284120.0000   -1.19124
284160.0000   -1.37567
284200.0000   -1.60193
284240.0000   -1.82013
284280.0000   -1.96452
284320.0000   -1.45349
284360.0000   -1.41037
284400.0000   -1.03328
284440.0000   -2.62023
284480.0000   -1.53059
284520.0000   -1.57660
284560.0000   -2.06906
284600.0000   -1.53640
284640.0000   -1.56289
284680.0000   -1.54002
284720.0000   -2.04353
284760.0000   -1.16100
284800.0000   -0.39827
284840.0000   -0.72397
284880.0000   -0.79142
284920.0000   -0.40271
284960.0000   -0.36080
285000.0000   -1.53845
285040.0000   -1.55458
285080.0000   -1.74915
285120.0000   -1.69272
285160.0000   -0.95574
285200.0000   -1.53615
285240.0000   -1.64801
285280.0000   -0.08049
285320.0000   -1.95116
285360.0000   -1.47052
285400.0000   -0.35843
285440.0000   -1.06327
285480.0000   -0.66389
285520.0000   -1.02888
285560.0000   -1.18851
285600.0000   -2.07628
285640.0000   -1.27559
285680.0000   -1.33127
285720.0000   -0.57889
285760.0000   -0.82742
285800.0000   -0.95973
285840.0000   -0.19995
285880.0000    0.72106
285920.0000   -0.03756
285960.0000   -0.16901
286000.0000   -0.98557
286040.0000   -0.31126
286080.0000   -0.41624
286120.0000   -0.94382
286160.0000   -0.17046
286200.0000   -0.05441
286240.0000    0.38121
286280.0000   -0.14987
286320.0000   -0.66546
286360.0000   -0.70622
286400.0000    0.32057
286440.0000   -0.09066
286480.0000    0.47649
286520.0000   -0.72515
286560.0000   -0.92061
286600.0000   -1.21546
286640.0000   -0.41945
286680.0000   -1.09082
286720.0000   -1.02941
286760.0000   -0.77093
286800.0000   -0.58005
286840.0000   -1.53303
286880.0000   -1.07326
286920.0000   -1.29948
286960.0000   -0.39532
287000.0000   -0.66922
287040.0000    0.14679
287080.0000   -0.04666
287120.0000    0.23844
287160.0000   -0.40376
287200.0000   -0.05556
287240.0000   -0.55241
287280.0000   -0.60109
287320.0000   -0.25969
287360.0000   -0.29363
287400.0000   -0.56896
287440.0000   -1.06005
287480.0000   -0.64008
287520.0000    0.15315
287560.0000    0.20444
287600.0000    0.29362
287640.0000   -0.02934
287680.0000    0.34341
287720.0000    0.31894
287760.0000    0.53865
287800.0000    0.51183
287840.0000   -0.12943
287880.0000    0.22362
287920.0000    0.37323
287960.0000    0.11174
288000.0000   -0.47118
288040.0000   -1.36360
288080.0000   -1.48726
288120.0000   -1.68753
288160.0000   -1.96375
288200.0000   -1.42320
288240.0000   -0.62544
288280.0000   -1.10566
288320.0000   -0.64816
288360.0000   -0.95053
288400.0000   -1.17628
288440.0000   -1.05557
288480.0000   -0.61431
288520.0000   -1.39808
288560.0000   -1.85285
288600.0000   -1.32982
288640.0000   -1.52646
288680.0000   -1.53223
288720.0000   -1.13982
288760.0000   -1.22266
288800.0000   -1.64645
288840.0000   -0.49647
288880.0000   -0.22868
288920.0000   -0.42261
288960.0000   -0.94749
289000.0000   -1.10969
289040.0000    0.14554
289080.0000   -1.30710
289120.0000   -0.71611
289160.0000   -0.64945
289200.0000   -0.81178
289240.0000   -0.93391
289280.0000   -0.33799
289320.0000    0.48337
289360.0000    0.13603
289400.0000    0.14707
289440.0000    0.97704
289480.0000    0.34531
289520.0000    0.59404
289560.0000    0.16392
289600.0000    0.57079
289640.0000    0.87328
289680.0000   -0.06924
289720.0000    0.11010
289760.0000   -0.16240
289800.0000    0.37243
289840.0000   -0.12561
289880.0000   -0.25852
289920.0000   -0.51917
289960.0000   -0.67380
290000.0000   -0.17709
290040.0000   -1.49352
290080.0000   -0.56263
290120.0000   -0.68800
290160.0000   -0.75571
290200.0000   -0.97325
290240.0000   -1.18549
290280.0000   -1.76072
290320.0000   -0.49803
290360.0000   -1.52261
290400.0000   -1.15226
290440.0000   -0.09137
290480.0000   -1.49543
290520.0000   -0.87147
290560.0000   -1.40685
290600.0000   -0.23446
290640.0000   -1.14979
290680.0000   -1.09717
290720.0000   -1.04950
290760.0000   -0.80975
290800.0000   -0.88315
290840.0000   -1.40961
290880.0000   -1.92209
290920.0000   -0.87453
290960.0000   -0.95580
291000.0000   -0.45490
291040.0000   -0.87206
291080.0000   -0.47645
291120.0000   -0.95869
291160.0000   -0.51475
291200.0000   -0.71297
291240.0000   -1.48085
291280.0000   -0.26235
291320.0000   -0.01798
291360.0000   -0.08500
291400.0000   -0.11825
291440.0000   -0.57018
291480.0000    0.09367
291520.0000   -0.26125
291560.0000   -1.06240
291600.0000   -0.73135
291640.0000   -1.08323
291680.0000   -0.77889
291720.0000   -0.58135
291760.0000   -0.48396
291800.0000   -0.23518
291840.0000   -0.55333
291880.0000   -0.65187
291920.0000   -0.62658
291960.0000   -0.69188
292000.0000   -1.04386
292040.0000   -0.94204
292080.0000   -0.57196
292120.0000    0.57297
292160.0000    0.34734
292200.0000    0.97100
292240.0000    0.31390
292280.0000    0.63421
292320.0000    0.16523
292360.0000    0.57150
292400.0000    0.69659
292440.0000   -0.02848
292480.0000   -0.39314
292520.0000    0.46716
292560.0000   -0.21722
292600.0000   -0.29144
292640.0000   -0.46326
292680.0000   -0.22320
292720.0000    0.52157
292760.0000    0.03244
292800.0000   -0.34683
292840.0000   -1.21400
292880.0000   -0.41249
292920.0000    0.28547
292960.0000    0.16399
293000.0000   -0.43512
293040.0000   -0.33623
293080.0000   -0.55980
293120.0000   -0.76874
293160.0000   -0.94870
293200.0000   -0.58968
293240.0000   -0.22870
293280.0000   -0.80880
293320.0000   -0.54967
293360.0000    0.39162
293400.0000   -1.00672
293440.0000   -0.55568
293480.0000   -0.04742
293520.0000   -0.04129
293560.0000   -0.81892
293600.0000    0.01240
293640.0000   -0.45102
293680.0000   -0.03253
293720.0000   -0.44980
293760.0000   -0.70287
293800.0000   -0.36037
293840.0000   -0.08236
293880.0000   -0.00802
293920.0000   -0.72759
293960.0000   -0.84746
294000.0000   -0.31556
294040.0000    0.12501
294080.0000   -0.72973
294120.0000   -0.04265
294160.0000   -0.81386
294200.0000   -0.39070
294240.0000   -0.02281
294280.0000   -0.32539
294320.0000   -0.40230
294360.0000    0.08486
294400.0000   -0.20878
294440.0000    0.17381
294480.0000   -0.58421
294520.0000   -1.12463
294560.0000   -0.68949
294600.0000   -1.04374
294640.0000   -0.73929
294680.0000   -0.55094
294720.0000   -0.66059
294760.0000   -1.35083
294800.0000   -1.16480
294840.0000   -0.86816
294880.0000   -0.38138
294920.0000   -0.22830
294960.0000   -1.03196
295000.0000   -0.13506
295040.0000   -0.70232
295080.0000   -0.29756
295120.0000   -0.67739
295160.0000   -0.48626
295200.0000   -0.81345
295240.0000   -1.44017
295280.0000   -0.50547
295320.0000   -1.26583
295360.0000   -0.70844
295400.0000   -1.64098
295440.0000   -0.81441
295480.0000   -1.01536
295520.0000   -1.11493
295560.0000   -0.70183
295600.0000   -0.89342
295640.0000   -0.86383
295680.0000   -0.03262
295720.0000   -0.18076
295760.0000    0.11247
295800.0000   -0.51581
295840.0000   -0.38927
295880.0000   -0.33530
295920.0000   -0.73405
295960.0000   -0.52025
296000.0000   -0.23495
296040.0000   -1.12076
296080.0000   -0.73524
296120.0000   -0.43385
296160.0000   -0.59342
296200.0000   -0.45868
296240.0000    0.00398
296280.0000   -0.50275
296320.0000   -0.83454
296360.0000   -0.48349
296400.0000   -0.53751
296440.0000   -0.45541
296480.0000   -0.38177
296520.0000   -0.08955
296560.0000   -1.06750
296600.0000    0.27711
296640.0000    0.53943
296680.0000   -0.38138
296720.0000   -0.69514
296760.0000   -0.58333
296800.0000    1.05922
296840.0000    0.23991
296880.0000   -0.34732
296920.0000    0.00392
296960.0000    0.13998
297000.0000   -0.32109
297040.0000   -1.41788
297080.0000   -0.61267
297120.0000   -1.32853
297160.0000   -0.50384
297200.0000   -0.43238
297240.0000   -0.71881
297280.0000   -0.70874
297320.0000   -0.75949
297360.0000   -0.14835
297400.0000   -0.94788
297440.0000   -0.75627
297480.0000   -0.69680
297520.0000   -0.61163
297560.0000   -0.65416
297600.0000    0.86623
297640.0000   -0.08605
297680.0000    0.09160
297720.0000    0.28408
297760.0000   -0.24844
297800.0000   -0.61971
297840.0000    0.00195
297880.0000    0.38880
297920.0000    0.04934
297960.0000   -0.62927
298000.0000   -0.42106
298040.0000   -0.08747
298080.0000   -0.74668
298120.0000   -0.33198
298160.0000    0.17929
298200.0000   -0.58923
298240.0000   -0.19165
298280.0000   -0.40131
298320.0000   -1.20554
298360.0000   -0.16262
298400.0000    0.26624
298440.0000    0.03678
298480.0000    0.43386
298520.0000    0.35455
298560.0000   -0.48348
298600.0000    0.25405
298640.0000    0.14035
298680.0000   -0.04230
298720.0000    0.03151
298760.0000    0.54299
298800.0000   -0.22141
298840.0000    0.05748
298880.0000    0.54836
298920.0000    0.79262
298960.0000    0.61931
299000.0000   -0.26184
299040.0000    0.32076
299080.0000    0.25841
299120.0000    0.12910
299160.0000    0.92146
299200.0000   -0.03478
299240.0000    0.67457
299280.0000    0.61322
299320.0000    1.31747
299360.0000    0.23875
299400.0000    0.33507
299440.0000   -0.04252
299480.0000    0.08602
299520.0000   -0.01633
299560.0000    0.10957
299600.0000   -0.27490
299640.0000   -0.71339
299680.0000    0.03675
299720.0000   -0.49677
299760.0000    0.29194
299800.0000   -0.15456
299840.0000    0.39369
299880.0000    0.16324
299920.0000    0.82998
299960.0000    0.57655
300000.0000    0.65869
300040.0000    0.62480
300080.0000    0.09874
300120.0000    0.84462
300160.0000    0.87001
300200.0000    0.72437
300240.0000    0.39010
300280.0000   -0.01904
300320.0000   -0.38056
300360.0000   -0.04581
300400.0000   -0.30476
300440.0000    0.02555
300480.0000    0.22115
300520.0000    0.42220
300560.0000   -0.00072
300600.0000   -0.20700
300640.0000    0.15774
300680.0000   -0.46494
300720.0000   -0.97313
300760.0000   -0.16895
300800.0000   -0.17470
300840.0000    0.47616
300880.0000    0.57970
300920.0000   -0.20432
300960.0000    0.05927
301000.0000    0.47537
301040.0000    0.15366
301080.0000    0.20824
301120.0000    0.32093
301160.0000   -0.01192
301200.0000    0.24152
301240.0000   -0.17444
301280.0000   -0.51483
301320.0000   -0.63602
301360.0000   -0.04109
301400.0000   -0.35113
301440.0000    0.50777
301480.0000   -0.16340
301520.0000    0.88918
301560.0000    0.63814
301600.0000   -0.21516
301640.0000    0.35690
301680.0000    0.26942
301720.0000    0.78369
301760.0000   -1.15033
301800.0000   -0.91572
301840.0000   -0.39114
301880.0000   -0.92791
301920.0000   -0.84166
301960.0000   -1.17930
302000.0000   -0.01352
302040.0000   -0.21326
302080.0000   -0.75919
302120.0000   -0.35496
302160.0000   -0.76845
302200.0000   -0.51128
302240.0000   -1.60011
302280.0000   -0.61698
302320.0000   -0.37608
302360.0000   -0.71699
302400.0000   -0.93861
302440.0000   -0.90333
302480.0000   -0.36550
302520.0000    0.25533
302560.0000   -0.72671
302600.0000   -0.42884
302640.0000    0.00928
302680.0000   -0.50305
302720.0000   -0.51490
302760.0000   -0.19326
302800.0000   -0.90902
302840.0000   -0.39808
302880.0000   -0.27629
302920.0000   -0.37874
302960.0000    0.05372
303000.0000   -1.25758
303040.0000    0.26072
303080.0000    0.12922
303120.0000    0.17690
303160.0000   -0.26976
303200.0000   -0.27743
303240.0000   -0.60747
303280.0000   -1.06837
303320.0000   -0.28386
303360.0000   -0.01035
303400.0000   -0.58636
303440.0000   -0.57144
303480.0000   -0.22977
303520.0000   -0.70080
303560.0000   -0.72754
303600.0000   -1.30691
303640.0000   -1.70630
303680.0000    0.04978
303720.0000    0.64496
303760.0000    0.07232
303800.0000   -1.78838
303840.0000   -0.63036
303880.0000   -1.46480
303920.0000   -0.95459
303960.0000   -0.47313
304000.0000   -1.44756
304040.0000   -0.60726
304080.0000   -0.99313
304120.0000   -0.33661
304160.0000   -0.09606
304200.0000   -0.76818
304240.0000   -1.34934
304280.0000   -1.48001
304320.0000   -0.45787
304360.0000   -1.00299
304400.0000   -1.46206
304440.0000   -1.32956
304480.0000   -1.54393
304520.0000   -1.25884
304560.0000   -1.43339
304600.0000   -1.03001
304640.0000   -1.15447
304680.0000   -0.88227
304720.0000   -1.10357
304760.0000   -0.88805
304800.0000   -1.41509
304840.0000   -0.94310
304880.0000   -1.15931
304920.0000   -0.89172
304960.0000   -0.45966
305000.0000   -0.12567
305040.0000   -1.11215
305080.0000   -1.15076
305120.0000   -2.07598
305160.0000   -1.06932
305200.0000   -1.74099
305240.0000   -1.66304
305280.0000   -1.19129
305320.0000   -1.06142
305360.0000   -2.30497
305400.0000   -2.68299
305440.0000   -2.56749
305480.0000   -2.75252
305520.0000   -2.16519
305560.0000   -2.46854
305600.0000   -1.73697
305640.0000   -2.35199
305680.0000   -2.83240
305720.0000   -2.07949
305760.0000   -2.28376
305800.0000   -1.76071
305840.0000   -2.00167
305880.0000   -1.56653
305920.0000   -1.49468
305960.0000   -1.36589
306000.0000   -1.70625
306040.0000   -1.78440
306080.0000   -1.09339
306120.0000   -1.35463
306160.0000   -1.75963
306200.0000   -2.75144
306240.0000   -0.89757
306280.0000   -0.60440
306320.0000   -1.73728
306360.0000   -1.47721
306400.0000   -1.72311
306440.0000   -0.91679
306480.0000   -2.22965
306520.0000   -2.09643
306560.0000   -2.49442
306600.0000   -1.87682
306640.0000   -1.94055
306680.0000   -1.93044
306720.0000   -1.88523
306760.0000   -1.74918
306800.0000   -1.88537
306840.0000   -1.66859
306880.0000   -1.96915
306920.0000   -1.89394
306960.0000   -1.82186
307000.0000   -1.03986
307040.0000   -1.68797
307080.0000   -1.64275
307120.0000   -1.47625
307160.0000   -1.94069
307200.0000   -0.77345
307240.0000   -0.19789
307280.0000    0.00486
307320.0000   -1.50517
307360.0000   -0.85204
307400.0000   -2.19552
307440.0000   -0.39801
307480.0000   -0.61702
307520.0000   -0.27654
307560.0000   -0.42017
307600.0000   -0.20990
307640.0000   -0.52481
307680.0000   -0.35522
307720.0000   -1.35735
307760.0000   -0.33069
307800.0000    0.05030
307840.0000   -1.75159
307880.0000   -0.50561
307920.0000   -2.13025
307960.0000   -1.99522
308000.0000   -1.60743
308040.0000   -0.81166
308080.0000   -0.60798
308120.0000   -0.88167
308160.0000   -1.02194
308200.0000   -1.62049
308240.0000   -2.26502
308280.0000   -0.85264
308320.0000   -0.91909
308360.0000   -1.17199
308400.0000   -1.00333
308440.0000   -0.99960
308480.0000   -0.39456
308520.0000   -0.25102
308560.0000   -0.39087
308600.0000   -0.29137
308640.0000   -0.68999
308680.0000   -0.56602
308720.0000   -0.51708
308760.0000    0.02744
308800.0000    0.12645
308840.0000   -0.27102
308880.0000   -0.31753
308920.0000   -0.33362
308960.0000    0.86152
309000.0000    0.31560
309040.0000   -0.00407
309080.0000   -0.26131
309120.0000    0.57275
309160.0000    0.50360
309200.0000    0.29136
309240.0000   -0.05721
309280.0000    0.22785
309320.0000    0.58066
309360.0000    1.01814
309400.0000    0.06709
309440.0000   -0.33877
309480.0000    0.06455
309520.0000    0.65290
309560.0000    0.33157
309600.0000    0.02129
309640.0000   -0.50229
309680.0000   -0.91042
309720.0000   -0.19258
309760.0000   -0.38276
309800.0000   -0.75209
309840.0000   -0.13527
309880.0000   -0.77455
309920.0000   -0.15089
309960.0000   -0.09633
310000.0000    0.39321
310040.0000    0.11903
310080.0000   -0.67587
310120.0000   -0.16282
310160.0000   -0.65333
310200.0000   -0.45751
310240.0000   -0.11425
310280.0000    0.07467
310320.0000    0.16213
310360.0000    1.10664
310400.0000    0.25954
310440.0000    0.42280
310480.0000    0.09411
310520.0000    0.25147
310560.0000    0.48262
310600.0000    1.32982
310640.0000    1.06723
310680.0000    0.35422
310720.0000    0.86563
310760.0000   -0.08136
310800.0000    0.53847
310840.0000    0.11615
310880.0000    0.63469
310920.0000    0.19798
310960.0000    1.43918
311000.0000    0.13308
311040.0000    0.35886
311080.0000    0.50590
311120.0000    0.39570
311160.0000    0.20516
311200.0000   -0.44426
311240.0000   -0.76484
311280.0000    0.09434
311320.0000   -0.29518
311360.0000    0.43787
311400.0000    0.35933
311440.0000    0.58746
311480.0000    0.29274
311520.0000    0.65630
311560.0000   -0.99565
311600.0000   -0.63644
311640.0000   -0.17754
311680.0000    0.06872
311720.0000   -0.35627
311760.0000    0.01582
311800.0000    0.16920
311840.0000    0.13633
311880.0000    0.13713
311920.0000    0.49950
311960.0000   -0.62397
312000.0000    0.34918
312040.0000   -0.35454
312080.0000   -0.41011
312120.0000   -0.13269
312160.0000    0.56372
312200.0000   -0.82908
312240.0000   -0.34474
312280.0000   -0.58730
312320.0000   -0.50023
312360.0000   -0.39779
312400.0000   -0.77930
312440.0000    0.30654
312480.0000    0.76276
312520.0000   -0.30603
312560.0000   -0.83165
312600.0000   -0.52305
312640.0000   -0.22539
312680.0000   -0.32568
312720.0000   -0.76902
312760.0000   -1.01503
312800.0000   -1.03465
312840.0000   -0.79093
312880.0000   -0.46084
312920.0000   -0.57756
312960.0000   -1.21439
313000.0000   -1.18586
313040.0000   -1.14368
313080.0000   -1.85485
313120.0000   -1.22355
313160.0000   -1.68345
313200.0000   -1.64787
313240.0000   -1.00728
313280.0000   -1.34413
313320.0000   -1.74311
313360.0000   -1.14319
313400.0000   -1.18500
313440.0000   -0.58038
313480.0000   -1.30303
313520.0000   -1.12966
313560.0000   -0.87194
313600.0000   -0.57611
313640.0000   -0.84976
313680.0000   -1.36592
313720.0000   -1.19394
313760.0000   -0.63427
313800.0000   -1.56092
313840.0000   -1.35334
313880.0000   -0.96183
313920.0000   -0.80492
313960.0000   -0.21783
314000.0000   -0.58478
314040.0000    0.00033
314080.0000   -0.49554
314120.0000   -0.01631
314160.0000   -0.35390
314200.0000   -0.36894
314240.0000   -0.65227
314280.0000   -1.24441
314320.0000   -0.58063
314360.0000   -0.77672
314400.0000   -0.22011
314440.0000   -0.45274
314480.0000   -0.20395
314520.0000   -0.08978
314560.0000   -0.98874
314600.0000   -0.68035
314640.0000   -0.27923
314680.0000   -0.40629
314720.0000    0.30024
314760.0000   -0.37992
314800.0000   -0.99151
314840.0000   -0.32707
314880.0000   -1.25596
314920.0000   -1.13098
314960.0000   -1.60522
315000.0000   -1.86742
315040.0000   -1.69502
315080.0000   -1.65833
315120.0000   -0.84338
315160.0000   -0.92134
315200.0000   -1.21703
315240.0000   -0.91531
315280.0000   -0.63645
315320.0000   -1.03331
315360.0000   -1.30912
315400.0000   -0.71684
315440.0000   -0.46071
315480.0000   -0.91848
315520.0000   -0.74823
315560.0000   -1.66791
315600.0000   -1.54227
315640.0000   -1.42817
315680.0000   -1.67353
315720.0000   -0.60824
315760.0000   -1.22957
315800.0000   -1.65727
315840.0000   -1.49759
315880.0000   -1.80958
315920.0000   -0.88162
315960.0000   -1.33767
316000.0000   -1.13164
316040.0000   -0.72033
316080.0000   -1.64715
316120.0000   -0.99218
316160.0000   -0.97818
316200.0000   -1.47440
316240.0000   -1.13117
316280.0000   -1.38566
316320.0000   -1.44939
316360.0000   -1.54836
316400.0000   -0.25916
316440.0000   -0.49037
316480.0000    0.03318
316520.0000    0.10375
316560.0000   -0.01846
316600.0000    0.80374
316640.0000   -0.38199
316680.0000    0.56897
316720.0000    0.18650
316760.0000    0.90995
316800.0000    0.50790
316840.0000    1.57034
316880.0000    1.56748
316920.0000    0.90073
316960.0000    1.76589
317000.0000    0.76998
317040.0000    0.26062
317080.0000    0.09532
317120.0000    0.82635
317160.0000   -0.09094
317200.0000    0.38509
317240.0000    0.25286
317280.0000    0.74414
317320.0000    0.91135
317360.0000   -0.09080
317400.0000    1.13541
317440.0000   -0.29413
317480.0000   -0.01208
317520.0000    0.59481
317560.0000    0.52183
317600.0000    1.44148
317640.0000    1.52466
317680.0000    1.86370
317720.0000    1.05171
317760.0000    1.50144
317800.0000    1.25671
317840.0000    1.62999
317880.0000    1.21517
317920.0000    1.04217
317960.0000   -0.00320
318000.0000    0.75791
318040.0000    0.94811
318080.0000    0.57635
318120.0000    0.02796
318160.0000    0.67971
318200.0000    0.18945
318240.0000   -0.31441
318280.0000    0.00545
318320.0000    0.32673
318360.0000   -0.01098
318400.0000    0.94639
318440.0000    0.58411
318480.0000    1.00910
318520.0000    0.14929
318560.0000   -0.41558
318600.0000    0.30109
318640.0000    0.61544
318680.0000    0.85832
318720.0000    0.22748
318760.0000    0.42574
318800.0000    0.60094
318840.0000   -0.09267
318880.0000   -0.32142
318920.0000    0.08002
318960.0000   -0.69720
319000.0000    0.61999
319040.0000    2.31100
319080.0000    1.31230
319120.0000    0.83450
319160.0000    0.38130
319200.0000    0.07032
319240.0000    0.25994
319280.0000   -0.23538
319320.0000   -0.08208
319360.0000   -0.12374
319400.0000    0.29919
319440.0000   -0.12092
319480.0000    1.00807
319520.0000    0.82494
319560.0000    0.40841
319600.0000    0.74078
319640.0000    0.21970
319680.0000    0.58954
319720.0000    0.50628
319760.0000    1.10164
319800.0000    0.77595
319840.0000    0.81677
319880.0000    1.19365
319920.0000    0.37302
319960.0000    0.73732
320000.0000    0.06172
320040.0000    0.87256
320080.0000    1.28571
320120.0000    0.49460
320160.0000    0.86383
320200.0000    0.47596
320240.0000    0.69112
320280.0000    0.71664
320320.0000    0.50110
320360.0000    0.09281
320400.0000    0.53874
320440.0000    0.50629
320480.0000    0.77885
320520.0000   -0.40365
320560.0000   -0.24801
320600.0000    0.56029
320640.0000    0.29480
320680.0000    0.15615
320720.0000   -1.06167
320760.0000    0.70196
320800.0000   -0.36350
320840.0000    0.25853
320880.0000   -0.41177
320920.0000    0.08056
320960.0000   -0.43268
321000.0000   -0.42458
321040.0000   -0.00646
321080.0000   -0.88023
321120.0000   -0.43380
321160.0000   -0.31945
321200.0000   -1.01801
321240.0000   -0.12447
321280.0000   -0.15572
321320.0000   -0.35347
321360.0000   -0.24277
321400.0000    1.48488
321440.0000    1.26902
321480.0000    0.43024
321520.0000    0.78695
321560.0000   -0.71780
321600.0000   -0.18184
321640.0000   -0.40741
321680.0000    0.32499
321720.0000   -0.40202
321760.0000   -0.58241
321800.0000   -0.23242
321840.0000   -0.14743
321880.0000    0.13145
321920.0000    0.11538
321960.0000   -0.12780
322000.0000    0.20790
322040.0000    0.22687
322080.0000    0.85753
322120.0000   -0.07518
322160.0000    1.07349
322200.0000    0.40806
322240.0000    0.18794
322280.0000   -0.28512
322320.0000    1.22692
322360.0000    1.27001
322400.0000    0.48347
322440.0000    1.28732
322480.0000    1.04860
322520.0000   -0.00869
322560.0000   -0.24136
322600.0000   -0.69628
322640.0000    0.71368
322680.0000    0.64766
322720.0000   -0.19806
322760.0000    0.18490
322800.0000    0.49973
322840.0000    0.60564
322880.0000    0.29130
322920.0000    0.10448
322960.0000    1.29542
323000.0000    1.19695
323040.0000   -0.26185
323080.0000   -0.04444
323120.0000    0.74257
323160.0000    0.44106
323200.0000    0.32089
323240.0000    0.22207
323280.0000   -0.83942
323320.0000    0.09551
323360.0000    0.14287
323400.0000    0.22298
323440.0000    0.83017
323480.0000    0.69227
323520.0000    0.52741
323560.0000    0.44452
323600.0000    0.41056
323640.0000    0.47634
323680.0000    0.70447
323720.0000    0.36545
323760.0000   -0.11652
323800.0000    1.16993
323840.0000    0.58209
323880.0000    1.42631
323920.0000   -0.08474
323960.0000    0.12388
324000.0000    0.70276
324040.0000   -0.36279
324080.0000    0.41245
324120.0000    0.30462
324160.0000    0.65450
324200.0000    0.61940
324240.0000   -0.18860
324280.0000   -0.37803
324320.0000   -0.34285
324360.0000   -0.07581
324400.0000   -0.13813
324440.0000    0.14916
324480.0000    0.68034
324520.0000   -0.24396
324560.0000   -0.25899
324600.0000   -0.58028
324640.0000   -0.39574
324680.0000   -0.20219
324720.0000    1.07992
324760.0000    0.40388
324800.0000    1.20564
324840.0000    0.27995
324880.0000    0.45500
324920.0000    1.35075
324960.0000    0.71157
325000.0000    0.70455
325040.0000    0.94004
325080.0000    1.05002
325120.0000    0.56695
325160.0000    0.75458
325200.0000    0.97820
325240.0000    0.96879
325280.0000    0.35335
325320.0000    0.73251
325360.0000    0.65641
325400.0000    0.83149
325440.0000    0.66304
325480.0000    0.71419
325520.0000   -0.46367
325560.0000    0.16639
325600.0000    0.10469
325640.0000    0.34955
325680.0000    0.95597
325720.0000    0.02502
325760.0000    0.36466
325800.0000   -0.00855
325840.0000   -0.18923
325880.0000   -0.52171
325920.0000    0.11383
325960.0000   -1.35343
326000.0000   -0.24982
326040.0000   -0.78361
326080.0000   -1.49017
326120.0000   -1.25024
326160.0000   -0.99852
326200.0000    0.60634
326240.0000   -0.24178
326280.0000    0.10892
326320.0000   -0.18543
326360.0000    0.26040
326400.0000   -0.08874
326440.0000    0.37034
326480.0000   -0.41595
326520.0000    1.20503
326560.0000    0.11385
326600.0000   -0.13403
326640.0000   -0.46630
326680.0000    0.85987
326720.0000    0.54395
326760.0000   -0.56388
326800.0000   -0.24531
326840.0000   -0.31033
326880.0000    0.19860
326920.0000    0.81454
326960.0000    0.03447
327000.0000    0.17931
327040.0000   -0.11498
327080.0000    0.18803
327120.0000    0.25557
327160.0000   -0.65843
327200.0000    0.34683
327240.0000    0.36119
327280.0000   -0.90831
327320.0000   -0.62740
327360.0000   -1.11500
327400.0000   -1.70893
327440.0000   -1.02105
327480.0000   -1.07938
327520.0000   -0.37707
327560.0000   -0.79969
327600.0000    0.10927
327640.0000   -1.18685
327680.0000   -0.55105
327720.0000   -0.32000
327760.0000    0.12769
327800.0000   -1.00615
327840.0000   -0.35711
327880.0000   -0.57717
327920.0000   -0.88622
327960.0000   -1.41369
328000.0000   -0.40129
328040.0000   -0.81579
328080.0000   -0.22591
328120.0000   -0.01240
328160.0000    0.22542
328200.0000    0.52304
328240.0000    0.41785
328280.0000   -0.49684
328320.0000   -0.49748
328360.0000    0.23812
328400.0000    0.76362
328440.0000   -0.07633
328480.0000   -0.05067
328520.0000   -0.69747
328560.0000   -0.41889
328600.0000   -0.94420
328640.0000    0.04093
328680.0000   -0.49324
328720.0000   -0.25699
328760.0000   -0.36153
328800.0000   -0.52137
328840.0000   -0.18063
328880.0000   -0.43776
328920.0000   -0.34459
328960.0000   -1.00508
329000.0000    0.37169
329040.0000   -0.30293
329080.0000   -0.77785
329120.0000   -0.67960
329160.0000   -0.39447
329200.0000   -0.25091
329240.0000   -0.15817
329280.0000   -0.21622
329320.0000    0.05366
329360.0000    0.09683
329400.0000    0.22034
329440.0000    0.66527
329480.0000   -1.03100
329520.0000    0.18144
329560.0000   -0.07938
329600.0000    0.57477
329640.0000   -0.43139
329680.0000    0.11918
329720.0000    0.06525
329760.0000   -0.32949
329800.0000   -0.52289
329840.0000    0.25255
329880.0000   -0.30091
329920.0000    0.12235
329960.0000   -0.34847
330000.0000   -0.32639
330040.0000    0.32565
330080.0000    0.02144
330120.0000    0.43123
330160.0000   -0.12520
330200.0000    0.07023
330240.0000    0.08868
330280.0000   -0.03448
330320.0000    0.41144
330360.0000   -0.37076
330400.0000    0.17821
330440.0000    0.19797
330480.0000    0.28644
330520.0000    0.01724
330560.0000    0.30293
330600.0000   -0.15841
330640.0000   -0.24703
330680.0000   -0.10184
330720.0000   -0.59080
330760.0000    0.24246
330800.0000    0.51493
330840.0000   -0.33733
330880.0000   -0.75728
330920.0000    0.05388
330960.0000   -0.27809
331000.0000   -0.22747
331040.0000    0.30813
331080.0000   -0.36599
331120.0000   -0.39408
331160.0000   -0.69787
331200.0000   -0.40252
331240.0000   -0.70769
331280.0000   -0.66508
331320.0000    0.22071
331360.0000    0.54451
331400.0000    0.82824
331440.0000    0.66041
331480.0000    0.23781
331520.0000   -0.00648
331560.0000    1.06154
331600.0000    0.13600
331640.0000    0.58002
331680.0000   -0.01108
331720.0000    0.31738
331760.0000    0.51100
331800.0000    0.10828
331840.0000    0.36949
331880.0000    0.09436
331920.0000    0.19134
331960.0000    0.19952
332000.0000   -0.11486
332040.0000   -0.51366
332080.0000    0.03635
332120.0000   -0.31250
332160.0000    0.01345
332200.0000   -0.33113
332240.0000    0.22589
332280.0000   -0.18475
332320.0000    0.25662
332360.0000    0.21122
332400.0000   -0.46405
332440.0000    0.14298
332480.0000    0.31210
332520.0000   -0.40468
332560.0000    0.56197
332600.0000    0.49915
332640.0000    0.68711
332680.0000   -0.19609
332720.0000    0.46184
332760.0000   -0.37416
332800.0000   -0.45958
332840.0000   -0.36658
332880.0000   -0.50016
332920.0000   -0.71298
332960.0000   -0.68466
333000.0000   -0.85055
333040.0000   -0.16442
333080.0000   -0.17998
333120.0000   -0.05906
333160.0000    0.07902
333200.0000   -0.03985
333240.0000    0.18522
333280.0000   -0.62220
333320.0000   -0.49338
333360.0000    0.15915
333400.0000   -0.26494
333440.0000    0.26257
333480.0000   -0.20031
333520.0000   -0.21933
333560.0000   -0.48529
333600.0000    0.12569
333640.0000   -0.65167
333680.0000   -0.40064
333720.0000   -1.17074
333760.0000   -1.72245
333800.0000   -0.88719
333840.0000   -0.46252
333880.0000   -0.25523
333920.0000   -0.55896
333960.0000   -1.18356
334000.0000   -0.74546
334040.0000   -0.35479
334080.0000   -0.73885
334120.0000   -0.25781
334160.0000   -1.63231
334200.0000   -0.01332
334240.0000   -0.46075
334280.0000   -0.38106
334320.0000   -0.85176
334360.0000   -0.69170
334400.0000   -0.59853
334440.0000   -1.07881
334480.0000   -0.38529
334520.0000   -0.28975
334560.0000   -0.47527
334600.0000   -0.53176
334640.0000    0.26815
334680.0000    0.24397
334720.0000   -0.59652
334760.0000   -0.29043
334800.0000    0.30662
334840.0000    0.01980
334880.0000   -0.42811
334920.0000   -0.20455
334960.0000   -0.69582
335000.0000   -0.11618
335040.0000    0.50442
335080.0000   -0.09547
335120.0000    0.50707
335160.0000    0.08595
335200.0000   -0.64265
335240.0000   -0.27742
335280.0000   -0.08576
335320.0000    0.10578
335360.0000    0.70377
335400.0000   -0.26157
335440.0000    0.26897
335480.0000   -0.45258
335520.0000   -0.40006
335560.0000   -0.26317
335600.0000   -0.37117
335640.0000   -0.01478
335680.0000   -0.20352
335720.0000    0.14377
335760.0000   -0.59081
335800.0000    0.23168
335840.0000    0.17049
335880.0000   -1.40725
335920.0000   -1.13687
335960.0000   -1.25772
336000.0000   -1.31129
336040.0000   -1.09856
336080.0000   -1.39295
336120.0000   -0.56641
336160.0000   -0.85916
336200.0000   -0.97080
336240.0000   -0.86556
336280.0000   -1.50028
336320.0000   -1.71281
336360.0000   -1.65558
336400.0000   -1.03627
336440.0000   -1.61821
336480.0000   -0.82447
336520.0000   -1.05267
336560.0000   -1.09958
336600.0000   -1.48168
336640.0000   -1.72744
336680.0000   -0.24472
336720.0000   -0.74738
336760.0000   -1.45626
336800.0000   -0.75191
336840.0000   -2.05437
336880.0000   -1.09252
336920.0000   -0.59646
336960.0000   -0.70822
337000.0000    0.26467
337040.0000   -0.67676
337080.0000   -0.96032
337120.0000   -0.86767
337160.0000   -0.34737
337200.0000   -1.39004
337240.0000   -1.03611
337280.0000   -1.36889
337320.0000   -1.18345
337360.0000   -0.42823
337400.0000   -1.02104
337440.0000   -0.02271
337480.0000   -0.11604
337520.0000   -0.82876
337560.0000   -0.38726
337600.0000   -0.45424
337640.0000   -0.39365
337680.0000   -0.70057
337720.0000   -0.41668
337760.0000   -1.12192
337800.0000   -0.65935
337840.0000   -1.27557
337880.0000   -0.18023
337920.0000   -0.26555
337960.0000   -0.35553
338000.0000    0.42227
338040.0000   -0.25890
338080.0000   -1.01074
338120.0000   -0.72785
338160.0000   -1.03913
338200.0000   -0.10509
338240.0000   -0.63409
338280.0000   -0.27884
338320.0000   -1.30619
338360.0000   -0.46797
338400.0000    0.07306
338440.0000   -1.82435
338480.0000   -1.30562
338520.0000   -1.13335
338560.0000    0.16136
338600.0000    0.64423
338640.0000   -0.00980
338680.0000    0.10642
338720.0000   -0.25564
338760.0000   -0.41912
338800.0000   -0.28653
338840.0000   -0.95774
338880.0000   -1.03097
338920.0000   -0.37412
338960.0000   -0.33110
339000.0000   -0.23954
339040.0000   -0.01880
339080.0000    1.34403
339120.0000   -0.83753
339160.0000   -0.18960
339200.0000    0.06479
339240.0000    0.03456
339280.0000   -0.15292
339320.0000   -0.47027
339360.0000   -0.43740
339400.0000   -0.16043
339440.0000   -0.44017
339480.0000    0.00237
339520.0000    0.45832
339560.0000    0.52508
339600.0000    0.38517
339640.0000    0.56436
339680.0000    0.10879
339720.0000    0.02236
339760.0000    0.33662
339800.0000   -0.42463
339840.0000   -0.95724
339880.0000   -0.28095
339920.0000   -0.99662
339960.0000   -0.41595
340000.0000   -0.19898
340040.0000    0.10358
340080.0000   -0.32986
340120.0000   -0.26422
340160.0000   -0.39163
340200.0000   -0.32169
340240.0000   -0.02321
340280.0000    0.18983
340320.0000    0.14018
340360.0000    0.42539
340400.0000    0.48287
340440.0000    0.68330
340480.0000   -0.18840
340520.0000   -0.41398
340560.0000    0.41633
340600.0000    0.24929
340640.0000   -0.02249
340680.0000   -0.02971
340720.0000   -0.26587
340760.0000    0.84552
340800.0000   -0.43092
340840.0000   -1.09348
340880.0000   -0.99847
340920.0000   -0.88358
340960.0000   -0.10365
341000.0000   -0.09951
341040.0000    0.13723
341080.0000    0.15367
341120.0000    0.30939
341160.0000    0.15841
341200.0000   -0.45460
341240.0000   -0.66966
341280.0000   -0.18177
341320.0000    0.08240
341360.0000   -0.05282
341400.0000    0.10588
341440.0000   -0.62190
341480.0000   -0.34896
341520.0000    0.14484
341560.0000   -0.17825
341600.0000    0.61958
341640.0000   -0.03254
341680.0000   -0.22103
341720.0000    0.10526
341760.0000    0.51151
341800.0000    0.38273
341840.0000    0.90775
341880.0000    0.05648
341920.0000    0.24647
341960.0000    0.20525
342000.0000   -0.26926
342040.0000    0.31452
342080.0000    0.04614
342120.0000    0.34941
342160.0000   -0.53962
342200.0000   -0.24524
342240.0000    0.50285
342280.0000    0.38272
342320.0000    0.18083
342360.0000   -0.08725
342400.0000    0.88911
342440.0000    0.61114
342480.0000    0.52462
342520.0000    0.21319
342560.0000    1.19303
342600.0000    1.00654
342640.0000    0.18547
342680.0000   -0.72026
342720.0000   -0.16247
342760.0000    0.03067
342800.0000    0.60595
342840.0000   -0.30042
342880.0000    0.18421
342920.0000    0.78387
342960.0000   -0.23813
343000.0000   -0.24336
343040.0000   -0.39866
343080.0000    0.27009
343120.0000    0.09043
343160.0000   -0.40048
343200.0000   -0.78128
343240.0000    0.03400
343280.0000    1.28537
343320.0000   -0.78248
343360.0000   -0.28766
343400.0000   -0.52201
343440.0000   -0.75691
343480.0000    0.15090
343520.0000    0.03078
343560.0000   -0.38505
343600.0000   -0.94239
343640.0000   -0.70335
343680.0000   -0.07429
343720.0000   -0.96433
343760.0000   -1.19103
343800.0000   -1.11164
343840.0000   -0.97166
343880.0000   -1.02316
343920.0000   -1.43179
343960.0000    0.47400
344000.0000    0.08386
344040.0000   -0.28025
344080.0000   -0.26516
344120.0000    0.78544
344160.0000    0.51939
344200.0000    0.08530
344240.0000    0.24224
344280.0000    0.09282
344320.0000    0.15319
344360.0000    0.28794
344400.0000   -0.40616
344440.0000    0.09035
344480.0000    0.10908
344520.0000   -0.10067
344560.0000    0.33989
344600.0000    0.90285
344640.0000    0.22671
344680.0000    0.43620
344720.0000   -0.02502
344760.0000    0.39386
344800.0000    0.62867
344840.0000    0.41282
344880.0000    0.32882
344920.0000    0.48953
344960.0000    1.50362
345000.0000    1.32814
345040.0000    0.80211
345080.0000    0.85914
345120.0000    0.58661
345160.0000    0.85383
345200.0000    0.63417
345240.0000   -0.01461
345280.0000    0.26764
345320.0000    0.30564
345360.0000    0.49446
345400.0000   -0.32310
345440.0000   -0.52626
345480.0000   -0.76332
345520.0000   -0.28218
345560.0000    0.36520
345600.0000   -0.26941
345640.0000   -0.74779
345680.0000    0.81688
345720.0000    0.79807
345760.0000   -0.20882
345800.0000   -0.25765
345840.0000    0.61706
345880.0000    0.06916
345920.0000    0.12005
345960.0000    0.61716
346000.0000    0.87478
346040.0000   -0.05623
346080.0000   -0.10972
346120.0000    0.84246
346160.0000    0.30794
346200.0000    0.58793
346240.0000    1.89181
346280.0000    0.85881
346320.0000    1.54113
346360.0000    1.00252
346400.0000    0.92712
346440.0000    1.65812
346480.0000    0.92230
346520.0000    1.54955
346560.0000    1.03151
346600.0000    1.35668
346640.0000    1.58563
346680.0000    0.93615
346720.0000    1.33469
346760.0000    1.72117
346800.0000    1.10409
346840.0000    1.13328
346880.0000    0.11829
346920.0000    1.26521
346960.0000    1.47258
347000.0000    1.67940
347040.0000    1.41183
347080.0000    1.34647
347120.0000    1.48403
347160.0000    2.25806
347200.0000    1.76118
347240.0000    1.90925
347280.0000    2.25426
347320.0000    2.40781
347360.0000    2.16293
347400.0000    1.77151
347440.0000    2.10098
347480.0000    2.41252
347520.0000    2.16175
347560.0000    1.53948
347600.0000    1.32526
347640.0000    2.77048
347680.0000    1.22442
347720.0000    1.98803
347760.0000    1.23905
347800.0000    1.53343
347840.0000    2.01610
347880.0000    2.24355
347920.0000    2.10327
347960.0000    1.90576
348000.0000    1.70614
348040.0000    1.56944
348080.0000    2.56030
348120.0000    1.56310
348160.0000    1.40454
348200.0000    1.84690
348240.0000    0.98939
348280.0000    2.24151
348320.0000    2.10140
348360.0000    1.87526
348400.0000    1.99424
348440.0000    1.44791
348480.0000    2.89448
348520.0000    2.28787
348560.0000    2.00259
348600.0000    1.67728
348640.0000    1.84982
348680.0000    2.32664
348720.0000    1.86048
348760.0000    1.51512
348800.0000    1.88692
348840.0000    0.80366
348880.0000    1.09531
348920.0000   -0.00558
348960.0000    0.86364
349000.0000    0.82668
349040.0000    0.77393
349080.0000    0.66420
349120.0000    1.11922
349160.0000    1.14618
349200.0000    1.09695
349240.0000    0.94679
349280.0000    1.54922
349320.0000    1.31429
349360.0000    1.57471
349400.0000    0.88205
349440.0000    1.59645
349480.0000    0.85107
349520.0000    1.40970
349560.0000    1.52477
349600.0000    0.87500
349640.0000    1.07244
349680.0000    0.98841
349720.0000    0.98971
349760.0000    1.07865
349800.0000    0.48948
349840.0000    0.75397
349880.0000    0.41811
349920.0000    0.47916
349960.0000    1.50153
350000.0000    1.24310
350040.0000    0.66162
350080.0000    1.05304
350120.0000    1.38647
350160.0000    1.54502
350200.0000    1.31849
350240.0000    1.30574
350280.0000    0.93202
350320.0000    0.93751
350360.0000    1.54111
350400.0000    0.37726
350440.0000    1.61720
350480.0000    1.23349
350520.0000    0.69315
350560.0000    1.05109
350600.0000    1.23614
350640.0000    1.83885
350680.0000    1.85566
350720.0000    0.82598
350760.0000    0.93252
350800.0000    0.57091
350840.0000    1.38161
350880.0000    0.71562
350920.0000    1.41326
350960.0000    1.16337
351000.0000    1.12638
351040.0000    0.99378
351080.0000    2.07749
351120.0000    1.37751
351160.0000    1.71095
351200.0000    0.69546
351240.0000    0.78402
351280.0000    0.94621
351320.0000    1.15733
351360.0000    1.26750
351400.0000    1.36516
351440.0000    1.54641
351480.0000    1.28832
351520.0000    2.49968
351560.0000    2.63132
351600.0000    1.84801
351640.0000    1.18179
351680.0000    0.56516
351720.0000    0.77571
351760.0000    0.91347
351800.0000    0.98831
351840.0000    0.78014
351880.0000    1.29675
351920.0000    0.28061
351960.0000    0.45660
352000.0000    0.73706
352040.0000    1.24849
352080.0000    0.65238
352120.0000    1.49701
352160.0000    1.54645
352200.0000    0.82496
352240.0000    0.58806
352280.0000    0.70855
352320.0000    1.73491
352360.0000    0.95318
352400.0000    1.23591
352440.0000    1.19600
352480.0000    0.99972
352520.0000    1.40252
352560.0000    1.19479
352600.0000    1.25387
352640.0000    1.68314
352680.0000    1.11081
352720.0000    1.60529
352760.0000    1.43875
352800.0000    0.51070
352840.0000    0.57634
352880.0000    0.55021
352920.0000    0.99280
352960.0000    1.34767
353000.0000    1.19255
353040.0000    1.90459
353080.0000    1.47781
353120.0000    1.11917
353160.0000    1.39740
353200.0000    0.87490
353240.0000    0.27880
353280.0000    1.43152
353320.0000    2.16873
353360.0000    1.15264
353400.0000    1.82543
353440.0000    1.97639
353480.0000    1.63162
353520.0000    1.49128
353560.0000    2.22427
353600.0000    1.55464
353640.0000    2.06523
353680.0000    1.86999
353720.0000    1.85308
353760.0000    0.71621
353800.0000    1.30539
353840.0000    1.21292
353880.0000    2.21736
353920.0000    0.83101
353960.0000    0.81984
354000.0000    1.43081
354040.0000    1.00182
354080.0000    1.29135
354120.0000    1.79121
354160.0000    0.63549
354200.0000    0.32695
354240.0000    0.30397
354280.0000    0.57854
354320.0000    0.59689
354360.0000    1.08457
354400.0000    0.88880
354440.0000    1.30875
354480.0000    1.04695
354520.0000    1.22322
354560.0000    0.58323
354600.0000    0.83542
354640.0000   -0.03955
354680.0000    1.31270
354720.0000    0.34120
354760.0000    0.70931
354800.0000    0.53041
354840.0000    1.44588
354880.0000    1.39756
354920.0000    1.10398
354960.0000    0.69646
355000.0000    0.47497
355040.0000    0.49092
355080.0000    0.32836
355120.0000    1.11569
355160.0000   -0.13613
355200.0000    0.01922
355240.0000    0.71914
355280.0000    0.06978
355320.0000    0.42114
355360.0000    1.05756
355400.0000    0.34618
355440.0000    0.10377
355480.0000   -0.49456
355520.0000   -0.69343
355560.0000   -0.88278
355600.0000    0.97160
355640.0000   -0.45409
355680.0000   -0.25371
355720.0000   -0.29020
355760.0000   -0.17370
355800.0000   -0.28111
355840.0000   -0.41685
355880.0000   -0.04061
355920.0000    0.06180
355960.0000    1.24985
356000.0000    0.43319
356040.0000   -0.12389
356080.0000   -0.02567
356120.0000   -0.06056
356160.0000    0.00862
356200.0000    0.90240
356240.0000    0.01189
356280.0000   -0.30900
356320.0000   -0.10813
356360.0000   -0.24033
356400.0000   -0.55428
356440.0000    0.10327
356480.0000    0.10749
356520.0000   -0.71267
356560.0000   -0.41283
356600.0000    0.76507
356640.0000   -0.17490
356680.0000   -0.09072
356720.0000   -0.85253
356760.0000   -0.49114
356800.0000   -0.77738
356840.0000   -0.17785
356880.0000    0.25905
356920.0000   -0.34662
356960.0000   -0.46682
357000.0000    0.40096
357040.0000   -0.05728
357080.0000    0.29648
357120.0000    0.04786
357160.0000    0.42826
357200.0000   -0.64590
357240.0000   -0.11826
357280.0000   -0.24200
357320.0000   -0.27933
357360.0000   -1.72876
357400.0000   -1.27699
357440.0000   -0.78201
357480.0000   -0.16987
357520.0000   -1.04059
357560.0000   -1.69615
357600.0000   -0.98789
357640.0000   -0.39402
357680.0000    0.18537
357720.0000    0.43101
357760.0000   -0.06683
357800.0000   -0.27724
357840.0000   -0.88969
357880.0000   -0.69667
357920.0000   -0.52220
357960.0000   -0.57657
358000.0000   -0.37650
358040.0000   -0.91300
358080.0000   -0.22273
358120.0000    0.03009
358160.0000    0.02476
358200.0000    1.21013
358240.0000    0.42130
358280.0000   -0.27928
358320.0000    0.64049
358360.0000    0.70790
358400.0000    0.56735
358440.0000    0.40934
358480.0000   -0.00038
358520.0000   -0.45841
358560.0000   -0.64331
358600.0000   -0.92091
358640.0000   -0.63666
358680.0000   -0.15547
358720.0000   -0.12351
358760.0000    0.65200
358800.0000    0.19343
358840.0000    0.43907
358880.0000   -0.87112
358920.0000   -0.13599
358960.0000   -0.25722
359000.0000   -0.33781
359040.0000   -0.88474
359080.0000    0.04824
359120.0000   -1.12664
359160.0000   -0.93525
359200.0000   -0.50508
359240.0000   -0.57577
359280.0000   -0.26727
359320.0000   -0.32443
359360.0000   -1.14485
359400.0000   -0.62972
359440.0000   -0.70667
359480.0000   -0.65623
359520.0000   -1.07398
359560.0000   -0.53665
359600.0000    0.07823
359640.0000   -0.62394
359680.0000    0.03522
359720.0000   -0.58925
359760.0000    0.51073
359800.0000   -0.74583
359840.0000   -1.23245
359880.0000   -0.40012
359920.0000    0.17063
359960.0000   -1.30393
360000.0000   -0.76094
360040.0000    0.33101
360080.0000    0.07300
360120.0000   -0.10364
360160.0000    0.28289
360200.0000    0.22531
360240.0000   -0.07979
360280.0000   -0.70818
360320.0000   -0.72634
360360.0000   -0.75799
360400.0000   -0.26133
360440.0000   -0.87676
360480.0000    0.28241
360520.0000   -0.49290
360560.0000   -0.15158
360600.0000    0.30237
360640.0000    0.33524
360680.0000    0.39064
360720.0000   -0.13310
360760.0000   -0.71190
360800.0000   -0.30226
360840.0000    0.32700
360880.0000   -0.42031
360920.0000   -0.23877
360960.0000   -0.19936
361000.0000   -0.57584
361040.0000   -1.85109
361080.0000    1.05163
361120.0000    0.02420
361160.0000    0.00249
361200.0000    0.78803
361240.0000    0.15781
361280.0000    0.21830
361320.0000   -0.31728
361360.0000    0.12003
361400.0000   -0.06074
361440.0000   -0.34114
361480.0000    0.12985
361520.0000   -1.65661
361560.0000   -0.29014
361600.0000   -1.02076
361640.0000    0.12900
361680.0000    0.56921
361720.0000   -0.20923
361760.0000    0.33226
361800.0000    0.22992
361840.0000    0.02038
361880.0000   -0.15420
361920.0000   -0.19958
361960.0000    0.16512
362000.0000   -0.59982
362040.0000    0.15697
362080.0000    0.06069
362120.0000    0.13705
362160.0000    0.35133
362200.0000    0.90853
362240.0000    0.81800
362280.0000   -0.38475
362320.0000    0.53310
362360.0000   -0.16317
362400.0000    0.71451
362440.0000    1.10848
362480.0000    1.49773
362520.0000    1.24150
362560.0000    1.08546
362600.0000    1.57818
362640.0000    0.81284
362680.0000    0.40263
362720.0000    0.30788
362760.0000    0.62664
362800.0000    1.08743
362840.0000    1.33853
362880.0000    1.39539
362920.0000    0.92220
362960.0000    0.81676
363000.0000    0.45608
363040.0000    0.66184
363080.0000    0.17274
363120.0000    0.39776
363160.0000    0.00990
363200.0000    0.20915
363240.0000    0.06965
363280.0000    0.92334
363320.0000    0.61271
363360.0000    1.51978
363400.0000    1.39559
363440.0000    1.36996
363480.0000    1.58913
363520.0000    1.05460
363560.0000    1.78295
363600.0000    0.74875
363640.0000    0.80641
363680.0000    0.47223
363720.0000   -0.03422
363760.0000    0.21799
363800.0000    0.82361
363840.0000    0.43914
363880.0000    1.63171
363920.0000    1.22336
363960.0000    1.65194
364000.0000    1.21283
364040.0000    1.39636
364080.0000    0.67587
364120.0000    0.29594
364160.0000    0.90379
364200.0000    0.67660
364240.0000    0.51409
364280.0000    0.39172
364320.0000    0.69570
364360.0000    0.74179
364400.0000    1.26377
364440.0000    0.31367
364480.0000    0.02703
364520.0000    1.07913
364560.0000    1.45722
364600.0000    1.08159
364640.0000    1.05275
364680.0000    1.71621
364720.0000    1.99103
364760.0000    0.69500
364800.0000    1.03424
364840.0000    1.15729
364880.0000    0.95478
364920.0000    2.09800
364960.0000    1.67619
365000.0000    1.61212
365040.0000    2.29242
365080.0000    1.15873
365120.0000    0.82271
365160.0000    0.54244
365200.0000    0.28379
365240.0000    0.60623
365280.0000    1.40571
365320.0000    0.83697
365360.0000    0.03455
365400.0000    0.68069
365440.0000    1.20756
365480.0000    1.41814
365520.0000    0.81335
365560.0000    1.61051
365600.0000    1.69831
365640.0000    1.42617
365680.0000    1.20472
365720.0000    1.53075
365760.0000    1.23576
365800.0000    1.46719
365840.0000    1.17814
365880.0000    1.23011
365920.0000    0.77784
365960.0000    1.77336
366000.0000    1.67499
366040.0000    1.19508
366080.0000    1.23374
366120.0000    1.14771
366160.0000    1.74699
366200.0000    1.02929
366240.0000    1.68339
366280.0000    1.59617
366320.0000    1.29347
366360.0000    1.33070
366400.0000    1.24206
366440.0000    1.45749
366480.0000    0.59606
366520.0000    0.21231
366560.0000    0.95135
366600.0000    1.00369
366640.0000    0.89951
366680.0000    0.82375
366720.0000    0.74842
366760.0000    1.73502
366800.0000    1.17422
366840.0000    0.89893
366880.0000    0.18885
366920.0000    1.28935
366960.0000    1.24304
367000.0000    1.77737
367040.0000    0.82777
367080.0000    0.49173
367120.0000    1.84206
367160.0000    1.72733
367200.0000    1.70326
367240.0000    1.24358
367280.0000    1.86179
367320.0000    1.97694
367360.0000    1.11255
367400.0000    1.47512
367440.0000    1.58811
367480.0000    2.27502
367520.0000    1.25583
367560.0000    1.06673
367600.0000    0.99992
367640.0000    0.76338
367680.0000    2.23821
367720.0000    1.64365
367760.0000    0.86853
367800.0000    2.50825
367840.0000    1.26454
367880.0000    2.14066
367920.0000    1.90335
367960.0000    1.21817
368000.0000    1.34001
368040.0000    2.34728
368080.0000    2.31016
368120.0000    1.52775
368160.0000    1.38467
368200.0000    1.16885
368240.0000    0.35316
368280.0000    0.83282
368320.0000    1.41210
368360.0000    1.02585
368400.0000    1.50990
368440.0000    0.93773
368480.0000    1.24986
368520.0000    1.35195
368560.0000    1.04340
368600.0000    1.42084
368640.0000    1.99313
368680.0000    2.53204
368720.0000    1.38926
368760.0000    0.74771
368800.0000    2.59696
368840.0000    1.22973
368880.0000    0.82977
368920.0000    0.68047
368960.0000    0.80311
369000.0000    0.81548
369040.0000    0.63956
369080.0000    0.31735
369120.0000    0.66729
369160.0000    0.90511
369200.0000    0.47963
369240.0000    0.68313
369280.0000    0.93099
369320.0000    0.76950
369360.0000    1.70373
369400.0000    1.57374
369440.0000    0.35059
369480.0000    1.01043
369520.0000   -0.00573
369560.0000    0.31192
369600.0000    1.04519
369640.0000    0.67155
369680.0000    0.59280
369720.0000   -0.27864
369760.0000    0.45527
369800.0000    1.01979
369840.0000    1.21583
369880.0000    1.73706
369920.0000    1.32312
369960.0000    0.74681
370000.0000    0.45678
370040.0000    1.25703
370080.0000    0.59011
370120.0000    0.32980
370160.0000   -0.44798
370200.0000    0.72862
370240.0000    0.27973
370280.0000   -0.11058
370320.0000    0.32814
370360.0000    0.20993
370400.0000    0.16419
370440.0000   -0.01792
370480.0000    0.41151
370520.0000   -0.64535
370560.0000   -0.49996
370600.0000    0.37548
370640.0000    0.12655
370680.0000   -0.42099
370720.0000   -0.52959
370760.0000   -0.68318
370800.0000    0.27364
370840.0000    0.21076
370880.0000   -0.48028
370920.0000    0.23925
370960.0000    0.58819
371000.0000   -0.48917
371040.0000    0.37908
371080.0000    0.56222
371120.0000    0.18629
371160.0000    0.70074
371200.0000    0.93446
371240.0000    0.39657
371280.0000    0.73057
371320.0000    0.86324
371360.0000    0.22926
371400.0000    0.17115
371440.0000   -0.28407
371480.0000   -0.22669
371520.0000    0.21482
371560.0000   -0.19215
371600.0000   -0.00524
371640.0000   -0.04008
371680.0000   -0.30340
371720.0000   -0.34720
371760.0000    0.79385
371800.0000    0.20099
371840.0000    0.42885
371880.0000    0.98184
371920.0000    0.86169
371960.0000    1.47092
372000.0000    0.77650
372040.0000   -0.37915
372080.0000    1.00870
372120.0000    0.50868
372160.0000   -0.18864
372200.0000    0.04661
372240.0000   -0.16895
372280.0000   -0.00071
372320.0000    0.07768
372360.0000   -0.33328
372400.0000   -0.02010
372440.0000   -0.08764
372480.0000   -0.61400
372520.0000    0.15478
372560.0000   -0.68825
372600.0000    0.16990
372640.0000    0.90598
372680.0000    0.66264
372720.0000    0.46673
372760.0000    0.31451
372800.0000    1.70408
372840.0000    1.58544
372880.0000    1.34038
372920.0000    0.76506
372960.0000    0.38611
373000.0000   -0.46372
373040.0000    1.22982
373080.0000   -0.06416
373120.0000    0.70561
373160.0000    0.18614
373200.0000    0.92418
373240.0000    1.18685
373280.0000    0.40411
373320.0000    0.45960
373360.0000    0.68271
373400.0000    0.76170
373440.0000    0.26293
373480.0000    0.56554
373520.0000    0.11589
373560.0000    0.48714
373600.0000    0.34997
373640.0000   -0.74305
373680.0000   -0.88919
373720.0000    0.12187
373760.0000    0.32385
373800.0000    0.18958
373840.0000    1.07183
373880.0000    1.65534
373920.0000    0.90693
373960.0000    0.37023
374000.0000    0.41460
374040.0000    1.31901
374080.0000    1.72567
374120.0000    1.04124
374160.0000    1.19819
374200.0000    1.02883
374240.0000    1.34034
374280.0000    1.25961
374320.0000    0.60277
374360.0000    0.28958
374400.0000    0.93721
374440.0000    0.64296
374480.0000    1.48264
374520.0000    0.23908
374560.0000   -0.06749
374600.0000    0.24929
374640.0000    0.46454
374680.0000    0.00609
374720.0000    0.53456
374760.0000   -0.32148
374800.0000    0.08867
374840.0000   -0.10446
374880.0000    0.26545
374920.0000   -0.24572
374960.0000   -0.17298
375000.0000   -0.06620
375040.0000   -0.35143
375080.0000   -0.75248
375120.0000    0.02039
375160.0000   -0.86527
375200.0000   -0.48328
375240.0000    0.35208
375280.0000   -0.25058
375320.0000   -0.03377
375360.0000    0.44912
375400.0000   -0.17050
375440.0000    1.08179
375480.0000    0.71984
375520.0000    0.33170
375560.0000    0.52561
375600.0000   -0.05639
375640.0000    0.58916
375680.0000    0.04048
375720.0000    0.83240
375760.0000   -0.35251
375800.0000   -0.50652
375840.0000   -0.43399
375880.0000   -1.10113
375920.0000   -0.25492
375960.0000    0.00919
376000.0000   -0.75465
376040.0000   -0.81880
376080.0000   -0.94465
376120.0000   -0.38740
376160.0000   -1.18729
376200.0000   -0.40387
376240.0000   -0.58167
376280.0000   -1.08618
376320.0000   -0.17934
376360.0000   -0.55228
376400.0000    1.08228
376440.0000   -0.76881
376480.0000   -0.53951
376520.0000   -0.02102
376560.0000   -0.47719
376600.0000   -0.34423
376640.0000   -0.07031
376680.0000   -0.71657
376720.0000   -0.46295
376760.0000    0.19918
376800.0000   -0.37379
376840.0000   -0.40829
376880.0000   -0.71618
376920.0000   -0.82724
376960.0000   -0.63768
377000.0000   -0.26790
377040.0000    0.25288
377080.0000   -0.24174
377120.0000   -0.35409
377160.0000   -0.74793
377200.0000   -0.15880
377240.0000    0.15442
377280.0000    0.11715
377320.0000    0.27375
377360.0000   -0.49121
377400.0000    0.94866
377440.0000    0.26064
377480.0000    0.45970
377520.0000   -0.50802
377560.0000    0.21352
377600.0000    0.06255
377640.0000    0.01917
377680.0000   -0.37430
377720.0000   -0.16767
377760.0000    0.36713
377800.0000   -0.26727
377840.0000    0.54166
377880.0000    0.61573
377920.0000    0.03343
377960.0000   -0.28575
378000.0000    0.19406
378040.0000   -0.15503
378080.0000   -0.37944
378120.0000    0.05931
378160.0000   -1.14186
378200.0000   -0.15301
378240.0000    0.31892
378280.0000   -0.50396
378320.0000   -0.37133
378360.0000    0.06864
378400.0000   -0.02333
378440.0000   -0.64961
378480.0000   -1.02774
378520.0000   -0.38113
378560.0000    0.16668
378600.0000    0.36698
378640.0000   -0.11793
378680.0000   -0.42513
378720.0000   -0.13643
378760.0000   -0.07935
378800.0000   -0.05973
378840.0000    0.30577
378880.0000    0.75444
378920.0000   -0.01569
378960.0000   -0.35888
379000.0000   -0.11189
379040.0000   -0.80397
379080.0000   -0.73912
379120.0000   -0.70687
379160.0000    0.01573
379200.0000    0.17366
379240.0000   -0.20961
379280.0000   -0.76545
379320.0000   -0.37422
379360.0000    0.58601
379400.0000   -0.27639
379440.0000    0.37174
379480.0000   -0.04962
379520.0000   -0.12223
379560.0000   -0.41215
379600.0000   -0.05813
379640.0000    0.42805
379680.0000    0.49424
379720.0000    0.26910
379760.0000   -0.19216
379800.0000   -0.36971
379840.0000   -0.49693
379880.0000   -0.47878
379920.0000   -0.39291
379960.0000    0.41235
380000.0000   -0.10982
380040.0000    0.93203
380080.0000   -0.29885
380120.0000    0.15819
380160.0000   -0.80980
380200.0000    0.90608
380240.0000   -0.44957
380280.0000   -0.39730
380320.0000   -0.13279
380360.0000    0.04056
380400.0000   -0.12717
380440.0000    0.45139
380480.0000   -0.45586
380520.0000    0.73547
380560.0000   -0.02833
380600.0000   -0.21173
380640.0000   -0.59392
380680.0000   -0.01156
380720.0000    0.09045
380760.0000    0.07220
380800.0000    0.37027
380840.0000    0.25489
380880.0000   -0.04658
380920.0000    0.14954
380960.0000   -0.21643
381000.0000    0.06104
381040.0000    0.21454
381080.0000    0.60828
381120.0000   -0.04140
381160.0000   -0.10968
381200.0000   -0.19837
381240.0000    0.09178
381280.0000    0.41431
381320.0000   -0.40692
381360.0000    0.72096
381400.0000   -0.05088
381440.0000    1.50858
381480.0000    0.31252
381520.0000    0.30649
381560.0000    0.29818
381600.0000   -0.39884
381640.0000    0.15115
381680.0000    0.04457
381720.0000    0.55811
381760.0000    0.36996
381800.0000    0.35454
381840.0000    0.38938
381880.0000   -0.56556
381920.0000    0.24884
381960.0000   -0.22099
382000.0000    0.00545
382040.0000    0.11950
382080.0000    0.41460
382120.0000    0.80735
382160.0000    0.19303
382200.0000    0.33654
382240.0000   -0.13225
382280.0000   -0.27581
382320.0000    0.63295
382360.0000    0.70975
382400.0000    0.51834
382440.0000    0.24949
382480.0000    0.17453
382520.0000    0.15316
382560.0000    0.57154
382600.0000   -0.55140
382640.0000   -0.36418
382680.0000   -0.04473
382720.0000    0.02717
382760.0000   -0.06823
382800.0000   -0.04816
382840.0000    0.15955
382880.0000    0.50618
382920.0000    0.72988
382960.0000   -0.10166
383000.0000   -0.13970
383040.0000   -0.75683
383080.0000    0.09526
383120.0000   -0.46467
383160.0000   -0.02929
383200.0000    0.43701
383240.0000    0.62619
383280.0000    0.57748
383320.0000    0.73734
383360.0000    1.06975
383400.0000    0.01240
383440.0000   -0.21700
383480.0000   -0.02668
383520.0000    0.50711
383560.0000    0.13040
383600.0000   -0.42591
383640.0000   -0.23804
383680.0000    0.24084
383720.0000   -0.00837
383760.0000   -0.13640
383800.0000   -0.43750
383840.0000   -0.81259
383880.0000   -0.28078
383920.0000   -0.51831
383960.0000   -0.22973
384000.0000   -0.08188
384040.0000   -0.47794
384080.0000   -0.63796
384120.0000   -0.03821
384160.0000    0.18459
384200.0000   -0.34215
384240.0000   -0.68356
384280.0000   -0.17419
384320.0000   -0.60519
384360.0000   -0.47322
384400.0000   -0.78727
384440.0000   -0.20515
384480.0000    0.78176
384520.0000    0.97332
384560.0000    0.94434
384600.0000   -0.17883
384640.0000    0.22216
384680.0000    0.27347
384720.0000    0.37624
384760.0000    0.58696
384800.0000    0.59735
384840.0000    0.62797
384880.0000    0.85766
384920.0000   -0.20546
384960.0000    0.61929
385000.0000    0.54254
385040.0000    0.27828
385080.0000    0.42338
385120.0000   -0.12102
385160.0000   -0.20083
385200.0000   -0.99622
385240.0000   -0.09586
385280.0000   -0.06280
385320.0000    0.26546
385360.0000    0.87955
385400.0000    0.24879
385440.0000    0.23307
385480.0000    0.15152
385520.0000    0.42632
385560.0000    1.03936
385600.0000    0.41738
385640.0000    0.18926
385680.0000    0.47414
385720.0000    0.71922
385760.0000    0.65388
385800.0000    0.20114
385840.0000    0.83638
385880.0000    1.27058
385920.0000    1.54692
385960.0000    1.33826
386000.0000    1.27094
386040.0000    0.88892
386080.0000    0.97654
386120.0000    1.01866
386160.0000    1.14931
386200.0000   -0.13998
386240.0000    0.51244
386280.0000    1.03816
386320.0000    0.88415
386360.0000    0.54335
386400.0000    0.42669
386440.0000   -0.11182
386480.0000   -0.07476
386520.0000    0.84143
386560.0000    0.16413
386600.0000    0.39128
386640.0000    0.22514
386680.0000    0.48666
386720.0000    0.58550
386760.0000    0.83612
386800.0000    0.10723
386840.0000    0.21368
386880.0000    0.21388
386920.0000    0.46296
386960.0000    0.48774
387000.0000    0.38523
387040.0000    0.53794
387080.0000    0.94998
387120.0000    0.76475
387160.0000    0.88853
387200.0000    0.71905
387240.0000    0.13852
387280.0000    0.58771
387320.0000    0.11148
387360.0000    0.65530
387400.0000   -0.07565
387440.0000   -0.45193
387480.0000   -0.60053
387520.0000    0.17051
387560.0000    0.34624
387600.0000    0.75999
387640.0000    0.42560
387680.0000   -0.15891
387720.0000   -0.11002
387760.0000    0.47358
387800.0000    0.51625
387840.0000    1.10814
387880.0000    0.60792
387920.0000    1.27202
387960.0000    0.94911
388000.0000    1.00692
388040.0000    0.27863
388080.0000    0.59291
388120.0000    1.07209
388160.0000    0.65954
388200.0000   -0.06275
388240.0000    1.30227
388280.0000    0.36528
388320.0000    0.46848
388360.0000    0.64779
388400.0000    0.99141
388440.0000    0.26497
388480.0000    0.38958
388520.0000    0.74744
388560.0000    0.96182
388600.0000    0.93343
388640.0000    0.05436
388680.0000    0.56455
388720.0000    0.62989
388760.0000    0.10875
388800.0000    0.86762
388840.0000    1.43768
388880.0000    1.49663
388920.0000    0.86967
388960.0000    1.51514
389000.0000    1.34657
389040.0000   -0.37112
389080.0000    0.56378
389120.0000    0.22431
389160.0000    0.63744
389200.0000    0.91089
389240.0000   -0.44341
389280.0000    0.18360
389320.0000    0.53306
389360.0000    0.94765
389400.0000    0.30331
389440.0000    0.07992
389480.0000    0.48947
389520.0000    0.00244
389560.0000   -0.36300
389600.0000   -0.11383
389640.0000    0.18296
389680.0000    1.12073
389720.0000    0.62406
389760.0000    0.06948
389800.0000    0.52800
389840.0000    0.12913
389880.0000    0.20289
389920.0000    1.09166
389960.0000    0.18866
390000.0000   -0.64496
390040.0000    0.62305
390080.0000    0.77798
390120.0000    0.53918
390160.0000    0.26074
390200.0000    0.13633
390240.0000   -0.24182
390280.0000   -0.51430
390320.0000    0.66405
390360.0000   -0.05660
390400.0000   -0.18688
390440.0000    0.05586
390480.0000    0.72458
390520.0000    0.63423
390560.0000    0.91622
390600.0000    1.44740
390640.0000    0.61190
390680.0000    0.18989
390720.0000    0.03349
390760.0000    0.26273
390800.0000   -0.79521
390840.0000   -0.20183
390880.0000    0.53313
390920.0000   -0.18166
390960.0000    0.37403
391000.0000    0.01871
391040.0000    0.86322
391080.0000    0.48456
391120.0000    0.44211
391160.0000   -0.47158
391200.0000    0.51712
391240.0000    0.24525
391280.0000    0.10417
391320.0000    0.02059
391360.0000    0.34799
391400.0000    0.19501
391440.0000    1.12398
391480.0000    0.24248
391520.0000    1.15959
391560.0000    0.58831
391600.0000    0.60924
391640.0000    0.73213
391680.0000    1.17165
391720.0000    1.17917
391760.0000    1.25059
391800.0000    0.81120
391840.0000    1.19643
391880.0000    1.17774
391920.0000    1.26235
391960.0000    0.14215
392000.0000    0.71350
392040.0000    1.44108
392080.0000    1.20712
392120.0000    0.41681
392160.0000    0.36102
392200.0000    0.14506
392240.0000    0.83626
392280.0000    0.45717
392320.0000    0.71156
392360.0000    0.32185
392400.0000   -0.25609
392440.0000    0.11769
392480.0000   -0.08506
392520.0000   -0.73719
392560.0000    0.06877
392600.0000    0.15990
392640.0000    0.38329
392680.0000    1.21656
392720.0000    0.62376
392760.0000    0.04429
392800.0000    0.97573
392840.0000    1.07726
392880.0000    1.73002
392920.0000    0.59308
392960.0000    0.81274
393000.0000    0.54189
393040.0000    0.04372
393080.0000    0.65934
393120.0000    0.58537
393160.0000    0.39116
393200.0000    1.05357
393240.0000    1.27046
393280.0000    1.48141
393320.0000    1.57517
393360.0000    1.95819
393400.0000    0.61385
393440.0000    0.74729
393480.0000    1.17886
393520.0000    0.50058
393560.0000    0.79869
393600.0000    1.25108
393640.0000    0.88061
393680.0000    1.25420
393720.0000    0.99901
393760.0000    0.97306
393800.0000    0.55659
393840.0000    0.57646
393880.0000    1.25819
393920.0000    0.59248
393960.0000    1.10923
394000.0000    0.59247
394040.0000    0.95751
394080.0000    0.93187
394120.0000    0.90582
394160.0000    0.88535
394200.0000    0.50254
394240.0000   -0.01722
394280.0000    0.57003
394320.0000    1.26024
394360.0000    0.67856
394400.0000    1.88858
394440.0000    1.44453
394480.0000    1.56420
394520.0000    0.95327
394560.0000    1.20282
394600.0000    0.19341
394640.0000   -0.01444
394680.0000    1.02402
394720.0000    0.46608
394760.0000    0.45222
394800.0000    0.68749
394840.0000    0.73902
394880.0000    1.05540
394920.0000    0.82463
394960.0000    0.83409
395000.0000    0.75467
395040.0000    1.70384
395080.0000    1.29905
395120.0000    1.69467
395160.0000    1.89582
395200.0000    0.47551
395240.0000    1.00390
395280.0000    0.86499
395320.0000    0.48357
395360.0000    0.85145
395400.0000    1.16385
395440.0000    0.72721
395480.0000    1.01783
395520.0000    0.01068
395560.0000    0.35963
395600.0000    1.09848
395640.0000   -0.21430
395680.0000    0.57377
395720.0000    0.66938
395760.0000    0.46374
395800.0000    0.56341
395840.0000    0.47075
395880.0000   -0.18654
395920.0000    0.12384
395960.0000    0.64738
396000.0000    0.42485
396040.0000    0.59245
396080.0000    1.17632
396120.0000    0.90348
396160.0000    0.27859
396200.0000    0.48539
396240.0000    0.92980
396280.0000    0.99508
396320.0000    1.03922
396360.0000    0.75938
396400.0000    0.88899
396440.0000    0.67207
396480.0000    0.90893
396520.0000    0.16663
396560.0000    0.49380
396600.0000    0.73970
396640.0000    0.15099
396680.0000    0.19272
396720.0000    0.82526
396760.0000   -0.10247
396800.0000   -0.01021
396840.0000   -0.40111
396880.0000   -0.16661
396920.0000   -0.30683
396960.0000   -0.27657
397000.0000    1.16461
397040.0000    0.82342
397080.0000    0.34029
397120.0000    0.22612
397160.0000   -0.15327
397200.0000   -0.38732
397240.0000    0.02818
397280.0000    0.16523
397320.0000    0.23779
397360.0000    0.44891
397400.0000    0.83424
397440.0000   -0.04740
397480.0000    0.43473
397520.0000    1.03795
397560.0000    0.12992
397600.0000    0.99619
397640.0000    0.27493
397680.0000    1.24736
397720.0000    1.03961
397760.0000    0.40723
397800.0000    1.19143
397840.0000    0.91013
397880.0000    0.96125
397920.0000    0.97754
397960.0000    0.29828
398000.0000    1.01638
398040.0000    1.01999
398080.0000   -0.13373
398120.0000    0.34443
398160.0000    0.29523
398200.0000    0.17043
398240.0000    0.38098
398280.0000    0.64700
398320.0000    1.94244
398360.0000    0.56818
398400.0000   -0.12091
398440.0000    0.97386
398480.0000    0.04546
398520.0000    0.32926
398560.0000    1.01211
398600.0000    1.65519
398640.0000    1.46319
398680.0000    0.84654
398720.0000    1.08832
398760.0000    1.44575
398800.0000    1.04475
398840.0000    1.40631
398880.0000    1.23524
398920.0000    1.33096
398960.0000    0.83085
399000.0000    0.25765
399040.0000    0.75478
399080.0000    0.63446
399120.0000    0.73090
399160.0000    0.24899
399200.0000    1.03993
399240.0000    0.61958
399280.0000    0.32550
399320.0000    0.47418
399360.0000    0.40445
399400.0000   -0.15293
399440.0000    1.03877
399480.0000    0.17961
399520.0000    0.53085
399560.0000    0.07645
399600.0000   -0.11932
399640.0000    0.64365
399680.0000   -0.05658
399720.0000    0.52501
399760.0000    0.18163
399800.0000    0.91200
399840.0000    0.29518
399880.0000   -0.10906
399920.0000    0.27998
399960.0000    0.73298
400000.0000    0.38565
400040.0000    0.36019
400080.0000    1.13680
400120.0000    1.15292
400160.0000    1.10834
400200.0000   -0.16443
400240.0000    0.32210
400280.0000    0.01701
400320.0000    0.62056
400360.0000    0.51646
400400.0000    1.50773
400440.0000    0.84107
400480.0000    0.55463
400520.0000    0.32986
400560.0000    0.13574
400600.0000    0.30394
400640.0000    0.26155
400680.0000    0.47884
400720.0000   -0.48259
400760.0000    0.56992
400800.0000    0.34328
400840.0000    0.40954
400880.0000    0.76569
400920.0000    0.11600
400960.0000   -0.11986
401000.0000    0.86592
401040.0000    0.73832
401080.0000    1.01843
401120.0000    0.35154
401160.0000    0.52910
401200.0000    0.80932
401240.0000    0.99194
401280.0000    0.33943
401320.0000    0.62812
401360.0000   -0.43394
401400.0000    1.04623
401440.0000    0.24145
401480.0000    0.47315
401520.0000    0.20701
401560.0000    0.34820
401600.0000    0.68001
401640.0000    0.10559
401680.0000    0.30846
401720.0000    0.74582
401760.0000    1.08507
401800.0000    1.83112
401840.0000    0.88761
401880.0000    1.02935
401920.0000    0.98017
401960.0000    0.66690
402000.0000    0.92603
402040.0000    0.82062
402080.0000    0.58680
402120.0000    0.26039
402160.0000    0.35958
402200.0000   -0.40135
402240.0000   -0.12898
402280.0000    0.91579
402320.0000   -0.70812
402360.0000    0.78916
402400.0000    0.05627
402440.0000   -0.10863
402480.0000    0.10957
402520.0000    0.36314
402560.0000    0.27013
402600.0000   -0.72891
402640.0000    0.11874
402680.0000    0.04023
402720.0000   -0.14592
402760.0000   -0.15660
402800.0000    0.01105
402840.0000    0.26657
402880.0000    0.01759
402920.0000   -0.34940
402960.0000   -0.57612
403000.0000   -0.54774
403040.0000    0.13202
403080.0000   -0.41545
403120.0000   -0.43753
403160.0000    0.38982
403200.0000    0.14192
403240.0000    0.57833
403280.0000    0.12412
403320.0000   -0.05371
403360.0000   -0.20219
403400.0000    0.53349
403440.0000    0.45015
403480.0000   -0.49788
403520.0000   -0.44275
403560.0000   -0.39686
403600.0000    0.02849
403640.0000   -0.04618
403680.0000   -0.43685
403720.0000    0.66268
403760.0000    0.91318
403800.0000    0.22017
403840.0000    0.30379
403880.0000    0.24186
403920.0000    0.42339
403960.0000   -0.29210
404000.0000    0.03442
404040.0000   -0.01193
404080.0000    0.17699
404120.0000   -0.76946
404160.0000    0.16267
404200.0000   -0.08036
404240.0000   -0.26289
404280.0000   -0.26058
404320.0000    0.72042
404360.0000    0.46262
404400.0000    0.02511
404440.0000   -0.19064
404480.0000   -0.41004
404520.0000    0.31238
404560.0000    0.28382
404600.0000    0.22176
404640.0000    0.38755
404680.0000    0.37699
404720.0000    0.53933
404760.0000    0.39784
404800.0000   -0.03717
404840.0000   -0.38095
404880.0000    0.21456
404920.0000   -0.30481
404960.0000   -0.58393
405000.0000   -0.51828
405040.0000    0.10150
405080.0000   -0.23831
405120.0000   -0.04250
405160.0000    0.35424
405200.0000    0.11832
405240.0000   -0.18286
405280.0000   -0.35024
405320.0000   -0.70844
405360.0000   -0.55379
405400.0000   -0.41998
405440.0000   -0.07752
405480.0000   -0.63839
405520.0000    0.08507
405560.0000   -0.06148
405600.0000    0.60982
405640.0000   -0.01179
405680.0000   -0.11580
405720.0000    0.25406
405760.0000    0.19408
405800.0000   -0.35279
405840.0000   -0.34518
405880.0000   -0.19453
405920.0000   -0.36555
405960.0000   -0.24805
406000.0000    0.55308
406040.0000    0.42196
406080.0000   -0.22374
406120.0000    0.33762
406160.0000   -0.20063
406200.0000    0.15215
406240.0000    0.02263
406280.0000   -0.23427
406320.0000   -0.66582
406360.0000   -1.04371
406400.0000    0.03314
406440.0000    0.04330
406480.0000   -0.08211
406520.0000   -0.25928
406560.0000    0.51244
406600.0000   -0.35604
406640.0000    0.08271
406680.0000   -0.27043
406720.0000    0.10136
406760.0000    0.09373
406800.0000   -0.28794
406840.0000   -0.04272
406880.0000   -0.01785
406920.0000   -0.63832
406960.0000   -0.48615
407000.0000   -0.55406
407040.0000    0.03183
407080.0000    0.00215
407120.0000    0.17115
407160.0000   -0.33165
407200.0000    0.48930
407240.0000   -0.80825
407280.0000    0.08443
407320.0000   -0.47040
407360.0000    0.52213
407400.0000   -0.70097
407440.0000   -0.29408
407480.0000   -0.66925
407520.0000   -0.33619
407560.0000   -0.35664
407600.0000   -0.27782
407640.0000   -0.74770
407680.0000   -1.29464
407720.0000   -0.98378
407760.0000   -1.09064
407800.0000    0.61135
407840.0000   -0.11331
407880.0000   -0.35268
407920.0000    0.63247
407960.0000    0.42515
408000.0000    0.21762
408040.0000    0.51517
408080.0000    0.23486
408120.0000    0.14167
408160.0000   -0.28765
408200.0000    0.43768
408240.0000   -0.00294
408280.0000    0.29801
408320.0000   -0.02061
408360.0000    0.03857
408400.0000    0.47449
408440.0000    0.11480
408480.0000    0.04782
408520.0000    0.66735
408560.0000    0.23311
408600.0000   -0.80976
408640.0000   -0.02329
408680.0000    0.24006
408720.0000    0.05806
408760.0000   -0.13666
408800.0000   -0.65524
408840.0000   -0.20715
408880.0000   -0.21802
408920.0000    0.10498
408960.0000    0.22859
409000.0000    0.28215
409040.0000   -0.10091
409080.0000    0.54661
409120.0000    0.31523
409160.0000   -0.17401
409200.0000    0.36391
409240.0000    0.24313
409280.0000   -0.76535
409320.0000   -0.42678
409360.0000   -0.93592
409400.0000    0.05506
409440.0000    0.09120
409480.0000   -0.16214
409520.0000   -0.52830
409560.0000    0.41221
409600.0000   -0.37148
409640.0000   -0.49114
409680.0000   -1.05859
409720.0000   -0.49276
409760.0000   -0.11335
409800.0000    0.14229
409840.0000   -0.54437
409880.0000   -0.63790
409920.0000   -0.11386
409960.0000    1.07768
410000.0000    0.33364
410040.0000    0.51413
410080.0000   -0.23092
410120.0000   -0.45686
410160.0000   -0.72677
410200.0000    0.16983
410240.0000   -0.56572
410280.0000   -0.16963
410320.0000    0.48371
410360.0000   -0.24741
410400.0000    0.26662
410440.0000    0.08465
410480.0000    0.13806
410520.0000   -0.41877
410560.0000   -0.27497
410600.0000    0.68651
410640.0000    0.27066
410680.0000   -0.05291
410720.0000    0.55757
410760.0000    0.10367
410800.0000   -0.01722
410840.0000   -0.30967
410880.0000   -0.45909
410920.0000   -0.80144
410960.0000   -0.70188
411000.0000   -0.79788
411040.0000   -0.68507
411080.0000   -1.30173
411120.0000   -1.06097
411160.0000   -0.36951
411200.0000   -0.83408
411240.0000   -0.04446
411280.0000   -0.67070
411320.0000   -0.66013
411360.0000   -0.74633
411400.0000    0.00313
411440.0000   -0.42135
411480.0000    0.23101
411520.0000   -0.61995
411560.0000   -0.43180
411600.0000   -0.82955
411640.0000   -1.42852
411680.0000   -0.48258
411720.0000   -0.25815
411760.0000   -0.40884
411800.0000   -0.26758
411840.0000   -0.74216
411880.0000   -0.35832
411920.0000   -1.07638
411960.0000   -1.09426
412000.0000   -1.34132
412040.0000   -1.36838
412080.0000   -1.20854
412120.0000   -1.10402
412160.0000   -0.49926
412200.0000   -0.20383
412240.0000   -0.97596
412280.0000   -0.69507
412320.0000   -0.45286
412360.0000   -0.35793
412400.0000   -0.01248
412440.0000   -0.38326
412480.0000    0.50244
412520.0000   -0.03584
412560.0000   -0.76219
412600.0000    0.14835
412640.0000   -0.52267
412680.0000   -1.03536
412720.0000   -1.02270
412760.0000   -0.00907
412800.0000   -0.46379
412840.0000   -0.39464
412880.0000   -0.44184
412920.0000   -0.75667
412960.0000   -0.75033
413000.0000   -0.15197
413040.0000   -0.28399
413080.0000   -0.16619
413120.0000   -0.68098
413160.0000   -0.22099
413200.0000   -1.08392
413240.0000   -1.22407
413280.0000   -0.18996
413320.0000   -0.16050
413360.0000   -0.34886
413400.0000    0.02285
413440.0000    0.27629
413480.0000   -0.26988
413520.0000   -0.77724
413560.0000   -0.30774
413600.0000   -0.07272
413640.0000    1.13774
413680.0000    0.09359
413720.0000   -0.38638
413760.0000   -0.14849
413800.0000    0.03621
413840.0000   -0.55797
413880.0000   -0.18482
413920.0000    0.65564
413960.0000   -0.00982
414000.0000    0.10913
414040.0000   -0.11804
414080.0000   -0.11971
414120.0000    0.86452
414160.0000    0.90423
414200.0000    0.21891
414240.0000    0.77442
414280.0000    0.23762
414320.0000    0.54781
414360.0000    0.24609
414400.0000   -0.02626
414440.0000    0.11741
414480.0000   -0.39232
414520.0000   -0.13265
414560.0000   -0.04873
414600.0000   -0.31174
414640.0000   -0.62275
414680.0000   -0.37021
414720.0000   -0.59621
414760.0000   -0.52027
414800.0000   -0.84723
414840.0000   -0.80947
414880.0000   -0.53807
414920.0000    0.19125
414960.0000   -0.28766
415000.0000   -1.13748
415040.0000    0.19685
415080.0000   -0.90619
415120.0000   -0.99292
415160.0000   -0.51269
415200.0000    0.11204
415240.0000   -0.49919
415280.0000   -0.54700
415320.0000   -0.54188
415360.0000    0.05752
415400.0000   -0.40184
415440.0000   -0.26464
415480.0000   -0.17496
415520.0000    0.07840
415560.0000    0.15226
415600.0000   -0.24187
415640.0000   -0.10417
415680.0000   -0.01963
415720.0000    0.06407
415760.0000   -0.00718
415800.0000   -0.59779
415840.0000   -0.21382
415880.0000   -0.20535
415920.0000   -0.33752
415960.0000   -0.58519
416000.0000   -0.67077
416040.0000   -0.07479
416080.0000   -0.34453
416120.0000   -0.53563
416160.0000   -0.50731
416200.0000    0.24307
416240.0000   -0.22532
416280.0000   -0.28467
416320.0000    0.05045
416360.0000   -1.12282
416400.0000   -0.16211
416440.0000   -0.37229
416480.0000   -0.86355
416520.0000   -0.13968
416560.0000   -0.67210
416600.0000   -0.66550
416640.0000   -0.86134
416680.0000   -1.24476
416720.0000   -1.37604
416760.0000   -0.86250
416800.0000   -0.71133
416840.0000   -1.25336
416880.0000   -0.09551
416920.0000   -0.16100
416960.0000    0.10688
417000.0000   -0.53732
417040.0000   -1.34361
417080.0000   -0.07759
417120.0000   -0.89711
417160.0000   -0.80342
417200.0000   -1.81910
417240.0000   -0.78142
417280.0000   -0.82750
417320.0000   -0.94862
417360.0000   -1.27740
417400.0000   -1.75605
417440.0000   -1.77382
417480.0000   -1.77611
417520.0000   -1.71364
417560.0000   -1.51504
417600.0000   -1.50874
417640.0000   -0.75182
417680.0000   -1.19632
417720.0000   -1.55199
417760.0000   -1.16625
417800.0000   -0.49312
417840.0000   -0.59972
417880.0000   -0.33098
417920.0000   -0.69819
417960.0000   -1.49898
418000.0000   -1.89939
418040.0000   -1.23991
418080.0000   -1.19186
418120.0000   -0.52875
418160.0000   -1.49460
418200.0000   -0.20362
418240.0000    0.91030
418280.0000   -0.81565
418320.0000   -0.12989
418360.0000   -0.16702
418400.0000   -0.34399
418440.0000   -1.17783
418480.0000   -0.58541
418520.0000   -0.30460
418560.0000   -0.63182
418600.0000   -1.42625
418640.0000   -0.78077
418680.0000   -0.23289
418720.0000   -0.04011
418760.0000   -0.63230
418800.0000   -0.24493
418840.0000   -0.39751
418880.0000    0.57830
418920.0000    0.17874
418960.0000   -0.32875
419000.0000   -0.43047
419040.0000   -0.02365
419080.0000   -0.77503
419120.0000   -0.20780
419160.0000   -0.84339
419200.0000    0.11133
419240.0000   -0.10606
419280.0000    0.64019
419320.0000    0.56049
419360.0000    0.08784
419400.0000    0.18173
419440.0000    0.52097
419480.0000    0.06499
419520.0000   -0.27197
419560.0000   -0.14201
419600.0000   -0.67925
419640.0000   -0.80327
419680.0000   -0.31934
419720.0000   -0.88170
419760.0000   -0.50013
419800.0000   -0.29547
419840.0000    0.54083
419880.0000   -0.18230
419920.0000    0.24722
419960.0000   -0.83570
420000.0000   -0.85882
420040.0000   -1.35225
420080.0000   -0.16342
420120.0000   -1.58577
420160.0000   -0.75260
420200.0000    0.18144
420240.0000   -0.46246
420280.0000   -0.57313
420320.0000    0.02224
420360.0000   -0.85351
420400.0000   -1.12807
420440.0000   -0.77130
420480.0000   -0.03578
420520.0000    0.41386
420560.0000   -0.64623
420600.0000    0.67784
420640.0000    1.16808
420680.0000    0.17679
420720.0000    1.20469
420760.0000   -0.39010
420800.0000   -0.19875
420840.0000    0.11867
420880.0000    0.46826
420920.0000   -1.58578
420960.0000   -0.35085
421000.0000   -0.26776
421040.0000   -0.40032
421080.0000   -0.13572
421120.0000   -0.27197
421160.0000    0.24036
421200.0000    0.09760
421240.0000    0.09729
421280.0000    0.40203
421320.0000    0.21963
421360.0000   -0.29017
421400.0000    0.00011
421440.0000    0.71605
421480.0000    0.17832
421520.0000    0.86356
421560.0000   -0.13891
421600.0000   -1.03372
421640.0000   -0.76034
421680.0000   -0.44683
421720.0000   -0.91486
421760.0000   -0.01760
421800.0000   -0.38616
421840.0000   -0.50141
421880.0000   -0.64889
421920.0000   -1.22551
421960.0000   -0.95834
422000.0000   -0.42770
422040.0000   -1.01762
422080.0000   -0.75788
422120.0000   -1.20187
422160.0000   -0.88064
422200.0000   -0.76214
422240.0000   -0.18207
422280.0000   -0.32768
422320.0000    0.26107
422360.0000   -0.28386
422400.0000    0.56263
422440.0000    0.92393
422480.0000    0.32457
422520.0000   -0.53645
422560.0000   -0.85509
422600.0000   -1.12857
422640.0000    0.65555
422680.0000   -0.58500
422720.0000   -1.01509
422760.0000    0.09854
422800.0000   -0.63358
422840.0000    0.19081
422880.0000   -0.86969
422920.0000   -0.00928
422960.0000   -1.00519
423000.0000   -0.53763
423040.0000   -0.39864
423080.0000    0.79588
423120.0000    0.34701
423160.0000   -0.00482
423200.0000    0.39664
423240.0000    0.90734
423280.0000    0.09372
423320.0000   -1.42734
423360.0000   -0.16856
423400.0000   -0.41894
423440.0000    0.54403
423480.0000   -0.10838
423520.0000   -0.19366
423560.0000   -0.19482
423600.0000    0.01967
423640.0000   -0.70860
423680.0000   -0.11290
423720.0000    0.63988
423760.0000   -0.04727
423800.0000    0.27904
423840.0000    0.10347
423880.0000    0.69130
423920.0000   -0.36819
423960.0000   -0.01622
424000.0000    0.05010
424040.0000    0.55184
424080.0000    0.68469
424120.0000    0.57998
424160.0000    0.16743
424200.0000    0.11130
424240.0000    0.18626
424280.0000    0.82012
424320.0000    0.80679
424360.0000    0.37831
424400.0000    0.52030
424440.0000    0.90608
424480.0000    0.48281
424520.0000    0.91207
424560.0000    1.04021
424600.0000    0.80635
424640.0000    1.60070
424680.0000    0.02387
424720.0000    1.06428
424760.0000    0.42629
424800.0000   -0.07591
424840.0000   -0.26055
424880.0000    0.50326
424920.0000    0.10035
424960.0000    0.94026
425000.0000    1.06980
425040.0000    0.51145
425080.0000    0.26637
425120.0000    0.72118
425160.0000    0.15952
425200.0000    0.70670
425240.0000   -0.09173
425280.0000    0.81426
425320.0000    0.05327
425360.0000    0.53669
425400.0000    0.71332
425440.0000    0.58371
425480.0000    0.43328
425520.0000   -0.00851
425560.0000   -1.20260
425600.0000   -0.39509
425640.0000   -0.92212
425680.0000   -0.66690
425720.0000   -0.23208
425760.0000   -0.20263
425800.0000   -0.68198
425840.0000   -0.49747
425880.0000   -0.78827
425920.0000   -0.75503
425960.0000   -0.47693
426000.0000   -1.36102
426040.0000   -1.07848
426080.0000   -1.17889
426120.0000   -0.73215
426160.0000   -0.73229
426200.0000   -0.26912
426240.0000   -0.33238
426280.0000   -0.51512
426320.0000   -0.09149
426360.0000    0.15362
426400.0000   -0.75636
426440.0000   -0.12786
426480.0000   -0.55455
426520.0000   -0.13079
426560.0000    0.07316
426600.0000   -0.29801
426640.0000   -0.87290
426680.0000   -1.13293
426720.0000   -1.21989
426760.0000   -0.13631
426800.0000   -0.44069
426840.0000   -0.66631
426880.0000   -0.10760
426920.0000    0.41676
426960.0000    0.27447
427000.0000   -0.53828
427040.0000    0.03542
427080.0000    0.20255
427120.0000   -0.25163
427160.0000    0.07998
427200.0000   -0.25623
427240.0000   -0.47331
427280.0000   -0.99014
427320.0000   -1.28094
427360.0000   -0.70574
427400.0000   -0.90766
427440.0000    0.09508
427480.0000   -0.63827
427520.0000   -0.83355
427560.0000   -0.81709
427600.0000   -0.42310
427640.0000   -0.14492
427680.0000    0.24023
427720.0000   -0.02158
427760.0000   -1.11939
427800.0000   -1.13064
427840.0000   -0.77894
427880.0000   -0.74822
427920.0000   -0.79996
427960.0000   -1.11482
428000.0000   -1.07013
428040.0000   -1.84039
428080.0000   -1.07493
428120.0000   -0.81518
428160.0000   -1.38022
428200.0000   -0.86962
428240.0000   -0.92916
428280.0000   -0.63961
428320.0000   -1.39140
428360.0000   -0.39316
428400.0000    0.21583
428440.0000   -0.94452
428480.0000   -0.63378
428520.0000   -1.12255
428560.0000    0.17337
428600.0000   -0.70851
428640.0000   -0.97574
428680.0000   -0.14149
428720.0000   -0.29948
428760.0000   -0.13649
428800.0000   -0.47693
428840.0000   -0.47716
428880.0000    0.41440
428920.0000   -0.51867
428960.0000   -0.69099
429000.0000   -1.09137
429040.0000   -0.29965
429080.0000   -0.93633
429120.0000   -0.78507
429160.0000   -0.59711
429200.0000   -0.56268
429240.0000   -1.32550
429280.0000   -0.47056
429320.0000   -1.06677
429360.0000   -1.00598
429400.0000   -0.31097
429440.0000   -0.47828
429480.0000   -0.72144
429520.0000   -0.42955
429560.0000   -0.08851
429600.0000   -0.27619
429640.0000   -0.67827
429680.0000   -0.63018
429720.0000   -0.49234
429760.0000   -0.37566
429800.0000    0.33848
429840.0000    0.21305
429880.0000    0.67604
429920.0000    0.38415
429960.0000   -0.24351
430000.0000    0.01179
430040.0000   -0.00455
430080.0000   -0.82719
430120.0000   -0.42313
430160.0000   -0.22065
430200.0000    0.23577
430240.0000    0.37062
430280.0000   -0.33213
430320.0000   -0.96129
430360.0000   -0.16566
430400.0000   -0.74698
430440.0000   -0.69049
430480.0000    0.02498
430520.0000   -0.42763
430560.0000    0.30513
430600.0000    0.12343
430640.0000   -0.02805
430680.0000   -0.24439
430720.0000   -0.67554
430760.0000   -0.14236
430800.0000   -0.42356
430840.0000    0.41608
430880.0000   -0.01316
430920.0000   -0.24038
430960.0000    0.22910
431000.0000    0.71886
431040.0000    0.24944
431080.0000   -0.54172
431120.0000   -0.24524
431160.0000    0.25960
431200.0000    0.20660
431240.0000    0.02739
431280.0000   -0.34832
431320.0000    0.48001
431360.0000   -0.18352
431400.0000    0.19844
431440.0000   -0.64456
431480.0000   -0.09610
431520.0000   -0.44923
431560.0000   -0.73139
431600.0000   -0.79679
431640.0000   -0.70246
431680.0000   -0.11832
431720.0000    0.36668
431760.0000    0.28439
431800.0000   -0.72330
431840.0000   -0.83316
431880.0000   -0.82699
431920.0000   -0.48451
431960.0000   -0.35357
432000.0000   -0.57404
432040.0000   -0.04079
432080.0000    0.79983
432120.0000   -0.26165
432160.0000    0.04223
432200.0000   -0.26380
432240.0000   -0.68297
432280.0000   -0.49318
432320.0000    0.06910
432360.0000    0.50520
432400.0000    0.24686
432440.0000    0.16687
432480.0000   -0.31744
432520.0000    0.78089
432560.0000    0.00929
432600.0000   -0.35261
432640.0000    0.46023
432680.0000    0.13472
432720.0000    0.49763
432760.0000   -0.03970
432800.0000    0.19405
432840.0000    0.11813
432880.0000    0.20258
432920.0000    0.51296
432960.0000    0.85057
433000.0000   -0.31271
433040.0000    0.40488
433080.0000    0.81814
433120.0000    1.15629
433160.0000   -0.02414
433200.0000    0.04731
433240.0000    0.26715
433280.0000    0.84874
433320.0000    0.96899
433360.0000    0.93119
433400.0000    0.50222
433440.0000    0.19322
433480.0000    0.43403
433520.0000    0.70834
433560.0000    0.51196
433600.0000    0.29076
433640.0000    0.34391
433680.0000    0.80412
433720.0000    0.02788
433760.0000    0.63394
433800.0000   -0.24706
433840.0000    0.60363
433880.0000    0.47902
433920.0000    0.09140
433960.0000    0.26011
434000.0000    0.20316
434040.0000   -0.03028
434080.0000    0.09546
434120.0000    0.63703
434160.0000    0.41616
434200.0000    0.52904
434240.0000    0.63631
434280.0000    1.09018
434320.0000    0.89258
434360.0000    0.89715
434400.0000    0.32566
434440.0000   -0.07069
434480.0000    0.06714
434520.0000    0.05947
434560.0000   -0.45311
434600.0000    0.15662
434640.0000    0.40256
434680.0000   -0.02264
434720.0000    0.76412
434760.0000    0.16174
434800.0000   -0.14400
434840.0000    0.63841
434880.0000    0.07874
434920.0000   -0.13640
434960.0000    0.40291
435000.0000    0.32543
435040.0000   -0.02722
435080.0000   -0.30676
435120.0000    0.75914
435160.0000    1.28212
435200.0000    0.88494
435240.0000    0.73307
435280.0000    0.78562
435320.0000    0.45944
435360.0000   -0.28606
435400.0000    0.15394
435440.0000    0.17874
435480.0000    0.91755
435520.0000    0.15501
435560.0000    0.32095
435600.0000   -0.37452
435640.0000   -0.36728
435680.0000    0.17716
435720.0000    0.63720
435760.0000   -0.00587
435800.0000   -0.04451
435840.0000    1.05273
435880.0000    0.35402
435920.0000    0.57678
435960.0000    0.59777
436000.0000    0.26174
436040.0000    0.24093
436080.0000    0.50886
436120.0000   -0.08075
436160.0000   -0.67014
436200.0000   -0.11489
436240.0000    0.05058
436280.0000   -0.31912
436320.0000   -0.02321
436360.0000   -0.19474
436400.0000    0.32420
436440.0000   -0.09413
436480.0000    0.62173
436520.0000    0.58018
436560.0000    0.77927
436600.0000    0.65857
436640.0000    0.51133
436680.0000    0.21490
436720.0000    0.39334
436760.0000    0.42170
436800.0000   -0.16356
436840.0000    0.05829
436880.0000   -0.40586
436920.0000    0.14813
436960.0000    0.96816
437000.0000    1.03462
437040.0000   -0.07086
437080.0000    0.29659
437120.0000    1.26118
437160.0000    0.45125
437200.0000    0.55906
437240.0000    0.06923
437280.0000    0.81651
437320.0000    0.05371
437360.0000   -0.09743
437400.0000   -0.21235
437440.0000    0.14815
437480.0000   -0.31762
437520.0000   -0.39677
437560.0000    0.60677
437600.0000    0.20254
437640.0000   -0.03615
437680.0000    0.51268
437720.0000    0.25105
437760.0000   -0.32488
437800.0000   -0.16374
437840.0000   -0.79110
437880.0000   -0.03061
437920.0000    0.58698
437960.0000   -0.47645
438000.0000   -0.19551
438040.0000    0.55585
438080.0000    0.45410
438120.0000    0.74832
438160.0000    0.75778
438200.0000    0.51221
438240.0000    0.36830
438280.0000    0.82329
438320.0000   -0.12553
438360.0000    0.70743
438400.0000    0.43418
438440.0000    0.98638
438480.0000    0.60078
438520.0000    0.69788
438560.0000    1.04284
438600.0000    0.86367
438640.0000   -0.03859
438680.0000    0.32442
438720.0000    0.23792
438760.0000    0.72465
438800.0000   -0.25175
438840.0000    0.45426
438880.0000    0.23601
438920.0000    0.18399
438960.0000   -0.02030
439000.0000    0.45375
439040.0000   -0.21425
439080.0000   -0.46395
439120.0000   -0.30685
439160.0000   -0.00478
439200.0000    0.07871
439240.0000   -0.20050
439280.0000   -0.10354
439320.0000    0.51482
439360.0000   -0.83081
439400.0000    0.91284
439440.0000   -0.05743
439480.0000   -0.05713
439520.0000    0.47551
439560.0000   -0.71827
439600.0000   -0.08713
439640.0000    0.44740
439680.0000    0.29061
439720.0000   -0.20571
439760.0000   -0.02816
439800.0000    0.16023
439840.0000    1.24203
439880.0000    0.00704
439920.0000    0.00882
439960.0000   -0.01849
440000.0000   -0.18573
440040.0000    0.16643
440080.0000    0.31409
440120.0000    0.47780
440160.0000    0.31978
440200.0000   -0.10962
440240.0000    0.02335
440280.0000   -1.04150
440320.0000   -0.49119
440360.0000   -0.52539
440400.0000   -0.07379
440440.0000    0.45215
440480.0000    0.55823
440520.0000    0.21693
440560.0000    0.62529
440600.0000    0.94978
440640.0000    0.21228
440680.0000    0.23238
440720.0000    0.21467
440760.0000   -0.05679
440800.0000   -0.68987
440840.0000    0.16267
440880.0000   -0.38305
440920.0000   -0.64545
440960.0000    0.21703
441000.0000    0.80292
441040.0000   -0.01574
441080.0000    0.57761
441120.0000    0.02549
441160.0000    0.38134
441200.0000    0.44175
441240.0000    0.14082
441280.0000    0.56481
441320.0000    0.84932
441360.0000   -0.03925
441400.0000    0.25407
441440.0000    0.52633
441480.0000   -0.36944
441520.0000    0.48820
441560.0000    0.25955
441600.0000    0.42511
441640.0000    0.25329
441680.0000    0.31413
441720.0000   -0.51872
441760.0000   -0.47360
441800.0000   -0.25566
441840.0000   -0.86492
441880.0000   -0.34556
441920.0000   -0.56833
441960.0000    0.33497
442000.0000   -0.17140
442040.0000   -0.08545
442080.0000    0.39447
442120.0000   -0.19059
442160.0000    0.53866
442200.0000   -0.05222
442240.0000   -0.10488
442280.0000   -0.10053
442320.0000   -0.19979
442360.0000    0.48256
442400.0000    0.02909
442440.0000    0.74117
442480.0000    0.10749
442520.0000    0.01688
442560.0000    0.87041
442600.0000    0.24562
442640.0000   -0.48505
442680.0000   -0.56065
442720.0000   -0.69160
442760.0000   -0.41330
442800.0000   -0.70538
442840.0000   -0.25975
442880.0000    0.85110
442920.0000    0.18634
442960.0000   -0.17899
443000.0000    0.32444
443040.0000    0.93732
443080.0000   -0.06958
443120.0000   -0.56382
443160.0000    0.63834
443200.0000    0.27727
443240.0000   -0.30099
443280.0000   -0.25314
443320.0000    0.62789
443360.0000    0.46492
443400.0000    0.44059
443440.0000    0.10127
443480.0000    0.61434
443520.0000    0.05616
443560.0000    0.31695
443600.0000    0.46781
443640.0000    0.52127
443680.0000    0.06770
443720.0000    0.78759
443760.0000    0.51182
443800.0000    0.45153
443840.0000    0.36890
443880.0000    0.02283
443920.0000    0.56350
443960.0000    0.17368
444000.0000    0.46527
444040.0000    0.61727
444080.0000    0.60790
444120.0000    0.66922
444160.0000    0.67000
444200.0000   -0.41632
444240.0000    0.45426
444280.0000    0.20321
444320.0000    0.32478
444360.0000    0.53129
444400.0000    0.37675
444440.0000    0.31922
444480.0000    1.10449
444520.0000    0.44370
444560.0000    0.13645
444600.0000    0.01026
444640.0000    0.97785
444680.0000    1.04559
444720.0000    0.66328
444760.0000    0.61320
444800.0000   -0.17574
444840.0000    1.06551
444880.0000    0.26558
444920.0000    0.13405
444960.0000    0.09631
445000.0000    0.43352
445040.0000   -0.24513
445080.0000    0.08586
445120.0000    0.12439
445160.0000    0.15519
445200.0000    0.26988
445240.0000   -0.25735
445280.0000    0.14796
445320.0000    0.49412
445360.0000    1.07385
445400.0000    1.11237
445440.0000    1.31225
445480.0000    0.42198
445520.0000   -0.33632
445560.0000    0.51081
445600.0000   -0.10508
445640.0000    0.51936
445680.0000    1.22293
445720.0000    0.59219
445760.0000    0.80500
445800.0000    0.56000
445840.0000    0.51277
445880.0000    0.50396
445920.0000    0.41459
445960.0000    0.60049
446000.0000    0.67702
446040.0000    0.00746
446080.0000   -0.13854
446120.0000    1.63371
446160.0000    1.30081
446200.0000    1.39434
446240.0000    0.55754
446280.0000    0.67220
446320.0000    0.14768
446360.0000   -0.45210
446400.0000   -0.08818
446440.0000    0.34956
446480.0000    0.94743
446520.0000    0.53799
446560.0000    0.36105
446600.0000    0.17166
446640.0000    0.20295
446680.0000   -0.04433
446720.0000    1.04646
446760.0000    0.60303
446800.0000    0.77629
446840.0000   -0.04926
446880.0000    0.57358
446920.0000    0.84933
446960.0000    0.16206
447000.0000   -0.11331
447040.0000    0.59596
447080.0000    0.87429
447120.0000    0.68280
447160.0000    0.74840
447200.0000    0.46452
447240.0000    0.63038
447280.0000    0.16539
447320.0000    0.51859
447360.0000    0.37426
447400.0000    1.02032
447440.0000    0.73089
447480.0000    1.58750
447520.0000    0.49482
447560.0000    0.70612
447600.0000    0.53401
447640.0000    0.25983
447680.0000    0.42648
447720.0000   -0.13628
447760.0000    0.62037
447800.0000   -0.03344
447840.0000    0.25735
447880.0000    0.15540
447920.0000    0.10249
447960.0000    0.29849
448000.0000    1.01235
448040.0000    0.25291
448080.0000    0.69814
448120.0000    0.54633
448160.0000    0.24739
448200.0000    1.25476
448240.0000    0.49051
448280.0000    0.03723
448320.0000    0.22981
448360.0000    0.18146
448400.0000    0.63879
448440.0000   -0.00851
448480.0000    0.38848
448520.0000    0.85399
448560.0000   -0.05920
448600.0000    0.03217
448640.0000   -0.22419
448680.0000    0.32386
448720.0000    0.61999
448760.0000    0.81085
448800.0000    0.19268
448840.0000    0.61326
448880.0000   -0.23585
448920.0000   -0.13187
448960.0000   -0.01524
449000.0000    0.39146
449040.0000    0.03318
449080.0000    0.71954
449120.0000    0.60640
449160.0000    0.32001
449200.0000    0.59448
449240.0000    0.34784
449280.0000    0.00099
449320.0000   -0.57753
449360.0000   -0.26864
449400.0000    0.20328
449440.0000    0.31123
449480.0000    0.07979
449520.0000   -0.75866
449560.0000   -0.51620
449600.0000   -0.68629
449640.0000   -0.21980
449680.0000    0.07808
449720.0000    0.08255
449760.0000   -0.25069
449800.0000    0.35590
449840.0000    0.97154
449880.0000    0.36590
449920.0000    0.08788
449960.0000    0.79192
450000.0000    0.55220
450040.0000    0.15365
450080.0000    0.06581
450120.0000    0.56758
450160.0000   -0.24269
450200.0000   -0.28003
450240.0000   -0.50162
450280.0000    0.77674
450320.0000    1.09811
450360.0000    1.03990
450400.0000    0.21962
450440.0000    0.49278
450480.0000    0.06877
450520.0000    0.64398
450560.0000    0.72229
450600.0000    0.97161
450640.0000    0.60549
450680.0000   -0.20818
450720.0000    0.83749
450760.0000    0.60380
450800.0000    0.38094
450840.0000    0.35196
450880.0000    0.69459
450920.0000    0.75740
450960.0000    0.82452
451000.0000    0.99013
451040.0000    0.33012
451080.0000    0.64528
451120.0000    1.26983
451160.0000    0.17842
451200.0000   -0.09593
451240.0000   -0.13746
451280.0000    0.12151
451320.0000   -0.22488
451360.0000   -0.50898
451400.0000   -0.10943
451440.0000    1.22960
451480.0000    0.05002
451520.0000   -0.22266
451560.0000   -0.49187
451600.0000   -0.17689
451640.0000   -0.15289
451680.0000   -1.55104
451720.0000   -1.28155
451760.0000   -0.17937
451800.0000    0.17432
451840.0000   -0.30073
451880.0000   -1.07757
451920.0000   -0.14959
451960.0000   -0.92763
452000.0000   -0.38766
452040.0000   -0.32376
452080.0000   -0.88450
452120.0000    0.49220
452160.0000    0.01677
452200.0000   -0.64726
452240.0000   -0.44112
452280.0000   -0.09169
452320.0000    0.12835
452360.0000   -0.47675
452400.0000   -0.51942
452440.0000   -0.88048
452480.0000   -0.72008
452520.0000   -0.12824
452560.0000   -0.13401
452600.0000    0.07715
452640.0000   -0.24093
452680.0000    0.66603
452720.0000   -0.10139
452760.0000    0.01492
452800.0000    0.49764
452840.0000    0.34323
452880.0000   -0.00154
452920.0000    0.00188
452960.0000   -0.53216
453000.0000   -0.30946
453040.0000   -0.13876
453080.0000    0.24175
453120.0000   -0.32239
453160.0000    0.15745
453200.0000    0.23880
453240.0000   -0.14745
453280.0000   -0.29931
453320.0000   -0.25379
453360.0000   -0.03943
453400.0000    0.03378
453440.0000    0.22611
453480.0000    0.18158
453520.0000    0.10045
453560.0000    0.27043
453600.0000    0.18816
453640.0000   -0.70432
453680.0000   -0.27032
453720.0000   -0.42746
453760.0000   -0.39875
453800.0000   -0.90533
453840.0000   -0.13626
453880.0000    0.12786
453920.0000    0.19977
453960.0000    0.44246
454000.0000    0.61460
454040.0000    0.74519
454080.0000    0.40890
454120.0000    0.38887
454160.0000   -0.13650
454200.0000   -0.05645
454240.0000    0.93159
454280.0000    0.19530
454320.0000    0.14989
454360.0000   -0.22978
454400.0000   -0.31277
454440.0000    0.46547
454480.0000   -0.00177
454520.0000    0.09777
454560.0000   -0.45969
454600.0000    0.28151
454640.0000    0.22810
454680.0000    0.29438
454720.0000    0.18825
454760.0000    0.50644
454800.0000    0.12744
454840.0000   -0.37144
454880.0000    0.39938
454920.0000    0.04289
454960.0000    0.37011
455000.0000    0.78514
455040.0000    0.87461
455080.0000    0.72334
455120.0000    1.00029
455160.0000    1.52536
455200.0000    0.18121
455240.0000    0.59351
455280.0000    1.03663
455320.0000    0.49752
455360.0000    0.69492
455400.0000    0.89319
455440.0000    0.18073
455480.0000    0.70019
455520.0000    0.49946
455560.0000    0.80608
455600.0000   -0.86098
455640.0000    0.04368
455680.0000   -0.02427
455720.0000    0.81028
455760.0000    0.95281
455800.0000    0.61304
455840.0000    0.67170
455880.0000    0.68907
455920.0000    1.18818
455960.0000    0.81024
456000.0000    0.55278
456040.0000    0.69545
456080.0000    0.33173
456120.0000    0.63149
456160.0000    0.49958
456200.0000    0.29625
456240.0000    0.75956
456280.0000    0.61389
456320.0000    0.40605
456360.0000    0.67996
456400.0000    0.23061
456440.0000    0.18495
456480.0000    0.30541
456520.0000    0.11895
456560.0000   -0.03879
456600.0000    0.53391
456640.0000    0.03387
456680.0000    0.11763
456720.0000   -0.47586
456760.0000   -0.47763
456800.0000    0.73416
456840.0000    0.11346
456880.0000    0.88150
456920.0000    0.73920
456960.0000    1.24877
457000.0000    0.10081
457040.0000    0.23324
457080.0000    1.03592
457120.0000    0.96278
457160.0000    0.12770
457200.0000    0.51371
457240.0000    0.35624
457280.0000    0.91880
457320.0000    0.48894
457360.0000   -0.88544
457400.0000   -0.55546
457440.0000   -0.97735
457480.0000   -0.14325
457520.0000    0.42391
457560.0000    0.18001
457600.0000    0.20796
457640.0000   -0.47868
457680.0000   -0.32805
457720.0000   -0.20194
457760.0000   -0.01943
457800.0000    0.83880
457840.0000    0.32336
457880.0000   -0.36004
457920.0000   -0.33520
457960.0000   -0.15474
458000.0000    0.07116
458040.0000   -0.40020
458080.0000   -0.56578
458120.0000   -0.20001
458160.0000   -0.44267
458200.0000    0.14929
458240.0000   -0.38716
458280.0000   -0.10936
458320.0000    0.77720
458360.0000    1.40243
458400.0000   -0.19185
458440.0000    0.41660
458480.0000   -0.47237
458520.0000    0.48241
458560.0000   -0.26561
458600.0000    0.33555
458640.0000    0.15142
458680.0000    0.85418
458720.0000    0.35275
458760.0000    0.37675
458800.0000    0.50233
458840.0000   -0.20644
458880.0000    0.52579
458920.0000    0.71727
458960.0000    0.90759
459000.0000    1.27414
459040.0000    0.76350
459080.0000   -0.46525
459120.0000   -0.04660
459160.0000    0.59065
459200.0000    0.44786
459240.0000    0.35982
459280.0000    0.31030
459320.0000    0.14650
459360.0000    0.28867
459400.0000    0.79373
459440.0000    0.33387
459480.0000    0.71371
459520.0000    0.66924
459560.0000    0.64525
459600.0000    0.60235
459640.0000    0.66190
459680.0000    1.09289
459720.0000    1.00141
459760.0000    0.39188
459800.0000    0.33411
459840.0000    1.13641
459880.0000    0.96132
459920.0000    1.81253
459960.0000    0.88647
460000.0000    0.25082
460040.0000    0.45883
460080.0000    0.88072
460120.0000    0.16066
460160.0000    0.34998
460200.0000    0.54743
460240.0000    0.97291
460280.0000    0.74030
460320.0000    0.86893
460360.0000   -0.19542
460400.0000    0.19329
460440.0000    1.26147
460480.0000    0.62040
460520.0000    0.00540
460560.0000    0.63327
460600.0000    0.56791
460640.0000    0.04481
460680.0000    0.43570
460720.0000    0.81127
460760.0000    0.95983
460800.0000   -0.02249
460840.0000    0.75748
460880.0000   -0.16833
460920.0000   -0.24174
460960.0000    0.09365
461000.0000    0.65565
461040.0000    0.31189
461080.0000    0.10907
461120.0000    0.22923
461160.0000    0.49551
461200.0000    0.86461
461240.0000    0.95011
461280.0000    0.62879
461320.0000    0.60686
461360.0000    1.46465
461400.0000    0.54437
461440.0000    0.14573
461480.0000    0.26862
461520.0000    0.64440
461560.0000    0.72423
461600.0000    1.34263
461640.0000    1.57678
461680.0000    1.35473
461720.0000    0.67942
461760.0000    0.49815
461800.0000    0.96495
461840.0000    0.97860
461880.0000    2.28549
461920.0000    0.21868
461960.0000    0.31153
462000.0000    0.83925
462040.0000    1.28593
462080.0000    0.99674
462120.0000    1.37963
462160.0000    0.42200
462200.0000    0.23167
462240.0000    0.11104
462280.0000    1.01826
462320.0000    0.72228
462360.0000    1.05741
462400.0000    0.70806
462440.0000    1.71791
462480.0000    1.39147
462520.0000    1.52783
462560.0000    1.41058
462600.0000    1.47444
462640.0000    0.49436
462680.0000    1.69648
462720.0000    0.50182
462760.0000    0.60245
462800.0000    1.01418
462840.0000    0.36078
462880.0000    0.25192
462920.0000    0.66294
462960.0000    0.98862
463000.0000    1.12480
463040.0000   -0.15373
463080.0000    0.11405
463120.0000   -0.15483
463160.0000    0.55134
463200.0000    0.69074
463240.0000    0.60747
463280.0000    0.42602
463320.0000    0.66598
463360.0000    0.36610
463400.0000   -0.56556
463440.0000    0.03238
463480.0000   -0.16521
463520.0000    0.20820
463560.0000    0.57111
463600.0000    0.98697
463640.0000    1.03827
463680.0000    0.84623
463720.0000    0.25176
463760.0000    0.79736
463800.0000   -0.00616
463840.0000    0.86656
463880.0000    0.82463
463920.0000    0.58183
463960.0000   -0.19204
464000.0000    0.00055
464040.0000    0.80652
464080.0000    0.52638
464120.0000    0.66983
464160.0000    0.99372
464200.0000    0.18264
464240.0000    0.34448
464280.0000    0.22194
464320.0000   -0.35479
464360.0000   -0.68869
464400.0000   -0.38838
464440.0000   -0.44122
464480.0000   -0.05585
464520.0000   -0.02666
464560.0000   -0.81871
464600.0000   -0.06188
464640.0000   -0.23846
464680.0000    0.98227
464720.0000   -0.03068
464760.0000    0.76481
464800.0000    0.85233
464840.0000    0.38009
464880.0000    0.50455
464920.0000   -0.17237
464960.0000    0.40380
465000.0000    0.32557
465040.0000    0.52585
465080.0000    0.21107
465120.0000   -0.77259
465160.0000   -0.14321
465200.0000    0.06186
465240.0000    0.32812
465280.0000    0.59550
465320.0000   -0.46581
465360.0000   -0.79288
465400.0000    0.07504
465440.0000    0.33391
465480.0000    0.70540
465520.0000    1.13551
465560.0000    1.03062
465600.0000    1.27030
465640.0000    1.33068
465680.0000    1.53611
465720.0000    0.84322
465760.0000    0.15964
465800.0000    0.45114
465840.0000    0.92142
465880.0000    0.69486
465920.0000    0.77242
465960.0000    0.80408
466000.0000    0.34355
466040.0000    0.20498
466080.0000    0.71185
466120.0000    0.75410
466160.0000    1.00996
466200.0000    1.36812
466240.0000    1.07177
466280.0000    1.79082
466320.0000    0.55625
466360.0000    1.20094
466400.0000    1.52986
466440.0000    1.50862
466480.0000    1.15089
466520.0000    0.26868
466560.0000    0.57040
466600.0000    1.11900
466640.0000    0.78873
466680.0000    0.10906
466720.0000    0.90425
466760.0000    0.00234
466800.0000    1.04050
466840.0000    1.50639
466880.0000    0.72247
466920.0000    1.12604
466960.0000    1.18611
467000.0000    0.11407
467040.0000    0.31189
467080.0000    1.23234
467120.0000    0.01445
467160.0000    0.54751
467200.0000    0.66242
467240.0000   -0.12618
467280.0000    0.36665
467320.0000   -0.66983
467360.0000   -0.67769
467400.0000   -0.18198
467440.0000   -0.53969
467480.0000    0.13494
467520.0000    0.72580
467560.0000    0.11889
467600.0000    0.58405
467640.0000    0.92600
467680.0000    1.19142
467720.0000    0.94555
467760.0000    0.10108
467800.0000    0.05642
467840.0000    0.80289
467880.0000   -0.59046
467920.0000   -0.89257
467960.0000    0.41917
468000.0000   -0.37598
468040.0000    0.29611
468080.0000   -0.72758
468120.0000   -0.00285
468160.0000    0.24018
468200.0000    0.44622
468240.0000    0.57982
468280.0000    1.12110
468320.0000    0.98489
468360.0000   -0.22843
468400.0000    0.50507
468440.0000    0.27196
468480.0000    0.42744
468520.0000    1.22605
468560.0000    1.26428
468600.0000    0.96101
468640.0000    1.08536
468680.0000    1.75842
468720.0000    1.43308
468760.0000    1.01587
468800.0000    1.79097
468840.0000    1.00319
468880.0000    0.76347
468920.0000    0.75863
468960.0000    0.31699
469000.0000    0.57145
469040.0000    1.66720
469080.0000    1.18618
469120.0000    0.53559
469160.0000    0.25634
469200.0000    1.86585
469240.0000    0.29466
469280.0000    0.03830
469320.0000    1.03932
469360.0000    0.37514
469400.0000    0.76140
469440.0000    0.77379
469480.0000    1.27968
469520.0000    0.77194
469560.0000    1.35246
469600.0000    1.09764
469640.0000    0.60745
469680.0000    1.60972
469720.0000    1.63499
469760.0000    1.26838
469800.0000    0.88677
469840.0000    2.06996
469880.0000    1.47777
469920.0000    1.22073
469960.0000    1.70638
470000.0000    1.18926
470040.0000    1.50381
470080.0000    0.86678
470120.0000    1.15270
470160.0000    1.23418
470200.0000    0.78459
470240.0000    0.38062
470280.0000    1.07975
470320.0000    1.17579
470360.0000   -0.02688
470400.0000    0.31186
470440.0000    0.65834
470480.0000    1.53079
470520.0000    1.16919
470560.0000    0.89082
470600.0000    1.44464
470640.0000    0.55559
470680.0000    0.47792
470720.0000    0.28350
470760.0000    0.94476
470800.0000    0.47882
470840.0000   -0.33133
470880.0000    0.63513
470920.0000    1.03437
470960.0000    1.27634
471000.0000    0.35651
471040.0000    1.31635
471080.0000    1.43574
471120.0000    0.44537
471160.0000    0.82765
471200.0000    0.86682
471240.0000    0.70594
471280.0000   -0.13814
471320.0000    0.53888
471360.0000    1.13906
471400.0000    0.82471
471440.0000    0.22619
471480.0000    1.10117
471520.0000    0.35427
471560.0000    1.17051
471600.0000    0.35213
471640.0000    0.58720
471680.0000    1.90569
471720.0000    0.40012
471760.0000    2.27421
471800.0000    1.43353
471840.0000    2.04844
471880.0000    2.53545
471920.0000    2.22040
471960.0000    1.71953
472000.0000    2.16609
472040.0000    0.80953
472080.0000    2.13014
472120.0000    1.95015
472160.0000    1.38907
472200.0000    1.72580
472240.0000    1.81399
472280.0000    1.10601
472320.0000    0.44773
472360.0000    1.40963
472400.0000    1.92193
472440.0000    0.82792
472480.0000    0.89277
472520.0000    1.10014
472560.0000    1.87927
472600.0000    1.64240
472640.0000    1.84692
472680.0000    1.63290
472720.0000    1.04163
472760.0000    0.57884
472800.0000    1.18838
472840.0000    1.33545
472880.0000    1.51174
472920.0000    1.97685
472960.0000    1.02220
473000.0000    0.49221
473040.0000    0.91388
473080.0000    0.59990
473120.0000    0.77099
473160.0000    0.58340
473200.0000    0.00608
473240.0000    0.55941
473280.0000    0.56062
473320.0000    0.78966
473360.0000    1.31785
473400.0000    0.55488
473440.0000    0.10484
473480.0000    1.26062
473520.0000    1.12429
473560.0000    1.13349
473600.0000    1.63789
473640.0000    1.19510
473680.0000    0.81172
473720.0000    0.86797
473760.0000    0.97699
473800.0000    0.30789
473840.0000    0.48980
473880.0000   -0.54314
473920.0000   -0.34239
473960.0000    0.50706
474000.0000   -0.01482
474040.0000    0.31526
474080.0000    1.03967
474120.0000    0.59953
474160.0000    0.87484
474200.0000    1.39159
474240.0000    0.29470
474280.0000    0.45119
474320.0000    0.56532
474360.0000    0.53689
474400.0000    0.66727
474440.0000    0.72595
474480.0000    0.15509
474520.0000    0.56493
474560.0000    0.17520
474600.0000    0.09544
474640.0000   -0.20240
474680.0000   -0.09788
474720.0000    0.66873
474760.0000    0.01304
474800.0000    0.64716
474840.0000    0.84685
474880.0000    0.94162
474920.0000    0.97728
474960.0000    1.64478
475000.0000    0.51917
475040.0000    1.23155
475080.0000    1.45243
475120.0000    1.65617
475160.0000    0.98332
475200.0000    1.05476
475240.0000    1.15922
475280.0000   -0.18283
475320.0000    0.53680
475360.0000    0.63468
475400.0000    0.50697
475440.0000    0.42397
475480.0000   -0.40304
475520.0000   -0.01230
475560.0000   -0.22468
475600.0000   -0.05430
475640.0000    0.36665
475680.0000   -0.34069
475720.0000   -0.34192
475760.0000   -0.08973
475800.0000    0.43081
475840.0000   -0.23197
475880.0000    0.08316
475920.0000   -0.36493
475960.0000   -0.01114
476000.0000    0.73125
476040.0000   -0.03789
476080.0000    0.26753
476120.0000    0.23021
476160.0000    0.29119
476200.0000   -0.07877
476240.0000   -0.21441
476280.0000    0.50836
476320.0000    0.97668
476360.0000   -0.23728
476400.0000    0.17281
476440.0000    0.27242
476480.0000    0.44597
476520.0000    0.92949
476560.0000    0.57095
476600.0000    0.73775
476640.0000    0.81539
476680.0000    1.93004
476720.0000    1.03260
476760.0000    1.23530
476800.0000    0.60894
476840.0000    0.98159
476880.0000    1.24698
476920.0000    0.51234
476960.0000    0.97491
477000.0000    1.21493
477040.0000    0.54984
477080.0000    0.37214
477120.0000    0.76048
477160.0000    0.01880
477200.0000    0.31957
477240.0000    0.59492
477280.0000    0.70253
477320.0000    1.07214
477360.0000    0.37926
477400.0000    0.38104
477440.0000    1.18206
477480.0000    0.92114
477520.0000    0.89911
477560.0000    0.61547
477600.0000    0.96409
477640.0000    0.59098
477680.0000    0.73634
477720.0000    0.70293
477760.0000    0.44022
477800.0000    0.48765
477840.0000    0.97820
477880.0000    0.26119
477920.0000    0.95748
477960.0000    0.44171
478000.0000    1.12045
478040.0000    0.60476
478080.0000    0.20137
478120.0000    0.12291
478160.0000   -0.27943
478200.0000   -0.02906
478240.0000    0.31220
478280.0000    1.28318
478320.0000    0.48167
478360.0000    0.93880
478400.0000    0.29873
478440.0000    0.06639
478480.0000    0.68307
478520.0000    1.27127
478560.0000    0.35253
478600.0000    0.95166
478640.0000    0.64426
478680.0000    1.19886
478720.0000    1.62414
478760.0000    0.26910
478800.0000   -0.00546
478840.0000    0.26077
478880.0000    0.26007
478920.0000    0.62922
478960.0000    0.83653
479000.0000    0.48719
479040.0000    0.69269
479080.0000    1.83636
479120.0000    1.09693
479160.0000    0.36638
479200.0000    0.82440
479240.0000    1.19235
479280.0000    1.24040
479320.0000    1.05892
479360.0000    1.20915
479400.0000    1.47744
479440.0000    1.33867
479480.0000    1.65890
479520.0000    1.18903
479560.0000    0.84504
479600.0000    0.73511
479640.0000    1.35423
479680.0000    1.19878
479720.0000    0.89973
479760.0000    1.76279
479800.0000    1.42493
479840.0000    1.22322
479880.0000    2.14772
479920.0000    1.19435
479960.0000    1.65420
480000.0000    2.09085
480040.0000    2.32361
480080.0000    1.42507
480120.0000    0.70141
480160.0000    0.98705
480200.0000    1.57584
480240.0000    1.14924
480280.0000    1.57037
480320.0000    1.65724
480360.0000    1.09926
480400.0000    0.59273
480440.0000    1.00449
480480.0000    1.13246
480520.0000    1.30016
480560.0000    0.47864
480600.0000    1.16866
480640.0000   -0.17766
480680.0000    0.04979
480720.0000    0.30031
480760.0000   -0.23989
480800.0000    0.58557
480840.0000   -0.20223
480880.0000    0.35827
480920.0000   -0.15988
480960.0000    0.43709
481000.0000    0.79789
481040.0000    0.22055
481080.0000    0.12269
481120.0000    0.66694
481160.0000    1.02735
481200.0000    0.99733
481240.0000    0.39322
481280.0000    0.03749
481320.0000    0.74738
481360.0000    0.96605
481400.0000    0.94641
481440.0000   -0.08791
481480.0000    0.37756
481520.0000    0.47155
481560.0000    0.44443
481600.0000    0.71808
481640.0000    0.47970
481680.0000    0.83199
481720.0000    0.39707
481760.0000    0.28509
481800.0000    1.40524
481840.0000    0.50481
481880.0000    0.08173
481920.0000    0.35840
481960.0000    0.45108
482000.0000    0.21268
482040.0000    0.59100
482080.0000    0.44506
482120.0000    0.29656
482160.0000    0.43190
482200.0000    0.40210
482240.0000    1.22166
482280.0000    0.78302
482320.0000    1.06533
482360.0000    0.46177
482400.0000    1.01359
482440.0000    1.47439
482480.0000    1.39504
482520.0000    0.82100
482560.0000    0.42411
482600.0000    0.62809
482640.0000    0.76630
482680.0000    0.84956
482720.0000    1.47132
482760.0000    1.26778
482800.0000    1.49104
482840.0000    1.63763
482880.0000    0.87116
482920.0000   -0.37678
482960.0000    0.56137
483000.0000    0.91229
483040.0000    0.17682
483080.0000    0.62407
483120.0000    0.44246
483160.0000    2.09507
483200.0000    1.63459
483240.0000    0.89300
483280.0000    1.10937
483320.0000    0.92721
483360.0000    1.02199
483400.0000    1.22448
483440.0000    1.04490
483480.0000    1.61444
483520.0000    1.14578
483560.0000    1.44297
483600.0000    1.49019
483640.0000    0.77566
483680.0000    1.38095
483720.0000    0.82131
483760.0000    1.02735
483800.0000    1.26554
483840.0000    1.21958
483880.0000    1.07982
483920.0000    0.99231
483960.0000    0.63114
484000.0000    0.37702
484040.0000    1.32995
484080.0000    1.08355
484120.0000    0.29588
484160.0000    0.39542
484200.0000    0.86032
484240.0000    0.67816
484280.0000    0.84551
484320.0000    0.43429
484360.0000    0.04050
484400.0000    0.26346
484440.0000   -0.32853
484480.0000    0.05771
484520.0000   -0.48214
484560.0000   -1.21629
484600.0000   -0.37084
484640.0000    0.00800
484680.0000   -0.03740
484720.0000   -0.01180
484760.0000    0.81537
484800.0000    1.29444
484840.0000    0.46701
484880.0000    0.57386
484920.0000    0.68766
484960.0000    0.10922
485000.0000    0.92564
485040.0000    0.61063
485080.0000    0.48252
485120.0000    0.39520
485160.0000    0.13194
485200.0000   -0.19796
485240.0000    0.18661
485280.0000   -0.30535
485320.0000    0.50925
485360.0000    0.94245
485400.0000    0.03037
485440.0000    0.51944
485480.0000    0.05233
485520.0000    0.58304
485560.0000    0.18585
485600.0000    0.08610
485640.0000   -0.44990
485680.0000   -0.42285
485720.0000    0.48204
485760.0000    0.35287
485800.0000    0.44386
485840.0000   -0.20000
485880.0000   -0.46861
485920.0000    0.36638
485960.0000   -0.01619
486000.0000    1.00410
486040.0000    0.75429
486080.0000    0.59740
486120.0000    0.70380
486160.0000    1.15065
486200.0000    0.86781
486240.0000    1.25242
486280.0000   -0.07604
486320.0000    0.13905
486360.0000    0.02942
486400.0000    1.36816
486440.0000    0.67593
486480.0000    0.67680
486520.0000    1.09312
486560.0000    0.56928
486600.0000    0.36088
486640.0000    0.70920
486680.0000    0.53804
486720.0000    1.83517
486760.0000    0.49332
486800.0000    0.98070
486840.0000    1.43277
486880.0000    0.81339
486920.0000    0.12948
486960.0000    0.12965
487000.0000    0.81586
487040.0000    0.35772
487080.0000    0.06113
487120.0000    0.58442
487160.0000    0.68306
487200.0000    0.66374
487240.0000    1.21466
487280.0000    0.77494
487320.0000    0.27655
487360.0000    0.40210
487400.0000    1.19371
487440.0000    0.49850
487480.0000    0.95533
487520.0000    0.53911
487560.0000    0.06469
487600.0000   -0.00934
487640.0000   -0.87655
487680.0000    0.95082
487720.0000    0.64588
487760.0000    0.71030
487800.0000    0.41011
487840.0000    0.33340
487880.0000   -0.10993
487920.0000    1.24763
487960.0000    0.75612
488000.0000    1.20310
488040.0000    1.67988
488080.0000   -0.19209
488120.0000    0.34197
488160.0000   -0.04448
488200.0000    0.26798
488240.0000    0.15055
488280.0000    0.30495
488320.0000    0.30882
488360.0000    0.94965
488400.0000    0.99730
488440.0000    0.15478
488480.0000    0.88029
488520.0000    0.86678
488560.0000   -0.08185
488600.0000    0.52075
488640.0000    0.59907
488680.0000    0.26598
488720.0000    0.68682
488760.0000   -0.11825
488800.0000    0.85253
488840.0000    0.69224
488880.0000    0.99875
488920.0000    0.55338
488960.0000    0.29046
489000.0000    0.95176
489040.0000    0.64202
489080.0000    1.20560
489120.0000    1.17037
489160.0000    1.16382
489200.0000    0.95250
489240.0000    0.70758
489280.0000    0.47014
489320.0000    0.52495
489360.0000    0.49898
489400.0000   -0.09412
489440.0000    1.44825
489480.0000    1.04210
489520.0000    1.42618
489560.0000    1.09705
489600.0000    0.44646
489640.0000    0.62104
489680.0000    1.54840
489720.0000    0.13825
489760.0000    0.38099
489800.0000    0.31924
489840.0000    0.87822
489880.0000    1.33599
489920.0000    1.30431
489960.0000    0.95793
490000.0000    0.98971
490040.0000    1.22870
490080.0000    1.17098
490120.0000    0.19434
490160.0000    0.82986
490200.0000    0.42763
490240.0000    1.80429
490280.0000    1.47992
490320.0000    0.84146
490360.0000    1.30665
490400.0000    1.11309
490440.0000    0.77726
490480.0000    1.32512
490520.0000    1.37435
490560.0000    1.11319
490600.0000    1.35638
490640.0000    0.35850
490680.0000    1.12575
490720.0000    1.20156
490760.0000    1.33678
490800.0000    1.51053
490840.0000    1.55777
490880.0000    1.48483
490920.0000    0.97288
490960.0000    1.14274
491000.0000    0.54236
491040.0000    0.88654
491080.0000    0.33590
491120.0000    0.60779
491160.0000    0.38378
491200.0000    0.40397
491240.0000   -0.29325
491280.0000    0.77068
491320.0000    0.30550
491360.0000    0.43018
491400.0000    0.37747
491440.0000    0.85077
491480.0000    0.66466
491520.0000    1.16656
491560.0000    1.04685
491600.0000    0.87852
491640.0000    0.91668
491680.0000    1.05178
491720.0000    0.92804
491760.0000    1.01798
491800.0000    0.42556
491840.0000    0.55795
491880.0000    0.80375
491920.0000    0.34138
491960.0000    1.13809
492000.0000    0.58954
492040.0000   -0.29144
492080.0000   -0.21549
492120.0000    0.91401
492160.0000    0.04227
492200.0000    0.33030
492240.0000    0.25384
492280.0000    1.46928
492320.0000    1.66631
492360.0000    1.85588
492400.0000    1.57026
492440.0000    0.96225
492480.0000    1.02035
492520.0000    0.94737
492560.0000    0.91358
492600.0000    1.10596
492640.0000    1.24818
492680.0000    1.30379
492720.0000    0.43029
492760.0000    1.43882
492800.0000    0.94265
492840.0000    1.24811
492880.0000    1.39372
492920.0000    2.42093
492960.0000    1.40538
493000.0000    0.26556
493040.0000    0.91565
493080.0000    0.28856
493120.0000    0.78832
493160.0000    0.83924
493200.0000    0.55594
493240.0000    0.39478
493280.0000    0.07802
493320.0000    0.09197
493360.0000    0.13254
493400.0000    0.24307
493440.0000    0.17287
493480.0000    0.78862
493520.0000    0.56322
493560.0000    0.02561
493600.0000    0.14997
493640.0000    0.76871
493680.0000    0.68931
493720.0000    0.28493
493760.0000    0.80515
493800.0000    0.51921
493840.0000   -0.48648
493880.0000    0.01093
493920.0000    0.42314
493960.0000    0.98114
494000.0000    0.42932
494040.0000   -0.27087
494080.0000    1.34917
494120.0000    1.25290
494160.0000    1.47707
494200.0000    0.75904
494240.0000    0.70875
494280.0000    0.18655
494320.0000    0.12506
494360.0000    0.72169
494400.0000    1.35278
494440.0000    0.80107
494480.0000    1.27803
494520.0000    0.50737
494560.0000    0.63538
494600.0000    0.99887
494640.0000    0.87169
494680.0000    0.61186
494720.0000    1.68997
494760.0000    0.81032
494800.0000    0.73966
494840.0000    0.45620
494880.0000    0.67205
494920.0000    0.59539
494960.0000    1.12987
495000.0000    1.46049
495040.0000    1.16671
495080.0000    0.05295
495120.0000    0.78883
495160.0000    0.56670
495200.0000    1.20151
495240.0000    1.20042
495280.0000    1.32973
495320.0000    1.12191
495360.0000    1.33521
495400.0000    1.56640
495440.0000    0.63117
495480.0000    1.17465
495520.0000    1.21788
495560.0000    0.53359
495600.0000    0.21562
495640.0000    0.61259
495680.0000    1.41943
495720.0000    1.19525
495760.0000    0.42987
495800.0000    1.07008
495840.0000    1.05057
495880.0000    0.11786
495920.0000    0.38056
495960.0000    0.22253
496000.0000   -0.03925
496040.0000    0.08432
496080.0000    1.28376
496120.0000    0.63646
496160.0000    0.72265
496200.0000    1.36872
496240.0000    0.67251
496280.0000    0.80480
496320.0000    0.67587
496360.0000    0.58187
496400.0000    0.09561
496440.0000    0.04880
496480.0000    0.00251
496520.0000   -0.54149
496560.0000   -0.04384
496600.0000    0.22313
496640.0000   -0.30015
496680.0000    1.27999
496720.0000    0.41448
496760.0000    0.02982
496800.0000   -0.43406
496840.0000   -0.21763
496880.0000    0.08686
496920.0000    0.51363
496960.0000    0.59873
497000.0000    0.81635
497040.0000    0.07779
497080.0000    0.25509
497120.0000    0.27027
497160.0000    0.83590
497200.0000    0.89927
497240.0000    0.82885
497280.0000    0.57375
497320.0000    0.66469
497360.0000    0.78579
497400.0000    0.63157
497440.0000    0.45900
497480.0000    0.01455
497520.0000    0.37397
497560.0000    0.51994
497600.0000    1.38067
497640.0000    0.55467
497680.0000    0.44087
497720.0000    0.50257
497760.0000    0.85332
497800.0000    0.55920
497840.0000    1.05476
497880.0000    0.82785
497920.0000    1.04813
497960.0000    0.97971
498000.0000    1.10860
498040.0000   -0.02259
498080.0000    1.06824
498120.0000    1.45031
498160.0000    0.75896
498200.0000    0.73245
498240.0000    1.79441
498280.0000    0.91319
498320.0000    0.24621
498360.0000    0.16746
498400.0000    0.03311
498440.0000    0.46768
498480.0000   -0.06822
498520.0000    0.69902
498560.0000    1.13542
498600.0000    1.14953
498640.0000    0.23169
498680.0000    1.28335
498720.0000   -0.10071
498760.0000    0.66771
498800.0000    0.16261
498840.0000    0.09392
498880.0000    0.06239
498920.0000    0.44619
498960.0000    1.30493
499000.0000    0.72319
499040.0000    0.66512
499080.0000    1.04881
499120.0000    0.80067
499160.0000    1.08795
499200.0000    0.38823
499240.0000    0.61522
499280.0000    1.23411
499320.0000    0.67591
499360.0000    1.36164
499400.0000    0.59662
499440.0000    1.02912
499480.0000    1.05120
499520.0000    0.46848
499560.0000    0.53195
499600.0000    0.82384
499640.0000    0.88026
499680.0000    1.13335
499720.0000    0.84359
499760.0000    1.20669
499800.0000    1.21494
499840.0000    0.92082
499880.0000    1.51100
499920.0000    0.37818
499960.0000    0.18696
500000.0000    0.36125
500040.0000    0.98296
500080.0000    0.66649
500120.0000    0.14902
500160.0000    0.54631
500200.0000    0.48377
500240.0000    0.52306
500280.0000   -0.03765
500320.0000    0.39186
500360.0000    0.70959
500400.0000    0.43291
500440.0000   -0.47471
500480.0000    0.12748
500520.0000   -0.10092
500560.0000    0.73126
500600.0000    0.95708
500640.0000   -0.33871
500680.0000   -0.08140
500720.0000    0.40512
500760.0000    1.07239
500800.0000    0.24076
500840.0000    0.37438
500880.0000    1.05327
500920.0000    0.72664
500960.0000    0.52388
501000.0000    0.60080
501040.0000    0.76602
501080.0000    0.77553
501120.0000    1.10267
501160.0000    0.93317
501200.0000    1.22901
501240.0000    0.39839
501280.0000    0.34799
501320.0000    0.52390
501360.0000    0.63489
501400.0000    0.28148
501440.0000    0.38315
501480.0000    0.12891
501520.0000   -0.19785
501560.0000    0.35209
501600.0000    1.08011
501640.0000    0.81468
501680.0000    0.66873
501720.0000    1.47995
501760.0000    1.45799
501800.0000    0.71236
501840.0000    0.94115
501880.0000    1.10065
501920.0000    0.43152
501960.0000    0.75164
502000.0000    0.87929
502040.0000    1.04970
502080.0000   -0.26111
502120.0000    0.95292
502160.0000    0.65326
502200.0000    1.76161
502240.0000    1.35342
502280.0000    1.33524
502320.0000    0.84527
502360.0000    0.47335
502400.0000    1.50359
502440.0000    0.59868
502480.0000    1.26718
502520.0000    1.35514
502560.0000    1.81801
502600.0000    1.74517
502640.0000    1.74617
502680.0000    1.66911
502720.0000    1.09300
502760.0000    1.25154
502800.0000    0.81862
502840.0000    0.01394
502880.0000    0.40503
502920.0000    0.75319
502960.0000    0.19696
503000.0000    1.27360
503040.0000    1.00054
503080.0000    0.76974
503120.0000    1.27157
503160.0000    0.81195
503200.0000    1.33954
503240.0000    1.25592
503280.0000    1.79567
503320.0000    1.05655
503360.0000    1.06410
503400.0000    1.52592
503440.0000    1.05248
503480.0000    0.82083
503520.0000    2.20905
503560.0000    2.69655
503600.0000    0.87293
503640.0000    1.89375
503680.0000    1.72491
503720.0000    1.82729
503760.0000    1.02588
503800.0000    1.59581
503840.0000    1.78356
503880.0000    1.28200
503920.0000    2.06319
503960.0000    1.47289
504000.0000    1.48032
504040.0000    1.30700
504080.0000    1.66913
504120.0000    1.85521
504160.0000    1.60541
504200.0000    1.44420
504240.0000    2.09088
504280.0000    1.31426
504320.0000    0.80851
504360.0000    1.49197
504400.0000    1.36965
504440.0000    1.08276
504480.0000    1.52627
504520.0000    1.27367
504560.0000    1.27302
504600.0000    1.34539
504640.0000    1.29501
504680.0000    0.78270
504720.0000    1.07019
504760.0000    1.28693
504800.0000    1.68329
504840.0000    1.54636
504880.0000    1.11984
504920.0000    1.65003
504960.0000    1.45212
505000.0000    1.47637
505040.0000    1.86811
505080.0000    1.72852
505120.0000    1.74067
505160.0000    1.59104
505200.0000    0.69710
505240.0000    1.75207
505280.0000    0.86514
505320.0000    1.42047
505360.0000    2.11013
505400.0000    1.58138
505440.0000    1.49927
505480.0000    1.93668
505520.0000    1.53136
505560.0000    2.14242
505600.0000    1.81760
505640.0000    1.73372
505680.0000    1.05059
505720.0000    1.20447
505760.0000    1.36158
505800.0000    0.86439
505840.0000    1.25469
505880.0000    1.79856
505920.0000    1.69683
505960.0000    1.69481
506000.0000    1.77909
506040.0000    1.37216
506080.0000    1.50923
506120.0000    1.25899
506160.0000    1.35783
506200.0000    1.79179
506240.0000    2.12462
506280.0000    2.35605
506320.0000    2.24957
506360.0000    2.09531
506400.0000    1.38304
506440.0000    2.23761
506480.0000    1.99120
506520.0000    2.29946
506560.0000    1.66711
506600.0000    1.85583
506640.0000    1.79039
506680.0000    2.35933
506720.0000    1.93615
506760.0000    1.43131
506800.0000    1.94185
506840.0000    1.96170
506880.0000    2.08130
506920.0000    2.05974
506960.0000    1.20921
507000.0000    1.64577
507040.0000    2.08898
507080.0000    2.12260
507120.0000    1.52567
507160.0000    1.17734
507200.0000    2.26857
507240.0000    2.26861
507280.0000    1.91940
507320.0000    1.40533
507360.0000    1.11227
507400.0000    1.79252
507440.0000    1.24303
507480.0000    1.97567
507520.0000    1.12419
507560.0000    1.85128
507600.0000    2.54512
507640.0000    1.49494
507680.0000    1.39684
507720.0000    1.67648
507760.0000    0.92172
507800.0000    1.16537
507840.0000    1.40994
507880.0000    1.39646
507920.0000    1.80927
507960.0000    1.77952
508000.0000    1.85527
508040.0000    0.88680
508080.0000    1.99640
508120.0000    1.93863
508160.0000    1.80112
508200.0000    1.65067
508240.0000    0.94245
508280.0000    1.91989
508320.0000    1.61848
508360.0000    1.49368
508400.0000    1.44007
508440.0000    1.21210
508480.0000    1.42551
508520.0000    0.84331
508560.0000    1.24148
508600.0000    1.84114
508640.0000    1.39109
508680.0000    1.32564
508720.0000    1.27957
508760.0000    0.93721
508800.0000    1.71775
508840.0000    1.60719
508880.0000    1.45331
508920.0000    1.23618
508960.0000    1.33842
509000.0000    1.51465
509040.0000    1.39974
509080.0000    0.05436
509120.0000    0.55477
509160.0000   -0.16188
509200.0000    1.35882
509240.0000    1.12423
509280.0000    1.75301
509320.0000    1.21024
509360.0000    1.36671
509400.0000    1.35406
509440.0000    1.38808
509480.0000    1.49796
509520.0000    1.71287
509560.0000    0.99308
509600.0000    1.84650
509640.0000    1.88940
509680.0000    0.81276
509720.0000    1.84476
509760.0000    1.02340
509800.0000    1.43923
509840.0000    1.38491
509880.0000    1.51239
509920.0000    1.23649
509960.0000    2.16922
510000.0000    0.94259
510040.0000    0.93650
510080.0000    1.00264
510120.0000    1.49723
510160.0000    1.13095
510200.0000    1.05676
510240.0000    1.97572
510280.0000    1.36885
510320.0000    1.23690
510360.0000    1.76205
510400.0000    1.65843
510440.0000    1.88261
510480.0000    1.25154
510520.0000    2.14921
510560.0000    1.10363
510600.0000    1.33920
510640.0000    1.51254
510680.0000    1.75160
510720.0000    1.97507
510760.0000    1.66741
510800.0000    1.42689
510840.0000    1.38252
510880.0000    0.91125
510920.0000    1.05694
510960.0000    0.69748
511000.0000    1.57018
511040.0000    1.17654
511080.0000    1.59198
511120.0000    1.06710
511160.0000    1.30812
511200.0000    1.11024
511240.0000    1.38269
511280.0000    0.53573
511320.0000    1.40244
511360.0000    1.31353
511400.0000    1.26667
511440.0000    1.11280
511480.0000    0.94041
511520.0000    1.76600
511560.0000    0.93321
511600.0000    1.12657
511640.0000    1.56280
511680.0000    1.86925
511720.0000    1.83246
511760.0000    1.40923
511800.0000    1.74333
511840.0000    2.03665
511880.0000    1.86257
511920.0000    1.43722
511960.0000    1.99413
512000.0000    1.84392
512040.0000    1.65914
512080.0000    1.56728
512120.0000    1.58478
512160.0000    1.86048
512200.0000    2.10045
512240.0000    1.65662
512280.0000    1.70765
512320.0000    2.19099
512360.0000    1.20021
512400.0000    1.07053
512440.0000    1.31968
512480.0000    1.71476
512520.0000    1.18301
512560.0000    1.69124
512600.0000    1.82431
512640.0000    1.38936
512680.0000    1.05537
512720.0000    1.50679
512760.0000    1.25096
512800.0000    0.84185
512840.0000    1.67541
512880.0000    1.42581
512920.0000    1.99606
512960.0000    2.04209
513000.0000    0.90738
513040.0000    0.94623
513080.0000    1.75197
513120.0000    0.98946
513160.0000    2.04723
513200.0000    1.25364
513240.0000    0.82608
513280.0000    1.77048
513320.0000    1.72501
513360.0000    1.91267
513400.0000    1.51133
513440.0000    1.40363
513480.0000    1.29967
513520.0000    1.55866
513560.0000    1.75147
513600.0000    1.64377
513640.0000    1.12902
513680.0000    1.19751
513720.0000    1.01203
513760.0000    1.60474
513800.0000    1.30930
513840.0000    1.61537
513880.0000    1.62826
513920.0000    2.00800
513960.0000    1.53133
514000.0000    1.33435
514040.0000    0.93791
514080.0000    1.82515
514120.0000    1.86149
514160.0000    1.07881
514200.0000    1.15956
514240.0000    0.81112
514280.0000    1.24942
514320.0000    0.42009
514360.0000    1.43053
514400.0000    1.44029
514440.0000    1.20264
514480.0000    1.11993
514520.0000    1.54802
514560.0000    0.19671
514600.0000    0.46147
514640.0000    1.86434
514680.0000    1.20068
514720.0000    1.48362
514760.0000    1.38688
514800.0000    2.03152
514840.0000    1.89268
514880.0000    1.18476
514920.0000    1.15502
514960.0000    0.58972
515000.0000    1.81619
515040.0000    1.28067
515080.0000    1.36209
515120.0000    1.19208
515160.0000    1.62659
515200.0000    0.89033
515240.0000    1.13947
515280.0000    1.24182
515320.0000    1.73542
515360.0000    1.13387
515400.0000    1.06321
515440.0000    1.67870
515480.0000    1.26584
515520.0000    0.35241
515560.0000    1.43657
515600.0000    0.78261
515640.0000    1.06681
515680.0000    1.06539
515720.0000    1.32438
515760.0000    1.50570
515800.0000    1.27828
515840.0000    1.63666
515880.0000    1.49858
515920.0000    1.42446
515960.0000    1.43147
516000.0000    0.76228
516040.0000    1.60392
516080.0000    1.54660
516120.0000    1.48401
516160.0000    1.67156
516200.0000    1.91723
516240.0000    1.79588
516280.0000    1.46201
516320.0000    0.94157
516360.0000    1.71704
516400.0000    0.82156
516440.0000    1.58535
516480.0000    1.36394
516520.0000    1.06734
516560.0000    1.39688
516600.0000    1.14864
516640.0000    1.56698
516680.0000    1.38669
516720.0000    1.48084
516760.0000    1.11823
516800.0000    0.86422
516840.0000    0.17266
516880.0000    0.68310
516920.0000    1.10911
516960.0000    0.87749
517000.0000    1.04501
517040.0000    0.63243
517080.0000    0.66155
517120.0000    0.45173
517160.0000    1.44103
517200.0000    1.58953
517240.0000    1.48909
517280.0000    0.61481
517320.0000    0.65753
517360.0000    1.34056
517400.0000    0.99023
517440.0000    1.66611
517480.0000    0.74800
517520.0000    0.92369
517560.0000    1.37119
517600.0000    1.83646
517640.0000    1.88157
517680.0000    1.84084
517720.0000    2.25919
517760.0000    1.92906
517800.0000    1.68131
517840.0000    1.80248
517880.0000    1.68655
517920.0000    2.59858
517960.0000    2.45727
518000.0000    0.88583
518040.0000    1.26074
518080.0000    1.42523
518120.0000    1.90834
518160.0000    1.31670
518200.0000    0.50373
518240.0000    1.17623
518280.0000    1.07565
518320.0000    1.12461
518360.0000    1.41438
518400.0000    0.78820
518440.0000    0.68510
518480.0000    0.35778
518520.0000    0.66141
518560.0000    1.37362
518600.0000    0.85821
518640.0000    1.40040
518680.0000    1.31840
518720.0000    0.93631
518760.0000    1.47855
518800.0000    0.96422
518840.0000    0.90312
518880.0000    0.89280
518920.0000    1.07817
518960.0000    0.51145
519000.0000    1.39333
519040.0000    1.58913
519080.0000    1.81323
519120.0000    1.86634
519160.0000    0.81619
519200.0000    1.03733
519240.0000    1.69371
519280.0000    0.85870
519320.0000    1.27417
519360.0000    1.28244
519400.0000    1.14112
519440.0000    1.38663
519480.0000    2.37598
519520.0000    0.75249
519560.0000    1.24409
519600.0000    2.08711
519640.0000    1.69902
519680.0000    1.02328
519720.0000    0.64369
519760.0000    0.93165
519800.0000    1.68741
519840.0000    1.83331
519880.0000    1.73484
519920.0000    1.36734
519960.0000    1.91652
520000.0000    2.22540
520040.0000    1.08628
520080.0000    1.42721
520120.0000    1.11713
520160.0000    0.87911
520200.0000    0.41338
520240.0000    0.81357
520280.0000    1.78659
520320.0000    1.26420
520360.0000    0.61275
520400.0000    1.46891
520440.0000    1.56576
520480.0000    1.10857
520520.0000    0.38597
520560.0000    1.08464
520600.0000    1.55763
520640.0000    0.99876
520680.0000    1.24145
520720.0000    0.94201
520760.0000    1.69967
520800.0000    0.82553
520840.0000    0.86069
520880.0000    1.09216
520920.0000    1.16270
520960.0000    1.09288
521000.0000    1.11811
521040.0000    1.11121
521080.0000    0.56799
521120.0000    0.86280
521160.0000    0.93123
521200.0000    0.68679
521240.0000    0.84776
521280.0000    0.53281
521320.0000    1.65877
521360.0000    0.60455
521400.0000    1.67237
521440.0000    1.62240
521480.0000    1.38320
521520.0000    1.37908
521560.0000    1.02572
521600.0000    1.16999
521640.0000    0.57857
521680.0000    0.86774
521720.0000    0.91485
521760.0000    0.57316
521800.0000    1.50547
521840.0000    1.38986
521880.0000    1.21922
521920.0000    0.86376
521960.0000    2.08259
522000.0000    1.78486
522040.0000    1.69956
522080.0000    0.41463
522120.0000    0.93989
522160.0000    1.03369
522200.0000    0.79076
522240.0000    0.45758
522280.0000    0.60810
522320.0000    1.02875
522360.0000   -0.15148
522400.0000    0.86257
522440.0000    1.14334
522480.0000    1.23278
522520.0000   -0.02591
522560.0000   -0.00861
522600.0000    0.57859
522640.0000    0.12959
522680.0000   -0.26329
522720.0000    0.62671
522760.0000   -0.46232
522800.0000   -0.12948
522840.0000    0.35673
522880.0000    0.30343
522920.0000    0.03351
522960.0000    0.43035
523000.0000    0.35664
523040.0000    0.42594
523080.0000    0.31690
523120.0000    0.14135
523160.0000    0.11605
523200.0000    0.95730
523240.0000    0.54112
523280.0000    0.51226
523320.0000    0.65268
523360.0000    0.96503
523400.0000    0.76690
523440.0000    0.51886
523480.0000    0.40069
523520.0000    1.11155
523560.0000    0.30410
523600.0000    0.61077
523640.0000    0.19329
523680.0000    0.25417
523720.0000    0.48838
523760.0000    0.19724
523800.0000    0.53278
523840.0000    0.68240
523880.0000    0.64317
523920.0000   -0.12421
523960.0000   -0.05675
524000.0000    0.94932
524040.0000    0.17953
524080.0000    0.85111
524120.0000    0.47018
524160.0000    0.39973
524200.0000    0.68245
524240.0000    0.59527
524280.0000    0.55847
524320.0000    0.74979
524360.0000    0.33681
524400.0000    0.35349
524440.0000    0.51591
524480.0000    0.91831
524520.0000    0.31325
524560.0000    0.78208
524600.0000    0.44891
524640.0000    0.07517
524680.0000    0.47857
524720.0000    1.78740
524760.0000    1.01174
524800.0000    1.01562
524840.0000    1.04771
524880.0000    1.15987
524920.0000    0.93797
524960.0000   -0.14197
525000.0000    0.58022
525040.0000    0.46851
525080.0000    1.59132
525120.0000    0.88374
525160.0000    0.57170
525200.0000    0.53575
525240.0000    1.26315
525280.0000    0.43586
525320.0000    0.52081
525360.0000    1.34799
525400.0000    0.29585
525440.0000    0.16216
525480.0000    0.64151
525520.0000    0.96010
525560.0000    1.07649
525600.0000    1.34275
525640.0000    1.00472
525680.0000    0.55223
525720.0000    0.95521
525760.0000    0.63556
525800.0000    0.36583
525840.0000    0.86459
525880.0000    0.27837
525920.0000    0.23519
525960.0000    0.93178
526000.0000    1.02900
526040.0000    0.98327
526080.0000    0.71714
526120.0000    1.30002
526160.0000    1.22732
526200.0000    1.40208
526240.0000    1.73480
526280.0000    1.07610
526320.0000    0.41346
526360.0000    0.14750
526400.0000    0.03173
526440.0000   -0.03245
526480.0000    0.09969
526520.0000   -0.01685
526560.0000    0.21106
526600.0000    0.55496
526640.0000    0.88231
526680.0000    0.00954
526720.0000    0.11547
526760.0000   -0.25878
526800.0000    1.29801
526840.0000    0.34872
526880.0000    0.89377
526920.0000    0.34611
526960.0000    0.72053
527000.0000    0.80581
527040.0000    0.87904
527080.0000    1.18434
527120.0000    1.27887
527160.0000    1.40781
527200.0000    0.37620
527240.0000    0.88520
527280.0000    0.85912
527320.0000    0.72146
527360.0000    1.11299
527400.0000    0.62708
527440.0000    0.28851
527480.0000    1.38022
527520.0000    0.59691
527560.0000    0.72579
527600.0000    0.54525
527640.0000    0.45735
527680.0000    0.81984
527720.0000    0.29551
527760.0000    0.16900
527800.0000    0.29614
527840.0000    0.49828
527880.0000   -0.22293
527920.0000    0.71964
527960.0000    1.07872
528000.0000    0.40016
528040.0000    0.50392
528080.0000    0.80882
528120.0000    1.19583
528160.0000    0.38067
528200.0000    0.84056
528240.0000    1.19275
528280.0000    0.81856
528320.0000    1.03418
528360.0000    1.27560
528400.0000    0.92444
528440.0000    1.19322
528480.0000    0.55270
528520.0000    0.61821
528560.0000    0.90889
528600.0000    0.12653
528640.0000    0.98082
528680.0000    0.47079
528720.0000    1.20486
528760.0000    1.29797
528800.0000    1.34271
528840.0000    1.30762
528880.0000    1.27804
528920.0000    0.27638
528960.0000    0.66268
529000.0000    0.94082
529040.0000    0.63144
529080.0000   -0.08562
529120.0000    0.30368
529160.0000    0.22577
529200.0000   -0.08047
529240.0000    0.75996
529280.0000    0.37004
529320.0000    0.92228
529360.0000    0.68793
529400.0000    1.52687
529440.0000    0.70521
529480.0000    0.53309
529520.0000    1.03202
529560.0000    0.98665
529600.0000    1.13564
529640.0000    0.70623
529680.0000    0.06503
529720.0000    0.38377
529760.0000    0.33791
529800.0000    0.76463
529840.0000    0.43543
529880.0000    0.92165
529920.0000    1.56179
529960.0000    0.49447
530000.0000    0.67788
530040.0000    0.98117
530080.0000    0.94246
530120.0000    1.88420
530160.0000    1.16735
530200.0000    1.58576
530240.0000    1.50358
530280.0000    1.81984
530320.0000    1.41180
530360.0000    1.60544
530400.0000    1.53860
530440.0000    1.47792
530480.0000    1.51490
530520.0000    1.12751
530560.0000    1.05881
530600.0000    1.79992
530640.0000    0.82009
530680.0000    1.99649
530720.0000    1.90874
530760.0000    2.13535
530800.0000    1.60811
530840.0000    2.18297
530880.0000    1.62012
530920.0000    1.59275
530960.0000    2.17810
531000.0000    1.17066
531040.0000    0.45834
531080.0000    0.24599
531120.0000    0.88366
531160.0000    1.43994
531200.0000    1.42090
531240.0000    1.30409
531280.0000    0.83826
531320.0000    0.95181
531360.0000    1.24664
531400.0000    0.66943
531440.0000    1.08669
531480.0000    0.59198
531520.0000    0.18317
531560.0000    0.89619
531600.0000    0.39605
531640.0000    0.46762
531680.0000    0.78642
531720.0000    0.13048
531760.0000    0.06423
531800.0000    0.55056
531840.0000    0.08716
531880.0000    0.69853
531920.0000    0.52303
531960.0000    0.74966
532000.0000    0.35912
532040.0000   -0.08305
532080.0000    0.31496
532120.0000    1.35982
532160.0000    1.50531
532200.0000    1.19183
532240.0000    0.67284
532280.0000    0.98575
532320.0000    0.80923
532360.0000    0.77125
532400.0000    1.22512
532440.0000    1.12047
532480.0000    1.65909
532520.0000    0.60507
532560.0000    0.20854
532600.0000    1.40590
532640.0000    1.27993
532680.0000   -0.04702
532720.0000    0.93584
532760.0000    0.64607
532800.0000    1.57048
532840.0000    1.39215
532880.0000    0.89560
532920.0000    1.17600
532960.0000    1.03466
533000.0000    0.89421
533040.0000    0.42239
533080.0000    0.47701
533120.0000    0.50793
533160.0000    1.02136
533200.0000    0.88704
533240.0000    0.41978
533280.0000    0.64867
533320.0000    1.18049
533360.0000    0.77921
533400.0000    1.42395
533440.0000    1.51346
533480.0000    0.46319
533520.0000    0.66773
533560.0000    1.15088
533600.0000    0.92413
533640.0000    0.45100
533680.0000    0.53973
533720.0000    0.20270
533760.0000   -0.10331
533800.0000    0.70746
533840.0000    1.13315
533880.0000    0.60097
533920.0000    1.00223
533960.0000    0.86196
534000.0000    0.72043
534040.0000    0.97911
534080.0000    1.95355
534120.0000    0.89054
534160.0000    0.33615
534200.0000    0.26448
534240.0000    0.93836
534280.0000    0.90921
534320.0000    0.87699
534360.0000    0.80103
534400.0000    0.21672
534440.0000    0.43174
534480.0000    0.63348
534520.0000    1.16828
534560.0000    0.25476
534600.0000    0.43954
534640.0000    0.18468
534680.0000    0.82980
534720.0000    0.63998
534760.0000    0.45021
534800.0000    0.47052
534840.0000    0.52521
534880.0000    0.64993
534920.0000    0.19498
534960.0000    0.74854
535000.0000    0.61392
535040.0000   -0.18165
535080.0000    0.77651
535120.0000    1.11895
535160.0000    1.39910
535200.0000    0.87412
535240.0000    0.86157
535280.0000    0.23430
535320.0000    0.54964
535360.0000   -0.88320
535400.0000    0.30426
535440.0000    0.70402
535480.0000    1.07462
535520.0000    0.42446
535560.0000    0.70488
535600.0000    0.89632
535640.0000    1.27279
535680.0000    0.28887
535720.0000    0.10764
535760.0000    1.13344
535800.0000   -0.07448
535840.0000    0.10160
535880.0000    0.40533
535920.0000    0.53490
535960.0000    1.17439
536000.0000    0.18493
536040.0000    0.21445
536080.0000    1.04742
536120.0000   -0.10058
536160.0000    0.34328
536200.0000    0.11925
536240.0000   -0.17063
536280.0000   -0.04749
536320.0000    0.79912
536360.0000    0.46160
536400.0000    0.04784
536440.0000    0.37492
536480.0000    0.62205
536520.0000    0.42767
536560.0000   -0.67675
536600.0000    1.21363
536640.0000    0.87221
536680.0000   -0.16161
536720.0000    0.92602
536760.0000    1.00007
536800.0000    0.67144
536840.0000    0.31386
536880.0000    0.25075
536920.0000    0.28248
536960.0000    0.51915
537000.0000    0.10414
537040.0000    0.40320
537080.0000   -0.38262
537120.0000    0.71171
537160.0000    0.38468
537200.0000    0.60855
537240.0000    1.57973
537280.0000    0.97425
537320.0000   -0.17234
537360.0000    0.56527
537400.0000    0.40363
537440.0000   -0.33457
537480.0000   -0.54876
537520.0000    0.24802
537560.0000    0.11034
537600.0000    0.34867
537640.0000    0.65169
537680.0000   -0.02590
537720.0000   -0.40376
537760.0000    0.61638
537800.0000    0.10335
537840.0000    0.63810
537880.0000    0.27863
537920.0000    0.67669
537960.0000    0.20439
538000.0000   -0.09786
538040.0000    0.36941
538080.0000    0.37375
538120.0000    0.36399
538160.0000    0.35881
538200.0000    0.00389
538240.0000    0.06455
538280.0000    0.79259
538320.0000    0.63854
538360.0000    0.02698
538400.0000    0.25628
538440.0000    1.53952
538480.0000    1.18771
538520.0000    1.44058
538560.0000    0.02315
538600.0000    0.64667
538640.0000    0.52769
538680.0000    0.21562
538720.0000    0.23761
538760.0000    0.55158
538800.0000    1.01681
538840.0000    0.53384
538880.0000    1.27117
538920.0000    0.35634
538960.0000    1.10762
539000.0000    1.37771
539040.0000    0.82755
539080.0000    0.89349
539120.0000    1.57571
539160.0000    1.13221
539200.0000    1.44044
539240.0000    1.49442
539280.0000    0.53486
539320.0000    0.55899
539360.0000   -0.09830
539400.0000   -0.18939
539440.0000    0.30877
539480.0000    0.16735
539520.0000    0.33445
539560.0000    0.70687
539600.0000    1.01065
539640.0000    1.04749
539680.0000    0.27218
539720.0000    1.68663
539760.0000    1.66952
539800.0000    1.18059
539840.0000    1.31107
539880.0000    1.19128
539920.0000    0.70376
539960.0000    0.64823
540000.0000    0.60690
540040.0000    1.26408
540080.0000    0.48385
540120.0000    1.01706
540160.0000    0.69133
540200.0000    1.57382
540240.0000    0.29715
540280.0000    0.02249
540320.0000    0.80330
540360.0000    0.57065
540400.0000    0.35438
540440.0000    0.96420
540480.0000    1.15123
540520.0000    0.88432
540560.0000    0.67695
540600.0000    1.29246
540640.0000    1.57650
540680.0000    0.06433
540720.0000    0.63231
540760.0000    0.70576
540800.0000    0.23144
540840.0000    0.80248
540880.0000    0.17051
540920.0000    1.30355
540960.0000    0.89410
541000.0000    0.63821
541040.0000   -0.40805
541080.0000    0.86410
541120.0000    0.39800
541160.0000   -0.39456
541200.0000    0.69085
541240.0000    0.70520
541280.0000    0.77298
541320.0000    0.06668
541360.0000   -0.36593
541400.0000    0.53783
541440.0000    0.41597
541480.0000    0.70996
541520.0000    1.63891
541560.0000    0.68573
541600.0000    0.72205
541640.0000    0.63137
541680.0000    0.58513
541720.0000    0.04557
541760.0000    1.12426
541800.0000    0.43522
541840.0000    0.04440
541880.0000    1.26481
541920.0000   -0.02384
541960.0000    0.71387
542000.0000    0.88956
542040.0000    0.26845
542080.0000    0.72895
542120.0000    1.03433
542160.0000    0.15014
542200.0000    0.29981
542240.0000    0.37732
542280.0000    0.34331
542320.0000    0.16143
542360.0000    0.11381
542400.0000    0.04293
542440.0000    0.35367
542480.0000    0.33563
542520.0000    0.73328
542560.0000    1.16684
542600.0000    0.70025
542640.0000    0.44691
542680.0000    0.11570
542720.0000    1.14987
542760.0000    0.51525
542800.0000   -0.04927
542840.0000    0.88122
542880.0000    0.29295
542920.0000    0.91955
542960.0000    1.06718
543000.0000    0.61374
543040.0000    0.43786
543080.0000    0.18803
543120.0000    1.02819
543160.0000    1.19921
543200.0000    1.39746
543240.0000    0.87120
543280.0000    1.01092
543320.0000    0.97736
543360.0000    1.06669
543400.0000    1.72270
543440.0000    0.82815
543480.0000    0.96212
543520.0000    0.35187
543560.0000    0.79029
543600.0000    0.91738
543640.0000    0.52614
543680.0000    1.66998
543720.0000    0.18545
543760.0000    1.14873
543800.0000    0.61708
543840.0000    1.02561
543880.0000    0.70460
543920.0000    0.90374
543960.0000    0.56900
544000.0000    0.79292
544040.0000    1.62850
544080.0000    1.55872
544120.0000    1.23796
544160.0000    0.26871
544200.0000    0.49099
544240.0000    0.84920
544280.0000    1.40510
544320.0000    1.23109
544360.0000    0.89213
544400.0000    0.66119
544440.0000    0.77226
544480.0000    1.25284
544520.0000    1.21217
544560.0000    1.20462
544600.0000    0.11200
544640.0000   -0.18648
544680.0000    0.56357
544720.0000    0.74306
544760.0000    1.09851
544800.0000    0.56736
544840.0000    1.10581
544880.0000    0.38509
544920.0000   -0.02969
544960.0000    1.74507
545000.0000    0.84374
545040.0000    1.33330
545080.0000    1.67269
545120.0000    1.26539
545160.0000    1.25492
545200.0000    1.95378
545240.0000    0.96428
545280.0000    0.57400
545320.0000    1.25787
545360.0000    1.65270
545400.0000    1.80805
545440.0000    0.45496
545480.0000    0.73678
545520.0000    1.30239
545560.0000    0.63521
545600.0000    0.86758
545640.0000    0.73966
545680.0000    1.41601
545720.0000   -0.07805
545760.0000    0.75100
545800.0000    1.19760
545840.0000    0.98218
545880.0000    0.93929
545920.0000    1.70413
545960.0000    1.13193
546000.0000    1.04049
546040.0000    1.33118
546080.0000    0.67960
546120.0000    1.02647
546160.0000    1.11574
546200.0000    0.86660
546240.0000    0.74505
546280.0000    1.26416
546320.0000    0.46598
546360.0000    1.20734
546400.0000    0.84852
546440.0000    1.32350
546480.0000    0.21913
546520.0000    2.12846
546560.0000    1.21804
546600.0000    1.18798
546640.0000    1.19814
546680.0000    1.12940
546720.0000    1.55639
546760.0000    0.88704
546800.0000    0.86786
546840.0000    1.21663
546880.0000    1.70046
546920.0000    2.21003
546960.0000    1.66626
547000.0000    1.85170
547040.0000    1.58073
547080.0000    2.02074
547120.0000    1.50208
547160.0000    1.53309
547200.0000    2.24161
547240.0000    1.53451
547280.0000    1.26368
547320.0000    2.05388
547360.0000    2.06206
547400.0000    2.15075
547440.0000    2.01633
547480.0000    1.48298
547520.0000    1.83236
547560.0000    1.40079
547600.0000    2.08160
547640.0000    2.00173
547680.0000    2.86222
547720.0000    2.52339
547760.0000    2.00470
547800.0000    2.74377
547840.0000    2.29182
547880.0000    2.40121
547920.0000    2.09871
547960.0000    1.77824
548000.0000    1.93224
548040.0000    2.17847
548080.0000    1.76027
548120.0000    2.25783
548160.0000    1.95325
548200.0000    1.61108
548240.0000    1.95283
548280.0000    0.91432
548320.0000    1.64880
548360.0000    2.04845
548400.0000    1.92011
548440.0000    1.25641
548480.0000    1.77433
548520.0000    2.29144
548560.0000    2.39561
548600.0000    2.74441
548640.0000    3.44355
548680.0000    2.90654
548720.0000    2.13035
548760.0000    2.82310
548800.0000    2.18549
548840.0000    2.34666
548880.0000    2.21331
548920.0000    2.34295
548960.0000    2.66897
549000.0000    2.54306
549040.0000    3.06676
549080.0000    2.11947
549120.0000    1.00403
549160.0000    2.02420
549200.0000    1.85720
549240.0000    2.32064
549280.0000    1.91380
549320.0000    2.26883
549360.0000    1.92275
549400.0000    0.14566
549440.0000    1.31733
549480.0000    1.02219
549520.0000    1.58189
549560.0000    1.54371
549600.0000    1.92977
549640.0000    1.41648
549680.0000    1.55572
549720.0000    1.16131
549760.0000    0.37326
549800.0000    0.90219
549840.0000    1.94147
549880.0000    1.63518
549920.0000    1.16323
549960.0000    0.69331
550000.0000    1.29847
550040.0000    0.86542
550080.0000    0.84198
550120.0000    0.68383
550160.0000    0.79923
550200.0000    0.41597
550240.0000    1.54784
550280.0000    1.24721
550320.0000    1.04210
550360.0000    0.63494
550400.0000    1.40489
550440.0000    1.72150
550480.0000    0.83207
550520.0000    1.97530
550560.0000    1.10596
550600.0000    1.98545
550640.0000    1.19730
550680.0000    1.11214
550720.0000    1.31323
550760.0000    1.45433
550800.0000    1.05032
550840.0000    1.46176
550880.0000    1.29808
550920.0000    1.79210
550960.0000    1.57726
551000.0000    1.75604
551040.0000    1.42321
551080.0000    1.42813
551120.0000    1.46521
551160.0000    0.87117
551200.0000    0.66246
551240.0000    0.95357
551280.0000    1.49787
551320.0000    1.68581
551360.0000    0.93439
551400.0000    1.13417
551440.0000    1.10221
551480.0000    1.09755
551520.0000    1.06275
551560.0000    0.68226
551600.0000    0.92015
551640.0000    1.39137
551680.0000    1.58660
551720.0000    1.42422
551760.0000    1.60975
551800.0000    1.81537
551840.0000    1.95928
551880.0000    1.94576
551920.0000    1.99133
551960.0000    2.24889
552000.0000    2.29142
552040.0000    2.07569
552080.0000    1.61858
552120.0000    1.18576
552160.0000    1.31226
552200.0000    1.56072
552240.0000    1.76801
552280.0000    1.15491
552320.0000    1.55550
552360.0000    1.00547
552400.0000    1.90171
552440.0000    1.41722
552480.0000    1.68114
552520.0000    1.72391
552560.0000    1.07668
552600.0000    1.34973
552640.0000    1.17106
552680.0000    1.09758
552720.0000    1.31706
552760.0000    1.51188
552800.0000    1.71716
552840.0000    1.67375
552880.0000    1.13983
552920.0000    1.10521
552960.0000    0.99835
553000.0000    1.53151
553040.0000    1.52377
553080.0000    1.67109
553120.0000    1.63945
553160.0000    1.59229
553200.0000    1.90634
553240.0000    1.34044
553280.0000    1.69574
553320.0000    1.41387
553360.0000    1.23927
553400.0000    0.65719
553440.0000    1.28643
553480.0000    0.51287
553520.0000    1.26562
553560.0000    1.51729
553600.0000    1.86435
553640.0000    1.18858
553680.0000    0.84145
553720.0000    0.85372
553760.0000    1.37365
553800.0000    0.47791
553840.0000    1.30965
553880.0000    0.46618
553920.0000    1.09328
553960.0000    1.32473
554000.0000    1.59498
554040.0000    1.21982
554080.0000    0.97995
554120.0000    1.14644
554160.0000    1.04516
554200.0000    1.11685
554240.0000    0.96756
554280.0000    0.25129
554320.0000   -0.14246
554360.0000    0.83523
554400.0000    0.84507
554440.0000    0.46278
554480.0000    0.75981
554520.0000    0.32306
554560.0000    0.86194
554600.0000    1.33305
554640.0000    1.89504
554680.0000    1.35241
554720.0000    0.26821
554760.0000    1.52309
554800.0000    1.18415
554840.0000    1.03018
554880.0000    2.35252
554920.0000    2.15189
554960.0000    1.66105
555000.0000    1.17022
555040.0000    2.15216
555080.0000    2.27268
555120.0000    0.83858
555160.0000    1.98164
555200.0000    1.00608
555240.0000    0.89461
555280.0000    1.67823
555320.0000    2.28408
555360.0000    1.03605
555400.0000    1.47443
555440.0000    1.28545
555480.0000    1.61620
555520.0000    2.01256
555560.0000    1.14887
555600.0000    0.97923
555640.0000    2.13738
555680.0000    1.28371
555720.0000    1.86615
555760.0000    1.49939
555800.0000    1.90638
555840.0000    0.96634
555880.0000    1.08245
555920.0000    0.29619
555960.0000    0.45929
556000.0000    1.17755
556040.0000    0.83069
556080.0000    1.62443
556120.0000    1.06644
556160.0000    0.50681
556200.0000    1.46852
556240.0000    1.74746
556280.0000    2.11703
556320.0000    1.29017
556360.0000    1.97506
556400.0000    1.26575
556440.0000    1.48358
556480.0000    0.67762
556520.0000    1.77833
556560.0000    1.41583
556600.0000    1.19815
556640.0000    1.10652
556680.0000    1.06283
556720.0000    2.48290
556760.0000    1.94978
556800.0000    1.15613
556840.0000    1.91046
556880.0000    1.90196
556920.0000    1.50512
556960.0000    1.11828
557000.0000    1.97594
557040.0000    1.94182
557080.0000    1.97664
557120.0000    1.83523
557160.0000    1.41118
557200.0000    2.51086
557240.0000    1.50236
557280.0000    1.34481
557320.0000    1.53666
557360.0000    2.76221
557400.0000    3.13983
557440.0000    2.74386
557480.0000    2.11628
557520.0000    2.52297
557560.0000    2.37245
557600.0000    3.02777
557640.0000    2.91475
557680.0000    1.98549
557720.0000    2.89643
557760.0000    2.42871
557800.0000    2.29291
557840.0000    2.23992
557880.0000    3.02017
557920.0000    2.71231
557960.0000    3.05465
558000.0000    1.93988
558040.0000    2.32883
558080.0000    2.47290
558120.0000    2.70064
558160.0000    2.26453
558200.0000    2.07767
558240.0000    3.29455
558280.0000    3.22137
558320.0000    2.66560
558360.0000    2.96904
558400.0000    2.82420
558440.0000    2.65442
558480.0000    2.18900
558520.0000    2.23859
558560.0000    2.80115
558600.0000    3.32769
558640.0000    2.20446
558680.0000    2.36713
558720.0000    2.22212
558760.0000    1.82085
558800.0000    1.35914
558840.0000    2.00285
558880.0000    1.90165
558920.0000    2.68800
558960.0000    2.05757
559000.0000    1.80804
559040.0000    2.12092
559080.0000    2.16001
559120.0000    2.88385
559160.0000    1.76416
559200.0000    1.90954
559240.0000    3.37704
559280.0000    2.88419
559320.0000    2.53414
559360.0000    2.15033
559400.0000    1.95196
559440.0000    2.41519
559480.0000    1.43438
559520.0000    2.32351
559560.0000    2.91415
559600.0000    2.61953
559640.0000    1.95635
559680.0000    3.45074
559720.0000    3.18534
559760.0000    2.51787
559800.0000    2.72234
559840.0000    2.61210
559880.0000    1.64169
559920.0000    1.99382
559960.0000    1.48797
560000.0000    2.32242
560040.0000    1.87015
560080.0000    2.16334
560120.0000    2.23883
560160.0000    2.09361
560200.0000    1.81650
560240.0000    2.47989
560280.0000    1.93126
560320.0000    2.53392
560360.0000    2.49903
560400.0000    1.79068
560440.0000    2.03454
560480.0000    2.34767
560520.0000    2.27657
560560.0000    2.10124
560600.0000    2.08349
560640.0000    2.84087
560680.0000    1.83518
560720.0000    1.57724
560760.0000    1.47723
560800.0000    1.90247
560840.0000    1.62028
560880.0000    2.20104
560920.0000    1.69992
560960.0000    1.96529
561000.0000    1.20858
561040.0000    1.74658
561080.0000    1.18227
561120.0000    1.66752
561160.0000    2.46363
561200.0000    1.87660
561240.0000    1.05617
561280.0000    1.15465
561320.0000    0.88089
561360.0000    1.31330
561400.0000    2.30048
561440.0000    1.91665
561480.0000    1.83977
561520.0000    1.47749
561560.0000    1.98723
561600.0000    2.57644
561640.0000    2.02839
561680.0000    1.18570
561720.0000    0.63115
561760.0000    2.39914
561800.0000    1.46840
561840.0000    2.08932
561880.0000    2.24840
561920.0000    2.03845
561960.0000    2.27436
562000.0000    2.90950
562040.0000    2.04972
562080.0000    2.24948
562120.0000    2.46938
562160.0000    2.70238
562200.0000    2.32208
562240.0000    1.82475
562280.0000    1.63274
562320.0000    2.15564
562360.0000    1.66777
562400.0000    2.50014
562440.0000    1.94540
562480.0000    1.84990
562520.0000    3.35926
562560.0000    2.76004
562600.0000    2.75100
562640.0000    3.29068
562680.0000    3.75247
562720.0000    2.64515
562760.0000    2.43411
562800.0000    2.98112
562840.0000    2.39700
562880.0000    1.91867
562920.0000    2.37828
562960.0000    1.55524
563000.0000    1.77144
563040.0000    0.91703
563080.0000    2.58540
563120.0000    3.29797
563160.0000    2.93238
563200.0000    3.34600
563240.0000    3.25338
563280.0000    2.24865
563320.0000    2.12598
563360.0000    1.43473
563400.0000    2.22856
563440.0000    2.61532
563480.0000    2.97326
563520.0000    3.19576
563560.0000    3.07844
563600.0000    3.63784
563640.0000    2.63652
563680.0000    3.07116
563720.0000    3.50656
563760.0000    2.97922
563800.0000    3.57250
563840.0000    2.56349
563880.0000    3.93405
563920.0000    3.74150
563960.0000    3.17391
564000.0000    3.40102
564040.0000    3.55598
564080.0000    3.04226
564120.0000    2.76484
564160.0000    2.64905
564200.0000    3.59054
564240.0000    3.51236
564280.0000    3.96201
564320.0000    3.39344
564360.0000    3.02785
564400.0000    3.61670
564440.0000    3.00450
564480.0000    3.68578
564520.0000    3.05810
564560.0000    2.74953
564600.0000    3.63765
564640.0000    3.63620
564680.0000    3.40424
564720.0000    3.30075
564760.0000    2.90365
564800.0000    3.90318
564840.0000    3.09247
564880.0000    3.79948
564920.0000    3.78298
564960.0000    3.61712
565000.0000    3.72144
565040.0000    2.55327
565080.0000    3.66937
565120.0000    3.58955
565160.0000    3.67547
565200.0000    3.54674
565240.0000    3.89148
565280.0000    3.20676
565320.0000    2.19935
565360.0000    3.08879
565400.0000    3.85929
565440.0000    3.32903
565480.0000    3.42166
565520.0000    4.08016
565560.0000    4.06590
565600.0000    4.12498
565640.0000    3.47047
565680.0000    3.22329
565720.0000    3.04302
565760.0000    4.43267
565800.0000    3.69581
565840.0000    3.94684
565880.0000    3.88655
565920.0000    3.67737
565960.0000    2.51147
566000.0000    3.58514
566040.0000    2.15942
566080.0000    3.29433
566120.0000    2.46352
566160.0000    2.47772
566200.0000    2.37821
566240.0000    3.24007
566280.0000    4.50149
566320.0000    4.23046
566360.0000    4.61217
566400.0000    3.39170
566440.0000    2.74131
566480.0000    2.86004
566520.0000    1.85691
566560.0000    1.79523
566600.0000    3.32479
566640.0000    2.72702
566680.0000    2.61435
566720.0000    3.05317
566760.0000    3.17961
566800.0000    2.70904
566840.0000    3.42632
566880.0000    3.95752
566920.0000    3.17884
566960.0000    3.07446
567000.0000    2.63894
567040.0000    3.20869
567080.0000    3.66175
567120.0000    4.03373
567160.0000    2.79519
567200.0000    3.59724
567240.0000    3.48839
567280.0000    2.34760
567320.0000    4.33657
567360.0000    3.21485
567400.0000    2.47893
567440.0000    2.30445
567480.0000    1.30243
567520.0000    2.14293
567560.0000    3.58820
567600.0000    3.01869
567640.0000    2.24318
567680.0000    2.75443
567720.0000    2.07365
567760.0000    2.96581
567800.0000    3.62940
567840.0000    1.76034
567880.0000    2.12808
567920.0000    2.74609
567960.0000    3.23906
568000.0000    3.71123
568040.0000    3.64852
568080.0000    3.80917
568120.0000    2.99108
568160.0000    3.03327
568200.0000    3.30527
568240.0000    3.11873
568280.0000    3.74828
568320.0000    3.68314
568360.0000    2.35227
568400.0000    2.92911
568440.0000    3.37665
568480.0000    3.15310
568520.0000    2.99477
568560.0000    2.79846
568600.0000    3.15203
568640.0000    3.16957
568680.0000    2.46569
568720.0000    2.74327
568760.0000    2.35775
568800.0000    1.63520
568840.0000    2.39030
568880.0000    2.01202
568920.0000    1.51015
568960.0000    0.99375
569000.0000    1.12045
569040.0000    1.72098
569080.0000    1.42537
569120.0000    1.37007
569160.0000    1.50263
569200.0000    2.08311
569240.0000    2.16167
569280.0000    1.34585
569320.0000    2.10232
569360.0000    1.44939
569400.0000    2.29119
569440.0000    1.55107
569480.0000    1.30223
569520.0000    1.00756
569560.0000    1.58941
569600.0000    0.66193
569640.0000    2.07343
569680.0000    1.27511
569720.0000    0.10531
569760.0000    0.74550
569800.0000    1.09817
569840.0000    0.95058
569880.0000    1.02175
569920.0000    0.74988
569960.0000    0.50938
570000.0000    0.77747
570040.0000    1.44486
570080.0000    2.06658
570120.0000    2.20872
570160.0000    2.64430
570200.0000    1.96954
570240.0000    1.71985
570280.0000    1.94186
570320.0000    1.64795
570360.0000    2.33572
570400.0000    2.41015
570440.0000    1.83569
570480.0000    1.66591
570520.0000    2.65623
570560.0000    3.00696
570600.0000    2.65016
570640.0000    2.04440
570680.0000    2.87866
570720.0000    1.93364
570760.0000    2.07213
570800.0000    1.77677
570840.0000    2.35682
570880.0000    2.30108
570920.0000    2.03056
570960.0000    1.41651
571000.0000    1.81896
571040.0000    1.33251
571080.0000    1.12970
571120.0000    1.30026
571160.0000    1.07698
571200.0000    1.80327
571240.0000    0.84477
571280.0000    1.39124
571320.0000    0.33863
571360.0000    0.96305
571400.0000    1.26966
571440.0000    0.10575
571480.0000   -1.02669
571520.0000   -0.06882
571560.0000    0.86514
571600.0000    0.51414
571640.0000    1.95067
571680.0000    2.09686
571720.0000    1.70472
571760.0000    0.91589
571800.0000    1.61380
571840.0000    1.73861
571880.0000    1.68324
571920.0000    1.30466
571960.0000    1.71499
572000.0000    1.26675
572040.0000    0.59891
572080.0000    0.57953
572120.0000    0.80478
572160.0000    1.67399
572200.0000    2.36294
572240.0000    1.07811
572280.0000    1.47794
572320.0000    1.75817
572360.0000    2.24748
572400.0000    1.87094
572440.0000    2.21760
572480.0000    2.55644
572520.0000    1.67030
572560.0000    1.57804
572600.0000    1.74654
572640.0000    2.50008
572680.0000    1.53302
572720.0000    2.33720
572760.0000    1.86469
572800.0000    0.99203
572840.0000    0.83690
572880.0000    1.92972
572920.0000    2.04916
572960.0000    2.10303
573000.0000    1.46893
573040.0000    2.42210
573080.0000    2.18480
573120.0000    2.03981
573160.0000    1.19534
573200.0000    2.18587
573240.0000    0.94243
573280.0000    1.32967
573320.0000    1.26420
573360.0000    2.00711
573400.0000    1.76468
573440.0000    1.37438
573480.0000    2.56494
573520.0000    1.81934
573560.0000    1.75942
573600.0000    2.03441
573640.0000    2.00925
573680.0000    1.77860
573720.0000    1.22864
573760.0000    1.78078
573800.0000    1.48812
573840.0000    1.75904
573880.0000    2.49252
573920.0000    2.64523
573960.0000    1.93432
574000.0000    3.17440
574040.0000    2.69463
574080.0000    1.89508
574120.0000    2.19939
574160.0000    2.20174
574200.0000    1.88256
574240.0000    1.87010
574280.0000    1.77967
574320.0000    1.52901
574360.0000    1.88483
574400.0000    0.52494
574440.0000    1.43390
574480.0000    1.46513
574520.0000    1.88355
574560.0000    1.62259
574600.0000    1.11893
574640.0000    1.34486
574680.0000    1.31855
574720.0000    0.92102
574760.0000    1.48909
574800.0000    1.28522
574840.0000    0.62996
574880.0000    1.29434
574920.0000    0.83693
574960.0000    1.38487
575000.0000    1.78159
575040.0000    0.95684
575080.0000    0.81171
575120.0000    0.67942
575160.0000    1.26233
575200.0000    1.22969
575240.0000    0.51385
575280.0000    0.52205
575320.0000    0.68681
575360.0000    0.46314
575400.0000    0.75219
575440.0000    1.92426
575480.0000    1.03614
575520.0000    0.65622
575560.0000    0.77257
575600.0000    0.93493
575640.0000    0.64778
575680.0000    1.46736
575720.0000    1.01780
575760.0000    0.20476
575800.0000    0.65205
575840.0000    1.49290
575880.0000    0.76360
575920.0000    0.76831
575960.0000    0.84538
576000.0000    0.38582
576040.0000    0.06895
576080.0000    1.05230
576120.0000   -0.12646
576160.0000    0.36109
576200.0000    0.11594
576240.0000    0.69687
576280.0000    1.26219
576320.0000    1.23875
576360.0000    1.11629
576400.0000    2.62702
576440.0000    1.93893
576480.0000    1.82836
576520.0000    0.93338
576560.0000    0.24275
576600.0000    0.87842
576640.0000    0.72294
576680.0000    1.57859
576720.0000    1.74123
576760.0000    0.32091
576800.0000    0.55555
576840.0000    1.24279
576880.0000    0.93427
576920.0000    1.22165
576960.0000    1.15796
577000.0000    2.62837
577040.0000    1.70073
577080.0000    1.67586
577120.0000    1.73383
577160.0000    1.46435
577200.0000    1.71137
577240.0000    1.79466
577280.0000    1.36653
577320.0000    1.25832
577360.0000    1.36473
577400.0000    1.62722
577440.0000    2.10889
577480.0000    1.32004
577520.0000    1.78499
577560.0000    1.95264
577600.0000    1.64057
577640.0000    2.41225
577680.0000    1.99653
577720.0000    1.71880
577760.0000    2.19523
577800.0000    3.18816
577840.0000    2.54749
577880.0000    2.13391
577920.0000    2.44204
577960.0000    2.45995
578000.0000    3.12841
578040.0000    2.49394
578080.0000    1.65961
578120.0000    2.65939
578160.0000    2.16612
578200.0000    1.65192
578240.0000    2.47212
578280.0000    3.01890
578320.0000    3.39388
578360.0000    2.97764
578400.0000    3.28879
578440.0000    2.37704
578480.0000    1.64587
578520.0000    3.60624
578560.0000    3.95022
578600.0000    4.08289
578640.0000    3.93364
578680.0000    3.57438
578720.0000    2.76199
578760.0000    2.34183
578800.0000    3.18423
578840.0000    3.77637
578880.0000    3.20655
578920.0000    3.78456
578960.0000    2.94121
579000.0000    3.32794
579040.0000    3.61419
579080.0000    4.08657
579120.0000    2.93124
579160.0000    2.74084
579200.0000    2.61852
579240.0000    3.97746
579280.0000    3.41399
579320.0000    3.34915
579360.0000    2.45493
579400.0000    2.99785
579440.0000    3.63659
579480.0000    2.56300
579520.0000    1.98171
579560.0000    2.01713
579600.0000    2.11147
579640.0000    2.28084
579680.0000    2.91235
579720.0000    1.67358
579760.0000    3.29241
579800.0000    2.57826
579840.0000    2.16418
579880.0000    2.97339
579920.0000    3.93621
579960.0000    3.15700
580000.0000    3.62838
580040.0000    3.67793
580080.0000    2.58671
580120.0000    2.51385
580160.0000    3.13524
580200.0000    3.54728
580240.0000    3.94696
580280.0000    3.75058
580320.0000    3.11716
580360.0000    2.38516
580400.0000    2.59150
580440.0000    3.41724
580480.0000    2.97780
580520.0000    2.43088
580560.0000    2.86496
580600.0000    3.19127
580640.0000    3.50321
580680.0000    3.65288
580720.0000    4.19738
580760.0000    3.80335
580800.0000    3.44295
580840.0000    3.89618
580880.0000    3.61042
580920.0000    3.93049
580960.0000    3.56139
581000.0000    3.61071
581040.0000    4.99772
581080.0000    4.35184
581120.0000    4.25909
581160.0000    4.25783
581200.0000    3.87649
581240.0000    4.76697
581280.0000    4.00948
581320.0000    3.79578
581360.0000    3.91908
581400.0000    3.70052
581440.0000    4.92395
581480.0000    3.63090
581520.0000    4.19981
581560.0000    4.29031
581600.0000    3.33560
581640.0000    3.57729
581680.0000    3.36118
581720.0000    3.09340
581760.0000    3.61619
581800.0000    2.67261
581840.0000    2.48387
581880.0000    2.83703
581920.0000    2.29706
581960.0000    2.50944
582000.0000    0.77578
582040.0000    1.57710
582080.0000    2.19005
582120.0000    1.82075
582160.0000    1.54592
582200.0000    2.26059
582240.0000    2.30729
582280.0000    1.62044
582320.0000    0.88695
582360.0000    1.49785
582400.0000    2.26467
582440.0000    0.88749
582480.0000    1.04484
582520.0000    1.23662
582560.0000    1.66528
582600.0000    0.93495
582640.0000    0.67426
582680.0000    0.30550
582720.0000   -0.27590
582760.0000   -0.38379
582800.0000    0.36504
582840.0000    1.26345
582880.0000    0.56468
582920.0000    1.89060
582960.0000    1.36895
583000.0000    0.51349
583040.0000    0.33673
583080.0000    0.67808
583120.0000    1.58473
583160.0000    1.29666
583200.0000    0.41858
583240.0000    0.01422
583280.0000    1.25204
583320.0000    0.05574
583360.0000    0.31087
583400.0000    1.73083
583440.0000    1.45915
583480.0000    2.00648
583520.0000    1.86132
583560.0000    1.46701
583600.0000    0.51203
583640.0000    0.24242
583680.0000    0.48304
583720.0000    0.13399
583760.0000   -0.12450
583800.0000    0.50977
583840.0000    0.61464
583880.0000   -0.42770
583920.0000    1.11127
583960.0000    0.10107
584000.0000   -0.20898
584040.0000    1.06482
584080.0000    1.09247
584120.0000    0.42174
584160.0000    0.40343
584200.0000    1.21609
584240.0000    0.72713
584280.0000    1.13787
584320.0000    1.85949
584360.0000    0.91204
584400.0000    0.58028
584440.0000    0.54363
584480.0000    1.10730
584520.0000    0.84659
584560.0000    1.44226
584600.0000    1.53639
584640.0000    0.49811
584680.0000    1.91949
584720.0000    1.60616
584760.0000    2.88228
584800.0000    2.78147
584840.0000    3.28124
584880.0000    2.78517
584920.0000    3.18060
584960.0000    2.62492
585000.0000    3.29900
585040.0000    2.90099
585080.0000    2.01817
585120.0000    2.40304
585160.0000    3.42592
585200.0000    2.45866
585240.0000    2.88719
585280.0000    2.71911
585320.0000    3.76319
585360.0000    2.61328
585400.0000    1.98970
585440.0000    2.94988
585480.0000    2.67358
585520.0000    3.39660
585560.0000    2.78285
585600.0000    3.17443
585640.0000    2.23847
585680.0000    1.59062
585720.0000    1.46941
585760.0000    0.87987
585800.0000    1.90159
585840.0000    0.86245
585880.0000    1.85871
585920.0000    1.16216
585960.0000    1.95468
586000.0000    0.79919
586040.0000    0.44850
586080.0000    0.88548
586120.0000    0.20825
586160.0000    0.26162
586200.0000    0.70370
586240.0000    0.70520
586280.0000    0.86983
586320.0000    0.26353
586360.0000    0.64389
586400.0000    0.37676
586440.0000    1.18321
586480.0000    0.97467
586520.0000    0.05614
586560.0000    0.34861
586600.0000    0.18861
586640.0000    0.02217
586680.0000   -0.34390
586720.0000    1.19912
586760.0000    1.31642
586800.0000    0.83546
586840.0000    0.36355
586880.0000    1.33866
586920.0000    0.85711
586960.0000   -0.01969
587000.0000    1.10074
587040.0000    0.55777
587080.0000    0.65934
587120.0000    0.41557
587160.0000    0.67408
587200.0000    1.20541
587240.0000    1.10573
587280.0000    0.00537
587320.0000    0.26388
587360.0000    0.31283
587400.0000    1.26986
587440.0000    0.34492
587480.0000    0.59603
587520.0000    0.54028
587560.0000    1.70848
587600.0000    0.52451
587640.0000    0.38070
587680.0000    1.20727
587720.0000    0.57523
587760.0000    1.17426
587800.0000    0.84294
587840.0000    1.29488
587880.0000    1.27755
587920.0000    1.00220
587960.0000    0.05497
588000.0000    0.39549
588040.0000    0.96056
588080.0000    1.26040
588120.0000    1.17170
588160.0000    1.12460
588200.0000    0.90741
588240.0000    0.82983
588280.0000    1.36861
588320.0000    0.53500
588360.0000   -0.22827
588400.0000    1.11627
588440.0000    0.95578
588480.0000    0.00770
588520.0000   -0.00233
588560.0000    0.12519
588600.0000    0.23094
588640.0000    0.79808
588680.0000    0.06993
588720.0000    0.34481
588760.0000    0.31826
588800.0000   -0.08436
588840.0000   -0.10501
588880.0000    0.34749
588920.0000    0.88324
588960.0000    0.16128
589000.0000    0.87221
589040.0000    0.69058
589080.0000    1.39735
589120.0000    1.27303
589160.0000    0.58017
589200.0000    1.19326
589240.0000    1.30205
589280.0000    0.75249
589320.0000   -0.13756
589360.0000    0.30477
589400.0000    0.79755
589440.0000    1.35703
589480.0000    1.08218
589520.0000    0.83518
589560.0000    0.93988
589600.0000    0.42810
589640.0000    0.33376
589680.0000   -0.07651
589720.0000    0.83314
589760.0000   -0.20726
589800.0000    0.50265
589840.0000    0.02319
589880.0000    0.94636
589920.0000    0.38371
589960.0000    0.66695
590000.0000    1.08517
590040.0000    0.81771
590080.0000    0.06689
590120.0000    0.20945
590160.0000    1.41530
590200.0000    0.60125
590240.0000    0.13696
590280.0000    0.49507
590320.0000    1.58748
590360.0000    2.15434
590400.0000    1.92490
590440.0000    1.06339
590480.0000    0.87256
590520.0000    1.65657
590560.0000    1.41087
590600.0000    2.05922
590640.0000    0.85937
590680.0000    1.27722
590720.0000    0.83363
590760.0000    1.00236
590800.0000    1.74432
590840.0000    1.19163
590880.0000    0.90055
590920.0000    1.38215
590960.0000    1.13366
591000.0000    1.85757
591040.0000    0.76814
591080.0000    1.04065
591120.0000    1.05275
591160.0000    0.34283
591200.0000    1.05575
591240.0000   -0.07810
591280.0000   -0.02555
591320.0000    0.25275
591360.0000    0.37921
591400.0000    1.11276
591440.0000    1.18157
591480.0000    1.16143
591520.0000    1.24983
591560.0000   -0.00603
591600.0000    0.36036
591640.0000   -0.11656
591680.0000    0.59240
591720.0000    1.63466
591760.0000    0.21133
591800.0000    2.34762
591840.0000    2.57190
591880.0000    1.68262
591920.0000    1.21061
591960.0000    0.51870
592000.0000    0.96094
592040.0000    0.75785
592080.0000    0.10289
592120.0000   -0.60842
592160.0000    1.06867
592200.0000   -0.24469
592240.0000    0.72685
592280.0000    0.42296
592320.0000    0.06781
592360.0000   -0.33212
592400.0000   -0.46589
592440.0000    0.35541
592480.0000    0.53516
592520.0000    0.20683
592560.0000    1.28316
592600.0000    0.22928
592640.0000    0.52832
592680.0000    0.00315
592720.0000    0.68848
592760.0000    0.16692
592800.0000    0.31479
592840.0000    0.28942
592880.0000    0.96317
592920.0000   -0.57306
592960.0000   -0.23314
593000.0000   -0.63149
593040.0000   -0.48362
593080.0000   -0.93207
593120.0000   -0.51115
593160.0000   -0.10505
593200.0000   -0.10005
593240.0000   -0.74694
593280.0000   -0.17837
593320.0000   -0.05308
593360.0000    0.17055
593400.0000   -0.71085
593440.0000   -0.21588
593480.0000   -0.39073
593520.0000   -1.08634
593560.0000    0.94289
593600.0000    1.04244
593640.0000    0.08786
593680.0000    0.36690
593720.0000   -1.05065
593760.0000   -0.65826
593800.0000    0.51793
593840.0000   -0.54585
593880.0000   -1.18396
593920.0000   -0.98459
593960.0000   -0.85113
594000.0000   -0.91156
594040.0000   -0.59635
594080.0000   -1.36812
594120.0000   -0.64693
594160.0000   -0.40931
594200.0000   -0.09630
594240.0000   -0.00976
594280.0000   -0.22109
594320.0000   -1.07339
594360.0000   -0.80852
594400.0000   -1.50406
594440.0000   -0.74999
594480.0000   -0.86131
594520.0000   -0.17639
594560.0000    0.30262
594600.0000   -0.43262
594640.0000   -0.11846
594680.0000   -0.03371
594720.0000   -0.04557
594760.0000    0.73126
594800.0000    0.98434
594840.0000    0.57296
594880.0000    0.09482
594920.0000    0.51701
594960.0000   -0.03072
595000.0000    0.54684
595040.0000    0.83578
595080.0000    1.28464
595120.0000   -0.01790
595160.0000   -0.26453
595200.0000   -0.89344
595240.0000   -0.27551
595280.0000    0.70238
595320.0000    1.08977
595360.0000    1.33791
595400.0000    0.65220
595440.0000    1.05089
595480.0000    1.59057
595520.0000    2.63819
595560.0000    0.78329
595600.0000    0.42983
595640.0000    0.62383
595680.0000    0.81732
595720.0000    1.33886
595760.0000    0.94828
595800.0000    0.39012
595840.0000    0.44903
595880.0000    0.15133
595920.0000    1.11528
595960.0000    0.38247
596000.0000    0.48685
596040.0000   -0.61662
596080.0000   -0.33978
596120.0000    0.67852
596160.0000    0.91260
596200.0000    0.45451
596240.0000    0.06753
596280.0000    1.11173
596320.0000    1.58437
596360.0000    0.92682
596400.0000    0.48811
596440.0000    0.58603
596480.0000    1.07575
596520.0000   -0.38772
596560.0000    0.87536
596600.0000    1.06043
596640.0000    0.64764
596680.0000    0.50155
596720.0000    0.40137
596760.0000   -0.28217
596800.0000   -0.05507
596840.0000    0.28918
596880.0000    0.65323
596920.0000   -0.45327
596960.0000    0.28110
597000.0000    1.25269
597040.0000    0.46307
597080.0000    0.69208
597120.0000    1.29360
597160.0000    1.02478
597200.0000    0.61047
597240.0000    0.40041
597280.0000    0.49403
597320.0000    0.63416
597360.0000    0.86044
597400.0000    0.11642
597440.0000    0.65352
597480.0000   -0.03035
597520.0000    0.10114
597560.0000   -0.39010
597600.0000    0.85723
597640.0000    0.43088
597680.0000    0.83862
597720.0000    0.61334
597760.0000    0.95333
597800.0000    0.68698
597840.0000    0.47577
597880.0000   -0.14137
597920.0000   -0.11737
597960.0000    1.30869
598000.0000    0.26992
598040.0000    0.64613
598080.0000    0.78701
598120.0000    0.64751
598160.0000    0.96305
598200.0000    0.56246
598240.0000    0.99291
598280.0000    1.62971
598320.0000    1.79257
598360.0000    2.43217
598400.0000    2.82011
598440.0000    2.10076
598480.0000    0.58218
598520.0000    1.20008
598560.0000    0.47800
598600.0000    0.47369
598640.0000    2.45307
598680.0000    1.43120
598720.0000    1.51882
598760.0000    1.72693
598800.0000    0.73600
598840.0000    0.02249
598880.0000    0.73560
598920.0000    0.56441
598960.0000    0.76087
599000.0000    0.88147
599040.0000    1.54094
599080.0000    1.14002
599120.0000    0.43573
599160.0000    1.01973
599200.0000    1.45138
599240.0000    0.48288
599280.0000    0.82705
599320.0000    0.69796
599360.0000    1.34989
599400.0000    0.89174
599440.0000    0.32968
599480.0000    0.79493
599520.0000    0.60981
599560.0000    1.71420
599600.0000    1.21346
599640.0000    0.60902
599680.0000    0.52150
599720.0000    0.61064
599760.0000    0.47676
599800.0000    1.02719
599840.0000    1.59047
599880.0000    2.21138
599920.0000    1.54570
599960.0000    1.02416
600000.0000    1.09481
600040.0000    1.79681
600080.0000    0.91238
600120.0000    0.12030
600160.0000    1.27778
600200.0000    1.38007
600240.0000    1.64064
600280.0000    1.62478
600320.0000    1.16546
600360.0000    0.60290
600400.0000    2.04110
600440.0000    1.88627
600480.0000    0.95311
600520.0000    0.47893
600560.0000    0.48752
600600.0000    0.87986
600640.0000    0.34866
600680.0000    1.60777
600720.0000    1.23203
600760.0000    0.33207
600800.0000    0.92909
600840.0000    0.76525
600880.0000    0.21657
600920.0000    0.25633
600960.0000    0.71529
601000.0000    0.35463
601040.0000    0.00276
601080.0000    0.50568
601120.0000    0.04452
601160.0000    0.53540
601200.0000    1.35198
601240.0000    0.28161
601280.0000    0.32841
601320.0000    1.01601
601360.0000    2.05123
601400.0000    2.46227
601440.0000    1.31845
601480.0000    0.94342
601520.0000    0.60157
601560.0000    0.27078
601600.0000    1.66034
601640.0000    0.12367
601680.0000    0.33718
601720.0000    0.83955
601760.0000    0.68049
601800.0000    0.42174
601840.0000    0.88859
601880.0000    0.46812
601920.0000    0.61662
601960.0000    0.40758
602000.0000    0.88238
602040.0000    1.31421
602080.0000    0.87466
602120.0000    1.19206
602160.0000   -0.01931
602200.0000    0.24427
602240.0000    1.62920
602280.0000    1.21850
602320.0000    1.54766
602360.0000    1.09589
602400.0000    0.38671
602440.0000   -0.04819
602480.0000    0.11337
602520.0000   -0.25949
602560.0000   -0.02429
602600.0000   -0.34110
602640.0000    0.38512
602680.0000    0.31558
602720.0000    0.25326
602760.0000    0.00114
602800.0000   -0.58454
602840.0000   -0.44905
602880.0000    0.93357
602920.0000    1.04290
602960.0000    0.42772
603000.0000    0.41068
603040.0000    0.98351
603080.0000    0.48604
603120.0000   -0.71561
603160.0000    1.23196
603200.0000    0.94371
603240.0000    0.86720
603280.0000    0.58831
603320.0000    1.14880
603360.0000    0.85611
603400.0000    0.79910
603440.0000    0.70370
603480.0000    0.60038
603520.0000    1.38938
603560.0000    0.97643
603600.0000    1.52256
603640.0000    0.26205
603680.0000    0.52072
603720.0000    0.67882
603760.0000    1.39911
603800.0000    1.70685
603840.0000    1.28128
603880.0000    1.75917
603920.0000    0.49837
603960.0000   -0.22880
604000.0000    0.92862
604040.0000    2.86033
604080.0000    2.75959
604120.0000    2.35186
604160.0000    0.38002
604200.0000    0.02688
604240.0000    1.33736
604280.0000    1.59974
604320.0000    1.32269
604360.0000    1.10350
604400.0000    0.67524
604440.0000    0.91988
604480.0000    1.81947
604520.0000    2.62356
604560.0000    2.66098
604600.0000    2.43085
604640.0000    2.35165
604680.0000    3.04257
604720.0000    3.12319
604760.0000    1.96684
604800.0000    2.14023
604840.0000    1.86282
604880.0000    1.28756
604920.0000    1.32732
604960.0000    2.10067
605000.0000    1.12426
605040.0000    2.07805
605080.0000    2.29616
605120.0000    2.57034
605160.0000    2.00835
605200.0000    2.06146
605240.0000    2.96080
605280.0000    2.54863
605320.0000    1.91502
605360.0000    1.57265
605400.0000    1.73919
605440.0000    1.67466
605480.0000    0.78643
605520.0000    0.14384
605560.0000    1.23853
605600.0000    0.62846
605640.0000    1.30095
605680.0000    2.13596
605720.0000    2.66884
605760.0000    2.75195
605800.0000    2.53470
605840.0000    1.97898
605880.0000    1.64694
605920.0000    2.35893
605960.0000    2.73641
606000.0000    1.78500
606040.0000    2.29190
606080.0000    1.81883
606120.0000    2.67916
606160.0000    2.56341
606200.0000    1.84734
606240.0000    2.42944
606280.0000    1.74126
606320.0000    2.22341
606360.0000    2.19640
606400.0000    2.43201
606440.0000    3.21085
606480.0000    1.44208
606520.0000    2.13588
606560.0000    2.18874
606600.0000    2.07152
606640.0000    1.87788
606680.0000    1.92904
606720.0000    1.66718
606760.0000    2.10525
606800.0000    2.82737
606840.0000    1.90094
606880.0000    2.67920
606920.0000    3.23222
606960.0000    1.85466
607000.0000    1.54221
607040.0000    1.40357
607080.0000    2.43359
607120.0000    1.38709
607160.0000    0.92841
607200.0000    1.18557
607240.0000    1.19199
607280.0000    1.29521
607320.0000    2.44051
607360.0000    1.47059
607400.0000    1.65935
607440.0000    2.10427
607480.0000    2.04947
607520.0000    3.89589
607560.0000    4.14663
607600.0000    2.77816
607640.0000    2.63487
607680.0000    1.50333
607720.0000    2.31201
607760.0000    2.71433
607800.0000    2.27129
607840.0000    2.18501
607880.0000    1.51603
607920.0000    2.16607
607960.0000    1.49108
608000.0000    1.76719
608040.0000    1.69382
608080.0000    0.77114
608120.0000    1.44260
608160.0000    1.63446
608200.0000    1.83094
608240.0000    2.54483
608280.0000    1.36443
608320.0000    1.90983
608360.0000    0.84438
608400.0000    1.42532
608440.0000    1.40297
608480.0000    1.14222
608520.0000    0.21819
608560.0000    0.29842
608600.0000    0.68824
608640.0000    0.63886
608680.0000    1.13327
608720.0000    1.11946
608760.0000    1.80390
608800.0000    1.40186
608840.0000    1.09953
608880.0000    1.35676
608920.0000    1.74964
608960.0000    2.16372
609000.0000    1.93529
609040.0000    1.40069
609080.0000    1.56901
609120.0000    1.69440
609160.0000    1.50669
609200.0000    1.01490
609240.0000    1.57458
609280.0000    2.01816
609320.0000    0.94938
609360.0000    1.45579
609400.0000    2.32209
609440.0000    2.87631
609480.0000    3.28121
609520.0000    2.09410
609560.0000    2.40866
609600.0000    2.37004
609640.0000    2.65640
609680.0000    2.26056
609720.0000    2.40431
609760.0000    2.53393
609800.0000    1.87386
609840.0000    1.67643
609880.0000    1.85690
609920.0000    2.40122
609960.0000    3.46139
610000.0000    1.98289
610040.0000    2.12431
610080.0000    0.26703
610120.0000    1.23892
610160.0000    0.31107
610200.0000    1.43866
610240.0000    2.45793
610280.0000    3.07905
610320.0000    2.10094
610360.0000    1.86310
610400.0000    1.37420
610440.0000    0.39256
610480.0000    0.82270
610520.0000    1.05852
610560.0000    2.12282
610600.0000    1.82943
610640.0000    0.78799
610680.0000    1.71130
610720.0000    0.82632
610760.0000    1.47135
610800.0000    2.81398
610840.0000    2.10047
610880.0000    2.08083
610920.0000    1.20037
610960.0000    1.50868
611000.0000    1.75687
611040.0000    1.52743
611080.0000    1.21449
611120.0000    1.90626
611160.0000    2.79979
611200.0000    2.42491
611240.0000    2.58559
611280.0000    1.82634
611320.0000    2.61499
611360.0000    2.41941
611400.0000    3.02850
611440.0000    2.86774
611480.0000    3.15381
611520.0000    3.83788
611560.0000    4.36252
611600.0000    3.51790
611640.0000    2.75485
611680.0000    3.12817
611720.0000    2.98335
611760.0000    2.76516
611800.0000    2.65090
611840.0000    2.66582
611880.0000    2.51178
611920.0000    2.95816
611960.0000    3.45356
612000.0000    3.21227
612040.0000    3.42066
612080.0000    3.62282
612120.0000    3.13193
612160.0000    2.52308
612200.0000    2.99534
612240.0000    2.41047
612280.0000    2.77351
612320.0000    3.03949
612360.0000    1.93657
612400.0000    2.16590
612440.0000    2.22750
612480.0000    1.48997
612520.0000    1.40978
612560.0000    2.25838
612600.0000    1.96080
612640.0000    1.87976
612680.0000    1.75119
612720.0000    1.66356
612760.0000    1.40388
612800.0000    2.24786
612840.0000    0.37691
612880.0000    1.28051
612920.0000    2.02600
612960.0000    1.56589
613000.0000    2.08707
613040.0000    0.36150
613080.0000    1.60997
613120.0000    1.13257
613160.0000    2.47045
613200.0000    2.29232
613240.0000    2.64113
613280.0000    2.89245
613320.0000    2.64347
613360.0000    2.19843
613400.0000    2.61202
613440.0000    3.27017
613480.0000    2.24125
613520.0000    3.34801
613560.0000    1.72154
613600.0000    2.10412
613640.0000    2.30552
613680.0000    2.89587
613720.0000    2.30598
613760.0000    2.86260
613800.0000    2.67889
613840.0000    2.74381
613880.0000    3.20327
613920.0000    2.57205
613960.0000    2.72686
614000.0000    4.53725
614040.0000    3.76610
614080.0000    2.66294
614120.0000    2.38014
614160.0000    2.72077
614200.0000    3.18778
614240.0000    2.44080
614280.0000    2.75801
614320.0000    3.37513
614360.0000    1.92995
614400.0000    2.60502
614440.0000    2.47286
614480.0000    3.16755
614520.0000    1.74207
614560.0000    1.70099
614600.0000    1.71831
614640.0000    1.70887
614680.0000    1.01549
614720.0000    0.79134
614760.0000    2.28108
614800.0000    2.05072
614840.0000    1.96575
614880.0000    3.74127
614920.0000    2.18019
614960.0000    3.05573
615000.0000    1.68742
615040.0000    2.58357
615080.0000    1.56420
615120.0000    1.39947
615160.0000    2.49893
615200.0000    2.24820
615240.0000    1.81741
615280.0000    2.59309
615320.0000    2.29660
615360.0000    2.86193
615400.0000    3.28692
615440.0000    3.50033
615480.0000    3.15637
615520.0000    3.44707
615560.0000    3.51525
615600.0000    2.49760
615640.0000    1.65422
615680.0000    2.70965
615720.0000    2.07195
615760.0000    2.42428
615800.0000    1.55310
615840.0000    2.46174
615880.0000    2.72208
615920.0000    3.59487
615960.0000    2.29117
616000.0000    2.22803
616040.0000    1.52728
616080.0000    1.62565
616120.0000    3.29910
616160.0000    2.97465
616200.0000    2.38129
616240.0000    2.41580
616280.0000    2.93062
616320.0000    1.98131
616360.0000    3.07754
616400.0000    2.34989
616440.0000    4.47131
616480.0000    3.54686
616520.0000    3.50336
616560.0000    3.32712
616600.0000    2.89594
616640.0000    3.32383
616680.0000    2.14526
616720.0000    3.63494
616760.0000    3.44120
616800.0000    3.29081
616840.0000    1.85287
616880.0000    2.75839
616920.0000    2.60144
616960.0000    1.82659
617000.0000    2.76336
617040.0000    2.96800
617080.0000    2.84444
617120.0000    3.35682
617160.0000    2.76538
617200.0000    2.63483
617240.0000    3.49157
617280.0000    2.43886
617320.0000    3.01841
617360.0000    3.62785
617400.0000    3.12859
617440.0000    2.94923
617480.0000    2.81702
617520.0000    1.76374
617560.0000    1.44825
617600.0000    1.15473
617640.0000    2.44675
617680.0000    2.39820
617720.0000    2.05020
617760.0000    2.86519
617800.0000    2.48487
617840.0000    2.35862
617880.0000    2.04125
617920.0000    3.30711
617960.0000    3.40003
618000.0000    2.20165
618040.0000    2.49648
618080.0000    2.08572
618120.0000    2.45655
618160.0000    2.83220
618200.0000    2.57228
618240.0000    3.00562
618280.0000    3.73729
618320.0000    3.52584
618360.0000    4.57638
618400.0000    3.52703
618440.0000    3.33436
618480.0000    2.76842
618520.0000    2.12087
618560.0000    2.63632
618600.0000    1.95041
618640.0000    2.07027
618680.0000    2.64389
618720.0000    3.73063
618760.0000    2.42725
618800.0000    3.82057
618840.0000    3.41738
618880.0000    3.36621
618920.0000    4.37362
618960.0000    3.49552
619000.0000    3.59369
619040.0000    4.15313
619080.0000    3.44976
619120.0000    2.76847
619160.0000    1.89889
619200.0000    3.54892
619240.0000    3.20498
619280.0000    3.90164
619320.0000    3.56195
619360.0000    3.60780
619400.0000    3.04109
619440.0000    2.96176
619480.0000    3.47368
619520.0000    3.18437
619560.0000    3.01636
619600.0000    3.52311
619640.0000    2.98849
619680.0000    2.27095
619720.0000    1.30243
619760.0000    2.02934
619800.0000    1.55967
619840.0000    2.33775
619880.0000    0.63242
619920.0000    0.84962
619960.0000    1.79360
620000.0000    1.29862
620040.0000    0.20139
620080.0000    1.65732
620120.0000    1.75818
620160.0000    2.67185
620200.0000    2.04375
620240.0000    1.03283
620280.0000    1.79167
620320.0000    2.87022
620360.0000    1.80658
620400.0000    2.59815
620440.0000    2.82601
620480.0000    2.35677
620520.0000    2.06414
620560.0000    1.98768
620600.0000    2.15103
620640.0000    1.92383
620680.0000    2.87053
620720.0000    3.17548
620760.0000    2.62765
620800.0000    2.10500
620840.0000    2.17297
620880.0000    1.84578
620920.0000    2.78787
620960.0000    2.61864
621000.0000    1.42948
621040.0000    3.33130
621080.0000    2.47320
621120.0000    1.84214
621160.0000    1.17948
621200.0000    1.67756
621240.0000    1.31758
621280.0000    1.27850
621320.0000    1.42779
621360.0000    1.10408
621400.0000    1.28310
621440.0000    1.78193
621480.0000    1.09992
621520.0000    1.56154
621560.0000    1.03648
621600.0000    1.32710
621640.0000    0.71505
621680.0000    0.40514
621720.0000   -0.14643
621760.0000    1.85119
621800.0000    1.84386
621840.0000    1.82531
621880.0000    1.30037
621920.0000    0.59539
621960.0000    1.47966
622000.0000    0.96620
622040.0000    0.97027
622080.0000    1.61986
622120.0000    2.43837
622160.0000    2.67555
622200.0000    2.23732
622240.0000    1.68389
622280.0000    2.65241
622320.0000    1.55872
622360.0000    1.55072
622400.0000    1.28164
622440.0000    1.22909
622480.0000    1.19450
622520.0000    1.50509
622560.0000    2.04899
622600.0000    1.47945
622640.0000    1.97275
622680.0000    1.19704
622720.0000    2.24179
622760.0000    2.50745
622800.0000    2.59845
622840.0000    2.49635
622880.0000    2.54051
622920.0000    2.51193
622960.0000    1.33565
623000.0000    2.18640
623040.0000    0.73573
623080.0000    1.74687
623120.0000    1.26887
623160.0000    1.64344
623200.0000    1.45313
623240.0000    1.36797
623280.0000    1.47226
623320.0000    1.63438
623360.0000    2.16066
623400.0000    2.28708
623440.0000    2.68058
623480.0000    2.19788
623520.0000    1.66118
623560.0000    2.04914
623600.0000    2.30865
623640.0000    2.04268
623680.0000    2.82116
623720.0000    2.19527
623760.0000    1.35125
623800.0000    1.33910
623840.0000    2.63302
623880.0000    2.57289
623920.0000    2.22683
623960.0000    2.65499
624000.0000    2.02080
624040.0000    2.73787
624080.0000    2.73690
624120.0000    4.09439
624160.0000    3.62041
624200.0000    3.08142
624240.0000    2.85418
624280.0000    3.81387
624320.0000    3.75298
624360.0000    4.02167
624400.0000    4.05034
624440.0000    5.04045
624480.0000    4.55240
624520.0000    3.30322
624560.0000    4.67706
624600.0000    4.83674
624640.0000    3.63127
624680.0000    3.11210
624720.0000    4.12211
624760.0000    3.82686
624800.0000    4.06910
624840.0000    3.29507
624880.0000    3.35223
624920.0000    3.50184
624960.0000    4.23878
625000.0000    3.95123
625040.0000    3.40448
625080.0000    3.73144
625120.0000    4.20655
625160.0000    3.79433
625200.0000    2.97841
625240.0000    2.96663
625280.0000    2.92922
625320.0000    2.92793
625360.0000    3.51288
625400.0000    2.46644
625440.0000    3.40694
625480.0000    2.24755
625520.0000    3.25683
625560.0000    3.64819
625600.0000    2.84403
625640.0000    2.31882
625680.0000    3.66155
625720.0000    2.49138
625760.0000    1.62589
625800.0000    2.12702
625840.0000    1.88518
625880.0000    3.00941
625920.0000    2.82506
625960.0000    2.51462
626000.0000    3.23520
626040.0000    2.10478
626080.0000    1.97293
626120.0000    2.07687
626160.0000    0.96796
626200.0000    0.56081
626240.0000    2.41569
626280.0000    3.12165
626320.0000    2.62691
626360.0000    2.91947
626400.0000    2.43446
626440.0000    2.67700
626480.0000    2.38477
626520.0000    2.59634
626560.0000    1.88061
626600.0000    2.80765
626640.0000    3.49452
626680.0000    2.44143
626720.0000    2.21935
626760.0000    2.36778
626800.0000    2.45488
626840.0000    2.51891
626880.0000    0.61864
626920.0000    1.81267
626960.0000    2.76963
627000.0000    2.13469
627040.0000    1.60006
627080.0000    2.62814
627120.0000    2.63924
627160.0000    1.61931
627200.0000    1.75693
627240.0000    1.50232
627280.0000    1.11076
627320.0000    1.44828
627360.0000    2.37806
627400.0000    2.45520
627440.0000    2.72155
627480.0000    2.09006
627520.0000    2.57390
627560.0000    1.63082
627600.0000    1.16287
627640.0000    2.43624
627680.0000    2.53888
627720.0000    2.02192
627760.0000    2.84186
627800.0000    2.97812
627840.0000    3.04504
627880.0000    2.91882
627920.0000    2.34470
627960.0000    2.82841
628000.0000    2.26409
628040.0000    2.34818
628080.0000    3.13137
628120.0000    2.29799
628160.0000    2.46996
628200.0000    1.10201
628240.0000    1.95746
628280.0000    1.67269
628320.0000    2.56115
628360.0000    2.65231
628400.0000    2.87326
628440.0000    2.32098
628480.0000    2.02299
628520.0000    2.28812
628560.0000    1.65839
628600.0000    2.65330
628640.0000    2.02598
628680.0000    2.23827
628720.0000    1.85601
628760.0000    2.03485
628800.0000    2.31746
628840.0000    2.78522
628880.0000    1.85495
628920.0000    2.08739
628960.0000    2.10028
629000.0000    2.34833
629040.0000    1.66160
629080.0000    2.67530
629120.0000    1.34745
629160.0000    1.86471
629200.0000    2.90009
629240.0000    2.74148
629280.0000    2.30223
629320.0000    2.47713
629360.0000    2.61969
629400.0000    2.43031
629440.0000    2.82053
629480.0000    2.01861
629520.0000    2.59979
629560.0000    3.05661
629600.0000    3.42186
629640.0000    3.05431
629680.0000    3.25991
629720.0000    3.14522
629760.0000    3.23404
629800.0000    3.31797
629840.0000    3.49364
629880.0000    3.14155
629920.0000    2.96783
629960.0000    3.06828
630000.0000    1.94747
630040.0000    1.64868
630080.0000    2.09909
630120.0000    1.89221
630160.0000    1.23829
630200.0000    1.50304
630240.0000    0.97844
630280.0000    1.62082
630320.0000    0.52553
630360.0000    1.30421
630400.0000    1.95640
630440.0000    1.73697
630480.0000    1.06878
630520.0000    0.76903
630560.0000    1.37777
630600.0000    1.68326
630640.0000    1.66603
630680.0000    1.76842
630720.0000    3.12865
630760.0000    2.36658
630800.0000    2.18439
630840.0000    2.85688
630880.0000    2.03097
630920.0000    2.21578
630960.0000    2.20403
631000.0000    3.06761
631040.0000    2.68650
631080.0000    2.42834
631120.0000    3.04346
631160.0000    3.20918
631200.0000    2.69287
631240.0000    2.82292
631280.0000    2.02997
631320.0000    1.49482
631360.0000    2.08978
631400.0000    2.25753
631440.0000    3.01598
631480.0000    2.70595
631520.0000    2.19438
631560.0000    2.51131
631600.0000    2.81549
631640.0000    5.19581
631680.0000    3.55645
631720.0000    2.51178
631760.0000    2.96339
631800.0000    2.59216
631840.0000    1.98961
631880.0000    2.20784
631920.0000    1.67743
631960.0000    1.71958
632000.0000    0.72379
632040.0000    0.72510
632080.0000    1.12615
632120.0000   -0.07771
632160.0000    0.77748
632200.0000    1.12259
632240.0000    1.01127
632280.0000    1.66103
632320.0000    1.88094
632360.0000    2.11099
632400.0000    1.36295
632440.0000    2.27973
632480.0000    2.15816
632520.0000    1.40864
632560.0000    1.14570
632600.0000    1.37255
632640.0000    1.32556
632680.0000    2.30074
632720.0000    1.69347
632760.0000    2.00822
632800.0000    2.40012
632840.0000    1.29694
632880.0000    1.28384
632920.0000    0.49249
632960.0000    2.39730
633000.0000    2.12100
633040.0000    3.35980
633080.0000    2.94471
633120.0000    3.06364
633160.0000    2.89011
633200.0000    1.55991
633240.0000    1.79844
633280.0000    1.57276
633320.0000    1.24738
633360.0000    0.71893
633400.0000    1.38207
633440.0000    2.42603
633480.0000    2.77563
633520.0000    1.60782
633560.0000    1.36840
633600.0000    2.08844
633640.0000    1.57607
633680.0000    1.66841
633720.0000    2.37933
633760.0000    2.27719
633800.0000    2.92571
633840.0000    2.11134
633880.0000    1.86224
633920.0000    2.31614
633960.0000    2.26905
634000.0000    2.29679
634040.0000    1.66251
634080.0000    1.93383
634120.0000    2.06579
634160.0000    2.40572
634200.0000    2.08125
634240.0000    1.40405
634280.0000    1.83481
634320.0000    2.08266
634360.0000    1.45152
634400.0000    1.06275
634440.0000    2.11979
634480.0000    1.42318
634520.0000    1.92903
634560.0000    1.53300
634600.0000    1.38205
634640.0000    1.26999
634680.0000    1.25807
634720.0000    1.55904
634760.0000    1.72213
634800.0000    0.26369
634840.0000    1.80139
634880.0000    0.59358
634920.0000    0.72991
634960.0000    1.49717
635000.0000    1.01911
635040.0000    1.39918
635080.0000    1.51716
635120.0000    1.75600
635160.0000    1.23723
635200.0000    1.10194
635240.0000    0.98297
635280.0000    0.93981
635320.0000    1.04413
635360.0000    1.31810
635400.0000    1.51188
635440.0000    1.43895
635480.0000    1.57452
635520.0000    1.80130
635560.0000    2.51338
635600.0000    1.50997
635640.0000    2.32298
635680.0000    1.66862
635720.0000    1.93872
635760.0000    1.03554
635800.0000    1.50257
635840.0000    1.36973
635880.0000    0.74062
635920.0000    0.62045
635960.0000    0.32338
636000.0000    0.75819
636040.0000    0.92900
636080.0000    1.53101
636120.0000    0.75487
636160.0000    0.96803
636200.0000    0.86353
636240.0000    1.70224
636280.0000    1.08951
636320.0000    0.89325
636360.0000    1.41902
636400.0000    1.50476
636440.0000    1.01469
636480.0000    1.20855
636520.0000    1.16018
636560.0000    1.09430
636600.0000    0.49999
636640.0000    1.15456
636680.0000    1.81889
636720.0000    1.37082
636760.0000    1.49759
636800.0000    1.54958
636840.0000    1.35326
636880.0000    2.48914
636920.0000    1.73479
636960.0000    2.01749
637000.0000    1.68179
637040.0000    1.66291
637080.0000    1.62347
637120.0000    1.68387
637160.0000    0.89017
637200.0000    1.54804
637240.0000    1.07590
637280.0000    1.57237
637320.0000    1.29325
637360.0000    1.10151
637400.0000    1.14813
637440.0000    1.57648
637480.0000    1.89659
637520.0000    1.77644
637560.0000    1.90053
637600.0000    1.33987
637640.0000    0.90083
637680.0000    1.12001
637720.0000    1.19578
637760.0000    1.46231
637800.0000    2.74871
637840.0000    2.17518
637880.0000    2.48735
637920.0000    1.77878
637960.0000    1.83313
638000.0000    1.90225
638040.0000    2.60798
638080.0000    1.48357
638120.0000    2.04569
638160.0000    2.53443
638200.0000    2.37991
638240.0000    2.18910
638280.0000    1.83416
638320.0000    2.38962
638360.0000    2.22563
638400.0000    1.79291
638440.0000    1.18527
638480.0000    1.38138
638520.0000    0.85033
638560.0000    2.37540
638600.0000    2.26105
638640.0000    1.23110
638680.0000    0.51490
638720.0000    1.47561
638760.0000    2.39654
638800.0000    2.29066
638840.0000    1.58687
638880.0000    1.84240
638920.0000    1.08703
638960.0000    0.87783
639000.0000    2.08230
639040.0000    1.88344
639080.0000    2.52024
639120.0000    2.29737
639160.0000    2.07206
639200.0000    2.01306
639240.0000    2.11804
639280.0000    2.64653
639320.0000    2.43867
639360.0000    1.94185
639400.0000    2.23569
639440.0000    2.21913
639480.0000    1.69322
639520.0000    1.42265
639560.0000    1.93404
639600.0000    2.54871
639640.0000    1.51891
639680.0000    2.21876
639720.0000    2.25301
639760.0000    2.50587
639800.0000    2.13990
639840.0000    2.75690
639880.0000    2.15733
639920.0000    2.09476
639960.0000    1.95664
640000.0000    1.75185
640040.0000    1.71552
640080.0000    2.05529
640120.0000    1.25142
640160.0000    1.87769
640200.0000    1.75463
640240.0000    2.60913
640280.0000    2.32545
640320.0000    1.86054
640360.0000    1.27562
640400.0000    1.44616
640440.0000    1.70195
640480.0000    1.64125
640520.0000    1.75603
640560.0000    1.83746
640600.0000    1.36502
640640.0000    2.97386
640680.0000    2.97949
640720.0000    2.50970
640760.0000    2.70025
640800.0000    2.69848
640840.0000    2.42918
640880.0000    3.77710
640920.0000    2.89836
640960.0000    2.21580
641000.0000    2.41972
641040.0000    3.11225
641080.0000    2.43288
641120.0000    2.25011
641160.0000    2.15019
641200.0000    2.42446
641240.0000    1.88729
641280.0000    2.63364
641320.0000    2.37781
641360.0000    2.60262
641400.0000    2.21346
641440.0000    2.72208
641480.0000    2.36759
641520.0000    1.87744
641560.0000    2.47240
641600.0000    2.49450
641640.0000    2.57407
641680.0000    2.05626
641720.0000    2.82391
641760.0000    2.85160
641800.0000    2.67299
641840.0000    2.89287
641880.0000    2.79262
641920.0000    2.63205
641960.0000    2.63385
642000.0000    2.32481
642040.0000    2.36264
642080.0000    2.76277
642120.0000    2.57106
642160.0000    3.73787
642200.0000    3.20547
642240.0000    3.09746
642280.0000    2.54924
642320.0000    2.23999
642360.0000    2.77790
642400.0000    2.62386
642440.0000    3.03126
642480.0000    1.67621
642520.0000    2.13100
642560.0000    2.76634
642600.0000    2.26227
642640.0000    2.73540
642680.0000    3.62731
642720.0000    2.13072
642760.0000    2.72819
642800.0000    3.16810
642840.0000    2.34404
642880.0000    1.77144
642920.0000    1.85959
642960.0000    2.33450
643000.0000    2.85637
643040.0000    2.03772
643080.0000    2.43732
643120.0000    2.56242
643160.0000    2.49839
643200.0000    2.53142
643240.0000    1.81289
643280.0000    1.77723
643320.0000    2.38822
643360.0000    2.48935
643400.0000    1.06817
643440.0000    1.91350
643480.0000    2.03599
643520.0000    2.17660
643560.0000    2.20084
643600.0000    1.50764
643640.0000    1.77781
643680.0000    1.78672
643720.0000    1.91741
643760.0000    1.47942
643800.0000    2.26913
643840.0000    1.79637
643880.0000    2.96235
643920.0000    2.29071
643960.0000    1.92273
644000.0000    2.68278
644040.0000    2.10598
644080.0000    3.24616
644120.0000    3.45291
644160.0000    2.67173
644200.0000    2.81991
644240.0000    2.35856
644280.0000    2.49874
644320.0000    3.10808
644360.0000    2.11475
644400.0000    2.87030
644440.0000    2.32198
644480.0000    2.60525
644520.0000    2.73828
644560.0000    1.89052
644600.0000    2.31089
644640.0000    2.30110
644680.0000    3.34362
644720.0000    2.59688
644760.0000    2.10564
644800.0000    1.89077
644840.0000    1.97899
644880.0000    1.71669
644920.0000    2.03389
644960.0000    1.94543
645000.0000    1.79857
645040.0000    1.48039
645080.0000    1.82683
645120.0000    1.60874
645160.0000    2.45552
645200.0000    2.51136
645240.0000    2.36509
645280.0000    2.39844
645320.0000    2.21791
645360.0000    1.69234
645400.0000    1.49749
645440.0000    1.88223
645480.0000    1.46171
645520.0000    1.60328
645560.0000    1.70343
645600.0000    2.58666
645640.0000    2.12827
645680.0000    1.54861
645720.0000    1.67669
645760.0000    1.73610
645800.0000    1.74973
645840.0000    1.51802
645880.0000    2.14588
645920.0000    1.84892
645960.0000    1.65262
646000.0000    2.02152
646040.0000    2.31750
646080.0000    2.37389
646120.0000    2.02931
646160.0000    2.47680
646200.0000    1.46734
646240.0000    2.55415
646280.0000    3.01825
646320.0000    3.68864
646360.0000    2.92775
646400.0000    3.35276
646440.0000    1.78212
646480.0000    2.53568
646520.0000    1.98496
646560.0000    2.11073
646600.0000    1.95166
646640.0000    2.29508
646680.0000    2.57504
646720.0000    2.63804
646760.0000    3.02105
646800.0000    2.48409
646840.0000    2.49950
646880.0000    2.25220
646920.0000    2.24476
646960.0000    2.05003
647000.0000    1.86793
647040.0000    2.07378
647080.0000    2.17023
647120.0000    2.78602
647160.0000    2.21251
647200.0000    2.15616
647240.0000    1.43585
647280.0000    1.29363
647320.0000    1.07196
647360.0000    0.64382
647400.0000    0.45595
647440.0000    1.09167
647480.0000    2.71559
647520.0000    1.60316
647560.0000    2.11875
647600.0000    2.24242
647640.0000    1.76398
647680.0000    1.91938
647720.0000    1.28035
647760.0000    1.46895
647800.0000    2.02104
647840.0000    1.08884
647880.0000    1.67058
647920.0000    2.66068
647960.0000    3.61059
648000.0000    2.07085
648040.0000    3.11308
648080.0000    2.20969
648120.0000    2.86525
648160.0000    2.14145
648200.0000    2.12107
648240.0000    2.23289
648280.0000    2.27617
648320.0000    3.54673
648360.0000    2.61264
648400.0000    2.73871
648440.0000    3.00877
648480.0000    3.56333
648520.0000    3.33374
648560.0000    3.48797
648600.0000    3.76909
648640.0000    3.26111
648680.0000    3.48306
648720.0000    2.82396
648760.0000    3.24644
648800.0000    3.15078
648840.0000    3.89967
648880.0000    3.16573
648920.0000    2.50470
648960.0000    3.52278
649000.0000    3.33349
649040.0000    2.22832
649080.0000    2.27369
649120.0000    2.23578
649160.0000    2.04536
649200.0000    3.13378
649240.0000    3.28754
649280.0000    3.61517
649320.0000    2.70536
649360.0000    2.92785
649400.0000    2.15638
649440.0000    3.16658
649480.0000    3.50389
649520.0000    3.00965
649560.0000    3.18356
649600.0000    2.96134
649640.0000    2.93694
649680.0000    2.95254
649720.0000    3.02543
649760.0000    2.52488
649800.0000    1.59124
649840.0000    1.06478
649880.0000    1.86146
649920.0000    2.08488
649960.0000    2.15930
650000.0000    1.81523
650040.0000    1.80293
650080.0000    2.93082
650120.0000    3.15077
650160.0000    3.12390
650200.0000    3.42252
650240.0000    3.37562
650280.0000    3.17826
650320.0000    2.06861
650360.0000    3.75650
650400.0000    2.87986
650440.0000    3.82302
650480.0000    3.43180
650520.0000    3.43378
650560.0000    3.67436
650600.0000    3.66978
650640.0000    3.59452
650680.0000    3.10103
650720.0000    3.36214
650760.0000    2.97502
650800.0000    3.56756
650840.0000    3.75428
650880.0000    3.22737
650920.0000    2.76367
650960.0000    2.74158
651000.0000    2.08515
651040.0000    2.57195
651080.0000    2.60425
651120.0000    2.42310
651160.0000    2.67141
651200.0000    1.87316
651240.0000    2.20163
651280.0000    1.96305
651320.0000    2.38436
651360.0000    1.92764
651400.0000    2.14900
651440.0000    2.97108
651480.0000    2.51034
651520.0000    2.48459
651560.0000    2.89477
651600.0000    1.45973
651640.0000    2.65710
651680.0000    3.00199
651720.0000    3.42210
651760.0000    3.26101
651800.0000    3.10139
651840.0000    3.35243
651880.0000    3.89342
651920.0000    2.85601
651960.0000    2.56520
652000.0000    2.71572
652040.0000    2.92707
652080.0000    3.32434
652120.0000    3.38422
652160.0000    4.68061
652200.0000    3.37798
652240.0000    3.62205
652280.0000    3.05283
652320.0000    3.94310
652360.0000    3.53854
652400.0000    3.59927
652440.0000    3.70794
652480.0000    3.70221
652520.0000    4.17751
652560.0000    3.35655
652600.0000    3.11678
652640.0000    3.51896
652680.0000    2.98049
652720.0000    3.56548
652760.0000    3.76258
652800.0000    4.37653
652840.0000    3.63456
652880.0000    3.98868
652920.0000    4.57664
652960.0000    4.44000
653000.0000    4.16126
653040.0000    5.03619
653080.0000    4.24533
653120.0000    4.12892
653160.0000    4.34913
653200.0000    3.57039
653240.0000    4.12283
653280.0000    3.59016
653320.0000    1.79250
653360.0000    2.43852
653400.0000    2.78270
653440.0000    4.60711
653480.0000    4.05290
653520.0000    4.32676
653560.0000    4.87573
653600.0000    4.20179
653640.0000    3.41006
653680.0000    3.73853
653720.0000    4.03164
653760.0000    4.18643
653800.0000    4.48335
653840.0000    3.76743
653880.0000    2.94282
653920.0000    3.60306
653960.0000    3.73459
654000.0000    2.93534
654040.0000    3.67989
654080.0000    4.10925
654120.0000    2.94526
654160.0000    2.54005
654200.0000    2.44036
654240.0000    2.74012
654280.0000    3.03874
654320.0000    2.58736
654360.0000    3.44873
654400.0000    3.04747
654440.0000    2.74245
654480.0000    2.67751
654520.0000    2.11080
654560.0000    2.61903
654600.0000    1.83831
654640.0000    1.79220
654680.0000    2.67749
654720.0000    2.10777
654760.0000    2.38619
654800.0000    2.73345
654840.0000    2.76028
654880.0000    1.68162
654920.0000    2.40271
654960.0000    2.84540
655000.0000    3.08726
655040.0000    2.71588
655080.0000    0.94669
655120.0000    2.21023
655160.0000    3.01597
655200.0000    2.90966
655240.0000    3.25757
655280.0000    2.47306
655320.0000    1.98797
655360.0000    2.75344
655400.0000    3.11285
655440.0000    2.55671
655480.0000    2.92232
655520.0000    3.40925
655560.0000    2.86267
655600.0000    1.00455
655640.0000    2.52665
655680.0000    2.84767
655720.0000    2.70866
655760.0000    2.08073
655800.0000    2.84250
655840.0000    3.47396
655880.0000    2.00862
655920.0000    1.77583
655960.0000    2.14269
656000.0000    2.54103
656040.0000    2.44844
656080.0000    2.42707
656120.0000    2.61320
656160.0000    1.88642
656200.0000    2.51318
656240.0000    2.07323
656280.0000    2.36030
656320.0000    3.16935
656360.0000    2.78750
656400.0000    3.30889
656440.0000    3.06994
656480.0000    2.89384
656520.0000    3.32059
656560.0000    2.67541
656600.0000    2.50141
656640.0000    2.48573
656680.0000    2.56224
656720.0000    2.73614
656760.0000    2.42950
656800.0000    2.40718
656840.0000    2.47343
656880.0000    1.96324
656920.0000    2.21170
656960.0000    1.73376
657000.0000    2.76466
657040.0000    2.44866
657080.0000    3.19309
657120.0000    2.51376
657160.0000    2.82471
657200.0000    3.15748
657240.0000    3.03718
657280.0000    2.13978
657320.0000    2.04687
657360.0000    2.10518
657400.0000    2.52748
657440.0000    2.58274
657480.0000    1.93787
657520.0000    3.01728
657560.0000    3.40607
657600.0000    3.00384
657640.0000    3.08302
657680.0000    2.61711
657720.0000    3.71782
657760.0000    3.07813
657800.0000    2.30564
657840.0000    1.86518
657880.0000    2.32649
657920.0000    3.09800
657960.0000    2.82378
658000.0000    3.25754
658040.0000    3.51292
658080.0000    2.62635
658120.0000    2.57746
658160.0000    3.21427
658200.0000    3.70117
658240.0000    2.65764
658280.0000    2.53520
658320.0000    2.72177
658360.0000    2.52969
658400.0000    2.65411
658440.0000    2.67098
658480.0000    2.06386
658520.0000    1.85457
658560.0000    2.46300
658600.0000    2.43496
658640.0000    1.82999
658680.0000    1.96649
658720.0000    2.65365
658760.0000    2.54716
658800.0000    2.78371
658840.0000    2.97093
658880.0000    2.56831
658920.0000    2.54129
658960.0000    2.87698
659000.0000    2.31085
659040.0000    3.45005
659080.0000    3.90773
659120.0000    3.70709
659160.0000    2.41902
659200.0000    2.91717
659240.0000    3.30373
659280.0000    2.24829
659320.0000    1.83328
659360.0000    2.51205
659400.0000    2.09660
659440.0000    2.64748
659480.0000    2.37972
659520.0000    2.63175
659560.0000    2.41001
659600.0000    3.21833
659640.0000    1.77590
659680.0000    2.10266
659720.0000    1.88441
659760.0000    1.93754
659800.0000    3.14459
659840.0000    2.86119
659880.0000    3.36395
659920.0000    2.34821
659960.0000    3.06272
660000.0000    2.42146
660040.0000    2.26455
660080.0000    2.11897
660120.0000    1.90932
660160.0000    2.04163
660200.0000    1.90599
660240.0000    2.65293
660280.0000    2.76394
660320.0000    1.68583
660360.0000    2.61910
660400.0000    2.38563
660440.0000    2.97494
660480.0000    2.32453
660520.0000    3.77527
660560.0000    3.76452
660600.0000    4.55438
660640.0000    3.24834
660680.0000    3.59139
660720.0000    3.65750
660760.0000    3.48614
660800.0000    4.46449
660840.0000    3.71103
660880.0000    2.88364
660920.0000    2.68274
660960.0000    3.56195
661000.0000    4.09288
661040.0000    4.02394
661080.0000    3.61639
661120.0000    4.46737
661160.0000    3.84712
661200.0000    2.58608
661240.0000    2.96495
661280.0000    2.97806
661320.0000    0.82806
661360.0000    3.90245
661400.0000    3.21504
661440.0000    3.83083
661480.0000    3.59655
661520.0000    4.67999
661560.0000    4.28386
661600.0000    4.06760
661640.0000    3.72484
661680.0000    3.59355
661720.0000    4.11616
661760.0000    4.23686
661800.0000    4.14670
661840.0000    4.20601
661880.0000    3.31015
661920.0000    3.46949
661960.0000    3.62727
662000.0000    4.31040
662040.0000    3.03087
662080.0000    2.95796
662120.0000    2.22788
662160.0000    2.26517
662200.0000    1.41603
662240.0000    2.53985
662280.0000    3.07956
662320.0000    2.63178
662360.0000    1.81430
662400.0000    2.75878
662440.0000    2.55735
662480.0000    2.98438
662520.0000    2.01845
662560.0000    2.28658
662600.0000    1.49365
662640.0000    2.30227
662680.0000    1.58599
662720.0000    2.53050
662760.0000    2.56012
662800.0000    2.82411
662840.0000    3.24597
662880.0000    3.79013
662920.0000    3.19518
662960.0000    2.91373
663000.0000    3.09502
663040.0000    3.57991
663080.0000    3.01672
663120.0000    3.27048
663160.0000    2.92822
663200.0000    3.54137
663240.0000    3.65069
663280.0000    3.09298
663320.0000    4.04251
663360.0000    4.25612
663400.0000    4.48447
663440.0000    4.03462
663480.0000    3.96410
663520.0000    3.51627
663560.0000    5.86879
663600.0000    4.37360
663640.0000    4.91532
663680.0000    4.99892
663720.0000    4.57091
663760.0000    3.99782
663800.0000    3.36684
663840.0000    4.04695
663880.0000    4.65619
663920.0000    4.00977
663960.0000    3.16119
664000.0000    2.73842
664040.0000    2.81941
664080.0000    3.43756
664120.0000    3.27840
664160.0000    3.48957
664200.0000    3.14657
664240.0000    3.67240
664280.0000    3.16286
664320.0000    3.39899
664360.0000    3.53521
664400.0000    3.61784
664440.0000    3.65402
664480.0000    3.73065
664520.0000    3.85030
664560.0000    3.51524
664600.0000    4.06140
664640.0000    3.98812
664680.0000    4.51874
664720.0000    5.33184
664760.0000    6.15324
664800.0000    5.50596
664840.0000    4.79867
664880.0000    5.25669
664920.0000    5.16344
664960.0000    5.12510
665000.0000    4.48505
665040.0000    5.46160
665080.0000    5.17363
665120.0000    5.08618
665160.0000    4.51365
665200.0000    4.93279
665240.0000    4.37228
665280.0000    3.68741
665320.0000    3.07171
665360.0000    2.65904
665400.0000    2.61111
665440.0000    3.35834
665480.0000    4.44092
665520.0000    3.91307
665560.0000    2.97172
665600.0000    2.84601
665640.0000    4.44609
665680.0000    4.45553
665720.0000    2.54708
665760.0000    3.55451
665800.0000    3.86206
665840.0000    3.87156
665880.0000    2.92835
665920.0000    3.26271
665960.0000    2.22017
666000.0000    2.23740
666040.0000    2.60583
666080.0000    3.09247
666120.0000    2.75593
666160.0000    3.48436
666200.0000    4.01505
666240.0000    3.86039
666280.0000    4.34347
666320.0000    3.52525
666360.0000    4.64714
666400.0000    5.31862
666440.0000    4.04013
666480.0000    4.36455
666520.0000    3.00876
666560.0000    3.82346
666600.0000    3.62543
666640.0000    4.24219
666680.0000    4.38371
666720.0000    4.34986
666760.0000    4.84278
666800.0000    5.43417
666840.0000    3.43851
666880.0000    4.09813
666920.0000    4.27239
666960.0000    4.61627
667000.0000    3.61858
667040.0000    3.77142
667080.0000    3.72963
667120.0000    3.35005
667160.0000    3.16827
667200.0000    3.24070
667240.0000    3.27960
667280.0000    4.25568
667320.0000    3.28281
667360.0000    4.59045
667400.0000    3.89660
667440.0000    3.28250
667480.0000    3.57512
667520.0000    3.51141
667560.0000    4.51537
667600.0000    3.78420
667640.0000    3.80155
667680.0000    2.93109
667720.0000    3.67048
667760.0000    3.56236
667800.0000    2.21743
667840.0000    2.65555
667880.0000    2.58811
667920.0000    1.55812
667960.0000    2.77090
668000.0000    1.29130
668040.0000    2.03252
668080.0000    2.10204
668120.0000    1.86834
668160.0000    2.31809
668200.0000    2.64996
668240.0000    2.82785
668280.0000    3.14411
668320.0000    2.65821
668360.0000    2.13516
668400.0000    3.04777
668440.0000    3.44236
668480.0000    3.92380
668520.0000    4.36109
668560.0000    4.39122
668600.0000    4.88013
668640.0000    3.63590
668680.0000    4.80193
668720.0000    5.01659
668760.0000    5.12861
668800.0000    6.95016
668840.0000    6.65335
668880.0000    6.28171
668920.0000    7.12584
668960.0000    6.18865
669000.0000    6.63469
669040.0000    6.85732
669080.0000    7.06176
669120.0000    5.85956
669160.0000    6.40696
669200.0000    5.81482
669240.0000    6.20926
669280.0000    5.47373
669320.0000    6.31816
669360.0000    6.50072
669400.0000    5.78386
669440.0000    6.25125
669480.0000    6.25393
669520.0000    6.18471
669560.0000    7.67581
669600.0000    7.24951
669640.0000    5.96418
669680.0000    7.19710
669720.0000    7.72290
669760.0000    6.92782
669800.0000    6.88302
669840.0000    5.73487
669880.0000    7.28372
669920.0000    7.33833
669960.0000    5.76905
670000.0000    5.59962
670040.0000    6.40259
670080.0000    6.61243
670120.0000    6.89356
670160.0000    6.91843
670200.0000    6.69869
670240.0000    6.64870
670280.0000    7.09369
670320.0000    5.86554
670360.0000    6.48982
670400.0000    5.82480
670440.0000    6.54282
670480.0000    6.34228
670520.0000    6.14160
670560.0000    6.11768
670600.0000    6.00097
670640.0000    5.88502
670680.0000    5.76750
670720.0000    6.54604
670760.0000    6.94652
670800.0000    7.41930
670840.0000    6.73943
670880.0000    6.62186
670920.0000    6.33311
670960.0000    6.98369
671000.0000    6.66337
671040.0000    7.00431
671080.0000    6.33277
671120.0000    6.34343
671160.0000    5.54889
671200.0000    5.97521
671240.0000    5.87177
671280.0000    6.42121
671320.0000    5.75234
671360.0000    6.25302
671400.0000    6.00651
671440.0000    5.77930
671480.0000    5.38047
671520.0000    6.14129
671560.0000    6.16989
671600.0000    6.49593
671640.0000    6.74913
671680.0000    6.57220
671720.0000    5.92237
671760.0000    5.72881
671800.0000    4.33855
671840.0000    3.99076
671880.0000    4.30235
671920.0000    3.59186
671960.0000    5.22464
672000.0000    4.82235
672040.0000    5.72095
672080.0000    5.74389
672120.0000    5.67613
672160.0000    5.66363
672200.0000    6.69605
672240.0000    5.79101
672280.0000    6.03632
672320.0000    5.72541
672360.0000    6.17155
672400.0000    6.03871
672440.0000    4.75007
672480.0000    6.25129
672520.0000    5.87089
672560.0000    5.16898
672600.0000    5.86770
672640.0000    6.05558
672680.0000    6.58914
672720.0000    6.78732
672760.0000    6.70597
672800.0000    6.57693
672840.0000    5.08498
672880.0000    5.29037
672920.0000    4.97031
672960.0000    5.13727
673000.0000    5.15524
673040.0000    5.04876
673080.0000    5.09572
673120.0000    6.33184
673160.0000    5.81414
673200.0000    5.12289
673240.0000    5.18776
673280.0000    5.07379
673320.0000    4.44089
673360.0000    4.91053
673400.0000    4.98341
673440.0000    3.64530
673480.0000    3.53608
673520.0000    3.61541
673560.0000    4.09208
673600.0000    4.58299
673640.0000    4.02164
673680.0000    4.05409
673720.0000    3.49601
673760.0000    3.72999
673800.0000    3.99000
673840.0000    3.81746
673880.0000    5.58916
673920.0000    5.30587
673960.0000    5.42618
674000.0000    5.16917
674040.0000    3.83741
674080.0000    5.00563
674120.0000    4.88740
674160.0000    4.41490
674200.0000    4.86259
674240.0000    4.89566
674280.0000    4.61414
674320.0000    5.04475
674360.0000    4.67356
674400.0000    4.47225
674440.0000    4.74926
674480.0000    5.48613
674520.0000    5.78667
674560.0000    5.15828
674600.0000    4.96863
674640.0000    5.48900
674680.0000    5.97075
674720.0000    5.41072
674760.0000    6.17809
674800.0000    4.40907
674840.0000    5.50839
674880.0000    5.35358
674920.0000    5.39894
674960.0000    4.85597
675000.0000    5.28448
675040.0000    4.53416
675080.0000    5.59234
675120.0000    5.66014
675160.0000    5.73528
675200.0000    5.00292
675240.0000    4.99423
675280.0000    4.52919
675320.0000    4.95819
675360.0000    5.23704
675400.0000    6.05898
675440.0000    5.70210
675480.0000    5.67325
675520.0000    5.37893
675560.0000    5.09973
675600.0000    5.99869
675640.0000    5.74730
675680.0000    6.28978
675720.0000    6.24935
675760.0000    6.05418
675800.0000    5.87292
675840.0000    5.28700
675880.0000    6.03267
675920.0000    5.65762
675960.0000    5.78407
676000.0000    4.99740
676040.0000    5.73298
676080.0000    5.30890
676120.0000    4.72630
676160.0000    5.10414
676200.0000    5.44689
676240.0000    4.93815
676280.0000    5.67094
676320.0000    5.19718
676360.0000    4.97748
676400.0000    4.81483
676440.0000    4.25786
676480.0000    4.14203
676520.0000    4.80581
676560.0000    4.57164
676600.0000    3.93831
676640.0000    3.33026
676680.0000    4.10572
676720.0000    3.57481
676760.0000    3.52245
676800.0000    3.96661
676840.0000    3.84831
676880.0000    3.12531
676920.0000    3.59532
676960.0000    3.04152
677000.0000    4.21043
677040.0000    4.08686
677080.0000    4.12410
677120.0000    2.58054
677160.0000    3.10697
677200.0000    3.97312
677240.0000    3.47152
677280.0000    4.34499
677320.0000    3.85833
677360.0000    3.70270
677400.0000    3.87512
677440.0000    3.96041
677480.0000    2.38567
677520.0000    3.21351
677560.0000    2.21228
677600.0000    2.50611
677640.0000    2.64920
677680.0000    1.59696
677720.0000    2.69687
677760.0000    2.08544
677800.0000    1.84937
677840.0000    2.13569
677880.0000    2.32656
677920.0000    1.98517
677960.0000    2.17661
678000.0000    2.37188
678040.0000    2.79253
678080.0000    2.60144
678120.0000    2.60805
678160.0000    2.61910
678200.0000    2.86567
678240.0000    2.45337
678280.0000    3.50888
678320.0000    3.56085
678360.0000    2.98598
678400.0000    3.02645
678440.0000    3.05905
678480.0000    3.35650
678520.0000    3.78561
678560.0000    4.10597
678600.0000    4.15521
678640.0000    4.88162
678680.0000    4.73232
678720.0000    4.06158
678760.0000    3.72747
678800.0000    2.76536
678840.0000    3.25153
678880.0000    4.09853
678920.0000    4.63985
678960.0000    4.56138
679000.0000    4.40098
679040.0000    4.37082
679080.0000    5.20500
679120.0000    5.72337
679160.0000    6.10369
679200.0000    5.44475
679240.0000    5.44371
679280.0000    5.17846
679320.0000    4.22834
679360.0000    4.73217
679400.0000    4.13868
679440.0000    4.75197
679480.0000    6.37646
679520.0000    5.40058
679560.0000    5.61455
679600.0000    5.47645
679640.0000    5.57801
679680.0000    5.34577
679720.0000    6.00991
679760.0000    5.45947
679800.0000    5.39285
679840.0000    5.43693
679880.0000    5.46040
679920.0000    4.87650
679960.0000    5.47511
680000.0000    6.02389
680040.0000    6.08299
680080.0000    5.86138
680120.0000    5.40040
680160.0000    5.36194
680200.0000    5.67935
680240.0000    5.72495
680280.0000    5.33021
680320.0000    5.20414
680360.0000    4.58645
680400.0000    5.09566
680440.0000    5.21212
680480.0000    4.81340
680520.0000    4.98211
680560.0000    4.14127
680600.0000    4.64738
680640.0000    4.77320
680680.0000    4.51163
680720.0000    6.02158
680760.0000    6.18133
680800.0000    5.42848
680840.0000    5.34136
680880.0000    5.45069
680920.0000    5.59873
680960.0000    5.54059
681000.0000    6.01243
681040.0000    6.33647
681080.0000    5.73206
681120.0000    5.50200
681160.0000    4.73809
681200.0000    4.71895
681240.0000    5.25225
681280.0000    4.64938
681320.0000    5.16254
681360.0000    5.09032
681400.0000    4.49769
681440.0000    4.93742
681480.0000    5.44065
681520.0000    6.09341
681560.0000    5.83140
681600.0000    5.99686
681640.0000    5.32490
681680.0000    5.61391
681720.0000    7.03082
681760.0000    6.28723
681800.0000    5.50452
681840.0000    5.06393
681880.0000    5.50921
681920.0000    5.21051
681960.0000    5.88064
682000.0000    6.51555
682040.0000    6.56148
682080.0000    6.82542
682120.0000    5.84096
682160.0000    6.68140
682200.0000    5.58935
682240.0000    5.89191
682280.0000    4.61394
682320.0000    5.57112
682360.0000    4.95574
682400.0000    6.35522
682440.0000    5.25793
682480.0000    4.81092
682520.0000    5.40254
682560.0000    5.39482
682600.0000    4.75031
682640.0000    5.17418
682680.0000    4.89679
682720.0000    6.78439
682760.0000    6.93708
682800.0000    5.97481
682840.0000    6.07775
682880.0000    6.27808
682920.0000    5.96055
682960.0000    4.09690
683000.0000    4.70465
683040.0000    4.32928
683080.0000    4.18399
683120.0000    3.64735
683160.0000    3.54523
683200.0000    4.40800
683240.0000    4.47970
683280.0000    3.58605
683320.0000    3.62213
683360.0000    2.91204
683400.0000    3.22761
683440.0000    3.20753
683480.0000    2.12066
683520.0000    2.02602
683560.0000    1.56677
683600.0000    1.28472
683640.0000    1.96625
683680.0000    1.49575
683720.0000    2.44350
683760.0000    2.68554
683800.0000    2.48052
683840.0000    3.03963
683880.0000    1.92881
683920.0000    1.50458
683960.0000    1.52252
684000.0000    1.30154
684040.0000    1.66933
684080.0000    2.84803
684120.0000    2.00657
684160.0000    2.25765
684200.0000    2.01986
684240.0000    2.79769
684280.0000    2.70594
684320.0000    3.11969
684360.0000    3.90503
684400.0000    3.40051
684440.0000    2.88311
684480.0000    2.84139
684520.0000    3.49936
684560.0000    2.75941
684600.0000    2.42384
684640.0000    3.02495
684680.0000    3.50380
684720.0000    2.48342
684760.0000    3.41557
684800.0000    2.63132
684840.0000    2.64295
684880.0000    1.99989
684920.0000    2.49086
684960.0000    3.06150
685000.0000    3.81528
685040.0000    2.74046
685080.0000    2.91757
685120.0000    2.74009
685160.0000    1.94958
685200.0000    1.56719
685240.0000    3.43055
685280.0000    3.94732
685320.0000    3.34849
685360.0000    2.65677
685400.0000    2.12082
685440.0000    3.15267
685480.0000    3.12870
685520.0000    4.21273
685560.0000    3.90144
685600.0000    2.96881
685640.0000    2.53088
685680.0000    4.48233
685720.0000    3.17579
685760.0000    4.16514
685800.0000    3.65040
685840.0000    2.36133
685880.0000    3.86618
685920.0000    3.45262
685960.0000    4.20135
686000.0000    3.06894
686040.0000    2.89430
686080.0000    3.40725
686120.0000    3.25241
686160.0000    3.89507
686200.0000    3.46224
686240.0000    3.43273
686280.0000    3.70674
686320.0000    3.50222
686360.0000    3.94081
686400.0000    4.88961
686440.0000    3.77383
686480.0000    4.09227
686520.0000    2.91326
686560.0000    2.44741
686600.0000    3.29944
686640.0000    2.93699
686680.0000    1.91132
686720.0000    2.09905
686760.0000    3.39443
686800.0000    4.05859
686840.0000    3.86277
686880.0000    4.44666
686920.0000    4.21113
686960.0000    4.29718
687000.0000    4.96530
687040.0000    4.88720
687080.0000    4.04337
687120.0000    4.54820
687160.0000    3.86698
687200.0000    5.89992
687240.0000    5.27268
687280.0000    4.99135
687320.0000    4.96505
687360.0000    4.76617
687400.0000    4.36945
687440.0000    4.47531
687480.0000    5.04300
687520.0000    4.43030
687560.0000    4.15737
687600.0000    4.70672
687640.0000    4.28091
687680.0000    4.17503
687720.0000    5.06999
687760.0000    4.83312
687800.0000    3.47308
687840.0000    3.49806
687880.0000    4.32960
687920.0000    4.10682
687960.0000    4.18176
688000.0000    4.05999
688040.0000    4.72675
688080.0000    4.13676
688120.0000    3.86143
688160.0000    4.46081
688200.0000    3.25794
688240.0000    2.93576
688280.0000    4.11117
688320.0000    3.64119
688360.0000    3.65102
688400.0000    3.36867
688440.0000    2.80929
688480.0000    3.43591
688520.0000    3.82145
688560.0000    2.98028
688600.0000    4.32735
688640.0000    3.71375
688680.0000    3.22384
688720.0000    3.22849
688760.0000    3.74330
688800.0000    4.05297
688840.0000    3.48866
688880.0000    4.11166
688920.0000    4.41517
688960.0000    2.81189
689000.0000    3.18799
689040.0000    3.78241
689080.0000    4.00548
689120.0000    3.99717
689160.0000    3.41091
689200.0000    3.61621
689240.0000    3.97387
689280.0000    3.34037
689320.0000    3.91008
689360.0000    3.38999
689400.0000    4.11767
689440.0000    3.43770
689480.0000    3.81738
689520.0000    4.91555
689560.0000    4.26794
689600.0000    4.70156
689640.0000    4.58021
689680.0000    4.49120
689720.0000    5.02041
689760.0000    4.12978
689800.0000    3.61316
689840.0000    2.84703
689880.0000    3.34561
689920.0000    3.90725
689960.0000    2.73536
690000.0000    3.09298
690040.0000    3.24244
690080.0000    3.64319
690120.0000    3.20744
690160.0000    2.61172
690200.0000    3.66479
690240.0000    3.27603
690280.0000    2.59519
690320.0000    3.10025
690360.0000    3.39987
690400.0000    4.02189
690440.0000    3.92226
690480.0000    3.54064
690520.0000    3.25512
690560.0000    2.72477
690600.0000    2.68777
690640.0000    3.62065
690680.0000    4.16836
690720.0000    3.81814
690760.0000    3.76945
690800.0000    4.04486
690840.0000    3.68050
690880.0000    3.32028
690920.0000    3.68597
690960.0000    3.09337
691000.0000    2.78701
691040.0000    3.24770
691080.0000    3.51424
691120.0000    3.51813
691160.0000    2.54229
691200.0000    3.36787
691240.0000    3.31136
691280.0000    2.15906
691320.0000    3.16670
691360.0000    3.41401
691400.0000    2.98255
691440.0000    3.40829
691480.0000    2.83077
691520.0000    3.33365
691560.0000    2.89683
691600.0000    2.77838
691640.0000    3.04413
691680.0000    3.47698
691720.0000    3.35606
691760.0000    3.59884
691800.0000    2.83685
691840.0000    3.38033
691880.0000    4.67918
691920.0000    3.73879
691960.0000    3.08603
692000.0000    3.77541
692040.0000    3.63469
692080.0000    3.70821
692120.0000    2.97186
692160.0000    3.23049
692200.0000    3.54135
692240.0000    3.12726
692280.0000    3.15325
692320.0000    4.62062
692360.0000    3.96522
692400.0000    3.39147
692440.0000    3.26183
692480.0000    3.48376
692520.0000    4.07620
692560.0000    3.83118
692600.0000    3.94790
692640.0000    3.82159
692680.0000    3.96693
692720.0000    3.37900
692760.0000    3.65737
692800.0000    2.74499
692840.0000    2.89271
692880.0000    3.36581
692920.0000    3.77043
692960.0000    3.09183
693000.0000    4.06507
693040.0000    3.80642
693080.0000    3.46672
693120.0000    4.24040
693160.0000    3.73096
693200.0000    3.20910
693240.0000    4.14536
693280.0000    4.25791
693320.0000    4.32960
693360.0000    4.92204
693400.0000    4.28342
693440.0000    3.64561
693480.0000    4.38896
693520.0000    4.99124
693560.0000    5.47156
693600.0000    4.81975
693640.0000    4.43943
693680.0000    4.27679
693720.0000    5.00471
693760.0000    4.66829
693800.0000    4.88687
693840.0000    5.28447
693880.0000    4.53519
693920.0000    5.10096
693960.0000    4.33288
694000.0000    4.28096
694040.0000    4.40390
694080.0000    4.50434
694120.0000    4.40705
694160.0000    4.26716
694200.0000    4.37462
694240.0000    3.91832
694280.0000    4.34187
694320.0000    4.41063
694360.0000    3.40114
694400.0000    3.89438
694440.0000    3.65149
694480.0000    4.22541
694520.0000    4.38571
694560.0000    4.08113
694600.0000    4.50500
694640.0000    4.77870
694680.0000    4.97458
694720.0000    5.09014
694760.0000    5.17412
694800.0000    4.76822
694840.0000    4.13067
694880.0000    3.66807
694920.0000    3.12410
694960.0000    2.97081
695000.0000    3.20160
695040.0000    3.27777
695080.0000    3.09200
695120.0000    3.08010
695160.0000    2.96636
695200.0000    3.57041
695240.0000    3.61389
695280.0000    3.62003
695320.0000    4.04169
695360.0000    3.84121
695400.0000    4.29171
695440.0000    3.49494
695480.0000    2.37504
695520.0000    2.38582
695560.0000    2.66792
695600.0000    2.83438
695640.0000    4.02034
695680.0000    3.79860
695720.0000    3.33570
695760.0000    3.57958
695800.0000    3.99779
695840.0000    3.98249
695880.0000    3.66739
695920.0000    3.06377
695960.0000    4.01208
696000.0000    3.60159
696040.0000    3.53459
696080.0000    3.61206
696120.0000    4.24704
696160.0000    4.29604
696200.0000    3.18951
696240.0000    3.24323
696280.0000    3.19795
696320.0000    2.99230
696360.0000    3.05865
696400.0000    3.67622
696440.0000    3.75496
696480.0000    3.45623
696520.0000    3.82847
696560.0000    4.13176
696600.0000    5.06865
696640.0000    3.60804
696680.0000    3.45994
696720.0000    4.43583
696760.0000    4.20645
696800.0000    3.73392
696840.0000    3.71133
696880.0000    3.64503
696920.0000    3.58587
696960.0000    4.92089
697000.0000    4.38341
697040.0000    3.75805
697080.0000    4.19416
697120.0000    3.34598
697160.0000    3.39564
697200.0000    3.38588
697240.0000    4.51182
697280.0000    4.04348
697320.0000    4.54296
697360.0000    4.20246
697400.0000    3.46297
697440.0000    3.38646
697480.0000    4.44515
697520.0000    4.91414
697560.0000    4.18489
697600.0000    3.85829
697640.0000    3.81875
697680.0000    3.80742
697720.0000    3.63497
697760.0000    4.06001
697800.0000    4.58765
697840.0000    3.58507
697880.0000    4.26373
697920.0000    3.93479
697960.0000    4.42743
698000.0000    4.98188
698040.0000    4.28813
698080.0000    3.76662
698120.0000    4.74363
698160.0000    3.74891
698200.0000    3.99241
698240.0000    4.19209
698280.0000    4.24271
698320.0000    4.03859
698360.0000    4.26541
698400.0000    2.91482
698440.0000    4.05406
698480.0000    4.07620
698520.0000    3.79822
698560.0000    3.52935
698600.0000    3.56251
698640.0000    5.02544
698680.0000    5.45548
698720.0000    4.50112
698760.0000    4.52226
698800.0000    4.06711
698840.0000    4.89150
698880.0000    3.91545
698920.0000    4.44193
698960.0000    3.98628
699000.0000    4.18847
[truncated: 173,079 more chars]
