# Supplementary material for: Comment on 'Valid molecular dynamics simulations of human hemoglobin require a surprisingly large box size'
Source: eLife. 2019 Jun 20;8:e44718. doi: 10.7554/eLife.44718 (PMC6586461; doi:10.7554/eLife.44718)
Supplement: Figure 1—source data 1. — The zip archive contains a README file describing which source files correspond to the different panels. [file elife-44718-fig1-data1.zip › figure1/panel_C/90A/6/proj.xvg]

@ autoscale onread none
@ with g0
@ g0 on
@ title "projection on eigenvectors (nm)"
@ xaxis  label "Time (ps)"
@ world xmin 0
@ world xmax 1e+06
@ world ymin -8.29821
@ world ymax -2.07952
@ view xmin 0.15
@ view xmax 0.85
@ view ymin 0.15
@ view ymax 0.85
@ yaxis  label "vec 1"
@ xaxis tick major 250000
@ xaxis tick minor 125000
@ xaxis ticklabel start type spec
@ xaxis ticklabel start -0
@ yaxis tick major 2
@ yaxis tick minor 1
@ yaxis ticklabel start type spec
@ yaxis ticklabel start -8
    0.0000   -5.08866
   40.0000   -4.71653
   80.0000   -4.74344
  120.0000   -4.76022
  160.0000   -4.83350
  200.0000   -5.30939
  240.0000   -5.48859
  280.0000   -6.30068
  320.0000   -5.20046
  360.0000   -5.01765
  400.0000   -6.50746
  440.0000   -6.17470
  480.0000   -5.96270
  520.0000   -6.22754
  560.0000   -5.66784
  600.0000   -5.50920
  640.0000   -5.71109
  680.0000   -5.13910
  720.0000   -6.34968
  760.0000   -5.45526
  800.0000   -6.36538
  840.0000   -6.23301
  880.0000   -5.99300
  920.0000   -6.05989
  960.0000   -6.41961
 1000.0000   -6.20391
 1040.0000   -6.35354
 1080.0000   -6.44138
 1120.0000   -6.51686
 1160.0000   -5.83180
 1200.0000   -6.15817
 1240.0000   -5.32031
 1280.0000   -6.39047
 1320.0000   -5.26782
 1360.0000   -5.20697
 1400.0000   -5.13519
 1440.0000   -5.68105
 1480.0000   -5.25564
 1520.0000   -5.71753
 1560.0000   -5.99989
 1600.0000   -5.47949
 1640.0000   -5.35954
 1680.0000   -5.70187
 1720.0000   -5.31632
 1760.0000   -5.26828
 1800.0000   -5.29692
 1840.0000   -4.96746
 1880.0000   -4.26325
 1920.0000   -6.17828
 1960.0000   -5.43274
 2000.0000   -5.11100
 2040.0000   -4.63630
 2080.0000   -4.34278
 2120.0000   -4.69589
 2160.0000   -4.52111
 2200.0000   -3.68939
 2240.0000   -4.98855
 2280.0000   -4.95778
 2320.0000   -5.68947
 2360.0000   -5.39640
 2400.0000   -5.21529
 2440.0000   -5.62882
 2480.0000   -4.90185
 2520.0000   -5.07695
 2560.0000   -4.60095
 2600.0000   -5.30538
 2640.0000   -5.11131
 2680.0000   -5.38312
 2720.0000   -5.81300
 2760.0000   -6.87144
 2800.0000   -5.61634
 2840.0000   -5.77216
 2880.0000   -5.48159
 2920.0000   -5.86229
 2960.0000   -5.86514
 3000.0000   -6.08490
 3040.0000   -5.50378
 3080.0000   -5.83820
 3120.0000   -5.99594
 3160.0000   -4.90448
 3200.0000   -4.83729
 3240.0000   -5.15094
 3280.0000   -5.28085
 3320.0000   -6.06431
 3360.0000   -4.45446
 3400.0000   -5.06199
 3440.0000   -4.93694
 3480.0000   -4.96564
 3520.0000   -5.10777
 3560.0000   -4.22974
 3600.0000   -4.94316
 3640.0000   -4.91083
 3680.0000   -5.33898
 3720.0000   -4.84025
 3760.0000   -3.89771
 3800.0000   -4.79497
 3840.0000   -4.78098
 3880.0000   -4.11895
 3920.0000   -4.26151
 3960.0000   -4.87960
 4000.0000   -5.51921
 4040.0000   -5.21765
 4080.0000   -5.23159
 4120.0000   -4.98511
 4160.0000   -4.55197
 4200.0000   -4.70157
 4240.0000   -6.08985
 4280.0000   -5.26928
 4320.0000   -5.09661
 4360.0000   -4.57564
 4400.0000   -5.50150
 4440.0000   -5.07898
 4480.0000   -5.45619
 4520.0000   -5.12545
 4560.0000   -6.00164
 4600.0000   -6.11110
 4640.0000   -5.40947
 4680.0000   -5.84752
 4720.0000   -5.66934
 4760.0000   -6.50942
 4800.0000   -5.45555
 4840.0000   -5.74176
 4880.0000   -5.19106
 4920.0000   -5.01117
 4960.0000   -5.44127
 5000.0000   -5.14422
 5040.0000   -5.62742
 5080.0000   -6.02973
 5120.0000   -5.95284
 5160.0000   -5.54574
 5200.0000   -5.35115
 5240.0000   -5.03289
 5280.0000   -6.14304
 5320.0000   -5.74650
 5360.0000   -5.41004
 5400.0000   -4.99761
 5440.0000   -5.71694
 5480.0000   -5.96836
 5520.0000   -5.52054
 5560.0000   -5.65786
 5600.0000   -6.22643
 5640.0000   -6.63238
 5680.0000   -6.24997
 5720.0000   -6.03529
 5760.0000   -6.76400
 5800.0000   -6.46312
 5840.0000   -5.37429
 5880.0000   -6.75185
 5920.0000   -6.85013
 5960.0000   -5.60143
 6000.0000   -6.08076
 6040.0000   -6.42519
 6080.0000   -6.06572
 6120.0000   -5.87362
 6160.0000   -6.23287
 6200.0000   -6.40141
 6240.0000   -6.24843
 6280.0000   -5.93830
 6320.0000   -6.72452
 6360.0000   -6.18077
 6400.0000   -5.79619
 6440.0000   -6.87211
 6480.0000   -7.74177
 6520.0000   -6.28278
 6560.0000   -6.42921
 6600.0000   -6.09364
 6640.0000   -5.96873
 6680.0000   -5.86487
 6720.0000   -6.08551
 6760.0000   -6.68886
 6800.0000   -5.80954
 6840.0000   -5.98361
 6880.0000   -5.99526
 6920.0000   -6.40329
 6960.0000   -5.53881
 7000.0000   -6.47455
 7040.0000   -5.97662
 7080.0000   -6.30078
 7120.0000   -6.63314
 7160.0000   -6.18722
 7200.0000   -6.27706
 7240.0000   -6.17620
 7280.0000   -5.27057
 7320.0000   -5.53425
 7360.0000   -5.66092
 7400.0000   -4.90598
 7440.0000   -4.77947
 7480.0000   -4.63342
 7520.0000   -4.50885
 7560.0000   -3.94577
 7600.0000   -5.01582
 7640.0000   -5.56901
 7680.0000   -5.65027
 7720.0000   -5.64690
 7760.0000   -6.16374
 7800.0000   -4.99135
 7840.0000   -5.75593
 7880.0000   -6.09876
 7920.0000   -5.88371
 7960.0000   -6.27646
 8000.0000   -6.12340
 8040.0000   -6.60813
 8080.0000   -5.71473
 8120.0000   -6.32451
 8160.0000   -5.71545
 8200.0000   -6.70828
 8240.0000   -6.47071
 8280.0000   -6.09307
 8320.0000   -5.93201
 8360.0000   -5.69937
 8400.0000   -5.34124
 8440.0000   -5.89651
 8480.0000   -5.89347
 8520.0000   -5.66717
 8560.0000   -6.33331
 8600.0000   -5.56075
 8640.0000   -6.72133
 8680.0000   -5.96915
 8720.0000   -6.43873
 8760.0000   -6.46343
 8800.0000   -6.85491
 8840.0000   -6.76245
 8880.0000   -6.56898
 8920.0000   -6.18475
 8960.0000   -6.41713
 9000.0000   -5.90211
 9040.0000   -6.25644
 9080.0000   -6.28953
 9120.0000   -5.93758
 9160.0000   -5.39265
 9200.0000   -5.89814
 9240.0000   -6.07082
 9280.0000   -7.02257
 9320.0000   -6.46058
 9360.0000   -5.95098
 9400.0000   -5.66159
 9440.0000   -5.99504
 9480.0000   -6.89470
 9520.0000   -6.61192
 9560.0000   -6.02850
 9600.0000   -6.55759
 9640.0000   -5.94058
 9680.0000   -6.96998
 9720.0000   -6.27104
 9760.0000   -7.50717
 9800.0000   -6.20392
 9840.0000   -5.91143
 9880.0000   -7.21172
 9920.0000   -6.14999
 9960.0000   -7.02170
10000.0000   -6.00300
10040.0000   -6.47797
10080.0000   -6.68805
10120.0000   -5.19468
10160.0000   -5.85306
10200.0000   -5.67257
10240.0000   -5.84459
10280.0000   -6.04068
10320.0000   -5.70666
10360.0000   -5.89331
10400.0000   -5.93448
10440.0000   -5.46762
10480.0000   -5.71161
10520.0000   -6.21663
10560.0000   -5.22350
10600.0000   -5.21465
10640.0000   -5.51766
10680.0000   -5.87107
10720.0000   -6.06287
10760.0000   -5.40407
10800.0000   -5.66546
10840.0000   -5.88414
10880.0000   -5.80669
10920.0000   -6.21026
10960.0000   -5.33620
11000.0000   -5.10007
11040.0000   -5.52077
11080.0000   -5.43365
11120.0000   -4.83556
11160.0000   -6.18375
11200.0000   -5.85251
11240.0000   -5.99447
11280.0000   -5.48949
11320.0000   -5.42599
11360.0000   -5.63776
11400.0000   -7.16711
11440.0000   -6.89410
11480.0000   -5.63314
11520.0000   -5.55963
11560.0000   -5.35104
11600.0000   -5.90398
11640.0000   -5.82212
11680.0000   -6.04003
11720.0000   -6.15849
11760.0000   -6.32910
11800.0000   -5.60491
11840.0000   -6.47985
11880.0000   -6.51333
11920.0000   -5.26169
11960.0000   -6.05645
12000.0000   -6.26401
12040.0000   -6.56294
12080.0000   -6.12320
12120.0000   -5.90086
12160.0000   -6.20830
12200.0000   -5.25243
12240.0000   -4.83374
12280.0000   -5.80176
12320.0000   -5.21758
12360.0000   -4.20247
12400.0000   -4.88380
12440.0000   -4.58490
12480.0000   -4.31282
12520.0000   -3.34054
12560.0000   -4.12865
12600.0000   -4.97398
12640.0000   -4.67190
12680.0000   -5.04597
12720.0000   -4.87823
12760.0000   -5.31074
12800.0000   -5.53696
12840.0000   -5.47344
12880.0000   -4.69942
12920.0000   -4.99235
12960.0000   -4.82600
13000.0000   -5.25699
13040.0000   -4.60792
13080.0000   -4.53894
13120.0000   -5.42913
13160.0000   -5.25299
13200.0000   -4.39106
13240.0000   -5.21303
13280.0000   -5.02630
13320.0000   -5.61723
13360.0000   -5.24501
13400.0000   -6.09503
13440.0000   -6.31887
13480.0000   -6.06419
13520.0000   -5.48695
13560.0000   -5.02712
13600.0000   -5.54355
13640.0000   -4.72220
13680.0000   -5.12809
13720.0000   -5.33300
13760.0000   -5.06192
13800.0000   -5.79886
13840.0000   -5.79603
13880.0000   -5.94785
13920.0000   -5.99356
13960.0000   -5.06271
14000.0000   -5.23724
14040.0000   -5.32824
14080.0000   -5.65203
14120.0000   -6.16648
14160.0000   -6.21619
14200.0000   -5.88097
14240.0000   -5.20807
14280.0000   -5.23512
14320.0000   -5.66717
14360.0000   -5.81228
14400.0000   -4.87783
14440.0000   -5.17452
14480.0000   -4.71055
14520.0000   -4.76807
14560.0000   -4.67022
14600.0000   -4.36934
14640.0000   -4.52785
14680.0000   -4.64399
14720.0000   -3.95253
14760.0000   -4.24846
14800.0000   -4.14436
14840.0000   -5.02772
14880.0000   -4.23589
14920.0000   -4.36274
14960.0000   -4.05134
15000.0000   -5.00992
15040.0000   -4.92884
15080.0000   -4.31311
15120.0000   -5.17867
15160.0000   -5.22224
15200.0000   -5.32158
15240.0000   -5.78341
15280.0000   -5.29888
15320.0000   -5.73899
15360.0000   -4.96714
15400.0000   -5.79234
15440.0000   -5.82215
15480.0000   -5.52743
15520.0000   -5.33704
15560.0000   -5.63008
15600.0000   -5.28037
15640.0000   -5.08646
15680.0000   -4.61113
15720.0000   -4.03572
15760.0000   -4.03691
15800.0000   -4.84946
15840.0000   -4.14924
15880.0000   -3.35858
15920.0000   -4.99579
15960.0000   -4.28474
16000.0000   -4.17492
16040.0000   -3.53016
16080.0000   -3.42220
16120.0000   -3.70734
16160.0000   -4.58870
16200.0000   -4.07337
16240.0000   -4.97448
16280.0000   -3.90446
16320.0000   -4.76675
16360.0000   -4.65291
16400.0000   -4.31095
16440.0000   -4.85258
16480.0000   -4.96273
16520.0000   -4.03026
16560.0000   -4.44354
16600.0000   -4.83515
16640.0000   -4.38627
16680.0000   -4.85675
16720.0000   -5.15758
16760.0000   -4.69185
16800.0000   -4.35227
16840.0000   -4.17935
16880.0000   -3.88826
16920.0000   -4.99242
16960.0000   -4.66523
17000.0000   -5.01948
17040.0000   -4.96300
17080.0000   -4.97638
17120.0000   -5.37310
17160.0000   -5.01866
17200.0000   -4.84307
17240.0000   -4.90988
17280.0000   -4.57031
17320.0000   -4.65460
17360.0000   -4.81485
17400.0000   -4.87296
17440.0000   -5.43091
17480.0000   -4.58932
17520.0000   -3.90262
17560.0000   -5.13844
17600.0000   -4.69401
17640.0000   -5.37740
17680.0000   -5.16743
17720.0000   -4.93850
17760.0000   -4.80962
17800.0000   -4.83600
17840.0000   -4.40130
17880.0000   -4.78155
17920.0000   -5.03430
17960.0000   -4.99446
18000.0000   -4.72150
18040.0000   -4.54875
18080.0000   -5.29097
18120.0000   -4.49954
18160.0000   -4.77410
18200.0000   -5.14351
18240.0000   -5.31439
18280.0000   -4.76313
18320.0000   -4.63734
18360.0000   -5.04968
18400.0000   -4.79056
18440.0000   -5.16342
18480.0000   -5.28323
18520.0000   -6.04226
18560.0000   -4.91346
18600.0000   -5.76900
18640.0000   -4.57843
18680.0000   -4.80782
18720.0000   -4.79767
18760.0000   -5.20180
18800.0000   -4.97344
18840.0000   -5.33032
18880.0000   -5.97945
18920.0000   -5.75395
18960.0000   -6.42829
19000.0000   -6.16502
19040.0000   -6.04893
19080.0000   -6.65025
19120.0000   -6.23449
19160.0000   -7.05250
19200.0000   -6.28046
19240.0000   -5.59444
19280.0000   -5.80073
19320.0000   -5.87403
19360.0000   -6.02409
19400.0000   -5.59597
19440.0000   -5.33210
19480.0000   -5.61406
19520.0000   -5.23623
19560.0000   -5.51028
19600.0000   -5.43768
19640.0000   -5.83601
19680.0000   -5.22388
19720.0000   -4.96524
19760.0000   -5.60054
19800.0000   -4.89796
19840.0000   -6.22838
19880.0000   -5.48372
19920.0000   -6.46484
19960.0000   -5.71379
20000.0000   -4.79328
20040.0000   -4.82781
20080.0000   -4.95988
20120.0000   -5.63221
20160.0000   -6.20989
20200.0000   -6.13528
20240.0000   -5.55779
20280.0000   -5.21181
20320.0000   -5.14278
20360.0000   -6.01666
20400.0000   -5.39634
20440.0000   -4.86263
20480.0000   -5.24319
20520.0000   -5.00562
20560.0000   -5.79598
20600.0000   -5.24930
20640.0000   -5.02309
20680.0000   -6.02569
20720.0000   -6.01734
20760.0000   -5.40699
20800.0000   -5.09670
20840.0000   -4.93911
20880.0000   -4.62144
20920.0000   -5.79122
20960.0000   -5.00960
21000.0000   -4.55735
21040.0000   -4.65992
21080.0000   -4.90739
21120.0000   -5.42743
21160.0000   -5.08157
21200.0000   -5.72118
21240.0000   -5.99410
21280.0000   -5.55425
21320.0000   -5.55512
21360.0000   -6.12410
21400.0000   -5.18858
21440.0000   -6.09700
21480.0000   -5.49936
21520.0000   -5.60806
21560.0000   -5.02583
21600.0000   -5.16033
21640.0000   -5.53293
21680.0000   -6.02064
21720.0000   -5.25924
21760.0000   -5.95286
21800.0000   -6.38090
21840.0000   -6.87783
21880.0000   -6.61050
21920.0000   -6.74029
21960.0000   -6.39294
22000.0000   -5.85126
22040.0000   -5.73822
22080.0000   -5.13775
22120.0000   -5.99374
22160.0000   -6.68027
22200.0000   -6.14011
22240.0000   -6.33335
22280.0000   -6.78171
22320.0000   -5.63871
22360.0000   -5.79246
22400.0000   -5.68779
22440.0000   -6.20257
22480.0000   -5.67019
22520.0000   -5.97784
22560.0000   -6.36222
22600.0000   -6.12000
22640.0000   -6.29141
22680.0000   -5.55513
22720.0000   -5.49760
22760.0000   -5.52297
22800.0000   -5.41518
22840.0000   -5.38354
22880.0000   -6.23829
22920.0000   -6.03972
22960.0000   -5.25033
23000.0000   -5.28507
23040.0000   -4.87311
23080.0000   -4.89018
23120.0000   -5.03573
23160.0000   -4.67643
23200.0000   -5.38176
23240.0000   -5.49525
23280.0000   -5.54091
23320.0000   -6.02920
23360.0000   -6.82181
23400.0000   -5.49672
23440.0000   -5.83260
23480.0000   -5.95012
23520.0000   -6.11486
23560.0000   -7.28009
23600.0000   -7.05258
23640.0000   -6.60770
23680.0000   -6.29090
23720.0000   -5.36584
23760.0000   -6.05426
23800.0000   -6.63663
23840.0000   -6.69571
23880.0000   -6.94238
23920.0000   -5.69218
23960.0000   -5.67965
24000.0000   -5.90468
24040.0000   -5.85516
24080.0000   -5.70244
24120.0000   -5.81005
24160.0000   -6.05247
24200.0000   -5.75968
24240.0000   -4.85771
24280.0000   -5.68085
24320.0000   -4.60736
24360.0000   -4.44270
24400.0000   -4.94435
24440.0000   -5.47018
24480.0000   -5.49948
24520.0000   -6.16000
24560.0000   -5.04017
24600.0000   -5.81643
24640.0000   -5.85941
24680.0000   -5.16785
24720.0000   -4.75599
24760.0000   -5.90111
24800.0000   -4.94691
24840.0000   -6.01569
24880.0000   -6.29520
24920.0000   -5.23776
24960.0000   -5.08549
25000.0000   -5.75171
25040.0000   -5.50452
25080.0000   -5.73022
25120.0000   -5.18379
25160.0000   -5.56865
25200.0000   -5.61731
25240.0000   -6.19618
25280.0000   -4.91350
25320.0000   -5.33001
25360.0000   -5.26779
25400.0000   -5.90347
25440.0000   -4.96757
25480.0000   -6.15171
25520.0000   -4.52906
25560.0000   -5.12192
25600.0000   -5.26187
25640.0000   -5.96760
25680.0000   -5.72178
25720.0000   -6.25332
25760.0000   -5.38176
25800.0000   -4.74318
25840.0000   -6.24662
25880.0000   -5.62618
25920.0000   -5.48783
25960.0000   -5.41567
26000.0000   -5.72746
26040.0000   -5.88183
26080.0000   -5.68189
26120.0000   -5.86333
26160.0000   -5.62867
26200.0000   -5.64743
26240.0000   -5.35784
26280.0000   -4.22007
26320.0000   -5.20305
26360.0000   -4.87396
26400.0000   -5.15300
26440.0000   -4.91325
26480.0000   -5.44713
26520.0000   -4.73513
26560.0000   -5.05907
26600.0000   -5.25650
26640.0000   -5.46588
26680.0000   -5.55207
26720.0000   -5.86796
26760.0000   -7.00240
26800.0000   -5.93156
26840.0000   -5.54374
26880.0000   -5.90813
26920.0000   -5.03416
26960.0000   -5.05524
27000.0000   -5.28039
27040.0000   -5.78493
27080.0000   -5.58590
27120.0000   -5.04558
27160.0000   -6.11100
27200.0000   -5.99025
27240.0000   -4.99525
27280.0000   -4.76200
27320.0000   -5.46557
27360.0000   -6.21020
27400.0000   -6.11212
27440.0000   -7.09173
27480.0000   -6.54035
27520.0000   -5.75328
27560.0000   -5.87228
27600.0000   -5.96951
27640.0000   -6.20845
27680.0000   -5.73183
27720.0000   -5.18074
27760.0000   -5.45243
27800.0000   -5.29004
27840.0000   -6.13304
27880.0000   -6.17371
27920.0000   -4.65642
27960.0000   -4.55944
28000.0000   -4.97700
28040.0000   -5.20137
28080.0000   -4.93380
28120.0000   -5.01735
28160.0000   -4.28691
28200.0000   -4.22585
28240.0000   -4.95521
28280.0000   -5.62891
28320.0000   -5.77816
28360.0000   -5.99511
28400.0000   -5.82217
28440.0000   -6.49116
28480.0000   -5.82316
28520.0000   -5.93737
28560.0000   -5.63268
28600.0000   -6.24441
28640.0000   -6.28699
28680.0000   -4.48002
28720.0000   -5.10237
28760.0000   -4.61914
28800.0000   -5.30328
28840.0000   -5.27467
28880.0000   -4.63644
28920.0000   -5.42905
28960.0000   -4.53326
29000.0000   -4.70442
29040.0000   -4.37138
29080.0000   -4.08345
29120.0000   -4.60516
29160.0000   -4.89675
29200.0000   -4.78538
29240.0000   -3.99015
29280.0000   -5.56019
29320.0000   -6.26629
29360.0000   -5.86343
29400.0000   -5.16166
29440.0000   -5.96285
29480.0000   -5.92469
29520.0000   -4.88676
29560.0000   -5.40685
29600.0000   -6.10835
29640.0000   -5.38851
29680.0000   -5.34776
29720.0000   -5.71594
29760.0000   -5.83751
29800.0000   -4.66439
29840.0000   -4.37995
29880.0000   -4.70291
29920.0000   -5.43323
29960.0000   -5.64662
30000.0000   -4.83877
30040.0000   -4.74487
30080.0000   -5.46238
30120.0000   -5.43905
30160.0000   -4.33221
30200.0000   -4.31512
30240.0000   -4.68784
30280.0000   -3.70865
30320.0000   -4.11387
30360.0000   -4.08811
30400.0000   -4.65350
30440.0000   -5.15070
30480.0000   -5.79183
30520.0000   -4.62060
30560.0000   -4.78253
30600.0000   -5.02790
30640.0000   -5.41035
30680.0000   -5.58114
30720.0000   -6.17508
30760.0000   -4.87595
30800.0000   -4.60993
30840.0000   -5.35406
30880.0000   -4.61434
30920.0000   -4.80388
30960.0000   -4.24598
31000.0000   -5.88141
31040.0000   -5.54989
31080.0000   -4.87222
31120.0000   -4.99012
31160.0000   -5.13555
31200.0000   -4.36447
31240.0000   -4.84897
31280.0000   -4.58818
31320.0000   -5.32461
31360.0000   -4.54157
31400.0000   -4.71376
31440.0000   -4.39175
31480.0000   -5.58397
31520.0000   -4.48255
31560.0000   -4.79373
31600.0000   -3.86916
31640.0000   -4.06813
31680.0000   -4.26253
31720.0000   -5.06700
31760.0000   -4.98184
31800.0000   -4.59640
31840.0000   -5.56087
31880.0000   -5.03060
31920.0000   -6.02849
31960.0000   -5.87441
32000.0000   -6.09826
32040.0000   -5.07115
32080.0000   -5.21267
32120.0000   -5.45265
32160.0000   -4.94472
32200.0000   -4.59320
32240.0000   -4.66260
32280.0000   -4.59814
32320.0000   -4.41561
32360.0000   -5.41019
32400.0000   -5.07779
32440.0000   -4.68896
32480.0000   -5.02354
32520.0000   -4.93385
32560.0000   -5.21464
32600.0000   -4.89197
32640.0000   -4.63801
32680.0000   -4.37689
32720.0000   -4.59151
32760.0000   -5.26885
32800.0000   -5.47203
32840.0000   -5.62765
32880.0000   -4.88967
32920.0000   -4.37975
32960.0000   -4.89804
33000.0000   -4.77632
33040.0000   -5.34526
33080.0000   -4.87747
33120.0000   -4.84991
33160.0000   -5.37550
33200.0000   -4.93417
33240.0000   -4.42709
33280.0000   -4.72635
33320.0000   -5.27943
33360.0000   -4.95329
33400.0000   -5.38845
33440.0000   -4.34098
33480.0000   -5.77361
33520.0000   -4.95530
33560.0000   -5.72677
33600.0000   -4.80909
33640.0000   -5.64772
33680.0000   -5.69456
33720.0000   -4.80785
33760.0000   -4.92451
33800.0000   -4.25938
33840.0000   -4.78540
33880.0000   -4.97784
33920.0000   -5.28242
33960.0000   -4.95489
34000.0000   -5.31983
34040.0000   -4.96726
34080.0000   -5.37129
34120.0000   -5.28449
34160.0000   -4.42358
34200.0000   -5.27020
34240.0000   -5.60497
34280.0000   -5.98660
34320.0000   -5.97311
34360.0000   -6.17732
34400.0000   -5.49845
34440.0000   -5.49596
34480.0000   -5.78049
34520.0000   -5.21245
34560.0000   -6.06431
34600.0000   -5.59428
34640.0000   -5.43196
34680.0000   -4.98690
34720.0000   -5.71071
34760.0000   -5.30097
34800.0000   -5.89729
34840.0000   -5.52019
34880.0000   -5.42388
34920.0000   -4.84253
34960.0000   -5.15791
35000.0000   -5.65435
35040.0000   -5.88041
35080.0000   -5.05222
35120.0000   -5.99569
35160.0000   -4.68603
35200.0000   -4.93904
35240.0000   -4.25797
35280.0000   -4.40005
35320.0000   -4.29225
35360.0000   -4.70445
35400.0000   -5.06582
35440.0000   -5.09622
35480.0000   -5.70595
35520.0000   -5.65209
35560.0000   -5.71776
35600.0000   -5.57395
35640.0000   -5.74055
35680.0000   -4.66938
35720.0000   -5.03009
35760.0000   -4.56247
35800.0000   -4.47147
35840.0000   -4.50657
35880.0000   -4.62243
35920.0000   -4.63864
35960.0000   -4.64915
36000.0000   -4.79147
36040.0000   -4.69256
36080.0000   -3.86686
36120.0000   -4.93707
36160.0000   -4.40533
36200.0000   -4.68751
36240.0000   -5.02546
36280.0000   -4.37676
36320.0000   -5.11678
36360.0000   -4.93316
36400.0000   -4.81630
36440.0000   -4.88076
36480.0000   -5.06375
36520.0000   -5.43843
36560.0000   -5.61709
36600.0000   -5.29166
36640.0000   -5.24784
36680.0000   -5.06503
36720.0000   -5.51735
36760.0000   -5.85837
36800.0000   -5.34219
36840.0000   -4.59173
36880.0000   -4.74276
36920.0000   -4.84764
36960.0000   -5.25863
37000.0000   -5.95989
37040.0000   -5.16392
37080.0000   -4.51837
37120.0000   -5.41298
37160.0000   -5.31616
37200.0000   -5.21933
37240.0000   -5.95531
37280.0000   -5.23835
37320.0000   -4.91149
37360.0000   -4.89553
37400.0000   -4.80290
37440.0000   -4.44019
37480.0000   -5.17837
37520.0000   -4.81141
37560.0000   -4.69622
37600.0000   -5.75208
37640.0000   -5.50483
37680.0000   -4.40804
37720.0000   -5.73961
37760.0000   -5.26722
37800.0000   -4.85315
37840.0000   -5.23638
37880.0000   -5.55514
37920.0000   -4.96718
37960.0000   -4.80732
38000.0000   -5.17995
38040.0000   -5.25748
38080.0000   -5.68547
38120.0000   -5.40512
38160.0000   -5.82331
38200.0000   -4.91398
38240.0000   -6.00961
38280.0000   -6.08253
38320.0000   -4.75955
38360.0000   -4.52061
38400.0000   -4.52541
38440.0000   -5.00416
38480.0000   -4.89855
38520.0000   -5.15648
38560.0000   -5.48519
38600.0000   -6.08796
38640.0000   -5.19332
38680.0000   -4.74630
38720.0000   -4.98560
38760.0000   -5.78279
38800.0000   -4.84400
38840.0000   -5.91973
38880.0000   -5.62493
38920.0000   -4.84028
38960.0000   -4.92339
39000.0000   -4.73714
39040.0000   -4.92277
39080.0000   -5.17232
39120.0000   -5.24170
39160.0000   -5.42868
39200.0000   -5.34804
39240.0000   -5.14595
39280.0000   -5.41885
39320.0000   -5.01549
39360.0000   -5.86812
39400.0000   -5.14574
39440.0000   -5.42755
39480.0000   -5.43335
39520.0000   -4.92638
39560.0000   -5.14017
39600.0000   -5.96462
39640.0000   -5.59443
39680.0000   -6.54573
39720.0000   -5.89661
39760.0000   -5.25615
39800.0000   -5.21661
39840.0000   -5.42536
39880.0000   -5.77337
39920.0000   -5.92298
39960.0000   -5.81288
40000.0000   -5.50008
40040.0000   -4.88960
40080.0000   -5.12126
40120.0000   -4.52463
40160.0000   -5.37161
40200.0000   -5.03058
40240.0000   -5.10482
40280.0000   -5.21888
40320.0000   -5.21743
40360.0000   -5.94103
40400.0000   -5.05226
40440.0000   -4.70642
40480.0000   -5.11389
40520.0000   -5.62322
40560.0000   -6.20705
40600.0000   -5.59486
40640.0000   -5.63323
40680.0000   -5.82947
40720.0000   -5.70863
40760.0000   -6.01541
40800.0000   -6.77004
40840.0000   -6.15965
40880.0000   -5.40935
40920.0000   -5.88548
40960.0000   -5.32809
41000.0000   -6.14588
41040.0000   -6.61630
41080.0000   -5.18513
41120.0000   -6.00139
41160.0000   -5.27341
41200.0000   -5.74884
41240.0000   -5.46071
41280.0000   -6.13704
41320.0000   -4.85637
41360.0000   -6.14215
41400.0000   -5.93573
41440.0000   -7.06950
41480.0000   -5.95846
41520.0000   -6.39592
41560.0000   -5.29164
41600.0000   -5.89297
41640.0000   -6.01880
41680.0000   -6.01809
41720.0000   -5.16868
41760.0000   -4.95972
41800.0000   -3.95598
41840.0000   -5.73159
41880.0000   -6.05644
41920.0000   -6.08143
41960.0000   -5.23125
42000.0000   -5.67210
42040.0000   -6.56468
42080.0000   -5.62257
42120.0000   -5.95567
42160.0000   -6.26749
42200.0000   -6.19290
42240.0000   -6.92594
42280.0000   -6.23559
42320.0000   -6.73062
42360.0000   -7.78390
42400.0000   -6.68664
42440.0000   -6.98555
42480.0000   -5.16334
42520.0000   -5.59191
42560.0000   -6.37883
42600.0000   -5.58198
42640.0000   -5.02087
42680.0000   -4.57408
42720.0000   -5.69229
42760.0000   -6.22799
42800.0000   -5.97708
42840.0000   -5.68569
42880.0000   -5.20584
42920.0000   -5.80325
42960.0000   -5.92054
43000.0000   -5.82101
43040.0000   -5.44028
43080.0000   -5.30309
43120.0000   -5.63698
43160.0000   -5.84940
43200.0000   -5.31873
43240.0000   -5.53114
43280.0000   -5.40842
43320.0000   -5.01886
43360.0000   -5.35154
43400.0000   -5.35219
43440.0000   -5.50000
43480.0000   -6.15255
43520.0000   -5.35926
43560.0000   -5.42627
43600.0000   -5.14002
43640.0000   -6.29345
43680.0000   -5.43997
43720.0000   -6.31169
43760.0000   -5.60897
43800.0000   -5.81971
43840.0000   -5.21194
43880.0000   -4.49559
43920.0000   -4.83958
43960.0000   -5.23757
44000.0000   -4.68848
44040.0000   -5.10220
44080.0000   -5.21014
44120.0000   -4.66528
44160.0000   -4.94337
44200.0000   -5.90354
44240.0000   -6.21193
44280.0000   -5.56496
44320.0000   -5.33796
44360.0000   -5.56044
44400.0000   -5.53252
44440.0000   -5.81499
44480.0000   -5.12648
44520.0000   -5.67455
44560.0000   -5.50043
44600.0000   -4.97196
44640.0000   -4.53153
44680.0000   -5.03944
44720.0000   -4.76134
44760.0000   -4.57536
44800.0000   -4.57903
44840.0000   -4.92795
44880.0000   -4.20303
44920.0000   -5.21519
44960.0000   -4.42129
45000.0000   -4.99980
45040.0000   -4.14430
45080.0000   -4.56945
45120.0000   -4.55071
45160.0000   -5.77366
45200.0000   -5.42057
45240.0000   -5.13512
45280.0000   -5.30900
45320.0000   -5.05976
45360.0000   -5.41629
45400.0000   -5.64668
45440.0000   -5.34214
45480.0000   -5.06041
45520.0000   -4.95314
45560.0000   -5.67438
45600.0000   -5.56528
45640.0000   -5.44676
45680.0000   -5.59169
45720.0000   -5.91638
45760.0000   -5.51707
45800.0000   -5.10743
45840.0000   -4.94390
45880.0000   -4.56471
45920.0000   -4.17971
45960.0000   -5.10304
46000.0000   -4.86140
46040.0000   -5.09046
46080.0000   -4.61166
46120.0000   -4.35787
46160.0000   -3.37396
46200.0000   -5.36709
46240.0000   -4.63235
46280.0000   -3.96480
46320.0000   -4.11454
46360.0000   -4.50338
46400.0000   -3.51687
46440.0000   -4.96277
46480.0000   -4.54219
46520.0000   -4.81948
46560.0000   -5.17658
46600.0000   -5.50530
46640.0000   -5.26755
46680.0000   -5.81967
46720.0000   -5.93131
46760.0000   -6.12654
46800.0000   -5.74058
46840.0000   -5.94406
46880.0000   -4.32449
46920.0000   -5.41644
46960.0000   -5.29829
47000.0000   -5.85934
47040.0000   -4.15285
47080.0000   -4.58504
47120.0000   -4.63787
47160.0000   -4.18305
47200.0000   -4.29750
47240.0000   -3.79964
47280.0000   -4.49409
47320.0000   -4.80969
47360.0000   -4.99201
47400.0000   -4.51849
47440.0000   -4.93880
47480.0000   -5.21610
47520.0000   -4.89691
47560.0000   -5.72969
47600.0000   -5.13162
47640.0000   -4.39993
47680.0000   -4.92549
47720.0000   -5.08149
47760.0000   -4.58255
47800.0000   -4.71563
47840.0000   -4.12882
47880.0000   -5.01186
47920.0000   -4.04742
47960.0000   -4.77701
48000.0000   -4.33140
48040.0000   -4.54911
48080.0000   -4.51328
48120.0000   -4.65996
48160.0000   -4.58017
48200.0000   -4.22949
48240.0000   -4.31061
48280.0000   -3.85225
48320.0000   -4.61048
48360.0000   -4.66383
48400.0000   -4.79082
48440.0000   -6.34036
48480.0000   -5.52496
48520.0000   -4.77876
48560.0000   -4.15419
48600.0000   -5.11883
48640.0000   -5.07085
48680.0000   -4.51191
48720.0000   -4.97396
48760.0000   -6.08976
48800.0000   -4.57691
48840.0000   -4.69370
48880.0000   -4.44353
48920.0000   -4.61031
48960.0000   -5.10996
49000.0000   -5.01725
49040.0000   -4.99501
49080.0000   -4.56444
49120.0000   -4.69222
49160.0000   -3.73649
49200.0000   -4.57748
49240.0000   -6.14705
49280.0000   -5.21666
49320.0000   -5.20443
49360.0000   -5.26665
49400.0000   -4.92478
49440.0000   -4.21511
49480.0000   -4.45982
49520.0000   -4.90097
49560.0000   -5.13848
49600.0000   -5.13339
49640.0000   -4.28748
49680.0000   -5.29105
49720.0000   -4.71619
49760.0000   -4.54613
49800.0000   -4.00107
49840.0000   -4.36011
49880.0000   -4.55314
49920.0000   -5.42804
49960.0000   -5.32912
50000.0000   -4.58147
50040.0000   -4.29253
50080.0000   -4.06826
50120.0000   -4.24372
50160.0000   -3.57610
50200.0000   -4.09883
50240.0000   -4.96304
50280.0000   -6.69602
50320.0000   -5.49525
50360.0000   -4.83319
50400.0000   -4.97204
50440.0000   -4.93239
50480.0000   -5.73716
50520.0000   -5.01819
50560.0000   -6.07339
50600.0000   -6.12970
50640.0000   -5.59663
50680.0000   -5.06848
50720.0000   -5.28989
50760.0000   -5.66457
50800.0000   -5.24273
50840.0000   -5.18399
50880.0000   -4.52191
50920.0000   -4.98618
50960.0000   -5.07916
51000.0000   -4.84204
51040.0000   -5.06369
51080.0000   -5.57630
51120.0000   -5.20914
51160.0000   -4.45880
51200.0000   -5.17210
51240.0000   -4.61716
51280.0000   -4.35481
51320.0000   -4.88927
51360.0000   -4.87112
51400.0000   -5.35044
51440.0000   -4.65187
51480.0000   -4.38390
51520.0000   -4.92750
51560.0000   -4.50229
51600.0000   -4.82216
51640.0000   -4.80855
51680.0000   -3.35085
51720.0000   -4.28095
51760.0000   -3.87806
51800.0000   -5.34699
51840.0000   -5.01948
51880.0000   -4.36356
51920.0000   -3.84812
51960.0000   -4.89225
52000.0000   -5.36089
52040.0000   -4.63037
52080.0000   -4.17632
52120.0000   -4.30713
52160.0000   -3.88727
52200.0000   -4.23273
52240.0000   -4.42893
52280.0000   -4.16666
52320.0000   -4.20438
52360.0000   -4.72943
52400.0000   -4.96363
52440.0000   -4.64375
52480.0000   -5.21292
52520.0000   -4.19411
52560.0000   -4.52974
52600.0000   -4.06729
52640.0000   -3.27246
52680.0000   -4.33002
52720.0000   -3.84745
52760.0000   -4.66030
52800.0000   -4.58167
52840.0000   -3.76609
52880.0000   -4.76817
52920.0000   -4.50840
52960.0000   -4.46323
53000.0000   -4.94924
53040.0000   -4.71230
53080.0000   -4.47349
53120.0000   -5.52562
53160.0000   -5.60547
53200.0000   -6.13518
53240.0000   -5.53625
53280.0000   -5.19832
53320.0000   -5.83674
53360.0000   -5.81745
53400.0000   -5.29311
53440.0000   -5.75762
53480.0000   -4.90184
53520.0000   -5.41077
53560.0000   -5.00852
53600.0000   -5.58813
53640.0000   -4.23440
53680.0000   -4.73787
53720.0000   -6.24702
53760.0000   -5.31538
53800.0000   -5.04392
53840.0000   -5.20103
53880.0000   -5.62686
53920.0000   -4.49654
53960.0000   -2.77940
54000.0000   -3.86272
54040.0000   -3.90378
54080.0000   -3.84027
54120.0000   -4.61025
54160.0000   -5.11618
54200.0000   -4.25188
54240.0000   -4.05523
54280.0000   -5.32484
54320.0000   -4.94752
54360.0000   -4.84289
54400.0000   -5.72457
54440.0000   -5.54797
54480.0000   -5.57372
54520.0000   -5.41375
54560.0000   -5.26858
54600.0000   -5.10854
54640.0000   -5.72192
54680.0000   -4.77767
54720.0000   -5.49819
54760.0000   -6.48444
54800.0000   -5.15548
54840.0000   -5.38504
54880.0000   -4.97184
54920.0000   -5.86256
54960.0000   -5.71267
55000.0000   -5.39916
55040.0000   -4.54392
55080.0000   -5.57387
55120.0000   -5.41136
55160.0000   -5.17553
55200.0000   -5.48181
55240.0000   -5.04499
55280.0000   -5.49239
55320.0000   -5.48303
55360.0000   -5.90226
55400.0000   -5.08172
55440.0000   -4.94467
55480.0000   -4.76934
55520.0000   -5.81194
55560.0000   -6.34424
55600.0000   -5.39884
55640.0000   -5.42897
55680.0000   -4.69998
55720.0000   -4.75102
55760.0000   -5.47888
55800.0000   -5.75652
55840.0000   -6.15360
55880.0000   -6.27250
55920.0000   -6.84954
55960.0000   -5.35773
56000.0000   -5.73070
56040.0000   -6.64056
56080.0000   -6.15883
56120.0000   -6.02402
56160.0000   -6.57748
56200.0000   -5.19487
56240.0000   -4.87647
56280.0000   -5.36472
56320.0000   -4.93340
56360.0000   -5.31503
56400.0000   -5.42102
56440.0000   -5.31109
56480.0000   -5.15919
56520.0000   -4.09349
56560.0000   -4.84382
56600.0000   -5.44335
56640.0000   -4.64504
56680.0000   -5.15684
56720.0000   -5.60354
56760.0000   -4.65486
56800.0000   -5.35214
56840.0000   -5.86101
56880.0000   -6.30859
56920.0000   -6.55180
56960.0000   -6.53029
57000.0000   -5.50937
57040.0000   -5.84246
57080.0000   -6.48727
57120.0000   -6.04969
57160.0000   -5.34178
57200.0000   -5.73123
57240.0000   -5.71329
57280.0000   -5.56265
57320.0000   -5.57587
57360.0000   -5.12711
57400.0000   -5.45701
57440.0000   -5.46468
57480.0000   -5.27259
57520.0000   -6.11871
57560.0000   -5.67553
57600.0000   -6.37112
57640.0000   -6.02024
57680.0000   -6.25071
57720.0000   -5.92753
57760.0000   -6.73111
57800.0000   -5.92916
57840.0000   -6.58696
57880.0000   -6.58707
57920.0000   -6.45173
57960.0000   -5.64019
58000.0000   -5.57276
58040.0000   -6.31890
58080.0000   -6.28019
58120.0000   -7.04280
58160.0000   -6.10289
58200.0000   -5.54664
58240.0000   -6.30241
58280.0000   -5.60241
58320.0000   -6.25310
58360.0000   -6.06552
58400.0000   -6.15753
58440.0000   -5.37551
58480.0000   -6.42224
58520.0000   -5.86024
58560.0000   -5.30493
58600.0000   -5.90819
58640.0000   -5.58404
58680.0000   -6.56357
58720.0000   -5.54644
58760.0000   -4.90799
58800.0000   -5.07878
58840.0000   -5.43661
58880.0000   -5.24771
58920.0000   -5.47115
58960.0000   -4.97121
59000.0000   -5.13804
59040.0000   -5.42398
59080.0000   -5.11805
59120.0000   -4.89350
59160.0000   -5.22058
59200.0000   -5.14270
59240.0000   -4.53663
59280.0000   -5.58258
59320.0000   -5.53092
59360.0000   -5.19741
59400.0000   -5.40579
59440.0000   -4.78174
59480.0000   -5.30111
59520.0000   -5.07405
59560.0000   -4.15554
59600.0000   -4.29470
59640.0000   -4.77051
59680.0000   -4.82637
59720.0000   -5.11113
59760.0000   -5.72360
59800.0000   -4.99481
59840.0000   -5.00358
59880.0000   -5.17524
59920.0000   -5.59871
59960.0000   -5.31915
60000.0000   -4.59693
60040.0000   -5.39876
60080.0000   -5.17570
60120.0000   -5.53143
60160.0000   -5.42539
60200.0000   -4.64321
60240.0000   -5.47028
60280.0000   -4.58283
60320.0000   -4.41663
60360.0000   -5.38858
60400.0000   -5.58323
60440.0000   -5.44584
60480.0000   -5.81907
60520.0000   -5.21790
60560.0000   -5.13889
60600.0000   -5.73999
60640.0000   -4.99200
60680.0000   -5.15705
60720.0000   -4.70096
60760.0000   -4.07185
60800.0000   -3.85829
60840.0000   -4.62202
60880.0000   -4.40789
60920.0000   -5.75124
60960.0000   -5.43743
61000.0000   -6.23990
61040.0000   -4.04413
61080.0000   -5.27712
61120.0000   -6.01756
61160.0000   -4.61060
61200.0000   -5.37436
61240.0000   -5.80079
61280.0000   -4.89356
61320.0000   -5.61883
61360.0000   -4.93872
61400.0000   -4.78742
61440.0000   -5.55303
61480.0000   -4.97570
61520.0000   -3.96718
61560.0000   -4.61245
61600.0000   -4.52508
61640.0000   -4.77534
61680.0000   -4.34423
61720.0000   -4.85138
61760.0000   -3.74681
61800.0000   -4.97705
61840.0000   -4.91218
61880.0000   -4.65662
61920.0000   -4.22867
61960.0000   -4.95418
62000.0000   -3.25604
62040.0000   -4.30652
62080.0000   -3.51744
62120.0000   -4.87092
62160.0000   -4.20745
62200.0000   -4.40273
62240.0000   -3.94564
62280.0000   -3.43911
62320.0000   -4.58927
62360.0000   -4.34443
62400.0000   -4.84264
62440.0000   -5.43489
62480.0000   -4.58760
62520.0000   -5.20363
62560.0000   -4.40110
62600.0000   -4.70646
62640.0000   -5.00004
62680.0000   -4.45430
62720.0000   -4.23150
62760.0000   -4.85582
62800.0000   -5.06005
62840.0000   -5.07939
62880.0000   -4.74698
62920.0000   -5.66818
62960.0000   -5.61847
63000.0000   -5.73957
63040.0000   -5.18393
63080.0000   -5.07940
63120.0000   -5.43282
63160.0000   -5.37635
63200.0000   -5.15447
63240.0000   -5.04868
63280.0000   -4.55786
63320.0000   -5.23150
63360.0000   -4.57153
63400.0000   -4.45906
63440.0000   -5.06791
63480.0000   -4.48599
63520.0000   -3.92440
63560.0000   -4.03657
63600.0000   -4.75581
63640.0000   -4.18201
63680.0000   -5.33876
63720.0000   -4.46205
63760.0000   -4.34937
63800.0000   -4.19107
63840.0000   -4.16729
63880.0000   -5.47562
63920.0000   -5.69270
63960.0000   -5.07605
64000.0000   -4.91590
64040.0000   -4.34620
64080.0000   -4.14058
64120.0000   -4.37523
64160.0000   -5.06078
64200.0000   -4.90560
64240.0000   -4.75971
64280.0000   -5.07450
64320.0000   -5.18126
64360.0000   -4.63259
64400.0000   -4.34416
64440.0000   -4.42432
64480.0000   -4.85914
64520.0000   -4.21651
64560.0000   -4.49101
64600.0000   -4.89055
64640.0000   -4.73697
64680.0000   -4.44245
64720.0000   -4.77255
64760.0000   -4.61653
64800.0000   -5.05663
64840.0000   -4.73877
64880.0000   -4.88355
64920.0000   -4.68262
64960.0000   -5.05790
65000.0000   -4.71192
65040.0000   -4.94726
65080.0000   -4.86439
65120.0000   -5.00431
65160.0000   -4.01813
65200.0000   -3.93190
65240.0000   -5.09654
65280.0000   -5.29319
65320.0000   -5.09171
65360.0000   -4.69675
65400.0000   -4.32386
65440.0000   -5.11074
65480.0000   -4.66126
65520.0000   -4.74480
65560.0000   -4.06799
65600.0000   -4.11237
65640.0000   -3.83573
65680.0000   -3.57819
65720.0000   -3.33118
65760.0000   -4.01899
65800.0000   -4.00977
65840.0000   -4.61288
65880.0000   -5.28261
65920.0000   -4.94600
65960.0000   -5.34778
66000.0000   -5.76570
66040.0000   -5.00392
66080.0000   -4.69943
66120.0000   -5.39815
66160.0000   -5.21361
66200.0000   -5.77824
66240.0000   -5.39917
66280.0000   -4.98534
66320.0000   -3.78589
66360.0000   -3.70754
66400.0000   -4.08477
66440.0000   -4.50619
66480.0000   -4.57116
66520.0000   -4.18944
66560.0000   -4.19426
66600.0000   -4.61383
66640.0000   -4.39789
66680.0000   -4.46012
66720.0000   -5.01887
66760.0000   -3.78470
66800.0000   -4.48368
66840.0000   -4.52218
66880.0000   -4.56141
66920.0000   -4.80044
66960.0000   -4.87356
67000.0000   -4.63261
67040.0000   -4.95857
67080.0000   -4.97764
67120.0000   -4.77802
67160.0000   -4.45908
67200.0000   -5.61615
67240.0000   -4.88823
67280.0000   -5.06318
67320.0000   -5.02640
67360.0000   -4.78100
67400.0000   -4.51889
67440.0000   -4.46569
67480.0000   -4.61378
67520.0000   -4.78420
67560.0000   -4.97370
67600.0000   -3.42549
67640.0000   -4.64377
67680.0000   -4.08293
67720.0000   -4.01781
67760.0000   -4.11310
67800.0000   -4.10800
67840.0000   -3.88934
67880.0000   -3.76340
67920.0000   -3.33681
67960.0000   -3.75129
68000.0000   -4.07680
68040.0000   -4.57802
68080.0000   -4.24675
68120.0000   -5.09445
68160.0000   -5.32443
68200.0000   -5.18811
68240.0000   -5.47081
68280.0000   -5.41189
68320.0000   -5.85498
68360.0000   -4.99113
68400.0000   -4.90870
68440.0000   -5.98845
68480.0000   -6.02973
68520.0000   -5.05972
68560.0000   -5.31829
68600.0000   -5.29847
68640.0000   -5.43726
68680.0000   -6.26990
68720.0000   -5.00545
68760.0000   -4.67304
68800.0000   -5.41441
68840.0000   -5.63674
68880.0000   -4.42691
68920.0000   -4.76409
68960.0000   -5.18182
69000.0000   -4.36051
69040.0000   -4.59974
69080.0000   -5.74166
69120.0000   -5.45761
69160.0000   -5.94597
69200.0000   -5.29902
69240.0000   -5.18461
69280.0000   -5.01896
69320.0000   -5.86523
69360.0000   -6.29493
69400.0000   -5.08748
69440.0000   -5.36408
69480.0000   -5.03604
69520.0000   -5.00565
69560.0000   -5.53857
69600.0000   -4.17035
69640.0000   -4.78617
69680.0000   -5.56264
69720.0000   -5.45736
69760.0000   -5.37832
69800.0000   -5.30087
69840.0000   -6.15603
69880.0000   -6.40533
69920.0000   -5.92863
69960.0000   -5.62325
70000.0000   -5.36721
70040.0000   -5.25979
70080.0000   -5.21511
70120.0000   -4.84724
70160.0000   -4.17086
70200.0000   -4.78508
70240.0000   -4.86252
70280.0000   -4.10995
70320.0000   -4.64395
70360.0000   -5.02950
70400.0000   -5.03652
70440.0000   -4.98385
70480.0000   -4.71760
70520.0000   -4.90189
70560.0000   -4.64315
70600.0000   -5.66836
70640.0000   -6.28160
70680.0000   -5.23659
70720.0000   -5.69704
70760.0000   -5.68635
70800.0000   -5.82707
70840.0000   -6.19394
70880.0000   -4.94556
70920.0000   -4.70892
70960.0000   -5.19342
71000.0000   -4.59975
71040.0000   -4.49478
71080.0000   -4.80661
71120.0000   -4.94296
71160.0000   -5.76217
71200.0000   -5.32921
71240.0000   -4.79935
71280.0000   -4.75718
71320.0000   -4.78118
71360.0000   -4.72287
71400.0000   -5.92462
71440.0000   -4.91959
71480.0000   -5.23506
71520.0000   -5.30487
71560.0000   -5.93184
71600.0000   -5.78735
71640.0000   -5.71274
71680.0000   -4.81706
71720.0000   -4.53911
71760.0000   -4.48658
71800.0000   -5.56021
71840.0000   -5.59751
71880.0000   -4.57951
71920.0000   -5.58359
71960.0000   -5.85225
72000.0000   -5.82456
72040.0000   -5.27107
72080.0000   -5.36309
72120.0000   -3.90500
72160.0000   -4.24008
72200.0000   -5.91805
72240.0000   -4.59713
72280.0000   -5.35953
72320.0000   -5.55897
72360.0000   -5.00093
72400.0000   -5.40545
72440.0000   -5.85413
72480.0000   -4.58855
72520.0000   -4.03241
72560.0000   -4.74726
72600.0000   -4.25368
72640.0000   -4.90342
72680.0000   -4.77656
72720.0000   -5.02554
72760.0000   -5.49119
72800.0000   -5.01107
72840.0000   -4.21449
72880.0000   -4.69424
72920.0000   -5.21186
72960.0000   -5.24731
73000.0000   -4.55031
73040.0000   -5.60227
73080.0000   -5.88823
73120.0000   -5.49537
73160.0000   -6.38007
73200.0000   -6.19562
73240.0000   -6.20156
73280.0000   -6.60205
73320.0000   -6.64978
73360.0000   -5.80948
73400.0000   -6.80902
73440.0000   -6.25315
73480.0000   -4.87353
73520.0000   -5.49928
73560.0000   -4.85232
73600.0000   -4.86174
73640.0000   -5.62073
73680.0000   -5.37684
73720.0000   -5.94690
73760.0000   -5.47121
73800.0000   -5.56661
73840.0000   -5.49299
73880.0000   -5.83923
73920.0000   -5.76319
73960.0000   -5.23150
74000.0000   -5.28402
74040.0000   -5.79245
74080.0000   -5.73493
74120.0000   -4.24015
74160.0000   -4.58533
74200.0000   -5.58097
74240.0000   -5.05993
74280.0000   -4.70503
74320.0000   -5.47863
74360.0000   -5.17109
74400.0000   -4.51475
74440.0000   -4.45657
74480.0000   -4.28137
74520.0000   -4.94414
74560.0000   -5.39090
74600.0000   -4.28238
74640.0000   -4.91234
74680.0000   -5.83299
74720.0000   -4.83935
74760.0000   -5.15039
74800.0000   -4.66944
74840.0000   -5.04277
74880.0000   -5.44342
74920.0000   -5.26185
74960.0000   -5.23639
75000.0000   -4.94425
75040.0000   -4.98864
75080.0000   -4.79586
75120.0000   -4.73133
75160.0000   -4.85632
75200.0000   -4.60807
75240.0000   -4.78855
75280.0000   -5.90612
75320.0000   -5.13120
75360.0000   -5.96609
75400.0000   -4.60534
75440.0000   -4.60637
75480.0000   -5.00370
75520.0000   -5.25104
75560.0000   -5.11465
75600.0000   -5.30869
75640.0000   -4.38424
75680.0000   -4.97325
75720.0000   -5.84292
75760.0000   -4.57604
75800.0000   -5.23075
75840.0000   -4.83339
75880.0000   -5.83630
75920.0000   -5.67354
75960.0000   -5.32903
76000.0000   -4.88719
76040.0000   -5.01589
76080.0000   -5.48840
76120.0000   -3.94997
76160.0000   -4.23161
76200.0000   -4.10976
76240.0000   -4.25739
76280.0000   -5.29832
76320.0000   -4.44839
76360.0000   -4.43869
76400.0000   -3.70794
76440.0000   -4.53893
76480.0000   -4.88126
76520.0000   -5.09323
76560.0000   -4.48025
76600.0000   -4.93233
76640.0000   -5.16935
76680.0000   -5.73854
76720.0000   -4.05849
76760.0000   -4.26147
76800.0000   -4.35904
76840.0000   -4.20575
76880.0000   -4.65505
76920.0000   -4.05248
76960.0000   -4.06674
77000.0000   -4.81657
77040.0000   -4.48742
77080.0000   -3.65275
77120.0000   -4.25087
77160.0000   -4.96726
77200.0000   -4.79132
77240.0000   -4.52927
77280.0000   -5.36654
77320.0000   -5.30559
77360.0000   -4.56696
77400.0000   -4.64291
77440.0000   -5.43651
77480.0000   -5.34966
77520.0000   -4.38886
77560.0000   -4.50721
77600.0000   -3.98265
77640.0000   -4.36052
77680.0000   -3.21598
77720.0000   -4.66023
77760.0000   -4.56106
77800.0000   -4.06125
77840.0000   -5.10198
77880.0000   -5.69637
77920.0000   -3.86016
77960.0000   -4.03656
78000.0000   -4.33814
78040.0000   -4.96507
78080.0000   -4.32973
78120.0000   -5.05237
78160.0000   -5.34470
78200.0000   -3.56529
78240.0000   -3.61656
78280.0000   -5.02107
78320.0000   -5.35034
78360.0000   -4.35869
78400.0000   -3.69234
78440.0000   -4.18251
78480.0000   -4.02508
78520.0000   -4.36157
78560.0000   -4.09691
78600.0000   -4.23994
78640.0000   -5.30490
78680.0000   -5.16086
78720.0000   -4.70026
78760.0000   -3.76513
78800.0000   -3.89905
78840.0000   -2.98657
78880.0000   -3.59731
78920.0000   -3.90808
78960.0000   -4.20284
79000.0000   -4.92508
79040.0000   -2.98907
79080.0000   -4.40723
79120.0000   -3.59929
79160.0000   -3.04371
79200.0000   -3.33229
79240.0000   -4.91085
79280.0000   -4.85475
79320.0000   -4.28770
79360.0000   -4.07000
79400.0000   -4.32344
79440.0000   -4.78134
79480.0000   -4.00528
79520.0000   -5.10930
79560.0000   -5.48096
79600.0000   -3.91971
79640.0000   -4.68810
79680.0000   -4.60948
79720.0000   -5.10582
79760.0000   -5.30734
79800.0000   -5.51397
79840.0000   -5.75999
79880.0000   -6.04576
79920.0000   -5.76229
79960.0000   -5.34854
80000.0000   -3.97397
80040.0000   -4.52502
80080.0000   -4.44656
80120.0000   -5.04488
80160.0000   -4.10136
80200.0000   -4.38170
80240.0000   -5.25130
80280.0000   -5.04419
80320.0000   -5.12146
80360.0000   -4.48715
80400.0000   -5.24266
80440.0000   -4.70965
80480.0000   -5.33565
80520.0000   -4.66935
80560.0000   -5.15998
80600.0000   -6.03564
80640.0000   -6.05057
80680.0000   -5.94054
80720.0000   -5.45405
80760.0000   -5.70675
80800.0000   -5.69773
80840.0000   -4.81590
80880.0000   -4.52288
80920.0000   -5.15617
80960.0000   -5.23650
81000.0000   -4.98541
81040.0000   -5.26450
81080.0000   -4.86652
81120.0000   -4.25654
81160.0000   -4.22632
81200.0000   -4.62928
81240.0000   -5.03369
81280.0000   -5.56080
81320.0000   -4.59297
81360.0000   -3.91465
81400.0000   -5.33784
81440.0000   -5.28403
81480.0000   -4.86616
81520.0000   -4.76048
81560.0000   -4.55018
81600.0000   -4.22561
81640.0000   -4.98042
81680.0000   -4.14755
81720.0000   -4.63947
81760.0000   -4.68820
81800.0000   -4.79449
81840.0000   -4.53091
81880.0000   -4.68183
81920.0000   -4.75484
81960.0000   -4.26655
82000.0000   -5.28790
82040.0000   -3.97197
82080.0000   -4.48668
82120.0000   -4.72916
82160.0000   -4.95166
82200.0000   -4.61961
82240.0000   -4.98224
82280.0000   -4.95703
82320.0000   -4.35955
82360.0000   -5.16693
82400.0000   -4.72483
82440.0000   -4.08979
82480.0000   -4.08534
82520.0000   -5.86689
82560.0000   -4.48749
82600.0000   -3.30303
82640.0000   -3.12064
82680.0000   -4.92500
82720.0000   -4.38000
82760.0000   -3.35213
82800.0000   -4.28271
82840.0000   -4.02956
82880.0000   -3.72948
82920.0000   -5.56187
82960.0000   -6.01559
83000.0000   -4.77762
83040.0000   -4.62756
83080.0000   -4.86352
83120.0000   -4.36742
83160.0000   -4.57102
83200.0000   -4.22914
83240.0000   -4.59046
83280.0000   -3.65841
83320.0000   -4.30789
83360.0000   -4.01333
83400.0000   -5.11385
83440.0000   -5.22308
83480.0000   -5.19755
83520.0000   -5.00378
83560.0000   -5.25293
83600.0000   -4.61287
83640.0000   -5.11289
83680.0000   -6.21354
83720.0000   -4.78906
83760.0000   -4.92550
83800.0000   -5.18824
83840.0000   -4.85316
83880.0000   -5.10664
83920.0000   -4.71842
83960.0000   -4.03068
84000.0000   -4.78225
84040.0000   -4.55908
84080.0000   -4.78644
84120.0000   -4.17810
84160.0000   -5.46559
84200.0000   -5.22508
84240.0000   -5.71182
84280.0000   -5.44688
84320.0000   -4.54740
84360.0000   -5.39605
84400.0000   -5.03282
84440.0000   -5.35807
84480.0000   -4.54449
84520.0000   -5.11704
84560.0000   -5.31848
84600.0000   -4.78372
84640.0000   -5.23609
84680.0000   -4.48174
84720.0000   -5.41800
84760.0000   -5.39081
84800.0000   -5.22461
84840.0000   -5.52885
84880.0000   -4.98508
84920.0000   -4.75966
84960.0000   -5.00285
85000.0000   -5.36470
85040.0000   -4.70315
85080.0000   -5.43557
85120.0000   -5.25551
85160.0000   -4.97894
85200.0000   -4.77929
85240.0000   -4.70265
85280.0000   -4.19723
85320.0000   -5.19506
85360.0000   -3.92880
85400.0000   -4.17093
85440.0000   -5.09031
85480.0000   -4.78578
85520.0000   -4.28387
85560.0000   -5.12255
85600.0000   -4.03439
85640.0000   -4.02260
85680.0000   -4.48473
85720.0000   -4.70205
85760.0000   -4.23785
85800.0000   -3.97949
85840.0000   -4.14442
85880.0000   -4.29742
85920.0000   -3.81278
85960.0000   -4.21048
86000.0000   -4.60289
86040.0000   -3.26715
86080.0000   -3.94712
86120.0000   -3.50670
86160.0000   -3.77464
86200.0000   -4.42555
86240.0000   -4.76564
86280.0000   -4.11764
86320.0000   -3.37633
86360.0000   -3.92424
86400.0000   -4.90768
86440.0000   -4.59110
86480.0000   -4.70885
86520.0000   -4.69318
86560.0000   -4.71526
86600.0000   -4.82604
86640.0000   -4.43774
86680.0000   -4.90785
86720.0000   -4.98934
86760.0000   -4.72199
86800.0000   -4.21027
86840.0000   -4.80464
86880.0000   -4.08696
86920.0000   -5.30909
86960.0000   -4.93471
87000.0000   -4.94443
87040.0000   -4.75485
87080.0000   -4.39720
87120.0000   -4.71986
87160.0000   -4.96358
87200.0000   -5.20243
87240.0000   -4.56713
87280.0000   -4.38484
87320.0000   -4.03923
87360.0000   -4.95530
87400.0000   -4.92124
87440.0000   -4.47484
87480.0000   -4.15835
87520.0000   -5.22973
87560.0000   -5.27768
87600.0000   -4.81728
87640.0000   -4.71904
87680.0000   -4.68381
87720.0000   -5.09848
87760.0000   -5.56637
87800.0000   -4.77487
87840.0000   -4.45530
87880.0000   -4.70415
87920.0000   -5.39840
87960.0000   -4.77909
88000.0000   -5.01949
88040.0000   -5.09381
88080.0000   -5.21488
88120.0000   -5.51453
88160.0000   -6.42691
88200.0000   -5.91081
88240.0000   -5.70944
88280.0000   -5.47732
88320.0000   -4.83687
88360.0000   -4.35007
88400.0000   -4.10850
88440.0000   -4.41978
88480.0000   -4.27329
88520.0000   -3.70721
88560.0000   -4.12715
88600.0000   -3.90130
88640.0000   -4.06077
88680.0000   -4.44855
88720.0000   -5.53980
88760.0000   -5.26602
88800.0000   -5.38598
88840.0000   -4.57439
88880.0000   -5.17726
88920.0000   -4.10113
88960.0000   -4.61367
89000.0000   -4.14673
89040.0000   -5.01819
89080.0000   -5.15002
89120.0000   -5.47033
89160.0000   -5.61254
89200.0000   -6.68242
89240.0000   -5.71589
89280.0000   -5.29214
89320.0000   -5.59036
89360.0000   -5.27496
89400.0000   -5.95239
89440.0000   -5.19921
89480.0000   -5.59768
89520.0000   -4.58865
89560.0000   -4.27766
89600.0000   -4.33884
89640.0000   -4.21978
89680.0000   -4.29762
89720.0000   -4.83361
89760.0000   -4.38470
89800.0000   -4.30114
89840.0000   -4.75293
89880.0000   -5.06477
89920.0000   -6.13362
89960.0000   -5.06685
90000.0000   -4.07436
90040.0000   -3.73080
90080.0000   -4.18623
90120.0000   -4.29411
90160.0000   -5.17840
90200.0000   -4.73183
90240.0000   -6.69283
90280.0000   -6.92714
90320.0000   -6.04842
90360.0000   -4.85942
90400.0000   -5.09409
90440.0000   -5.51856
90480.0000   -4.64763
90520.0000   -5.16024
90560.0000   -4.80015
90600.0000   -3.87073
90640.0000   -4.44522
90680.0000   -4.31721
90720.0000   -4.33609
90760.0000   -4.81617
90800.0000   -4.47160
90840.0000   -4.37186
90880.0000   -4.10107
90920.0000   -4.43205
90960.0000   -3.75022
91000.0000   -3.85973
91040.0000   -4.81291
91080.0000   -4.73334
91120.0000   -4.51864
91160.0000   -4.41519
91200.0000   -3.87900
91240.0000   -4.74502
91280.0000   -5.35927
91320.0000   -5.28503
91360.0000   -5.24309
91400.0000   -5.06077
91440.0000   -4.94628
91480.0000   -5.12385
91520.0000   -5.72783
91560.0000   -4.91211
91600.0000   -4.79995
91640.0000   -4.87994
91680.0000   -4.40343
91720.0000   -4.22461
91760.0000   -4.32719
91800.0000   -4.35370
91840.0000   -4.59386
91880.0000   -4.95156
91920.0000   -5.50795
91960.0000   -5.77178
92000.0000   -7.07337
92040.0000   -5.23165
92080.0000   -5.62548
92120.0000   -7.78427
92160.0000   -5.77345
92200.0000   -5.69926
92240.0000   -4.70237
92280.0000   -5.07060
92320.0000   -5.60722
92360.0000   -4.75542
92400.0000   -4.73988
92440.0000   -4.31583
92480.0000   -4.32692
92520.0000   -5.05285
92560.0000   -5.39068
92600.0000   -4.76253
92640.0000   -6.06769
92680.0000   -6.16064
92720.0000   -5.82975
92760.0000   -5.30185
92800.0000   -6.09840
92840.0000   -6.38462
92880.0000   -5.30916
92920.0000   -6.43478
92960.0000   -5.58973
93000.0000   -5.35740
93040.0000   -4.78049
93080.0000   -5.03961
93120.0000   -4.90411
93160.0000   -4.89468
93200.0000   -5.09042
93240.0000   -5.09603
93280.0000   -5.28945
93320.0000   -5.50945
93360.0000   -5.98576
93400.0000   -4.56760
93440.0000   -4.91713
93480.0000   -5.57539
93520.0000   -5.60808
93560.0000   -5.49146
93600.0000   -6.58157
93640.0000   -5.98896
93680.0000   -5.49774
93720.0000   -5.74337
93760.0000   -6.26229
93800.0000   -6.37448
93840.0000   -5.56460
93880.0000   -5.55491
93920.0000   -5.57227
93960.0000   -4.86277
94000.0000   -5.05320
94040.0000   -4.61219
94080.0000   -5.30373
94120.0000   -5.19334
94160.0000   -5.76078
94200.0000   -5.87499
94240.0000   -5.88420
94280.0000   -5.75428
94320.0000   -5.64376
94360.0000   -6.02812
94400.0000   -4.94024
94440.0000   -4.57119
94480.0000   -5.91607
94520.0000   -5.63952
94560.0000   -4.75713
94600.0000   -5.97733
94640.0000   -6.10547
94680.0000   -5.83477
94720.0000   -5.41298
94760.0000   -5.51590
94800.0000   -5.35261
94840.0000   -5.44700
94880.0000   -4.88715
94920.0000   -6.17916
94960.0000   -6.39048
95000.0000   -5.83926
95040.0000   -6.39616
95080.0000   -6.05243
95120.0000   -5.98939
95160.0000   -5.61135
95200.0000   -6.66084
95240.0000   -5.49030
95280.0000   -5.43735
95320.0000   -4.68096
95360.0000   -5.49363
95400.0000   -4.79050
95440.0000   -6.10190
95480.0000   -4.80898
95520.0000   -5.00681
95560.0000   -5.13928
95600.0000   -5.52807
95640.0000   -5.32161
95680.0000   -5.65951
95720.0000   -5.82274
95760.0000   -5.14579
95800.0000   -5.62484
95840.0000   -5.03296
95880.0000   -4.79663
95920.0000   -5.19922
95960.0000   -4.93044
96000.0000   -5.27882
96040.0000   -4.81151
96080.0000   -4.32238
96120.0000   -4.42275
96160.0000   -5.10946
96200.0000   -5.07656
96240.0000   -4.68316
96280.0000   -5.48315
96320.0000   -3.68820
96360.0000   -4.26208
96400.0000   -4.76836
96440.0000   -4.84460
96480.0000   -5.52203
96520.0000   -4.83199
96560.0000   -4.51209
96600.0000   -4.29164
96640.0000   -5.28592
96680.0000   -5.24723
96720.0000   -4.75630
96760.0000   -5.33674
96800.0000   -5.30646
96840.0000   -5.03865
96880.0000   -5.29778
96920.0000   -4.38169
96960.0000   -4.18945
97000.0000   -5.53785
97040.0000   -4.02024
97080.0000   -5.36271
97120.0000   -5.27815
97160.0000   -5.33403
97200.0000   -5.79431
97240.0000   -5.94756
97280.0000   -5.90359
97320.0000   -6.09024
97360.0000   -5.07613
97400.0000   -6.13461
97440.0000   -5.18514
97480.0000   -5.07192
97520.0000   -4.82007
97560.0000   -5.70800
97600.0000   -4.77003
97640.0000   -4.58758
97680.0000   -5.01502
97720.0000   -3.92264
97760.0000   -5.01895
97800.0000   -5.26368
97840.0000   -5.04210
97880.0000   -4.61286
97920.0000   -4.26207
97960.0000   -5.00590
98000.0000   -5.16812
98040.0000   -5.72035
98080.0000   -4.72793
98120.0000   -4.65560
98160.0000   -4.57697
98200.0000   -4.44419
98240.0000   -4.81221
98280.0000   -5.04727
98320.0000   -5.23372
98360.0000   -5.04623
98400.0000   -4.54218
98440.0000   -4.91191
98480.0000   -4.92275
98520.0000   -4.16700
98560.0000   -5.33729
98600.0000   -4.74870
98640.0000   -4.49697
98680.0000   -4.36037
98720.0000   -4.87753
98760.0000   -5.43603
98800.0000   -5.18900
98840.0000   -3.96257
98880.0000   -4.38849
98920.0000   -3.80557
98960.0000   -4.26361
99000.0000   -5.11351
99040.0000   -5.31601
99080.0000   -4.24679
99120.0000   -5.17794
99160.0000   -5.90276
99200.0000   -5.07494
99240.0000   -5.41042
99280.0000   -5.82399
99320.0000   -4.74125
99360.0000   -4.51570
99400.0000   -4.87565
99440.0000   -5.02544
99480.0000   -4.88150
99520.0000   -5.07312
99560.0000   -4.99920
99600.0000   -4.33696
99640.0000   -5.32532
99680.0000   -5.39764
99720.0000   -4.83043
99760.0000   -4.49058
99800.0000   -4.56255
99840.0000   -5.61870
99880.0000   -4.97920
99920.0000   -3.76813
99960.0000   -4.10838
100000.0000   -4.41614
100040.0000   -5.19447
100080.0000   -5.55974
100120.0000   -5.52184
100160.0000   -4.95910
100200.0000   -5.08618
100240.0000   -5.07250
100280.0000   -4.39906
100320.0000   -5.22073
100360.0000   -6.00137
100400.0000   -4.98109
100440.0000   -4.83429
100480.0000   -4.61511
100520.0000   -5.41720
100560.0000   -4.95535
100600.0000   -5.03300
100640.0000   -4.61652
100680.0000   -5.02879
100720.0000   -4.24986
100760.0000   -4.89007
100800.0000   -5.39197
100840.0000   -5.53777
100880.0000   -4.93792
100920.0000   -5.30052
100960.0000   -4.92771
101000.0000   -4.71657
101040.0000   -5.16513
101080.0000   -4.84132
101120.0000   -5.38498
101160.0000   -5.27787
101200.0000   -4.12243
101240.0000   -4.85489
101280.0000   -4.97108
101320.0000   -5.58929
101360.0000   -5.02726
101400.0000   -3.23489
101440.0000   -3.39053
101480.0000   -3.93189
101520.0000   -4.02666
101560.0000   -4.09462
101600.0000   -4.54806
101640.0000   -4.23561
101680.0000   -4.26947
101720.0000   -3.90978
101760.0000   -3.62933
101800.0000   -3.79212
101840.0000   -4.43853
101880.0000   -4.66893
101920.0000   -5.58332
101960.0000   -4.74974
102000.0000   -3.78729
102040.0000   -4.51306
102080.0000   -4.19876
102120.0000   -4.70050
102160.0000   -5.24349
102200.0000   -4.43370
102240.0000   -3.99298
102280.0000   -4.25012
102320.0000   -4.03580
102360.0000   -5.25448
102400.0000   -5.32111
102440.0000   -5.79492
102480.0000   -4.94314
102520.0000   -4.28603
102560.0000   -5.06222
102600.0000   -5.55824
102640.0000   -5.34590
102680.0000   -4.52809
102720.0000   -3.94802
102760.0000   -5.01493
102800.0000   -5.13588
102840.0000   -4.22338
102880.0000   -4.99515
102920.0000   -4.42526
102960.0000   -4.99861
103000.0000   -4.33267
103040.0000   -5.14570
103080.0000   -4.57697
103120.0000   -4.72593
103160.0000   -4.49699
103200.0000   -4.26959
103240.0000   -4.48567
103280.0000   -3.76154
103320.0000   -4.32640
103360.0000   -4.74950
103400.0000   -4.20380
103440.0000   -4.42379
103480.0000   -4.51703
103520.0000   -4.37072
103560.0000   -3.95906
103600.0000   -4.09692
103640.0000   -4.09326
103680.0000   -4.19480
103720.0000   -4.01082
103760.0000   -4.59767
103800.0000   -3.99175
103840.0000   -4.65548
103880.0000   -4.32905
103920.0000   -4.26471
103960.0000   -4.09214
104000.0000   -6.15987
104040.0000   -5.08795
104080.0000   -5.80721
104120.0000   -5.30145
104160.0000   -4.08145
104200.0000   -4.08362
104240.0000   -3.93206
104280.0000   -3.99483
104320.0000   -3.91260
104360.0000   -4.30870
104400.0000   -4.34131
104440.0000   -5.06497
104480.0000   -4.51810
104520.0000   -4.32504
104560.0000   -4.37929
104600.0000   -4.79692
104640.0000   -5.13682
104680.0000   -5.29424
104720.0000   -4.68309
104760.0000   -3.99978
104800.0000   -4.42946
104840.0000   -4.12462
104880.0000   -4.16308
104920.0000   -4.67930
104960.0000   -4.61946
105000.0000   -4.65271
105040.0000   -3.96884
105080.0000   -4.34034
105120.0000   -4.65544
105160.0000   -4.64212
105200.0000   -4.75289
105240.0000   -5.22733
105280.0000   -4.66158
105320.0000   -4.45049
105360.0000   -4.56928
105400.0000   -4.88832
105440.0000   -6.35626
105480.0000   -5.89945
105520.0000   -4.48524
105560.0000   -4.64588
105600.0000   -4.89441
105640.0000   -4.57155
105680.0000   -5.21582
105720.0000   -4.88976
105760.0000   -4.71404
105800.0000   -4.49118
105840.0000   -5.48005
105880.0000   -4.83838
105920.0000   -5.32219
105960.0000   -4.97131
106000.0000   -4.78180
106040.0000   -5.72551
106080.0000   -6.11429
106120.0000   -5.80123
106160.0000   -5.49570
106200.0000   -4.53903
106240.0000   -4.15594
106280.0000   -4.65151
106320.0000   -5.38723
106360.0000   -5.60803
106400.0000   -5.01648
106440.0000   -5.48940
106480.0000   -5.33471
106520.0000   -4.55321
106560.0000   -5.26171
106600.0000   -4.89031
106640.0000   -4.79101
106680.0000   -5.27202
106720.0000   -4.52205
106760.0000   -4.96858
106800.0000   -4.28946
106840.0000   -5.53946
106880.0000   -4.96299
106920.0000   -5.25635
106960.0000   -5.47713
107000.0000   -5.33488
107040.0000   -5.00341
107080.0000   -4.48098
107120.0000   -4.65397
107160.0000   -5.14815
107200.0000   -4.58096
107240.0000   -4.61563
107280.0000   -4.53952
107320.0000   -4.87579
107360.0000   -4.46846
107400.0000   -4.51245
107440.0000   -4.27945
107480.0000   -4.81269
107520.0000   -4.32558
107560.0000   -3.89414
107600.0000   -4.89571
107640.0000   -4.86577
107680.0000   -4.82376
107720.0000   -4.56753
107760.0000   -4.06408
107800.0000   -4.94961
107840.0000   -4.52596
107880.0000   -4.59995
107920.0000   -4.65290
107960.0000   -4.44480
108000.0000   -4.60468
108040.0000   -4.64045
108080.0000   -3.80557
108120.0000   -3.59094
108160.0000   -5.00484
108200.0000   -3.45052
108240.0000   -3.67122
108280.0000   -3.64157
108320.0000   -4.35824
108360.0000   -4.41563
108400.0000   -3.74479
108440.0000   -3.26551
108480.0000   -3.92633
108520.0000   -3.94061
108560.0000   -3.78885
108600.0000   -4.52369
108640.0000   -4.73841
108680.0000   -5.12101
108720.0000   -5.38150
108760.0000   -4.82274
108800.0000   -4.64258
108840.0000   -5.36824
108880.0000   -4.32630
108920.0000   -4.91404
108960.0000   -4.89574
109000.0000   -4.78069
109040.0000   -4.33652
109080.0000   -3.27280
109120.0000   -4.36366
109160.0000   -4.81907
109200.0000   -4.84318
109240.0000   -4.70017
109280.0000   -3.73570
109320.0000   -3.42574
109360.0000   -3.56217
109400.0000   -3.30679
109440.0000   -3.98739
109480.0000   -4.50769
109520.0000   -5.12584
109560.0000   -4.87520
109600.0000   -5.07818
109640.0000   -5.38296
109680.0000   -4.26352
109720.0000   -4.60663
109760.0000   -5.05784
109800.0000   -4.77139
109840.0000   -4.71931
109880.0000   -4.54215
109920.0000   -4.70317
109960.0000   -4.46574
110000.0000   -5.40838
110040.0000   -5.59443
110080.0000   -3.71421
110120.0000   -5.23186
110160.0000   -4.57954
110200.0000   -4.34186
110240.0000   -4.18090
110280.0000   -4.52808
110320.0000   -4.05084
110360.0000   -4.65000
110400.0000   -4.33148
110440.0000   -4.05912
110480.0000   -4.99909
110520.0000   -3.39215
110560.0000   -3.54838
110600.0000   -4.02162
110640.0000   -3.31635
110680.0000   -3.81651
110720.0000   -3.76931
110760.0000   -4.09687
110800.0000   -3.72235
110840.0000   -4.03516
110880.0000   -4.34682
110920.0000   -3.65253
110960.0000   -4.07836
111000.0000   -4.41389
111040.0000   -3.90113
111080.0000   -4.14423
111120.0000   -4.22879
111160.0000   -4.02203
111200.0000   -3.74170
111240.0000   -2.85959
111280.0000   -3.19239
111320.0000   -4.12457
111360.0000   -4.16446
111400.0000   -3.70562
111440.0000   -4.07684
111480.0000   -3.52829
111520.0000   -3.61840
111560.0000   -4.07465
111600.0000   -4.60577
111640.0000   -3.83861
111680.0000   -4.86999
111720.0000   -4.64098
111760.0000   -4.42433
111800.0000   -5.62646
111840.0000   -4.69740
111880.0000   -4.25620
111920.0000   -3.56479
111960.0000   -3.90433
112000.0000   -4.34296
112040.0000   -3.81440
112080.0000   -4.57347
112120.0000   -4.43477
112160.0000   -3.85778
112200.0000   -4.33240
112240.0000   -3.75651
112280.0000   -2.79949
112320.0000   -3.56638
112360.0000   -4.17494
112400.0000   -4.90535
112440.0000   -4.70403
112480.0000   -3.69769
112520.0000   -3.86371
112560.0000   -4.04084
112600.0000   -3.35005
112640.0000   -4.45680
112680.0000   -4.00227
112720.0000   -3.91879
112760.0000   -4.65258
112800.0000   -3.63820
112840.0000   -3.39584
112880.0000   -3.57593
112920.0000   -3.85378
112960.0000   -3.93877
113000.0000   -3.10589
113040.0000   -3.82891
113080.0000   -4.16725
113120.0000   -6.05385
113160.0000   -4.83905
113200.0000   -4.90576
113240.0000   -5.30478
113280.0000   -4.31669
113320.0000   -4.28770
113360.0000   -4.48137
113400.0000   -4.45948
113440.0000   -4.39561
113480.0000   -4.75444
113520.0000   -4.30654
113560.0000   -4.19919
113600.0000   -4.57046
113640.0000   -4.75716
113680.0000   -5.11262
113720.0000   -4.48802
113760.0000   -4.72025
113800.0000   -4.89058
113840.0000   -6.24970
113880.0000   -4.57990
113920.0000   -4.53051
113960.0000   -4.99214
114000.0000   -5.37866
114040.0000   -5.41516
114080.0000   -5.47257
114120.0000   -4.25742
114160.0000   -5.65111
114200.0000   -4.35121
114240.0000   -5.02846
114280.0000   -4.93056
114320.0000   -6.07936
114360.0000   -5.85138
114400.0000   -5.69998
114440.0000   -6.45607
114480.0000   -5.99791
114520.0000   -4.92837
114560.0000   -5.64593
114600.0000   -5.21484
114640.0000   -4.16102
114680.0000   -3.53089
114720.0000   -3.64156
114760.0000   -4.68500
114800.0000   -4.70610
114840.0000   -3.61915
114880.0000   -3.37040
114920.0000   -3.80985
114960.0000   -5.40394
115000.0000   -5.35939
115040.0000   -4.70014
115080.0000   -4.37143
115120.0000   -4.80188
115160.0000   -4.79521
115200.0000   -3.96400
115240.0000   -3.98923
115280.0000   -4.88950
115320.0000   -5.30047
115360.0000   -5.48692
115400.0000   -5.17765
115440.0000   -4.73810
115480.0000   -5.14819
115520.0000   -4.02845
115560.0000   -4.33129
115600.0000   -5.56785
115640.0000   -4.64025
115680.0000   -4.34020
115720.0000   -4.72626
115760.0000   -5.03031
115800.0000   -4.36898
115840.0000   -5.42882
115880.0000   -4.51130
115920.0000   -3.81253
115960.0000   -4.42867
116000.0000   -4.45613
116040.0000   -4.46561
116080.0000   -4.57099
116120.0000   -4.57859
116160.0000   -3.83952
116200.0000   -4.13441
116240.0000   -4.15921
116280.0000   -4.28720
116320.0000   -4.78980
116360.0000   -4.73567
116400.0000   -4.69110
116440.0000   -4.73691
116480.0000   -4.55327
116520.0000   -3.84027
116560.0000   -4.33351
116600.0000   -4.44514
116640.0000   -4.93777
116680.0000   -4.46285
116720.0000   -4.65020
116760.0000   -4.54714
116800.0000   -4.27717
116840.0000   -4.26433
116880.0000   -4.19460
116920.0000   -5.49598
116960.0000   -5.04780
117000.0000   -5.22610
117040.0000   -4.48351
117080.0000   -3.96896
117120.0000   -3.59471
117160.0000   -4.46412
117200.0000   -4.99500
117240.0000   -4.62989
117280.0000   -4.00559
117320.0000   -4.77476
117360.0000   -4.66334
117400.0000   -4.42816
117440.0000   -4.75204
117480.0000   -5.35545
117520.0000   -4.19233
117560.0000   -4.06650
117600.0000   -4.45005
117640.0000   -3.66345
117680.0000   -3.70176
117720.0000   -2.68286
117760.0000   -3.57452
117800.0000   -4.50286
117840.0000   -3.76577
117880.0000   -4.03588
117920.0000   -3.42693
117960.0000   -3.85275
118000.0000   -4.11218
118040.0000   -4.20430
118080.0000   -4.52909
118120.0000   -3.80374
118160.0000   -4.57694
118200.0000   -4.29325
118240.0000   -4.54650
118280.0000   -4.46376
118320.0000   -4.18059
118360.0000   -4.86083
118400.0000   -4.59732
118440.0000   -4.26176
118480.0000   -4.27584
118520.0000   -3.75352
118560.0000   -3.76803
118600.0000   -4.07494
118640.0000   -4.25427
118680.0000   -4.69464
118720.0000   -4.62811
118760.0000   -3.72150
118800.0000   -3.92991
118840.0000   -3.45240
118880.0000   -4.25490
118920.0000   -4.21979
118960.0000   -4.61181
119000.0000   -3.40799
119040.0000   -4.06191
119080.0000   -4.32858
119120.0000   -5.17746
119160.0000   -3.89382
119200.0000   -5.31725
119240.0000   -4.63359
119280.0000   -4.49140
119320.0000   -4.62154
119360.0000   -5.66483
119400.0000   -5.02259
119440.0000   -5.62108
119480.0000   -5.52937
119520.0000   -5.04299
119560.0000   -4.18685
119600.0000   -4.41922
119640.0000   -4.07481
119680.0000   -4.16089
119720.0000   -4.23474
119760.0000   -4.61817
119800.0000   -4.46473
119840.0000   -4.36720
119880.0000   -4.63893
119920.0000   -5.55282
119960.0000   -4.30556
120000.0000   -5.65014
120040.0000   -4.72561
120080.0000   -4.47670
120120.0000   -5.24290
120160.0000   -4.65663
120200.0000   -4.34902
120240.0000   -4.16923
120280.0000   -4.65948
120320.0000   -3.65892
120360.0000   -4.66469
120400.0000   -3.94274
120440.0000   -5.21048
120480.0000   -4.07947
120520.0000   -4.25993
120560.0000   -3.86592
120600.0000   -3.12364
120640.0000   -2.87876
120680.0000   -2.85783
120720.0000   -3.09530
120760.0000   -4.05745
120800.0000   -4.38126
120840.0000   -3.70712
120880.0000   -3.04685
120920.0000   -4.53244
120960.0000   -3.82624
121000.0000   -2.74857
121040.0000   -3.31902
121080.0000   -3.91925
121120.0000   -3.91750
121160.0000   -4.37478
121200.0000   -3.40533
121240.0000   -3.80745
121280.0000   -3.54363
121320.0000   -2.87988
121360.0000   -3.15744
121400.0000   -3.38661
121440.0000   -3.32768
121480.0000   -4.52207
121520.0000   -3.94916
121560.0000   -3.06388
121600.0000   -4.77803
121640.0000   -3.40931
121680.0000   -4.64895
121720.0000   -4.26210
121760.0000   -4.33872
121800.0000   -4.94459
121840.0000   -5.22423
121880.0000   -4.60335
121920.0000   -4.26220
121960.0000   -4.71233
122000.0000   -4.54836
122040.0000   -4.79862
122080.0000   -4.92873
122120.0000   -4.63590
122160.0000   -4.26232
122200.0000   -4.74622
122240.0000   -3.93577
122280.0000   -4.81344
122320.0000   -4.91400
122360.0000   -6.23435
122400.0000   -4.23869
122440.0000   -5.54347
122480.0000   -4.19945
122520.0000   -4.56852
122560.0000   -4.63090
122600.0000   -5.21693
122640.0000   -5.62914
122680.0000   -4.69088
122720.0000   -3.77475
122760.0000   -4.43507
122800.0000   -4.74143
122840.0000   -4.39349
122880.0000   -4.98616
122920.0000   -5.20524
122960.0000   -4.04395
123000.0000   -3.86665
123040.0000   -4.76710
123080.0000   -4.35712
123120.0000   -5.41864
123160.0000   -5.15222
123200.0000   -5.18464
123240.0000   -5.06345
123280.0000   -3.75495
123320.0000   -4.82553
123360.0000   -4.18349
123400.0000   -3.76438
123440.0000   -4.02471
123480.0000   -4.17031
123520.0000   -4.57813
123560.0000   -3.99553
123600.0000   -4.52395
123640.0000   -3.69980
123680.0000   -4.02219
123720.0000   -2.97055
123760.0000   -3.41327
123800.0000   -3.76466
123840.0000   -3.98709
123880.0000   -4.79688
123920.0000   -4.99014
123960.0000   -4.83969
124000.0000   -5.46710
124040.0000   -4.71627
124080.0000   -5.19911
124120.0000   -4.99765
124160.0000   -4.13713
124200.0000   -4.35504
124240.0000   -4.88311
124280.0000   -5.06204
124320.0000   -4.84756
124360.0000   -5.23417
124400.0000   -5.73818
124440.0000   -4.68012
124480.0000   -4.35702
124520.0000   -4.03107
124560.0000   -4.44831
124600.0000   -4.04906
124640.0000   -4.81630
124680.0000   -5.07353
124720.0000   -4.70142
124760.0000   -3.59640
124800.0000   -4.60817
124840.0000   -5.26194
124880.0000   -3.66296
124920.0000   -4.01410
124960.0000   -4.40597
125000.0000   -3.96108
125040.0000   -3.17369
125080.0000   -3.59048
125120.0000   -3.66353
125160.0000   -3.60932
125200.0000   -3.67606
125240.0000   -3.46726
125280.0000   -3.55012
125320.0000   -3.65418
125360.0000   -3.67611
125400.0000   -3.95008
125440.0000   -5.01267
125480.0000   -2.98184
125520.0000   -4.53724
125560.0000   -4.35721
125600.0000   -3.01703
125640.0000   -3.20131
125680.0000   -3.69934
125720.0000   -4.60694
125760.0000   -3.54946
125800.0000   -3.49346
125840.0000   -4.13377
125880.0000   -4.73711
125920.0000   -5.05017
125960.0000   -5.01890
126000.0000   -5.70140
126040.0000   -4.48022
126080.0000   -4.10910
126120.0000   -4.87495
126160.0000   -5.09320
126200.0000   -5.31279
126240.0000   -4.12132
126280.0000   -4.04744
126320.0000   -5.19452
126360.0000   -4.43151
126400.0000   -4.26052
126440.0000   -4.69205
126480.0000   -5.01256
126520.0000   -4.49353
126560.0000   -4.99351
126600.0000   -4.06335
126640.0000   -4.32815
126680.0000   -4.10274
126720.0000   -4.92449
126760.0000   -4.23288
126800.0000   -3.44437
126840.0000   -3.61448
126880.0000   -4.39279
126920.0000   -3.99609
126960.0000   -3.89200
127000.0000   -4.31461
127040.0000   -4.27400
127080.0000   -4.59007
127120.0000   -4.34212
127160.0000   -4.43190
127200.0000   -4.20933
127240.0000   -4.19550
127280.0000   -4.22995
127320.0000   -4.13251
127360.0000   -4.73374
127400.0000   -4.38883
127440.0000   -4.06563
127480.0000   -3.84826
127520.0000   -4.55240
127560.0000   -3.37444
127600.0000   -3.49962
127640.0000   -4.76614
127680.0000   -4.77928
127720.0000   -4.21623
127760.0000   -4.57343
127800.0000   -4.16164
127840.0000   -5.04706
127880.0000   -5.19564
127920.0000   -4.63006
127960.0000   -3.73584
128000.0000   -4.78346
128040.0000   -4.27867
128080.0000   -4.46717
128120.0000   -4.87928
128160.0000   -3.69380
128200.0000   -5.00236
128240.0000   -6.02670
128280.0000   -4.94258
128320.0000   -4.59439
128360.0000   -5.11420
128400.0000   -4.47189
128440.0000   -5.31428
128480.0000   -4.71942
128520.0000   -4.49800
128560.0000   -4.67095
128600.0000   -4.49909
128640.0000   -4.97378
128680.0000   -4.65505
128720.0000   -5.47316
128760.0000   -5.71841
128800.0000   -5.39427
128840.0000   -4.83954
128880.0000   -5.12971
128920.0000   -4.65789
128960.0000   -5.76368
129000.0000   -4.97524
129040.0000   -4.36994
129080.0000   -4.71199
129120.0000   -4.47157
129160.0000   -4.74489
129200.0000   -4.59842
129240.0000   -5.04071
129280.0000   -5.30859
129320.0000   -4.86958
129360.0000   -5.91696
129400.0000   -4.81848
129440.0000   -5.04813
129480.0000   -5.33405
129520.0000   -5.53720
129560.0000   -5.15347
129600.0000   -4.87932
129640.0000   -5.28029
129680.0000   -4.63213
129720.0000   -4.34445
129760.0000   -4.25210
129800.0000   -5.63787
129840.0000   -4.07679
129880.0000   -4.71687
129920.0000   -4.78140
129960.0000   -5.35511
130000.0000   -5.33535
130040.0000   -4.88372
130080.0000   -4.81177
130120.0000   -4.12201
130160.0000   -4.38804
130200.0000   -4.59467
130240.0000   -5.11628
130280.0000   -4.16592
130320.0000   -4.21428
130360.0000   -4.54392
130400.0000   -3.81628
130440.0000   -5.42780
130480.0000   -5.70850
130520.0000   -4.33954
130560.0000   -4.54229
130600.0000   -4.32294
130640.0000   -5.10076
130680.0000   -5.24381
130720.0000   -4.83203
130760.0000   -4.84024
130800.0000   -4.33502
130840.0000   -4.78174
130880.0000   -4.66348
130920.0000   -5.33799
130960.0000   -5.07493
131000.0000   -4.56071
131040.0000   -3.77302
131080.0000   -4.58099
131120.0000   -4.12606
131160.0000   -5.79640
131200.0000   -4.64945
131240.0000   -5.56508
131280.0000   -4.64401
131320.0000   -3.95714
131360.0000   -5.15399
131400.0000   -5.00260
131440.0000   -5.02446
131480.0000   -4.89353
131520.0000   -5.83469
131560.0000   -5.01029
131600.0000   -5.82985
131640.0000   -5.60790
131680.0000   -6.27534
131720.0000   -5.82259
131760.0000   -6.44803
131800.0000   -6.24508
131840.0000   -5.53570
131880.0000   -5.22783
131920.0000   -5.32586
131960.0000   -5.28818
132000.0000   -5.20601
132040.0000   -5.19190
132080.0000   -5.34121
132120.0000   -5.49924
132160.0000   -4.57337
132200.0000   -4.87162
132240.0000   -4.18263
132280.0000   -4.89547
132320.0000   -5.50963
132360.0000   -5.43638
132400.0000   -5.14426
132440.0000   -4.99576
132480.0000   -4.92264
132520.0000   -5.35079
132560.0000   -4.90776
132600.0000   -4.98500
132640.0000   -5.04406
132680.0000   -4.95489
132720.0000   -5.01044
132760.0000   -4.20451
132800.0000   -5.47734
132840.0000   -4.73775
132880.0000   -4.56573
132920.0000   -5.42110
132960.0000   -3.69717
133000.0000   -5.79901
133040.0000   -5.68713
133080.0000   -5.24141
133120.0000   -6.04906
133160.0000   -5.40693
133200.0000   -5.84419
133240.0000   -5.67269
133280.0000   -3.99117
133320.0000   -4.73070
133360.0000   -5.78427
133400.0000   -5.14086
133440.0000   -5.80379
133480.0000   -5.00417
133520.0000   -4.52338
133560.0000   -4.10177
133600.0000   -4.82222
133640.0000   -4.65607
133680.0000   -5.38507
133720.0000   -5.50298
133760.0000   -5.60166
133800.0000   -5.69006
133840.0000   -5.32324
133880.0000   -5.82706
133920.0000   -5.05501
133960.0000   -4.49739
134000.0000   -4.09736
134040.0000   -4.48059
134080.0000   -4.96734
134120.0000   -5.05959
134160.0000   -5.74342
134200.0000   -5.85806
134240.0000   -5.94085
134280.0000   -4.89593
134320.0000   -5.87103
134360.0000   -5.10409
134400.0000   -5.56441
134440.0000   -4.96862
134480.0000   -5.28021
134520.0000   -5.40433
134560.0000   -5.25978
134600.0000   -5.36205
134640.0000   -4.67048
134680.0000   -4.32325
134720.0000   -3.77931
134760.0000   -5.06463
134800.0000   -5.02949
134840.0000   -4.76476
134880.0000   -4.18046
134920.0000   -4.40211
134960.0000   -4.94619
135000.0000   -4.34284
135040.0000   -4.76248
135080.0000   -5.33627
135120.0000   -4.37777
135160.0000   -4.63994
135200.0000   -4.75478
135240.0000   -4.33881
135280.0000   -5.22181
135320.0000   -4.06140
135360.0000   -3.88477
135400.0000   -4.20132
135440.0000   -4.71370
135480.0000   -4.74335
135520.0000   -5.62744
135560.0000   -5.47697
135600.0000   -4.88695
135640.0000   -5.16429
135680.0000   -4.13006
135720.0000   -2.80897
135760.0000   -4.74033
135800.0000   -4.99838
135840.0000   -4.90418
135880.0000   -4.64225
135920.0000   -3.71135
135960.0000   -4.29041
136000.0000   -4.49516
136040.0000   -5.17658
136080.0000   -5.59872
136120.0000   -4.85059
136160.0000   -4.46966
136200.0000   -4.45202
136240.0000   -4.38671
136280.0000   -5.33919
136320.0000   -5.21971
136360.0000   -5.60944
136400.0000   -5.61082
136440.0000   -5.31198
136480.0000   -5.38359
136520.0000   -4.58420
136560.0000   -5.00058
136600.0000   -4.53096
136640.0000   -5.20327
136680.0000   -5.62336
136720.0000   -4.62957
136760.0000   -4.84650
136800.0000   -4.90023
136840.0000   -5.18016
136880.0000   -4.83796
136920.0000   -4.29927
136960.0000   -5.26812
137000.0000   -5.93674
137040.0000   -5.89426
137080.0000   -4.88896
137120.0000   -5.13962
137160.0000   -5.02372
137200.0000   -4.73186
137240.0000   -4.52308
137280.0000   -4.21398
137320.0000   -4.31536
137360.0000   -5.19157
137400.0000   -5.34907
137440.0000   -4.58152
137480.0000   -4.56984
137520.0000   -4.33332
137560.0000   -4.60915
137600.0000   -3.97873
137640.0000   -4.56911
137680.0000   -3.60551
137720.0000   -4.60095
137760.0000   -4.23464
137800.0000   -5.03829
137840.0000   -5.37683
137880.0000   -4.95628
137920.0000   -5.03337
137960.0000   -5.66994
138000.0000   -5.20741
138040.0000   -5.02969
138080.0000   -4.42264
138120.0000   -4.50758
138160.0000   -4.47565
138200.0000   -4.95074
138240.0000   -4.32438
138280.0000   -5.40716
138320.0000   -4.95470
138360.0000   -4.28958
138400.0000   -5.16026
138440.0000   -4.20697
138480.0000   -5.22369
138520.0000   -5.85353
138560.0000   -4.81481
138600.0000   -4.80437
138640.0000   -4.97985
138680.0000   -5.05894
138720.0000   -4.93493
138760.0000   -5.23314
138800.0000   -4.94661
138840.0000   -4.22472
138880.0000   -4.55233
138920.0000   -4.09131
138960.0000   -3.79590
139000.0000   -4.45597
139040.0000   -4.96738
139080.0000   -4.79115
139120.0000   -6.24653
139160.0000   -6.17438
139200.0000   -4.43653
139240.0000   -5.21066
139280.0000   -5.42449
139320.0000   -5.10627
139360.0000   -5.06642
139400.0000   -4.77805
139440.0000   -5.56270
139480.0000   -4.97678
139520.0000   -4.02225
139560.0000   -4.51718
139600.0000   -4.93005
139640.0000   -3.93348
139680.0000   -4.14390
139720.0000   -3.57819
139760.0000   -4.55636
139800.0000   -4.69675
139840.0000   -4.88502
139880.0000   -4.60412
139920.0000   -4.31116
139960.0000   -4.58241
140000.0000   -4.46517
140040.0000   -5.02005
140080.0000   -4.33639
140120.0000   -4.04057
140160.0000   -4.78489
140200.0000   -4.61464
140240.0000   -4.45763
140280.0000   -4.66744
140320.0000   -4.57994
140360.0000   -3.82681
140400.0000   -3.93265
140440.0000   -4.06484
140480.0000   -3.76148
140520.0000   -4.23178
140560.0000   -4.82126
140600.0000   -4.76697
140640.0000   -5.99609
140680.0000   -5.21516
140720.0000   -5.14411
140760.0000   -4.96377
140800.0000   -4.16890
140840.0000   -4.09919
140880.0000   -5.01931
140920.0000   -4.25921
140960.0000   -3.83482
141000.0000   -5.12047
141040.0000   -4.74569
141080.0000   -5.08221
141120.0000   -4.85399
141160.0000   -5.45147
141200.0000   -4.79823
141240.0000   -5.40302
141280.0000   -5.95404
141320.0000   -5.98381
141360.0000   -5.42379
141400.0000   -5.84019
141440.0000   -5.39681
141480.0000   -5.43374
141520.0000   -5.37754
141560.0000   -5.77331
141600.0000   -4.97818
141640.0000   -4.60573
141680.0000   -5.01316
141720.0000   -5.06210
141760.0000   -6.02720
141800.0000   -6.13586
141840.0000   -6.11392
141880.0000   -5.96564
141920.0000   -5.55016
141960.0000   -5.14192
142000.0000   -4.99285
142040.0000   -4.37004
142080.0000   -4.25127
142120.0000   -4.87086
142160.0000   -5.47852
142200.0000   -5.10549
142240.0000   -5.55533
142280.0000   -4.89242
142320.0000   -4.98360
142360.0000   -5.55672
142400.0000   -4.99108
142440.0000   -4.36605
142480.0000   -4.12958
142520.0000   -4.32366
142560.0000   -5.09131
142600.0000   -3.55347
142640.0000   -5.19504
142680.0000   -4.26744
142720.0000   -3.75474
142760.0000   -5.33970
142800.0000   -5.32576
142840.0000   -5.57713
142880.0000   -4.96882
142920.0000   -4.80724
142960.0000   -5.31827
143000.0000   -5.30815
143040.0000   -5.12949
143080.0000   -4.86309
143120.0000   -5.14207
143160.0000   -4.33016
143200.0000   -4.83370
143240.0000   -5.57172
143280.0000   -4.86276
143320.0000   -4.47718
143360.0000   -4.77167
143400.0000   -5.30177
143440.0000   -5.53940
143480.0000   -4.99143
143520.0000   -4.84689
143560.0000   -4.82668
143600.0000   -4.83080
143640.0000   -5.14411
143680.0000   -4.98197
143720.0000   -4.79230
143760.0000   -4.89301
143800.0000   -5.36362
143840.0000   -6.39950
143880.0000   -6.36131
143920.0000   -5.45530
143960.0000   -4.64419
144000.0000   -5.74785
144040.0000   -5.24887
144080.0000   -5.49784
144120.0000   -5.04844
144160.0000   -4.48330
144200.0000   -5.44618
144240.0000   -4.00972
144280.0000   -4.25833
144320.0000   -3.87661
144360.0000   -3.95655
144400.0000   -3.89733
144440.0000   -4.31598
144480.0000   -4.38280
144520.0000   -4.55814
144560.0000   -4.33768
144600.0000   -5.29731
144640.0000   -4.87882
144680.0000   -5.42415
144720.0000   -4.58452
144760.0000   -3.95018
144800.0000   -4.61977
144840.0000   -4.61018
144880.0000   -3.87813
144920.0000   -4.28007
144960.0000   -3.77483
145000.0000   -4.28686
145040.0000   -4.68082
145080.0000   -4.36642
145120.0000   -3.76766
145160.0000   -3.95326
145200.0000   -4.60444
145240.0000   -4.49289
145280.0000   -5.13542
145320.0000   -5.02939
145360.0000   -5.23750
145400.0000   -4.65635
145440.0000   -4.03251
145480.0000   -4.67430
145520.0000   -3.97418
145560.0000   -4.57327
145600.0000   -4.60294
145640.0000   -4.75919
145680.0000   -3.95915
145720.0000   -3.59424
145760.0000   -3.22854
145800.0000   -4.43469
145840.0000   -4.18203
145880.0000   -4.81972
145920.0000   -4.56852
145960.0000   -3.87758
146000.0000   -3.92095
146040.0000   -3.26149
146080.0000   -4.61837
146120.0000   -4.00403
146160.0000   -4.39576
146200.0000   -5.37394
146240.0000   -4.72941
146280.0000   -3.29949
146320.0000   -4.59077
146360.0000   -4.01991
146400.0000   -4.61043
146440.0000   -3.19089
146480.0000   -4.53476
146520.0000   -3.23661
146560.0000   -3.73647
146600.0000   -5.05147
146640.0000   -4.31839
146680.0000   -4.50485
146720.0000   -3.74374
146760.0000   -4.50803
146800.0000   -4.61865
146840.0000   -4.45185
146880.0000   -4.67736
146920.0000   -4.53772
146960.0000   -4.58283
147000.0000   -5.12914
147040.0000   -4.85773
147080.0000   -4.97342
147120.0000   -4.29914
147160.0000   -4.80564
147200.0000   -5.16602
147240.0000   -5.57238
147280.0000   -4.62598
147320.0000   -5.52859
147360.0000   -4.83135
147400.0000   -5.10124
147440.0000   -5.22401
147480.0000   -4.87430
147520.0000   -4.97209
147560.0000   -5.20944
147600.0000   -5.92118
147640.0000   -6.28725
147680.0000   -5.74651
147720.0000   -5.60371
147760.0000   -5.33176
147800.0000   -5.60968
147840.0000   -5.87317
147880.0000   -6.15818
147920.0000   -5.48019
147960.0000   -5.79935
148000.0000   -6.08165
148040.0000   -5.71483
148080.0000   -5.48258
148120.0000   -5.60941
148160.0000   -5.42146
148200.0000   -4.60372
148240.0000   -4.85647
148280.0000   -5.07804
148320.0000   -5.71290
148360.0000   -6.25725
148400.0000   -6.07402
148440.0000   -5.39624
148480.0000   -5.15006
148520.0000   -5.44171
148560.0000   -5.37059
148600.0000   -6.04181
148640.0000   -5.74884
148680.0000   -5.60557
148720.0000   -5.13732
148760.0000   -5.19305
148800.0000   -4.81266
148840.0000   -5.29629
148880.0000   -4.55764
148920.0000   -4.72468
148960.0000   -5.20051
149000.0000   -4.48355
149040.0000   -4.49357
149080.0000   -4.11839
149120.0000   -4.18216
149160.0000   -3.28277
149200.0000   -3.41555
149240.0000   -5.07655
149280.0000   -4.96248
149320.0000   -3.21514
149360.0000   -4.16767
149400.0000   -4.62458
149440.0000   -4.56005
149480.0000   -4.62614
149520.0000   -4.86857
149560.0000   -4.65185
149600.0000   -6.26771
149640.0000   -5.52098
149680.0000   -6.02842
149720.0000   -6.15505
149760.0000   -5.50563
149800.0000   -5.38383
149840.0000   -5.45616
149880.0000   -4.29917
149920.0000   -4.90760
149960.0000   -5.14325
150000.0000   -4.76233
150040.0000   -5.23991
150080.0000   -5.41257
150120.0000   -6.18705
150160.0000   -5.39993
150200.0000   -4.94863
150240.0000   -5.94946
150280.0000   -5.51754
150320.0000   -4.72992
150360.0000   -5.37655
150400.0000   -5.42680
150440.0000   -5.92287
150480.0000   -5.03581
150520.0000   -4.40954
150560.0000   -5.06975
150600.0000   -5.46312
150640.0000   -5.58231
150680.0000   -4.68153
150720.0000   -5.19321
150760.0000   -5.71548
150800.0000   -5.21249
150840.0000   -4.53458
150880.0000   -4.57536
150920.0000   -4.66455
150960.0000   -5.50917
151000.0000   -4.85191
151040.0000   -4.76595
151080.0000   -4.90394
151120.0000   -4.54913
151160.0000   -5.35841
151200.0000   -5.10607
151240.0000   -4.55541
151280.0000   -5.18965
151320.0000   -6.49763
151360.0000   -6.22141
151400.0000   -5.69851
151440.0000   -4.69947
151480.0000   -5.66032
151520.0000   -6.03305
151560.0000   -5.96299
151600.0000   -6.42570
151640.0000   -4.99355
151680.0000   -5.76604
151720.0000   -6.10640
151760.0000   -5.18206
151800.0000   -5.48291
151840.0000   -5.88938
151880.0000   -4.84419
151920.0000   -5.46285
151960.0000   -6.25765
152000.0000   -6.06984
152040.0000   -6.03015
152080.0000   -5.19686
152120.0000   -6.12469
152160.0000   -5.39091
152200.0000   -4.28950
152240.0000   -5.07707
152280.0000   -5.73772
152320.0000   -5.17038
152360.0000   -5.35844
152400.0000   -5.02957
152440.0000   -4.89460
152480.0000   -5.14748
152520.0000   -4.00497
152560.0000   -4.10530
152600.0000   -4.22760
152640.0000   -3.97109
152680.0000   -3.92131
152720.0000   -5.15876
152760.0000   -4.39746
152800.0000   -3.85085
152840.0000   -4.09126
152880.0000   -4.55292
152920.0000   -4.29814
152960.0000   -4.40598
153000.0000   -5.29613
153040.0000   -5.94559
153080.0000   -5.15690
153120.0000   -5.83731
153160.0000   -5.51479
153200.0000   -5.93357
153240.0000   -5.56428
153280.0000   -5.14258
153320.0000   -5.20462
153360.0000   -5.43286
153400.0000   -5.37270
153440.0000   -5.26086
153480.0000   -5.43752
153520.0000   -4.23839
153560.0000   -5.12680
153600.0000   -5.41913
153640.0000   -4.65245
153680.0000   -4.42082
153720.0000   -5.18486
153760.0000   -4.36796
153800.0000   -5.68133
153840.0000   -4.86076
153880.0000   -5.69397
153920.0000   -5.35622
153960.0000   -4.95647
154000.0000   -4.94044
154040.0000   -4.53128
154080.0000   -5.11075
154120.0000   -6.44818
154160.0000   -5.16465
154200.0000   -6.31983
154240.0000   -5.69426
154280.0000   -4.83198
154320.0000   -4.34639
154360.0000   -5.26243
154400.0000   -4.99428
154440.0000   -5.41567
154480.0000   -4.74000
154520.0000   -4.78340
154560.0000   -3.92981
154600.0000   -3.62252
154640.0000   -5.00160
154680.0000   -5.96806
154720.0000   -5.69703
154760.0000   -6.18316
154800.0000   -6.82605
154840.0000   -7.07076
154880.0000   -6.35469
154920.0000   -6.10986
154960.0000   -5.05268
155000.0000   -5.78110
155040.0000   -5.56055
155080.0000   -5.80599
155120.0000   -5.35403
155160.0000   -4.66067
155200.0000   -5.61446
155240.0000   -4.45072
155280.0000   -4.66326
155320.0000   -4.29831
155360.0000   -4.92645
155400.0000   -4.78753
155440.0000   -4.69849
155480.0000   -5.23187
155520.0000   -6.12338
155560.0000   -4.94650
155600.0000   -4.84949
155640.0000   -4.30263
155680.0000   -5.23862
155720.0000   -4.23626
155760.0000   -5.41426
155800.0000   -5.98796
155840.0000   -4.20908
155880.0000   -4.90071
155920.0000   -5.22532
155960.0000   -4.50552
156000.0000   -4.61344
156040.0000   -5.12642
156080.0000   -5.25307
156120.0000   -5.16182
156160.0000   -5.14466
156200.0000   -4.41306
156240.0000   -3.97341
156280.0000   -4.76172
156320.0000   -5.35490
156360.0000   -5.40488
156400.0000   -5.14031
156440.0000   -4.51828
156480.0000   -5.76863
156520.0000   -5.32876
156560.0000   -4.60791
156600.0000   -5.23789
156640.0000   -5.60564
156680.0000   -5.65555
156720.0000   -5.17256
156760.0000   -5.46770
156800.0000   -5.01032
156840.0000   -5.47583
156880.0000   -5.53598
156920.0000   -5.61421
156960.0000   -5.22699
157000.0000   -5.92387
157040.0000   -5.15947
157080.0000   -6.22433
157120.0000   -6.38154
157160.0000   -5.41610
157200.0000   -4.76146
157240.0000   -6.13274
157280.0000   -5.67969
157320.0000   -5.50623
157360.0000   -4.60828
157400.0000   -5.20814
157440.0000   -5.91003
157480.0000   -4.83590
157520.0000   -4.83521
157560.0000   -5.08105
157600.0000   -4.66074
157640.0000   -5.71300
157680.0000   -4.85831
157720.0000   -5.35050
157760.0000   -5.21392
157800.0000   -4.55772
157840.0000   -4.95867
157880.0000   -5.23976
157920.0000   -5.35819
157960.0000   -4.99055
158000.0000   -4.03620
158040.0000   -4.48616
158080.0000   -3.84712
158120.0000   -4.26419
158160.0000   -4.10424
158200.0000   -5.43671
158240.0000   -4.29666
158280.0000   -3.99895
158320.0000   -4.06916
158360.0000   -3.82791
158400.0000   -4.55122
158440.0000   -4.55016
158480.0000   -4.83592
158520.0000   -4.46430
158560.0000   -4.53745
158600.0000   -4.88591
158640.0000   -5.35274
158680.0000   -5.34261
158720.0000   -5.18401
158760.0000   -5.11499
158800.0000   -5.45909
158840.0000   -4.87752
158880.0000   -4.70629
158920.0000   -4.16203
158960.0000   -4.19135
159000.0000   -3.85835
159040.0000   -4.54017
159080.0000   -5.32121
159120.0000   -4.81374
159160.0000   -4.73889
159200.0000   -4.24576
159240.0000   -4.80885
159280.0000   -5.79876
159320.0000   -5.09655
159360.0000   -5.13489
159400.0000   -5.22042
159440.0000   -5.47074
159480.0000   -5.26684
159520.0000   -5.61630
159560.0000   -4.35067
159600.0000   -4.72061
159640.0000   -3.59935
159680.0000   -5.20952
159720.0000   -4.68023
159760.0000   -4.48546
159800.0000   -4.41989
159840.0000   -4.91432
159880.0000   -4.91170
159920.0000   -4.68201
159960.0000   -4.91964
160000.0000   -4.75696
160040.0000   -4.54704
160080.0000   -5.14608
160120.0000   -4.33951
160160.0000   -4.10413
160200.0000   -3.96291
160240.0000   -4.25889
160280.0000   -4.06243
160320.0000   -4.81597
160360.0000   -5.60474
160400.0000   -5.50106
160440.0000   -3.64270
160480.0000   -4.23054
160520.0000   -4.44912
160560.0000   -4.20770
160600.0000   -5.19711
160640.0000   -4.61968
160680.0000   -5.25506
160720.0000   -4.88716
160760.0000   -5.32545
160800.0000   -4.89360
160840.0000   -5.46001
160880.0000   -4.96896
160920.0000   -5.34054
160960.0000   -4.92664
161000.0000   -5.48850
161040.0000   -5.38819
161080.0000   -5.10735
161120.0000   -5.11156
161160.0000   -5.23043
161200.0000   -4.65581
161240.0000   -5.28574
161280.0000   -4.67856
161320.0000   -4.88342
161360.0000   -5.49847
161400.0000   -5.68394
161440.0000   -5.79281
161480.0000   -5.31386
161520.0000   -5.09574
161560.0000   -4.66036
161600.0000   -4.15790
161640.0000   -5.33836
161680.0000   -4.87942
161720.0000   -4.90948
161760.0000   -4.95872
161800.0000   -5.15972
161840.0000   -5.11200
161880.0000   -4.71256
161920.0000   -5.53384
161960.0000   -5.17207
162000.0000   -5.05404
162040.0000   -4.69087
162080.0000   -4.21460
162120.0000   -5.28438
162160.0000   -4.84070
162200.0000   -4.41224
162240.0000   -4.51037
162280.0000   -5.13231
162320.0000   -5.31574
162360.0000   -5.49620
162400.0000   -4.92347
162440.0000   -4.80227
162480.0000   -4.54176
162520.0000   -4.87446
162560.0000   -4.15382
162600.0000   -4.72582
162640.0000   -4.37412
162680.0000   -4.06015
162720.0000   -4.10230
162760.0000   -4.71153
162800.0000   -3.86472
162840.0000   -4.89182
162880.0000   -4.83504
162920.0000   -4.57044
162960.0000   -4.49212
163000.0000   -4.80106
163040.0000   -4.32342
163080.0000   -4.81405
163120.0000   -2.97072
163160.0000   -4.54729
163200.0000   -4.76541
163240.0000   -4.30327
163280.0000   -4.24709
163320.0000   -3.98630
163360.0000   -4.14107
163400.0000   -4.69147
163440.0000   -4.18385
163480.0000   -5.12590
163520.0000   -4.05982
163560.0000   -4.46886
163600.0000   -4.17754
163640.0000   -4.64750
163680.0000   -4.37422
163720.0000   -4.95874
163760.0000   -5.64227
163800.0000   -3.84921
163840.0000   -5.99335
163880.0000   -5.73450
163920.0000   -4.60651
163960.0000   -5.46868
164000.0000   -5.88149
164040.0000   -5.58416
164080.0000   -5.59755
164120.0000   -4.25301
164160.0000   -4.78764
164200.0000   -6.04334
164240.0000   -4.49338
164280.0000   -4.69068
164320.0000   -3.59314
164360.0000   -4.33146
164400.0000   -4.30453
164440.0000   -4.38029
164480.0000   -5.99887
164520.0000   -5.47998
164560.0000   -5.24637
164600.0000   -4.55840
164640.0000   -4.53320
164680.0000   -4.85164
164720.0000   -4.06305
164760.0000   -4.39407
164800.0000   -4.14156
164840.0000   -4.52373
164880.0000   -4.03056
164920.0000   -5.14447
164960.0000   -4.43048
165000.0000   -4.20037
165040.0000   -5.07492
165080.0000   -4.34684
165120.0000   -3.86410
165160.0000   -4.24114
165200.0000   -3.52890
165240.0000   -3.27970
165280.0000   -3.07123
165320.0000   -3.41596
165360.0000   -3.64930
165400.0000   -3.58044
165440.0000   -3.89439
165480.0000   -4.05874
165520.0000   -4.56811
165560.0000   -4.28793
165600.0000   -4.33323
165640.0000   -3.92509
165680.0000   -4.06502
165720.0000   -4.28684
165760.0000   -5.33111
165800.0000   -4.69541
165840.0000   -5.52638
165880.0000   -4.56704
165920.0000   -4.44602
165960.0000   -4.80401
166000.0000   -4.46056
166040.0000   -3.70151
166080.0000   -5.51748
166120.0000   -5.14646
166160.0000   -5.42261
166200.0000   -4.74699
166240.0000   -5.27676
166280.0000   -4.88421
166320.0000   -4.71634
166360.0000   -5.05169
166400.0000   -4.25125
166440.0000   -4.11185
166480.0000   -4.73392
166520.0000   -3.68451
166560.0000   -4.56788
166600.0000   -3.97735
166640.0000   -5.33262
166680.0000   -5.22697
166720.0000   -4.32752
166760.0000   -5.93086
166800.0000   -4.90372
166840.0000   -4.63089
166880.0000   -5.17894
166920.0000   -5.65291
166960.0000   -5.68799
167000.0000   -5.66143
167040.0000   -5.00388
167080.0000   -5.48993
167120.0000   -5.15229
167160.0000   -5.40527
167200.0000   -3.72942
167240.0000   -4.44351
167280.0000   -5.20802
167320.0000   -4.37741
167360.0000   -4.58586
167400.0000   -5.44414
167440.0000   -4.62317
167480.0000   -4.24721
167520.0000   -4.45216
167560.0000   -4.42021
167600.0000   -4.29932
167640.0000   -4.11988
167680.0000   -3.67222
167720.0000   -4.18583
167760.0000   -4.21305
167800.0000   -5.45241
167840.0000   -5.14351
167880.0000   -5.20402
167920.0000   -5.22189
167960.0000   -5.37813
168000.0000   -4.83093
168040.0000   -4.71776
168080.0000   -5.59776
168120.0000   -5.14782
168160.0000   -4.93116
168200.0000   -4.96933
168240.0000   -5.64194
168280.0000   -4.74568
168320.0000   -4.42252
168360.0000   -4.51196
168400.0000   -4.42187
168440.0000   -4.99963
168480.0000   -4.47092
168520.0000   -4.76020
168560.0000   -5.60280
168600.0000   -6.00719
168640.0000   -5.26041
168680.0000   -4.32463
168720.0000   -4.77034
168760.0000   -5.14917
168800.0000   -4.93515
168840.0000   -4.11915
168880.0000   -4.54724
168920.0000   -4.42129
168960.0000   -4.83691
169000.0000   -4.05879
169040.0000   -4.74587
169080.0000   -4.73738
169120.0000   -5.27967
169160.0000   -4.33836
169200.0000   -4.61671
169240.0000   -5.24057
169280.0000   -5.39637
169320.0000   -4.72921
169360.0000   -5.13522
169400.0000   -5.51163
169440.0000   -5.23854
169480.0000   -6.48375
169520.0000   -5.04827
169560.0000   -5.31758
169600.0000   -5.61206
169640.0000   -6.19081
169680.0000   -5.70790
169720.0000   -5.67574
169760.0000   -5.92364
169800.0000   -4.54134
169840.0000   -4.87989
169880.0000   -5.24337
169920.0000   -4.69100
169960.0000   -4.89821
170000.0000   -4.52310
170040.0000   -5.22486
170080.0000   -5.04007
170120.0000   -5.10140
170160.0000   -4.48022
170200.0000   -4.34654
170240.0000   -4.30302
170280.0000   -5.28331
170320.0000   -5.82816
170360.0000   -5.15487
170400.0000   -4.87397
170440.0000   -4.88388
170480.0000   -4.72489
170520.0000   -4.84832
170560.0000   -4.86839
170600.0000   -4.78906
170640.0000   -4.56052
170680.0000   -3.92548
170720.0000   -4.60391
170760.0000   -4.65227
170800.0000   -5.31149
170840.0000   -6.01030
170880.0000   -5.13711
170920.0000   -4.01347
170960.0000   -5.13994
171000.0000   -4.98114
171040.0000   -4.52718
171080.0000   -4.72286
171120.0000   -4.26821
171160.0000   -5.24940
171200.0000   -5.07418
171240.0000   -5.67968
171280.0000   -3.64517
171320.0000   -3.71225
171360.0000   -3.90445
171400.0000   -3.74812
171440.0000   -4.56445
171480.0000   -4.59708
171520.0000   -5.05161
171560.0000   -4.38709
171600.0000   -5.33158
171640.0000   -5.38356
171680.0000   -5.85795
171720.0000   -5.18068
171760.0000   -4.69742
171800.0000   -3.77317
171840.0000   -4.59298
171880.0000   -5.39534
171920.0000   -4.36230
171960.0000   -5.18379
172000.0000   -6.12080
172040.0000   -4.98173
172080.0000   -3.85049
172120.0000   -4.93153
172160.0000   -4.99645
172200.0000   -5.16070
172240.0000   -4.94909
172280.0000   -4.98635
172320.0000   -4.53735
172360.0000   -5.62050
172400.0000   -4.80975
172440.0000   -5.78589
172480.0000   -4.55328
172520.0000   -3.79202
172560.0000   -5.16585
172600.0000   -5.47030
172640.0000   -5.12612
172680.0000   -5.22021
172720.0000   -3.77080
172760.0000   -4.38773
172800.0000   -4.15913
172840.0000   -4.21628
172880.0000   -3.47964
172920.0000   -3.80743
172960.0000   -3.99946
173000.0000   -4.86821
173040.0000   -4.25595
173080.0000   -5.71896
173120.0000   -4.14589
173160.0000   -4.33966
173200.0000   -4.12390
173240.0000   -4.65254
173280.0000   -4.47388
173320.0000   -3.88432
173360.0000   -4.44414
173400.0000   -4.91034
173440.0000   -4.62027
173480.0000   -4.29745
173520.0000   -4.90882
173560.0000   -4.25048
173600.0000   -4.33697
173640.0000   -4.46106
173680.0000   -3.85008
173720.0000   -4.49103
173760.0000   -4.75716
173800.0000   -4.45862
173840.0000   -4.85605
173880.0000   -5.03006
173920.0000   -5.99640
173960.0000   -5.24097
174000.0000   -4.24168
174040.0000   -5.60948
174080.0000   -5.20617
174120.0000   -4.94559
174160.0000   -4.72241
174200.0000   -4.97917
174240.0000   -5.15417
174280.0000   -4.14567
174320.0000   -4.52704
174360.0000   -5.10396
174400.0000   -4.11825
174440.0000   -4.50334
174480.0000   -4.34101
174520.0000   -5.28926
174560.0000   -4.27908
174600.0000   -3.85031
174640.0000   -4.16112
174680.0000   -3.94890
174720.0000   -4.92266
174760.0000   -3.83494
174800.0000   -3.52113
174840.0000   -4.22521
174880.0000   -4.21733
174920.0000   -4.17806
174960.0000   -4.88921
175000.0000   -4.68291
175040.0000   -3.97619
175080.0000   -5.77658
175120.0000   -4.71611
175160.0000   -4.66920
175200.0000   -4.60791
175240.0000   -5.27077
175280.0000   -5.62529
175320.0000   -3.72074
175360.0000   -4.47715
175400.0000   -4.05115
175440.0000   -3.50547
175480.0000   -4.04628
175520.0000   -4.92677
175560.0000   -4.60862
175600.0000   -4.63805
175640.0000   -4.65356
175680.0000   -4.59475
175720.0000   -4.26028
175760.0000   -5.17925
175800.0000   -4.68271
175840.0000   -4.50260
175880.0000   -4.23610
175920.0000   -4.43900
175960.0000   -4.31997
176000.0000   -4.53010
176040.0000   -4.05671
176080.0000   -4.41007
176120.0000   -4.84669
176160.0000   -4.41186
176200.0000   -4.64006
176240.0000   -4.89024
176280.0000   -4.74363
176320.0000   -5.10285
176360.0000   -4.70716
176400.0000   -4.99711
176440.0000   -5.19288
176480.0000   -5.80114
176520.0000   -4.61117
176560.0000   -5.62882
176600.0000   -4.41982
176640.0000   -4.38270
176680.0000   -4.95857
176720.0000   -5.28205
176760.0000   -5.16046
176800.0000   -4.86036
176840.0000   -4.70378
176880.0000   -4.15904
176920.0000   -4.46407
176960.0000   -4.95405
177000.0000   -4.33788
177040.0000   -5.07739
177080.0000   -4.97029
177120.0000   -4.33193
177160.0000   -4.88188
177200.0000   -5.07278
177240.0000   -4.35827
177280.0000   -5.00621
177320.0000   -4.00423
177360.0000   -4.51868
177400.0000   -4.06435
177440.0000   -4.14237
177480.0000   -4.38464
177520.0000   -4.19155
177560.0000   -4.29186
177600.0000   -4.91096
177640.0000   -4.72922
177680.0000   -5.10471
177720.0000   -4.82576
177760.0000   -4.81148
177800.0000   -5.32170
177840.0000   -4.92535
177880.0000   -4.76747
177920.0000   -5.81131
177960.0000   -5.03077
178000.0000   -4.40570
178040.0000   -4.79096
178080.0000   -4.81313
178120.0000   -4.62437
178160.0000   -5.36465
178200.0000   -5.33477
178240.0000   -5.11623
178280.0000   -5.20102
178320.0000   -4.12787
178360.0000   -5.37107
178400.0000   -4.76951
178440.0000   -3.92910
178480.0000   -4.80403
178520.0000   -4.95451
178560.0000   -4.90619
178600.0000   -3.93461
178640.0000   -4.67695
178680.0000   -4.25941
178720.0000   -4.17971
178760.0000   -4.27134
178800.0000   -3.88938
178840.0000   -4.22055
178880.0000   -4.68117
178920.0000   -5.28328
178960.0000   -5.70169
179000.0000   -4.16041
179040.0000   -5.47506
179080.0000   -5.20428
179120.0000   -4.87631
179160.0000   -4.66883
179200.0000   -4.26501
179240.0000   -4.07995
179280.0000   -4.80354
179320.0000   -4.04698
179360.0000   -5.01934
179400.0000   -4.70994
179440.0000   -4.27248
179480.0000   -5.36776
179520.0000   -4.49132
179560.0000   -4.36234
179600.0000   -4.92973
179640.0000   -4.79244
179680.0000   -4.85264
179720.0000   -3.82550
179760.0000   -4.38504
179800.0000   -3.98484
179840.0000   -3.67347
179880.0000   -4.78420
179920.0000   -4.90832
179960.0000   -4.47041
180000.0000   -4.91789
180040.0000   -4.12873
180080.0000   -4.13719
180120.0000   -4.87604
180160.0000   -3.73169
180200.0000   -4.72994
180240.0000   -4.72828
180280.0000   -3.91530
180320.0000   -2.73934
180360.0000   -3.22276
180400.0000   -4.16008
180440.0000   -4.76428
180480.0000   -4.54561
180520.0000   -3.62503
180560.0000   -5.13843
180600.0000   -4.99339
180640.0000   -4.46054
180680.0000   -4.16187
180720.0000   -4.22484
180760.0000   -4.76342
180800.0000   -4.65359
180840.0000   -4.52231
180880.0000   -4.86102
180920.0000   -4.93666
180960.0000   -5.29634
181000.0000   -5.40314
181040.0000   -3.76226
181080.0000   -3.86844
181120.0000   -3.56579
181160.0000   -3.67592
181200.0000   -3.41661
181240.0000   -3.91141
181280.0000   -3.86515
181320.0000   -3.72629
181360.0000   -3.80295
181400.0000   -4.26154
181440.0000   -4.14145
181480.0000   -3.89739
181520.0000   -4.18426
181560.0000   -3.79927
181600.0000   -3.51807
181640.0000   -4.37285
181680.0000   -3.74916
181720.0000   -4.12391
181760.0000   -3.79566
181800.0000   -4.07457
181840.0000   -4.88291
181880.0000   -4.48446
181920.0000   -4.59432
181960.0000   -4.81729
182000.0000   -4.09808
182040.0000   -4.72381
182080.0000   -4.11455
182120.0000   -4.18076
182160.0000   -4.43415
182200.0000   -4.32302
182240.0000   -4.53699
182280.0000   -5.42307
182320.0000   -4.10500
182360.0000   -3.90556
182400.0000   -3.92639
182440.0000   -4.23758
182480.0000   -4.45220
182520.0000   -3.94002
182560.0000   -3.93544
182600.0000   -3.91360
182640.0000   -4.76410
182680.0000   -4.74842
182720.0000   -4.79719
182760.0000   -5.32360
182800.0000   -4.56528
182840.0000   -4.54279
182880.0000   -4.56064
182920.0000   -4.62129
182960.0000   -5.18648
183000.0000   -4.98829
183040.0000   -5.19669
183080.0000   -5.23374
183120.0000   -4.43064
183160.0000   -5.30820
183200.0000   -5.09061
183240.0000   -5.14593
183280.0000   -4.88761
183320.0000   -4.28622
183360.0000   -5.11145
183400.0000   -4.01626
183440.0000   -4.38096
183480.0000   -5.29394
183520.0000   -4.36496
183560.0000   -4.68022
183600.0000   -5.15825
183640.0000   -5.34180
183680.0000   -4.43404
183720.0000   -4.17588
183760.0000   -4.72098
183800.0000   -4.61206
183840.0000   -4.61856
183880.0000   -4.23513
183920.0000   -4.61598
183960.0000   -4.13252
184000.0000   -3.57984
184040.0000   -4.43142
184080.0000   -4.16036
184120.0000   -3.23522
184160.0000   -3.05176
184200.0000   -3.56251
184240.0000   -4.53102
184280.0000   -3.57164
184320.0000   -5.11793
184360.0000   -3.91884
184400.0000   -4.72527
184440.0000   -4.99359
184480.0000   -4.19156
184520.0000   -4.15036
184560.0000   -4.09810
184600.0000   -4.48220
184640.0000   -4.24967
184680.0000   -4.40855
184720.0000   -4.73689
184760.0000   -3.72202
184800.0000   -4.85753
184840.0000   -5.09058
184880.0000   -4.79368
184920.0000   -3.62590
184960.0000   -4.36037
185000.0000   -3.42558
185040.0000   -4.22488
185080.0000   -4.13935
185120.0000   -4.84837
185160.0000   -4.79795
185200.0000   -4.47513
185240.0000   -3.44150
185280.0000   -4.14225
185320.0000   -4.64417
185360.0000   -3.83285
185400.0000   -4.82768
185440.0000   -4.11639
185480.0000   -4.47358
185520.0000   -3.56557
185560.0000   -4.58349
185600.0000   -4.74005
185640.0000   -4.99175
185680.0000   -4.03063
185720.0000   -4.52008
185760.0000   -4.98760
185800.0000   -4.92213
185840.0000   -3.90856
185880.0000   -3.78475
185920.0000   -4.13049
185960.0000   -4.79666
186000.0000   -4.07235
186040.0000   -3.99166
186080.0000   -4.13754
186120.0000   -3.79431
186160.0000   -3.99098
186200.0000   -3.95052
186240.0000   -3.92371
186280.0000   -2.91889
186320.0000   -4.49099
186360.0000   -3.54959
186400.0000   -3.17658
186440.0000   -3.70115
186480.0000   -3.92308
186520.0000   -4.74554
186560.0000   -4.81382
186600.0000   -4.25598
186640.0000   -4.50201
186680.0000   -4.16022
186720.0000   -4.47260
186760.0000   -4.20485
186800.0000   -4.14140
186840.0000   -4.43029
186880.0000   -4.51960
186920.0000   -5.15433
186960.0000   -5.18281
187000.0000   -4.71165
187040.0000   -4.86489
187080.0000   -3.90294
187120.0000   -4.03456
187160.0000   -4.19621
187200.0000   -4.16107
187240.0000   -5.07496
187280.0000   -4.88091
187320.0000   -4.84645
187360.0000   -4.97810
187400.0000   -4.12788
187440.0000   -4.67941
187480.0000   -4.73906
187520.0000   -4.73524
187560.0000   -4.94468
187600.0000   -4.90710
187640.0000   -5.39254
187680.0000   -4.85620
187720.0000   -4.91733
187760.0000   -3.92698
187800.0000   -4.30818
187840.0000   -5.13306
187880.0000   -3.81957
187920.0000   -4.26587
187960.0000   -4.55814
188000.0000   -3.79502
188040.0000   -5.01339
188080.0000   -4.55234
188120.0000   -5.58435
188160.0000   -4.34159
188200.0000   -6.19879
188240.0000   -4.07085
188280.0000   -4.17745
188320.0000   -5.28552
188360.0000   -4.69826
188400.0000   -4.82048
188440.0000   -5.75061
188480.0000   -4.98163
188520.0000   -5.66373
188560.0000   -4.47397
188600.0000   -5.92436
188640.0000   -5.90211
188680.0000   -5.51979
188720.0000   -5.29930
188760.0000   -4.40932
188800.0000   -5.15756
188840.0000   -5.53209
188880.0000   -4.13857
188920.0000   -4.76061
188960.0000   -5.21369
189000.0000   -4.81998
189040.0000   -4.70859
189080.0000   -4.86239
189120.0000   -4.43906
189160.0000   -5.96032
189200.0000   -4.87479
189240.0000   -4.63119
189280.0000   -4.51470
189320.0000   -4.50795
189360.0000   -3.40863
189400.0000   -4.31316
189440.0000   -3.55508
189480.0000   -4.58353
189520.0000   -4.05506
189560.0000   -4.24320
189600.0000   -3.72024
189640.0000   -4.85239
189680.0000   -4.20272
189720.0000   -4.81691
189760.0000   -4.21637
189800.0000   -4.02318
189840.0000   -4.69722
189880.0000   -4.16469
189920.0000   -3.30250
189960.0000   -3.95580
190000.0000   -3.18882
190040.0000   -3.06593
190080.0000   -3.06768
190120.0000   -4.69976
190160.0000   -4.50182
190200.0000   -3.93811
190240.0000   -5.38513
190280.0000   -4.52133
190320.0000   -5.47363
190360.0000   -5.38151
190400.0000   -6.18268
190440.0000   -6.04856
190480.0000   -6.23053
190520.0000   -5.51958
190560.0000   -4.91658
190600.0000   -4.30643
190640.0000   -5.85281
190680.0000   -5.73475
190720.0000   -4.78738
190760.0000   -6.07071
190800.0000   -3.97672
190840.0000   -5.04104
190880.0000   -5.03753
190920.0000   -4.72526
190960.0000   -4.88581
191000.0000   -3.60355
191040.0000   -3.89232
191080.0000   -3.95432
191120.0000   -3.84441
191160.0000   -4.19050
191200.0000   -4.31841
191240.0000   -4.09481
191280.0000   -3.74343
191320.0000   -4.33688
191360.0000   -4.54630
191400.0000   -4.60787
191440.0000   -5.54854
191480.0000   -4.89209
191520.0000   -5.48744
191560.0000   -4.74629
191600.0000   -4.21083
191640.0000   -4.95534
191680.0000   -4.71679
191720.0000   -4.71516
191760.0000   -4.39812
191800.0000   -4.44392
191840.0000   -4.78130
191880.0000   -5.02779
191920.0000   -4.60636
191960.0000   -4.30253
192000.0000   -4.54736
192040.0000   -4.62919
192080.0000   -5.29834
192120.0000   -4.99788
192160.0000   -4.81813
192200.0000   -4.88101
192240.0000   -5.92417
192280.0000   -4.92861
192320.0000   -5.39229
192360.0000   -5.43569
192400.0000   -4.41468
192440.0000   -4.53739
192480.0000   -4.04059
192520.0000   -4.01471
192560.0000   -5.21520
192600.0000   -5.31265
192640.0000   -5.32235
192680.0000   -4.85149
192720.0000   -5.08862
192760.0000   -4.19283
192800.0000   -5.22994
192840.0000   -3.98655
192880.0000   -4.52182
192920.0000   -5.14478
192960.0000   -5.21388
193000.0000   -4.92288
193040.0000   -5.35173
193080.0000   -5.96230
193120.0000   -4.92660
193160.0000   -5.07764
193200.0000   -4.42324
193240.0000   -4.96074
193280.0000   -5.59561
193320.0000   -6.05553
193360.0000   -6.50304
193400.0000   -6.04632
193440.0000   -4.44514
193480.0000   -4.78925
193520.0000   -5.66725
193560.0000   -5.59495
193600.0000   -5.50272
193640.0000   -5.41250
193680.0000   -4.84905
193720.0000   -4.72733
193760.0000   -5.02160
193800.0000   -5.20157
193840.0000   -5.09685
193880.0000   -5.53215
193920.0000   -4.57055
193960.0000   -3.95148
194000.0000   -4.17845
194040.0000   -5.06222
194080.0000   -4.51036
194120.0000   -5.08249
194160.0000   -4.00819
194200.0000   -4.68007
194240.0000   -4.22746
194280.0000   -3.83722
194320.0000   -4.30225
194360.0000   -4.19300
194400.0000   -4.08080
194440.0000   -3.68289
194480.0000   -4.06015
194520.0000   -4.24793
194560.0000   -4.15874
194600.0000   -4.53394
194640.0000   -4.71450
194680.0000   -5.48242
194720.0000   -4.73245
194760.0000   -5.28462
194800.0000   -6.24015
194840.0000   -5.16859
194880.0000   -5.40649
194920.0000   -5.55137
194960.0000   -5.40992
195000.0000   -4.47200
195040.0000   -5.56675
195080.0000   -5.69953
195120.0000   -5.03681
195160.0000   -5.71150
195200.0000   -6.35642
195240.0000   -5.84045
195280.0000   -5.53042
195320.0000   -4.45322
195360.0000   -5.43724
195400.0000   -6.73640
195440.0000   -5.38244
195480.0000   -4.21888
195520.0000   -5.17116
195560.0000   -5.19801
195600.0000   -5.20493
195640.0000   -4.87101
195680.0000   -5.23201
195720.0000   -4.57113
195760.0000   -5.58359
195800.0000   -5.20283
195840.0000   -4.45925
195880.0000   -5.24145
195920.0000   -6.12695
195960.0000   -5.44115
196000.0000   -5.50039
196040.0000   -5.01636
196080.0000   -5.08341
196120.0000   -5.63161
196160.0000   -5.46371
196200.0000   -6.06089
196240.0000   -6.02614
196280.0000   -5.20214
196320.0000   -5.78808
196360.0000   -5.15875
196400.0000   -5.04011
196440.0000   -5.43555
196480.0000   -4.90423
196520.0000   -5.42529
196560.0000   -4.92882
196600.0000   -5.37293
196640.0000   -5.06372
196680.0000   -5.28757
196720.0000   -5.98764
196760.0000   -5.36860
196800.0000   -5.00383
196840.0000   -4.99740
196880.0000   -3.97549
196920.0000   -5.14760
196960.0000   -6.26156
197000.0000   -5.47756
197040.0000   -5.37592
197080.0000   -4.26202
197120.0000   -4.75588
197160.0000   -4.70479
197200.0000   -5.10684
197240.0000   -4.87231
197280.0000   -5.07759
197320.0000   -4.70154
197360.0000   -4.39762
197400.0000   -5.03028
197440.0000   -4.87381
197480.0000   -4.40247
197520.0000   -4.66380
197560.0000   -5.36598
197600.0000   -5.28930
197640.0000   -5.75503
197680.0000   -5.69234
197720.0000   -5.69852
197760.0000   -4.95133
197800.0000   -4.84035
197840.0000   -4.93117
197880.0000   -5.62971
197920.0000   -5.50861
197960.0000   -6.24894
198000.0000   -6.33285
198040.0000   -6.50554
198080.0000   -5.77918
198120.0000   -5.73157
198160.0000   -6.24728
198200.0000   -5.89660
198240.0000   -6.81933
198280.0000   -6.10027
198320.0000   -4.47365
198360.0000   -4.54687
198400.0000   -4.33623
198440.0000   -4.29649
198480.0000   -4.27669
198520.0000   -4.36050
198560.0000   -3.59194
198600.0000   -4.42143
198640.0000   -4.60214
198680.0000   -5.12412
198720.0000   -4.18949
198760.0000   -5.08826
198800.0000   -5.32461
198840.0000   -6.57572
198880.0000   -5.86395
198920.0000   -5.63126
198960.0000   -6.01724
199000.0000   -5.71229
199040.0000   -4.82135
199080.0000   -5.09543
199120.0000   -4.99866
199160.0000   -5.17653
199200.0000   -5.40675
199240.0000   -5.35764
199280.0000   -5.52551
199320.0000   -5.13918
199360.0000   -5.28983
199400.0000   -5.41754
199440.0000   -5.03050
199480.0000   -4.62651
199520.0000   -5.07612
199560.0000   -5.42409
199600.0000   -5.26471
199640.0000   -5.31772
199680.0000   -6.02280
199720.0000   -6.18292
199760.0000   -6.31280
199800.0000   -7.02389
199840.0000   -5.93454
199880.0000   -4.94667
199920.0000   -5.24924
199960.0000   -5.09947
200000.0000   -5.49620
200040.0000   -5.91201
200080.0000   -5.91751
200120.0000   -5.60793
200160.0000   -5.37477
200200.0000   -6.23856
200240.0000   -6.09912
200280.0000   -5.53377
200320.0000   -6.84800
200360.0000   -6.61997
200400.0000   -7.08641
200440.0000   -6.13262
200480.0000   -6.93217
200520.0000   -6.48917
200560.0000   -6.38679
200600.0000   -6.30303
200640.0000   -5.80715
200680.0000   -6.37713
200720.0000   -7.18275
200760.0000   -6.44984
200800.0000   -7.25738
200840.0000   -6.28241
200880.0000   -6.23371
200920.0000   -6.95020
200960.0000   -6.86179
201000.0000   -6.38787
201040.0000   -5.84956
201080.0000   -5.54377
201120.0000   -6.05381
201160.0000   -5.65265
201200.0000   -5.16400
201240.0000   -6.24814
201280.0000   -6.52637
201320.0000   -6.91115
201360.0000   -6.18275
201400.0000   -6.68723
201440.0000   -6.37426
201480.0000   -5.89283
201520.0000   -5.86203
201560.0000   -5.51331
201600.0000   -4.65937
201640.0000   -6.40367
201680.0000   -6.12456
201720.0000   -6.73924
201760.0000   -6.18911
201800.0000   -5.77072
201840.0000   -5.45204
201880.0000   -5.97253
201920.0000   -6.07460
201960.0000   -6.01917
202000.0000   -6.02761
202040.0000   -5.55533
202080.0000   -5.70669
202120.0000   -5.11760
202160.0000   -5.35713
202200.0000   -5.13209
202240.0000   -5.17277
202280.0000   -4.99015
202320.0000   -6.50343
202360.0000   -5.61546
202400.0000   -5.86428
202440.0000   -5.68709
202480.0000   -5.53450
202520.0000   -4.76057
202560.0000   -6.25989
202600.0000   -5.98032
202640.0000   -5.40147
202680.0000   -5.81277
202720.0000   -5.49773
202760.0000   -5.46349
202800.0000   -4.44107
202840.0000   -5.28620
202880.0000   -5.70202
202920.0000   -5.83434
202960.0000   -4.61454
203000.0000   -4.90901
203040.0000   -4.70883
203080.0000   -4.77022
203120.0000   -5.00851
203160.0000   -5.40759
203200.0000   -4.19072
203240.0000   -4.66356
203280.0000   -4.79680
203320.0000   -5.00929
203360.0000   -4.71895
203400.0000   -5.19667
203440.0000   -4.03619
203480.0000   -6.03580
203520.0000   -5.06902
203560.0000   -5.92129
203600.0000   -5.95767
203640.0000   -5.88304
203680.0000   -5.59533
203720.0000   -5.99213
203760.0000   -5.60560
203800.0000   -5.89550
203840.0000   -5.01241
203880.0000   -5.14544
203920.0000   -5.33096
203960.0000   -4.49664
204000.0000   -3.97129
204040.0000   -5.32192
204080.0000   -4.58033
204120.0000   -5.35359
204160.0000   -5.01695
204200.0000   -4.76775
204240.0000   -3.88960
204280.0000   -4.81107
204320.0000   -4.09721
204360.0000   -4.67704
204400.0000   -3.42511
204440.0000   -3.38667
204480.0000   -3.74174
204520.0000   -4.06272
204560.0000   -4.10190
204600.0000   -4.22658
204640.0000   -4.22443
204680.0000   -4.79472
204720.0000   -5.32240
204760.0000   -5.42340
204800.0000   -5.94727
204840.0000   -4.96303
204880.0000   -4.50571
204920.0000   -4.56170
204960.0000   -4.21658
205000.0000   -4.80108
205040.0000   -5.02782
205080.0000   -4.79482
205120.0000   -4.26850
205160.0000   -5.26186
205200.0000   -5.40898
205240.0000   -4.65164
205280.0000   -4.32650
205320.0000   -5.16681
205360.0000   -4.88338
205400.0000   -5.50385
205440.0000   -4.83305
205480.0000   -5.34024
205520.0000   -6.52216
205560.0000   -4.92309
205600.0000   -5.59822
205640.0000   -5.11175
205680.0000   -4.76532
205720.0000   -5.02505
205760.0000   -5.45607
205800.0000   -5.64746
205840.0000   -4.72242
205880.0000   -4.39172
205920.0000   -5.74482
205960.0000   -5.43033
206000.0000   -5.40413
206040.0000   -5.67466
206080.0000   -6.34588
206120.0000   -4.72900
206160.0000   -4.71711
206200.0000   -5.86861
206240.0000   -4.95229
206280.0000   -4.44534
206320.0000   -4.04998
206360.0000   -5.32992
206400.0000   -5.34790
206440.0000   -5.28206
206480.0000   -5.00689
206520.0000   -4.60992
206560.0000   -5.30114
206600.0000   -4.75509
206640.0000   -5.68401
206680.0000   -5.09823
206720.0000   -4.80819
206760.0000   -4.34479
206800.0000   -4.49409
206840.0000   -4.99136
206880.0000   -4.98487
206920.0000   -4.46347
206960.0000   -3.77410
207000.0000   -4.44702
207040.0000   -4.75665
207080.0000   -5.01172
207120.0000   -5.33364
207160.0000   -5.93521
207200.0000   -5.66278
207240.0000   -5.23772
207280.0000   -5.14264
207320.0000   -5.39294
207360.0000   -5.51101
207400.0000   -5.76604
207440.0000   -5.14561
207480.0000   -5.76458
207520.0000   -5.74782
207560.0000   -5.85655
207600.0000   -4.37181
207640.0000   -5.44606
207680.0000   -5.90436
207720.0000   -5.00259
207760.0000   -4.77797
207800.0000   -5.36016
207840.0000   -3.89493
207880.0000   -4.33134
207920.0000   -4.26576
207960.0000   -5.06364
208000.0000   -5.56475
208040.0000   -5.92790
208080.0000   -5.07165
208120.0000   -5.61190
208160.0000   -5.47842
208200.0000   -5.30975
208240.0000   -4.87584
208280.0000   -5.31800
208320.0000   -5.92722
208360.0000   -4.81412
208400.0000   -5.04659
208440.0000   -4.27850
208480.0000   -4.69002
208520.0000   -4.97417
208560.0000   -4.43996
208600.0000   -3.94392
208640.0000   -4.59959
208680.0000   -4.43061
208720.0000   -4.67095
208760.0000   -4.94129
208800.0000   -5.78423
208840.0000   -5.67460
208880.0000   -5.60438
208920.0000   -4.19652
208960.0000   -4.40824
209000.0000   -5.62426
209040.0000   -6.63990
209080.0000   -5.88678
209120.0000   -5.50549
209160.0000   -6.91348
209200.0000   -5.40430
209240.0000   -5.90467
209280.0000   -5.62206
209320.0000   -5.23770
209360.0000   -4.64475
209400.0000   -5.38733
209440.0000   -5.73287
209480.0000   -5.50107
209520.0000   -4.67810
209560.0000   -5.30877
209600.0000   -5.47108
209640.0000   -5.06292
209680.0000   -4.45755
209720.0000   -4.43178
209760.0000   -5.15536
209800.0000   -4.49947
209840.0000   -4.32215
209880.0000   -5.27519
209920.0000   -5.93773
209960.0000   -5.08374
210000.0000   -5.38898
210040.0000   -5.12214
210080.0000   -6.71459
210120.0000   -6.66530
210160.0000   -6.18153
210200.0000   -5.75016
210240.0000   -6.03809
210280.0000   -5.05613
210320.0000   -6.16792
210360.0000   -5.76738
210400.0000   -5.61185
210440.0000   -6.44219
210480.0000   -6.24801
210520.0000   -6.13569
210560.0000   -6.04874
210600.0000   -6.15545
210640.0000   -6.52523
210680.0000   -5.76170
210720.0000   -5.05652
210760.0000   -5.61742
210800.0000   -6.31551
210840.0000   -6.20176
210880.0000   -5.95599
210920.0000   -5.91589
210960.0000   -5.33134
211000.0000   -5.98943
211040.0000   -4.88517
211080.0000   -6.37448
211120.0000   -5.43370
211160.0000   -5.94200
211200.0000   -6.07327
211240.0000   -5.92397
211280.0000   -6.24945
211320.0000   -5.99206
211360.0000   -5.76498
211400.0000   -5.44825
211440.0000   -4.93568
211480.0000   -5.31703
211520.0000   -5.11470
211560.0000   -5.43692
211600.0000   -5.85824
211640.0000   -6.23703
211680.0000   -5.60805
211720.0000   -6.29222
211760.0000   -6.08960
211800.0000   -5.80174
211840.0000   -5.45822
211880.0000   -6.45899
211920.0000   -5.63738
211960.0000   -6.20084
212000.0000   -6.25548
212040.0000   -6.11249
212080.0000   -5.48555
212120.0000   -6.16252
212160.0000   -6.05484
212200.0000   -5.69389
212240.0000   -6.05065
212280.0000   -5.42867
212320.0000   -6.18423
212360.0000   -6.09230
212400.0000   -5.86533
212440.0000   -5.42230
212480.0000   -5.43481
212520.0000   -6.15738
212560.0000   -7.11389
212600.0000   -5.50645
212640.0000   -6.07215
212680.0000   -5.43662
212720.0000   -6.40420
212760.0000   -5.47243
212800.0000   -5.45463
212840.0000   -4.24946
212880.0000   -4.37099
212920.0000   -5.96749
212960.0000   -5.39825
213000.0000   -6.36028
213040.0000   -6.68272
213080.0000   -5.25820
213120.0000   -5.31730
213160.0000   -5.49424
213200.0000   -5.73697
213240.0000   -5.50256
213280.0000   -5.80622
213320.0000   -5.12668
213360.0000   -4.83612
213400.0000   -5.61282
213440.0000   -4.48156
213480.0000   -5.02426
213520.0000   -5.40901
213560.0000   -5.23977
213600.0000   -4.69621
213640.0000   -5.14426
213680.0000   -5.71061
213720.0000   -5.10218
213760.0000   -4.47061
213800.0000   -5.10914
213840.0000   -4.44635
213880.0000   -5.67840
213920.0000   -5.32675
213960.0000   -4.08505
214000.0000   -4.70771
214040.0000   -4.88798
214080.0000   -5.17091
214120.0000   -6.31249
214160.0000   -5.34013
214200.0000   -6.31446
214240.0000   -5.15737
214280.0000   -5.20212
214320.0000   -5.92917
214360.0000   -4.96173
214400.0000   -5.43619
214440.0000   -5.48718
214480.0000   -5.64083
214520.0000   -4.22415
214560.0000   -5.27144
214600.0000   -5.33835
214640.0000   -4.66680
214680.0000   -5.37525
214720.0000   -6.05932
214760.0000   -4.72883
214800.0000   -5.64530
214840.0000   -4.44895
214880.0000   -4.12780
214920.0000   -4.80846
214960.0000   -6.18461
215000.0000   -4.73260
215040.0000   -4.91479
215080.0000   -4.62843
215120.0000   -4.88034
215160.0000   -4.78798
215200.0000   -4.58948
215240.0000   -5.06493
215280.0000   -4.73913
215320.0000   -4.07211
215360.0000   -5.42794
215400.0000   -5.43925
215440.0000   -5.02572
215480.0000   -4.68059
215520.0000   -5.44131
215560.0000   -5.65876
215600.0000   -5.55393
215640.0000   -5.82285
215680.0000   -4.98042
215720.0000   -5.28618
215760.0000   -5.06442
215800.0000   -4.20089
215840.0000   -3.90898
215880.0000   -5.22410
215920.0000   -5.21106
215960.0000   -5.35076
216000.0000   -5.45041
216040.0000   -5.50143
216080.0000   -4.84051
216120.0000   -4.49478
216160.0000   -5.18091
216200.0000   -4.74245
216240.0000   -5.23359
216280.0000   -5.44609
216320.0000   -5.44925
216360.0000   -4.95719
216400.0000   -5.49925
216440.0000   -5.33259
216480.0000   -5.83460
216520.0000   -5.57977
216560.0000   -5.51810
216600.0000   -5.03725
216640.0000   -4.66032
216680.0000   -5.26101
216720.0000   -5.67901
216760.0000   -4.68215
216800.0000   -4.74977
216840.0000   -4.20832
216880.0000   -5.73323
216920.0000   -5.02845
216960.0000   -4.94311
217000.0000   -5.47497
217040.0000   -6.37789
217080.0000   -5.14109
217120.0000   -5.55083
217160.0000   -4.86091
217200.0000   -5.27787
217240.0000   -6.29184
217280.0000   -4.90184
217320.0000   -4.16152
217360.0000   -4.64099
217400.0000   -5.06291
217440.0000   -4.98360
217480.0000   -5.72734
217520.0000   -3.76670
217560.0000   -4.22095
217600.0000   -4.80158
217640.0000   -4.62439
217680.0000   -4.92891
217720.0000   -5.01197
217760.0000   -4.61617
217800.0000   -4.82072
217840.0000   -5.20888
217880.0000   -4.68155
217920.0000   -5.73829
217960.0000   -6.20283
218000.0000   -4.97516
218040.0000   -4.84381
218080.0000   -5.08769
218120.0000   -4.86300
218160.0000   -4.64893
218200.0000   -6.19216
218240.0000   -5.19897
218280.0000   -5.96196
218320.0000   -4.58382
218360.0000   -4.15578
218400.0000   -5.39769
218440.0000   -5.07388
218480.0000   -4.70445
218520.0000   -4.76527
218560.0000   -4.98170
218600.0000   -4.98646
218640.0000   -5.01794
218680.0000   -5.06824
218720.0000   -5.02112
218760.0000   -5.37422
218800.0000   -5.26635
218840.0000   -4.88016
218880.0000   -5.61224
218920.0000   -3.87174
218960.0000   -3.77464
219000.0000   -3.51587
219040.0000   -3.70571
219080.0000   -4.33978
219120.0000   -4.34479
219160.0000   -3.95711
219200.0000   -4.54757
219240.0000   -3.90684
219280.0000   -4.16853
219320.0000   -4.87100
219360.0000   -5.66232
219400.0000   -5.08234
219440.0000   -5.99609
219480.0000   -5.60926
219520.0000   -4.88251
219560.0000   -5.12031
219600.0000   -5.63477
219640.0000   -6.00429
219680.0000   -5.18277
219720.0000   -5.43529
219760.0000   -5.41925
219800.0000   -5.49438
219840.0000   -4.12653
219880.0000   -4.30382
219920.0000   -5.62566
219960.0000   -4.79034
220000.0000   -4.20215
220040.0000   -4.58981
220080.0000   -4.41283
220120.0000   -5.83124
220160.0000   -4.82961
220200.0000   -6.43355
220240.0000   -5.61029
220280.0000   -4.14215
220320.0000   -4.73667
220360.0000   -5.22784
220400.0000   -4.81193
220440.0000   -5.68508
220480.0000   -5.80237
220520.0000   -6.18083
220560.0000   -5.92012
220600.0000   -5.57173
220640.0000   -6.37046
220680.0000   -5.64677
220720.0000   -5.98499
220760.0000   -6.59374
220800.0000   -5.17205
220840.0000   -5.67858
220880.0000   -6.29728
220920.0000   -5.75710
220960.0000   -5.81014
221000.0000   -5.50924
221040.0000   -5.73804
221080.0000   -5.72664
221120.0000   -5.23795
221160.0000   -5.19148
221200.0000   -4.86702
221240.0000   -4.87713
221280.0000   -4.86150
221320.0000   -5.78997
221360.0000   -5.87757
221400.0000   -5.92358
221440.0000   -4.69614
221480.0000   -5.59041
221520.0000   -5.11235
221560.0000   -4.55451
221600.0000   -4.88001
221640.0000   -4.41783
221680.0000   -5.37546
221720.0000   -5.06836
221760.0000   -6.11797
221800.0000   -6.21292
221840.0000   -5.31004
221880.0000   -5.30876
221920.0000   -4.74465
221960.0000   -4.68306
222000.0000   -4.20587
222040.0000   -5.01172
222080.0000   -5.19027
222120.0000   -5.27045
222160.0000   -4.34836
222200.0000   -4.87968
222240.0000   -5.43337
222280.0000   -5.29504
222320.0000   -4.51256
222360.0000   -4.83038
222400.0000   -4.09973
222440.0000   -4.92312
222480.0000   -5.06216
222520.0000   -4.48740
222560.0000   -4.75222
222600.0000   -4.48498
222640.0000   -5.21928
222680.0000   -5.11162
222720.0000   -5.25651
222760.0000   -4.48000
222800.0000   -4.11455
222840.0000   -4.26829
222880.0000   -4.48081
222920.0000   -4.33463
222960.0000   -4.98103
223000.0000   -4.98284
223040.0000   -4.44648
223080.0000   -4.93123
223120.0000   -5.11717
223160.0000   -4.44287
223200.0000   -4.79220
223240.0000   -4.61345
223280.0000   -5.68017
223320.0000   -4.32533
223360.0000   -5.03522
223400.0000   -5.43595
223440.0000   -5.52643
223480.0000   -5.52127
223520.0000   -5.80243
223560.0000   -5.93503
223600.0000   -5.30929
223640.0000   -4.99322
223680.0000   -4.70984
223720.0000   -4.55701
223760.0000   -5.25590
223800.0000   -4.82186
223840.0000   -4.83672
223880.0000   -5.39044
223920.0000   -4.89996
223960.0000   -5.36370
224000.0000   -5.54496
224040.0000   -5.18425
224080.0000   -4.86382
224120.0000   -5.24997
224160.0000   -4.89210
224200.0000   -5.80728
224240.0000   -5.53138
224280.0000   -5.88623
224320.0000   -5.23870
224360.0000   -4.87392
224400.0000   -5.08072
224440.0000   -4.24835
224480.0000   -3.68512
224520.0000   -3.46292
224560.0000   -4.33420
224600.0000   -3.52748
224640.0000   -5.35645
224680.0000   -4.66344
224720.0000   -5.15739
224760.0000   -5.36440
224800.0000   -4.19042
224840.0000   -4.40496
224880.0000   -4.63301
224920.0000   -4.50205
224960.0000   -5.07842
225000.0000   -5.25319
225040.0000   -4.66321
225080.0000   -4.78151
225120.0000   -4.30478
225160.0000   -4.33972
225200.0000   -5.27034
225240.0000   -5.34589
225280.0000   -4.78930
225320.0000   -5.12663
225360.0000   -4.79437
225400.0000   -4.79178
225440.0000   -5.77950
225480.0000   -5.14156
225520.0000   -5.76305
225560.0000   -6.10437
225600.0000   -6.38414
225640.0000   -6.09814
225680.0000   -6.28390
225720.0000   -5.80746
225760.0000   -5.69182
225800.0000   -5.56963
225840.0000   -6.55602
225880.0000   -6.12181
225920.0000   -6.11320
225960.0000   -5.59056
226000.0000   -5.39184
226040.0000   -5.70099
226080.0000   -5.57191
226120.0000   -5.67641
226160.0000   -5.12274
226200.0000   -6.02346
226240.0000   -5.58578
226280.0000   -5.51828
226320.0000   -5.41597
226360.0000   -6.17596
226400.0000   -5.52354
226440.0000   -5.19486
226480.0000   -6.76100
226520.0000   -5.97469
226560.0000   -5.90825
226600.0000   -6.07891
226640.0000   -5.63281
226680.0000   -5.31270
226720.0000   -4.45683
226760.0000   -4.86088
226800.0000   -5.32583
226840.0000   -5.49145
226880.0000   -5.55894
226920.0000   -4.36582
226960.0000   -4.64325
227000.0000   -3.78400
227040.0000   -4.45066
227080.0000   -4.75777
227120.0000   -6.16152
227160.0000   -4.75451
227200.0000   -5.28379
227240.0000   -5.60308
227280.0000   -4.17466
227320.0000   -5.13312
227360.0000   -4.74393
227400.0000   -5.31801
227440.0000   -5.19035
227480.0000   -4.86891
227520.0000   -5.78262
227560.0000   -5.67541
227600.0000   -5.97140
227640.0000   -5.43136
227680.0000   -6.02576
227720.0000   -6.38921
227760.0000   -6.55239
227800.0000   -6.78601
227840.0000   -6.31917
227880.0000   -6.28737
227920.0000   -6.19186
227960.0000   -6.13884
228000.0000   -5.34546
228040.0000   -6.34614
228080.0000   -5.84732
228120.0000   -5.21265
228160.0000   -5.12583
228200.0000   -5.28455
228240.0000   -5.40180
228280.0000   -5.93485
228320.0000   -5.93928
228360.0000   -6.44097
228400.0000   -5.22289
228440.0000   -5.92220
228480.0000   -5.01480
228520.0000   -5.45710
228560.0000   -5.85300
228600.0000   -6.47093
228640.0000   -5.73660
228680.0000   -5.75484
228720.0000   -5.54237
228760.0000   -5.74903
228800.0000   -5.97221
228840.0000   -5.61406
228880.0000   -6.52599
228920.0000   -5.65345
228960.0000   -6.18762
229000.0000   -6.85369
229040.0000   -6.58867
229080.0000   -6.92746
229120.0000   -6.21678
229160.0000   -5.93150
229200.0000   -4.54652
229240.0000   -5.20928
229280.0000   -6.07863
229320.0000   -5.69003
229360.0000   -4.90234
229400.0000   -5.11585
229440.0000   -5.69370
229480.0000   -5.49393
229520.0000   -5.58071
229560.0000   -6.14167
229600.0000   -5.83119
229640.0000   -6.15919
229680.0000   -6.98113
229720.0000   -6.18145
229760.0000   -6.48939
229800.0000   -5.76229
229840.0000   -5.80405
229880.0000   -6.31354
229920.0000   -5.48582
229960.0000   -6.00791
230000.0000   -6.54906
230040.0000   -5.64027
230080.0000   -6.37946
230120.0000   -6.00238
230160.0000   -5.33819
230200.0000   -6.08601
230240.0000   -6.39841
230280.0000   -5.11066
230320.0000   -4.76454
230360.0000   -5.26639
230400.0000   -5.07117
230440.0000   -3.83216
230480.0000   -4.62028
230520.0000   -5.41331
230560.0000   -5.50110
230600.0000   -5.21677
230640.0000   -5.48201
230680.0000   -5.41276
230720.0000   -6.12028
230760.0000   -5.99359
230800.0000   -5.85651
230840.0000   -4.61062
230880.0000   -4.92757
230920.0000   -5.01994
230960.0000   -3.75933
231000.0000   -4.40672
231040.0000   -4.11606
231080.0000   -5.48140
231120.0000   -4.35732
231160.0000   -5.00166
231200.0000   -5.54854
231240.0000   -5.87914
231280.0000   -5.10122
231320.0000   -5.75485
231360.0000   -5.87974
231400.0000   -5.95143
231440.0000   -4.52448
231480.0000   -4.97131
231520.0000   -5.45716
231560.0000   -5.63342
231600.0000   -4.27145
231640.0000   -5.84543
231680.0000   -5.82373
231720.0000   -5.08124
231760.0000   -6.05556
231800.0000   -4.86957
231840.0000   -5.57394
231880.0000   -5.65812
231920.0000   -5.15389
231960.0000   -3.82056
232000.0000   -4.25060
232040.0000   -4.90180
232080.0000   -5.16625
232120.0000   -5.04666
232160.0000   -6.27515
232200.0000   -5.45944
232240.0000   -4.52950
232280.0000   -5.39204
232320.0000   -4.43014
232360.0000   -4.75082
232400.0000   -5.31036
232440.0000   -4.59756
232480.0000   -4.91707
232520.0000   -4.88585
232560.0000   -4.79242
232600.0000   -4.56996
232640.0000   -6.09237
232680.0000   -4.97475
232720.0000   -4.56533
232760.0000   -4.60270
232800.0000   -4.41709
232840.0000   -4.98877
232880.0000   -4.44332
232920.0000   -5.28329
232960.0000   -5.32768
233000.0000   -4.49275
233040.0000   -4.94021
233080.0000   -5.41342
233120.0000   -5.29940
233160.0000   -5.79831
233200.0000   -5.45649
233240.0000   -6.71061
233280.0000   -5.45979
233320.0000   -4.57026
233360.0000   -5.23621
233400.0000   -5.54312
233440.0000   -5.11690
233480.0000   -5.21824
233520.0000   -5.98056
233560.0000   -6.10571
233600.0000   -5.81878
233640.0000   -6.39149
233680.0000   -5.51730
233720.0000   -6.21752
233760.0000   -5.85402
233800.0000   -6.64416
233840.0000   -5.57248
233880.0000   -5.19672
233920.0000   -5.11443
233960.0000   -5.88982
234000.0000   -4.70587
234040.0000   -6.03689
234080.0000   -5.33684
234120.0000   -5.23847
234160.0000   -5.52620
234200.0000   -5.81273
234240.0000   -6.20646
234280.0000   -6.39195
234320.0000   -5.75152
234360.0000   -6.07002
234400.0000   -5.02892
234440.0000   -5.50922
234480.0000   -4.63715
234520.0000   -5.24356
234560.0000   -5.44806
234600.0000   -5.12551
234640.0000   -5.18088
234680.0000   -5.58973
234720.0000   -6.02050
234760.0000   -4.72469
234800.0000   -4.79672
234840.0000   -4.94431
234880.0000   -5.03832
234920.0000   -5.18334
234960.0000   -5.35460
235000.0000   -5.08144
235040.0000   -5.04336
235080.0000   -4.58990
235120.0000   -5.29414
235160.0000   -5.80852
235200.0000   -5.33444
235240.0000   -5.99226
235280.0000   -5.91761
235320.0000   -4.86775
235360.0000   -4.93737
235400.0000   -4.95896
235440.0000   -4.88445
235480.0000   -5.39945
235520.0000   -5.57111
235560.0000   -5.52829
235600.0000   -4.93026
235640.0000   -5.24276
235680.0000   -4.05895
235720.0000   -5.25492
235760.0000   -4.53123
235800.0000   -4.21654
235840.0000   -4.80014
235880.0000   -5.13982
235920.0000   -4.26942
235960.0000   -4.48165
236000.0000   -4.59539
236040.0000   -6.10702
236080.0000   -6.34622
236120.0000   -5.36321
236160.0000   -5.25556
236200.0000   -4.67356
236240.0000   -5.64462
236280.0000   -5.00939
236320.0000   -5.72593
236360.0000   -5.44583
236400.0000   -4.73632
236440.0000   -5.57125
236480.0000   -5.68843
236520.0000   -4.90881
236560.0000   -4.87567
236600.0000   -4.87428
236640.0000   -5.73656
236680.0000   -6.44701
236720.0000   -5.44859
236760.0000   -5.09249
236800.0000   -4.79393
236840.0000   -4.79718
236880.0000   -4.61429
236920.0000   -4.52119
236960.0000   -4.45734
237000.0000   -5.57081
237040.0000   -5.25319
237080.0000   -5.14939
237120.0000   -4.67231
237160.0000   -5.91358
237200.0000   -5.18893
237240.0000   -5.72249
237280.0000   -5.39814
237320.0000   -5.00159
237360.0000   -4.81255
237400.0000   -6.22159
237440.0000   -5.27670
237480.0000   -5.77719
237520.0000   -5.62225
237560.0000   -5.85053
237600.0000   -6.34401
237640.0000   -6.30478
237680.0000   -5.82959
237720.0000   -5.93332
237760.0000   -6.07570
237800.0000   -6.90615
237840.0000   -6.13159
237880.0000   -6.90342
237920.0000   -5.95087
237960.0000   -6.12286
238000.0000   -7.36775
238040.0000   -7.35679
238080.0000   -6.20838
238120.0000   -6.94456
238160.0000   -6.35998
238200.0000   -7.21123
238240.0000   -6.41995
238280.0000   -5.55682
238320.0000   -7.23881
238360.0000   -6.16695
238400.0000   -5.61580
238440.0000   -6.28500
238480.0000   -6.77674
238520.0000   -6.51567
238560.0000   -5.71767
238600.0000   -5.73905
238640.0000   -6.14301
238680.0000   -5.82597
238720.0000   -5.33150
238760.0000   -5.39126
238800.0000   -5.77088
238840.0000   -6.05217
238880.0000   -5.85287
238920.0000   -5.76865
238960.0000   -5.82904
239000.0000   -5.26461
239040.0000   -5.62793
239080.0000   -5.36851
239120.0000   -5.09877
239160.0000   -4.89725
239200.0000   -4.51126
239240.0000   -4.98620
239280.0000   -4.78776
239320.0000   -4.98573
239360.0000   -5.22845
239400.0000   -4.91537
239440.0000   -5.23908
239480.0000   -4.86676
239520.0000   -5.97095
239560.0000   -5.55705
239600.0000   -4.75413
239640.0000   -4.70629
239680.0000   -4.57624
239720.0000   -5.78266
239760.0000   -5.36346
239800.0000   -6.10062
239840.0000   -5.20079
239880.0000   -5.09878
239920.0000   -4.38694
239960.0000   -5.22181
240000.0000   -6.12209
240040.0000   -5.97472
240080.0000   -5.32228
240120.0000   -3.67034
240160.0000   -3.65967
240200.0000   -3.82748
240240.0000   -4.25234
240280.0000   -4.12348
240320.0000   -4.07959
240360.0000   -4.04437
240400.0000   -4.34440
240440.0000   -3.97195
240480.0000   -4.68107
240520.0000   -3.82200
240560.0000   -3.52301
240600.0000   -3.67142
240640.0000   -2.88262
240680.0000   -2.85200
240720.0000   -4.17695
240760.0000   -4.74978
240800.0000   -4.86379
240840.0000   -4.73870
240880.0000   -5.12981
240920.0000   -4.95751
240960.0000   -4.35398
241000.0000   -4.36582
241040.0000   -5.05240
241080.0000   -4.61684
241120.0000   -3.47914
241160.0000   -3.91359
241200.0000   -4.59682
241240.0000   -5.53573
241280.0000   -5.37984
241320.0000   -5.51998
241360.0000   -4.64028
241400.0000   -3.40243
241440.0000   -4.51780
241480.0000   -3.74780
241520.0000   -4.82484
241560.0000   -5.12394
241600.0000   -4.39528
241640.0000   -4.24902
241680.0000   -4.43543
241720.0000   -5.59239
241760.0000   -3.91001
241800.0000   -3.69044
241840.0000   -3.77393
241880.0000   -4.97388
241920.0000   -5.01096
241960.0000   -3.61049
242000.0000   -3.72309
242040.0000   -4.65613
242080.0000   -4.84634
242120.0000   -4.32668
242160.0000   -5.06227
242200.0000   -5.27213
242240.0000   -5.58579
242280.0000   -5.44744
242320.0000   -5.00823
242360.0000   -4.39453
242400.0000   -5.01315
242440.0000   -5.18524
242480.0000   -5.26459
242520.0000   -5.04219
242560.0000   -4.40561
242600.0000   -4.68253
242640.0000   -5.43296
242680.0000   -4.79816
242720.0000   -5.27167
242760.0000   -5.48704
242800.0000   -4.76544
242840.0000   -4.95510
242880.0000   -4.84673
242920.0000   -5.26179
242960.0000   -5.40169
243000.0000   -5.17822
243040.0000   -5.32944
243080.0000   -5.98515
243120.0000   -5.73936
243160.0000   -5.56539
243200.0000   -5.37629
243240.0000   -4.90095
243280.0000   -5.55783
243320.0000   -5.34627
243360.0000   -6.64037
243400.0000   -5.59743
243440.0000   -6.55664
243480.0000   -6.07639
243520.0000   -5.53451
243560.0000   -6.13925
243600.0000   -5.90814
243640.0000   -5.22668
243680.0000   -5.48661
243720.0000   -6.18024
243760.0000   -5.42128
243800.0000   -5.25047
243840.0000   -6.56835
243880.0000   -6.14118
243920.0000   -5.30210
243960.0000   -5.46242
244000.0000   -5.63024
244040.0000   -5.93693
244080.0000   -5.64168
244120.0000   -6.19708
244160.0000   -5.68095
244200.0000   -6.06258
244240.0000   -5.12954
244280.0000   -5.59404
244320.0000   -6.12922
244360.0000   -5.27144
244400.0000   -5.34441
244440.0000   -5.21075
244480.0000   -6.07185
244520.0000   -5.91288
244560.0000   -5.86648
244600.0000   -5.43530
244640.0000   -5.23892
244680.0000   -5.13840
244720.0000   -4.27656
244760.0000   -4.81355
244800.0000   -5.32870
244840.0000   -4.91703
244880.0000   -4.59545
244920.0000   -4.88635
244960.0000   -5.24752
245000.0000   -4.85513
245040.0000   -4.94089
245080.0000   -5.96058
245120.0000   -5.04399
245160.0000   -5.84897
245200.0000   -5.85216
245240.0000   -5.01298
245280.0000   -4.60617
245320.0000   -6.01112
245360.0000   -5.57058
245400.0000   -5.17399
245440.0000   -4.82557
245480.0000   -6.37921
245520.0000   -4.87503
245560.0000   -4.37969
245600.0000   -5.48059
245640.0000   -4.40121
245680.0000   -4.22081
245720.0000   -4.69730
245760.0000   -5.69241
245800.0000   -5.91711
245840.0000   -5.81313
245880.0000   -5.64088
245920.0000   -4.93676
245960.0000   -5.00123
246000.0000   -5.18209
246040.0000   -4.35236
246080.0000   -4.82699
246120.0000   -4.53839
246160.0000   -4.44821
246200.0000   -4.72150
246240.0000   -4.64116
246280.0000   -4.56513
246320.0000   -4.88493
246360.0000   -5.79135
246400.0000   -5.44865
246440.0000   -5.86553
246480.0000   -5.48232
246520.0000   -6.58442
246560.0000   -6.45845
246600.0000   -5.43348
246640.0000   -5.28806
246680.0000   -5.21750
246720.0000   -5.21458
246760.0000   -5.67558
246800.0000   -5.10132
246840.0000   -5.59155
246880.0000   -5.54893
246920.0000   -5.35872
246960.0000   -4.92554
247000.0000   -6.04232
247040.0000   -4.55806
247080.0000   -5.67958
247120.0000   -5.28519
247160.0000   -5.77311
247200.0000   -5.63737
247240.0000   -6.10308
247280.0000   -5.96209
247320.0000   -5.61767
247360.0000   -5.68718
247400.0000   -5.69727
247440.0000   -5.19676
247480.0000   -6.03679
247520.0000   -6.14728
247560.0000   -5.47359
247600.0000   -5.97395
247640.0000   -5.46450
247680.0000   -5.11009
247720.0000   -5.66931
247760.0000   -6.11214
247800.0000   -5.31562
247840.0000   -5.74954
247880.0000   -6.03957
247920.0000   -5.05735
247960.0000   -5.42893
248000.0000   -4.92489
248040.0000   -5.20799
248080.0000   -5.01508
248120.0000   -4.89685
248160.0000   -4.52660
248200.0000   -4.06464
248240.0000   -4.36216
248280.0000   -4.51676
248320.0000   -4.52723
248360.0000   -4.30716
248400.0000   -4.73219
248440.0000   -4.32658
248480.0000   -3.80228
248520.0000   -4.42698
248560.0000   -5.19543
248600.0000   -4.38144
248640.0000   -4.25558
248680.0000   -3.88216
248720.0000   -4.68231
248760.0000   -3.43906
248800.0000   -4.18447
248840.0000   -4.77174
248880.0000   -4.71119
248920.0000   -4.71030
248960.0000   -4.87654
249000.0000   -4.92164
249040.0000   -3.93831
249080.0000   -4.73686
249120.0000   -4.90779
249160.0000   -4.83372
249200.0000   -4.90775
249240.0000   -4.86242
249280.0000   -6.32860
249320.0000   -5.73663
249360.0000   -4.66759
249400.0000   -5.56073
249440.0000   -4.70470
249480.0000   -4.51366
249520.0000   -5.17686
249560.0000   -4.19388
249600.0000   -4.53214
249640.0000   -5.63249
249680.0000   -6.37854
249720.0000   -6.02399
249760.0000   -6.07767
249800.0000   -6.01789
249840.0000   -5.01489
249880.0000   -5.29161
249920.0000   -5.79515
249960.0000   -4.00479
250000.0000   -5.14565
250040.0000   -5.03420
250080.0000   -4.77848
250120.0000   -4.23993
250160.0000   -4.76289
250200.0000   -4.51702
250240.0000   -4.15015
250280.0000   -5.15245
250320.0000   -5.37774
250360.0000   -4.56845
250400.0000   -5.13642
250440.0000   -5.36014
250480.0000   -4.73691
250520.0000   -5.72941
250560.0000   -4.20292
250600.0000   -4.53314
250640.0000   -4.70632
250680.0000   -4.36431
250720.0000   -5.70049
250760.0000   -4.99183
250800.0000   -5.09910
250840.0000   -3.95286
250880.0000   -4.93026
250920.0000   -3.37668
250960.0000   -4.68654
251000.0000   -4.35929
251040.0000   -4.13270
251080.0000   -4.13913
251120.0000   -4.55216
251160.0000   -4.38405
251200.0000   -4.06168
251240.0000   -4.38817
251280.0000   -4.10156
251320.0000   -4.32772
251360.0000   -5.03293
251400.0000   -4.93775
251440.0000   -5.59131
251480.0000   -5.91165
251520.0000   -5.16382
251560.0000   -4.80294
251600.0000   -5.60207
251640.0000   -6.75418
251680.0000   -5.28872
251720.0000   -5.99608
251760.0000   -5.52146
251800.0000   -6.38668
251840.0000   -6.10290
251880.0000   -5.83737
251920.0000   -5.35661
251960.0000   -5.55601
252000.0000   -5.08053
252040.0000   -5.36218
252080.0000   -5.99824
252120.0000   -5.71864
252160.0000   -5.94964
252200.0000   -5.44318
252240.0000   -4.71147
252280.0000   -4.48744
252320.0000   -5.49320
252360.0000   -5.41418
252400.0000   -5.25304
252440.0000   -5.08118
252480.0000   -4.58855
252520.0000   -4.75695
252560.0000   -5.19019
252600.0000   -4.59144
252640.0000   -4.33735
252680.0000   -4.43314
252720.0000   -5.00760
252760.0000   -5.25853
252800.0000   -5.13756
252840.0000   -5.34461
252880.0000   -5.64059
252920.0000   -5.69277
252960.0000   -5.51527
253000.0000   -4.93606
253040.0000   -5.94568
253080.0000   -4.84491
253120.0000   -4.47625
253160.0000   -4.89690
253200.0000   -6.02887
253240.0000   -4.91491
253280.0000   -4.55780
253320.0000   -4.55322
253360.0000   -4.19093
253400.0000   -5.48497
253440.0000   -4.35017
253480.0000   -4.67906
253520.0000   -5.50843
253560.0000   -4.59267
253600.0000   -3.74164
253640.0000   -4.97054
253680.0000   -4.00100
253720.0000   -4.72658
253760.0000   -4.65628
253800.0000   -5.59052
253840.0000   -4.92155
253880.0000   -5.12611
253920.0000   -4.61620
253960.0000   -5.67683
254000.0000   -5.35671
254040.0000   -5.50399
254080.0000   -5.01682
254120.0000   -5.18770
254160.0000   -4.77996
254200.0000   -4.39863
254240.0000   -5.13570
254280.0000   -5.29448
254320.0000   -5.33036
254360.0000   -4.80429
254400.0000   -4.35881
254440.0000   -4.57853
254480.0000   -4.62464
254520.0000   -4.11128
254560.0000   -5.57536
254600.0000   -4.35779
254640.0000   -6.54456
254680.0000   -5.37236
254720.0000   -4.91118
254760.0000   -5.10401
254800.0000   -5.22072
254840.0000   -6.04755
254880.0000   -4.91598
254920.0000   -4.64757
254960.0000   -3.29899
255000.0000   -5.42265
255040.0000   -4.67246
255080.0000   -3.80433
255120.0000   -5.03847
255160.0000   -4.90967
255200.0000   -5.07240
255240.0000   -5.06669
255280.0000   -5.83338
255320.0000   -5.57088
255360.0000   -5.85298
255400.0000   -5.30638
255440.0000   -5.32325
255480.0000   -4.89412
255520.0000   -5.04705
255560.0000   -5.76430
255600.0000   -4.34085
255640.0000   -4.52432
255680.0000   -5.09162
255720.0000   -4.89629
255760.0000   -5.06246
255800.0000   -5.32454
255840.0000   -5.67581
255880.0000   -5.63447
255920.0000   -5.43217
255960.0000   -4.57805
256000.0000   -5.41317
256040.0000   -4.39943
256080.0000   -5.08747
256120.0000   -4.88956
256160.0000   -4.98514
256200.0000   -3.95242
256240.0000   -4.12256
256280.0000   -5.20443
256320.0000   -4.46587
256360.0000   -4.55297
256400.0000   -4.40962
256440.0000   -5.26251
256480.0000   -5.08287
256520.0000   -5.49977
256560.0000   -4.99031
256600.0000   -5.32581
256640.0000   -4.42369
256680.0000   -5.39394
256720.0000   -4.53601
256760.0000   -4.78903
256800.0000   -4.05038
256840.0000   -4.86774
256880.0000   -4.35429
256920.0000   -4.93496
256960.0000   -4.42478
257000.0000   -3.87492
257040.0000   -4.77786
257080.0000   -4.03206
257120.0000   -4.48489
257160.0000   -3.41179
257200.0000   -5.23740
257240.0000   -4.00987
257280.0000   -3.99339
257320.0000   -4.24902
257360.0000   -4.81359
257400.0000   -4.10456
257440.0000   -5.29100
257480.0000   -4.90191
257520.0000   -3.76152
257560.0000   -3.97168
257600.0000   -4.93364
257640.0000   -4.91561
257680.0000   -5.37627
257720.0000   -4.59471
257760.0000   -5.22412
257800.0000   -5.64097
257840.0000   -5.33682
257880.0000   -4.73347
257920.0000   -4.61482
257960.0000   -3.61549
258000.0000   -4.99611
258040.0000   -4.66663
258080.0000   -4.64067
258120.0000   -4.87326
258160.0000   -5.00586
258200.0000   -5.55504
258240.0000   -5.79295
258280.0000   -5.71294
258320.0000   -5.53875
258360.0000   -5.57429
258400.0000   -4.94923
258440.0000   -5.80957
258480.0000   -6.23267
258520.0000   -5.94877
258560.0000   -5.27213
258600.0000   -4.75251
258640.0000   -4.49343
258680.0000   -4.69030
258720.0000   -5.02309
258760.0000   -4.20604
258800.0000   -3.50809
258840.0000   -4.87641
258880.0000   -5.26821
258920.0000   -4.87423
258960.0000   -3.91102
259000.0000   -4.17196
259040.0000   -3.88841
259080.0000   -5.94346
259120.0000   -4.76244
259160.0000   -4.26985
259200.0000   -5.02092
259240.0000   -4.59720
259280.0000   -3.75593
259320.0000   -5.94308
259360.0000   -5.35270
259400.0000   -4.95861
259440.0000   -3.95938
259480.0000   -4.54788
259520.0000   -5.32624
259560.0000   -4.70033
259600.0000   -4.94968
259640.0000   -4.46143
259680.0000   -4.99260
259720.0000   -5.85489
259760.0000   -5.78217
259800.0000   -5.25188
259840.0000   -4.45298
259880.0000   -4.54686
259920.0000   -5.16886
259960.0000   -5.87730
260000.0000   -5.32087
260040.0000   -4.77666
260080.0000   -5.24222
260120.0000   -4.83338
260160.0000   -5.00376
260200.0000   -4.85337
260240.0000   -4.90159
260280.0000   -4.52985
260320.0000   -5.22729
260360.0000   -5.22027
260400.0000   -5.08718
260440.0000   -6.20696
260480.0000   -5.25767
260520.0000   -4.89474
260560.0000   -5.19555
260600.0000   -4.38238
260640.0000   -4.87966
260680.0000   -4.68674
260720.0000   -4.22465
260760.0000   -4.25074
260800.0000   -4.31014
260840.0000   -5.90996
260880.0000   -5.58594
260920.0000   -5.53297
260960.0000   -5.12634
261000.0000   -5.50114
261040.0000   -6.17417
261080.0000   -4.40453
261120.0000   -4.57307
261160.0000   -4.45282
261200.0000   -4.68825
261240.0000   -4.72497
261280.0000   -4.14932
261320.0000   -5.30870
261360.0000   -4.47020
261400.0000   -4.58370
261440.0000   -5.21796
261480.0000   -4.79801
261520.0000   -5.11599
261560.0000   -5.24009
261600.0000   -5.22131
261640.0000   -4.44104
261680.0000   -5.66790
261720.0000   -5.70683
261760.0000   -5.29691
261800.0000   -5.46677
261840.0000   -5.63074
261880.0000   -5.58888
261920.0000   -5.91470
261960.0000   -5.37082
262000.0000   -4.67893
262040.0000   -6.16634
262080.0000   -5.04754
262120.0000   -4.01029
262160.0000   -4.20747
262200.0000   -5.05153
262240.0000   -4.28875
262280.0000   -4.18491
262320.0000   -4.75206
262360.0000   -4.68086
262400.0000   -4.49105
262440.0000   -4.88400
262480.0000   -5.55762
262520.0000   -5.39919
262560.0000   -4.65481
262600.0000   -4.60827
262640.0000   -6.07103
262680.0000   -5.14121
262720.0000   -5.54656
262760.0000   -5.35033
262800.0000   -4.93531
262840.0000   -4.69680
262880.0000   -4.27037
262920.0000   -5.18812
262960.0000   -5.17224
263000.0000   -5.10912
263040.0000   -5.06105
263080.0000   -5.07867
263120.0000   -3.99209
263160.0000   -5.17935
263200.0000   -5.59553
263240.0000   -4.51251
263280.0000   -4.66384
263320.0000   -5.28358
263360.0000   -4.54705
263400.0000   -5.17312
263440.0000   -4.73818
263480.0000   -4.53789
263520.0000   -4.95747
263560.0000   -4.25947
263600.0000   -4.79975
263640.0000   -3.89445
263680.0000   -3.74183
263720.0000   -4.81390
263760.0000   -4.67355
263800.0000   -3.50556
263840.0000   -4.28620
263880.0000   -4.59128
263920.0000   -4.51161
263960.0000   -3.98479
264000.0000   -4.59696
264040.0000   -3.92409
264080.0000   -5.22932
264120.0000   -5.65564
264160.0000   -4.95147
264200.0000   -4.43660
264240.0000   -5.53837
264280.0000   -5.08975
264320.0000   -4.37408
264360.0000   -5.08019
264400.0000   -4.93969
264440.0000   -5.59147
264480.0000   -4.68365
264520.0000   -4.61937
264560.0000   -5.19459
264600.0000   -4.55872
264640.0000   -4.96013
264680.0000   -3.81124
264720.0000   -4.72599
264760.0000   -5.35899
264800.0000   -5.39726
264840.0000   -5.02733
264880.0000   -4.48788
264920.0000   -5.69215
264960.0000   -3.98148
265000.0000   -5.38082
265040.0000   -5.42089
265080.0000   -5.40909
265120.0000   -6.30016
265160.0000   -6.12353
265200.0000   -5.66361
265240.0000   -4.92418
265280.0000   -5.09437
265320.0000   -4.63392
265360.0000   -4.97093
265400.0000   -5.61630
265440.0000   -5.66934
265480.0000   -6.52950
265520.0000   -5.91478
265560.0000   -6.45659
265600.0000   -6.45436
265640.0000   -6.27189
265680.0000   -6.62702
265720.0000   -5.41817
265760.0000   -5.22509
265800.0000   -6.77504
265840.0000   -4.90815
265880.0000   -5.13640
265920.0000   -6.08718
265960.0000   -6.02537
266000.0000   -5.26975
266040.0000   -5.74734
266080.0000   -5.48641
266120.0000   -6.23621
266160.0000   -6.15752
266200.0000   -6.19344
266240.0000   -6.77405
266280.0000   -6.58281
266320.0000   -5.84145
266360.0000   -6.34641
266400.0000   -4.72929
266440.0000   -4.60882
266480.0000   -4.82287
266520.0000   -6.68617
266560.0000   -6.01679
266600.0000   -6.47517
266640.0000   -6.97365
266680.0000   -5.75831
266720.0000   -5.37504
266760.0000   -5.01582
266800.0000   -6.26411
266840.0000   -6.10404
266880.0000   -6.05917
266920.0000   -5.98883
266960.0000   -5.93060
267000.0000   -5.19944
267040.0000   -6.84389
267080.0000   -6.02946
267120.0000   -6.29333
267160.0000   -5.09526
267200.0000   -5.06932
267240.0000   -5.49919
267280.0000   -5.54924
267320.0000   -5.30132
267360.0000   -6.15877
267400.0000   -6.29596
267440.0000   -5.90031
267480.0000   -5.56684
267520.0000   -5.25366
267560.0000   -4.92358
267600.0000   -5.56629
267640.0000   -4.88522
267680.0000   -5.17915
267720.0000   -5.04773
267760.0000   -6.48388
267800.0000   -6.17519
267840.0000   -5.87713
267880.0000   -4.32345
267920.0000   -5.24727
267960.0000   -5.30466
268000.0000   -5.14314
268040.0000   -4.48413
268080.0000   -4.62446
268120.0000   -6.24201
268160.0000   -5.76162
268200.0000   -5.36116
268240.0000   -4.95082
268280.0000   -5.81234
268320.0000   -4.66665
268360.0000   -4.87917
268400.0000   -5.00856
268440.0000   -5.64528
268480.0000   -4.68098
268520.0000   -4.59620
268560.0000   -4.56882
268600.0000   -5.24961
268640.0000   -5.31348
268680.0000   -4.20221
268720.0000   -5.80813
268760.0000   -5.06721
268800.0000   -4.59363
268840.0000   -4.08267
268880.0000   -5.29838
268920.0000   -4.88590
268960.0000   -4.66904
269000.0000   -4.68346
269040.0000   -5.14416
269080.0000   -5.03236
269120.0000   -4.88779
269160.0000   -4.84871
269200.0000   -4.73340
269240.0000   -4.76275
269280.0000   -3.98990
269320.0000   -3.73063
269360.0000   -3.95642
269400.0000   -4.59997
269440.0000   -4.54070
269480.0000   -4.56342
269520.0000   -5.01770
269560.0000   -4.99158
269600.0000   -4.66692
269640.0000   -4.51494
269680.0000   -4.67406
269720.0000   -4.89064
269760.0000   -4.60980
269800.0000   -3.90441
269840.0000   -4.25477
269880.0000   -4.82370
269920.0000   -5.08887
269960.0000   -5.08890
270000.0000   -5.36319
270040.0000   -5.07975
270080.0000   -5.83313
270120.0000   -4.97348
270160.0000   -5.59940
270200.0000   -5.28868
270240.0000   -5.23356
270280.0000   -4.15387
270320.0000   -5.63292
270360.0000   -5.52268
270400.0000   -5.71512
270440.0000   -5.15203
270480.0000   -4.46156
270520.0000   -5.38618
270560.0000   -5.34093
270600.0000   -5.69245
270640.0000   -4.62109
270680.0000   -5.13300
270720.0000   -4.61982
270760.0000   -5.02064
270800.0000   -5.17084
270840.0000   -5.72152
270880.0000   -5.04372
270920.0000   -4.94639
270960.0000   -5.36305
271000.0000   -5.58394
271040.0000   -5.44011
271080.0000   -5.27979
271120.0000   -5.73637
271160.0000   -5.17672
271200.0000   -5.48327
271240.0000   -5.32244
271280.0000   -4.03410
271320.0000   -5.17159
271360.0000   -4.87258
271400.0000   -5.63090
271440.0000   -5.34178
271480.0000   -4.17544
271520.0000   -4.79101
271560.0000   -4.51713
271600.0000   -4.84053
271640.0000   -4.20903
271680.0000   -4.18282
271720.0000   -4.29945
271760.0000   -4.58680
271800.0000   -4.78824
271840.0000   -4.69162
271880.0000   -4.29893
271920.0000   -4.96714
271960.0000   -5.80719
272000.0000   -5.90714
272040.0000   -5.43317
272080.0000   -4.70203
272120.0000   -5.03319
272160.0000   -5.09190
272200.0000   -5.16125
272240.0000   -4.86531
272280.0000   -4.67647
272320.0000   -5.60465
272360.0000   -6.22421
272400.0000   -4.95092
272440.0000   -6.02896
272480.0000   -5.15601
272520.0000   -6.53687
272560.0000   -5.42761
272600.0000   -5.93643
272640.0000   -5.05479
272680.0000   -5.39866
272720.0000   -4.31890
272760.0000   -5.54795
272800.0000   -6.00550
272840.0000   -5.45191
272880.0000   -5.85459
272920.0000   -5.67244
272960.0000   -5.54649
273000.0000   -5.01566
273040.0000   -4.47238
273080.0000   -4.02375
273120.0000   -4.37665
273160.0000   -5.17597
273200.0000   -4.97717
273240.0000   -4.66010
273280.0000   -5.16238
273320.0000   -4.49347
273360.0000   -5.45437
273400.0000   -4.52314
273440.0000   -4.94559
273480.0000   -4.61121
273520.0000   -4.52595
273560.0000   -4.41660
273600.0000   -4.06361
273640.0000   -3.96533
273680.0000   -4.36002
273720.0000   -5.25341
273760.0000   -4.16183
273800.0000   -4.73083
273840.0000   -5.17713
273880.0000   -4.46635
273920.0000   -5.12987
273960.0000   -4.66180
274000.0000   -4.43781
274040.0000   -4.20139
274080.0000   -5.03707
274120.0000   -4.89182
274160.0000   -4.74716
274200.0000   -4.95837
274240.0000   -4.74429
274280.0000   -4.84187
274320.0000   -4.39850
274360.0000   -4.80533
274400.0000   -4.55760
274440.0000   -4.31697
274480.0000   -4.48202
274520.0000   -5.04078
274560.0000   -5.23455
274600.0000   -5.10346
274640.0000   -6.07340
274680.0000   -6.45332
274720.0000   -5.37447
274760.0000   -5.54942
274800.0000   -5.32066
274840.0000   -5.38159
274880.0000   -5.39204
274920.0000   -5.52015
274960.0000   -5.63903
275000.0000   -6.11535
275040.0000   -4.81893
275080.0000   -5.50857
275120.0000   -5.42229
275160.0000   -5.69912
275200.0000   -5.84529
275240.0000   -5.43973
275280.0000   -6.51871
275320.0000   -6.47147
275360.0000   -6.09016
275400.0000   -6.16933
275440.0000   -5.79725
275480.0000   -6.14523
275520.0000   -5.51992
275560.0000   -5.08234
275600.0000   -5.65058
275640.0000   -5.07071
275680.0000   -5.28965
275720.0000   -4.65777
275760.0000   -5.92181
275800.0000   -5.05758
275840.0000   -5.73807
275880.0000   -4.52272
275920.0000   -5.49132
275960.0000   -4.85626
276000.0000   -4.80940
276040.0000   -4.61806
276080.0000   -4.58825
276120.0000   -5.38877
276160.0000   -5.60754
276200.0000   -5.88994
276240.0000   -4.91034
276280.0000   -5.01252
276320.0000   -5.17859
276360.0000   -4.34041
276400.0000   -6.54014
276440.0000   -4.19376
276480.0000   -4.49410
276520.0000   -5.31366
276560.0000   -5.41791
276600.0000   -5.45694
276640.0000   -4.49821
276680.0000   -4.98901
276720.0000   -5.11304
276760.0000   -4.56745
276800.0000   -4.79863
276840.0000   -6.03028
276880.0000   -5.60413
276920.0000   -5.61349
276960.0000   -6.18188
277000.0000   -6.13723
277040.0000   -6.23023
277080.0000   -5.40043
277120.0000   -5.41895
277160.0000   -5.51386
277200.0000   -5.24481
277240.0000   -5.04454
277280.0000   -6.32800
277320.0000   -5.14383
277360.0000   -5.56484
277400.0000   -4.60893
277440.0000   -5.04272
277480.0000   -5.15422
277520.0000   -5.57965
277560.0000   -4.97570
277600.0000   -4.97174
277640.0000   -4.20833
277680.0000   -5.80328
277720.0000   -5.67602
277760.0000   -5.31810
277800.0000   -4.52609
277840.0000   -5.68951
277880.0000   -5.41767
277920.0000   -5.49935
277960.0000   -5.33190
278000.0000   -5.49787
278040.0000   -5.18646
278080.0000   -5.25697
278120.0000   -5.56225
278160.0000   -5.10426
278200.0000   -5.66007
278240.0000   -5.42301
278280.0000   -5.49906
278320.0000   -4.78045
278360.0000   -5.29649
278400.0000   -5.51927
278440.0000   -5.35150
278480.0000   -6.23760
278520.0000   -5.30295
278560.0000   -5.01314
278600.0000   -4.93038
278640.0000   -5.00481
278680.0000   -4.42539
278720.0000   -4.72853
278760.0000   -4.36460
278800.0000   -5.06071
278840.0000   -5.67749
278880.0000   -5.30461
278920.0000   -4.53482
278960.0000   -4.73215
279000.0000   -5.17838
279040.0000   -5.08299
279080.0000   -5.64271
279120.0000   -6.10532
279160.0000   -5.66138
279200.0000   -5.65950
279240.0000   -4.96995
279280.0000   -5.51424
279320.0000   -5.78531
279360.0000   -5.49400
279400.0000   -4.41105
279440.0000   -4.82421
279480.0000   -4.93291
279520.0000   -4.43010
279560.0000   -4.21796
279600.0000   -3.93209
279640.0000   -4.69702
279680.0000   -5.08170
279720.0000   -5.36764
279760.0000   -4.80409
279800.0000   -5.93437
279840.0000   -5.27988
279880.0000   -6.07093
279920.0000   -5.12553
279960.0000   -5.20216
280000.0000   -3.55979
280040.0000   -4.44173
280080.0000   -4.12633
280120.0000   -4.41109
280160.0000   -4.58470
280200.0000   -5.72338
280240.0000   -4.62852
280280.0000   -5.20318
280320.0000   -4.27048
280360.0000   -5.53174
280400.0000   -5.28024
280440.0000   -4.02947
280480.0000   -5.01638
280520.0000   -5.08227
280560.0000   -4.74075
280600.0000   -4.70269
280640.0000   -5.20384
280680.0000   -5.03240
280720.0000   -4.98492
280760.0000   -5.25788
280800.0000   -4.16875
280840.0000   -3.88600
280880.0000   -4.63310
280920.0000   -4.94544
280960.0000   -4.36800
281000.0000   -5.03695
281040.0000   -4.87842
281080.0000   -5.05036
281120.0000   -4.46888
281160.0000   -4.04482
281200.0000   -4.20716
281240.0000   -4.78408
281280.0000   -4.43565
281320.0000   -4.87858
281360.0000   -4.78960
281400.0000   -5.08937
281440.0000   -5.36619
281480.0000   -4.64111
281520.0000   -5.59180
281560.0000   -4.48342
281600.0000   -5.15242
281640.0000   -5.17108
281680.0000   -5.35969
281720.0000   -3.60147
281760.0000   -4.14829
281800.0000   -5.63854
281840.0000   -5.14336
281880.0000   -4.42293
281920.0000   -4.28107
281960.0000   -4.08152
282000.0000   -4.57524
282040.0000   -4.58047
282080.0000   -4.61979
282120.0000   -5.21842
282160.0000   -4.70481
282200.0000   -5.03891
282240.0000   -4.57646
282280.0000   -4.95826
282320.0000   -5.06621
282360.0000   -4.51540
282400.0000   -5.75029
282440.0000   -4.96533
282480.0000   -5.84431
282520.0000   -5.93382
282560.0000   -5.06392
282600.0000   -5.67974
282640.0000   -5.76759
282680.0000   -6.48426
282720.0000   -6.05149
282760.0000   -5.28204
282800.0000   -5.44056
282840.0000   -4.89983
282880.0000   -4.33047
282920.0000   -5.91147
282960.0000   -5.05237
283000.0000   -5.36960
283040.0000   -3.96915
283080.0000   -5.01613
283120.0000   -5.46295
283160.0000   -5.67678
283200.0000   -4.98398
283240.0000   -4.70992
283280.0000   -4.63529
283320.0000   -5.76692
283360.0000   -4.80579
283400.0000   -4.86020
283440.0000   -5.18805
283480.0000   -4.44782
283520.0000   -4.93717
283560.0000   -4.89261
283600.0000   -5.65695
283640.0000   -4.97774
283680.0000   -4.79738
283720.0000   -4.36281
283760.0000   -3.64152
283800.0000   -3.94453
283840.0000   -4.16732
283880.0000   -4.54433
283920.0000   -4.68124
283960.0000   -4.04656
284000.0000   -4.31403
284040.0000   -4.70814
284080.0000   -5.05860
284120.0000   -5.29851
284160.0000   -6.09209
284200.0000   -5.61726
284240.0000   -5.42482
284280.0000   -4.43906
284320.0000   -5.05549
284360.0000   -5.68184
284400.0000   -5.83493
284440.0000   -5.18627
284480.0000   -4.95688
284520.0000   -4.87404
284560.0000   -4.38232
284600.0000   -4.31175
284640.0000   -4.09323
284680.0000   -4.56521
284720.0000   -4.42273
284760.0000   -5.20012
284800.0000   -5.53886
284840.0000   -4.66771
284880.0000   -4.47312
284920.0000   -4.82027
284960.0000   -4.96004
285000.0000   -4.49590
285040.0000   -4.57837
285080.0000   -4.45715
285120.0000   -4.08851
285160.0000   -4.09068
285200.0000   -4.89257
285240.0000   -4.95122
285280.0000   -5.19852
285320.0000   -4.87510
285360.0000   -4.68128
285400.0000   -4.31335
285440.0000   -4.76913
285480.0000   -5.80095
285520.0000   -4.27064
285560.0000   -4.60215
285600.0000   -4.73156
285640.0000   -4.87055
285680.0000   -4.36309
285720.0000   -4.96146
285760.0000   -3.88473
285800.0000   -5.03275
285840.0000   -4.54026
285880.0000   -5.45439
285920.0000   -5.34766
285960.0000   -4.57446
286000.0000   -5.14767
286040.0000   -5.12712
286080.0000   -4.47639
286120.0000   -4.82052
286160.0000   -4.59754
286200.0000   -4.94698
286240.0000   -4.62003
286280.0000   -5.07989
286320.0000   -4.82864
286360.0000   -5.20840
286400.0000   -5.22414
286440.0000   -3.92675
286480.0000   -3.63600
286520.0000   -4.56924
286560.0000   -5.15273
286600.0000   -4.49298
286640.0000   -4.55889
286680.0000   -4.46130
286720.0000   -4.61917
286760.0000   -4.10906
286800.0000   -4.07343
286840.0000   -3.93424
286880.0000   -3.60524
286920.0000   -4.95909
286960.0000   -4.20401
287000.0000   -4.50371
287040.0000   -4.56838
287080.0000   -5.09359
287120.0000   -4.02305
287160.0000   -3.15926
287200.0000   -5.30279
287240.0000   -4.42867
287280.0000   -4.74729
287320.0000   -3.96053
287360.0000   -4.52208
287400.0000   -3.98342
287440.0000   -4.58677
287480.0000   -5.59086
287520.0000   -4.22510
287560.0000   -4.71714
287600.0000   -4.44057
287640.0000   -4.65207
287680.0000   -4.74508
287720.0000   -4.68692
287760.0000   -5.37097
287800.0000   -4.56678
287840.0000   -5.06416
287880.0000   -5.13138
287920.0000   -4.77101
287960.0000   -4.35875
288000.0000   -5.69983
288040.0000   -3.56320
288080.0000   -3.64347
288120.0000   -4.77924
288160.0000   -4.57430
288200.0000   -5.69886
288240.0000   -6.07017
288280.0000   -5.81715
288320.0000   -4.51787
288360.0000   -5.35290
288400.0000   -4.68091
288440.0000   -4.38830
288480.0000   -4.87808
288520.0000   -4.56516
288560.0000   -5.25992
288600.0000   -5.37700
288640.0000   -4.31914
288680.0000   -5.03553
288720.0000   -4.90390
288760.0000   -4.45815
288800.0000   -5.14565
288840.0000   -5.72919
288880.0000   -4.87948
288920.0000   -4.82574
288960.0000   -4.75045
289000.0000   -5.25734
289040.0000   -5.62704
289080.0000   -4.17517
289120.0000   -4.92979
289160.0000   -5.01527
289200.0000   -5.36516
289240.0000   -5.69831
289280.0000   -5.44565
289320.0000   -4.87587
289360.0000   -4.65387
289400.0000   -4.74894
289440.0000   -4.72051
289480.0000   -4.30173
289520.0000   -4.76615
289560.0000   -4.60034
289600.0000   -4.15782
289640.0000   -4.36751
289680.0000   -4.82595
289720.0000   -4.71086
289760.0000   -4.12370
289800.0000   -4.63127
289840.0000   -4.23054
289880.0000   -4.28805
289920.0000   -4.33774
289960.0000   -4.57456
290000.0000   -4.46886
290040.0000   -4.39335
290080.0000   -4.61468
290120.0000   -4.78031
290160.0000   -4.08570
290200.0000   -3.46859
290240.0000   -3.70149
290280.0000   -3.98151
290320.0000   -3.31712
290360.0000   -4.86025
290400.0000   -3.99720
290440.0000   -3.60914
290480.0000   -3.92055
290520.0000   -3.70718
290560.0000   -4.43404
290600.0000   -4.91486
290640.0000   -5.59971
290680.0000   -3.85502
290720.0000   -4.15764
290760.0000   -3.91457
290800.0000   -4.68513
290840.0000   -4.37460
290880.0000   -5.23817
290920.0000   -3.82006
290960.0000   -4.01458
291000.0000   -3.97406
291040.0000   -4.36588
291080.0000   -4.39252
291120.0000   -4.91484
291160.0000   -4.93402
291200.0000   -4.49091
291240.0000   -5.46686
291280.0000   -5.28306
291320.0000   -4.54544
291360.0000   -5.44963
291400.0000   -5.08171
291440.0000   -5.74294
291480.0000   -6.45773
291520.0000   -5.58141
291560.0000   -4.10474
291600.0000   -5.34507
291640.0000   -4.95645
291680.0000   -5.03116
291720.0000   -4.38798
291760.0000   -4.03156
291800.0000   -3.68626
291840.0000   -3.99861
291880.0000   -4.22909
291920.0000   -4.96746
291960.0000   -4.84345
292000.0000   -4.13241
292040.0000   -5.03059
292080.0000   -5.05212
292120.0000   -4.66422
292160.0000   -4.75699
292200.0000   -4.48339
292240.0000   -4.34942
292280.0000   -4.94225
292320.0000   -4.17208
292360.0000   -5.16504
292400.0000   -4.90926
292440.0000   -4.33700
292480.0000   -3.79750
292520.0000   -4.97135
292560.0000   -4.46780
292600.0000   -4.46241
292640.0000   -4.53731
292680.0000   -5.45307
292720.0000   -5.19507
292760.0000   -4.53278
292800.0000   -4.23908
292840.0000   -4.55543
292880.0000   -4.83627
292920.0000   -3.55297
292960.0000   -4.55207
293000.0000   -4.19409
293040.0000   -5.07983
293080.0000   -4.18197
293120.0000   -4.34543
293160.0000   -4.22258
293200.0000   -3.87557
293240.0000   -4.83434
293280.0000   -4.75439
293320.0000   -4.65547
293360.0000   -3.98886
293400.0000   -3.79277
293440.0000   -5.13080
293480.0000   -4.88102
293520.0000   -4.44343
293560.0000   -4.42817
293600.0000   -4.44985
293640.0000   -4.62871
293680.0000   -3.32998
293720.0000   -5.00242
293760.0000   -4.08498
293800.0000   -5.08328
293840.0000   -4.58129
293880.0000   -4.67648
293920.0000   -4.53027
293960.0000   -4.70088
294000.0000   -4.44743
294040.0000   -4.77155
294080.0000   -4.77049
294120.0000   -4.55677
294160.0000   -4.88781
294200.0000   -5.27631
294240.0000   -5.35631
294280.0000   -6.37948
294320.0000   -4.56588
294360.0000   -4.69015
294400.0000   -4.37091
294440.0000   -5.20675
294480.0000   -5.56556
294520.0000   -4.85917
294560.0000   -4.95116
294600.0000   -5.05625
294640.0000   -5.18373
294680.0000   -5.47180
294720.0000   -4.57647
294760.0000   -5.25142
294800.0000   -4.90632
294840.0000   -4.95460
294880.0000   -5.11781
294920.0000   -5.56817
294960.0000   -5.06713
295000.0000   -5.27136
295040.0000   -5.07329
295080.0000   -5.90090
295120.0000   -5.47075
295160.0000   -4.42227
295200.0000   -4.96889
295240.0000   -4.59998
295280.0000   -4.70101
295320.0000   -5.19313
295360.0000   -5.54586
295400.0000   -4.75272
295440.0000   -4.12103
295480.0000   -4.08139
295520.0000   -3.62457
295560.0000   -4.07910
295600.0000   -5.08044
295640.0000   -4.57477
295680.0000   -4.72038
295720.0000   -3.68222
295760.0000   -4.49670
295800.0000   -4.44055
295840.0000   -4.71686
295880.0000   -4.95808
295920.0000   -5.50444
295960.0000   -5.20921
296000.0000   -4.72063
296040.0000   -5.03924
296080.0000   -4.43209
296120.0000   -4.14667
296160.0000   -4.38330
296200.0000   -4.42110
296240.0000   -4.51102
296280.0000   -4.80847
296320.0000   -4.88748
296360.0000   -4.42293
296400.0000   -4.72894
296440.0000   -4.41163
296480.0000   -4.55256
296520.0000   -5.12266
296560.0000   -4.87979
296600.0000   -5.23485
296640.0000   -5.12203
296680.0000   -4.50862
296720.0000   -4.61789
296760.0000   -4.14721
296800.0000   -4.73152
296840.0000   -4.63121
296880.0000   -5.26475
296920.0000   -4.07945
296960.0000   -4.60923
297000.0000   -4.57619
297040.0000   -4.41097
297080.0000   -4.63862
297120.0000   -4.78564
297160.0000   -4.20776
297200.0000   -4.52911
297240.0000   -4.44317
297280.0000   -5.49697
297320.0000   -5.09267
297360.0000   -5.20465
297400.0000   -5.14480
297440.0000   -6.21989
297480.0000   -6.11847
297520.0000   -5.13412
297560.0000   -4.85019
297600.0000   -4.75247
297640.0000   -3.44472
297680.0000   -4.68678
297720.0000   -4.82644
297760.0000   -5.07274
297800.0000   -4.87337
297840.0000   -4.19554
297880.0000   -3.83938
297920.0000   -5.22866
297960.0000   -5.19763
298000.0000   -5.22637
298040.0000   -4.72434
298080.0000   -5.24339
298120.0000   -4.57665
298160.0000   -5.56133
298200.0000   -4.89516
298240.0000   -5.58018
298280.0000   -5.14367
298320.0000   -4.47456
298360.0000   -4.46334
298400.0000   -5.31359
298440.0000   -4.47409
298480.0000   -5.55105
298520.0000   -4.89743
298560.0000   -4.73751
298600.0000   -4.75073
298640.0000   -5.32941
298680.0000   -4.72138
298720.0000   -5.47451
298760.0000   -5.05946
298800.0000   -5.14270
298840.0000   -4.87047
298880.0000   -4.92143
298920.0000   -5.04440
298960.0000   -4.36486
299000.0000   -5.19891
299040.0000   -4.78862
299080.0000   -4.86471
299120.0000   -5.44318
299160.0000   -5.41039
299200.0000   -4.87239
299240.0000   -5.90459
299280.0000   -5.56855
299320.0000   -6.03037
299360.0000   -5.46970
299400.0000   -5.20062
299440.0000   -4.89812
299480.0000   -4.43344
299520.0000   -5.22287
299560.0000   -5.23295
299600.0000   -4.98889
299640.0000   -5.12213
299680.0000   -5.61084
299720.0000   -4.92711
299760.0000   -5.13464
299800.0000   -4.75805
299840.0000   -4.64919
299880.0000   -5.71182
299920.0000   -5.53173
299960.0000   -4.80693
300000.0000   -4.74712
300040.0000   -5.21003
300080.0000   -5.48886
300120.0000   -5.50537
300160.0000   -5.13154
300200.0000   -4.95470
300240.0000   -5.52406
300280.0000   -4.36776
300320.0000   -4.21772
300360.0000   -4.63872
300400.0000   -4.91504
300440.0000   -5.32809
300480.0000   -4.45879
300520.0000   -4.83742
300560.0000   -4.77341
300600.0000   -5.84693
300640.0000   -5.85032
300680.0000   -4.94401
300720.0000   -5.47956
300760.0000   -4.80792
300800.0000   -4.30378
300840.0000   -5.31615
300880.0000   -4.86485
300920.0000   -5.83430
300960.0000   -5.75917
301000.0000   -5.20010
301040.0000   -5.69807
301080.0000   -5.26695
301120.0000   -4.94700
301160.0000   -4.26370
301200.0000   -4.80482
301240.0000   -5.02886
301280.0000   -4.77949
301320.0000   -4.85179
301360.0000   -4.64583
301400.0000   -5.28088
301440.0000   -4.46180
301480.0000   -4.36892
301520.0000   -4.31056
301560.0000   -5.76101
301600.0000   -4.35270
301640.0000   -4.73960
301680.0000   -3.64535
301720.0000   -4.66039
301760.0000   -5.08162
301800.0000   -5.48475
301840.0000   -4.94914
301880.0000   -5.24787
301920.0000   -5.53343
301960.0000   -5.37882
302000.0000   -4.27541
302040.0000   -4.49559
302080.0000   -4.62065
302120.0000   -5.90033
302160.0000   -5.98851
302200.0000   -3.95598
302240.0000   -5.09795
302280.0000   -4.71929
302320.0000   -4.29741
302360.0000   -5.44661
302400.0000   -4.87616
302440.0000   -5.16942
302480.0000   -4.97012
302520.0000   -4.98352
302560.0000   -5.72890
302600.0000   -5.12705
302640.0000   -5.16301
302680.0000   -5.21937
302720.0000   -5.12500
302760.0000   -4.74248
302800.0000   -6.08969
302840.0000   -5.81099
302880.0000   -5.88877
302920.0000   -5.47210
302960.0000   -5.30988
303000.0000   -3.84190
303040.0000   -4.91794
303080.0000   -4.13459
303120.0000   -5.06654
303160.0000   -5.08698
303200.0000   -5.09473
303240.0000   -4.45117
303280.0000   -4.57805
303320.0000   -4.84970
303360.0000   -5.02778
303400.0000   -5.62369
303440.0000   -5.67526
303480.0000   -4.16389
303520.0000   -4.93765
303560.0000   -5.84284
303600.0000   -4.83070
303640.0000   -5.04205
303680.0000   -4.87317
303720.0000   -4.53785
303760.0000   -4.90121
303800.0000   -5.26318
303840.0000   -5.05783
303880.0000   -4.88507
303920.0000   -4.00021
303960.0000   -4.57780
304000.0000   -4.75123
304040.0000   -4.87923
304080.0000   -4.76708
304120.0000   -5.54565
304160.0000   -4.70845
304200.0000   -5.49483
304240.0000   -4.53516
304280.0000   -5.72657
304320.0000   -6.24153
304360.0000   -5.17340
304400.0000   -4.50947
304440.0000   -4.63989
304480.0000   -6.18580
304520.0000   -5.92778
304560.0000   -4.87143
304600.0000   -5.82500
304640.0000   -4.98766
304680.0000   -4.78147
304720.0000   -5.80251
304760.0000   -5.13301
304800.0000   -5.08922
304840.0000   -4.85482
304880.0000   -4.63815
304920.0000   -5.09908
304960.0000   -5.49068
305000.0000   -6.12470
305040.0000   -4.91420
305080.0000   -4.65794
305120.0000   -4.86079
305160.0000   -4.48885
305200.0000   -4.83421
305240.0000   -5.13366
305280.0000   -5.18376
305320.0000   -5.81357
305360.0000   -4.99798
305400.0000   -5.91252
305440.0000   -4.83630
305480.0000   -5.81686
305520.0000   -5.94152
305560.0000   -5.95400
305600.0000   -5.14898
305640.0000   -5.46735
305680.0000   -5.14887
305720.0000   -5.69649
305760.0000   -5.25832
305800.0000   -5.56205
305840.0000   -5.64980
305880.0000   -6.10818
305920.0000   -5.43533
305960.0000   -6.00957
306000.0000   -6.32398
306040.0000   -5.45053
306080.0000   -5.68235
306120.0000   -5.13906
306160.0000   -5.26419
306200.0000   -5.35336
306240.0000   -5.36961
306280.0000   -5.77493
306320.0000   -5.38184
306360.0000   -4.78758
306400.0000   -4.95363
306440.0000   -4.89943
306480.0000   -5.40571
306520.0000   -5.09098
306560.0000   -4.91502
306600.0000   -4.89588
306640.0000   -5.03295
306680.0000   -5.78859
306720.0000   -5.28347
306760.0000   -5.34659
306800.0000   -6.04463
306840.0000   -5.26482
306880.0000   -5.10524
306920.0000   -5.03654
306960.0000   -4.99382
307000.0000   -5.58392
307040.0000   -5.51710
307080.0000   -4.86540
307120.0000   -5.43795
307160.0000   -5.16113
307200.0000   -4.40828
307240.0000   -4.06594
307280.0000   -4.47622
307320.0000   -3.43679
307360.0000   -4.60701
307400.0000   -4.50896
307440.0000   -4.68140
307480.0000   -5.14237
307520.0000   -4.12183
307560.0000   -4.64645
307600.0000   -5.25953
307640.0000   -5.90448
307680.0000   -4.97681
307720.0000   -4.89751
307760.0000   -5.73541
307800.0000   -5.52976
307840.0000   -4.50388
307880.0000   -5.02129
307920.0000   -4.82015
307960.0000   -5.42514
308000.0000   -5.93939
308040.0000   -5.69581
308080.0000   -5.52607
308120.0000   -5.13192
308160.0000   -5.48759
308200.0000   -4.59971
308240.0000   -5.34306
308280.0000   -5.25819
308320.0000   -4.92427
308360.0000   -5.06903
308400.0000   -4.48618
308440.0000   -4.74437
308480.0000   -5.26833
308520.0000   -4.71742
308560.0000   -5.07640
308600.0000   -4.52478
308640.0000   -4.80724
308680.0000   -5.17146
308720.0000   -4.41308
308760.0000   -4.52863
308800.0000   -4.74383
308840.0000   -5.04287
308880.0000   -4.48461
308920.0000   -5.87821
308960.0000   -5.21080
309000.0000   -4.75226
309040.0000   -4.75739
309080.0000   -5.58597
309120.0000   -5.68859
309160.0000   -5.16193
309200.0000   -4.91060
309240.0000   -5.11798
309280.0000   -5.19025
309320.0000   -5.34921
309360.0000   -4.53302
309400.0000   -6.10783
309440.0000   -5.57636
309480.0000   -5.41827
309520.0000   -5.65892
309560.0000   -5.29603
309600.0000   -5.24483
309640.0000   -5.16436
309680.0000   -4.70284
309720.0000   -5.07922
309760.0000   -5.63168
309800.0000   -5.70758
309840.0000   -5.32733
309880.0000   -5.30585
309920.0000   -5.87530
309960.0000   -4.97078
310000.0000   -5.53488
310040.0000   -5.29985
310080.0000   -5.57643
310120.0000   -5.18855
310160.0000   -5.86129
310200.0000   -5.43093
310240.0000   -5.67270
310280.0000   -4.84250
310320.0000   -4.45349
310360.0000   -5.24136
310400.0000   -6.19636
310440.0000   -5.43055
310480.0000   -6.14181
310520.0000   -6.31188
310560.0000   -6.27070
310600.0000   -5.85301
310640.0000   -5.71264
310680.0000   -5.70177
310720.0000   -5.23412
310760.0000   -5.54023
310800.0000   -5.39408
310840.0000   -5.51294
310880.0000   -5.25167
310920.0000   -5.12806
310960.0000   -4.78342
311000.0000   -5.13318
311040.0000   -5.12684
311080.0000   -4.82886
311120.0000   -5.35396
311160.0000   -5.50334
311200.0000   -4.79092
311240.0000   -5.31061
311280.0000   -4.49225
311320.0000   -5.18248
311360.0000   -5.36100
311400.0000   -5.13773
311440.0000   -5.34119
311480.0000   -5.24646
311520.0000   -5.67636
311560.0000   -5.51965
311600.0000   -5.80460
311640.0000   -4.99322
311680.0000   -5.92064
311720.0000   -5.77765
311760.0000   -6.14758
311800.0000   -5.28459
311840.0000   -5.24184
311880.0000   -5.60495
311920.0000   -5.70027
311960.0000   -5.78118
312000.0000   -5.41736
312040.0000   -6.32128
312080.0000   -5.71657
312120.0000   -4.53101
312160.0000   -4.85190
312200.0000   -4.41757
312240.0000   -6.44697
312280.0000   -5.47311
312320.0000   -6.21486
312360.0000   -5.17032
312400.0000   -6.03126
312440.0000   -5.79788
312480.0000   -6.42248
312520.0000   -5.30939
312560.0000   -4.55570
312600.0000   -4.61839
312640.0000   -4.78786
312680.0000   -5.57793
312720.0000   -5.04587
312760.0000   -4.77045
312800.0000   -5.30972
312840.0000   -4.94784
312880.0000   -5.76638
312920.0000   -4.46820
312960.0000   -4.46492
313000.0000   -5.46024
313040.0000   -5.28416
313080.0000   -5.55521
313120.0000   -5.74242
313160.0000   -5.34276
313200.0000   -5.57661
313240.0000   -5.18156
313280.0000   -4.37209
313320.0000   -5.96565
313360.0000   -6.27968
313400.0000   -6.20500
313440.0000   -6.05135
313480.0000   -5.64647
313520.0000   -5.67165
313560.0000   -5.57516
313600.0000   -4.79216
313640.0000   -5.05397
313680.0000   -4.05606
313720.0000   -5.57669
313760.0000   -5.98077
313800.0000   -5.72237
313840.0000   -5.50116
313880.0000   -4.61143
313920.0000   -5.40974
313960.0000   -4.86485
314000.0000   -5.12400
314040.0000   -4.38951
314080.0000   -4.97073
314120.0000   -4.77295
314160.0000   -4.59086
314200.0000   -4.42890
314240.0000   -4.74480
314280.0000   -5.21678
314320.0000   -5.07338
314360.0000   -4.87383
314400.0000   -5.47460
314440.0000   -5.12150
314480.0000   -6.40168
314520.0000   -5.18801
314560.0000   -4.91806
314600.0000   -6.08689
314640.0000   -6.12737
314680.0000   -6.09191
314720.0000   -6.38466
314760.0000   -6.48895
314800.0000   -5.83609
314840.0000   -6.14753
314880.0000   -5.56097
314920.0000   -6.18629
314960.0000   -5.80585
315000.0000   -5.51670
315040.0000   -6.26554
315080.0000   -5.70933
315120.0000   -4.73484
315160.0000   -5.65760
315200.0000   -5.12000
315240.0000   -4.93773
315280.0000   -4.55915
315320.0000   -5.39162
315360.0000   -5.77140
315400.0000   -5.03557
315440.0000   -5.54790
315480.0000   -5.62349
315520.0000   -5.64724
315560.0000   -5.64368
315600.0000   -5.53197
315640.0000   -5.65171
315680.0000   -5.22413
315720.0000   -4.75997
315760.0000   -4.65376
315800.0000   -5.07959
315840.0000   -3.74270
315880.0000   -5.14933
315920.0000   -5.64703
315960.0000   -5.36904
316000.0000   -5.39072
316040.0000   -5.30842
316080.0000   -6.39012
316120.0000   -6.11190
316160.0000   -6.04346
316200.0000   -5.49033
316240.0000   -5.99032
316280.0000   -5.61498
316320.0000   -5.70525
316360.0000   -6.04720
316400.0000   -5.76353
316440.0000   -5.23600
316480.0000   -6.70325
316520.0000   -6.23640
316560.0000   -4.96589
316600.0000   -5.52220
316640.0000   -4.94688
316680.0000   -6.12628
316720.0000   -4.84303
316760.0000   -5.87478
316800.0000   -6.03334
316840.0000   -7.09996
316880.0000   -7.77711
316920.0000   -6.57519
316960.0000   -5.75296
317000.0000   -6.83972
317040.0000   -6.38158
317080.0000   -5.56825
317120.0000   -5.51439
317160.0000   -5.46476
317200.0000   -6.11816
317240.0000   -6.02875
317280.0000   -5.86230
317320.0000   -5.56089
317360.0000   -6.28742
317400.0000   -4.99917
317440.0000   -5.39725
317480.0000   -5.71453
317520.0000   -5.58580
317560.0000   -5.13878
317600.0000   -5.68604
317640.0000   -5.81931
317680.0000   -7.03484
317720.0000   -5.43438
317760.0000   -6.05489
317800.0000   -5.90870
317840.0000   -6.03382
317880.0000   -5.31962
317920.0000   -4.99334
317960.0000   -5.46245
318000.0000   -5.52716
318040.0000   -5.36368
318080.0000   -4.57451
318120.0000   -5.00162
318160.0000   -5.56081
318200.0000   -4.80081
318240.0000   -4.67028
318280.0000   -5.12368
318320.0000   -4.21234
318360.0000   -5.01251
318400.0000   -4.56428
318440.0000   -4.11962
318480.0000   -5.27951
318520.0000   -4.78791
318560.0000   -5.28776
318600.0000   -4.29896
318640.0000   -5.26459
318680.0000   -5.07897
318720.0000   -4.46158
318760.0000   -5.34804
318800.0000   -5.42552
318840.0000   -6.07063
318880.0000   -5.32241
318920.0000   -5.01594
318960.0000   -5.84057
319000.0000   -5.18277
319040.0000   -5.73094
319080.0000   -6.25522
319120.0000   -5.04859
319160.0000   -5.24067
319200.0000   -4.78910
319240.0000   -5.41491
319280.0000   -5.50230
319320.0000   -5.21925
319360.0000   -5.39607
319400.0000   -5.66513
319440.0000   -6.49478
319480.0000   -5.39083
319520.0000   -4.90822
319560.0000   -5.31201
319600.0000   -5.70351
319640.0000   -5.23132
319680.0000   -5.19841
319720.0000   -4.82144
319760.0000   -4.90581
319800.0000   -4.97953
319840.0000   -4.84786
319880.0000   -4.46759
319920.0000   -4.42103
319960.0000   -4.01279
320000.0000   -4.62896
320040.0000   -5.14713
320080.0000   -4.59570
320120.0000   -4.96977
320160.0000   -4.78107
320200.0000   -5.46171
320240.0000   -4.65300
320280.0000   -5.49847
320320.0000   -5.52106
320360.0000   -6.22838
320400.0000   -5.50977
320440.0000   -5.40298
320480.0000   -5.86307
320520.0000   -5.12800
320560.0000   -4.55724
320600.0000   -4.99898
320640.0000   -5.36976
320680.0000   -5.51390
320720.0000   -5.04943
320760.0000   -4.60293
320800.0000   -4.45505
320840.0000   -5.94467
320880.0000   -5.63250
320920.0000   -4.57883
320960.0000   -5.28373
321000.0000   -4.42819
321040.0000   -5.26061
321080.0000   -5.54095
321120.0000   -4.62200
321160.0000   -3.37373
321200.0000   -4.58243
321240.0000   -3.92709
321280.0000   -4.30963
321320.0000   -5.30052
321360.0000   -5.54205
321400.0000   -5.34283
321440.0000   -5.95685
321480.0000   -4.43524
321520.0000   -6.01442
321560.0000   -4.84940
321600.0000   -4.57277
321640.0000   -4.45456
321680.0000   -6.58790
321720.0000   -5.64673
321760.0000   -5.46345
321800.0000   -6.31637
321840.0000   -6.15344
321880.0000   -5.66612
321920.0000   -6.20241
321960.0000   -6.02141
322000.0000   -5.23501
322040.0000   -5.37219
322080.0000   -5.62453
322120.0000   -5.86397
322160.0000   -6.09208
322200.0000   -5.95241
322240.0000   -6.43946
322280.0000   -5.99771
322320.0000   -5.56773
322360.0000   -6.65790
322400.0000   -5.90853
322440.0000   -5.53621
322480.0000   -5.04830
322520.0000   -5.14727
322560.0000   -5.41176
322600.0000   -5.07204
322640.0000   -4.91738
322680.0000   -5.33690
322720.0000   -5.12468
322760.0000   -5.10478
322800.0000   -4.98386
322840.0000   -5.81803
322880.0000   -5.11162
322920.0000   -5.20217
322960.0000   -5.07877
323000.0000   -4.89774
323040.0000   -5.02053
323080.0000   -4.72766
323120.0000   -4.83823
323160.0000   -5.06622
323200.0000   -4.86304
323240.0000   -3.91904
323280.0000   -4.30432
323320.0000   -3.60564
323360.0000   -4.12770
323400.0000   -4.14957
323440.0000   -3.25963
323480.0000   -3.77772
323520.0000   -4.46219
323560.0000   -4.30209
323600.0000   -5.54660
323640.0000   -4.55500
323680.0000   -5.08285
323720.0000   -4.71917
323760.0000   -4.60371
323800.0000   -4.90563
323840.0000   -5.54200
323880.0000   -4.26350
323920.0000   -4.90282
323960.0000   -5.39120
324000.0000   -4.58105
324040.0000   -4.32402
324080.0000   -4.90632
324120.0000   -4.33219
324160.0000   -4.91009
324200.0000   -5.38348
324240.0000   -4.92295
324280.0000   -5.84206
324320.0000   -4.78606
324360.0000   -4.43315
324400.0000   -4.96533
324440.0000   -4.98335
324480.0000   -5.13826
324520.0000   -5.03159
324560.0000   -5.49882
324600.0000   -5.10626
324640.0000   -5.24060
324680.0000   -5.29656
324720.0000   -4.31681
324760.0000   -5.09393
324800.0000   -4.93133
324840.0000   -4.26716
324880.0000   -5.54474
324920.0000   -4.42286
324960.0000   -4.55371
325000.0000   -5.32274
325040.0000   -3.78236
325080.0000   -4.49835
325120.0000   -4.43410
325160.0000   -4.07257
325200.0000   -5.22725
325240.0000   -5.24238
325280.0000   -4.58798
325320.0000   -4.57607
325360.0000   -5.15843
325400.0000   -5.80362
325440.0000   -5.23845
325480.0000   -5.90164
325520.0000   -5.57882
325560.0000   -4.93265
325600.0000   -5.44904
325640.0000   -4.50659
325680.0000   -4.68423
325720.0000   -5.64189
325760.0000   -5.92028
325800.0000   -5.92336
325840.0000   -5.39292
325880.0000   -5.33097
325920.0000   -5.85414
325960.0000   -5.08346
326000.0000   -5.78999
326040.0000   -5.20987
326080.0000   -5.90298
326120.0000   -5.30348
326160.0000   -5.45741
326200.0000   -4.38386
326240.0000   -5.07088
326280.0000   -6.39613
326320.0000   -4.73099
326360.0000   -4.45497
326400.0000   -4.74812
326440.0000   -4.55040
326480.0000   -4.37319
326520.0000   -4.27745
326560.0000   -4.27399
326600.0000   -5.66324
326640.0000   -5.25575
326680.0000   -5.03922
326720.0000   -4.07618
326760.0000   -4.59625
326800.0000   -4.86424
326840.0000   -4.44362
326880.0000   -4.35799
326920.0000   -3.80259
326960.0000   -4.26006
327000.0000   -3.64250
327040.0000   -4.82234
327080.0000   -3.99518
327120.0000   -3.69981
327160.0000   -4.89072
327200.0000   -5.19896
327240.0000   -4.90744
327280.0000   -5.34157
327320.0000   -5.68727
327360.0000   -4.53404
327400.0000   -4.68872
327440.0000   -5.44585
327480.0000   -4.55772
327520.0000   -4.63090
327560.0000   -4.26171
327600.0000   -5.48043
327640.0000   -4.10652
327680.0000   -4.32657
327720.0000   -4.63994
327760.0000   -4.55290
327800.0000   -5.18382
327840.0000   -5.46579
327880.0000   -5.41989
327920.0000   -4.91594
327960.0000   -5.07932
328000.0000   -4.06464
328040.0000   -4.21312
328080.0000   -4.06022
328120.0000   -4.83296
328160.0000   -4.68032
328200.0000   -4.40266
328240.0000   -3.59323
328280.0000   -4.59894
328320.0000   -4.33132
328360.0000   -5.44555
328400.0000   -4.98589
328440.0000   -4.53605
328480.0000   -4.27755
328520.0000   -4.26679
328560.0000   -4.63740
328600.0000   -4.72865
328640.0000   -3.84389
328680.0000   -5.04248
328720.0000   -5.21843
328760.0000   -5.31924
328800.0000   -4.95918
328840.0000   -4.89053
328880.0000   -4.53975
328920.0000   -4.66455
328960.0000   -5.24367
329000.0000   -4.35864
329040.0000   -5.17924
329080.0000   -5.10917
329120.0000   -4.92430
329160.0000   -4.92726
329200.0000   -5.99116
329240.0000   -4.69826
329280.0000   -5.01110
329320.0000   -4.57514
329360.0000   -4.61954
329400.0000   -5.13620
329440.0000   -4.49655
329480.0000   -5.11464
329520.0000   -5.24370
329560.0000   -4.77119
329600.0000   -5.05376
329640.0000   -4.62809
329680.0000   -4.95352
329720.0000   -4.09365
329760.0000   -4.97439
329800.0000   -4.97707
329840.0000   -5.04141
329880.0000   -5.17886
329920.0000   -4.15260
329960.0000   -4.94172
330000.0000   -4.59760
330040.0000   -4.54405
330080.0000   -4.64116
330120.0000   -5.45466
330160.0000   -4.86969
330200.0000   -4.52646
330240.0000   -4.12749
330280.0000   -4.60042
330320.0000   -4.08221
330360.0000   -4.68603
330400.0000   -5.14959
330440.0000   -4.86023
330480.0000   -4.95712
330520.0000   -4.63029
330560.0000   -4.52569
330600.0000   -5.22524
330640.0000   -5.36827
330680.0000   -4.35312
330720.0000   -4.83684
330760.0000   -4.81081
330800.0000   -5.25071
330840.0000   -5.08196
330880.0000   -4.48585
330920.0000   -5.28574
330960.0000   -5.14692
331000.0000   -4.94081
331040.0000   -5.11628
331080.0000   -4.93929
331120.0000   -4.18354
331160.0000   -5.19637
331200.0000   -5.26752
331240.0000   -4.81460
331280.0000   -4.39222
331320.0000   -5.83051
331360.0000   -4.85183
331400.0000   -4.81114
331440.0000   -5.27821
331480.0000   -5.99372
331520.0000   -4.91096
331560.0000   -4.84825
331600.0000   -5.62048
331640.0000   -5.51416
331680.0000   -4.81198
331720.0000   -5.94146
331760.0000   -5.80396
331800.0000   -6.42845
331840.0000   -5.92587
331880.0000   -5.86911
331920.0000   -6.33952
331960.0000   -5.79005
332000.0000   -5.51336
332040.0000   -6.31599
332080.0000   -5.53051
332120.0000   -5.48360
332160.0000   -5.53177
332200.0000   -4.86243
332240.0000   -6.28662
332280.0000   -6.48583
332320.0000   -6.27771
332360.0000   -6.14430
332400.0000   -5.64571
332440.0000   -5.96298
332480.0000   -6.24076
332520.0000   -6.15566
332560.0000   -5.01756
332600.0000   -4.87913
332640.0000   -5.30113
332680.0000   -5.18999
332720.0000   -5.45168
332760.0000   -5.47932
332800.0000   -5.44023
332840.0000   -5.27393
332880.0000   -5.72892
332920.0000   -5.39149
332960.0000   -5.18632
333000.0000   -5.13820
333040.0000   -5.92716
333080.0000   -5.26662
333120.0000   -4.95546
333160.0000   -4.86349
333200.0000   -5.31799
333240.0000   -5.42553
333280.0000   -6.05424
333320.0000   -5.91783
333360.0000   -5.52218
333400.0000   -5.43506
333440.0000   -5.26654
333480.0000   -5.80957
333520.0000   -5.18081
333560.0000   -4.91751
333600.0000   -5.56473
333640.0000   -5.28237
333680.0000   -5.16618
333720.0000   -5.18555
333760.0000   -4.72094
333800.0000   -4.85600
333840.0000   -4.24567
333880.0000   -5.07062
333920.0000   -5.12271
333960.0000   -4.44079
334000.0000   -3.86697
334040.0000   -4.39874
334080.0000   -4.58704
334120.0000   -5.02620
334160.0000   -5.41776
334200.0000   -5.02090
334240.0000   -4.83923
334280.0000   -4.87854
334320.0000   -5.48664
334360.0000   -5.39477
334400.0000   -5.45719
334440.0000   -5.08706
334480.0000   -5.59773
334520.0000   -5.31379
334560.0000   -4.43530
334600.0000   -5.41744
334640.0000   -5.72113
334680.0000   -4.93249
334720.0000   -4.40948
334760.0000   -4.99068
334800.0000   -4.88510
334840.0000   -4.56070
334880.0000   -3.92532
334920.0000   -4.63336
334960.0000   -4.59963
335000.0000   -5.62157
335040.0000   -4.85310
335080.0000   -4.73551
335120.0000   -4.28941
335160.0000   -5.01233
335200.0000   -4.92711
335240.0000   -4.22783
335280.0000   -4.76287
335320.0000   -5.09235
335360.0000   -5.55376
335400.0000   -5.59021
335440.0000   -5.38132
335480.0000   -5.06420
335520.0000   -5.53698
335560.0000   -4.28834
335600.0000   -4.73029
335640.0000   -4.66780
335680.0000   -5.17277
335720.0000   -3.92592
335760.0000   -5.38210
335800.0000   -6.17203
335840.0000   -5.43339
335880.0000   -4.44642
335920.0000   -4.87373
335960.0000   -5.02250
336000.0000   -5.15089
336040.0000   -4.37355
336080.0000   -5.70176
336120.0000   -5.83275
336160.0000   -5.18390
336200.0000   -5.15479
336240.0000   -5.14952
336280.0000   -4.81702
336320.0000   -5.59888
336360.0000   -5.55594
336400.0000   -5.35017
336440.0000   -4.79207
336480.0000   -5.61933
336520.0000   -5.56553
336560.0000   -5.22734
336600.0000   -5.54184
336640.0000   -5.04296
336680.0000   -5.26217
336720.0000   -5.55633
336760.0000   -5.69188
336800.0000   -6.59613
336840.0000   -6.01035
336880.0000   -5.90055
336920.0000   -6.08346
336960.0000   -7.08750
337000.0000   -5.58894
337040.0000   -5.77619
337080.0000   -5.26914
337120.0000   -5.98558
337160.0000   -5.13042
337200.0000   -5.87380
337240.0000   -5.83133
337280.0000   -5.67465
337320.0000   -6.77499
337360.0000   -5.74783
337400.0000   -6.75929
337440.0000   -5.52164
337480.0000   -5.25343
337520.0000   -5.87477
337560.0000   -5.31499
337600.0000   -5.22738
337640.0000   -4.54780
337680.0000   -4.76159
337720.0000   -5.04397
337760.0000   -5.70288
337800.0000   -5.46182
337840.0000   -5.46394
337880.0000   -5.65880
337920.0000   -6.29336
337960.0000   -5.82332
338000.0000   -6.91082
338040.0000   -6.47930
338080.0000   -6.58234
338120.0000   -5.25757
338160.0000   -5.71685
338200.0000   -5.14736
338240.0000   -5.34048
338280.0000   -5.55795
338320.0000   -5.42267
338360.0000   -5.10290
338400.0000   -6.33242
338440.0000   -5.54094
338480.0000   -6.30286
338520.0000   -5.84309
338560.0000   -5.33045
338600.0000   -5.41058
338640.0000   -5.15409
338680.0000   -5.77759
338720.0000   -5.49252
338760.0000   -5.43545
338800.0000   -5.63964
338840.0000   -5.60786
338880.0000   -6.51982
338920.0000   -6.11221
338960.0000   -6.76328
339000.0000   -4.65558
339040.0000   -5.38515
339080.0000   -5.71897
339120.0000   -5.37867
339160.0000   -6.33289
339200.0000   -5.99023
339240.0000   -5.86401
339280.0000   -4.80285
339320.0000   -4.88771
339360.0000   -6.20163
339400.0000   -6.11408
339440.0000   -5.52205
339480.0000   -5.23608
339520.0000   -6.55051
339560.0000   -5.11276
339600.0000   -5.64595
339640.0000   -6.11129
339680.0000   -4.78833
339720.0000   -5.11043
339760.0000   -5.07729
339800.0000   -4.88554
339840.0000   -5.33173
339880.0000   -4.84365
339920.0000   -4.55796
339960.0000   -5.26931
340000.0000   -4.71341
340040.0000   -5.19133
340080.0000   -5.65689
340120.0000   -5.61298
340160.0000   -6.00436
340200.0000   -6.47322
340240.0000   -5.68738
340280.0000   -5.82873
340320.0000   -4.52074
340360.0000   -5.01809
340400.0000   -5.87346
340440.0000   -5.01185
340480.0000   -6.31318
340520.0000   -6.31421
340560.0000   -6.53346
340600.0000   -5.78418
340640.0000   -5.58264
340680.0000   -5.41495
340720.0000   -4.86573
340760.0000   -4.92682
340800.0000   -5.49247
340840.0000   -5.02399
340880.0000   -4.77992
340920.0000   -5.17661
340960.0000   -5.01302
341000.0000   -6.44975
341040.0000   -4.78755
341080.0000   -5.22611
341120.0000   -5.85852
341160.0000   -5.77351
341200.0000   -5.41863
341240.0000   -6.22352
341280.0000   -5.64688
341320.0000   -6.13535
341360.0000   -6.12620
341400.0000   -4.99040
341440.0000   -5.31153
341480.0000   -5.36614
341520.0000   -4.99929
341560.0000   -4.67831
341600.0000   -4.80923
341640.0000   -5.01319
341680.0000   -5.73863
341720.0000   -5.42881
341760.0000   -5.14085
341800.0000   -5.92426
341840.0000   -5.56486
341880.0000   -5.85055
341920.0000   -5.49285
341960.0000   -5.39334
342000.0000   -4.55513
342040.0000   -6.03234
342080.0000   -5.40872
342120.0000   -4.75595
342160.0000   -5.39962
342200.0000   -5.26907
342240.0000   -5.97801
342280.0000   -5.88524
342320.0000   -5.12427
342360.0000   -7.00157
342400.0000   -6.64019
342440.0000   -5.57408
342480.0000   -5.99186
342520.0000   -5.37261
342560.0000   -5.97988
342600.0000   -5.20066
342640.0000   -4.88437
342680.0000   -5.90895
342720.0000   -6.62354
342760.0000   -5.34824
342800.0000   -5.08008
342840.0000   -5.65895
342880.0000   -5.41572
342920.0000   -5.14338
342960.0000   -4.48652
343000.0000   -4.73569
343040.0000   -5.06301
343080.0000   -4.89815
343120.0000   -4.97167
343160.0000   -4.66455
343200.0000   -4.90913
343240.0000   -4.97415
343280.0000   -4.21942
343320.0000   -4.47687
343360.0000   -4.47063
343400.0000   -5.90679
343440.0000   -4.89339
343480.0000   -5.39973
343520.0000   -5.03191
343560.0000   -4.78039
343600.0000   -5.85989
343640.0000   -4.88960
343680.0000   -5.41723
343720.0000   -5.54024
343760.0000   -4.99658
343800.0000   -5.19745
343840.0000   -5.14314
343880.0000   -5.32143
343920.0000   -4.73395
343960.0000   -4.90504
344000.0000   -5.16222
344040.0000   -5.15703
344080.0000   -4.97758
344120.0000   -4.63387
344160.0000   -5.28956
344200.0000   -4.28961
344240.0000   -3.91308
344280.0000   -5.46790
344320.0000   -5.26677
344360.0000   -6.20209
344400.0000   -5.79898
344440.0000   -5.13249
344480.0000   -5.15625
344520.0000   -4.15197
344560.0000   -5.08033
344600.0000   -4.67726
344640.0000   -4.53406
344680.0000   -4.50820
344720.0000   -5.45656
344760.0000   -6.06423
344800.0000   -5.15975
344840.0000   -4.88858
344880.0000   -5.65543
344920.0000   -5.44648
344960.0000   -4.84772
345000.0000   -4.81765
345040.0000   -4.61593
345080.0000   -4.14416
345120.0000   -5.05328
345160.0000   -4.72190
345200.0000   -5.43655
345240.0000   -5.88220
345280.0000   -5.10259
345320.0000   -4.47944
345360.0000   -4.60745
345400.0000   -5.39409
345440.0000   -4.77533
345480.0000   -4.15769
345520.0000   -4.42207
345560.0000   -5.00901
345600.0000   -4.42480
345640.0000   -5.03211
345680.0000   -5.15278
345720.0000   -4.77401
345760.0000   -4.14196
345800.0000   -3.86912
345840.0000   -4.39726
345880.0000   -4.96661
345920.0000   -5.04016
345960.0000   -4.55341
346000.0000   -4.33908
346040.0000   -4.57397
346080.0000   -4.77412
346120.0000   -4.60421
346160.0000   -5.01443
346200.0000   -3.69066
346240.0000   -4.94211
346280.0000   -4.73192
346320.0000   -4.64045
346360.0000   -4.50770
346400.0000   -4.34980
346440.0000   -5.31177
346480.0000   -5.15064
346520.0000   -5.27495
346560.0000   -4.82563
346600.0000   -5.25717
346640.0000   -5.16935
346680.0000   -5.05502
346720.0000   -4.39069
346760.0000   -4.41390
346800.0000   -5.17494
346840.0000   -5.38940
346880.0000   -4.82762
346920.0000   -5.07137
346960.0000   -5.06602
347000.0000   -5.34455
347040.0000   -4.94345
347080.0000   -4.52636
347120.0000   -5.10543
347160.0000   -5.27481
347200.0000   -5.57222
347240.0000   -4.28531
347280.0000   -4.24127
347320.0000   -4.43395
347360.0000   -5.44501
347400.0000   -4.23619
347440.0000   -5.42506
347480.0000   -4.53597
347520.0000   -6.20776
347560.0000   -5.45805
347600.0000   -5.34073
347640.0000   -5.24656
347680.0000   -5.17970
347720.0000   -5.70198
347760.0000   -5.83733
347800.0000   -5.80057
347840.0000   -5.54528
347880.0000   -5.45494
347920.0000   -4.81157
347960.0000   -4.51639
348000.0000   -4.71812
348040.0000   -4.94445
348080.0000   -4.16734
348120.0000   -3.97777
348160.0000   -3.91206
348200.0000   -3.70949
348240.0000   -4.30313
348280.0000   -4.43289
348320.0000   -4.08861
348360.0000   -4.67552
348400.0000   -4.33676
348440.0000   -4.50168
348480.0000   -4.48657
348520.0000   -4.81463
348560.0000   -4.39085
348600.0000   -4.84471
348640.0000   -4.08036
348680.0000   -4.39668
348720.0000   -4.69624
348760.0000   -4.26078
348800.0000   -4.20355
348840.0000   -4.12385
348880.0000   -4.74563
348920.0000   -4.09641
348960.0000   -4.23757
349000.0000   -4.70871
349040.0000   -3.79090
349080.0000   -3.80371
349120.0000   -4.98960
349160.0000   -5.28301
349200.0000   -5.15479
349240.0000   -5.70928
349280.0000   -4.58118
349320.0000   -4.87303
349360.0000   -5.80555
349400.0000   -5.84553
349440.0000   -5.33448
349480.0000   -5.50861
349520.0000   -5.68327
349560.0000   -5.43884
349600.0000   -4.82754
349640.0000   -5.69146
349680.0000   -4.97266
349720.0000   -4.68830
349760.0000   -5.13572
349800.0000   -5.06682
349840.0000   -4.95615
349880.0000   -4.51028
349920.0000   -5.51050
349960.0000   -4.83365
350000.0000   -5.18254
350040.0000   -5.14955
350080.0000   -4.65805
350120.0000   -5.10484
350160.0000   -5.48117
350200.0000   -5.09150
350240.0000   -4.65426
350280.0000   -4.59621
350320.0000   -5.15173
350360.0000   -5.42367
350400.0000   -5.93082
350440.0000   -5.57158
350480.0000   -5.45732
350520.0000   -5.25739
350560.0000   -5.62303
350600.0000   -5.27667
350640.0000   -4.74769
350680.0000   -5.16022
350720.0000   -5.48896
350760.0000   -4.88281
350800.0000   -5.65972
350840.0000   -5.17762
350880.0000   -5.34739
350920.0000   -5.21244
350960.0000   -5.38616
351000.0000   -5.65398
351040.0000   -5.33471
351080.0000   -5.37054
351120.0000   -4.67295
351160.0000   -4.06195
351200.0000   -4.75081
351240.0000   -5.08316
351280.0000   -4.02851
351320.0000   -3.76691
351360.0000   -4.90894
351400.0000   -4.67299
351440.0000   -5.15257
351480.0000   -5.18003
351520.0000   -4.91278
351560.0000   -4.59350
351600.0000   -4.44418
351640.0000   -4.43367
351680.0000   -4.92948
351720.0000   -4.85529
351760.0000   -4.73258
351800.0000   -4.63478
351840.0000   -5.82726
351880.0000   -5.05264
351920.0000   -5.17457
351960.0000   -5.83682
352000.0000   -5.25377
352040.0000   -5.34689
352080.0000   -5.24263
352120.0000   -5.74438
352160.0000   -5.47318
352200.0000   -5.81677
352240.0000   -3.73726
352280.0000   -3.84213
352320.0000   -3.97290
352360.0000   -3.77794
352400.0000   -4.00631
352440.0000   -4.71499
352480.0000   -4.93150
352520.0000   -4.82145
352560.0000   -5.38455
352600.0000   -5.38136
352640.0000   -5.58115
352680.0000   -5.45728
352720.0000   -5.12005
352760.0000   -5.60509
352800.0000   -4.24649
352840.0000   -4.42786
352880.0000   -5.70043
352920.0000   -4.82861
352960.0000   -5.06409
353000.0000   -4.69660
353040.0000   -5.12886
353080.0000   -5.35906
353120.0000   -5.74486
353160.0000   -5.55029
353200.0000   -4.77535
353240.0000   -4.87711
353280.0000   -5.68045
353320.0000   -5.32772
353360.0000   -5.79954
353400.0000   -4.87559
353440.0000   -4.79627
353480.0000   -5.44320
353520.0000   -5.29625
353560.0000   -5.39032
353600.0000   -4.96362
353640.0000   -5.08946
353680.0000   -5.65142
353720.0000   -4.47381
353760.0000   -4.34125
353800.0000   -4.43997
353840.0000   -4.63457
353880.0000   -5.21488
353920.0000   -4.45512
353960.0000   -5.18680
354000.0000   -4.71449
354040.0000   -4.58947
354080.0000   -5.30955
354120.0000   -5.04076
354160.0000   -4.91174
354200.0000   -4.91331
354240.0000   -4.78989
354280.0000   -4.92481
354320.0000   -4.31007
354360.0000   -4.61631
354400.0000   -4.19855
354440.0000   -5.34318
354480.0000   -4.80725
354520.0000   -5.15070
354560.0000   -4.80725
354600.0000   -4.08600
354640.0000   -5.22670
354680.0000   -4.05525
354720.0000   -4.48087
354760.0000   -5.64022
354800.0000   -5.06630
354840.0000   -5.44349
354880.0000   -5.15430
354920.0000   -4.54937
354960.0000   -5.07333
355000.0000   -4.95141
355040.0000   -4.83064
355080.0000   -6.03090
355120.0000   -5.06690
355160.0000   -5.09599
355200.0000   -5.14657
355240.0000   -4.50655
355280.0000   -4.96287
355320.0000   -5.23910
355360.0000   -4.24597
355400.0000   -4.93088
355440.0000   -4.22072
355480.0000   -4.92021
355520.0000   -5.22494
355560.0000   -5.52172
355600.0000   -5.64811
355640.0000   -5.76058
355680.0000   -5.21655
355720.0000   -6.00500
355760.0000   -5.58434
355800.0000   -5.01709
355840.0000   -5.32022
355880.0000   -5.52526
355920.0000   -5.86264
355960.0000   -5.68520
356000.0000   -6.05465
356040.0000   -5.04677
356080.0000   -4.66829
356120.0000   -5.53382
356160.0000   -5.02388
356200.0000   -5.33673
356240.0000   -6.10658
356280.0000   -5.65715
356320.0000   -6.15897
356360.0000   -5.34799
356400.0000   -5.10751
356440.0000   -4.98841
356480.0000   -5.92274
356520.0000   -5.01014
356560.0000   -5.61571
356600.0000   -5.29994
356640.0000   -5.44569
356680.0000   -5.64759
356720.0000   -4.61872
356760.0000   -5.04663
356800.0000   -5.59272
356840.0000   -5.39204
356880.0000   -5.10527
356920.0000   -4.67541
356960.0000   -4.89956
357000.0000   -5.02327
357040.0000   -5.13468
357080.0000   -5.61315
357120.0000   -5.29648
357160.0000   -5.94637
357200.0000   -5.45950
357240.0000   -5.83555
357280.0000   -4.22737
357320.0000   -5.07409
357360.0000   -5.13640
357400.0000   -5.42086
357440.0000   -5.77180
357480.0000   -5.16654
357520.0000   -4.92352
357560.0000   -5.47409
357600.0000   -5.32253
357640.0000   -5.20603
357680.0000   -5.66170
357720.0000   -5.39370
357760.0000   -5.50146
357800.0000   -5.62747
357840.0000   -5.12935
357880.0000   -5.13569
357920.0000   -5.09136
357960.0000   -6.39526
358000.0000   -5.57589
358040.0000   -4.83139
358080.0000   -4.91908
358120.0000   -4.90354
358160.0000   -5.04101
358200.0000   -5.64242
358240.0000   -5.01974
358280.0000   -5.23651
358320.0000   -5.23707
358360.0000   -4.63568
358400.0000   -4.79805
358440.0000   -5.47556
358480.0000   -5.16870
358520.0000   -6.02938
358560.0000   -4.82407
358600.0000   -4.29128
358640.0000   -4.96517
358680.0000   -5.88297
358720.0000   -5.40221
358760.0000   -5.49508
358800.0000   -5.10311
358840.0000   -5.71367
358880.0000   -5.60921
358920.0000   -5.46130
358960.0000   -5.00231
359000.0000   -5.19916
359040.0000   -4.82566
359080.0000   -5.63986
359120.0000   -5.95981
359160.0000   -4.63688
359200.0000   -5.51608
359240.0000   -5.50149
359280.0000   -6.35921
359320.0000   -6.13782
359360.0000   -5.07107
359400.0000   -5.19258
359440.0000   -5.95663
359480.0000   -4.74722
359520.0000   -5.60367
359560.0000   -5.30102
359600.0000   -5.21072
359640.0000   -4.72502
359680.0000   -5.38881
359720.0000   -5.49307
359760.0000   -5.31635
359800.0000   -5.42832
359840.0000   -5.82771
359880.0000   -5.39068
359920.0000   -5.37248
359960.0000   -4.02161
360000.0000   -4.67665
360040.0000   -5.60763
360080.0000   -5.01831
360120.0000   -4.97356
360160.0000   -5.15719
360200.0000   -5.30379
360240.0000   -5.67997
360280.0000   -5.44757
360320.0000   -5.77128
360360.0000   -5.16766
360400.0000   -5.15363
360440.0000   -4.89580
360480.0000   -4.89062
360520.0000   -5.62013
360560.0000   -5.16019
360600.0000   -6.23432
360640.0000   -4.93817
360680.0000   -5.91465
360720.0000   -5.51400
360760.0000   -4.64375
360800.0000   -4.47336
360840.0000   -3.98606
360880.0000   -4.32699
360920.0000   -4.58890
360960.0000   -5.33356
361000.0000   -4.88610
361040.0000   -5.56803
361080.0000   -5.04572
361120.0000   -5.22902
361160.0000   -4.33068
361200.0000   -5.21493
361240.0000   -4.93081
361280.0000   -4.66980
361320.0000   -3.78478
361360.0000   -3.87910
361400.0000   -5.11468
361440.0000   -5.24364
361480.0000   -4.30575
361520.0000   -5.12933
361560.0000   -4.51657
361600.0000   -4.89337
361640.0000   -5.15441
361680.0000   -4.60357
361720.0000   -4.83252
361760.0000   -4.68998
361800.0000   -5.00739
361840.0000   -5.06876
361880.0000   -5.52200
361920.0000   -5.18996
361960.0000   -4.98526
362000.0000   -5.18483
362040.0000   -4.92062
362080.0000   -4.89408
362120.0000   -4.61694
362160.0000   -4.75715
362200.0000   -4.48708
362240.0000   -6.45058
362280.0000   -6.03094
362320.0000   -5.70742
362360.0000   -5.88591
362400.0000   -5.48670
362440.0000   -5.38286
362480.0000   -5.32299
362520.0000   -5.18714
362560.0000   -5.31613
362600.0000   -4.31062
362640.0000   -4.76613
362680.0000   -5.80335
362720.0000   -5.29058
362760.0000   -4.82177
362800.0000   -4.66662
362840.0000   -5.19470
362880.0000   -4.94360
362920.0000   -4.83625
362960.0000   -5.58139
363000.0000   -5.43465
363040.0000   -4.92342
363080.0000   -5.04911
363120.0000   -6.07061
363160.0000   -5.66202
363200.0000   -4.81254
363240.0000   -4.60067
363280.0000   -4.89849
363320.0000   -4.85319
363360.0000   -5.39202
363400.0000   -4.88646
363440.0000   -5.08032
363480.0000   -4.64736
363520.0000   -4.32935
363560.0000   -4.40533
363600.0000   -3.78191
363640.0000   -4.17143
363680.0000   -4.83121
363720.0000   -4.57567
363760.0000   -4.18338
363800.0000   -4.64119
363840.0000   -3.98886
363880.0000   -4.76606
363920.0000   -4.49915
363960.0000   -5.73154
364000.0000   -4.83501
364040.0000   -5.13181
364080.0000   -5.95606
364120.0000   -6.08229
364160.0000   -5.06090
364200.0000   -4.94827
364240.0000   -5.37472
364280.0000   -5.27325
364320.0000   -4.79716
364360.0000   -5.28711
364400.0000   -4.47835
364440.0000   -5.02257
364480.0000   -4.58372
364520.0000   -5.19818
364560.0000   -4.88331
364600.0000   -4.34184
364640.0000   -5.56844
364680.0000   -5.12439
364720.0000   -6.13190
364760.0000   -4.98951
364800.0000   -5.79056
364840.0000   -5.32139
364880.0000   -5.63286
364920.0000   -6.04268
364960.0000   -5.16960
365000.0000   -4.92629
365040.0000   -5.27164
365080.0000   -5.33508
365120.0000   -5.02103
365160.0000   -6.55764
365200.0000   -5.71842
365240.0000   -6.37202
365280.0000   -4.69092
365320.0000   -4.64916
365360.0000   -6.29370
365400.0000   -4.82871
365440.0000   -4.10179
365480.0000   -5.43144
365520.0000   -5.45596
365560.0000   -5.93942
365600.0000   -4.52279
365640.0000   -5.57667
365680.0000   -5.41275
365720.0000   -5.63509
365760.0000   -5.65534
365800.0000   -4.66337
365840.0000   -5.35249
365880.0000   -4.61956
365920.0000   -4.75908
365960.0000   -4.71802
366000.0000   -5.22357
366040.0000   -5.09035
366080.0000   -5.55979
366120.0000   -4.79600
366160.0000   -5.72265
366200.0000   -5.68131
366240.0000   -4.96553
366280.0000   -5.34991
366320.0000   -5.08272
366360.0000   -4.54663
366400.0000   -5.08495
366440.0000   -5.46063
366480.0000   -5.03051
366520.0000   -5.23867
366560.0000   -5.37354
366600.0000   -4.84409
366640.0000   -4.67389
366680.0000   -3.94917
366720.0000   -4.34033
366760.0000   -4.33030
366800.0000   -4.59669
366840.0000   -4.79863
366880.0000   -5.08408
366920.0000   -5.27109
366960.0000   -5.59761
367000.0000   -6.36261
367040.0000   -6.03870
367080.0000   -5.99283
367120.0000   -5.71040
367160.0000   -4.71158
367200.0000   -5.02630
367240.0000   -5.57739
367280.0000   -4.86035
367320.0000   -5.24531
367360.0000   -5.05687
367400.0000   -4.60592
367440.0000   -4.69744
367480.0000   -5.26613
367520.0000   -5.89095
367560.0000   -5.51036
367600.0000   -5.56435
367640.0000   -5.39982
367680.0000   -5.29735
367720.0000   -5.43776
367760.0000   -5.92669
367800.0000   -4.60333
367840.0000   -5.57819
367880.0000   -4.88718
367920.0000   -5.32206
367960.0000   -5.33373
368000.0000   -5.64578
368040.0000   -5.39996
368080.0000   -4.92715
368120.0000   -5.58708
368160.0000   -5.08363
368200.0000   -5.04240
368240.0000   -5.28863
368280.0000   -5.14360
368320.0000   -5.59300
368360.0000   -5.81475
368400.0000   -5.52558
368440.0000   -5.34076
368480.0000   -5.64296
368520.0000   -4.62311
368560.0000   -4.65568
368600.0000   -3.81083
368640.0000   -4.68094
368680.0000   -5.06410
368720.0000   -4.66640
368760.0000   -4.72276
368800.0000   -4.51030
368840.0000   -4.74993
368880.0000   -5.45455
368920.0000   -5.00460
368960.0000   -4.97311
369000.0000   -4.95846
369040.0000   -4.35809
369080.0000   -4.79737
369120.0000   -4.59167
369160.0000   -5.03163
369200.0000   -5.29994
369240.0000   -4.57738
369280.0000   -5.24578
369320.0000   -4.42471
369360.0000   -4.50013
369400.0000   -4.48420
369440.0000   -4.93138
369480.0000   -4.16839
369520.0000   -4.61940
369560.0000   -4.51469
369600.0000   -5.04963
369640.0000   -4.83523
369680.0000   -4.40481
369720.0000   -4.63097
369760.0000   -4.23553
369800.0000   -3.75588
369840.0000   -4.46946
369880.0000   -5.09666
369920.0000   -5.18689
369960.0000   -5.29184
370000.0000   -4.28662
370040.0000   -4.08557
370080.0000   -5.04729
370120.0000   -4.69052
370160.0000   -5.05316
370200.0000   -4.32719
370240.0000   -5.66171
370280.0000   -5.68575
370320.0000   -4.94561
370360.0000   -5.12451
370400.0000   -4.84776
370440.0000   -4.28105
370480.0000   -5.21264
370520.0000   -4.93927
370560.0000   -4.75773
370600.0000   -5.81980
370640.0000   -3.94831
370680.0000   -5.11267
370720.0000   -5.35885
370760.0000   -6.21530
370800.0000   -4.81150
370840.0000   -5.12425
370880.0000   -5.09430
370920.0000   -4.57948
370960.0000   -5.08309
371000.0000   -4.73446
371040.0000   -4.64501
371080.0000   -5.46702
371120.0000   -4.51799
371160.0000   -4.93421
371200.0000   -4.40667
371240.0000   -4.52149
371280.0000   -5.09383
371320.0000   -5.59618
371360.0000   -5.50191
371400.0000   -5.35107
371440.0000   -4.29787
371480.0000   -4.44547
371520.0000   -4.20386
371560.0000   -4.45991
371600.0000   -5.83353
371640.0000   -4.70357
371680.0000   -5.23083
371720.0000   -5.03829
371760.0000   -5.02951
371800.0000   -4.82201
371840.0000   -5.52968
371880.0000   -5.09404
371920.0000   -5.58867
371960.0000   -6.59950
372000.0000   -5.64725
372040.0000   -5.47918
372080.0000   -5.61334
372120.0000   -5.34153
372160.0000   -5.53954
372200.0000   -4.83385
372240.0000   -5.23779
372280.0000   -4.99476
372320.0000   -4.91998
372360.0000   -6.26287
372400.0000   -5.33108
372440.0000   -4.64014
372480.0000   -5.31266
372520.0000   -5.86288
372560.0000   -5.39750
372600.0000   -4.88835
372640.0000   -5.35092
372680.0000   -5.18734
372720.0000   -5.85506
372760.0000   -5.19602
372800.0000   -5.17210
372840.0000   -5.04021
372880.0000   -5.28046
372920.0000   -5.59641
372960.0000   -4.75896
373000.0000   -4.98558
373040.0000   -5.06326
373080.0000   -5.47316
373120.0000   -5.34180
373160.0000   -6.36140
373200.0000   -6.16643
373240.0000   -5.10286
373280.0000   -4.99913
373320.0000   -5.58336
373360.0000   -5.04352
373400.0000   -5.46484
373440.0000   -4.75408
373480.0000   -4.82094
373520.0000   -5.57080
373560.0000   -5.54354
373600.0000   -5.51285
373640.0000   -4.88100
373680.0000   -5.43623
373720.0000   -4.75265
373760.0000   -4.01701
373800.0000   -4.74713
373840.0000   -4.55577
373880.0000   -5.70820
373920.0000   -4.52524
373960.0000   -5.56476
374000.0000   -5.60920
374040.0000   -5.15048
374080.0000   -5.41273
374120.0000   -5.57872
374160.0000   -5.88092
374200.0000   -5.43190
374240.0000   -5.21449
374280.0000   -5.02642
374320.0000   -5.55563
374360.0000   -5.41024
374400.0000   -5.65945
374440.0000   -6.67302
374480.0000   -7.40579
374520.0000   -5.61403
374560.0000   -5.81723
374600.0000   -6.24160
374640.0000   -5.80796
374680.0000   -5.29257
374720.0000   -5.61966
374760.0000   -5.56249
374800.0000   -5.68733
374840.0000   -5.27433
374880.0000   -6.35729
374920.0000   -5.98312
374960.0000   -5.57988
375000.0000   -5.51768
375040.0000   -5.91785
375080.0000   -6.05116
375120.0000   -5.23445
375160.0000   -5.34054
375200.0000   -5.51415
375240.0000   -5.57643
375280.0000   -5.79339
375320.0000   -5.76366
375360.0000   -6.42387
375400.0000   -5.60478
375440.0000   -4.89327
375480.0000   -5.19348
375520.0000   -4.35973
375560.0000   -5.24611
375600.0000   -5.31868
375640.0000   -5.16438
375680.0000   -4.72209
375720.0000   -4.63659
375760.0000   -5.18038
375800.0000   -4.75056
375840.0000   -5.39978
375880.0000   -5.03365
375920.0000   -4.11670
375960.0000   -5.29914
376000.0000   -5.23840
376040.0000   -5.61788
376080.0000   -5.85979
376120.0000   -5.44473
376160.0000   -5.84389
376200.0000   -5.09603
376240.0000   -5.21251
376280.0000   -5.26181
376320.0000   -4.71155
376360.0000   -5.17545
376400.0000   -5.34188
376440.0000   -4.86415
376480.0000   -5.78684
376520.0000   -5.58959
376560.0000   -5.92048
376600.0000   -5.46059
376640.0000   -4.68301
376680.0000   -5.15216
376720.0000   -5.27490
376760.0000   -5.23663
376800.0000   -4.89207
376840.0000   -3.65670
376880.0000   -3.96305
376920.0000   -4.24732
376960.0000   -4.10741
377000.0000   -3.34666
377040.0000   -4.35471
377080.0000   -4.85003
377120.0000   -5.14881
377160.0000   -4.84394
377200.0000   -4.59250
377240.0000   -4.38259
377280.0000   -4.93470
377320.0000   -5.38541
377360.0000   -4.50362
377400.0000   -5.01870
377440.0000   -3.21961
377480.0000   -4.26343
377520.0000   -4.73412
377560.0000   -4.75710
377600.0000   -4.10311
377640.0000   -4.21618
377680.0000   -4.35279
377720.0000   -5.35741
377760.0000   -4.77900
377800.0000   -4.34110
377840.0000   -5.24490
377880.0000   -5.04985
377920.0000   -4.96683
377960.0000   -5.48258
378000.0000   -5.38906
378040.0000   -5.50317
378080.0000   -4.41475
378120.0000   -4.42308
378160.0000   -4.85045
378200.0000   -4.46794
378240.0000   -4.59000
378280.0000   -4.76588
378320.0000   -5.78092
378360.0000   -5.27539
378400.0000   -5.25000
378440.0000   -4.53986
378480.0000   -5.18926
378520.0000   -4.94593
378560.0000   -4.72465
378600.0000   -5.03633
378640.0000   -4.56220
378680.0000   -5.16375
378720.0000   -5.08112
378760.0000   -4.98102
378800.0000   -4.48858
378840.0000   -4.41282
378880.0000   -4.65899
378920.0000   -5.70697
378960.0000   -4.67643
379000.0000   -5.49068
379040.0000   -4.37055
379080.0000   -4.97161
379120.0000   -5.65076
379160.0000   -5.20530
379200.0000   -4.76083
379240.0000   -4.62188
379280.0000   -5.03300
379320.0000   -4.96804
379360.0000   -5.02674
379400.0000   -4.99820
379440.0000   -4.32270
379480.0000   -4.90962
379520.0000   -5.55098
379560.0000   -4.92631
379600.0000   -4.76668
379640.0000   -4.92994
379680.0000   -5.72677
379720.0000   -5.02677
379760.0000   -4.65231
379800.0000   -5.38236
379840.0000   -4.92541
379880.0000   -5.63361
379920.0000   -5.01810
379960.0000   -4.49051
380000.0000   -5.24728
380040.0000   -5.46190
380080.0000   -5.69380
380120.0000   -5.53890
380160.0000   -4.83387
380200.0000   -5.25535
380240.0000   -4.98192
380280.0000   -4.26170
380320.0000   -4.90668
380360.0000   -4.74676
380400.0000   -4.42616
380440.0000   -5.07759
380480.0000   -4.99373
380520.0000   -4.70664
380560.0000   -4.10496
380600.0000   -4.10980
380640.0000   -5.22552
380680.0000   -4.83448
380720.0000   -5.28600
380760.0000   -4.73841
380800.0000   -5.12453
380840.0000   -5.90220
380880.0000   -5.77874
380920.0000   -6.51900
380960.0000   -5.88972
381000.0000   -5.13794
381040.0000   -4.92359
381080.0000   -5.26894
381120.0000   -6.16951
381160.0000   -5.38541
381200.0000   -5.56372
381240.0000   -4.83877
381280.0000   -4.87876
381320.0000   -4.87231
381360.0000   -5.44811
381400.0000   -4.49528
381440.0000   -3.87922
381480.0000   -5.16951
381520.0000   -6.18918
381560.0000   -4.85037
381600.0000   -4.90658
381640.0000   -5.58810
381680.0000   -4.71683
381720.0000   -5.89213
381760.0000   -4.94449
381800.0000   -5.11244
381840.0000   -4.89054
381880.0000   -4.47858
381920.0000   -4.66156
381960.0000   -4.27283
382000.0000   -4.47786
382040.0000   -4.10864
382080.0000   -4.42753
382120.0000   -5.67472
382160.0000   -5.47626
382200.0000   -4.73231
382240.0000   -4.93229
382280.0000   -5.27668
382320.0000   -4.81279
382360.0000   -4.35919
382400.0000   -5.18150
382440.0000   -4.55822
382480.0000   -3.96762
382520.0000   -4.96919
382560.0000   -4.68975
382600.0000   -4.44669
382640.0000   -4.56775
382680.0000   -5.11736
382720.0000   -5.00497
382760.0000   -4.85875
382800.0000   -5.11392
382840.0000   -5.37053
382880.0000   -4.36946
382920.0000   -4.91428
382960.0000   -5.63608
383000.0000   -5.32638
383040.0000   -5.03275
383080.0000   -5.30530
383120.0000   -5.08224
383160.0000   -4.94115
383200.0000   -4.48581
383240.0000   -4.51299
383280.0000   -5.06260
383320.0000   -4.58782
383360.0000   -5.00805
383400.0000   -4.29236
383440.0000   -5.15285
383480.0000   -5.10349
383520.0000   -5.08286
383560.0000   -5.03747
383600.0000   -4.26664
383640.0000   -4.33937
383680.0000   -4.53790
383720.0000   -5.26808
383760.0000   -4.83989
383800.0000   -4.95072
383840.0000   -4.65011
383880.0000   -3.83154
383920.0000   -4.13835
383960.0000   -3.96850
384000.0000   -3.52472
384040.0000   -5.03752
384080.0000   -4.13956
384120.0000   -4.90730
384160.0000   -4.25989
384200.0000   -4.33208
384240.0000   -4.80469
384280.0000   -4.35213
384320.0000   -4.98439
384360.0000   -4.93749
384400.0000   -4.85465
384440.0000   -4.81437
384480.0000   -4.78735
384520.0000   -4.88219
384560.0000   -5.34773
384600.0000   -5.57617
384640.0000   -5.11600
384680.0000   -4.62521
384720.0000   -5.22719
384760.0000   -4.58989
384800.0000   -5.42822
384840.0000   -4.20999
384880.0000   -4.48340
384920.0000   -4.18111
384960.0000   -4.29784
385000.0000   -5.51456
385040.0000   -4.58996
385080.0000   -5.08410
385120.0000   -5.19869
385160.0000   -5.57485
385200.0000   -4.08450
385240.0000   -4.82753
385280.0000   -5.31114
385320.0000   -4.58238
385360.0000   -4.25456
385400.0000   -5.03434
385440.0000   -5.17332
385480.0000   -5.19523
385520.0000   -5.79068
385560.0000   -5.06227
385600.0000   -4.43648
385640.0000   -4.43442
385680.0000   -4.58367
385720.0000   -4.70663
385760.0000   -4.65644
385800.0000   -4.58526
385840.0000   -5.05807
385880.0000   -4.19610
385920.0000   -4.46057
385960.0000   -4.24013
386000.0000   -4.06595
386040.0000   -4.57180
386080.0000   -3.75312
386120.0000   -4.33968
386160.0000   -4.74103
386200.0000   -4.87613
386240.0000   -4.31526
386280.0000   -3.83368
386320.0000   -4.38487
386360.0000   -4.60389
386400.0000   -3.82858
386440.0000   -4.16638
386480.0000   -4.27523
386520.0000   -4.24610
386560.0000   -4.04025
386600.0000   -4.44182
386640.0000   -4.01467
386680.0000   -4.19802
386720.0000   -4.59137
386760.0000   -4.22125
386800.0000   -4.42281
386840.0000   -4.04943
386880.0000   -3.99641
386920.0000   -4.52507
386960.0000   -3.83085
387000.0000   -4.57684
387040.0000   -4.29011
387080.0000   -3.94161
387120.0000   -4.52984
387160.0000   -3.21632
387200.0000   -3.44357
387240.0000   -4.27275
387280.0000   -3.64701
387320.0000   -3.51273
387360.0000   -4.03130
387400.0000   -3.83293
387440.0000   -4.91933
387480.0000   -5.89754
387520.0000   -4.92304
387560.0000   -4.82506
387600.0000   -4.56382
387640.0000   -4.75216
387680.0000   -4.70052
387720.0000   -5.03366
387760.0000   -4.36229
387800.0000   -4.59664
387840.0000   -4.13165
387880.0000   -4.59677
387920.0000   -5.03845
387960.0000   -4.77817
388000.0000   -4.34464
388040.0000   -4.72377
388080.0000   -4.60290
388120.0000   -4.62628
388160.0000   -4.94827
388200.0000   -4.66254
388240.0000   -4.50939
388280.0000   -5.73013
388320.0000   -5.38605
388360.0000   -6.01453
388400.0000   -5.28005
388440.0000   -5.03619
388480.0000   -4.60026
388520.0000   -4.54475
388560.0000   -4.68442
388600.0000   -6.35366
388640.0000   -5.65979
388680.0000   -5.69270
388720.0000   -5.89227
388760.0000   -5.39669
388800.0000   -5.27967
388840.0000   -4.61203
388880.0000   -5.23720
388920.0000   -5.74359
388960.0000   -6.19359
389000.0000   -5.28367
389040.0000   -5.98347
389080.0000   -6.10795
389120.0000   -5.05882
389160.0000   -6.33724
389200.0000   -5.83793
389240.0000   -5.79438
389280.0000   -7.34078
389320.0000   -6.67398
389360.0000   -5.49668
389400.0000   -6.59823
389440.0000   -4.92579
389480.0000   -5.38873
389520.0000   -5.57611
389560.0000   -4.86546
389600.0000   -5.49420
389640.0000   -5.20721
389680.0000   -4.79454
389720.0000   -5.59713
389760.0000   -5.27777
389800.0000   -5.15371
389840.0000   -4.88360
389880.0000   -5.84310
389920.0000   -4.45635
389960.0000   -4.69648
390000.0000   -5.25076
390040.0000   -6.29632
390080.0000   -5.50135
390120.0000   -6.04847
390160.0000   -5.83797
390200.0000   -6.36586
390240.0000   -6.44108
390280.0000   -6.47912
390320.0000   -5.61393
390360.0000   -4.94311
390400.0000   -5.24473
390440.0000   -5.64031
390480.0000   -6.47367
390520.0000   -6.42527
390560.0000   -5.85999
390600.0000   -6.72862
390640.0000   -6.08902
390680.0000   -5.44042
390720.0000   -6.12303
390760.0000   -5.91665
390800.0000   -5.59994
390840.0000   -5.73168
390880.0000   -6.32958
390920.0000   -5.96382
390960.0000   -6.07182
391000.0000   -5.66016
391040.0000   -5.65815
391080.0000   -5.22111
391120.0000   -6.18235
391160.0000   -4.96963
391200.0000   -4.72595
391240.0000   -4.22530
391280.0000   -4.62693
391320.0000   -5.26951
391360.0000   -5.24270
391400.0000   -3.89596
391440.0000   -4.27305
391480.0000   -4.88970
391520.0000   -5.45009
391560.0000   -5.39655
391600.0000   -4.10803
391640.0000   -5.23882
391680.0000   -5.43667
391720.0000   -5.71518
391760.0000   -5.82640
391800.0000   -5.75478
391840.0000   -4.92946
391880.0000   -4.95825
391920.0000   -5.27926
391960.0000   -5.38141
392000.0000   -4.80271
392040.0000   -4.86119
392080.0000   -6.06421
392120.0000   -4.55214
392160.0000   -5.67468
392200.0000   -4.88291
392240.0000   -4.84641
392280.0000   -5.24792
392320.0000   -5.13922
392360.0000   -5.55090
392400.0000   -5.35172
392440.0000   -6.31450
392480.0000   -5.82640
392520.0000   -4.77176
392560.0000   -4.41125
392600.0000   -5.22881
392640.0000   -5.01856
392680.0000   -4.70800
392720.0000   -4.69665
392760.0000   -4.42891
392800.0000   -4.38151
392840.0000   -4.38793
392880.0000   -4.10932
392920.0000   -4.30509
392960.0000   -4.62275
393000.0000   -5.57102
393040.0000   -5.58979
393080.0000   -5.76906
393120.0000   -5.68259
393160.0000   -4.92539
393200.0000   -5.24521
393240.0000   -4.95836
393280.0000   -4.58655
393320.0000   -5.40963
393360.0000   -5.31434
393400.0000   -5.68851
393440.0000   -5.21011
393480.0000   -5.34870
393520.0000   -5.22427
393560.0000   -5.45664
393600.0000   -4.45527
393640.0000   -3.57032
393680.0000   -4.33391
393720.0000   -4.10541
393760.0000   -4.13532
393800.0000   -4.82166
393840.0000   -4.29826
393880.0000   -4.33424
393920.0000   -4.57468
393960.0000   -4.23361
394000.0000   -4.42096
394040.0000   -4.93303
394080.0000   -4.73734
394120.0000   -4.89550
394160.0000   -4.75219
394200.0000   -4.39946
394240.0000   -3.85833
394280.0000   -3.65022
394320.0000   -3.17949
394360.0000   -4.58127
394400.0000   -4.44027
394440.0000   -4.43225
394480.0000   -3.44398
394520.0000   -4.25314
394560.0000   -3.81289
394600.0000   -4.79836
394640.0000   -3.80216
394680.0000   -4.69968
394720.0000   -5.14729
394760.0000   -4.89882
394800.0000   -4.89770
394840.0000   -4.81593
394880.0000   -4.49511
394920.0000   -4.75103
394960.0000   -4.09897
395000.0000   -5.31475
395040.0000   -5.30739
395080.0000   -4.96249
395120.0000   -5.12885
395160.0000   -5.19249
395200.0000   -5.13691
395240.0000   -5.59849
395280.0000   -5.62508
395320.0000   -4.74443
395360.0000   -4.67690
395400.0000   -4.59605
395440.0000   -4.57210
395480.0000   -5.60105
395520.0000   -4.77871
395560.0000   -5.25960
395600.0000   -5.20851
395640.0000   -5.12827
395680.0000   -5.14004
395720.0000   -5.16415
395760.0000   -5.20741
395800.0000   -5.23860
395840.0000   -5.78088
395880.0000   -6.52902
395920.0000   -5.91207
395960.0000   -6.09607
396000.0000   -6.03372
396040.0000   -5.49340
396080.0000   -5.17292
396120.0000   -4.86358
396160.0000   -4.86858
396200.0000   -5.22210
396240.0000   -5.50552
396280.0000   -5.49140
396320.0000   -5.39039
396360.0000   -5.20810
396400.0000   -4.60503
396440.0000   -5.09591
396480.0000   -4.75121
396520.0000   -5.24641
396560.0000   -5.45484
396600.0000   -5.96690
396640.0000   -6.50098
396680.0000   -4.89875
396720.0000   -5.63909
396760.0000   -6.41414
396800.0000   -6.77964
396840.0000   -5.87957
396880.0000   -6.18197
396920.0000   -4.84190
396960.0000   -5.54625
397000.0000   -5.64204
397040.0000   -5.39900
397080.0000   -6.03720
397120.0000   -5.58784
397160.0000   -5.75496
397200.0000   -5.67714
397240.0000   -6.10492
397280.0000   -6.13848
397320.0000   -5.23522
397360.0000   -5.72105
397400.0000   -6.48433
397440.0000   -5.36036
397480.0000   -5.31240
397520.0000   -5.72241
397560.0000   -4.72246
397600.0000   -4.99804
397640.0000   -5.53261
397680.0000   -4.45768
397720.0000   -6.14039
397760.0000   -5.17385
397800.0000   -5.89529
397840.0000   -5.17909
397880.0000   -4.93089
397920.0000   -4.89064
397960.0000   -6.21171
398000.0000   -5.06902
398040.0000   -5.12172
398080.0000   -5.39821
398120.0000   -5.95537
398160.0000   -5.80936
398200.0000   -6.43815
398240.0000   -5.28180
398280.0000   -5.73977
398320.0000   -6.09888
398360.0000   -5.83685
398400.0000   -5.42247
398440.0000   -5.32932
398480.0000   -5.56174
398520.0000   -5.62217
398560.0000   -5.15576
398600.0000   -5.34721
398640.0000   -6.03281
398680.0000   -6.10143
398720.0000   -5.08526
398760.0000   -5.68112
398800.0000   -5.45042
398840.0000   -4.90885
398880.0000   -4.31290
398920.0000   -5.09005
398960.0000   -5.84572
399000.0000   -5.23378
399040.0000   -5.32240
399080.0000   -5.35241
399120.0000   -5.23412
399160.0000   -5.25239
399200.0000   -5.64199
399240.0000   -5.79684
399280.0000   -5.37022
399320.0000   -5.68136
399360.0000   -5.69159
399400.0000   -5.21537
399440.0000   -5.98618
399480.0000   -5.41639
399520.0000   -4.44293
399560.0000   -4.42649
399600.0000   -5.03513
399640.0000   -5.44802
399680.0000   -5.42336
399720.0000   -5.70695
399760.0000   -5.31264
399800.0000   -4.28279
399840.0000   -4.65783
399880.0000   -4.97462
399920.0000   -5.25463
399960.0000   -4.64728
400000.0000   -5.02299
400040.0000   -5.62708
400080.0000   -5.50148
400120.0000   -5.23882
400160.0000   -5.37219
400200.0000   -4.93810
400240.0000   -5.33516
400280.0000   -5.82446
400320.0000   -5.08114
400360.0000   -5.37199
400400.0000   -5.57150
400440.0000   -5.37425
400480.0000   -5.72830
400520.0000   -5.22412
400560.0000   -5.14430
400600.0000   -5.32682
400640.0000   -6.49752
400680.0000   -5.83424
400720.0000   -6.60752
400760.0000   -5.47120
400800.0000   -6.69318
400840.0000   -6.16522
400880.0000   -6.17367
400920.0000   -6.05438
400960.0000   -5.63206
401000.0000   -5.62991
401040.0000   -5.38233
401080.0000   -5.90293
401120.0000   -6.08538
401160.0000   -5.78614
401200.0000   -5.45182
401240.0000   -5.37345
401280.0000   -5.43526
401320.0000   -4.71363
401360.0000   -4.03054
401400.0000   -5.20739
401440.0000   -5.18532
401480.0000   -5.16488
401520.0000   -4.32966
401560.0000   -4.76876
401600.0000   -4.58061
401640.0000   -5.00113
401680.0000   -5.34895
401720.0000   -5.02133
401760.0000   -4.60466
401800.0000   -4.66768
401840.0000   -5.35156
401880.0000   -5.67237
401920.0000   -5.65453
401960.0000   -4.69617
402000.0000   -4.96335
402040.0000   -4.82920
402080.0000   -5.67551
402120.0000   -4.96160
402160.0000   -5.78745
402200.0000   -4.86875
402240.0000   -3.89376
402280.0000   -4.99664
402320.0000   -5.33498
402360.0000   -4.78925
402400.0000   -3.95222
402440.0000   -4.42973
402480.0000   -5.04229
402520.0000   -4.17162
402560.0000   -4.66751
402600.0000   -4.40531
402640.0000   -4.34018
402680.0000   -4.45910
402720.0000   -4.01308
402760.0000   -4.55137
402800.0000   -5.10423
402840.0000   -5.24580
402880.0000   -4.57272
402920.0000   -5.57162
402960.0000   -5.39418
403000.0000   -5.89089
403040.0000   -5.77364
403080.0000   -4.91545
403120.0000   -5.40994
403160.0000   -5.45136
403200.0000   -5.25686
403240.0000   -5.10237
403280.0000   -5.05235
403320.0000   -5.39394
403360.0000   -5.98818
403400.0000   -5.51874
403440.0000   -4.56585
403480.0000   -5.58466
403520.0000   -5.07813
403560.0000   -4.51686
403600.0000   -5.52572
403640.0000   -4.98424
403680.0000   -4.56521
403720.0000   -4.98502
403760.0000   -4.73832
403800.0000   -4.59321
403840.0000   -5.01264
403880.0000   -5.64603
403920.0000   -6.30781
403960.0000   -5.40331
404000.0000   -5.52725
404040.0000   -5.37068
404080.0000   -5.24211
404120.0000   -5.70253
404160.0000   -5.04225
404200.0000   -5.55723
404240.0000   -6.34085
404280.0000   -4.95870
404320.0000   -5.24479
404360.0000   -6.38090
404400.0000   -5.75123
404440.0000   -6.57833
404480.0000   -5.55397
404520.0000   -5.50017
404560.0000   -5.43051
404600.0000   -5.98442
404640.0000   -5.89968
404680.0000   -6.40761
404720.0000   -5.49830
404760.0000   -4.99450
404800.0000   -4.64111
404840.0000   -4.79417
404880.0000   -5.27246
404920.0000   -5.84878
404960.0000   -5.57497
405000.0000   -5.55690
405040.0000   -4.80947
405080.0000   -5.96009
405120.0000   -5.50060
405160.0000   -5.82341
405200.0000   -5.52428
405240.0000   -5.28753
405280.0000   -5.98245
405320.0000   -6.08553
405360.0000   -5.36893
405400.0000   -5.01978
405440.0000   -4.97237
405480.0000   -5.06717
405520.0000   -5.00205
405560.0000   -4.79351
405600.0000   -4.81430
405640.0000   -4.57781
405680.0000   -5.01767
405720.0000   -4.06722
405760.0000   -5.13373
405800.0000   -4.88098
405840.0000   -4.50288
405880.0000   -4.93078
405920.0000   -5.61518
405960.0000   -5.11843
406000.0000   -5.49097
406040.0000   -4.69855
406080.0000   -4.84065
406120.0000   -5.08450
406160.0000   -4.59393
406200.0000   -4.56529
406240.0000   -4.35569
406280.0000   -4.73817
406320.0000   -4.27908
406360.0000   -4.75935
406400.0000   -5.17441
406440.0000   -4.51181
406480.0000   -4.46267
406520.0000   -4.18105
406560.0000   -4.97551
406600.0000   -4.32598
406640.0000   -4.31967
406680.0000   -4.82612
406720.0000   -4.95813
406760.0000   -4.28712
406800.0000   -6.29161
406840.0000   -5.71049
406880.0000   -5.13236
406920.0000   -5.24404
406960.0000   -5.22991
407000.0000   -4.79702
407040.0000   -5.38087
407080.0000   -5.71551
407120.0000   -5.06390
407160.0000   -5.03696
407200.0000   -5.19861
407240.0000   -4.13840
407280.0000   -5.10369
407320.0000   -4.46221
407360.0000   -4.79043
407400.0000   -4.65627
407440.0000   -3.79238
407480.0000   -3.38862
407520.0000   -4.04334
407560.0000   -5.04196
407600.0000   -3.85095
407640.0000   -4.62535
407680.0000   -5.17512
407720.0000   -5.04544
407760.0000   -4.66380
407800.0000   -5.52253
407840.0000   -4.75344
407880.0000   -5.69284
407920.0000   -4.19123
407960.0000   -4.93729
408000.0000   -4.15009
408040.0000   -4.54237
408080.0000   -4.44969
408120.0000   -4.98698
408160.0000   -5.17694
408200.0000   -4.53451
408240.0000   -3.90577
408280.0000   -4.39366
408320.0000   -3.93940
408360.0000   -3.78994
408400.0000   -3.83133
408440.0000   -4.14797
408480.0000   -4.71376
408520.0000   -2.92298
408560.0000   -4.11869
408600.0000   -5.14303
408640.0000   -4.91930
408680.0000   -4.14510
408720.0000   -4.23320
408760.0000   -3.84353
408800.0000   -3.81966
408840.0000   -3.63949
408880.0000   -4.27840
408920.0000   -4.95821
408960.0000   -4.77256
409000.0000   -4.97115
409040.0000   -5.65473
409080.0000   -4.09412
409120.0000   -5.06452
409160.0000   -5.46903
409200.0000   -4.86267
409240.0000   -6.05131
409280.0000   -4.96566
409320.0000   -4.80799
409360.0000   -4.91297
409400.0000   -4.76530
409440.0000   -4.53457
409480.0000   -4.60749
409520.0000   -4.32734
409560.0000   -3.91003
409600.0000   -4.28212
409640.0000   -4.63085
409680.0000   -4.90699
409720.0000   -4.02316
409760.0000   -5.00930
409800.0000   -5.91411
409840.0000   -5.41578
409880.0000   -4.68585
409920.0000   -4.56822
409960.0000   -4.90511
410000.0000   -4.06697
410040.0000   -4.84676
410080.0000   -4.33517
410120.0000   -5.19269
410160.0000   -5.14218
410200.0000   -5.22292
410240.0000   -4.73748
410280.0000   -4.65668
410320.0000   -4.99252
410360.0000   -3.63168
410400.0000   -3.75628
410440.0000   -4.38446
410480.0000   -4.81028
410520.0000   -5.22117
410560.0000   -5.04142
410600.0000   -5.58839
410640.0000   -4.14846
410680.0000   -5.35908
410720.0000   -4.85566
410760.0000   -5.83149
410800.0000   -5.65663
410840.0000   -5.88403
410880.0000   -6.18057
410920.0000   -5.94044
410960.0000   -5.24980
411000.0000   -5.91495
411040.0000   -5.87149
411080.0000   -5.92877
411120.0000   -6.04107
411160.0000   -5.85715
411200.0000   -5.88138
411240.0000   -5.44082
411280.0000   -5.46157
411320.0000   -5.20530
411360.0000   -5.40560
411400.0000   -5.51496
411440.0000   -4.97656
411480.0000   -5.42645
411520.0000   -5.00336
411560.0000   -5.94459
411600.0000   -5.10501
411640.0000   -5.16717
411680.0000   -5.38185
411720.0000   -5.13816
411760.0000   -5.21850
411800.0000   -4.98495
411840.0000   -6.42580
411880.0000   -5.57336
411920.0000   -5.46940
411960.0000   -5.89857
412000.0000   -5.67820
412040.0000   -4.96469
412080.0000   -5.47605
412120.0000   -5.72122
412160.0000   -6.07872
412200.0000   -5.33140
412240.0000   -5.76726
412280.0000   -5.59755
412320.0000   -5.81200
412360.0000   -5.12676
412400.0000   -5.31024
412440.0000   -5.94514
412480.0000   -4.63740
412520.0000   -5.74857
412560.0000   -5.07870
412600.0000   -5.23464
412640.0000   -5.88348
412680.0000   -5.92846
412720.0000   -6.35096
412760.0000   -5.35197
412800.0000   -5.31988
412840.0000   -4.98191
412880.0000   -5.11914
412920.0000   -4.62100
412960.0000   -5.50232
413000.0000   -4.72091
413040.0000   -4.84926
413080.0000   -5.22728
413120.0000   -5.34987
413160.0000   -5.73105
413200.0000   -5.16058
413240.0000   -5.39271
413280.0000   -5.06297
413320.0000   -6.09235
413360.0000   -6.40113
413400.0000   -5.39544
413440.0000   -4.97362
413480.0000   -5.21193
413520.0000   -5.62157
413560.0000   -5.34374
413600.0000   -5.69999
413640.0000   -4.69997
413680.0000   -4.17247
413720.0000   -4.97270
413760.0000   -4.92623
413800.0000   -5.11553
413840.0000   -5.40122
413880.0000   -5.21136
413920.0000   -5.33344
413960.0000   -5.75987
414000.0000   -4.62568
414040.0000   -5.78821
414080.0000   -6.07852
414120.0000   -5.91772
414160.0000   -5.67838
414200.0000   -6.16873
414240.0000   -4.43831
414280.0000   -4.80555
414320.0000   -4.77836
414360.0000   -4.99170
414400.0000   -5.40112
414440.0000   -3.80495
414480.0000   -5.15012
414520.0000   -4.33008
414560.0000   -5.09087
414600.0000   -4.35819
414640.0000   -5.25006
414680.0000   -4.26985
414720.0000   -4.33147
414760.0000   -4.65519
414800.0000   -5.94973
414840.0000   -6.07365
414880.0000   -5.81192
414920.0000   -5.10364
414960.0000   -4.84947
415000.0000   -5.21523
415040.0000   -4.41762
415080.0000   -5.04570
415120.0000   -5.36941
415160.0000   -5.12870
415200.0000   -5.07474
415240.0000   -5.06436
415280.0000   -4.22364
415320.0000   -4.70734
415360.0000   -5.39434
415400.0000   -4.83910
415440.0000   -4.57879
415480.0000   -4.37196
415520.0000   -4.08319
415560.0000   -4.94952
415600.0000   -5.65603
415640.0000   -5.61482
415680.0000   -5.92923
415720.0000   -5.04914
415760.0000   -5.12625
415800.0000   -4.87348
415840.0000   -5.26915
415880.0000   -5.17065
415920.0000   -5.91685
415960.0000   -5.19347
416000.0000   -5.47789
416040.0000   -5.32018
416080.0000   -4.91746
416120.0000   -4.86850
416160.0000   -5.06003
416200.0000   -4.79398
416240.0000   -4.42420
416280.0000   -4.63537
416320.0000   -4.37380
416360.0000   -3.86601
416400.0000   -4.94537
416440.0000   -4.46044
416480.0000   -4.72482
416520.0000   -5.75884
416560.0000   -5.19797
416600.0000   -5.04865
416640.0000   -5.20486
416680.0000   -5.26405
416720.0000   -4.57718
416760.0000   -5.87857
416800.0000   -5.50947
416840.0000   -5.15158
416880.0000   -4.80249
416920.0000   -5.87095
416960.0000   -5.48909
417000.0000   -4.86595
417040.0000   -5.41235
417080.0000   -4.83665
417120.0000   -4.19383
417160.0000   -4.42421
417200.0000   -4.73541
417240.0000   -5.21766
417280.0000   -4.77478
417320.0000   -5.15950
417360.0000   -5.38037
417400.0000   -4.44644
417440.0000   -5.31732
417480.0000   -4.78133
417520.0000   -3.97052
417560.0000   -5.01496
417600.0000   -4.61959
417640.0000   -5.30744
417680.0000   -5.59601
417720.0000   -4.67630
417760.0000   -5.54022
417800.0000   -5.68982
417840.0000   -6.48453
417880.0000   -5.92500
417920.0000   -5.47563
417960.0000   -4.61022
418000.0000   -3.83061
418040.0000   -5.10989
418080.0000   -5.21495
418120.0000   -4.34695
418160.0000   -4.81183
418200.0000   -5.04788
418240.0000   -5.86432
418280.0000   -5.93391
418320.0000   -5.37780
418360.0000   -4.68093
418400.0000   -5.24131
418440.0000   -4.82638
418480.0000   -5.33470
418520.0000   -6.44345
418560.0000   -5.29401
418600.0000   -5.32021
418640.0000   -4.95840
418680.0000   -4.36175
418720.0000   -3.66189
418760.0000   -4.85832
418800.0000   -4.55888
418840.0000   -5.03243
418880.0000   -5.47848
418920.0000   -5.83469
418960.0000   -5.76932
419000.0000   -5.58892
419040.0000   -5.81768
419080.0000   -4.72315
419120.0000   -6.15761
419160.0000   -5.46558
419200.0000   -4.96536
419240.0000   -5.51031
419280.0000   -5.19545
419320.0000   -4.89935
419360.0000   -4.26115
419400.0000   -4.82652
419440.0000   -5.11174
419480.0000   -4.48581
419520.0000   -5.41421
419560.0000   -5.42292
419600.0000   -5.00847
419640.0000   -4.31832
419680.0000   -4.85583
419720.0000   -4.63368
419760.0000   -5.27449
419800.0000   -5.29112
419840.0000   -4.70474
419880.0000   -4.71505
419920.0000   -5.41251
419960.0000   -5.51041
420000.0000   -4.21253
420040.0000   -4.46732
420080.0000   -3.72894
420120.0000   -3.88857
420160.0000   -4.63337
420200.0000   -4.69110
420240.0000   -5.84072
420280.0000   -3.96438
420320.0000   -4.90887
420360.0000   -3.92534
420400.0000   -4.19963
420440.0000   -4.42521
420480.0000   -4.28816
420520.0000   -4.62299
420560.0000   -4.70616
420600.0000   -4.16635
420640.0000   -3.79599
420680.0000   -4.12288
420720.0000   -4.40161
420760.0000   -4.69571
420800.0000   -5.19551
420840.0000   -4.86693
420880.0000   -5.40747
420920.0000   -4.65277
420960.0000   -5.57577
421000.0000   -5.12285
421040.0000   -5.07408
421080.0000   -5.08871
421120.0000   -5.59984
421160.0000   -5.71443
421200.0000   -4.52635
421240.0000   -5.16259
421280.0000   -4.86161
421320.0000   -4.80508
421360.0000   -3.98352
421400.0000   -4.44549
421440.0000   -4.80922
421480.0000   -4.77059
421520.0000   -5.35439
421560.0000   -5.21392
421600.0000   -5.53710
421640.0000   -4.64749
421680.0000   -5.46454
421720.0000   -5.26880
421760.0000   -3.89202
421800.0000   -4.28299
421840.0000   -5.40123
421880.0000   -4.77239
421920.0000   -5.22131
421960.0000   -4.53821
422000.0000   -5.07499
422040.0000   -4.51714
422080.0000   -5.20867
422120.0000   -5.22383
422160.0000   -5.67924
422200.0000   -5.94620
422240.0000   -5.75506
422280.0000   -5.43578
422320.0000   -5.72534
422360.0000   -5.49541
422400.0000   -5.16017
422440.0000   -4.98688
422480.0000   -5.03984
422520.0000   -4.62473
422560.0000   -4.07099
422600.0000   -4.92593
422640.0000   -4.71286
422680.0000   -4.69735
422720.0000   -5.00188
422760.0000   -5.07957
422800.0000   -5.68835
422840.0000   -5.18052
422880.0000   -5.94349
422920.0000   -5.16821
422960.0000   -5.36018
423000.0000   -4.76634
423040.0000   -4.40907
423080.0000   -5.40931
423120.0000   -5.12183
423160.0000   -5.86579
423200.0000   -4.95123
423240.0000   -5.07379
423280.0000   -5.62101
423320.0000   -4.54997
423360.0000   -4.90437
423400.0000   -5.78586
423440.0000   -4.88647
423480.0000   -5.72430
423520.0000   -5.48560
423560.0000   -4.19918
423600.0000   -5.79397
423640.0000   -5.56225
423680.0000   -5.16861
423720.0000   -5.93215
423760.0000   -5.72308
423800.0000   -5.73071
423840.0000   -4.90045
423880.0000   -4.99897
423920.0000   -4.50702
423960.0000   -5.04212
424000.0000   -4.57522
424040.0000   -5.55861
424080.0000   -4.77391
424120.0000   -4.51863
424160.0000   -5.55390
424200.0000   -5.23022
424240.0000   -5.19093
424280.0000   -5.80665
424320.0000   -6.05564
424360.0000   -6.38048
424400.0000   -5.75941
424440.0000   -5.62371
424480.0000   -5.19874
424520.0000   -4.39117
424560.0000   -5.45472
424600.0000   -5.33137
424640.0000   -4.96478
424680.0000   -4.34147
424720.0000   -5.51214
424760.0000   -5.32385
424800.0000   -6.21914
424840.0000   -5.56470
424880.0000   -5.10761
424920.0000   -4.84739
424960.0000   -5.24516
425000.0000   -5.29627
425040.0000   -5.56845
425080.0000   -5.03078
425120.0000   -4.81705
425160.0000   -5.87687
425200.0000   -5.31065
425240.0000   -4.23212
425280.0000   -4.27721
425320.0000   -3.30331
425360.0000   -4.63660
425400.0000   -4.13509
425440.0000   -3.96853
425480.0000   -3.68504
425520.0000   -5.43952
425560.0000   -4.73318
425600.0000   -4.99874
425640.0000   -5.20716
425680.0000   -5.05506
425720.0000   -4.61506
425760.0000   -4.50996
425800.0000   -5.29769
425840.0000   -5.71811
425880.0000   -4.96066
425920.0000   -4.51403
425960.0000   -5.60240
426000.0000   -4.67882
426040.0000   -4.09804
426080.0000   -4.24502
426120.0000   -4.41390
426160.0000   -4.74714
426200.0000   -4.88579
426240.0000   -3.48369
426280.0000   -5.13750
426320.0000   -5.50955
426360.0000   -6.18171
426400.0000   -5.45252
426440.0000   -4.79682
426480.0000   -5.56007
426520.0000   -4.52111
426560.0000   -4.38051
426600.0000   -4.27181
426640.0000   -5.35950
426680.0000   -6.71471
426720.0000   -4.94625
426760.0000   -5.29841
426800.0000   -4.98824
426840.0000   -5.41869
426880.0000   -5.15282
426920.0000   -4.57021
426960.0000   -5.93198
427000.0000   -4.73392
427040.0000   -5.35762
427080.0000   -5.41754
427120.0000   -5.18428
427160.0000   -5.74153
427200.0000   -6.52451
427240.0000   -5.15997
427280.0000   -4.32133
427320.0000   -4.61255
427360.0000   -5.22029
427400.0000   -5.18331
427440.0000   -4.98718
427480.0000   -5.22739
427520.0000   -5.85059
427560.0000   -4.84390
427600.0000   -5.77435
427640.0000   -5.39426
427680.0000   -5.50384
427720.0000   -4.74430
427760.0000   -4.30407
427800.0000   -5.73804
427840.0000   -4.81287
427880.0000   -5.72410
427920.0000   -6.00603
427960.0000   -6.07557
428000.0000   -4.81186
428040.0000   -4.92539
428080.0000   -5.16296
428120.0000   -4.54136
428160.0000   -4.97269
428200.0000   -5.11963
428240.0000   -5.89634
428280.0000   -5.53658
428320.0000   -5.60221
428360.0000   -5.29449
428400.0000   -5.31033
428440.0000   -4.73290
428480.0000   -6.10426
428520.0000   -5.81100
428560.0000   -5.57314
428600.0000   -5.54218
428640.0000   -5.81911
428680.0000   -4.61293
428720.0000   -4.63272
428760.0000   -4.15620
428800.0000   -3.25017
428840.0000   -3.86396
428880.0000   -4.42153
428920.0000   -3.74293
428960.0000   -5.31904
429000.0000   -4.67386
429040.0000   -4.33584
429080.0000   -4.06880
429120.0000   -4.72669
429160.0000   -5.56016
429200.0000   -5.10402
429240.0000   -4.68953
429280.0000   -5.06112
429320.0000   -4.77850
429360.0000   -5.72362
429400.0000   -4.74251
429440.0000   -4.86505
429480.0000   -4.47949
429520.0000   -5.35218
429560.0000   -5.35966
429600.0000   -5.45292
429640.0000   -5.14695
429680.0000   -4.96470
429720.0000   -4.81820
429760.0000   -4.52998
429800.0000   -4.72786
429840.0000   -5.18108
429880.0000   -5.37545
429920.0000   -4.66027
429960.0000   -4.47132
430000.0000   -3.76109
430040.0000   -4.36218
430080.0000   -4.12680
430120.0000   -5.16989
430160.0000   -4.70828
430200.0000   -4.89678
430240.0000   -5.28403
430280.0000   -4.49946
430320.0000   -4.71297
430360.0000   -5.12819
430400.0000   -5.24174
430440.0000   -4.01781
430480.0000   -5.36970
430520.0000   -5.08742
430560.0000   -4.60756
430600.0000   -4.84527
430640.0000   -4.71475
430680.0000   -5.27392
430720.0000   -4.95964
430760.0000   -5.08815
430800.0000   -5.61906
430840.0000   -4.80373
430880.0000   -5.24768
430920.0000   -4.84411
430960.0000   -5.19870
431000.0000   -5.05222
431040.0000   -5.16289
431080.0000   -4.26662
431120.0000   -4.29007
431160.0000   -4.81815
431200.0000   -5.43074
431240.0000   -5.33388
431280.0000   -4.96425
431320.0000   -4.64583
431360.0000   -5.22764
431400.0000   -6.37266
431440.0000   -5.64471
431480.0000   -5.55019
431520.0000   -4.48947
431560.0000   -4.67982
431600.0000   -5.17763
431640.0000   -4.71067
431680.0000   -5.00079
431720.0000   -5.29342
431760.0000   -4.60860
431800.0000   -4.57753
431840.0000   -5.18592
431880.0000   -4.32390
431920.0000   -4.47036
431960.0000   -3.72120
432000.0000   -4.00668
432040.0000   -3.92641
432080.0000   -4.43572
432120.0000   -4.64072
432160.0000   -4.53323
432200.0000   -3.63643
432240.0000   -4.42906
432280.0000   -4.21953
432320.0000   -3.95078
432360.0000   -4.44715
432400.0000   -4.51352
432440.0000   -4.23819
432480.0000   -4.45237
432520.0000   -4.45917
432560.0000   -4.78294
432600.0000   -4.85075
432640.0000   -5.19384
432680.0000   -4.34925
432720.0000   -4.31443
432760.0000   -5.13231
432800.0000   -5.14564
432840.0000   -5.20899
432880.0000   -5.55242
432920.0000   -4.37886
432960.0000   -4.29578
433000.0000   -5.22981
433040.0000   -4.68905
433080.0000   -5.15319
433120.0000   -4.85975
433160.0000   -4.68083
433200.0000   -4.88163
433240.0000   -5.15494
433280.0000   -5.19328
433320.0000   -4.85589
433360.0000   -5.00341
433400.0000   -4.55363
433440.0000   -4.14359
433480.0000   -4.60519
433520.0000   -3.42385
433560.0000   -5.07909
433600.0000   -4.30454
433640.0000   -5.27340
433680.0000   -6.07835
433720.0000   -5.93289
433760.0000   -5.25250
433800.0000   -5.40164
433840.0000   -5.00249
433880.0000   -3.74227
433920.0000   -5.13980
433960.0000   -4.86673
434000.0000   -4.01730
434040.0000   -4.41161
434080.0000   -5.31935
434120.0000   -4.91285
434160.0000   -4.94884
434200.0000   -5.62997
434240.0000   -6.01932
434280.0000   -4.69917
434320.0000   -5.43250
434360.0000   -4.89166
434400.0000   -5.42747
434440.0000   -5.24261
434480.0000   -5.10750
434520.0000   -4.70405
434560.0000   -5.03523
434600.0000   -4.74889
434640.0000   -5.23687
434680.0000   -5.22209
434720.0000   -6.25119
434760.0000   -5.96270
434800.0000   -5.53684
434840.0000   -5.40532
434880.0000   -4.37973
434920.0000   -4.48989
434960.0000   -5.48517
435000.0000   -5.67348
435040.0000   -5.08292
435080.0000   -4.92428
435120.0000   -5.33779
435160.0000   -5.31668
435200.0000   -4.92560
435240.0000   -5.18473
435280.0000   -6.01783
435320.0000   -5.09731
435360.0000   -6.05991
435400.0000   -4.85653
435440.0000   -5.23390
435480.0000   -5.39884
435520.0000   -5.38444
435560.0000   -5.86813
435600.0000   -5.25855
435640.0000   -5.71886
435680.0000   -5.43429
435720.0000   -5.72242
435760.0000   -5.31020
435800.0000   -5.63975
435840.0000   -4.75549
435880.0000   -4.92665
435920.0000   -5.16345
435960.0000   -5.01301
436000.0000   -5.35859
436040.0000   -5.48871
436080.0000   -5.52208
436120.0000   -4.24931
436160.0000   -4.32073
436200.0000   -4.05132
436240.0000   -5.41554
436280.0000   -4.54315
436320.0000   -4.82311
436360.0000   -4.91309
436400.0000   -5.06023
436440.0000   -5.64922
436480.0000   -5.72449
436520.0000   -5.82467
436560.0000   -6.22220
436600.0000   -5.43861
436640.0000   -6.30920
436680.0000   -5.48262
436720.0000   -6.61241
436760.0000   -5.80917
436800.0000   -5.37832
436840.0000   -5.04048
436880.0000   -5.33394
436920.0000   -6.34214
436960.0000   -5.59834
437000.0000   -5.45428
437040.0000   -5.34294
437080.0000   -5.62397
437120.0000   -6.91804
437160.0000   -6.34508
437200.0000   -5.62911
437240.0000   -5.14209
437280.0000   -6.14078
437320.0000   -5.63470
437360.0000   -5.60652
437400.0000   -4.29362
437440.0000   -5.96085
437480.0000   -4.90494
437520.0000   -5.87774
437560.0000   -5.49707
437600.0000   -5.72884
437640.0000   -5.83782
437680.0000   -5.33923
437720.0000   -5.30225
437760.0000   -5.27104
437800.0000   -4.86791
437840.0000   -4.68561
437880.0000   -5.19757
437920.0000   -5.44045
437960.0000   -5.65703
438000.0000   -5.42047
438040.0000   -5.52266
438080.0000   -5.91467
438120.0000   -5.77664
438160.0000   -6.03185
438200.0000   -5.91908
438240.0000   -5.44158
438280.0000   -5.32656
438320.0000   -5.65080
438360.0000   -6.25387
438400.0000   -5.63469
438440.0000   -5.43195
438480.0000   -6.08465
438520.0000   -5.94663
438560.0000   -6.13264
438600.0000   -5.08178
438640.0000   -5.90995
438680.0000   -4.88283
438720.0000   -4.94211
438760.0000   -5.85493
438800.0000   -5.01686
438840.0000   -4.29203
438880.0000   -4.73089
438920.0000   -6.21681
438960.0000   -5.69602
439000.0000   -5.26564
439040.0000   -4.96875
439080.0000   -5.57707
439120.0000   -4.18841
439160.0000   -5.06836
439200.0000   -4.14971
439240.0000   -4.32164
439280.0000   -4.08478
439320.0000   -4.52569
439360.0000   -4.49062
439400.0000   -4.70185
439440.0000   -5.65740
439480.0000   -5.28611
439520.0000   -4.83399
439560.0000   -5.23425
439600.0000   -4.80252
439640.0000   -4.73925
439680.0000   -4.87425
439720.0000   -5.46507
439760.0000   -5.55769
439800.0000   -5.60082
439840.0000   -5.16644
439880.0000   -5.18963
439920.0000   -5.17399
439960.0000   -5.18371
440000.0000   -5.47655
440040.0000   -5.48948
440080.0000   -5.17241
440120.0000   -5.05433
440160.0000   -5.27310
440200.0000   -5.43201
440240.0000   -5.60383
440280.0000   -6.18838
440320.0000   -6.01839
440360.0000   -5.38412
440400.0000   -5.72452
440440.0000   -5.71738
440480.0000   -6.11007
440520.0000   -6.34938
440560.0000   -6.47445
440600.0000   -6.71096
440640.0000   -6.17891
440680.0000   -6.06841
440720.0000   -6.37512
440760.0000   -5.36427
440800.0000   -5.99667
440840.0000   -6.09210
440880.0000   -6.02196
440920.0000   -5.38000
440960.0000   -5.49556
441000.0000   -6.10751
441040.0000   -5.77592
441080.0000   -5.03975
441120.0000   -5.27093
441160.0000   -4.97830
441200.0000   -5.45632
441240.0000   -5.21187
441280.0000   -4.92742
441320.0000   -4.56088
441360.0000   -5.61694
441400.0000   -5.33377
441440.0000   -5.35065
441480.0000   -6.30159
441520.0000   -5.78727
441560.0000   -5.88265
441600.0000   -6.05825
441640.0000   -6.01423
441680.0000   -4.68981
441720.0000   -5.53918
441760.0000   -6.50560
441800.0000   -4.94841
441840.0000   -5.30253
441880.0000   -5.57074
441920.0000   -5.94379
441960.0000   -5.04707
442000.0000   -5.59857
442040.0000   -5.85624
442080.0000   -6.62616
442120.0000   -5.45255
442160.0000   -5.64630
442200.0000   -6.43314
442240.0000   -6.25498
442280.0000   -6.02378
442320.0000   -6.00908
442360.0000   -5.53472
442400.0000   -5.40520
442440.0000   -4.74530
442480.0000   -4.54063
442520.0000   -4.98274
442560.0000   -6.00104
442600.0000   -4.75856
442640.0000   -5.57668
442680.0000   -4.92622
442720.0000   -5.81603
442760.0000   -5.26572
442800.0000   -5.80878
442840.0000   -6.35915
442880.0000   -5.92893
442920.0000   -6.34485
442960.0000   -5.07964
443000.0000   -5.70820
443040.0000   -5.09690
443080.0000   -5.09566
443120.0000   -5.34093
443160.0000   -5.86107
443200.0000   -6.09215
443240.0000   -5.10460
443280.0000   -4.92319
443320.0000   -5.00037
443360.0000   -5.67780
443400.0000   -6.36927
443440.0000   -5.24122
443480.0000   -5.72135
443520.0000   -5.91680
443560.0000   -5.98960
443600.0000   -5.77392
443640.0000   -5.59025
443680.0000   -5.66644
443720.0000   -5.74267
443760.0000   -4.84159
443800.0000   -6.76553
443840.0000   -5.41597
443880.0000   -6.15113
443920.0000   -5.69253
443960.0000   -5.59102
444000.0000   -5.56046
444040.0000   -5.78829
444080.0000   -5.65750
444120.0000   -4.87874
444160.0000   -5.32424
444200.0000   -5.19073
444240.0000   -5.03435
444280.0000   -5.26748
444320.0000   -5.57868
444360.0000   -5.02041
444400.0000   -5.13620
444440.0000   -6.24544
444480.0000   -5.50508
444520.0000   -6.23990
444560.0000   -6.11316
444600.0000   -5.58323
444640.0000   -5.19253
444680.0000   -6.16765
444720.0000   -4.79603
444760.0000   -4.95527
444800.0000   -6.11975
444840.0000   -5.04254
444880.0000   -4.93685
444920.0000   -4.62858
444960.0000   -5.52640
445000.0000   -5.22049
445040.0000   -5.69550
445080.0000   -4.87383
445120.0000   -4.84256
445160.0000   -5.72960
445200.0000   -5.50023
445240.0000   -5.76368
445280.0000   -5.52620
445320.0000   -5.84212
445360.0000   -5.87173
445400.0000   -5.53558
445440.0000   -5.88619
445480.0000   -5.63672
445520.0000   -5.24901
445560.0000   -5.61032
445600.0000   -5.21841
445640.0000   -5.60778
445680.0000   -6.01252
445720.0000   -5.12240
445760.0000   -5.41919
445800.0000   -6.26814
445840.0000   -5.95439
445880.0000   -7.00759
445920.0000   -5.83242
445960.0000   -5.70622
446000.0000   -4.92852
446040.0000   -5.70980
446080.0000   -6.94750
446120.0000   -5.72147
446160.0000   -5.34660
446200.0000   -6.08745
446240.0000   -6.30985
446280.0000   -5.55556
446320.0000   -5.87995
446360.0000   -5.99202
446400.0000   -5.08610
446440.0000   -5.43663
446480.0000   -4.69773
446520.0000   -6.08591
446560.0000   -6.60239
446600.0000   -5.71458
446640.0000   -5.84861
446680.0000   -6.52308
446720.0000   -5.93999
446760.0000   -7.07209
446800.0000   -6.32403
446840.0000   -5.34186
446880.0000   -4.71525
446920.0000   -4.75802
446960.0000   -5.68253
447000.0000   -5.52377
447040.0000   -6.31144
447080.0000   -4.89333
447120.0000   -5.90018
447160.0000   -6.20038
447200.0000   -6.30259
447240.0000   -6.16694
447280.0000   -6.60506
447320.0000   -6.37699
447360.0000   -5.63988
447400.0000   -5.60239
447440.0000   -5.39595
447480.0000   -4.82363
447520.0000   -4.77646
447560.0000   -4.96207
447600.0000   -5.19798
447640.0000   -6.35574
447680.0000   -6.64210
447720.0000   -6.03337
447760.0000   -5.97997
447800.0000   -5.36510
447840.0000   -4.27615
447880.0000   -5.30195
447920.0000   -5.00587
447960.0000   -5.08337
448000.0000   -6.01954
448040.0000   -5.49654
448080.0000   -5.75239
448120.0000   -6.20433
448160.0000   -5.91962
448200.0000   -5.20918
448240.0000   -4.70666
448280.0000   -5.25784
448320.0000   -5.04608
448360.0000   -6.28935
448400.0000   -5.66782
448440.0000   -5.08291
448480.0000   -5.76966
448520.0000   -5.98055
448560.0000   -4.92937
448600.0000   -4.63771
448640.0000   -5.55544
448680.0000   -5.25130
448720.0000   -5.17973
448760.0000   -4.19303
448800.0000   -6.54092
448840.0000   -5.75020
448880.0000   -5.96755
448920.0000   -5.28531
448960.0000   -4.93458
449000.0000   -5.45325
449040.0000   -4.71540
449080.0000   -4.93613
449120.0000   -4.97397
449160.0000   -4.95081
449200.0000   -5.45514
449240.0000   -5.92547
449280.0000   -6.12557
449320.0000   -5.02098
449360.0000   -5.60406
449400.0000   -5.27669
449440.0000   -5.47583
449480.0000   -6.39729
449520.0000   -5.41301
449560.0000   -5.73142
449600.0000   -6.37313
449640.0000   -6.08356
449680.0000   -7.31612
449720.0000   -5.88388
449760.0000   -6.24016
449800.0000   -5.97785
449840.0000   -5.40770
449880.0000   -5.25912
449920.0000   -5.32370
449960.0000   -5.11434
450000.0000   -5.26760
450040.0000   -4.50383
450080.0000   -4.78470
450120.0000   -4.97316
450160.0000   -4.31085
450200.0000   -5.91632
450240.0000   -5.45931
450280.0000   -5.10099
450320.0000   -5.33711
450360.0000   -6.52543
450400.0000   -5.35800
450440.0000   -5.67108
450480.0000   -4.78936
450520.0000   -6.21953
450560.0000   -5.11363
450600.0000   -5.49792
450640.0000   -5.07277
450680.0000   -4.26178
450720.0000   -5.13384
450760.0000   -6.47226
450800.0000   -5.64320
450840.0000   -5.25011
450880.0000   -5.16279
450920.0000   -4.71823
450960.0000   -6.25450
451000.0000   -4.93954
451040.0000   -6.04233
451080.0000   -5.42675
451120.0000   -4.16365
451160.0000   -5.58762
451200.0000   -6.08209
451240.0000   -5.55012
451280.0000   -6.13476
451320.0000   -5.40470
451360.0000   -5.47164
451400.0000   -5.54812
451440.0000   -5.69140
451480.0000   -5.94049
451520.0000   -6.34618
451560.0000   -5.60166
451600.0000   -5.78035
451640.0000   -5.65964
451680.0000   -6.17452
451720.0000   -6.15869
451760.0000   -5.22145
451800.0000   -5.56306
451840.0000   -5.32911
451880.0000   -5.23062
451920.0000   -5.48453
451960.0000   -6.20286
452000.0000   -6.07134
452040.0000   -6.10622
452080.0000   -5.98082
452120.0000   -5.63195
452160.0000   -5.72409
452200.0000   -5.46108
452240.0000   -5.09489
452280.0000   -4.60595
452320.0000   -4.84055
452360.0000   -5.46991
452400.0000   -5.08815
452440.0000   -5.05811
452480.0000   -6.16204
452520.0000   -6.79720
452560.0000   -5.00392
452600.0000   -5.86866
452640.0000   -5.82828
452680.0000   -4.79370
452720.0000   -5.20863
452760.0000   -5.16746
452800.0000   -5.01778
452840.0000   -6.05181
452880.0000   -6.00315
452920.0000   -5.30192
452960.0000   -6.61571
453000.0000   -5.91154
453040.0000   -6.25961
453080.0000   -5.02648
453120.0000   -5.45369
453160.0000   -5.21545
453200.0000   -5.02725
453240.0000   -5.90449
453280.0000   -5.74294
453320.0000   -6.34771
453360.0000   -6.87378
453400.0000   -5.01730
453440.0000   -5.60424
453480.0000   -4.51595
453520.0000   -4.18166
453560.0000   -4.86492
453600.0000   -4.53679
453640.0000   -5.00130
453680.0000   -5.71466
453720.0000   -5.67296
453760.0000   -5.80776
453800.0000   -5.73837
453840.0000   -5.49001
453880.0000   -6.37300
453920.0000   -5.97549
453960.0000   -5.58824
454000.0000   -5.54160
454040.0000   -4.97729
454080.0000   -5.69917
454120.0000   -5.06997
454160.0000   -5.47905
454200.0000   -5.39367
454240.0000   -5.95296
454280.0000   -6.16333
454320.0000   -6.59309
454360.0000   -5.59229
454400.0000   -5.02377
454440.0000   -5.05574
454480.0000   -4.30947
454520.0000   -4.80919
454560.0000   -5.33762
454600.0000   -4.94612
454640.0000   -5.56149
454680.0000   -5.01838
454720.0000   -5.39417
454760.0000   -4.48981
454800.0000   -4.38155
454840.0000   -4.96005
454880.0000   -4.65683
454920.0000   -5.24707
454960.0000   -4.98906
455000.0000   -4.68529
455040.0000   -5.84946
455080.0000   -5.69399
455120.0000   -4.98170
455160.0000   -4.24402
455200.0000   -4.91409
455240.0000   -4.42471
455280.0000   -5.21643
455320.0000   -4.69330
455360.0000   -5.65826
455400.0000   -5.46820
455440.0000   -4.91383
455480.0000   -5.58928
455520.0000   -4.68230
455560.0000   -5.72636
455600.0000   -5.77237
455640.0000   -6.14895
455680.0000   -5.02428
455720.0000   -5.93724
455760.0000   -5.92973
455800.0000   -5.48857
455840.0000   -5.61086
455880.0000   -5.23031
455920.0000   -4.89484
455960.0000   -5.38399
456000.0000   -5.69311
456040.0000   -4.82305
456080.0000   -4.63213
456120.0000   -4.15550
456160.0000   -4.84153
456200.0000   -4.99799
456240.0000   -5.61682
456280.0000   -5.82663
456320.0000   -5.65176
456360.0000   -5.03301
456400.0000   -5.99459
456440.0000   -5.23727
456480.0000   -4.47488
456520.0000   -5.08647
456560.0000   -5.54583
456600.0000   -5.80041
456640.0000   -5.70569
456680.0000   -4.63452
456720.0000   -5.02163
456760.0000   -5.22833
456800.0000   -5.55006
456840.0000   -4.89989
456880.0000   -5.64245
456920.0000   -5.64044
456960.0000   -5.08322
457000.0000   -4.86730
457040.0000   -4.48701
457080.0000   -5.20752
457120.0000   -5.49676
457160.0000   -6.23008
457200.0000   -4.96965
457240.0000   -5.43809
457280.0000   -4.10800
457320.0000   -4.91239
457360.0000   -5.36748
457400.0000   -5.42240
457440.0000   -5.86713
457480.0000   -5.88385
457520.0000   -5.91102
457560.0000   -5.80249
457600.0000   -6.03992
457640.0000   -6.02609
457680.0000   -5.61066
457720.0000   -5.44847
457760.0000   -5.26377
457800.0000   -4.63480
457840.0000   -4.64181
457880.0000   -5.08895
457920.0000   -4.61495
457960.0000   -4.52402
458000.0000   -4.83881
458040.0000   -5.46808
458080.0000   -4.15231
458120.0000   -4.72000
458160.0000   -4.45479
458200.0000   -4.89903
458240.0000   -4.95353
458280.0000   -4.37837
458320.0000   -5.77376
458360.0000   -5.09432
458400.0000   -5.06234
458440.0000   -4.28312
458480.0000   -4.42922
458520.0000   -4.97414
458560.0000   -5.37323
458600.0000   -5.34600
458640.0000   -4.07808
458680.0000   -4.28018
458720.0000   -4.78651
458760.0000   -3.98273
458800.0000   -4.07305
458840.0000   -4.79741
458880.0000   -4.25969
458920.0000   -4.79102
458960.0000   -4.42186
459000.0000   -4.34805
459040.0000   -4.29237
459080.0000   -4.29119
459120.0000   -4.56634
459160.0000   -4.56446
459200.0000   -4.17413
459240.0000   -4.60618
459280.0000   -4.59401
459320.0000   -4.86904
459360.0000   -4.06374
459400.0000   -4.61030
459440.0000   -6.03973
459480.0000   -5.20647
459520.0000   -5.26925
459560.0000   -4.27202
459600.0000   -5.32271
459640.0000   -5.23076
459680.0000   -4.39534
459720.0000   -5.15711
459760.0000   -4.42180
459800.0000   -4.50094
459840.0000   -4.68152
459880.0000   -4.77175
459920.0000   -4.29395
459960.0000   -3.76783
460000.0000   -5.37407
460040.0000   -5.25164
460080.0000   -5.01610
460120.0000   -5.03106
460160.0000   -5.52179
460200.0000   -5.68582
460240.0000   -5.72483
460280.0000   -5.36569
460320.0000   -5.70023
460360.0000   -5.63902
460400.0000   -5.86276
460440.0000   -5.49195
460480.0000   -4.75713
460520.0000   -5.56368
460560.0000   -5.35319
460600.0000   -4.25078
460640.0000   -5.00639
460680.0000   -5.13317
460720.0000   -5.50919
460760.0000   -5.63907
460800.0000   -4.77699
460840.0000   -5.40161
460880.0000   -5.01410
460920.0000   -4.59782
460960.0000   -5.04285
461000.0000   -5.32164
461040.0000   -5.89707
461080.0000   -5.29093
461120.0000   -5.36034
461160.0000   -5.54035
461200.0000   -5.70313
461240.0000   -5.86326
461280.0000   -5.71123
461320.0000   -5.00262
461360.0000   -5.24011
461400.0000   -4.92399
461440.0000   -6.11514
461480.0000   -3.81658
461520.0000   -5.08147
461560.0000   -5.32839
461600.0000   -5.40114
461640.0000   -5.50371
461680.0000   -5.60033
461720.0000   -5.21080
461760.0000   -5.58075
461800.0000   -5.00211
461840.0000   -5.44434
461880.0000   -5.88836
461920.0000   -4.62146
461960.0000   -5.18547
462000.0000   -5.66778
462040.0000   -5.34008
462080.0000   -4.91235
462120.0000   -4.98953
462160.0000   -4.71095
462200.0000   -5.51018
462240.0000   -5.99369
462280.0000   -4.56081
462320.0000   -4.53565
462360.0000   -5.28483
462400.0000   -5.43486
462440.0000   -4.98814
462480.0000   -4.63581
462520.0000   -4.99314
462560.0000   -6.19474
462600.0000   -5.01135
462640.0000   -5.55725
462680.0000   -5.01857
462720.0000   -4.15496
462760.0000   -4.41494
462800.0000   -3.91235
462840.0000   -4.97216
462880.0000   -4.52851
462920.0000   -5.96475
462960.0000   -5.96180
463000.0000   -6.00164
463040.0000   -5.17449
463080.0000   -4.79367
463120.0000   -5.20316
463160.0000   -5.14636
463200.0000   -4.85924
463240.0000   -5.13016
463280.0000   -6.02126
463320.0000   -5.15527
463360.0000   -5.21508
463400.0000   -4.99759
463440.0000   -5.03915
463480.0000   -4.41117
463520.0000   -5.61373
463560.0000   -4.85301
463600.0000   -4.58948
463640.0000   -4.60098
463680.0000   -4.11884
463720.0000   -4.66133
463760.0000   -4.99745
463800.0000   -4.36004
463840.0000   -2.99540
463880.0000   -4.14205
463920.0000   -5.30374
463960.0000   -4.63650
464000.0000   -4.38991
464040.0000   -4.78734
464080.0000   -5.24227
464120.0000   -4.31281
464160.0000   -4.92963
464200.0000   -4.16565
464240.0000   -4.53992
464280.0000   -4.95516
464320.0000   -4.69420
464360.0000   -4.57497
464400.0000   -5.22400
464440.0000   -4.85855
464480.0000   -4.09669
464520.0000   -5.03597
464560.0000   -5.72328
464600.0000   -3.72681
464640.0000   -5.05615
464680.0000   -5.44610
464720.0000   -5.03853
464760.0000   -5.92598
464800.0000   -5.22219
464840.0000   -4.80487
464880.0000   -5.01428
464920.0000   -4.87171
464960.0000   -4.72771
465000.0000   -5.53944
465040.0000   -4.67102
465080.0000   -4.57133
465120.0000   -5.49533
465160.0000   -5.45435
465200.0000   -5.33019
465240.0000   -6.21230
465280.0000   -5.74792
465320.0000   -5.39201
465360.0000   -5.21367
465400.0000   -5.49692
465440.0000   -4.68503
465480.0000   -4.06419
465520.0000   -4.51296
465560.0000   -4.58018
465600.0000   -5.22517
465640.0000   -4.97506
465680.0000   -5.59288
465720.0000   -5.73377
465760.0000   -5.13608
465800.0000   -5.37572
465840.0000   -4.99234
465880.0000   -5.29819
465920.0000   -5.96416
465960.0000   -4.59399
466000.0000   -5.59574
466040.0000   -5.23321
466080.0000   -5.17628
466120.0000   -4.35013
466160.0000   -5.29937
466200.0000   -5.39911
466240.0000   -4.75724
466280.0000   -4.55824
466320.0000   -4.33653
466360.0000   -5.11524
466400.0000   -5.30081
466440.0000   -4.09616
466480.0000   -5.17832
466520.0000   -4.90446
466560.0000   -4.28759
466600.0000   -4.69754
466640.0000   -5.87250
466680.0000   -6.20518
466720.0000   -6.39867
466760.0000   -6.67958
466800.0000   -5.74937
466840.0000   -5.25470
466880.0000   -5.28453
466920.0000   -5.87082
466960.0000   -6.03582
467000.0000   -5.88200
467040.0000   -4.89434
467080.0000   -5.35324
467120.0000   -5.32376
467160.0000   -5.73552
467200.0000   -6.12100
467240.0000   -5.67786
467280.0000   -6.24665
467320.0000   -4.59262
467360.0000   -5.25923
467400.0000   -5.10136
467440.0000   -4.57227
467480.0000   -5.41787
467520.0000   -5.04283
467560.0000   -5.11321
467600.0000   -5.26080
467640.0000   -4.28232
467680.0000   -5.75132
467720.0000   -5.56893
467760.0000   -6.38992
467800.0000   -5.13304
467840.0000   -5.24798
467880.0000   -5.32340
467920.0000   -5.25861
467960.0000   -5.28633
468000.0000   -4.80696
468040.0000   -5.71086
468080.0000   -6.27067
468120.0000   -5.60099
468160.0000   -4.70174
468200.0000   -4.90556
468240.0000   -4.11552
468280.0000   -4.83781
468320.0000   -5.40051
468360.0000   -5.78156
468400.0000   -5.43874
468440.0000   -5.53801
468480.0000   -4.93013
468520.0000   -4.81242
468560.0000   -4.84853
468600.0000   -5.76733
468640.0000   -6.73424
468680.0000   -4.82324
468720.0000   -5.14062
468760.0000   -5.50292
468800.0000   -5.59312
468840.0000   -5.71489
468880.0000   -4.83718
468920.0000   -5.11153
468960.0000   -4.92338
469000.0000   -5.27848
469040.0000   -5.18643
469080.0000   -4.24545
469120.0000   -4.61473
469160.0000   -5.35646
469200.0000   -5.55508
469240.0000   -4.90681
469280.0000   -6.01400
469320.0000   -5.18460
469360.0000   -5.29229
469400.0000   -4.90712
469440.0000   -5.32851
469480.0000   -5.43681
469520.0000   -5.17710
469560.0000   -5.01239
469600.0000   -5.01521
469640.0000   -5.32395
469680.0000   -5.22714
469720.0000   -5.11747
469760.0000   -4.83525
469800.0000   -4.97795
469840.0000   -6.00460
469880.0000   -6.48101
469920.0000   -5.71647
469960.0000   -4.97896
470000.0000   -5.43833
470040.0000   -4.97031
470080.0000   -5.84005
470120.0000   -5.90121
470160.0000   -5.03710
470200.0000   -4.87633
470240.0000   -4.95400
470280.0000   -5.53098
470320.0000   -4.81958
470360.0000   -4.77438
470400.0000   -5.53387
470440.0000   -5.57129
470480.0000   -4.89620
470520.0000   -5.62717
470560.0000   -5.62529
470600.0000   -5.40933
470640.0000   -5.99173
470680.0000   -5.53019
470720.0000   -5.23045
470760.0000   -5.24227
470800.0000   -5.05101
470840.0000   -5.13420
470880.0000   -5.89883
470920.0000   -6.08415
470960.0000   -5.67163
471000.0000   -5.67674
471040.0000   -5.84123
471080.0000   -5.86617
471120.0000   -5.88342
471160.0000   -4.77244
471200.0000   -5.61393
471240.0000   -5.33983
471280.0000   -5.36526
471320.0000   -5.55406
471360.0000   -6.18597
471400.0000   -5.46012
471440.0000   -5.71089
471480.0000   -5.05104
471520.0000   -5.64492
471560.0000   -5.37588
471600.0000   -6.03054
471640.0000   -5.32951
471680.0000   -4.93027
471720.0000   -5.39009
471760.0000   -4.85461
471800.0000   -6.26165
471840.0000   -5.93604
471880.0000   -5.36160
471920.0000   -5.04491
471960.0000   -5.18887
472000.0000   -5.34345
472040.0000   -4.41831
472080.0000   -5.13908
472120.0000   -4.91449
472160.0000   -5.31092
472200.0000   -4.66265
472240.0000   -5.46006
472280.0000   -6.10870
472320.0000   -6.40285
472360.0000   -5.79086
472400.0000   -5.43369
472440.0000   -5.32803
472480.0000   -4.74579
472520.0000   -4.31615
472560.0000   -4.52306
472600.0000   -5.00428
472640.0000   -5.57709
472680.0000   -4.80940
472720.0000   -5.17166
472760.0000   -4.27137
472800.0000   -5.13227
472840.0000   -4.23409
472880.0000   -4.51587
472920.0000   -5.39607
472960.0000   -5.52344
473000.0000   -4.92949
473040.0000   -5.04196
473080.0000   -5.29761
473120.0000   -5.99481
473160.0000   -5.53761
473200.0000   -6.29267
473240.0000   -5.83305
473280.0000   -5.49457
473320.0000   -6.22259
473360.0000   -5.44279
473400.0000   -5.90675
473440.0000   -4.38961
473480.0000   -5.49616
473520.0000   -5.69391
473560.0000   -5.93968
473600.0000   -5.89909
473640.0000   -5.19265
473680.0000   -5.26546
473720.0000   -5.34307
473760.0000   -4.86371
473800.0000   -5.54974
473840.0000   -5.88396
473880.0000   -5.94828
473920.0000   -5.89658
473960.0000   -5.53703
474000.0000   -5.77903
474040.0000   -5.96426
474080.0000   -5.41875
474120.0000   -5.71101
474160.0000   -5.54911
474200.0000   -5.61746
474240.0000   -4.61834
474280.0000   -4.78761
474320.0000   -5.02075
474360.0000   -4.64158
474400.0000   -5.54240
474440.0000   -4.60865
474480.0000   -4.53466
474520.0000   -5.92639
474560.0000   -5.74961
474600.0000   -5.93704
474640.0000   -5.80343
474680.0000   -5.88067
474720.0000   -5.47966
474760.0000   -4.49294
474800.0000   -5.27371
474840.0000   -5.47011
474880.0000   -5.45639
474920.0000   -5.09100
474960.0000   -5.98188
475000.0000   -6.23969
475040.0000   -5.24898
475080.0000   -5.47784
475120.0000   -5.35135
475160.0000   -5.69161
475200.0000   -6.33756
475240.0000   -5.29781
475280.0000   -5.89349
475320.0000   -4.85679
475360.0000   -5.54023
475400.0000   -5.18414
475440.0000   -4.90869
475480.0000   -4.16452
475520.0000   -4.90302
475560.0000   -4.45210
475600.0000   -4.59568
475640.0000   -5.81917
475680.0000   -4.35274
475720.0000   -5.86096
475760.0000   -4.49464
475800.0000   -5.68378
475840.0000   -4.60634
475880.0000   -5.61673
475920.0000   -5.53134
475960.0000   -6.09258
476000.0000   -5.20772
476040.0000   -5.69796
476080.0000   -4.83455
476120.0000   -4.47203
476160.0000   -5.05549
476200.0000   -5.33467
476240.0000   -4.90512
476280.0000   -5.12305
476320.0000   -5.15487
476360.0000   -4.71773
476400.0000   -4.57381
476440.0000   -5.25059
476480.0000   -5.63327
476520.0000   -5.28252
476560.0000   -5.50522
476600.0000   -4.47954
476640.0000   -5.45965
476680.0000   -6.40363
476720.0000   -5.19255
476760.0000   -4.23763
476800.0000   -4.44541
476840.0000   -4.94581
476880.0000   -4.87947
476920.0000   -5.36880
476960.0000   -6.65253
477000.0000   -4.75493
477040.0000   -5.77325
477080.0000   -5.56686
477120.0000   -5.47599
477160.0000   -4.98742
477200.0000   -5.29634
477240.0000   -5.92757
477280.0000   -4.63746
477320.0000   -4.75880
477360.0000   -4.21673
477400.0000   -5.40573
477440.0000   -4.73392
477480.0000   -5.29564
477520.0000   -5.33008
477560.0000   -5.79588
477600.0000   -5.88861
477640.0000   -5.04773
477680.0000   -4.50680
477720.0000   -4.79171
477760.0000   -5.44709
477800.0000   -5.55017
477840.0000   -4.88256
477880.0000   -4.65221
477920.0000   -4.66715
477960.0000   -5.07470
478000.0000   -4.69644
478040.0000   -6.30254
478080.0000   -5.64728
478120.0000   -5.28038
478160.0000   -6.34059
478200.0000   -5.44762
478240.0000   -5.00980
478280.0000   -4.11653
478320.0000   -5.58282
478360.0000   -4.70024
478400.0000   -4.75101
478440.0000   -5.09732
478480.0000   -5.75551
478520.0000   -5.88639
478560.0000   -4.63849
478600.0000   -5.10526
478640.0000   -5.70235
478680.0000   -5.32138
478720.0000   -5.66182
478760.0000   -5.40743
478800.0000   -4.91936
478840.0000   -4.72948
478880.0000   -4.83988
478920.0000   -4.85218
478960.0000   -5.07832
479000.0000   -3.61523
479040.0000   -3.92120
479080.0000   -4.43048
479120.0000   -4.54499
479160.0000   -5.41042
479200.0000   -5.35243
479240.0000   -5.59010
479280.0000   -4.84267
479320.0000   -4.14971
479360.0000   -5.15325
479400.0000   -5.53746
479440.0000   -5.73647
479480.0000   -4.59536
479520.0000   -4.87929
479560.0000   -5.05439
479600.0000   -4.50775
479640.0000   -3.91953
479680.0000   -4.68649
479720.0000   -4.96936
479760.0000   -5.62173
479800.0000   -5.20755
479840.0000   -5.27895
479880.0000   -5.41291
479920.0000   -5.85741
479960.0000   -5.36357
480000.0000   -4.83926
480040.0000   -5.19908
480080.0000   -5.02044
480120.0000   -5.55307
480160.0000   -5.97961
480200.0000   -5.55316
480240.0000   -5.23996
480280.0000   -4.84122
480320.0000   -5.53520
480360.0000   -5.63007
480400.0000   -5.14671
480440.0000   -5.62535
480480.0000   -5.88851
480520.0000   -5.89951
480560.0000   -5.67321
480600.0000   -5.64701
480640.0000   -5.80783
480680.0000   -5.67014
480720.0000   -5.10420
480760.0000   -5.67210
480800.0000   -5.99327
480840.0000   -4.62796
480880.0000   -5.50707
480920.0000   -5.35936
480960.0000   -5.25471
481000.0000   -5.78056
481040.0000   -5.92800
481080.0000   -5.59431
481120.0000   -5.18363
481160.0000   -4.51572
481200.0000   -4.67938
481240.0000   -5.20592
481280.0000   -5.23348
481320.0000   -6.12653
481360.0000   -5.80088
481400.0000   -5.65055
481440.0000   -4.97289
481480.0000   -5.77394
481520.0000   -5.50843
481560.0000   -5.36949
481600.0000   -4.87608
481640.0000   -5.95472
481680.0000   -5.86122
481720.0000   -6.03829
481760.0000   -5.65564
481800.0000   -5.89551
481840.0000   -5.89322
481880.0000   -4.50166
481920.0000   -4.99087
481960.0000   -5.77219
482000.0000   -4.83230
482040.0000   -4.41281
482080.0000   -5.12995
482120.0000   -5.49084
482160.0000   -5.07778
482200.0000   -4.96353
482240.0000   -5.10880
482280.0000   -5.66736
482320.0000   -5.31023
482360.0000   -5.37894
482400.0000   -4.78766
482440.0000   -4.75087
482480.0000   -6.03539
482520.0000   -5.76460
482560.0000   -5.89601
482600.0000   -5.47376
482640.0000   -6.04651
482680.0000   -4.93334
482720.0000   -5.24247
482760.0000   -5.91753
482800.0000   -5.53070
482840.0000   -6.26817
482880.0000   -4.61370
482920.0000   -4.59106
482960.0000   -4.74171
483000.0000   -4.95869
483040.0000   -5.11377
483080.0000   -5.60318
483120.0000   -5.56010
483160.0000   -4.81771
483200.0000   -4.49906
483240.0000   -5.31916
483280.0000   -4.68634
483320.0000   -4.66261
483360.0000   -5.15880
483400.0000   -5.39865
483440.0000   -4.32713
483480.0000   -5.53156
483520.0000   -5.79954
483560.0000   -5.90918
483600.0000   -4.93822
483640.0000   -5.30669
483680.0000   -4.97332
483720.0000   -4.97199
483760.0000   -4.62283
483800.0000   -5.19262
483840.0000   -4.96743
483880.0000   -4.66949
483920.0000   -5.38929
483960.0000   -5.11603
484000.0000   -5.79844
484040.0000   -5.47444
484080.0000   -4.92179
484120.0000   -4.69304
484160.0000   -4.49906
484200.0000   -4.11445
484240.0000   -5.55565
484280.0000   -4.86843
484320.0000   -4.88902
484360.0000   -5.10084
484400.0000   -4.07061
484440.0000   -5.10500
484480.0000   -4.89640
484520.0000   -5.68592
484560.0000   -4.26889
484600.0000   -4.40864
484640.0000   -4.63704
484680.0000   -4.63645
484720.0000   -3.93381
484760.0000   -4.26202
484800.0000   -4.13287
484840.0000   -4.15571
484880.0000   -5.01865
484920.0000   -4.30629
484960.0000   -4.96739
485000.0000   -4.63469
485040.0000   -4.14904
485080.0000   -4.58273
485120.0000   -4.18621
485160.0000   -4.82278
485200.0000   -4.22476
485240.0000   -4.79747
485280.0000   -5.07013
485320.0000   -5.07868
485360.0000   -5.70683
485400.0000   -6.40066
485440.0000   -5.36826
485480.0000   -5.14647
485520.0000   -4.44861
485560.0000   -4.80579
485600.0000   -4.17626
485640.0000   -4.73422
485680.0000   -3.50892
485720.0000   -4.44625
485760.0000   -5.52769
485800.0000   -4.62378
485840.0000   -4.62644
485880.0000   -5.33460
485920.0000   -4.10510
485960.0000   -4.37361
486000.0000   -5.76758
486040.0000   -4.90405
486080.0000   -5.15243
486120.0000   -5.80937
486160.0000   -4.64808
486200.0000   -3.78307
486240.0000   -4.22212
486280.0000   -4.54363
486320.0000   -4.55210
486360.0000   -5.64625
486400.0000   -5.33441
486440.0000   -5.74801
486480.0000   -4.31231
486520.0000   -5.83247
486560.0000   -5.32814
486600.0000   -5.46391
486640.0000   -5.63798
486680.0000   -5.47020
486720.0000   -5.36401
486760.0000   -5.02764
486800.0000   -5.24390
486840.0000   -5.51587
486880.0000   -4.88672
486920.0000   -3.91983
486960.0000   -4.78386
487000.0000   -4.83775
487040.0000   -5.22956
487080.0000   -5.22959
487120.0000   -5.61982
487160.0000   -5.03716
487200.0000   -4.25715
487240.0000   -5.16306
487280.0000   -4.06133
487320.0000   -3.51695
487360.0000   -4.60176
487400.0000   -4.20441
487440.0000   -4.61212
487480.0000   -4.82739
487520.0000   -4.58238
487560.0000   -5.32290
487600.0000   -5.06304
487640.0000   -5.31934
487680.0000   -4.92238
487720.0000   -5.28552
487760.0000   -5.42906
487800.0000   -4.87170
487840.0000   -5.15242
487880.0000   -5.12060
487920.0000   -4.91953
487960.0000   -4.11987
488000.0000   -4.89576
488040.0000   -5.48109
488080.0000   -4.86828
488120.0000   -4.50878
488160.0000   -5.32988
488200.0000   -4.58986
488240.0000   -4.03298
488280.0000   -4.29880
488320.0000   -4.20554
488360.0000   -4.61614
488400.0000   -5.03598
488440.0000   -4.96489
488480.0000   -4.44225
488520.0000   -4.77632
488560.0000   -4.53773
488600.0000   -4.93270
488640.0000   -4.56051
488680.0000   -4.32760
488720.0000   -3.59844
488760.0000   -3.49992
488800.0000   -5.11667
488840.0000   -4.64794
488880.0000   -4.69360
488920.0000   -3.91473
488960.0000   -4.25690
489000.0000   -4.78319
489040.0000   -4.31717
489080.0000   -4.16451
489120.0000   -4.61207
489160.0000   -5.46796
489200.0000   -4.37897
489240.0000   -4.58314
489280.0000   -3.87403
489320.0000   -4.70516
489360.0000   -4.65323
489400.0000   -4.14305
489440.0000   -4.65753
489480.0000   -4.58315
489520.0000   -5.23267
489560.0000   -4.93600
489600.0000   -4.15900
489640.0000   -4.71577
489680.0000   -4.18447
489720.0000   -4.24908
489760.0000   -5.39211
489800.0000   -4.37066
489840.0000   -4.71256
489880.0000   -5.11060
489920.0000   -5.23950
489960.0000   -4.44361
490000.0000   -4.83816
490040.0000   -5.57737
490080.0000   -4.71859
490120.0000   -5.66335
490160.0000   -4.53318
490200.0000   -4.49992
490240.0000   -4.39815
490280.0000   -4.67236
490320.0000   -4.36839
490360.0000   -4.57365
490400.0000   -4.96746
490440.0000   -4.70710
490480.0000   -4.49856
490520.0000   -5.34100
490560.0000   -4.48724
490600.0000   -3.48342
490640.0000   -4.12626
490680.0000   -5.55895
490720.0000   -4.33306
490760.0000   -4.47369
490800.0000   -4.72575
490840.0000   -4.39466
490880.0000   -4.51052
490920.0000   -4.67684
490960.0000   -4.99183
491000.0000   -5.13204
491040.0000   -5.19266
491080.0000   -4.44897
491120.0000   -4.25944
491160.0000   -3.90896
491200.0000   -4.84277
491240.0000   -4.79872
491280.0000   -5.28332
491320.0000   -5.14434
491360.0000   -4.63330
491400.0000   -4.97519
491440.0000   -4.51932
491480.0000   -4.41370
491520.0000   -3.85680
491560.0000   -3.10925
491600.0000   -4.07099
491640.0000   -3.79232
491680.0000   -4.50739
491720.0000   -4.36899
491760.0000   -4.46825
491800.0000   -4.73364
491840.0000   -4.53613
491880.0000   -4.17569
491920.0000   -4.31057
491960.0000   -4.48343
492000.0000   -4.78342
492040.0000   -4.51471
492080.0000   -4.82250
492120.0000   -4.83576
492160.0000   -4.88422
492200.0000   -5.67622
492240.0000   -5.17283
492280.0000   -5.24367
492320.0000   -4.35002
492360.0000   -6.21487
492400.0000   -5.58410
492440.0000   -4.60049
492480.0000   -5.35640
492520.0000   -5.74601
492560.0000   -5.90070
492600.0000   -6.66648
492640.0000   -4.02612
492680.0000   -4.72765
492720.0000   -4.43391
492760.0000   -4.37891
492800.0000   -3.64906
492840.0000   -4.39760
492880.0000   -4.93870
492920.0000   -5.04741
492960.0000   -5.61276
493000.0000   -5.04008
493040.0000   -5.46355
493080.0000   -4.28341
493120.0000   -4.17318
493160.0000   -3.83781
493200.0000   -4.33565
493240.0000   -4.99136
493280.0000   -5.24548
493320.0000   -4.38881
493360.0000   -5.06728
493400.0000   -4.46710
493440.0000   -5.28560
493480.0000   -5.35714
493520.0000   -5.45727
493560.0000   -5.75283
493600.0000   -4.94522
493640.0000   -4.26655
493680.0000   -5.03207
493720.0000   -4.94619
493760.0000   -5.38778
493800.0000   -4.32632
493840.0000   -5.43009
493880.0000   -5.97550
493920.0000   -4.53269
493960.0000   -4.31518
494000.0000   -5.38053
494040.0000   -4.79185
494080.0000   -4.15025
494120.0000   -4.10357
494160.0000   -4.08699
494200.0000   -3.92516
494240.0000   -4.53204
494280.0000   -5.18006
494320.0000   -5.40439
494360.0000   -4.75545
494400.0000   -5.29523
494440.0000   -4.79943
494480.0000   -4.55485
494520.0000   -4.40380
494560.0000   -4.25120
494600.0000   -4.16082
494640.0000   -5.06738
494680.0000   -5.23432
494720.0000   -4.35586
494760.0000   -4.45417
494800.0000   -4.10840
494840.0000   -4.54524
494880.0000   -4.75073
494920.0000   -4.57020
494960.0000   -4.46265
495000.0000   -4.35635
495040.0000   -4.33391
495080.0000   -3.79443
495120.0000   -4.69336
495160.0000   -4.38493
495200.0000   -5.20836
495240.0000   -4.61820
495280.0000   -4.96875
495320.0000   -4.86891
495360.0000   -4.90457
495400.0000   -4.67529
495440.0000   -4.98636
495480.0000   -5.01297
495520.0000   -4.11181
495560.0000   -4.71222
495600.0000   -4.28658
495640.0000   -5.20695
495680.0000   -5.02708
495720.0000   -5.01762
495760.0000   -4.89231
495800.0000   -4.34590
495840.0000   -4.88348
495880.0000   -4.71871
495920.0000   -4.63122
495960.0000   -5.20358
496000.0000   -5.20143
496040.0000   -4.53125
496080.0000   -4.96683
496120.0000   -5.16662
496160.0000   -5.88626
496200.0000   -5.55265
496240.0000   -5.44573
496280.0000   -5.82088
496320.0000   -5.27912
496360.0000   -4.82672
496400.0000   -5.47860
496440.0000   -6.11677
496480.0000   -5.52128
496520.0000   -5.50068
496560.0000   -4.53195
496600.0000   -5.55291
496640.0000   -5.50990
496680.0000   -5.26581
496720.0000   -4.82302
496760.0000   -4.73272
496800.0000   -4.51253
496840.0000   -5.19898
496880.0000   -5.02444
496920.0000   -4.36524
496960.0000   -4.11618
497000.0000   -5.11066
497040.0000   -5.12564
497080.0000   -5.84441
497120.0000   -5.14180
497160.0000   -4.92030
497200.0000   -4.95369
497240.0000   -5.73910
497280.0000   -4.25917
497320.0000   -4.88206
497360.0000   -4.08491
497400.0000   -4.11787
497440.0000   -3.91668
497480.0000   -5.05924
497520.0000   -5.21486
497560.0000   -5.86003
497600.0000   -3.94300
497640.0000   -4.94245
497680.0000   -5.15532
497720.0000   -5.09638
497760.0000   -5.20347
497800.0000   -4.85486
497840.0000   -4.46442
497880.0000   -4.79584
497920.0000   -6.03288
497960.0000   -5.28109
498000.0000   -5.69339
498040.0000   -5.78557
498080.0000   -4.64352
498120.0000   -5.67080
498160.0000   -4.98520
498200.0000   -5.07899
498240.0000   -4.53912
498280.0000   -5.08323
498320.0000   -5.03169
498360.0000   -5.04278
498400.0000   -4.49369
498440.0000   -5.36504
498480.0000   -5.69523
498520.0000   -5.56421
498560.0000   -5.44852
498600.0000   -5.44674
498640.0000   -5.49551
498680.0000   -5.20293
498720.0000   -5.32286
498760.0000   -5.16978
498800.0000   -4.56759
498840.0000   -5.02414
498880.0000   -4.63428
498920.0000   -4.50568
498960.0000   -4.85497
499000.0000   -4.43567
499040.0000   -3.54632
499080.0000   -4.05499
499120.0000   -4.52704
499160.0000   -4.82708
499200.0000   -5.99950
499240.0000   -4.92546
499280.0000   -4.38937
499320.0000   -4.83335
499360.0000   -4.65130
499400.0000   -4.78582
499440.0000   -4.34050
499480.0000   -4.34577
499520.0000   -5.27712
499560.0000   -5.08867
499600.0000   -4.67666
499640.0000   -4.81469
499680.0000   -4.69935
499720.0000   -4.90988
499760.0000   -4.66001
499800.0000   -4.72607
499840.0000   -4.78839
499880.0000   -4.56507
499920.0000   -4.71524
499960.0000   -4.21940
500000.0000   -4.79909
500040.0000   -4.78966
500080.0000   -4.55389
500120.0000   -4.75479
500160.0000   -5.00145
500200.0000   -4.58142
500240.0000   -4.39700
500280.0000   -4.55226
500320.0000   -4.68678
500360.0000   -5.10450
500400.0000   -3.93207
500440.0000   -4.66544
500480.0000   -4.54866
500520.0000   -4.92373
500560.0000   -4.75399
500600.0000   -4.42174
500640.0000   -4.47948
500680.0000   -4.90214
500720.0000   -4.44244
500760.0000   -5.32147
500800.0000   -5.13004
500840.0000   -4.68926
500880.0000   -4.67594
500920.0000   -5.68138
500960.0000   -5.17376
501000.0000   -5.34890
501040.0000   -5.03195
501080.0000   -5.45928
501120.0000   -5.63364
501160.0000   -5.77428
501200.0000   -4.84264
501240.0000   -6.29092
501280.0000   -5.11830
501320.0000   -5.33167
501360.0000   -4.37130
501400.0000   -4.43341
501440.0000   -5.35990
501480.0000   -4.65693
501520.0000   -5.31397
501560.0000   -4.79827
501600.0000   -4.89303
501640.0000   -5.47822
501680.0000   -5.65525
501720.0000   -5.06769
501760.0000   -4.55287
501800.0000   -4.53974
501840.0000   -4.27056
501880.0000   -4.65521
501920.0000   -4.40634
501960.0000   -5.13516
502000.0000   -5.33238
502040.0000   -6.07491
502080.0000   -5.87884
502120.0000   -5.56826
502160.0000   -5.50226
502200.0000   -5.00672
502240.0000   -4.96177
502280.0000   -4.33562
502320.0000   -4.83953
502360.0000   -4.72823
502400.0000   -4.53164
502440.0000   -3.81296
502480.0000   -3.83835
502520.0000   -4.08645
502560.0000   -5.27237
502600.0000   -4.17787
502640.0000   -4.51253
502680.0000   -4.68773
502720.0000   -4.21441
502760.0000   -5.20599
502800.0000   -4.65808
502840.0000   -4.72132
502880.0000   -4.62762
502920.0000   -4.66218
502960.0000   -4.40682
503000.0000   -3.94452
503040.0000   -4.43321
503080.0000   -4.31130
503120.0000   -4.60255
503160.0000   -4.07088
503200.0000   -3.29913
503240.0000   -4.10970
503280.0000   -3.48020
503320.0000   -3.95921
503360.0000   -3.79131
503400.0000   -3.98290
503440.0000   -4.27350
503480.0000   -3.79332
503520.0000   -3.73503
503560.0000   -4.21413
503600.0000   -4.83039
503640.0000   -3.25893
503680.0000   -4.43310
503720.0000   -4.69442
503760.0000   -4.10505
503800.0000   -5.59314
503840.0000   -5.28580
503880.0000   -5.23669
503920.0000   -4.60713
503960.0000   -5.43927
504000.0000   -6.66971
504040.0000   -5.50889
504080.0000   -4.41261
504120.0000   -3.18336
504160.0000   -4.82357
504200.0000   -4.39684
504240.0000   -4.88634
504280.0000   -4.34850
504320.0000   -5.18479
504360.0000   -4.11319
504400.0000   -4.31437
504440.0000   -5.52662
504480.0000   -5.14513
504520.0000   -6.01550
504560.0000   -4.58309
504600.0000   -4.69946
504640.0000   -3.91149
504680.0000   -4.11329
504720.0000   -4.74759
504760.0000   -4.65257
504800.0000   -4.68083
504840.0000   -4.85179
504880.0000   -4.74709
504920.0000   -4.23750
504960.0000   -4.71451
505000.0000   -4.65403
505040.0000   -5.15098
505080.0000   -4.61015
505120.0000   -5.64209
505160.0000   -5.23569
505200.0000   -5.04805
505240.0000   -5.07318
505280.0000   -6.14988
505320.0000   -5.38580
505360.0000   -4.59988
505400.0000   -5.41940
505440.0000   -5.25726
505480.0000   -5.85448
505520.0000   -5.26589
505560.0000   -4.18237
505600.0000   -3.78346
505640.0000   -4.80324
505680.0000   -5.33735
505720.0000   -4.71783
505760.0000   -3.32747
505800.0000   -3.28239
505840.0000   -3.63307
505880.0000   -3.57703
505920.0000   -4.23684
505960.0000   -4.15009
506000.0000   -4.58741
506040.0000   -3.31770
506080.0000   -4.57962
506120.0000   -3.76678
506160.0000   -4.33527
506200.0000   -4.61595
506240.0000   -4.54114
506280.0000   -4.43972
506320.0000   -3.69687
506360.0000   -4.49178
506400.0000   -3.81996
506440.0000   -5.00402
506480.0000   -3.69319
506520.0000   -3.75881
506560.0000   -3.54102
506600.0000   -3.18913
506640.0000   -3.52467
506680.0000   -4.32585
506720.0000   -4.25881
506760.0000   -3.55762
506800.0000   -3.95407
506840.0000   -4.23896
506880.0000   -4.44849
506920.0000   -3.46145
506960.0000   -4.60843
507000.0000   -3.83974
507040.0000   -3.98746
507080.0000   -5.09497
507120.0000   -4.73596
507160.0000   -4.68008
507200.0000   -4.78204
507240.0000   -4.36230
507280.0000   -4.52701
507320.0000   -4.18340
507360.0000   -3.99255
507400.0000   -4.86046
507440.0000   -4.42225
507480.0000   -5.01024
507520.0000   -5.08998
507560.0000   -5.33810
507600.0000   -5.02330
507640.0000   -4.88077
507680.0000   -4.53916
507720.0000   -4.92393
507760.0000   -5.50209
507800.0000   -4.63119
507840.0000   -4.60650
507880.0000   -4.90232
507920.0000   -5.47428
507960.0000   -4.88521
508000.0000   -6.13483
508040.0000   -5.85433
508080.0000   -4.22297
508120.0000   -5.66670
508160.0000   -5.97108
508200.0000   -5.59877
508240.0000   -5.40855
508280.0000   -5.21992
508320.0000   -5.57282
508360.0000   -6.05988
508400.0000   -5.30676
508440.0000   -6.15884
508480.0000   -5.70039
508520.0000   -5.13031
508560.0000   -5.62010
508600.0000   -5.65831
508640.0000   -5.00367
508680.0000   -5.94510
508720.0000   -6.06944
508760.0000   -5.82642
508800.0000   -5.35345
508840.0000   -4.64411
508880.0000   -4.38767
508920.0000   -4.28121
508960.0000   -4.25771
509000.0000   -4.34478
509040.0000   -4.60964
509080.0000   -4.66584
509120.0000   -5.64120
509160.0000   -5.10781
509200.0000   -4.72020
509240.0000   -5.55186
509280.0000   -5.22962
509320.0000   -5.48421
509360.0000   -6.41047
509400.0000   -7.12827
509440.0000   -6.23546
509480.0000   -5.90213
509520.0000   -6.27067
509560.0000   -5.29112
509600.0000   -5.86817
509640.0000   -5.75685
509680.0000   -5.33505
509720.0000   -4.97080
509760.0000   -4.86089
509800.0000   -3.86517
509840.0000   -5.00278
509880.0000   -5.30702
509920.0000   -5.11066
509960.0000   -4.67117
510000.0000   -4.24798
510040.0000   -5.06893
510080.0000   -5.07569
510120.0000   -5.81966
510160.0000   -4.76525
510200.0000   -5.15849
510240.0000   -5.08697
510280.0000   -5.52905
510320.0000   -5.60717
510360.0000   -6.02646
510400.0000   -4.62745
510440.0000   -5.16356
510480.0000   -4.69807
510520.0000   -5.29890
510560.0000   -4.59245
510600.0000   -4.76836
510640.0000   -5.00477
510680.0000   -4.56194
510720.0000   -4.67945
510760.0000   -5.10827
510800.0000   -4.84890
510840.0000   -4.22973
510880.0000   -4.67615
510920.0000   -4.83210
510960.0000   -4.97825
511000.0000   -5.43028
511040.0000   -6.26146
511080.0000   -5.09347
511120.0000   -5.47224
511160.0000   -5.90554
511200.0000   -5.44716
511240.0000   -5.20681
511280.0000   -5.64480
511320.0000   -5.86724
511360.0000   -5.25130
511400.0000   -5.30475
511440.0000   -6.29289
511480.0000   -5.74726
511520.0000   -5.32560
511560.0000   -6.03329
511600.0000   -5.78561
511640.0000   -5.75027
511680.0000   -5.74524
511720.0000   -5.28359
511760.0000   -5.24441
511800.0000   -6.19005
511840.0000   -5.49343
511880.0000   -5.97199
511920.0000   -5.82729
511960.0000   -5.94293
512000.0000   -6.65928
512040.0000   -6.09305
512080.0000   -6.14679
512120.0000   -5.82131
512160.0000   -5.41538
512200.0000   -5.73835
512240.0000   -6.16340
512280.0000   -5.54330
512320.0000   -5.74403
512360.0000   -5.16161
512400.0000   -4.71856
512440.0000   -5.13528
512480.0000   -5.36719
512520.0000   -4.89966
512560.0000   -5.36219
512600.0000   -5.11322
512640.0000   -4.43520
512680.0000   -5.66426
512720.0000   -5.04078
512760.0000   -4.78775
512800.0000   -5.13466
512840.0000   -5.25337
512880.0000   -4.55779
512920.0000   -4.71864
512960.0000   -5.58870
513000.0000   -4.92788
513040.0000   -4.33337
513080.0000   -5.17269
513120.0000   -4.77894
513160.0000   -5.30019
513200.0000   -5.69690
513240.0000   -4.96627
513280.0000   -4.65809
513320.0000   -4.34683
513360.0000   -5.18037
513400.0000   -4.75566
513440.0000   -5.13468
513480.0000   -5.02164
513520.0000   -5.02384
513560.0000   -4.33553
513600.0000   -4.31857
513640.0000   -3.95612
513680.0000   -4.17530
513720.0000   -4.42612
513760.0000   -4.30379
513800.0000   -4.20044
513840.0000   -3.73436
513880.0000   -3.84862
513920.0000   -4.04740
513960.0000   -4.48461
514000.0000   -4.53568
514040.0000   -5.08117
514080.0000   -4.59178
514120.0000   -4.99842
514160.0000   -4.65990
514200.0000   -4.44612
514240.0000   -3.91783
514280.0000   -4.98055
514320.0000   -4.33831
514360.0000   -3.76542
514400.0000   -4.81863
514440.0000   -4.15266
514480.0000   -3.99332
514520.0000   -4.44129
514560.0000   -4.01927
514600.0000   -4.50991
514640.0000   -4.18849
514680.0000   -4.57632
514720.0000   -4.44285
514760.0000   -4.91582
514800.0000   -4.65757
514840.0000   -3.73171
514880.0000   -3.96668
514920.0000   -4.18670
514960.0000   -4.57112
515000.0000   -5.16790
515040.0000   -5.01580
515080.0000   -4.00850
515120.0000   -4.85704
515160.0000   -4.88355
515200.0000   -4.14313
515240.0000   -4.21448
515280.0000   -3.96855
515320.0000   -4.72948
515360.0000   -4.32649
515400.0000   -5.21021
515440.0000   -5.59547
515480.0000   -5.64085
515520.0000   -6.14552
515560.0000   -4.89984
515600.0000   -4.01269
515640.0000   -4.90780
515680.0000   -4.62062
515720.0000   -5.79213
515760.0000   -4.43928
515800.0000   -5.38579
515840.0000   -4.85873
515880.0000   -5.03847
515920.0000   -4.72656
515960.0000   -5.21954
516000.0000   -4.41866
516040.0000   -4.47122
516080.0000   -6.97660
516120.0000   -5.31715
516160.0000   -5.27400
516200.0000   -4.99092
516240.0000   -5.18534
516280.0000   -3.99555
516320.0000   -4.28830
516360.0000   -3.91388
516400.0000   -5.10450
516440.0000   -4.88089
516480.0000   -5.66621
516520.0000   -4.98812
516560.0000   -5.15028
516600.0000   -5.08687
516640.0000   -5.45673
516680.0000   -5.55843
516720.0000   -5.36077
516760.0000   -5.27391
516800.0000   -4.97906
516840.0000   -4.24627
516880.0000   -3.72745
516920.0000   -4.03033
516960.0000   -4.33631
517000.0000   -5.27174
517040.0000   -5.22167
517080.0000   -4.55631
517120.0000   -3.92437
517160.0000   -4.48584
517200.0000   -4.50358
517240.0000   -4.05898
517280.0000   -4.87956
517320.0000   -5.37677
517360.0000   -5.10926
517400.0000   -5.71058
517440.0000   -5.85072
517480.0000   -5.73936
517520.0000   -4.75192
517560.0000   -5.34169
517600.0000   -5.17550
517640.0000   -5.06258
517680.0000   -4.79420
517720.0000   -4.75565
517760.0000   -4.78941
517800.0000   -4.89025
517840.0000   -4.62579
517880.0000   -4.57620
517920.0000   -5.01751
517960.0000   -4.31825
518000.0000   -4.64138
518040.0000   -5.31843
518080.0000   -5.01496
518120.0000   -5.06184
518160.0000   -5.62135
518200.0000   -5.59252
518240.0000   -4.90101
518280.0000   -5.10563
518320.0000   -4.99427
518360.0000   -5.30213
518400.0000   -5.78462
518440.0000   -5.26155
518480.0000   -4.80402
518520.0000   -4.62488
518560.0000   -5.01592
518600.0000   -5.66622
518640.0000   -6.19067
518680.0000   -5.99764
518720.0000   -5.21861
518760.0000   -4.75460
518800.0000   -5.45778
518840.0000   -5.45916
518880.0000   -5.42091
518920.0000   -6.07311
518960.0000   -5.98826
519000.0000   -5.02735
519040.0000   -6.46170
519080.0000   -5.94121
519120.0000   -5.40604
519160.0000   -5.75164
519200.0000   -6.00899
519240.0000   -4.98790
519280.0000   -4.67462
519320.0000   -5.49513
519360.0000   -5.21162
519400.0000   -4.61598
519440.0000   -4.15950
519480.0000   -4.20073
519520.0000   -4.21955
519560.0000   -5.37832
519600.0000   -4.69856
519640.0000   -4.16175
519680.0000   -4.90530
519720.0000   -5.03116
519760.0000   -3.96604
519800.0000   -4.22885
519840.0000   -4.89367
519880.0000   -4.89772
519920.0000   -5.83533
519960.0000   -6.31322
520000.0000   -5.46766
520040.0000   -6.40347
520080.0000   -5.89689
520120.0000   -5.75278
520160.0000   -6.22877
520200.0000   -6.10318
520240.0000   -6.35055
520280.0000   -4.58298
520320.0000   -6.43437
520360.0000   -5.40647
520400.0000   -5.51433
520440.0000   -4.91203
520480.0000   -4.91727
520520.0000   -4.91019
520560.0000   -5.24186
520600.0000   -4.78993
520640.0000   -5.46981
520680.0000   -5.28070
520720.0000   -5.57648
520760.0000   -5.32006
520800.0000   -5.02748
520840.0000   -4.45662
520880.0000   -4.30637
520920.0000   -4.73701
520960.0000   -5.37785
521000.0000   -4.73002
521040.0000   -4.97568
521080.0000   -4.84582
521120.0000   -5.01556
521160.0000   -4.99057
521200.0000   -4.89603
521240.0000   -5.23484
521280.0000   -6.23559
521320.0000   -4.93613
521360.0000   -5.14790
521400.0000   -5.50307
521440.0000   -5.54108
521480.0000   -4.65312
521520.0000   -4.69210
521560.0000   -5.38457
521600.0000   -5.99106
521640.0000   -5.72867
521680.0000   -6.34036
521720.0000   -5.37801
521760.0000   -5.58321
521800.0000   -6.05162
521840.0000   -6.18781
521880.0000   -6.05720
521920.0000   -5.75780
521960.0000   -5.09744
522000.0000   -5.73918
522040.0000   -5.65699
522080.0000   -5.05872
522120.0000   -5.41002
522160.0000   -5.86890
522200.0000   -6.08781
522240.0000   -5.83141
522280.0000   -4.88237
522320.0000   -5.52589
522360.0000   -5.21792
522400.0000   -5.48880
522440.0000   -5.30885
522480.0000   -4.45941
522520.0000   -5.04956
522560.0000   -4.96360
522600.0000   -4.91130
522640.0000   -5.19637
522680.0000   -4.42272
522720.0000   -5.33313
522760.0000   -4.58771
522800.0000   -4.99636
522840.0000   -5.21566
522880.0000   -5.49367
522920.0000   -4.22839
522960.0000   -4.70112
523000.0000   -4.88998
523040.0000   -5.38606
523080.0000   -4.90966
523120.0000   -5.52886
523160.0000   -5.86458
523200.0000   -5.56551
523240.0000   -6.06651
523280.0000   -5.39850
523320.0000   -5.26767
523360.0000   -5.29667
523400.0000   -5.35423
523440.0000   -5.96578
523480.0000   -5.33467
523520.0000   -4.72937
523560.0000   -4.48919
523600.0000   -5.00166
523640.0000   -4.66318
523680.0000   -5.20381
523720.0000   -5.07089
523760.0000   -4.81648
523800.0000   -4.49182
523840.0000   -5.17772
523880.0000   -4.63386
523920.0000   -5.13004
523960.0000   -4.78337
524000.0000   -4.33106
524040.0000   -4.94572
524080.0000   -5.46100
524120.0000   -5.34797
524160.0000   -5.11856
524200.0000   -4.65008
524240.0000   -5.26817
524280.0000   -4.87176
524320.0000   -4.89662
524360.0000   -4.77556
524400.0000   -5.51678
524440.0000   -5.63262
524480.0000   -5.03955
524520.0000   -4.92304
524560.0000   -4.68047
524600.0000   -5.28058
524640.0000   -4.44584
524680.0000   -4.65417
524720.0000   -5.91493
524760.0000   -5.26281
524800.0000   -5.52150
524840.0000   -4.74186
524880.0000   -5.04524
524920.0000   -4.60880
524960.0000   -4.71976
525000.0000   -4.09707
525040.0000   -4.35729
525080.0000   -4.37180
525120.0000   -4.42943
525160.0000   -4.94326
525200.0000   -4.20865
525240.0000   -5.13111
525280.0000   -4.55542
525320.0000   -4.71176
525360.0000   -4.97615
525400.0000   -5.30098
525440.0000   -4.37769
525480.0000   -4.49943
525520.0000   -4.44354
525560.0000   -4.17672
525600.0000   -4.47051
525640.0000   -4.73479
525680.0000   -4.46865
525720.0000   -4.01256
525760.0000   -4.52620
525800.0000   -5.20760
525840.0000   -5.32338
525880.0000   -4.75141
525920.0000   -5.68962
525960.0000   -4.61076
526000.0000   -4.29077
526040.0000   -5.47342
526080.0000   -4.01530
526120.0000   -3.95851
526160.0000   -4.69005
526200.0000   -4.08665
526240.0000   -5.20371
526280.0000   -5.11738
526320.0000   -5.25672
526360.0000   -5.27612
526400.0000   -5.16350
526440.0000   -5.30012
526480.0000   -4.78684
526520.0000   -4.39574
526560.0000   -4.83393
526600.0000   -4.93872
526640.0000   -3.57188
526680.0000   -5.29090
526720.0000   -5.05599
526760.0000   -4.21077
526800.0000   -5.47848
526840.0000   -4.03446
526880.0000   -4.70948
526920.0000   -4.15986
526960.0000   -4.74396
527000.0000   -4.22537
527040.0000   -4.67179
527080.0000   -4.26403
527120.0000   -3.67555
527160.0000   -4.36750
527200.0000   -4.06499
527240.0000   -4.58411
527280.0000   -4.90531
527320.0000   -4.16483
527360.0000   -5.16002
527400.0000   -4.81830
527440.0000   -4.90013
527480.0000   -4.73169
527520.0000   -4.61696
527560.0000   -4.39243
527600.0000   -5.09368
527640.0000   -5.48212
527680.0000   -5.65185
527720.0000   -4.08589
527760.0000   -3.85643
527800.0000   -4.27277
527840.0000   -4.58538
527880.0000   -4.19365
527920.0000   -3.97271
527960.0000   -3.95004
528000.0000   -5.14093
528040.0000   -5.41233
528080.0000   -5.24693
528120.0000   -5.33527
528160.0000   -4.38263
528200.0000   -4.80563
528240.0000   -4.79085
528280.0000   -4.38191
528320.0000   -5.27244
528360.0000   -5.98804
528400.0000   -5.03147
528440.0000   -4.40756
528480.0000   -4.88789
528520.0000   -4.81388
528560.0000   -4.63240
528600.0000   -4.65629
528640.0000   -4.84170
528680.0000   -4.70518
528720.0000   -5.29740
528760.0000   -4.99710
528800.0000   -4.76154
528840.0000   -5.63497
528880.0000   -4.79894
528920.0000   -5.54258
528960.0000   -5.89544
529000.0000   -4.85528
529040.0000   -4.79091
529080.0000   -4.11024
529120.0000   -5.76797
529160.0000   -5.42552
529200.0000   -5.25397
529240.0000   -5.90002
529280.0000   -5.99382
529320.0000   -5.41168
529360.0000   -5.61688
529400.0000   -4.54208
529440.0000   -4.57619
529480.0000   -5.31632
529520.0000   -5.08039
529560.0000   -4.30388
529600.0000   -4.82843
529640.0000   -3.94638
529680.0000   -4.87983
529720.0000   -5.01893
529760.0000   -4.84970
529800.0000   -4.38025
529840.0000   -4.27112
529880.0000   -5.01689
529920.0000   -4.05036
529960.0000   -5.14893
530000.0000   -5.07301
530040.0000   -5.54595
530080.0000   -4.37337
530120.0000   -3.85154
530160.0000   -4.04778
530200.0000   -4.74768
530240.0000   -4.41455
530280.0000   -4.55240
530320.0000   -4.62277
530360.0000   -4.70207
530400.0000   -4.71785
530440.0000   -4.67676
530480.0000   -4.99448
530520.0000   -5.86065
530560.0000   -5.74311
530600.0000   -5.54538
530640.0000   -5.65903
530680.0000   -3.89101
530720.0000   -4.32911
530760.0000   -4.40441
530800.0000   -4.86568
530840.0000   -5.75129
530880.0000   -4.94806
530920.0000   -5.06211
530960.0000   -4.89072
531000.0000   -4.59099
531040.0000   -5.27902
531080.0000   -5.12291
531120.0000   -4.78554
531160.0000   -4.75924
531200.0000   -5.93922
531240.0000   -4.57916
531280.0000   -5.24482
531320.0000   -5.96423
531360.0000   -5.47608
531400.0000   -5.71996
531440.0000   -4.94655
531480.0000   -5.59172
531520.0000   -4.97931
531560.0000   -5.31699
531600.0000   -5.35063
531640.0000   -5.43010
531680.0000   -5.83886
531720.0000   -5.55893
531760.0000   -4.91947
531800.0000   -5.10796
531840.0000   -4.62859
531880.0000   -4.75207
531920.0000   -4.54038
531960.0000   -5.03906
532000.0000   -4.63746
532040.0000   -4.82524
532080.0000   -4.51325
532120.0000   -4.86136
532160.0000   -4.73212
532200.0000   -4.43342
532240.0000   -4.84209
532280.0000   -5.68267
532320.0000   -5.15502
532360.0000   -4.77628
532400.0000   -5.86782
532440.0000   -5.49446
532480.0000   -5.67265
532520.0000   -5.62201
532560.0000   -4.75120
532600.0000   -5.50104
532640.0000   -6.00184
532680.0000   -5.45733
532720.0000   -5.57363
532760.0000   -5.58202
532800.0000   -5.83073
532840.0000   -5.15942
532880.0000   -4.76337
532920.0000   -5.95046
532960.0000   -5.41033
533000.0000   -4.99188
533040.0000   -4.88679
533080.0000   -5.29754
533120.0000   -4.99264
533160.0000   -4.88932
533200.0000   -5.34245
533240.0000   -5.06671
533280.0000   -3.87609
533320.0000   -4.00772
533360.0000   -5.84053
533400.0000   -5.10334
533440.0000   -5.28080
533480.0000   -4.52302
533520.0000   -4.78785
533560.0000   -4.36874
533600.0000   -4.78474
533640.0000   -4.77072
533680.0000   -5.25167
533720.0000   -4.13280
533760.0000   -5.06185
533800.0000   -4.63649
533840.0000   -5.09121
533880.0000   -4.86530
533920.0000   -4.68768
533960.0000   -3.62799
534000.0000   -4.71695
534040.0000   -5.35548
534080.0000   -5.92978
534120.0000   -5.63208
534160.0000   -5.39136
534200.0000   -5.54271
534240.0000   -5.50503
534280.0000   -5.04627
534320.0000   -4.80712
534360.0000   -5.29961
534400.0000   -4.99165
534440.0000   -5.32200
534480.0000   -4.60628
534520.0000   -4.63166
534560.0000   -5.26063
534600.0000   -5.30684
534640.0000   -4.45913
534680.0000   -4.65885
534720.0000   -5.77895
534760.0000   -5.34126
534800.0000   -5.61991
534840.0000   -7.31774
534880.0000   -5.85845
534920.0000   -5.08056
534960.0000   -5.41304
535000.0000   -5.27777
535040.0000   -5.49466
535080.0000   -4.30953
535120.0000   -5.21498
535160.0000   -5.36757
535200.0000   -4.95448
535240.0000   -4.86355
535280.0000   -4.64930
535320.0000   -3.93082
535360.0000   -4.88329
535400.0000   -4.54061
535440.0000   -4.98610
535480.0000   -4.89486
535520.0000   -5.22432
535560.0000   -4.91738
535600.0000   -5.90727
535640.0000   -5.37765
535680.0000   -5.39593
535720.0000   -5.62405
535760.0000   -5.24519
535800.0000   -5.95216
535840.0000   -5.65062
535880.0000   -5.42292
535920.0000   -5.26184
535960.0000   -5.59710
536000.0000   -5.55490
536040.0000   -5.90575
536080.0000   -5.60459
536120.0000   -5.09073
536160.0000   -5.24786
536200.0000   -5.00501
536240.0000   -6.02140
536280.0000   -5.85861
536320.0000   -5.97933
536360.0000   -5.51861
536400.0000   -5.26300
536440.0000   -5.85848
536480.0000   -5.53828
536520.0000   -5.08405
536560.0000   -4.90162
536600.0000   -5.31766
536640.0000   -4.94558
536680.0000   -6.24829
536720.0000   -5.77347
536760.0000   -5.65554
536800.0000   -4.84228
536840.0000   -5.02570
536880.0000   -5.07598
536920.0000   -5.24698
536960.0000   -4.82076
537000.0000   -5.35612
537040.0000   -4.45556
537080.0000   -5.39904
537120.0000   -4.53637
537160.0000   -4.57845
537200.0000   -5.21228
537240.0000   -5.15626
537280.0000   -5.56092
537320.0000   -5.06086
537360.0000   -4.84016
537400.0000   -4.69074
537440.0000   -4.85165
537480.0000   -4.48581
537520.0000   -5.06152
537560.0000   -4.52356
537600.0000   -5.43335
537640.0000   -4.96731
537680.0000   -5.10746
537720.0000   -5.56037
537760.0000   -5.50352
537800.0000   -4.96810
537840.0000   -5.40093
537880.0000   -5.15541
537920.0000   -5.40721
537960.0000   -5.44905
538000.0000   -4.89912
538040.0000   -4.89479
538080.0000   -4.58259
538120.0000   -5.15594
538160.0000   -5.17287
538200.0000   -5.55461
538240.0000   -5.56772
538280.0000   -5.27212
538320.0000   -5.07174
538360.0000   -5.55158
538400.0000   -5.51679
538440.0000   -5.16777
538480.0000   -5.21377
538520.0000   -5.47779
538560.0000   -5.66443
538600.0000   -5.17439
538640.0000   -5.60253
538680.0000   -5.52102
538720.0000   -5.33489
538760.0000   -5.01636
538800.0000   -5.12283
538840.0000   -3.89199
538880.0000   -4.30388
538920.0000   -4.53559
538960.0000   -5.03379
539000.0000   -4.50237
539040.0000   -5.19557
539080.0000   -4.55379
539120.0000   -4.70506
539160.0000   -3.81105
539200.0000   -4.42288
539240.0000   -4.08844
539280.0000   -3.89040
539320.0000   -3.88604
539360.0000   -4.01579
539400.0000   -4.65366
539440.0000   -4.51423
539480.0000   -4.96694
539520.0000   -4.70409
539560.0000   -5.00819
539600.0000   -4.94003
539640.0000   -4.51952
539680.0000   -4.05133
539720.0000   -4.88859
539760.0000   -4.79271
539800.0000   -4.94799
539840.0000   -4.58169
539880.0000   -4.40697
539920.0000   -4.74496
539960.0000   -4.87828
540000.0000   -5.78492
540040.0000   -4.30740
540080.0000   -4.29167
540120.0000   -5.12991
540160.0000   -5.15914
540200.0000   -4.91157
540240.0000   -5.01618
540280.0000   -4.87206
540320.0000   -4.26115
540360.0000   -4.35549
540400.0000   -4.73489
540440.0000   -4.70473
540480.0000   -5.28208
540520.0000   -5.12539
540560.0000   -4.26348
540600.0000   -4.97689
540640.0000   -5.02424
540680.0000   -3.10581
540720.0000   -4.85634
540760.0000   -4.91748
540800.0000   -5.22990
540840.0000   -5.24009
540880.0000   -3.64772
540920.0000   -5.18594
540960.0000   -3.87278
541000.0000   -4.44278
541040.0000   -4.76164
541080.0000   -4.65310
541120.0000   -4.48220
541160.0000   -5.73196
541200.0000   -5.26454
541240.0000   -5.75054
541280.0000   -5.13843
541320.0000   -5.32040
541360.0000   -6.91058
541400.0000   -6.69831
541440.0000   -6.87478
541480.0000   -6.33880
541520.0000   -6.63322
541560.0000   -5.77036
541600.0000   -5.21683
541640.0000   -6.01253
541680.0000   -5.58598
541720.0000   -5.46264
541760.0000   -4.34691
541800.0000   -5.45033
541840.0000   -5.72353
541880.0000   -5.80589
541920.0000   -4.91854
541960.0000   -5.38967
542000.0000   -6.60220
542040.0000   -5.59770
542080.0000   -5.31561
542120.0000   -5.82411
542160.0000   -6.46157
542200.0000   -6.68657
542240.0000   -5.67979
542280.0000   -5.50299
542320.0000   -6.36632
542360.0000   -5.65879
542400.0000   -6.22525
542440.0000   -6.12395
542480.0000   -5.06995
542520.0000   -5.73796
542560.0000   -5.76440
542600.0000   -5.53479
542640.0000   -4.82539
542680.0000   -4.33010
542720.0000   -5.24072
542760.0000   -5.11696
542800.0000   -5.01134
542840.0000   -5.08363
542880.0000   -5.53255
542920.0000   -5.91492
542960.0000   -6.05383
543000.0000   -5.61508
543040.0000   -5.38953
543080.0000   -5.97860
543120.0000   -5.75170
543160.0000   -5.57893
543200.0000   -5.26218
543240.0000   -5.89022
543280.0000   -5.03400
543320.0000   -5.52272
543360.0000   -5.01571
543400.0000   -4.94665
543440.0000   -4.97182
543480.0000   -5.25339
543520.0000   -5.11619
543560.0000   -5.20931
543600.0000   -4.87381
543640.0000   -4.77549
543680.0000   -5.04685
543720.0000   -4.47795
543760.0000   -5.05325
543800.0000   -4.12529
543840.0000   -4.56424
543880.0000   -4.95781
543920.0000   -5.42594
543960.0000   -4.57988
544000.0000   -4.93306
544040.0000   -4.79175
544080.0000   -3.53490
544120.0000   -4.31933
544160.0000   -3.78941
544200.0000   -5.04572
544240.0000   -5.19422
544280.0000   -4.88126
544320.0000   -5.32761
544360.0000   -6.23093
544400.0000   -6.28509
544440.0000   -5.98544
544480.0000   -5.48036
544520.0000   -5.24187
544560.0000   -5.76836
544600.0000   -4.67424
544640.0000   -4.05593
544680.0000   -6.17936
544720.0000   -5.80306
544760.0000   -5.06997
544800.0000   -5.23625
544840.0000   -5.25732
544880.0000   -5.05175
544920.0000   -5.41595
544960.0000   -5.34129
545000.0000   -5.07914
545040.0000   -5.54842
545080.0000   -5.03934
545120.0000   -5.65901
545160.0000   -6.11077
545200.0000   -5.51310
545240.0000   -5.59409
545280.0000   -4.66022
545320.0000   -4.67428
545360.0000   -5.48890
545400.0000   -4.73911
545440.0000   -5.64409
545480.0000   -5.12122
545520.0000   -4.66843
545560.0000   -5.08965
545600.0000   -4.10948
545640.0000   -4.43192
545680.0000   -5.01735
545720.0000   -4.66319
545760.0000   -5.04939
545800.0000   -5.10022
545840.0000   -4.92163
545880.0000   -5.25592
545920.0000   -5.66248
545960.0000   -5.55747
546000.0000   -4.41815
546040.0000   -4.35956
546080.0000   -5.08361
546120.0000   -5.83540
546160.0000   -4.49365
546200.0000   -5.69788
546240.0000   -4.38575
546280.0000   -4.80149
546320.0000   -5.01387
546360.0000   -4.30512
546400.0000   -4.60107
546440.0000   -5.18951
546480.0000   -4.32623
546520.0000   -4.90277
546560.0000   -4.93400
546600.0000   -4.81229
546640.0000   -5.88762
546680.0000   -4.17390
546720.0000   -4.34437
546760.0000   -4.75657
546800.0000   -6.17087
546840.0000   -5.68883
546880.0000   -4.78031
546920.0000   -4.91960
546960.0000   -4.83872
547000.0000   -3.77891
547040.0000   -4.54366
547080.0000   -4.93398
547120.0000   -5.43960
547160.0000   -4.88670
547200.0000   -5.04124
547240.0000   -4.68591
547280.0000   -5.19152
547320.0000   -6.04406
547360.0000   -5.84626
547400.0000   -5.17731
547440.0000   -4.99448
547480.0000   -4.39630
547520.0000   -4.76111
547560.0000   -4.50239
547600.0000   -4.52681
547640.0000   -4.65883
547680.0000   -4.66476
547720.0000   -5.10378
547760.0000   -5.93955
547800.0000   -4.21219
547840.0000   -3.82947
547880.0000   -4.98438
547920.0000   -4.26477
547960.0000   -3.74462
548000.0000   -4.79327
548040.0000   -4.05267
548080.0000   -4.58490
548120.0000   -3.86607
548160.0000   -4.43258
548200.0000   -4.79524
548240.0000   -5.09363
548280.0000   -5.73974
548320.0000   -5.63853
548360.0000   -5.33894
548400.0000   -4.57376
548440.0000   -4.80404
548480.0000   -5.40675
548520.0000   -5.06088
548560.0000   -5.17635
548600.0000   -5.21100
548640.0000   -4.83747
548680.0000   -5.30310
548720.0000   -5.13909
548760.0000   -5.28812
548800.0000   -5.13770
548840.0000   -5.50624
548880.0000   -4.47150
548920.0000   -5.01500
548960.0000   -4.53851
549000.0000   -5.22022
549040.0000   -4.88946
549080.0000   -6.14817
549120.0000   -4.88004
549160.0000   -5.09964
549200.0000   -5.12190
549240.0000   -4.85296
549280.0000   -4.68896
549320.0000   -3.67805
549360.0000   -5.04648
549400.0000   -5.82844
549440.0000   -5.40555
549480.0000   -4.78135
549520.0000   -4.59947
549560.0000   -4.37469
549600.0000   -4.10752
549640.0000   -4.74347
549680.0000   -4.39012
549720.0000   -4.89798
549760.0000   -5.23314
549800.0000   -5.34445
549840.0000   -5.42731
549880.0000   -4.95498
549920.0000   -5.25048
549960.0000   -5.44539
550000.0000   -6.02582
550040.0000   -6.83509
550080.0000   -6.40095
550120.0000   -5.63179
550160.0000   -5.22350
550200.0000   -5.39912
550240.0000   -5.15257
550280.0000   -4.45272
550320.0000   -4.65486
550360.0000   -5.07474
550400.0000   -5.25980
550440.0000   -5.63812
550480.0000   -4.56250
550520.0000   -4.57394
550560.0000   -4.79215
550600.0000   -4.86821
550640.0000   -5.35491
550680.0000   -5.09106
550720.0000   -5.54921
550760.0000   -5.60140
550800.0000   -5.18582
550840.0000   -5.76860
550880.0000   -5.17344
550920.0000   -5.21184
550960.0000   -4.83479
551000.0000   -5.72364
551040.0000   -4.99230
551080.0000   -5.32522
551120.0000   -4.61741
551160.0000   -5.09314
551200.0000   -5.18269
551240.0000   -4.93894
551280.0000   -4.84062
551320.0000   -5.06762
551360.0000   -4.92366
551400.0000   -5.87283
551440.0000   -5.47537
551480.0000   -4.40619
551520.0000   -4.30932
551560.0000   -4.55786
551600.0000   -3.81402
551640.0000   -4.18648
551680.0000   -4.98531
551720.0000   -4.86174
551760.0000   -4.89508
551800.0000   -4.62735
551840.0000   -5.20696
551880.0000   -4.96030
551920.0000   -5.15241
551960.0000   -5.11608
552000.0000   -5.34094
552040.0000   -5.08388
552080.0000   -5.00826
552120.0000   -5.27216
552160.0000   -4.30773
552200.0000   -4.46650
552240.0000   -4.47861
552280.0000   -4.69488
552320.0000   -5.12944
552360.0000   -4.61693
552400.0000   -5.61025
552440.0000   -5.40683
552480.0000   -5.41509
552520.0000   -3.74160
552560.0000   -5.75295
552600.0000   -4.86716
552640.0000   -4.09560
552680.0000   -4.78030
552720.0000   -5.36132
552760.0000   -5.10919
552800.0000   -4.04029
552840.0000   -5.16964
552880.0000   -4.41982
552920.0000   -4.28448
552960.0000   -4.42689
553000.0000   -4.63907
553040.0000   -4.58363
553080.0000   -4.90172
553120.0000   -4.38296
553160.0000   -5.33905
553200.0000   -4.95814
553240.0000   -5.14828
553280.0000   -4.99843
553320.0000   -5.57743
553360.0000   -4.62047
553400.0000   -4.65613
553440.0000   -4.13379
553480.0000   -4.87781
553520.0000   -4.44618
553560.0000   -4.13966
553600.0000   -3.86028
553640.0000   -5.08415
553680.0000   -5.43725
553720.0000   -4.42920
553760.0000   -4.00429
553800.0000   -4.37646
553840.0000   -4.91033
553880.0000   -4.43034
553920.0000   -5.50725
553960.0000   -4.28644
554000.0000   -4.87411
554040.0000   -5.37386
554080.0000   -5.20342
554120.0000   -5.15058
554160.0000   -4.57587
554200.0000   -4.75592
554240.0000   -4.64320
554280.0000   -4.00428
554320.0000   -5.09724
554360.0000   -5.29648
554400.0000   -4.94582
554440.0000   -5.23051
554480.0000   -4.06191
554520.0000   -4.87392
554560.0000   -4.64832
554600.0000   -4.46449
554640.0000   -4.21432
554680.0000   -5.11186
554720.0000   -5.24127
554760.0000   -5.41092
554800.0000   -5.17298
554840.0000   -4.26799
554880.0000   -4.38570
554920.0000   -4.69385
554960.0000   -5.11803
555000.0000   -4.92984
555040.0000   -5.44974
555080.0000   -5.69805
555120.0000   -4.88928
555160.0000   -4.37869
555200.0000   -4.36568
555240.0000   -4.49277
555280.0000   -4.76890
555320.0000   -4.34893
555360.0000   -4.58521
555400.0000   -5.12183
555440.0000   -5.52475
555480.0000   -5.49094
555520.0000   -5.31440
555560.0000   -4.99836
555600.0000   -4.97816
555640.0000   -5.00754
555680.0000   -5.12056
555720.0000   -5.08794
555760.0000   -4.23199
555800.0000   -4.34879
555840.0000   -5.39333
555880.0000   -6.07621
555920.0000   -5.67207
555960.0000   -5.59030
556000.0000   -4.29925
556040.0000   -5.15721
556080.0000   -4.31782
556120.0000   -5.54667
556160.0000   -5.21827
556200.0000   -5.05224
556240.0000   -3.87586
556280.0000   -4.56924
556320.0000   -5.29835
556360.0000   -5.62291
556400.0000   -5.45552
556440.0000   -4.82898
556480.0000   -5.51937
556520.0000   -5.06436
556560.0000   -5.50319
556600.0000   -5.80731
556640.0000   -5.03111
556680.0000   -4.75611
556720.0000   -5.50387
556760.0000   -6.15784
556800.0000   -5.97297
556840.0000   -5.81676
556880.0000   -5.34863
556920.0000   -5.43712
556960.0000   -6.01956
557000.0000   -6.76142
557040.0000   -5.81074
557080.0000   -5.73410
557120.0000   -4.73444
557160.0000   -6.19470
557200.0000   -6.38364
557240.0000   -5.71208
557280.0000   -6.55449
557320.0000   -5.43338
557360.0000   -4.90860
557400.0000   -4.37411
557440.0000   -5.31305
557480.0000   -6.13481
557520.0000   -5.31458
557560.0000   -5.23106
557600.0000   -4.91617
557640.0000   -3.64552
557680.0000   -5.02975
557720.0000   -5.14408
557760.0000   -6.11263
557800.0000   -5.53206
557840.0000   -5.74064
557880.0000   -4.71798
557920.0000   -5.02905
557960.0000   -5.79044
558000.0000   -6.09494
558040.0000   -5.48580
558080.0000   -5.51607
558120.0000   -5.68916
558160.0000   -5.38736
558200.0000   -5.96145
558240.0000   -5.89694
558280.0000   -6.22261
558320.0000   -6.43800
558360.0000   -6.16915
558400.0000   -5.76807
558440.0000   -6.21516
558480.0000   -6.28345
558520.0000   -5.25159
558560.0000   -4.80005
558600.0000   -4.68024
558640.0000   -5.53048
558680.0000   -5.95221
558720.0000   -5.44635
558760.0000   -5.78097
558800.0000   -5.47753
558840.0000   -5.44542
558880.0000   -4.94465
558920.0000   -4.24691
558960.0000   -5.45322
559000.0000   -5.26256
559040.0000   -5.61321
559080.0000   -5.68289
559120.0000   -6.10275
559160.0000   -6.08949
559200.0000   -4.83382
559240.0000   -5.25126
559280.0000   -5.03381
559320.0000   -5.29933
559360.0000   -5.49984
559400.0000   -5.17691
559440.0000   -4.68109
559480.0000   -4.81798
559520.0000   -4.82158
559560.0000   -5.37160
559600.0000   -4.91598
559640.0000   -4.89981
559680.0000   -5.03453
559720.0000   -5.47694
559760.0000   -4.93376
559800.0000   -4.53298
559840.0000   -4.89123
559880.0000   -5.66753
559920.0000   -5.60996
559960.0000   -5.72398
560000.0000   -5.25062
560040.0000   -4.99341
560080.0000   -5.05797
560120.0000   -5.23861
560160.0000   -5.25977
560200.0000   -5.09006
560240.0000   -5.57167
560280.0000   -4.96923
560320.0000   -5.62179
560360.0000   -5.72616
560400.0000   -4.50039
560440.0000   -5.27328
560480.0000   -5.02001
560520.0000   -5.25898
560560.0000   -4.71815
560600.0000   -5.42039
560640.0000   -5.92682
560680.0000   -5.91474
560720.0000   -6.29905
560760.0000   -4.94846
560800.0000   -5.79952
560840.0000   -5.27557
560880.0000   -5.16029
560920.0000   -4.62238
560960.0000   -4.52175
561000.0000   -5.63652
561040.0000   -6.04610
561080.0000   -5.07058
561120.0000   -5.36570
561160.0000   -5.45136
561200.0000   -5.36550
561240.0000   -5.64983
561280.0000   -4.57774
561320.0000   -5.25734
561360.0000   -5.27025
561400.0000   -5.83741
561440.0000   -4.44962
561480.0000   -5.36869
561520.0000   -4.43120
561560.0000   -4.31785
561600.0000   -3.99481
561640.0000   -4.64195
561680.0000   -4.83537
561720.0000   -5.09699
561760.0000   -4.52247
561800.0000   -5.07159
561840.0000   -4.77157
561880.0000   -4.64879
561920.0000   -4.51111
561960.0000   -4.33600
562000.0000   -4.92032
562040.0000   -4.80311
562080.0000   -5.11737
562120.0000   -4.61697
562160.0000   -5.14857
562200.0000   -5.18154
562240.0000   -5.47357
562280.0000   -5.06198
562320.0000   -5.29292
562360.0000   -4.30726
562400.0000   -5.64228
562440.0000   -5.12384
562480.0000   -5.71814
562520.0000   -5.63710
562560.0000   -6.22681
562600.0000   -6.26956
562640.0000   -6.59496
562680.0000   -5.56298
562720.0000   -5.33132
562760.0000   -5.89918
562800.0000   -6.37813
562840.0000   -5.93399
562880.0000   -4.74811
562920.0000   -5.17562
562960.0000   -5.31613
563000.0000   -5.59511
563040.0000   -4.41730
563080.0000   -4.92405
563120.0000   -4.46753
563160.0000   -5.09233
563200.0000   -5.46116
563240.0000   -4.66884
563280.0000   -5.13605
563320.0000   -5.36374
563360.0000   -5.48032
563400.0000   -4.41813
563440.0000   -4.95464
563480.0000   -5.13103
563520.0000   -4.84868
563560.0000   -5.17189
563600.0000   -4.99171
563640.0000   -5.36578
563680.0000   -5.28158
563720.0000   -4.43891
563760.0000   -5.08944
563800.0000   -4.83233
563840.0000   -4.17236
563880.0000   -4.62525
563920.0000   -5.51071
563960.0000   -5.73322
564000.0000   -4.63580
564040.0000   -4.41586
564080.0000   -5.13402
564120.0000   -4.93788
564160.0000   -5.70714
564200.0000   -4.89157
564240.0000   -4.04703
564280.0000   -4.95577
564320.0000   -4.67323
564360.0000   -4.79282
564400.0000   -5.26938
564440.0000   -4.78106
564480.0000   -4.78370
564520.0000   -5.14471
564560.0000   -4.86421
564600.0000   -3.92809
564640.0000   -4.31271
564680.0000   -4.94362
564720.0000   -5.65010
564760.0000   -4.95052
564800.0000   -4.95744
564840.0000   -5.11651
564880.0000   -4.48346
564920.0000   -3.88439
564960.0000   -4.52627
565000.0000   -5.06754
565040.0000   -4.40700
565080.0000   -5.23436
565120.0000   -5.30590
565160.0000   -4.25734
565200.0000   -4.56054
565240.0000   -5.27684
565280.0000   -4.86997
565320.0000   -4.42381
565360.0000   -5.11483
565400.0000   -4.58965
565440.0000   -4.44346
565480.0000   -4.13710
565520.0000   -5.48975
565560.0000   -5.56468
565600.0000   -5.64000
565640.0000   -5.46165
565680.0000   -5.33456
565720.0000   -4.84394
565760.0000   -5.10615
565800.0000   -5.52559
565840.0000   -5.80017
565880.0000   -5.33716
565920.0000   -5.18948
565960.0000   -5.86223
566000.0000   -5.65346
566040.0000   -4.52080
566080.0000   -4.71295
566120.0000   -4.70081
566160.0000   -4.37658
566200.0000   -4.57350
566240.0000   -4.81974
566280.0000   -4.39463
566320.0000   -3.56948
566360.0000   -3.60794
566400.0000   -4.57420
566440.0000   -5.45811
566480.0000   -4.39168
566520.0000   -4.38835
566560.0000   -4.07714
566600.0000   -4.15969
566640.0000   -5.42092
566680.0000   -4.72583
566720.0000   -4.45297
566760.0000   -5.66164
566800.0000   -5.62444
566840.0000   -5.20093
566880.0000   -4.95284
566920.0000   -4.83050
566960.0000   -4.13025
567000.0000   -5.16916
567040.0000   -5.37205
567080.0000   -5.15703
567120.0000   -5.24373
567160.0000   -5.49917
567200.0000   -5.12592
567240.0000   -5.11039
567280.0000   -5.06238
567320.0000   -5.01596
567360.0000   -5.64303
567400.0000   -5.79527
567440.0000   -4.77076
567480.0000   -5.31979
567520.0000   -6.34549
567560.0000   -6.43360
567600.0000   -6.30227
567640.0000   -5.15260
567680.0000   -5.72322
567720.0000   -6.00793
567760.0000   -5.42001
567800.0000   -5.30632
567840.0000   -5.38375
567880.0000   -5.44260
567920.0000   -4.73336
567960.0000   -5.04082
568000.0000   -5.33352
568040.0000   -5.00019
568080.0000   -4.34821
568120.0000   -3.89750
568160.0000   -5.20095
568200.0000   -4.85176
568240.0000   -4.47957
568280.0000   -4.93241
568320.0000   -5.06057
568360.0000   -5.47899
568400.0000   -5.83727
568440.0000   -5.29403
568480.0000   -6.16269
568520.0000   -6.51927
568560.0000   -5.54564
568600.0000   -5.40317
568640.0000   -5.24086
568680.0000   -5.50845
568720.0000   -3.99322
568760.0000   -4.27076
568800.0000   -5.46735
568840.0000   -5.22981
568880.0000   -4.80918
568920.0000   -4.87169
568960.0000   -5.10418
569000.0000   -4.95466
569040.0000   -5.34646
569080.0000   -6.16582
569120.0000   -4.50968
569160.0000   -5.50633
569200.0000   -4.57775
569240.0000   -4.46982
569280.0000   -5.71846
569320.0000   -5.33644
569360.0000   -5.69867
569400.0000   -4.32613
569440.0000   -5.45811
569480.0000   -5.76346
569520.0000   -4.81066
569560.0000   -4.94153
569600.0000   -5.06180
569640.0000   -5.11684
569680.0000   -4.69155
569720.0000   -5.02072
569760.0000   -5.42571
569800.0000   -5.04884
569840.0000   -5.21817
569880.0000   -4.44342
569920.0000   -4.48813
569960.0000   -4.28098
570000.0000   -4.08552
570040.0000   -4.63644
570080.0000   -4.31928
570120.0000   -4.15929
570160.0000   -4.96892
570200.0000   -5.34082
570240.0000   -5.13629
570280.0000   -5.06187
570320.0000   -5.12103
570360.0000   -4.79033
570400.0000   -5.51962
570440.0000   -4.74841
570480.0000   -4.43969
570520.0000   -5.77799
570560.0000   -5.21505
570600.0000   -5.28923
570640.0000   -5.22633
570680.0000   -5.80389
570720.0000   -5.74504
570760.0000   -4.86921
570800.0000   -4.89073
570840.0000   -5.16339
570880.0000   -4.56231
570920.0000   -4.07954
570960.0000   -4.90449
571000.0000   -4.60996
571040.0000   -5.04597
571080.0000   -3.76258
571120.0000   -4.29103
571160.0000   -5.13858
571200.0000   -5.01732
571240.0000   -4.34257
571280.0000   -3.82464
571320.0000   -4.53598
571360.0000   -5.54538
571400.0000   -5.19283
571440.0000   -4.24759
571480.0000   -5.55022
571520.0000   -5.21098
571560.0000   -5.18083
571600.0000   -4.81857
571640.0000   -4.87030
571680.0000   -5.80209
571720.0000   -5.73422
571760.0000   -5.30577
571800.0000   -5.99563
571840.0000   -4.90246
571880.0000   -5.19364
571920.0000   -6.19752
571960.0000   -5.59736
572000.0000   -6.22266
572040.0000   -5.78084
572080.0000   -5.32599
572120.0000   -6.27731
572160.0000   -5.80034
572200.0000   -5.94372
572240.0000   -6.05621
572280.0000   -5.78909
572320.0000   -5.62409
572360.0000   -5.16031
572400.0000   -5.55927
572440.0000   -5.26009
572480.0000   -4.53069
572520.0000   -6.03411
572560.0000   -5.65733
572600.0000   -4.82869
572640.0000   -5.83949
572680.0000   -4.42349
572720.0000   -5.70714
572760.0000   -4.81719
572800.0000   -6.03485
572840.0000   -4.92506
572880.0000   -5.56716
572920.0000   -4.27967
572960.0000   -5.74896
573000.0000   -5.61958
573040.0000   -5.46294
573080.0000   -5.07211
573120.0000   -5.56689
573160.0000   -5.15876
573200.0000   -5.61590
573240.0000   -5.12628
573280.0000   -4.77218
573320.0000   -5.41163
573360.0000   -5.66542
573400.0000   -4.62338
573440.0000   -4.97557
573480.0000   -5.40958
573520.0000   -6.86037
573560.0000   -5.17690
573600.0000   -5.59887
573640.0000   -5.18841
573680.0000   -5.42404
573720.0000   -5.65479
573760.0000   -5.47315
573800.0000   -5.80465
573840.0000   -6.25785
573880.0000   -5.83706
573920.0000   -5.12766
573960.0000   -5.03267
574000.0000   -4.64100
574040.0000   -5.00832
574080.0000   -4.13529
574120.0000   -5.10321
574160.0000   -5.76983
574200.0000   -5.58422
574240.0000   -4.73404
574280.0000   -5.23858
574320.0000   -5.35100
574360.0000   -5.05784
574400.0000   -4.63239
574440.0000   -4.46760
574480.0000   -5.62141
574520.0000   -5.10390
574560.0000   -5.33667
574600.0000   -5.27259
574640.0000   -5.21250
574680.0000   -5.37150
574720.0000   -4.72046
574760.0000   -4.28081
574800.0000   -4.08313
574840.0000   -4.17537
574880.0000   -4.40967
574920.0000   -3.76474
574960.0000   -4.01382
575000.0000   -3.93035
575040.0000   -4.61634
575080.0000   -4.51544
575120.0000   -3.98695
575160.0000   -4.07659
575200.0000   -4.22723
575240.0000   -4.23896
575280.0000   -4.21667
575320.0000   -4.96901
575360.0000   -4.47899
575400.0000   -5.15024
575440.0000   -4.68800
575480.0000   -4.15805
575520.0000   -4.71570
575560.0000   -5.46532
575600.0000   -5.09972
575640.0000   -3.80312
575680.0000   -4.99070
575720.0000   -4.71151
575760.0000   -4.94255
575800.0000   -5.06803
575840.0000   -4.55149
575880.0000   -5.65464
575920.0000   -4.66590
575960.0000   -4.63724
576000.0000   -4.50087
576040.0000   -4.13499
576080.0000   -3.38203
576120.0000   -4.20443
576160.0000   -4.33862
576200.0000   -3.96525
576240.0000   -5.35516
576280.0000   -5.95728
576320.0000   -5.16083
576360.0000   -5.21620
576400.0000   -6.31855
576440.0000   -5.05329
576480.0000   -4.60449
576520.0000   -5.00417
576560.0000   -5.42854
576600.0000   -4.71737
576640.0000   -5.11045
576680.0000   -5.70774
576720.0000   -4.52193
576760.0000   -4.54967
576800.0000   -5.11735
576840.0000   -5.12678
576880.0000   -5.06017
576920.0000   -4.55580
576960.0000   -3.75626
577000.0000   -4.39033
577040.0000   -4.66136
577080.0000   -4.29050
577120.0000   -4.64784
577160.0000   -4.90424
577200.0000   -5.09639
577240.0000   -5.22610
577280.0000   -5.03564
577320.0000   -4.52065
577360.0000   -4.56926
577400.0000   -5.91087
577440.0000   -5.49203
577480.0000   -6.00113
577520.0000   -5.28986
577560.0000   -5.44778
577600.0000   -5.32323
577640.0000   -5.08813
577680.0000   -5.02973
577720.0000   -4.83038
577760.0000   -4.85168
577800.0000   -5.72209
577840.0000   -5.63542
577880.0000   -5.58264
577920.0000   -5.66486
577960.0000   -4.62403
578000.0000   -4.85910
578040.0000   -4.22354
578080.0000   -4.46078
578120.0000   -4.15323
578160.0000   -3.96374
578200.0000   -4.42354
578240.0000   -5.00746
578280.0000   -4.13886
578320.0000   -4.47903
578360.0000   -5.53152
578400.0000   -4.67207
578440.0000   -4.72313
578480.0000   -4.54971
578520.0000   -5.38328
578560.0000   -4.19657
578600.0000   -4.76898
578640.0000   -5.00537
578680.0000   -5.39666
578720.0000   -4.57333
578760.0000   -4.80192
578800.0000   -5.88161
578840.0000   -5.65436
578880.0000   -5.51174
578920.0000   -5.97296
578960.0000   -5.20825
579000.0000   -5.50927
579040.0000   -5.35090
579080.0000   -5.76098
579120.0000   -4.89491
579160.0000   -5.69359
579200.0000   -4.97020
579240.0000   -5.00367
579280.0000   -4.22940
579320.0000   -5.38313
579360.0000   -5.41767
579400.0000   -5.03774
579440.0000   -4.59489
579480.0000   -4.87173
579520.0000   -5.20555
579560.0000   -4.86469
579600.0000   -4.49383
579640.0000   -4.84969
579680.0000   -5.01208
579720.0000   -5.74654
579760.0000   -5.86479
579800.0000   -6.14318
579840.0000   -4.41713
579880.0000   -4.94777
579920.0000   -4.91989
579960.0000   -4.62192
580000.0000   -5.01509
580040.0000   -4.90678
580080.0000   -5.50509
580120.0000   -4.55402
580160.0000   -5.51731
580200.0000   -5.63433
580240.0000   -5.82107
580280.0000   -4.97446
580320.0000   -5.56170
580360.0000   -5.11287
580400.0000   -5.27127
580440.0000   -4.75115
580480.0000   -4.47592
580520.0000   -4.79777
580560.0000   -3.97569
580600.0000   -4.72271
580640.0000   -5.19029
580680.0000   -4.78725
580720.0000   -5.54846
580760.0000   -4.48595
580800.0000   -4.97121
580840.0000   -4.59386
580880.0000   -3.54887
580920.0000   -4.87748
580960.0000   -4.91948
581000.0000   -4.27222
581040.0000   -4.15184
581080.0000   -4.58460
581120.0000   -4.75169
581160.0000   -4.31550
581200.0000   -5.45851
581240.0000   -4.75737
581280.0000   -4.93358
581320.0000   -4.74993
581360.0000   -4.49340
581400.0000   -4.95849
581440.0000   -4.52022
581480.0000   -4.29582
581520.0000   -5.59449
581560.0000   -5.52806
581600.0000   -6.11815
581640.0000   -5.24729
581680.0000   -4.31520
581720.0000   -4.77174
581760.0000   -5.25327
581800.0000   -5.04583
581840.0000   -4.18663
581880.0000   -4.61501
581920.0000   -5.83222
581960.0000   -4.95478
582000.0000   -5.44945
582040.0000   -4.58240
582080.0000   -5.16368
582120.0000   -5.23167
582160.0000   -5.19722
582200.0000   -4.90361
582240.0000   -3.76666
582280.0000   -5.57873
582320.0000   -4.48164
582360.0000   -6.34673
582400.0000   -5.28236
582440.0000   -5.76317
582480.0000   -5.22922
582520.0000   -5.01472
582560.0000   -4.94505
582600.0000   -5.94852
582640.0000   -4.41013
582680.0000   -4.37755
582720.0000   -4.78472
582760.0000   -4.26894
582800.0000   -5.08433
582840.0000   -5.22123
582880.0000   -4.79999
582920.0000   -4.62191
582960.0000   -4.81866
583000.0000   -4.71962
583040.0000   -5.17362
583080.0000   -4.31105
583120.0000   -4.17379
583160.0000   -4.11226
583200.0000   -5.07467
583240.0000   -3.69883
583280.0000   -4.89348
583320.0000   -5.21374
583360.0000   -5.01813
583400.0000   -5.20618
583440.0000   -4.87999
583480.0000   -4.40678
583520.0000   -4.07300
583560.0000   -3.75167
583600.0000   -4.86737
583640.0000   -4.72889
583680.0000   -5.17836
583720.0000   -4.71026
583760.0000   -4.38010
583800.0000   -4.83032
583840.0000   -4.99010
583880.0000   -4.90278
583920.0000   -4.79159
583960.0000   -5.26119
584000.0000   -5.06902
584040.0000   -4.99483
584080.0000   -4.93765
584120.0000   -5.18792
584160.0000   -5.44460
584200.0000   -4.57062
584240.0000   -4.54737
584280.0000   -4.66954
584320.0000   -4.35807
584360.0000   -5.04438
584400.0000   -5.13337
584440.0000   -5.04185
584480.0000   -4.19147
584520.0000   -4.90831
584560.0000   -5.85731
584600.0000   -5.62865
584640.0000   -4.61467
584680.0000   -5.16455
584720.0000   -4.26517
584760.0000   -5.77716
584800.0000   -5.25960
584840.0000   -5.30649
584880.0000   -5.35490
584920.0000   -4.72191
584960.0000   -5.00951
585000.0000   -5.23000
585040.0000   -5.06701
585080.0000   -5.06403
585120.0000   -5.81655
585160.0000   -5.81519
585200.0000   -5.29315
585240.0000   -5.35439
585280.0000   -5.44728
585320.0000   -4.75041
585360.0000   -4.97735
585400.0000   -5.09664
585440.0000   -5.74296
585480.0000   -5.10887
585520.0000   -5.29036
585560.0000   -5.56155
585600.0000   -4.72974
585640.0000   -4.85672
585680.0000   -4.58301
585720.0000   -5.49848
585760.0000   -4.80217
585800.0000   -4.82900
585840.0000   -5.22101
585880.0000   -5.29860
585920.0000   -4.47854
585960.0000   -5.67417
586000.0000   -4.89498
586040.0000   -4.80525
586080.0000   -4.96197
586120.0000   -4.90034
586160.0000   -4.82388
586200.0000   -4.58174
586240.0000   -4.10063
586280.0000   -3.82620
586320.0000   -4.24062
586360.0000   -4.33837
586400.0000   -4.95746
586440.0000   -4.60996
586480.0000   -4.35944
586520.0000   -3.72419
586560.0000   -4.22257
586600.0000   -4.21052
586640.0000   -4.82821
586680.0000   -4.17498
586720.0000   -4.36611
586760.0000   -4.99922
586800.0000   -4.43372
586840.0000   -4.57712
586880.0000   -5.32655
586920.0000   -4.99069
586960.0000   -4.61412
587000.0000   -4.28812
587040.0000   -5.29281
587080.0000   -5.09940
587120.0000   -5.72346
587160.0000   -4.02804
587200.0000   -4.36579
587240.0000   -5.41962
587280.0000   -5.77031
587320.0000   -4.95211
587360.0000   -6.06910
587400.0000   -4.36672
587440.0000   -4.12750
587480.0000   -4.31576
587520.0000   -3.32106
587560.0000   -4.22708
587600.0000   -5.30971
587640.0000   -4.39251
587680.0000   -4.65012
587720.0000   -4.07485
587760.0000   -3.77557
587800.0000   -2.65908
587840.0000   -3.22647
587880.0000   -3.38524
587920.0000   -3.92328
587960.0000   -4.41064
588000.0000   -4.33088
588040.0000   -4.67927
588080.0000   -4.29821
588120.0000   -3.24295
588160.0000   -4.15235
588200.0000   -3.92135
588240.0000   -4.97005
588280.0000   -4.72946
588320.0000   -4.60511
588360.0000   -4.76356
588400.0000   -4.24989
588440.0000   -5.22000
588480.0000   -4.48501
588520.0000   -4.73247
588560.0000   -4.42601
588600.0000   -4.96211
588640.0000   -4.52857
588680.0000   -5.01997
588720.0000   -5.01196
588760.0000   -5.71692
588800.0000   -5.32548
588840.0000   -4.40667
588880.0000   -5.12403
588920.0000   -4.74372
588960.0000   -5.34477
589000.0000   -4.79634
589040.0000   -5.00438
589080.0000   -5.48946
589120.0000   -4.58247
589160.0000   -5.07373
589200.0000   -4.40705
589240.0000   -4.56523
589280.0000   -4.68016
589320.0000   -4.36015
589360.0000   -4.01674
589400.0000   -4.27347
589440.0000   -3.51973
589480.0000   -4.28428
589520.0000   -3.72431
589560.0000   -3.12791
589600.0000   -3.91742
589640.0000   -4.52658
589680.0000   -4.45129
589720.0000   -3.97678
589760.0000   -4.47028
589800.0000   -3.38322
589840.0000   -4.82152
589880.0000   -3.76441
589920.0000   -3.96125
589960.0000   -4.04344
590000.0000   -4.76472
590040.0000   -4.40387
590080.0000   -4.94502
590120.0000   -4.52911
590160.0000   -4.85022
590200.0000   -4.82363
590240.0000   -4.34812
590280.0000   -4.43543
590320.0000   -5.47992
590360.0000   -5.27296
590400.0000   -5.68037
590440.0000   -5.27327
590480.0000   -4.89661
590520.0000   -4.99361
590560.0000   -5.29708
590600.0000   -4.80260
590640.0000   -4.74568
590680.0000   -5.92377
590720.0000   -4.79893
590760.0000   -4.96382
590800.0000   -5.05615
590840.0000   -5.35224
590880.0000   -4.91543
590920.0000   -4.94077
590960.0000   -4.47312
591000.0000   -3.88901
591040.0000   -4.28646
591080.0000   -4.45444
591120.0000   -4.78254
591160.0000   -3.95565
591200.0000   -4.04593
591240.0000   -4.84535
591280.0000   -5.27022
591320.0000   -4.21754
591360.0000   -4.87172
591400.0000   -4.76647
591440.0000   -4.87774
591480.0000   -4.46667
591520.0000   -5.55076
591560.0000   -5.02342
591600.0000   -5.70555
591640.0000   -5.38342
591680.0000   -4.71432
591720.0000   -4.22040
591760.0000   -5.27491
591800.0000   -4.29874
591840.0000   -4.27852
591880.0000   -5.25266
591920.0000   -5.48802
591960.0000   -5.77744
592000.0000   -5.12014
592040.0000   -4.98733
592080.0000   -5.01447
592120.0000   -4.66487
592160.0000   -4.20236
592200.0000   -3.97746
592240.0000   -4.34002
592280.0000   -4.77174
592320.0000   -4.49937
592360.0000   -4.74461
592400.0000   -5.07086
592440.0000   -5.33239
592480.0000   -4.91685
592520.0000   -4.30995
592560.0000   -5.15579
592600.0000   -5.26624
592640.0000   -5.53780
592680.0000   -5.06935
592720.0000   -4.42677
592760.0000   -4.80781
592800.0000   -3.98085
592840.0000   -4.26529
592880.0000   -5.16634
592920.0000   -4.24496
592960.0000   -4.41290
593000.0000   -4.42225
593040.0000   -3.93028
593080.0000   -4.22283
593120.0000   -4.96805
593160.0000   -4.46723
593200.0000   -5.98543
593240.0000   -4.28758
593280.0000   -4.31677
593320.0000   -4.60774
593360.0000   -5.27225
593400.0000   -4.92433
593440.0000   -4.95183
593480.0000   -4.52135
593520.0000   -4.15070
593560.0000   -4.38707
593600.0000   -4.80790
593640.0000   -4.64387
593680.0000   -4.61525
593720.0000   -4.84780
593760.0000   -5.25834
593800.0000   -5.21555
593840.0000   -5.29125
593880.0000   -5.44586
593920.0000   -5.25952
593960.0000   -4.42639
594000.0000   -5.20412
594040.0000   -5.27498
594080.0000   -5.51774
594120.0000   -5.21461
594160.0000   -5.73799
594200.0000   -5.22246
594240.0000   -5.22851
594280.0000   -4.99133
594320.0000   -5.29558
594360.0000   -4.14472
594400.0000   -4.97953
594440.0000   -5.07012
594480.0000   -5.50609
594520.0000   -5.20873
594560.0000   -5.20257
594600.0000   -5.72550
594640.0000   -5.61873
594680.0000   -5.05946
594720.0000   -4.74674
594760.0000   -5.06809
594800.0000   -5.33479
594840.0000   -4.97794
594880.0000   -5.22945
594920.0000   -5.07214
594960.0000   -5.14068
595000.0000   -4.31630
595040.0000   -4.33959
595080.0000   -3.22584
595120.0000   -4.48388
595160.0000   -4.76907
595200.0000   -4.70744
595240.0000   -4.80486
595280.0000   -4.57956
595320.0000   -5.39417
595360.0000   -3.79315
595400.0000   -3.76128
595440.0000   -4.76105
595480.0000   -5.07291
595520.0000   -5.61709
595560.0000   -5.54424
595600.0000   -4.52853
595640.0000   -4.66624
595680.0000   -4.60912
595720.0000   -5.07525
595760.0000   -5.57686
595800.0000   -5.00380
595840.0000   -5.04939
595880.0000   -4.57602
595920.0000   -5.46689
595960.0000   -5.10843
596000.0000   -4.16888
596040.0000   -4.92977
596080.0000   -5.14554
596120.0000   -5.29839
596160.0000   -5.09482
596200.0000   -5.10474
596240.0000   -5.68043
596280.0000   -6.08688
596320.0000   -4.89832
596360.0000   -5.19431
596400.0000   -5.03276
596440.0000   -5.21167
596480.0000   -5.28657
596520.0000   -5.52335
596560.0000   -5.74458
596600.0000   -4.89272
596640.0000   -4.75907
596680.0000   -4.71519
596720.0000   -5.50404
596760.0000   -5.13490
596800.0000   -4.68925
596840.0000   -4.98720
596880.0000   -5.85086
596920.0000   -4.35565
596960.0000   -5.16032
597000.0000   -4.58008
597040.0000   -4.60385
597080.0000   -5.17132
597120.0000   -4.58859
597160.0000   -4.80957
597200.0000   -4.31653
597240.0000   -5.20848
597280.0000   -5.20224
597320.0000   -5.38130
597360.0000   -4.41778
597400.0000   -5.44380
597440.0000   -5.64360
597480.0000   -5.80295
597520.0000   -5.28029
597560.0000   -4.83170
597600.0000   -5.16207
597640.0000   -5.12752
597680.0000   -5.36808
597720.0000   -5.20531
597760.0000   -4.16123
597800.0000   -4.28348
597840.0000   -4.09129
597880.0000   -5.73087
597920.0000   -5.17001
597960.0000   -5.03747
598000.0000   -4.90504
598040.0000   -5.86999
598080.0000   -4.70761
598120.0000   -5.90631
598160.0000   -5.81349
598200.0000   -5.75559
598240.0000   -5.66641
598280.0000   -5.13893
598320.0000   -4.92199
598360.0000   -5.06068
598400.0000   -5.29305
598440.0000   -5.65793
598480.0000   -6.25317
598520.0000   -5.69994
598560.0000   -5.25870
598600.0000   -5.36097
598640.0000   -4.86953
598680.0000   -4.85383
598720.0000   -5.43617
598760.0000   -4.82833
598800.0000   -5.17858
598840.0000   -4.62534
598880.0000   -4.83936
598920.0000   -5.41371
598960.0000   -4.35285
599000.0000   -5.25262
599040.0000   -5.20579
599080.0000   -5.26026
599120.0000   -5.34120
599160.0000   -4.93096
599200.0000   -5.04092
599240.0000   -4.12023
599280.0000   -3.90860
599320.0000   -4.34096
599360.0000   -4.50571
599400.0000   -3.50552
599440.0000   -4.86391
599480.0000   -5.35356
599520.0000   -4.40180
599560.0000   -4.70206
599600.0000   -5.46539
599640.0000   -5.33967
599680.0000   -4.88011
599720.0000   -4.87879
599760.0000   -5.20704
599800.0000   -5.19253
599840.0000   -5.34495
599880.0000   -5.42342
599920.0000   -3.98399
599960.0000   -4.58623
600000.0000   -5.55520
600040.0000   -4.67030
600080.0000   -5.14064
600120.0000   -5.44666
600160.0000   -5.53476
600200.0000   -5.99528
600240.0000   -5.48681
600280.0000   -5.41777
600320.0000   -4.74949
600360.0000   -5.45111
600400.0000   -4.86877
600440.0000   -5.03853
600480.0000   -4.61107
600520.0000   -4.75013
600560.0000   -4.60825
600600.0000   -5.49767
600640.0000   -5.30991
600680.0000   -6.06470
600720.0000   -5.39899
600760.0000   -4.81941
600800.0000   -4.96431
600840.0000   -5.18806
600880.0000   -6.32049
600920.0000   -5.43139
600960.0000   -5.64085
601000.0000   -4.61885
601040.0000   -5.55507
601080.0000   -5.21778
601120.0000   -4.40603
601160.0000   -4.60688
601200.0000   -4.66318
601240.0000   -5.11799
601280.0000   -4.74278
601320.0000   -4.97676
601360.0000   -4.76214
601400.0000   -4.66052
601440.0000   -4.19504
601480.0000   -4.36391
601520.0000   -5.47138
601560.0000   -3.91339
601600.0000   -4.77697
601640.0000   -4.15969
601680.0000   -4.29851
601720.0000   -4.21058
601760.0000   -3.99814
601800.0000   -3.76589
601840.0000   -4.63040
601880.0000   -5.02857
601920.0000   -5.42952
601960.0000   -5.27582
602000.0000   -4.76746
602040.0000   -5.63648
602080.0000   -5.04732
602120.0000   -4.33875
602160.0000   -4.94186
602200.0000   -5.32081
602240.0000   -4.68450
602280.0000   -4.51978
602320.0000   -5.16626
602360.0000   -4.96063
602400.0000   -4.71445
602440.0000   -4.53111
602480.0000   -4.69028
602520.0000   -5.37230
602560.0000   -4.73224
602600.0000   -4.70674
602640.0000   -4.86934
602680.0000   -4.39928
602720.0000   -5.36981
602760.0000   -5.45899
602800.0000   -5.69809
602840.0000   -4.12780
602880.0000   -4.38561
602920.0000   -4.75917
602960.0000   -4.72590
603000.0000   -4.98534
603040.0000   -4.13859
603080.0000   -5.22451
603120.0000   -4.26078
603160.0000   -5.73437
603200.0000   -5.25787
603240.0000   -5.11841
603280.0000   -5.30268
603320.0000   -4.46695
603360.0000   -4.08548
603400.0000   -5.61261
603440.0000   -4.54075
603480.0000   -5.02425
603520.0000   -5.08353
603560.0000   -5.02917
603600.0000   -4.79516
603640.0000   -4.72861
603680.0000   -4.40096
603720.0000   -4.54058
603760.0000   -5.32611
603800.0000   -4.73857
603840.0000   -4.24552
603880.0000   -4.80641
603920.0000   -5.18286
603960.0000   -4.58402
604000.0000   -4.27269
604040.0000   -3.86367
604080.0000   -4.94066
604120.0000   -4.40189
604160.0000   -4.29179
604200.0000   -4.46318
604240.0000   -4.37100
604280.0000   -4.50358
604320.0000   -4.14810
604360.0000   -4.69519
604400.0000   -4.21540
604440.0000   -4.95793
604480.0000   -4.30560
604520.0000   -4.86742
604560.0000   -4.47162
604600.0000   -3.76645
604640.0000   -4.09722
604680.0000   -4.86762
604720.0000   -4.25630
604760.0000   -4.23018
604800.0000   -4.52861
604840.0000   -4.08465
604880.0000   -4.29507
604920.0000   -5.07119
604960.0000   -4.35376
605000.0000   -4.26693
605040.0000   -4.95926
605080.0000   -5.22079
605120.0000   -5.53236
605160.0000   -5.53636
605200.0000   -5.22572
605240.0000   -5.41418
605280.0000   -4.97803
605320.0000   -4.48308
605360.0000   -5.38418
605400.0000   -5.54190
605440.0000   -5.93301
605480.0000   -5.78212
605520.0000   -4.44027
605560.0000   -4.80659
605600.0000   -4.62672
605640.0000   -4.28234
605680.0000   -4.63558
605720.0000   -4.14510
605760.0000   -4.18230
605800.0000   -3.81797
605840.0000   -3.87452
605880.0000   -4.74571
605920.0000   -4.25279
605960.0000   -5.48691
606000.0000   -4.02173
606040.0000   -5.00050
606080.0000   -5.21203
606120.0000   -5.32157
606160.0000   -5.31503
606200.0000   -5.50459
606240.0000   -6.13688
606280.0000   -5.21463
606320.0000   -4.73859
606360.0000   -4.31194
606400.0000   -3.79148
606440.0000   -4.62584
606480.0000   -4.64663
606520.0000   -4.76345
606560.0000   -4.20530
606600.0000   -4.87136
606640.0000   -5.47985
606680.0000   -6.32181
606720.0000   -4.93695
606760.0000   -4.26379
606800.0000   -4.98420
606840.0000   -4.37941
606880.0000   -5.39619
606920.0000   -4.90742
606960.0000   -5.70682
607000.0000   -4.74115
607040.0000   -4.72578
607080.0000   -4.93043
607120.0000   -4.57370
607160.0000   -5.52701
607200.0000   -5.18398
607240.0000   -4.96770
607280.0000   -5.43915
607320.0000   -4.10459
607360.0000   -4.13881
607400.0000   -3.82592
607440.0000   -4.42250
607480.0000   -4.90428
607520.0000   -4.76619
607560.0000   -5.74289
607600.0000   -4.79255
607640.0000   -3.56156
607680.0000   -5.01516
607720.0000   -5.14206
607760.0000   -4.68360
607800.0000   -4.08888
607840.0000   -4.86031
607880.0000   -5.06200
607920.0000   -4.20784
607960.0000   -5.22144
608000.0000   -4.91075
608040.0000   -4.21406
608080.0000   -4.56534
608120.0000   -4.91771
608160.0000   -5.72399
608200.0000   -5.05185
608240.0000   -6.22706
608280.0000   -5.30564
608320.0000   -5.63677
608360.0000   -5.90145
608400.0000   -5.06256
608440.0000   -5.15324
608480.0000   -5.27274
608520.0000   -4.82722
608560.0000   -5.63165
608600.0000   -5.28084
608640.0000   -5.23944
608680.0000   -4.94816
608720.0000   -6.19356
608760.0000   -5.60210
608800.0000   -5.50188
608840.0000   -4.46697
608880.0000   -4.97835
608920.0000   -5.75567
608960.0000   -6.20048
609000.0000   -5.34920
609040.0000   -5.30660
609080.0000   -5.25490
609120.0000   -4.76776
609160.0000   -4.08067
609200.0000   -5.05407
609240.0000   -4.88033
609280.0000   -4.28114
609320.0000   -4.53089
609360.0000   -4.48460
609400.0000   -5.37800
609440.0000   -5.05763
609480.0000   -4.21604
609520.0000   -4.87707
609560.0000   -4.59543
609600.0000   -4.33452
609640.0000   -4.58170
609680.0000   -4.94353
609720.0000   -4.79599
609760.0000   -6.43918
609800.0000   -5.39993
609840.0000   -5.88308
609880.0000   -5.39801
609920.0000   -6.15431
609960.0000   -5.57241
610000.0000   -6.17655
610040.0000   -5.38721
610080.0000   -5.55677
610120.0000   -5.87919
610160.0000   -5.05465
610200.0000   -5.99105
610240.0000   -6.07705
610280.0000   -5.74018
610320.0000   -4.00240
610360.0000   -5.23611
610400.0000   -5.44063
610440.0000   -6.01677
610480.0000   -4.91974
610520.0000   -4.97131
610560.0000   -4.98023
610600.0000   -5.40581
610640.0000   -5.56450
610680.0000   -5.03618
610720.0000   -5.19062
610760.0000   -5.76887
610800.0000   -5.10230
610840.0000   -4.42168
610880.0000   -5.58520
610920.0000   -6.25885
610960.0000   -5.99972
611000.0000   -5.85312
611040.0000   -5.63291
611080.0000   -5.69812
611120.0000   -4.80137
611160.0000   -5.71224
611200.0000   -5.28313
611240.0000   -5.64062
611280.0000   -6.05460
611320.0000   -5.08963
611360.0000   -5.65612
611400.0000   -5.34052
611440.0000   -5.25520
611480.0000   -5.82000
611520.0000   -4.29506
611560.0000   -5.50642
611600.0000   -5.43827
611640.0000   -5.74283
611680.0000   -5.68341
611720.0000   -5.71718
611760.0000   -4.10527
611800.0000   -4.39562
611840.0000   -4.82049
611880.0000   -4.73433
611920.0000   -4.53059
611960.0000   -4.62276
612000.0000   -4.59558
612040.0000   -4.41004
612080.0000   -4.01451
612120.0000   -4.77854
612160.0000   -4.17980
612200.0000   -4.22280
612240.0000   -3.92689
612280.0000   -3.99497
612320.0000   -3.90847
612360.0000   -3.88345
612400.0000   -4.16028
612440.0000   -4.63669
612480.0000   -4.57532
612520.0000   -3.89221
612560.0000   -4.63424
612600.0000   -5.52326
612640.0000   -5.53627
612680.0000   -4.86388
612720.0000   -4.99404
612760.0000   -5.22547
612800.0000   -4.30013
612840.0000   -4.14227
612880.0000   -4.88150
612920.0000   -3.94509
612960.0000   -5.31918
613000.0000   -4.78112
613040.0000   -4.15036
613080.0000   -4.02716
613120.0000   -5.05722
613160.0000   -5.75369
613200.0000   -5.62442
613240.0000   -4.83516
613280.0000   -4.27569
613320.0000   -4.59771
613360.0000   -5.49780
613400.0000   -5.00850
613440.0000   -5.21297
613480.0000   -5.10442
613520.0000   -4.74570
613560.0000   -5.01019
613600.0000   -4.65527
613640.0000   -4.29062
613680.0000   -5.28925
613720.0000   -4.77731
613760.0000   -4.71647
613800.0000   -4.55693
613840.0000   -4.83647
613880.0000   -5.58444
613920.0000   -6.10511
613960.0000   -5.50204
614000.0000   -5.78299
614040.0000   -6.24256
614080.0000   -4.59730
614120.0000   -5.71809
614160.0000   -4.42513
614200.0000   -4.78896
614240.0000   -6.45623
614280.0000   -5.93828
614320.0000   -5.45847
614360.0000   -5.01861
614400.0000   -4.78224
614440.0000   -4.30370
614480.0000   -4.98688
614520.0000   -3.96596
614560.0000   -4.63598
614600.0000   -4.68729
614640.0000   -5.34394
614680.0000   -5.79438
614720.0000   -5.61315
614760.0000   -5.52360
614800.0000   -5.02282
614840.0000   -4.78114
614880.0000   -5.11742
614920.0000   -4.85078
614960.0000   -4.56187
615000.0000   -4.08229
615040.0000   -5.73919
615080.0000   -4.96748
615120.0000   -4.85532
615160.0000   -4.73260
615200.0000   -4.89386
615240.0000   -4.90590
615280.0000   -4.75789
615320.0000   -4.30143
615360.0000   -6.35137
615400.0000   -5.55744
615440.0000   -4.53032
615480.0000   -4.56145
615520.0000   -4.99757
615560.0000   -4.75201
615600.0000   -4.73565
615640.0000   -4.88970
615680.0000   -4.65668
615720.0000   -4.73419
615760.0000   -4.21536
615800.0000   -4.75425
615840.0000   -5.99546
615880.0000   -4.60881
615920.0000   -5.33869
615960.0000   -5.00704
616000.0000   -5.23339
616040.0000   -5.14279
616080.0000   -5.91625
616120.0000   -4.41999
616160.0000   -5.32709
616200.0000   -4.58058
616240.0000   -5.81344
616280.0000   -5.07936
616320.0000   -4.73411
616360.0000   -5.20090
616400.0000   -4.53123
616440.0000   -4.45204
616480.0000   -4.60026
616520.0000   -4.25241
616560.0000   -3.85336
616600.0000   -4.40399
616640.0000   -4.66595
616680.0000   -4.70893
616720.0000   -4.73577
616760.0000   -4.45199
616800.0000   -4.70304
616840.0000   -4.48160
616880.0000   -5.05572
616920.0000   -4.96734
616960.0000   -5.59814
617000.0000   -4.33388
617040.0000   -4.61752
617080.0000   -4.15335
617120.0000   -4.61059
617160.0000   -4.54964
617200.0000   -5.11713
617240.0000   -3.82756
617280.0000   -4.56943
617320.0000   -4.50115
617360.0000   -5.41247
617400.0000   -4.32668
617440.0000   -4.80325
617480.0000   -5.12333
617520.0000   -5.09809
617560.0000   -3.93225
617600.0000   -4.60362
617640.0000   -4.55771
617680.0000   -3.80381
617720.0000   -3.99081
617760.0000   -4.75365
617800.0000   -4.74342
617840.0000   -3.99300
617880.0000   -4.91677
617920.0000   -5.65163
617960.0000   -5.77017
618000.0000   -4.96613
618040.0000   -5.36736
618080.0000   -5.19149
618120.0000   -4.78726
618160.0000   -5.63120
618200.0000   -5.08953
618240.0000   -5.18325
618280.0000   -5.10988
618320.0000   -4.98060
618360.0000   -4.69094
618400.0000   -5.41391
618440.0000   -5.27775
618480.0000   -5.70448
618520.0000   -5.96137
618560.0000   -5.33863
618600.0000   -4.47615
618640.0000   -5.23404
618680.0000   -5.58460
618720.0000   -5.96667
618760.0000   -5.54539
618800.0000   -4.71323
618840.0000   -4.79056
618880.0000   -4.40794
618920.0000   -4.51884
618960.0000   -3.93357
619000.0000   -4.57611
619040.0000   -5.29706
619080.0000   -4.36074
619120.0000   -4.42064
619160.0000   -5.36524
619200.0000   -4.59308
619240.0000   -4.18986
619280.0000   -4.58823
619320.0000   -4.67904
619360.0000   -6.32506
619400.0000   -4.77983
619440.0000   -4.87747
619480.0000   -5.19198
619520.0000   -5.26075
619560.0000   -4.70632
619600.0000   -4.75085
619640.0000   -5.03308
619680.0000   -5.47189
619720.0000   -4.80913
619760.0000   -4.87833
619800.0000   -4.70211
619840.0000   -4.67745
619880.0000   -4.89707
619920.0000   -5.71377
619960.0000   -5.42570
620000.0000   -5.85021
620040.0000   -7.61593
620080.0000   -6.70806
620120.0000   -6.11195
620160.0000   -5.83098
620200.0000   -6.48309
620240.0000   -5.15435
620280.0000   -6.06497
620320.0000   -5.13897
620360.0000   -6.04448
620400.0000   -5.48139
620440.0000   -5.61107
620480.0000   -5.73568
620520.0000   -5.12024
620560.0000   -5.87038
620600.0000   -5.86617
620640.0000   -6.92427
620680.0000   -5.83760
620720.0000   -5.59854
620760.0000   -5.25886
620800.0000   -4.86866
620840.0000   -5.60015
620880.0000   -5.16923
620920.0000   -4.65054
620960.0000   -4.69905
621000.0000   -5.56016
621040.0000   -5.61785
621080.0000   -5.92794
621120.0000   -6.03896
621160.0000   -4.59872
621200.0000   -5.25805
621240.0000   -5.66212
621280.0000   -5.39974
621320.0000   -5.73126
621360.0000   -5.28726
621400.0000   -5.20806
621440.0000   -6.09398
621480.0000   -5.47812
621520.0000   -5.90615
621560.0000   -5.57220
621600.0000   -5.34004
621640.0000   -5.75004
621680.0000   -5.26666
621720.0000   -5.47352
621760.0000   -5.60422
621800.0000   -6.24064
621840.0000   -5.26148
621880.0000   -5.22704
621920.0000   -5.29885
621960.0000   -5.53941
622000.0000   -4.69757
622040.0000   -5.78351
622080.0000   -4.93810
622120.0000   -5.45117
622160.0000   -5.51229
622200.0000   -5.95176
622240.0000   -6.12439
622280.0000   -5.62717
622320.0000   -6.12799
622360.0000   -5.62614
622400.0000   -5.78400
622440.0000   -6.11852
622480.0000   -5.81447
622520.0000   -5.82858
622560.0000   -6.52339
622600.0000   -5.95155
622640.0000   -5.39574
622680.0000   -5.46303
622720.0000   -5.36045
622760.0000   -5.11755
622800.0000   -5.72310
622840.0000   -5.38016
622880.0000   -6.42573
622920.0000   -5.91178
622960.0000   -4.71102
623000.0000   -4.54117
623040.0000   -5.08165
623080.0000   -5.74403
623120.0000   -4.99968
623160.0000   -4.87122
623200.0000   -5.72207
623240.0000   -5.33814
623280.0000   -5.70617
623320.0000   -5.74032
623360.0000   -5.01604
623400.0000   -5.90596
623440.0000   -6.52521
623480.0000   -5.83768
623520.0000   -4.36934
623560.0000   -4.85312
623600.0000   -5.29453
623640.0000   -5.36526
623680.0000   -4.83546
623720.0000   -5.55773
623760.0000   -4.72381
623800.0000   -4.92041
623840.0000   -5.75978
623880.0000   -4.78392
623920.0000   -5.23457
623960.0000   -5.62912
624000.0000   -6.31547
624040.0000   -7.51345
624080.0000   -5.57400
624120.0000   -5.37718
624160.0000   -5.74244
624200.0000   -5.73738
624240.0000   -5.49414
624280.0000   -4.52318
624320.0000   -4.72570
624360.0000   -5.76255
624400.0000   -6.16141
624440.0000   -5.67955
624480.0000   -5.89834
624520.0000   -4.91229
624560.0000   -5.93898
624600.0000   -6.19606
624640.0000   -5.29916
624680.0000   -5.69657
624720.0000   -5.69075
624760.0000   -5.72377
624800.0000   -5.06468
624840.0000   -3.83327
624880.0000   -4.86019
624920.0000   -5.07172
624960.0000   -5.32089
625000.0000   -5.07451
625040.0000   -4.52040
625080.0000   -5.16420
625120.0000   -4.79178
625160.0000   -5.52917
625200.0000   -5.59442
625240.0000   -5.25871
625280.0000   -5.14895
625320.0000   -5.50970
625360.0000   -4.58404
625400.0000   -5.03273
625440.0000   -5.10477
625480.0000   -5.31743
625520.0000   -4.27315
625560.0000   -5.42789
625600.0000   -6.04004
625640.0000   -6.03677
625680.0000   -5.68942
625720.0000   -4.98434
625760.0000   -5.22311
625800.0000   -6.35002
625840.0000   -5.70042
625880.0000   -5.82945
625920.0000   -6.60778
625960.0000   -5.45042
626000.0000   -5.70194
626040.0000   -4.81748
626080.0000   -5.05003
626120.0000   -6.57708
626160.0000   -5.50429
626200.0000   -5.32911
626240.0000   -4.94073
626280.0000   -5.51551
626320.0000   -5.66276
626360.0000   -5.42451
626400.0000   -5.76592
626440.0000   -6.12004
626480.0000   -5.93060
626520.0000   -5.65983
626560.0000   -6.12504
626600.0000   -5.73810
626640.0000   -6.27188
626680.0000   -6.30972
626720.0000   -6.45632
626760.0000   -5.79677
626800.0000   -6.23502
626840.0000   -5.76200
626880.0000   -6.51535
626920.0000   -5.94153
626960.0000   -5.60552
627000.0000   -5.99765
627040.0000   -5.00735
627080.0000   -5.86254
627120.0000   -5.42341
627160.0000   -6.20885
627200.0000   -5.10051
627240.0000   -5.47913
627280.0000   -5.80978
627320.0000   -4.80708
627360.0000   -4.35830
627400.0000   -5.03081
627440.0000   -5.91386
627480.0000   -4.92318
627520.0000   -5.25313
627560.0000   -6.30016
627600.0000   -5.83284
627640.0000   -5.13485
627680.0000   -5.71177
627720.0000   -5.25561
627760.0000   -4.94231
627800.0000   -5.96282
627840.0000   -5.41520
627880.0000   -6.10398
627920.0000   -5.45816
627960.0000   -4.67831
628000.0000   -4.99796
628040.0000   -5.12679
628080.0000   -5.05408
628120.0000   -5.28787
628160.0000   -4.54311
628200.0000   -5.21818
628240.0000   -5.74577
628280.0000   -5.34517
628320.0000   -5.54548
628360.0000   -6.02659
628400.0000   -4.92608
628440.0000   -5.38589
628480.0000   -5.33861
628520.0000   -4.94913
628560.0000   -4.94786
628600.0000   -5.14583
628640.0000   -6.12276
628680.0000   -5.73219
628720.0000   -5.73674
628760.0000   -5.03242
628800.0000   -4.69943
628840.0000   -5.61961
628880.0000   -5.76126
628920.0000   -5.52420
628960.0000   -5.61304
629000.0000   -5.86934
629040.0000   -6.79681
629080.0000   -6.02703
629120.0000   -5.92915
629160.0000   -5.36560
629200.0000   -5.10408
629240.0000   -5.82102
629280.0000   -5.74335
629320.0000   -5.19945
629360.0000   -5.18026
629400.0000   -4.70770
629440.0000   -5.79588
629480.0000   -4.49877
629520.0000   -6.12193
629560.0000   -5.25715
629600.0000   -6.16536
629640.0000   -6.78374
629680.0000   -5.87454
629720.0000   -5.32416
629760.0000   -4.57242
629800.0000   -4.82510
629840.0000   -4.63164
629880.0000   -5.16976
629920.0000   -4.93196
629960.0000   -4.97665
630000.0000   -4.98704
630040.0000   -4.27247
630080.0000   -4.54823
630120.0000   -5.99934
630160.0000   -5.87877
630200.0000   -5.22089
630240.0000   -5.67806
630280.0000   -5.11867
630320.0000   -5.69391
630360.0000   -6.31842
630400.0000   -6.67192
630440.0000   -5.44916
630480.0000   -5.76080
630520.0000   -6.00472
630560.0000   -5.53608
630600.0000   -4.99060
630640.0000   -6.29138
630680.0000   -5.45754
630720.0000   -5.29719
630760.0000   -4.80444
630800.0000   -5.97149
630840.0000   -6.27378
630880.0000   -5.89535
630920.0000   -5.37434
630960.0000   -5.21527
631000.0000   -5.20052
631040.0000   -5.06343
631080.0000   -4.68278
631120.0000   -4.96954
631160.0000   -4.62339
631200.0000   -4.79814
631240.0000   -4.71656
631280.0000   -5.19051
631320.0000   -5.58501
631360.0000   -5.91784
631400.0000   -5.24720
631440.0000   -5.49500
631480.0000   -5.93139
631520.0000   -4.98554
631560.0000   -5.53367
631600.0000   -5.20595
631640.0000   -5.84121
631680.0000   -6.04691
631720.0000   -4.90283
631760.0000   -5.10802
631800.0000   -5.19842
631840.0000   -4.72093
631880.0000   -4.64223
631920.0000   -5.18359
631960.0000   -5.43106
632000.0000   -5.85105
632040.0000   -5.56561
632080.0000   -5.51985
632120.0000   -4.56492
632160.0000   -5.30628
632200.0000   -5.95614
632240.0000   -5.88993
632280.0000   -4.89636
632320.0000   -5.47423
632360.0000   -4.99160
632400.0000   -5.01123
632440.0000   -4.83332
632480.0000   -5.16135
632520.0000   -5.56749
632560.0000   -5.24077
632600.0000   -5.82419
632640.0000   -4.63484
632680.0000   -4.75090
632720.0000   -5.21457
632760.0000   -5.54490
632800.0000   -5.42231
632840.0000   -5.11393
632880.0000   -4.28310
632920.0000   -4.34582
632960.0000   -3.92482
633000.0000   -5.17657
633040.0000   -5.81281
633080.0000   -5.30418
633120.0000   -5.17135
633160.0000   -4.80025
633200.0000   -5.42025
633240.0000   -5.36401
633280.0000   -5.08463
633320.0000   -6.32359
633360.0000   -5.56029
633400.0000   -6.14217
633440.0000   -6.10992
633480.0000   -5.88318
633520.0000   -5.96786
633560.0000   -5.82969
633600.0000   -6.20180
633640.0000   -4.95877
633680.0000   -5.58624
633720.0000   -5.63641
633760.0000   -5.35348
633800.0000   -5.13741
633840.0000   -4.49044
633880.0000   -5.58174
633920.0000   -5.24225
633960.0000   -4.84549
634000.0000   -5.84193
634040.0000   -5.66883
634080.0000   -5.12417
634120.0000   -5.94055
634160.0000   -6.47399
634200.0000   -5.83256
634240.0000   -5.93335
634280.0000   -4.39318
634320.0000   -4.53015
634360.0000   -4.44213
634400.0000   -5.91926
634440.0000   -6.06506
634480.0000   -5.40381
634520.0000   -4.38353
634560.0000   -5.80391
634600.0000   -5.56419
634640.0000   -5.75307
634680.0000   -5.61472
634720.0000   -5.86729
634760.0000   -4.83409
634800.0000   -5.46027
634840.0000   -6.11735
634880.0000   -5.08436
634920.0000   -5.78461
634960.0000   -5.96665
635000.0000   -5.40640
635040.0000   -5.55314
635080.0000   -5.24022
635120.0000   -5.09619
635160.0000   -5.99297
635200.0000   -6.17009
635240.0000   -4.58674
635280.0000   -6.53571
635320.0000   -5.83362
635360.0000   -5.15857
635400.0000   -6.08674
635440.0000   -5.05171
635480.0000   -4.57959
635520.0000   -4.78881
635560.0000   -4.65467
635600.0000   -4.55582
635640.0000   -5.34274
635680.0000   -4.98070
635720.0000   -4.64421
635760.0000   -4.81212
635800.0000   -4.95884
635840.0000   -5.10462
635880.0000   -4.42652
635920.0000   -5.52337
635960.0000   -4.88648
636000.0000   -5.28708
636040.0000   -5.72701
636080.0000   -6.13443
636120.0000   -4.87433
636160.0000   -5.07353
636200.0000   -4.78317
636240.0000   -4.53601
636280.0000   -4.96651
636320.0000   -5.23779
636360.0000   -5.18028
636400.0000   -5.37389
636440.0000   -5.03628
636480.0000   -6.15897
636520.0000   -5.25323
636560.0000   -5.44320
636600.0000   -5.62113
636640.0000   -5.74318
636680.0000   -5.31978
636720.0000   -4.92895
636760.0000   -5.77789
636800.0000   -5.57191
636840.0000   -5.88121
636880.0000   -6.16675
636920.0000   -5.55824
636960.0000   -6.43874
637000.0000   -6.00535
637040.0000   -6.05524
637080.0000   -5.73610
637120.0000   -6.14663
637160.0000   -5.39244
637200.0000   -6.05515
637240.0000   -5.86984
637280.0000   -6.41111
637320.0000   -5.98101
637360.0000   -5.31892
637400.0000   -6.13861
637440.0000   -6.26055
637480.0000   -5.77623
637520.0000   -6.41954
637560.0000   -7.24620
637600.0000   -6.36619
637640.0000   -6.25955
637680.0000   -6.17175
637720.0000   -6.77138
637760.0000   -6.22134
637800.0000   -5.99961
637840.0000   -5.49375
637880.0000   -5.96419
637920.0000   -5.69454
637960.0000   -7.05529
638000.0000   -6.16534
638040.0000   -6.41818
638080.0000   -5.04594
638120.0000   -6.03939
638160.0000   -5.58903
638200.0000   -5.76285
638240.0000   -5.52321
638280.0000   -5.45655
638320.0000   -4.81746
638360.0000   -5.14326
638400.0000   -5.00866
638440.0000   -5.11703
638480.0000   -5.33367
638520.0000   -5.38762
638560.0000   -4.87069
638600.0000   -5.12263
638640.0000   -4.79123
638680.0000   -4.56305
638720.0000   -5.07682
638760.0000   -5.40640
638800.0000   -5.16676
638840.0000   -6.02745
638880.0000   -5.40433
638920.0000   -5.12118
638960.0000   -6.45978
639000.0000   -5.18264
639040.0000   -4.87620
639080.0000   -5.09340
639120.0000   -4.30675
639160.0000   -5.01934
639200.0000   -5.47584
639240.0000   -5.40732
639280.0000   -5.77569
639320.0000   -5.30865
639360.0000   -4.92613
639400.0000   -5.23106
639440.0000   -5.77581
639480.0000   -4.66198
639520.0000   -5.71297
639560.0000   -5.53885
639600.0000   -5.41629
639640.0000   -5.25160
639680.0000   -5.40373
639720.0000   -5.24194
639760.0000   -5.24929
639800.0000   -5.26101
639840.0000   -4.41115
639880.0000   -3.71496
639920.0000   -4.28711
639960.0000   -5.33697
640000.0000   -4.65171
640040.0000   -5.81264
640080.0000   -5.35350
640120.0000   -4.93356
640160.0000   -4.76696
640200.0000   -5.39590
640240.0000   -5.24434
640280.0000   -5.12189
640320.0000   -4.69601
640360.0000   -4.22328
640400.0000   -5.09616
640440.0000   -4.41501
640480.0000   -5.23610
640520.0000   -5.56934
640560.0000   -5.04279
640600.0000   -5.41752
640640.0000   -5.62658
640680.0000   -6.18125
640720.0000   -6.54186
640760.0000   -6.47446
640800.0000   -5.58007
640840.0000   -4.14444
640880.0000   -4.32901
640920.0000   -4.08075
640960.0000   -5.15044
641000.0000   -4.72401
641040.0000   -5.80874
641080.0000   -5.06786
641120.0000   -4.75979
641160.0000   -5.36676
641200.0000   -5.74990
641240.0000   -4.55833
641280.0000   -5.33948
641320.0000   -5.56129
641360.0000   -4.59864
641400.0000   -4.36437
641440.0000   -4.43802
641480.0000   -5.33325
641520.0000   -4.61849
641560.0000   -5.95725
641600.0000   -5.42008
641640.0000   -4.70410
641680.0000   -5.41632
641720.0000   -5.20156
641760.0000   -5.60487
641800.0000   -5.65410
641840.0000   -4.73455
641880.0000   -4.55781
641920.0000   -5.69693
641960.0000   -5.80438
642000.0000   -5.47308
642040.0000   -5.33040
642080.0000   -5.00890
642120.0000   -5.59270
642160.0000   -5.47003
642200.0000   -5.09019
642240.0000   -5.99101
642280.0000   -5.25086
642320.0000   -6.23188
642360.0000   -5.88304
642400.0000   -5.37445
642440.0000   -5.39673
642480.0000   -5.67749
642520.0000   -6.29564
642560.0000   -6.02881
642600.0000   -5.53961
642640.0000   -5.09691
642680.0000   -6.09362
642720.0000   -5.31761
642760.0000   -5.73458
642800.0000   -5.46768
642840.0000   -5.50756
642880.0000   -5.88715
642920.0000   -5.04452
642960.0000   -5.61592
643000.0000   -5.56676
643040.0000   -6.39511
643080.0000   -6.41622
643120.0000   -5.76594
643160.0000   -5.00541
643200.0000   -5.37066
643240.0000   -5.51881
643280.0000   -5.81827
643320.0000   -5.10100
643360.0000   -6.07667
643400.0000   -5.48489
643440.0000   -5.85432
643480.0000   -6.17261
643520.0000   -6.55391
643560.0000   -6.04624
643600.0000   -5.00976
643640.0000   -5.38531
643680.0000   -4.96455
643720.0000   -6.23830
643760.0000   -6.30018
643800.0000   -5.25781
643840.0000   -5.49987
643880.0000   -6.12810
643920.0000   -6.46911
643960.0000   -6.61646
644000.0000   -5.94723
644040.0000   -6.33614
644080.0000   -5.39764
644120.0000   -6.05025
644160.0000   -6.09978
644200.0000   -5.25199
644240.0000   -6.72090
644280.0000   -5.65557
644320.0000   -6.47308
644360.0000   -6.14359
644400.0000   -5.10471
644440.0000   -5.67460
644480.0000   -5.71097
644520.0000   -5.52943
644560.0000   -5.76694
644600.0000   -6.88853
644640.0000   -6.33575
644680.0000   -5.52518
644720.0000   -5.45902
644760.0000   -6.40729
644800.0000   -6.04606
644840.0000   -6.03168
644880.0000   -5.98517
644920.0000   -5.68487
644960.0000   -5.49850
645000.0000   -5.59245
645040.0000   -5.54467
645080.0000   -6.32178
645120.0000   -6.41189
645160.0000   -5.97117
645200.0000   -6.40415
645240.0000   -5.63903
645280.0000   -5.65458
645320.0000   -6.14330
645360.0000   -5.57903
645400.0000   -6.03195
645440.0000   -6.64639
645480.0000   -6.48413
645520.0000   -6.61525
645560.0000   -4.64833
645600.0000   -5.64259
645640.0000   -5.99743
645680.0000   -6.05389
645720.0000   -4.78511
645760.0000   -5.88251
645800.0000   -5.78572
645840.0000   -5.84417
645880.0000   -5.27239
645920.0000   -5.87914
645960.0000   -5.31561
646000.0000   -5.78086
646040.0000   -5.11775
646080.0000   -6.01028
646120.0000   -5.19130
646160.0000   -5.37050
646200.0000   -4.98104
646240.0000   -5.02230
646280.0000   -5.61257
646320.0000   -4.35970
646360.0000   -4.90125
646400.0000   -5.10185
646440.0000   -4.88141
646480.0000   -5.06203
646520.0000   -5.26064
646560.0000   -4.92321
646600.0000   -5.21383
646640.0000   -4.62163
646680.0000   -5.55448
646720.0000   -5.99146
646760.0000   -5.38317
646800.0000   -5.62997
646840.0000   -4.71065
646880.0000   -5.54929
646920.0000   -5.32969
646960.0000   -4.92501
647000.0000   -5.36763
647040.0000   -5.71573
647080.0000   -5.34199
647120.0000   -5.17764
647160.0000   -4.84461
647200.0000   -4.38015
647240.0000   -4.10499
647280.0000   -4.33370
647320.0000   -4.93137
647360.0000   -4.49917
647400.0000   -6.00726
647440.0000   -5.81526
647480.0000   -5.10758
647520.0000   -5.16119
647560.0000   -4.94732
647600.0000   -6.00618
647640.0000   -5.25050
647680.0000   -6.41739
647720.0000   -5.00698
647760.0000   -5.94377
647800.0000   -4.97928
647840.0000   -5.06796
647880.0000   -4.29495
647920.0000   -5.75073
647960.0000   -5.11627
648000.0000   -5.03920
648040.0000   -3.97809
648080.0000   -5.11766
648120.0000   -3.89312
648160.0000   -5.19354
648200.0000   -5.06870
648240.0000   -4.66120
648280.0000   -4.99635
648320.0000   -5.05710
648360.0000   -4.82620
648400.0000   -4.09635
648440.0000   -4.77170
648480.0000   -5.59677
648520.0000   -5.72724
648560.0000   -6.71013
648600.0000   -5.35966
648640.0000   -5.20806
648680.0000   -4.74636
648720.0000   -4.23459
648760.0000   -5.66550
648800.0000   -5.97011
648840.0000   -4.73770
648880.0000   -6.06350
648920.0000   -5.55466
648960.0000   -6.15366
649000.0000   -5.51221
649040.0000   -6.37130
649080.0000   -5.46214
649120.0000   -5.84702
649160.0000   -6.03778
649200.0000   -5.69947
649240.0000   -5.48230
649280.0000   -5.74077
649320.0000   -6.09179
649360.0000   -5.22857
649400.0000   -6.49958
649440.0000   -5.61465
649480.0000   -5.78257
649520.0000   -5.72572
649560.0000   -5.88680
649600.0000   -5.45479
649640.0000   -5.59593
649680.0000   -5.97350
649720.0000   -5.10917
649760.0000   -5.58607
649800.0000   -4.75959
649840.0000   -4.97201
649880.0000   -5.00536
649920.0000   -5.95790
649960.0000   -5.46624
650000.0000   -5.02455
650040.0000   -6.09064
650080.0000   -5.86258
650120.0000   -5.82706
650160.0000   -6.19054
650200.0000   -5.30212
650240.0000   -6.58072
650280.0000   -5.88106
650320.0000   -5.18518
650360.0000   -4.93062
650400.0000   -5.31815
650440.0000   -4.67003
650480.0000   -4.65494
650520.0000   -4.89287
650560.0000   -5.02324
650600.0000   -5.15780
650640.0000   -4.83809
650680.0000   -5.43245
650720.0000   -5.24997
650760.0000   -5.59991
650800.0000   -5.25331
650840.0000   -5.61765
650880.0000   -5.88846
650920.0000   -4.76550
650960.0000   -4.57654
651000.0000   -5.10289
651040.0000   -5.17532
651080.0000   -5.06050
651120.0000   -5.06109
651160.0000   -4.96783
651200.0000   -5.50728
651240.0000   -5.20536
651280.0000   -5.32800
651320.0000   -5.35523
651360.0000   -5.06944
651400.0000   -5.56592
651440.0000   -4.35525
651480.0000   -4.63206
651520.0000   -5.26352
651560.0000   -5.39081
651600.0000   -5.54583
651640.0000   -4.99715
651680.0000   -6.20234
651720.0000   -5.37963
651760.0000   -5.44238
651800.0000   -4.76676
651840.0000   -4.65021
651880.0000   -4.95634
651920.0000   -5.07134
651960.0000   -5.01605
652000.0000   -5.23704
652040.0000   -4.39280
652080.0000   -5.23178
652120.0000   -5.65855
652160.0000   -5.11622
652200.0000   -5.27818
652240.0000   -4.65627
652280.0000   -4.79213
652320.0000   -4.98615
652360.0000   -5.72173
652400.0000   -6.63712
652440.0000   -6.08110
652480.0000   -5.95050
652520.0000   -5.07916
652560.0000   -4.75981
652600.0000   -5.65930
652640.0000   -5.61813
652680.0000   -5.46705
652720.0000   -6.33818
652760.0000   -5.43833
652800.0000   -6.17233
652840.0000   -5.77939
652880.0000   -5.78905
652920.0000   -5.00605
652960.0000   -4.56940
653000.0000   -6.12507
653040.0000   -5.66778
653080.0000   -5.96303
653120.0000   -6.02343
653160.0000   -5.38081
653200.0000   -6.30468
653240.0000   -5.15606
653280.0000   -5.51334
653320.0000   -5.81537
653360.0000   -5.05405
653400.0000   -4.72139
653440.0000   -4.93270
653480.0000   -6.17087
653520.0000   -5.13420
653560.0000   -5.21543
653600.0000   -5.06052
653640.0000   -5.22831
653680.0000   -5.13808
653720.0000   -5.83142
653760.0000   -5.53045
653800.0000   -5.73335
653840.0000   -5.78284
653880.0000   -4.76322
653920.0000   -4.19118
653960.0000   -4.38173
654000.0000   -5.19160
654040.0000   -5.72938
654080.0000   -5.92227
654120.0000   -5.25835
654160.0000   -5.23534
654200.0000   -5.58412
654240.0000   -5.98331
654280.0000   -5.31593
654320.0000   -5.48246
654360.0000   -5.19380
654400.0000   -5.24470
654440.0000   -5.95964
654480.0000   -4.88505
654520.0000   -5.57725
654560.0000   -5.51780
654600.0000   -5.60962
654640.0000   -6.10023
654680.0000   -7.45598
654720.0000   -5.57221
654760.0000   -5.77912
654800.0000   -5.07011
654840.0000   -5.39440
654880.0000   -5.50784
654920.0000   -5.34362
654960.0000   -5.27808
655000.0000   -4.70724
655040.0000   -5.94933
655080.0000   -6.87676
655120.0000   -6.23482
655160.0000   -6.49458
655200.0000   -5.54558
655240.0000   -5.31210
655280.0000   -5.79868
655320.0000   -6.51483
655360.0000   -6.00380
655400.0000   -5.79839
655440.0000   -5.69204
655480.0000   -5.57148
655520.0000   -6.14700
655560.0000   -6.02971
655600.0000   -6.27122
655640.0000   -5.70924
655680.0000   -5.80795
655720.0000   -6.26579
655760.0000   -6.00014
655800.0000   -5.44663
655840.0000   -5.17917
655880.0000   -5.66092
655920.0000   -6.22717
655960.0000   -5.13934
656000.0000   -5.51443
656040.0000   -4.98582
656080.0000   -4.86269
656120.0000   -5.17173
656160.0000   -5.17257
656200.0000   -5.12813
656240.0000   -4.73435
656280.0000   -4.70406
656320.0000   -6.14657
656360.0000   -4.85642
656400.0000   -5.33659
656440.0000   -5.14784
656480.0000   -6.26431
656520.0000   -6.12376
656560.0000   -6.50868
656600.0000   -7.69386
656640.0000   -6.75601
656680.0000   -5.75561
656720.0000   -5.75950
656760.0000   -7.00753
656800.0000   -6.07436
656840.0000   -6.89731
656880.0000   -5.92305
656920.0000   -5.90547
656960.0000   -5.64321
657000.0000   -5.33776
657040.0000   -5.52460
657080.0000   -5.64200
657120.0000   -5.09306
657160.0000   -4.97037
657200.0000   -5.44317
657240.0000   -6.01597
657280.0000   -5.41885
657320.0000   -5.05401
657360.0000   -5.18808
657400.0000   -5.91773
657440.0000   -5.44192
657480.0000   -5.32502
657520.0000   -6.55438
657560.0000   -6.81640
657600.0000   -6.94690
657640.0000   -6.00791
657680.0000   -5.97103
657720.0000   -5.58003
657760.0000   -5.46232
657800.0000   -5.17770
657840.0000   -5.62314
657880.0000   -5.71980
657920.0000   -6.38511
657960.0000   -5.85029
658000.0000   -7.04419
658040.0000   -6.58744
658080.0000   -6.26763
658120.0000   -5.82450
658160.0000   -5.98885
658200.0000   -6.92806
658240.0000   -6.38702
658280.0000   -5.16266
658320.0000   -5.15774
658360.0000   -6.43119
658400.0000   -6.21732
658440.0000   -6.37252
658480.0000   -5.88646
658520.0000   -7.66298
658560.0000   -6.44924
658600.0000   -6.26924
658640.0000   -6.03763
658680.0000   -5.92849
658720.0000   -6.49605
658760.0000   -5.95664
658800.0000   -5.43649
658840.0000   -5.75623
658880.0000   -6.45321
658920.0000   -6.75997
658960.0000   -5.79838
659000.0000   -6.62944
659040.0000   -5.15255
659080.0000   -5.23705
659120.0000   -5.19465
659160.0000   -5.03163
659200.0000   -6.26247
659240.0000   -6.17059
659280.0000   -5.85386
659320.0000   -6.41892
659360.0000   -6.25911
659400.0000   -6.50430
659440.0000   -6.20600
659480.0000   -5.58362
659520.0000   -5.39010
659560.0000   -4.92925
659600.0000   -4.74240
659640.0000   -3.97016
659680.0000   -4.69522
659720.0000   -4.95432
659760.0000   -4.83121
659800.0000   -3.98066
659840.0000   -4.66080
659880.0000   -5.01425
659920.0000   -5.75702
659960.0000   -5.90490
660000.0000   -5.12102
660040.0000   -4.57288
660080.0000   -5.46511
660120.0000   -6.24310
660160.0000   -5.37434
660200.0000   -4.88946
660240.0000   -5.76264
660280.0000   -4.96690
660320.0000   -6.19925
660360.0000   -5.29127
660400.0000   -5.23857
660440.0000   -5.20648
660480.0000   -5.57465
660520.0000   -6.62433
660560.0000   -6.88817
660600.0000   -5.53036
660640.0000   -5.93227
660680.0000   -5.91931
660720.0000   -5.81010
660760.0000   -5.79494
660800.0000   -5.46768
660840.0000   -5.50031
660880.0000   -4.61828
660920.0000   -6.19240
660960.0000   -5.15965
661000.0000   -6.14397
661040.0000   -5.44268
661080.0000   -5.59022
661120.0000   -6.32776
661160.0000   -5.52203
661200.0000   -4.87929
661240.0000   -5.41571
661280.0000   -5.12060
661320.0000   -5.02509
661360.0000   -5.53256
661400.0000   -4.44219
661440.0000   -5.63436
661480.0000   -5.94764
661520.0000   -5.75524
661560.0000   -6.30256
661600.0000   -5.26092
661640.0000   -4.99319
661680.0000   -5.86347
661720.0000   -5.28390
661760.0000   -5.55474
661800.0000   -5.48038
661840.0000   -5.68981
661880.0000   -6.27285
661920.0000   -5.88191
661960.0000   -5.88372
662000.0000   -5.11471
662040.0000   -4.87228
662080.0000   -5.43990
662120.0000   -4.71287
662160.0000   -6.28771
662200.0000   -6.40537
662240.0000   -5.46990
662280.0000   -6.32659
662320.0000   -5.68749
662360.0000   -5.17672
662400.0000   -6.70276
662440.0000   -5.53895
662480.0000   -6.04838
662520.0000   -6.53394
662560.0000   -5.32145
662600.0000   -6.37192
662640.0000   -5.97849
662680.0000   -5.56134
662720.0000   -5.58916
662760.0000   -6.23154
662800.0000   -6.17530
662840.0000   -5.93992
662880.0000   -6.81517
662920.0000   -5.98837
662960.0000   -5.84679
663000.0000   -5.76799
663040.0000   -5.35458
663080.0000   -6.61274
663120.0000   -6.11823
663160.0000   -5.20266
663200.0000   -6.07168
663240.0000   -5.81421
663280.0000   -5.42499
663320.0000   -5.56847
663360.0000   -5.69583
663400.0000   -5.41497
663440.0000   -5.60790
663480.0000   -5.03161
663520.0000   -6.51467
663560.0000   -4.94477
663600.0000   -5.20044
663640.0000   -5.93070
663680.0000   -6.26822
663720.0000   -5.65752
663760.0000   -5.89210
663800.0000   -5.49431
663840.0000   -5.84574
663880.0000   -5.66149
663920.0000   -5.29963
663960.0000   -5.82510
664000.0000   -6.14680
664040.0000   -5.43834
664080.0000   -5.19685
664120.0000   -5.02074
664160.0000   -4.46993
664200.0000   -5.14256
664240.0000   -4.57519
664280.0000   -5.59005
664320.0000   -4.73247
664360.0000   -4.95224
664400.0000   -4.38074
664440.0000   -4.78999
664480.0000   -5.70593
664520.0000   -6.99365
664560.0000   -6.74079
664600.0000   -6.08687
664640.0000   -5.30613
664680.0000   -5.94608
664720.0000   -5.40646
664760.0000   -5.98037
664800.0000   -6.19094
664840.0000   -6.06226
664880.0000   -5.63378
664920.0000   -5.65586
664960.0000   -6.22737
665000.0000   -5.89103
665040.0000   -5.81911
665080.0000   -5.97408
665120.0000   -5.73490
665160.0000   -6.32420
665200.0000   -5.76656
665240.0000   -6.41632
665280.0000   -6.15177
665320.0000   -6.34543
665360.0000   -5.61022
665400.0000   -5.84145
665440.0000   -6.07408
665480.0000   -5.68032
665520.0000   -5.16658
665560.0000   -4.98122
665600.0000   -5.37582
665640.0000   -6.22899
665680.0000   -5.16952
665720.0000   -5.28209
665760.0000   -5.63409
665800.0000   -5.66245
665840.0000   -5.87554
665880.0000   -5.61752
665920.0000   -6.18432
665960.0000   -6.26325
666000.0000   -5.75428
666040.0000   -5.97462
666080.0000   -5.67729
666120.0000   -5.87599
666160.0000   -6.07837
666200.0000   -5.30314
666240.0000   -6.29818
666280.0000   -6.42792
666320.0000   -6.25175
666360.0000   -5.97945
666400.0000   -4.85837
666440.0000   -5.12365
666480.0000   -5.73853
666520.0000   -4.43371
666560.0000   -5.53293
666600.0000   -6.14293
666640.0000   -5.87621
666680.0000   -5.72465
666720.0000   -6.11944
666760.0000   -5.62984
666800.0000   -5.78103
666840.0000   -6.42978
666880.0000   -5.86093
666920.0000   -5.92955
666960.0000   -5.96743
667000.0000   -6.12987
667040.0000   -6.22564
667080.0000   -4.68772
667120.0000   -5.70798
667160.0000   -5.76103
667200.0000   -4.92803
667240.0000   -5.53526
667280.0000   -6.80077
667320.0000   -5.61149
667360.0000   -5.42556
667400.0000   -5.70749
667440.0000   -4.99929
667480.0000   -6.45139
667520.0000   -6.28479
667560.0000   -6.11485
667600.0000   -5.45394
667640.0000   -5.77098
667680.0000   -5.41358
667720.0000   -6.04737
667760.0000   -5.84629
667800.0000   -6.50657
667840.0000   -6.66507
667880.0000   -5.21862
667920.0000   -4.83663
667960.0000   -4.92902
668000.0000   -4.61114
668040.0000   -5.81862
668080.0000   -5.48733
668120.0000   -5.63843
668160.0000   -5.18551
668200.0000   -6.60542
668240.0000   -6.70007
668280.0000   -6.18421
668320.0000   -5.84058
668360.0000   -5.94884
668400.0000   -5.89898
668440.0000   -6.37065
668480.0000   -6.45892
668520.0000   -5.60281
668560.0000   -5.77180
668600.0000   -5.76339
668640.0000   -6.92335
668680.0000   -5.66954
668720.0000   -4.92746
668760.0000   -5.53956
668800.0000   -5.47433
668840.0000   -5.46418
668880.0000   -5.75684
668920.0000   -5.59511
668960.0000   -5.87722
669000.0000   -5.37693
669040.0000   -5.72363
669080.0000   -5.57524
669120.0000   -5.44452
669160.0000   -5.51425
669200.0000   -5.24489
669240.0000   -5.98768
669280.0000   -5.71648
669320.0000   -4.85270
669360.0000   -5.11263
669400.0000   -6.19994
669440.0000   -6.20765
669480.0000   -5.99264
669520.0000   -5.38621
669560.0000   -6.35352
669600.0000   -6.02151
669640.0000   -6.51916
669680.0000   -4.85000
669720.0000   -5.34706
669760.0000   -5.72607
669800.0000   -6.66766
669840.0000   -5.63196
669880.0000   -5.30407
669920.0000   -5.47659
669960.0000   -5.48053
670000.0000   -5.15211
670040.0000   -5.19460
670080.0000   -5.65331
670120.0000   -6.16573
670160.0000   -4.53909
670200.0000   -5.74046
670240.0000   -5.58106
670280.0000   -5.23265
670320.0000   -5.59509
670360.0000   -5.53635
670400.0000   -6.24851
670440.0000   -6.18256
670480.0000   -5.56532
670520.0000   -6.13112
670560.0000   -6.54796
670600.0000   -6.28408
670640.0000   -6.49842
670680.0000   -4.86118
670720.0000   -6.13865
670760.0000   -5.29975
670800.0000   -5.72314
670840.0000   -5.42721
670880.0000   -6.03493
670920.0000   -5.59108
670960.0000   -5.78803
671000.0000   -6.13095
671040.0000   -5.86007
671080.0000   -5.81874
671120.0000   -6.16046
671160.0000   -6.39535
671200.0000   -6.18034
671240.0000   -5.55212
671280.0000   -5.84530
671320.0000   -6.08089
671360.0000   -6.37251
671400.0000   -6.00093
671440.0000   -5.75485
671480.0000   -5.79932
671520.0000   -5.02467
671560.0000   -5.98258
671600.0000   -6.47902
671640.0000   -7.01898
671680.0000   -5.18338
671720.0000   -6.01083
671760.0000   -5.51471
671800.0000   -5.75175
671840.0000   -5.54328
671880.0000   -6.05604
671920.0000   -6.43681
671960.0000   -5.61089
672000.0000   -5.82847
672040.0000   -5.62860
672080.0000   -5.82983
672120.0000   -5.83720
672160.0000   -6.03281
672200.0000   -6.43875
672240.0000   -5.37764
672280.0000   -6.31385
672320.0000   -6.53315
672360.0000   -5.30485
672400.0000   -6.14783
672440.0000   -5.42261
672480.0000   -5.61572
672520.0000   -5.70390
672560.0000   -5.32778
672600.0000   -5.28742
672640.0000   -5.77224
672680.0000   -5.33411
672720.0000   -5.30827
672760.0000   -5.95906
672800.0000   -5.72848
672840.0000   -5.12497
672880.0000   -5.04296
672920.0000   -5.02667
672960.0000   -5.37922
673000.0000   -5.23422
673040.0000   -5.18945
673080.0000   -4.73419
673120.0000   -5.09406
673160.0000   -5.29618
673200.0000   -5.05174
673240.0000   -4.78127
673280.0000   -4.70903
673320.0000   -5.52258
673360.0000   -5.54736
673400.0000   -4.75632
673440.0000   -5.05640
673480.0000   -5.62289
673520.0000   -5.00331
673560.0000   -4.63084
673600.0000   -4.01028
673640.0000   -3.98437
673680.0000   -4.92667
673720.0000   -4.78025
673760.0000   -5.05747
673800.0000   -4.85867
673840.0000   -4.56558
673880.0000   -4.72089
673920.0000   -5.27557
673960.0000   -6.01268
674000.0000   -6.20371
674040.0000   -4.86140
674080.0000   -6.10327
674120.0000   -4.71590
674160.0000   -6.73267
674200.0000   -6.22196
674240.0000   -5.95035
674280.0000   -5.03526
674320.0000   -5.54967
674360.0000   -4.18103
674400.0000   -5.30150
674440.0000   -4.33188
674480.0000   -4.05991
674520.0000   -4.85786
674560.0000   -4.67325
674600.0000   -5.31689
674640.0000   -4.75745
674680.0000   -4.97355
674720.0000   -4.01131
674760.0000   -4.21301
674800.0000   -4.56200
674840.0000   -4.49944
674880.0000   -5.38147
674920.0000   -5.72737
674960.0000   -5.73703
675000.0000   -4.57540
675040.0000   -5.17000
675080.0000   -4.32332
675120.0000   -4.56017
675160.0000   -5.13303
675200.0000   -5.17986
675240.0000   -5.33325
675280.0000   -5.19532
675320.0000   -4.75828
675360.0000   -4.63983
675400.0000   -4.30711
675440.0000   -4.77991
675480.0000   -4.66577
675520.0000   -5.27883
675560.0000   -5.18187
675600.0000   -5.17293
675640.0000   -5.34090
675680.0000   -5.40047
675720.0000   -5.24331
675760.0000   -5.22261
675800.0000   -4.82317
675840.0000   -5.08655
675880.0000   -5.58709
675920.0000   -5.52560
675960.0000   -5.68455
676000.0000   -5.36862
676040.0000   -5.57991
676080.0000   -5.60681
676120.0000   -5.70812
676160.0000   -6.11334
676200.0000   -5.62297
676240.0000   -6.39585
676280.0000   -5.46134
676320.0000   -6.64685
676360.0000   -5.70984
676400.0000   -5.07799
676440.0000   -6.45799
676480.0000   -5.41600
676520.0000   -5.60637
676560.0000   -5.37237
676600.0000   -4.89010
676640.0000   -5.41018
676680.0000   -5.40102
676720.0000   -5.02050
676760.0000   -6.21797
676800.0000   -5.46879
676840.0000   -4.84900
676880.0000   -6.07400
676920.0000   -5.40388
676960.0000   -4.89114
677000.0000   -5.22960
677040.0000   -4.67325
677080.0000   -4.76722
677120.0000   -5.38890
677160.0000   -5.15611
677200.0000   -4.87475
677240.0000   -4.96084
677280.0000   -5.54551
677320.0000   -5.29306
677360.0000   -5.38768
677400.0000   -4.85283
677440.0000   -5.35262
677480.0000   -5.37418
677520.0000   -5.35230
677560.0000   -5.86467
677600.0000   -5.83690
677640.0000   -5.25887
677680.0000   -5.03922
677720.0000   -5.18776
677760.0000   -5.77655
677800.0000   -5.76716
677840.0000   -5.52826
677880.0000   -5.77088
677920.0000   -5.78459
677960.0000   -5.06350
678000.0000   -5.25677
678040.0000   -4.37968
678080.0000   -4.89293
678120.0000   -4.35827
678160.0000   -4.26362
678200.0000   -4.55336
678240.0000   -4.73491
678280.0000   -5.24394
678320.0000   -5.14309
678360.0000   -5.37948
678400.0000   -4.18848
678440.0000   -4.80930
678480.0000   -6.07442
678520.0000   -6.17495
678560.0000   -5.47906
678600.0000   -5.40593
678640.0000   -5.45374
678680.0000   -5.49780
678720.0000   -6.00111
678760.0000   -5.05768
678800.0000   -5.03832
678840.0000   -4.93123
678880.0000   -5.42679
678920.0000   -5.46213
678960.0000   -5.05535
679000.0000   -4.71856
679040.0000   -4.75837
679080.0000   -5.95828
679120.0000   -5.57543
679160.0000   -5.97545
679200.0000   -6.37651
679240.0000   -6.02443
679280.0000   -5.20657
679320.0000   -6.21398
679360.0000   -5.84350
679400.0000   -5.62413
679440.0000   -5.34402
679480.0000   -5.72706
679520.0000   -5.13314
679560.0000   -5.11329
679600.0000   -4.83614
679640.0000   -4.74898
679680.0000   -4.75582
679720.0000   -5.45766
679760.0000   -5.40415
679800.0000   -5.02780
679840.0000   -4.85396
679880.0000   -5.28169
679920.0000   -5.38300
679960.0000   -5.62876
680000.0000   -5.31462
680040.0000   -5.66143
680080.0000   -5.71720
680120.0000   -5.05336
680160.0000   -5.40546
680200.0000   -5.52569
680240.0000   -5.06501
680280.0000   -4.59013
680320.0000   -3.96215
680360.0000   -5.20166
680400.0000   -5.11451
680440.0000   -5.12277
680480.0000   -4.31847
680520.0000   -4.82763
680560.0000   -5.56375
680600.0000   -5.14472
680640.0000   -5.51290
680680.0000   -5.90913
680720.0000   -5.98194
680760.0000   -5.22164
680800.0000   -4.92554
680840.0000   -5.32536
680880.0000   -5.43755
680920.0000   -5.39068
680960.0000   -5.00023
681000.0000   -4.17991
681040.0000   -5.47525
681080.0000   -6.17339
681120.0000   -6.54255
681160.0000   -6.25384
681200.0000   -6.20325
681240.0000   -6.73059
681280.0000   -5.79896
681320.0000   -6.33977
681360.0000   -5.47852
681400.0000   -5.62321
681440.0000   -6.12168
681480.0000   -6.73555
681520.0000   -6.26613
681560.0000   -5.35638
681600.0000   -5.62023
681640.0000   -5.44111
681680.0000   -5.78991
681720.0000   -5.97245
681760.0000   -6.13049
681800.0000   -6.15583
681840.0000   -5.58176
681880.0000   -5.60223
681920.0000   -6.03323
681960.0000   -6.33789
682000.0000   -6.64488
682040.0000   -6.58066
682080.0000   -6.28189
682120.0000   -6.42255
682160.0000   -5.89540
682200.0000   -5.59459
682240.0000   -6.13864
682280.0000   -5.73736
682320.0000   -5.01311
682360.0000   -4.75932
682400.0000   -4.74971
682440.0000   -4.72261
682480.0000   -4.90207
682520.0000   -6.08406
682560.0000   -6.20902
682600.0000   -5.84850
682640.0000   -4.49927
682680.0000   -6.56939
682720.0000   -5.05924
682760.0000   -4.84715
682800.0000   -5.12081
682840.0000   -5.32824
682880.0000   -5.26481
682920.0000   -5.61117
682960.0000   -5.86079
683000.0000   -4.78073
683040.0000   -5.29367
683080.0000   -6.13215
683120.0000   -6.79585
683160.0000   -6.05289
683200.0000   -6.31654
683240.0000   -5.49735
683280.0000   -4.92442
683320.0000   -5.78245
683360.0000   -5.46602
683400.0000   -4.88904
683440.0000   -5.36377
683480.0000   -5.05679
683520.0000   -4.44391
683560.0000   -5.70819
683600.0000   -5.15508
683640.0000   -5.01975
683680.0000   -5.77714
683720.0000   -6.02089
683760.0000   -5.38419
683800.0000   -5.95191
683840.0000   -5.02810
683880.0000   -5.43464
683920.0000   -5.96983
683960.0000   -5.44198
684000.0000   -5.34913
684040.0000   -5.37784
684080.0000   -5.31794
684120.0000   -6.27468
684160.0000   -5.29986
684200.0000   -5.64451
684240.0000   -5.25830
684280.0000   -4.83634
684320.0000   -5.50011
684360.0000   -5.99719
684400.0000   -5.14355
684440.0000   -6.08635
684480.0000   -6.23522
684520.0000   -6.60474
684560.0000   -5.57601
684600.0000   -5.43242
684640.0000   -5.38719
684680.0000   -5.05033
684720.0000   -4.83099
684760.0000   -4.86388
684800.0000   -4.77353
684840.0000   -4.66624
684880.0000   -4.58640
684920.0000   -4.52823
684960.0000   -4.37254
685000.0000   -5.23299
685040.0000   -4.73978
685080.0000   -5.45348
685120.0000   -4.69480
685160.0000   -5.47931
685200.0000   -4.67578
685240.0000   -4.53213
685280.0000   -4.59223
685320.0000   -4.31783
685360.0000   -5.34212
685400.0000   -5.00575
685440.0000   -5.02624
685480.0000   -4.99117
685520.0000   -5.17767
685560.0000   -5.36617
685600.0000   -4.11289
685640.0000   -5.73105
685680.0000   -6.11249
685720.0000   -5.57063
685760.0000   -5.97408
685800.0000   -5.09329
685840.0000   -4.69063
685880.0000   -4.91474
685920.0000   -4.88632
685960.0000   -5.42938
686000.0000   -3.94249
686040.0000   -5.17876
686080.0000   -5.26437
686120.0000   -4.68147
686160.0000   -4.82977
686200.0000   -4.30475
686240.0000   -5.93684
686280.0000   -5.91138
686320.0000   -6.01126
686360.0000   -5.23450
686400.0000   -6.30860
686440.0000   -6.20053
686480.0000   -5.53877
686520.0000   -5.95212
686560.0000   -4.90653
686600.0000   -4.95285
686640.0000   -4.70942
686680.0000   -6.65933
686720.0000   -5.66908
686760.0000   -4.53612
686800.0000   -3.82491
686840.0000   -5.08709
686880.0000   -5.91303
686920.0000   -5.73729
686960.0000   -4.40518
687000.0000   -5.07292
687040.0000   -5.28846
687080.0000   -5.12956
687120.0000   -5.80952
687160.0000   -6.26180
687200.0000   -4.29830
687240.0000   -4.18089
687280.0000   -4.08663
687320.0000   -4.30307
687360.0000   -4.38776
687400.0000   -3.41532
687440.0000   -4.43528
687480.0000   -4.17528
687520.0000   -5.08521
687560.0000   -5.31430
687600.0000   -4.91084
687640.0000   -4.39432
687680.0000   -4.35225
687720.0000   -4.33711
687760.0000   -5.29559
687800.0000   -4.50152
687840.0000   -5.02487
687880.0000   -4.40964
687920.0000   -4.63285
687960.0000   -5.89532
688000.0000   -4.88149
688040.0000   -4.25029
688080.0000   -4.63964
688120.0000   -4.59355
688160.0000   -4.20257
688200.0000   -4.71539
688240.0000   -4.44082
688280.0000   -4.30758
688320.0000   -5.34995
688360.0000   -4.53761
688400.0000   -4.45041
688440.0000   -3.59062
688480.0000   -4.68847
688520.0000   -5.86254
688560.0000   -4.85746
688600.0000   -4.25723
688640.0000   -3.66682
688680.0000   -3.67136
688720.0000   -4.11929
688760.0000   -4.34599
688800.0000   -4.13919
688840.0000   -4.56583
688880.0000   -3.86357
688920.0000   -4.09327
688960.0000   -4.73215
689000.0000   -5.13836
689040.0000   -4.79474
689080.0000   -4.68390
689120.0000   -4.21184
689160.0000   -3.93161
689200.0000   -3.42292
689240.0000   -4.39131
689280.0000   -4.82945
689320.0000   -5.20600
689360.0000   -4.88424
689400.0000   -4.33841
689440.0000   -3.50201
689480.0000   -4.20344
689520.0000   -5.09654
689560.0000   -4.38801
689600.0000   -3.95249
689640.0000   -3.70999
689680.0000   -3.44253
689720.0000   -3.76150
689760.0000   -2.99253
689800.0000   -3.51826
689840.0000   -3.01731
689880.0000   -3.22703
689920.0000   -4.86524
689960.0000   -4.11087
690000.0000   -4.33516
690040.0000   -3.80502
690080.0000   -3.63900
690120.0000   -4.49339
690160.0000   -3.26634
690200.0000   -4.53302
690240.0000   -5.29282
690280.0000   -4.89163
690320.0000   -4.08746
690360.0000   -4.59937
690400.0000   -4.57519
690440.0000   -4.60919
690480.0000   -4.69457
690520.0000   -5.28343
690560.0000   -5.23471
690600.0000   -4.68268
690640.0000   -4.20335
690680.0000   -4.24336
690720.0000   -4.16730
690760.0000   -4.93689
690800.0000   -4.56718
690840.0000   -4.66013
690880.0000   -4.25477
690920.0000   -4.99079
690960.0000   -4.45925
691000.0000   -4.88916
691040.0000   -4.63155
691080.0000   -4.57549
691120.0000   -5.13824
691160.0000   -4.73837
691200.0000   -4.69188
691240.0000   -5.67723
691280.0000   -5.33691
691320.0000   -4.82482
691360.0000   -4.98840
691400.0000   -5.06286
691440.0000   -4.61953
691480.0000   -4.89207
691520.0000   -4.98060
691560.0000   -4.42597
691600.0000   -4.42325
691640.0000   -4.90452
691680.0000   -4.75168
691720.0000   -4.31464
691760.0000   -4.23099
691800.0000   -3.86536
691840.0000   -4.70031
691880.0000   -3.84544
691920.0000   -4.08586
691960.0000   -3.99255
692000.0000   -3.21161
692040.0000   -4.71200
692080.0000   -3.89763
692120.0000   -4.53898
692160.0000   -5.22118
692200.0000   -4.38541
692240.0000   -4.41280
692280.0000   -4.44560
692320.0000   -4.72510
692360.0000   -5.07103
692400.0000   -4.50954
692440.0000   -4.73399
692480.0000   -5.51676
692520.0000   -4.48870
692560.0000   -4.02562
692600.0000   -4.30323
692640.0000   -3.95542
692680.0000   -4.05009
692720.0000   -3.36879
692760.0000   -4.99435
692800.0000   -4.52963
692840.0000   -4.78991
692880.0000   -5.10889
692920.0000   -4.96328
692960.0000   -4.94790
693000.0000   -5.53276
693040.0000   -4.74888
693080.0000   -5.03336
693120.0000   -4.43945
693160.0000   -4.95532
693200.0000   -5.86219
693240.0000   -5.54381
693280.0000   -6.12830
693320.0000   -5.16534
693360.0000   -4.26394
693400.0000   -5.43820
693440.0000   -5.26492
693480.0000   -5.61962
693520.0000   -5.25497
693560.0000   -5.07372
693600.0000   -4.90112
693640.0000   -5.56915
693680.0000   -5.44678
693720.0000   -5.58792
693760.0000   -5.65835
693800.0000   -5.94274
693840.0000   -5.25964
693880.0000   -5.06036
693920.0000   -4.14115
693960.0000   -5.68357
694000.0000   -5.30808
694040.0000   -5.15560
694080.0000   -5.07544
694120.0000   -4.71220
694160.0000   -4.54782
694200.0000   -4.42616
694240.0000   -4.49110
694280.0000   -3.82268
694320.0000   -4.52509
694360.0000   -4.19956
694400.0000   -4.04786
694440.0000   -4.91329
694480.0000   -4.77746
694520.0000   -5.02002
694560.0000   -4.63278
694600.0000   -5.20117
694640.0000   -5.71438
694680.0000   -5.62224
694720.0000   -4.51351
694760.0000   -4.92889
694800.0000   -5.26343
694840.0000   -5.65721
694880.0000   -5.59215
694920.0000   -3.47988
694960.0000   -4.77098
695000.0000   -4.43758
695040.0000   -3.80307
695080.0000   -4.55775
695120.0000   -4.22464
695160.0000   -5.46817
695200.0000   -3.87579
695240.0000   -3.84348
695280.0000   -3.70189
695320.0000   -4.84292
695360.0000   -3.60048
695400.0000   -3.35651
695440.0000   -4.22523
695480.0000   -5.43970
695520.0000   -4.99446
695560.0000   -4.54958
695600.0000   -3.81974
695640.0000   -5.63206
695680.0000   -4.60800
695720.0000   -3.97614
695760.0000   -4.40650
695800.0000   -4.93671
695840.0000   -4.30755
695880.0000   -4.11679
695920.0000   -4.27674
695960.0000   -5.56061
696000.0000   -4.10345
696040.0000   -4.29975
696080.0000   -4.71318
696120.0000   -5.82590
696160.0000   -4.59868
696200.0000   -5.39115
696240.0000   -5.67243
696280.0000   -5.01990
696320.0000   -4.20291
696360.0000   -4.55091
696400.0000   -4.21092
696440.0000   -4.53738
696480.0000   -5.16416
696520.0000   -4.19194
696560.0000   -4.85594
696600.0000   -4.39288
696640.0000   -5.22356
696680.0000   -4.49096
696720.0000   -5.80443
696760.0000   -5.91154
696800.0000   -5.44790
696840.0000   -4.58131
696880.0000   -5.87218
696920.0000   -5.19131
696960.0000   -5.18012
697000.0000   -5.95187
697040.0000   -5.38375
697080.0000   -5.86760
697120.0000   -6.09875
697160.0000   -5.12203
697200.0000   -5.26463
697240.0000   -5.28202
697280.0000   -5.01270
697320.0000   -5.01963
697360.0000   -4.46699
697400.0000   -4.82204
697440.0000   -4.61764
697480.0000   -3.28026
697520.0000   -4.63586
697560.0000   -4.35944
697600.0000   -4.34769
697640.0000   -4.88713
697680.0000   -4.89897
697720.0000   -4.91726
697760.0000   -4.73000
697800.0000   -4.95882
697840.0000   -5.62357
697880.0000   -5.92966
697920.0000   -5.52298
697960.0000   -4.58941
698000.0000   -5.78001
698040.0000   -4.75512
698080.0000   -5.26013
698120.0000   -5.19311
698160.0000   -4.94127
698200.0000   -4.66723
698240.0000   -4.57067
698280.0000   -4.23021
698320.0000   -4.68352
698360.0000   -5.53625
698400.0000   -5.90790
698440.0000   -4.91629
698480.0000   -4.36467
698520.0000   -4.50320
698560.0000   -4.83840
698600.0000   -5.03866
698640.0000   -4.69229
698680.0000   -4.63312
698720.0000   -3.70824
698760.0000   -4.86523
698800.0000   -4.06615
698840.0000   -3.27444
698880.0000   -4.02180
698920.0000   -3.55316
698960.0000   -4.69787
699000.0000   -4.89156
699040.0000   -5.00388
699080.0000   -5.36437
[truncated: 173,033 more chars]
