# Supplementary material for: Comment on 'Valid molecular dynamics simulations of human hemoglobin require a surprisingly large box size'
Source: eLife. 2019 Jun 20;8:e44718. doi: 10.7554/eLife.44718 (PMC6586461; doi:10.7554/eLife.44718)
Supplement: Figure 1—source data 1. — The zip archive contains a README file describing which source files correspond to the different panels. [file elife-44718-fig1-data1.zip › figure1/panel_C/90A/a/proj.xvg]

@ autoscale onread none
@ with g0
@ g0 on
@ title "projection on eigenvectors (nm)"
@ xaxis  label "Time (ps)"
@ world xmin 0
@ world xmax 1e+06
@ world ymin -8.61957
@ world ymax 8.22669
@ view xmin 0.15
@ view xmax 0.85
@ view ymin 0.15
@ view ymax 0.85
@ yaxis  label "vec 1"
@ xaxis tick major 250000
@ xaxis tick minor 125000
@ xaxis ticklabel start type spec
@ xaxis ticklabel start -0
@ yaxis tick major 5
@ yaxis tick minor 2.5
@ yaxis ticklabel start type spec
@ yaxis ticklabel start -5
@ zeroxaxis bar on
@ zeroxaxis bar linestyle 3
    0.0000   -5.08866
   40.0000   -5.61240
   80.0000   -5.68685
  120.0000   -4.72424
  160.0000   -5.41863
  200.0000   -5.86526
  240.0000   -4.39067
  280.0000   -4.45235
  320.0000   -5.63843
  360.0000   -5.05213
  400.0000   -5.62136
  440.0000   -4.78233
  480.0000   -5.03292
  520.0000   -5.12755
  560.0000   -5.34200
  600.0000   -5.63340
  640.0000   -5.97264
  680.0000   -4.99269
  720.0000   -4.71720
  760.0000   -4.62130
  800.0000   -4.26945
  840.0000   -4.71080
  880.0000   -5.47189
  920.0000   -5.43451
  960.0000   -5.56651
 1000.0000   -5.47155
 1040.0000   -5.53738
 1080.0000   -6.06071
 1120.0000   -5.24407
 1160.0000   -6.48042
 1200.0000   -6.12904
 1240.0000   -5.69856
 1280.0000   -6.10661
 1320.0000   -6.04041
 1360.0000   -6.39703
 1400.0000   -5.78575
 1440.0000   -4.53256
 1480.0000   -6.47767
 1520.0000   -5.30267
 1560.0000   -5.41869
 1600.0000   -5.66543
 1640.0000   -5.78723
 1680.0000   -6.28534
 1720.0000   -5.53059
 1760.0000   -5.75699
 1800.0000   -5.53596
 1840.0000   -6.26566
 1880.0000   -6.50429
 1920.0000   -5.54709
 1960.0000   -6.07949
 2000.0000   -6.61168
 2040.0000   -5.85254
 2080.0000   -5.16405
 2120.0000   -6.30463
 2160.0000   -5.53950
 2200.0000   -6.08096
 2240.0000   -6.04674
 2280.0000   -6.06991
 2320.0000   -5.71971
 2360.0000   -4.70356
 2400.0000   -5.47844
 2440.0000   -5.69234
 2480.0000   -5.41594
 2520.0000   -5.27232
 2560.0000   -5.52649
 2600.0000   -6.29602
 2640.0000   -6.14074
 2680.0000   -6.94227
 2720.0000   -5.77427
 2760.0000   -5.46359
 2800.0000   -5.61847
 2840.0000   -5.62499
 2880.0000   -5.48271
 2920.0000   -5.87142
 2960.0000   -5.67981
 3000.0000   -4.99163
 3040.0000   -6.47545
 3080.0000   -5.60501
 3120.0000   -5.33566
 3160.0000   -5.46049
 3200.0000   -5.61476
 3240.0000   -5.50789
 3280.0000   -5.77956
 3320.0000   -5.94976
 3360.0000   -5.60199
 3400.0000   -5.33331
 3440.0000   -4.94582
 3480.0000   -5.47407
 3520.0000   -5.20907
 3560.0000   -4.93016
 3600.0000   -5.71508
 3640.0000   -5.01626
 3680.0000   -6.07788
 3720.0000   -5.76044
 3760.0000   -6.13469
 3800.0000   -4.78564
 3840.0000   -5.39885
 3880.0000   -5.24165
 3920.0000   -6.41365
 3960.0000   -5.92903
 4000.0000   -6.03466
 4040.0000   -6.08505
 4080.0000   -5.39821
 4120.0000   -5.67548
 4160.0000   -5.92510
 4200.0000   -6.37868
 4240.0000   -5.41177
 4280.0000   -6.08567
 4320.0000   -7.22732
 4360.0000   -6.67763
 4400.0000   -5.52105
 4440.0000   -5.62692
 4480.0000   -5.73843
 4520.0000   -6.69280
 4560.0000   -6.31100
 4600.0000   -5.25134
 4640.0000   -4.89914
 4680.0000   -5.96034
 4720.0000   -5.86779
 4760.0000   -6.21986
 4800.0000   -5.68808
 4840.0000   -5.80905
 4880.0000   -5.53643
 4920.0000   -5.76597
 4960.0000   -5.78823
 5000.0000   -6.54830
 5040.0000   -5.68502
 5080.0000   -5.42434
 5120.0000   -6.01065
 5160.0000   -6.22559
 5200.0000   -5.91534
 5240.0000   -6.07659
 5280.0000   -6.37451
 5320.0000   -5.41565
 5360.0000   -5.46583
 5400.0000   -5.65662
 5440.0000   -4.69906
 5480.0000   -5.71943
 5520.0000   -5.42031
 5560.0000   -4.13827
 5600.0000   -4.97352
 5640.0000   -4.89701
 5680.0000   -4.75784
 5720.0000   -5.53874
 5760.0000   -4.29972
 5800.0000   -4.80796
 5840.0000   -5.35741
 5880.0000   -4.61474
 5920.0000   -4.54562
 5960.0000   -4.04830
 6000.0000   -3.94057
 6040.0000   -4.60911
 6080.0000   -5.01170
 6120.0000   -5.07197
 6160.0000   -5.38120
 6200.0000   -5.66810
 6240.0000   -6.15982
 6280.0000   -6.50805
 6320.0000   -5.90569
 6360.0000   -6.15661
 6400.0000   -6.20993
 6440.0000   -5.59945
 6480.0000   -4.97208
 6520.0000   -5.86862
 6560.0000   -6.00007
 6600.0000   -5.19145
 6640.0000   -6.03930
 6680.0000   -5.36157
 6720.0000   -5.08852
 6760.0000   -5.58715
 6800.0000   -5.21042
 6840.0000   -5.93665
 6880.0000   -5.99014
 6920.0000   -5.64330
 6960.0000   -5.99968
 7000.0000   -6.29802
 7040.0000   -5.68121
 7080.0000   -5.84905
 7120.0000   -5.00205
 7160.0000   -5.04138
 7200.0000   -6.22849
 7240.0000   -5.86382
 7280.0000   -5.36954
 7320.0000   -5.55255
 7360.0000   -5.68887
 7400.0000   -6.12915
 7440.0000   -7.00792
 7480.0000   -6.55472
 7520.0000   -6.10764
 7560.0000   -6.50476
 7600.0000   -5.05370
 7640.0000   -4.95307
 7680.0000   -6.18388
 7720.0000   -5.10672
 7760.0000   -5.93659
 7800.0000   -6.43861
 7840.0000   -6.29040
 7880.0000   -6.24038
 7920.0000   -5.64732
 7960.0000   -5.94538
 8000.0000   -5.50459
 8040.0000   -5.34143
 8080.0000   -4.78425
 8120.0000   -5.41251
 8160.0000   -6.06314
 8200.0000   -6.66757
 8240.0000   -6.72915
 8280.0000   -6.27334
 8320.0000   -6.11583
 8360.0000   -6.44434
 8400.0000   -6.31980
 8440.0000   -6.07910
 8480.0000   -6.41662
 8520.0000   -6.05224
 8560.0000   -5.84618
 8600.0000   -6.28534
 8640.0000   -5.18415
 8680.0000   -5.96152
 8720.0000   -5.91799
 8760.0000   -5.50541
 8800.0000   -6.12152
 8840.0000   -5.99096
 8880.0000   -6.14121
 8920.0000   -6.78347
 8960.0000   -5.47006
 9000.0000   -5.57524
 9040.0000   -6.00892
 9080.0000   -5.85263
 9120.0000   -5.49646
 9160.0000   -6.79691
 9200.0000   -5.25187
 9240.0000   -5.29486
 9280.0000   -6.27436
 9320.0000   -4.97663
 9360.0000   -4.67999
 9400.0000   -5.92093
 9440.0000   -5.11654
 9480.0000   -6.33384
 9520.0000   -6.32647
 9560.0000   -5.07113
 9600.0000   -5.18119
 9640.0000   -6.18440
 9680.0000   -6.24571
 9720.0000   -5.89147
 9760.0000   -5.42430
 9800.0000   -4.84806
 9840.0000   -4.27546
 9880.0000   -5.44956
 9920.0000   -4.69480
 9960.0000   -4.66565
10000.0000   -5.98919
10040.0000   -6.17927
10080.0000   -5.31816
10120.0000   -4.09032
10160.0000   -5.04927
10200.0000   -5.21564
10240.0000   -5.03008
10280.0000   -5.36243
10320.0000   -5.68658
10360.0000   -5.24231
10400.0000   -4.50712
10440.0000   -4.98964
10480.0000   -4.36432
10520.0000   -4.70549
10560.0000   -4.88401
10600.0000   -4.59713
10640.0000   -4.70019
10680.0000   -4.53048
10720.0000   -5.05915
10760.0000   -4.99938
10800.0000   -4.74409
10840.0000   -5.39071
10880.0000   -5.36255
10920.0000   -5.50994
10960.0000   -5.78704
11000.0000   -5.73435
11040.0000   -5.96430
11080.0000   -5.85655
11120.0000   -4.98169
11160.0000   -5.92356
11200.0000   -5.77689
11240.0000   -6.03672
11280.0000   -6.20365
11320.0000   -6.10533
11360.0000   -5.83146
11400.0000   -5.35240
11440.0000   -5.37032
11480.0000   -4.88301
11520.0000   -5.76405
11560.0000   -5.72033
11600.0000   -5.38118
11640.0000   -5.50166
11680.0000   -5.39483
11720.0000   -4.92847
11760.0000   -4.71007
11800.0000   -4.92846
11840.0000   -4.84614
11880.0000   -5.64476
11920.0000   -5.62005
11960.0000   -5.56995
12000.0000   -6.51180
12040.0000   -5.69081
12080.0000   -6.50671
12120.0000   -5.86606
12160.0000   -5.37708
12200.0000   -5.03385
12240.0000   -4.73583
12280.0000   -6.05319
12320.0000   -5.29342
12360.0000   -5.60387
12400.0000   -5.17996
12440.0000   -4.68590
12480.0000   -4.93297
12520.0000   -4.36610
12560.0000   -4.96224
12600.0000   -5.60914
12640.0000   -5.10471
12680.0000   -4.34376
12720.0000   -5.27876
12760.0000   -5.99785
12800.0000   -4.88135
12840.0000   -4.77244
12880.0000   -5.04440
12920.0000   -5.76796
12960.0000   -6.06480
13000.0000   -5.76380
13040.0000   -5.73861
13080.0000   -5.84847
13120.0000   -5.56285
13160.0000   -5.36094
13200.0000   -4.88496
13240.0000   -5.66062
13280.0000   -5.49898
13320.0000   -4.53334
13360.0000   -5.56146
13400.0000   -5.46105
13440.0000   -5.07508
13480.0000   -5.86371
13520.0000   -4.91843
13560.0000   -5.45823
13600.0000   -5.76801
13640.0000   -5.44704
13680.0000   -5.71549
13720.0000   -5.04889
13760.0000   -5.25487
13800.0000   -5.11587
13840.0000   -5.47461
13880.0000   -5.54556
13920.0000   -5.15663
13960.0000   -4.28369
14000.0000   -4.50488
14040.0000   -5.07325
14080.0000   -5.43154
14120.0000   -5.32293
14160.0000   -5.05163
14200.0000   -4.87308
14240.0000   -5.19644
14280.0000   -5.76867
14320.0000   -5.73318
14360.0000   -5.48637
14400.0000   -5.55131
14440.0000   -6.02349
14480.0000   -4.42650
14520.0000   -5.80301
14560.0000   -5.89648
14600.0000   -5.14668
14640.0000   -4.47548
14680.0000   -5.38975
14720.0000   -5.19688
14760.0000   -5.17498
14800.0000   -6.13856
14840.0000   -4.60429
14880.0000   -4.22841
14920.0000   -4.51922
14960.0000   -5.26614
15000.0000   -5.35626
15040.0000   -3.99881
15080.0000   -4.72700
15120.0000   -4.44498
15160.0000   -4.57410
15200.0000   -3.72015
15240.0000   -4.80006
15280.0000   -4.72952
15320.0000   -4.44597
15360.0000   -5.01803
15400.0000   -5.26324
15440.0000   -5.39369
15480.0000   -5.04568
15520.0000   -5.21367
15560.0000   -5.80724
15600.0000   -6.12345
15640.0000   -5.61030
15680.0000   -5.44057
15720.0000   -5.30118
15760.0000   -6.01981
15800.0000   -5.18229
15840.0000   -5.32945
15880.0000   -5.29710
15920.0000   -4.79353
15960.0000   -5.12367
16000.0000   -5.36161
16040.0000   -5.80816
16080.0000   -4.74556
16120.0000   -5.35089
16160.0000   -5.40843
16200.0000   -4.89007
16240.0000   -4.80653
16280.0000   -4.84976
16320.0000   -3.91647
16360.0000   -4.70648
16400.0000   -4.23796
16440.0000   -5.67565
16480.0000   -5.19402
16520.0000   -4.98330
16560.0000   -4.48972
16600.0000   -4.85218
16640.0000   -5.62649
16680.0000   -5.59446
16720.0000   -6.44613
16760.0000   -6.15829
16800.0000   -5.87362
16840.0000   -4.88209
16880.0000   -4.81900
16920.0000   -5.17965
16960.0000   -4.58209
17000.0000   -5.13533
17040.0000   -4.94841
17080.0000   -5.25872
17120.0000   -4.94500
17160.0000   -4.85349
17200.0000   -5.18891
17240.0000   -4.26617
17280.0000   -4.38763
17320.0000   -4.50762
17360.0000   -5.03177
17400.0000   -5.03852
17440.0000   -5.10960
17480.0000   -4.71157
17520.0000   -5.10224
17560.0000   -5.12261
17600.0000   -4.34462
17640.0000   -4.95163
17680.0000   -4.09279
17720.0000   -4.61307
17760.0000   -4.56982
17800.0000   -5.48443
17840.0000   -4.51935
17880.0000   -4.73952
17920.0000   -5.66550
17960.0000   -4.83463
18000.0000   -5.56591
18040.0000   -5.15570
18080.0000   -4.94504
18120.0000   -4.72933
18160.0000   -4.23686
18200.0000   -4.84787
18240.0000   -4.59960
18280.0000   -5.34487
18320.0000   -4.97130
18360.0000   -4.08280
18400.0000   -4.46980
18440.0000   -6.41524
18480.0000   -5.96845
18520.0000   -5.17092
18560.0000   -5.05363
18600.0000   -4.83438
18640.0000   -4.51099
18680.0000   -4.94099
18720.0000   -4.29522
18760.0000   -4.66741
18800.0000   -4.68102
18840.0000   -4.60495
18880.0000   -5.72677
18920.0000   -5.28248
18960.0000   -5.15411
19000.0000   -5.21040
19040.0000   -5.56339
19080.0000   -5.34688
19120.0000   -5.02362
19160.0000   -4.16417
19200.0000   -4.56240
19240.0000   -4.90736
19280.0000   -4.33184
19320.0000   -4.59625
19360.0000   -4.84265
19400.0000   -4.69372
19440.0000   -5.50232
19480.0000   -4.58812
19520.0000   -4.86360
19560.0000   -4.20928
19600.0000   -4.15291
19640.0000   -3.20953
19680.0000   -3.74533
19720.0000   -4.04663
19760.0000   -3.86705
19800.0000   -4.59075
19840.0000   -3.72211
19880.0000   -3.65957
19920.0000   -4.63403
19960.0000   -3.15560
20000.0000   -3.87895
20040.0000   -3.48404
20080.0000   -2.58537
20120.0000   -3.48322
20160.0000   -4.04757
20200.0000   -3.94830
20240.0000   -3.89538
20280.0000   -4.60042
20320.0000   -3.87554
20360.0000   -4.11535
20400.0000   -4.56972
20440.0000   -4.04789
20480.0000   -4.04866
20520.0000   -3.39755
20560.0000   -3.47813
20600.0000   -3.96233
20640.0000   -4.62730
20680.0000   -4.97090
20720.0000   -4.52374
20760.0000   -4.30146
20800.0000   -4.94472
20840.0000   -4.49501
20880.0000   -4.73130
20920.0000   -4.92528
20960.0000   -4.81555
21000.0000   -4.10221
21040.0000   -4.12513
21080.0000   -5.00624
21120.0000   -4.81474
21160.0000   -4.35504
21200.0000   -5.12542
21240.0000   -4.17689
21280.0000   -4.05661
21320.0000   -4.54461
21360.0000   -4.03874
21400.0000   -4.18054
21440.0000   -3.78720
21480.0000   -5.22038
21520.0000   -3.94421
21560.0000   -4.44794
21600.0000   -4.20593
21640.0000   -5.53098
21680.0000   -4.04604
21720.0000   -5.10162
21760.0000   -3.74175
21800.0000   -5.03912
21840.0000   -4.54308
21880.0000   -4.97644
21920.0000   -4.27085
21960.0000   -5.27441
22000.0000   -5.18393
22040.0000   -4.68482
22080.0000   -4.93368
22120.0000   -5.20386
22160.0000   -4.80367
22200.0000   -3.88700
22240.0000   -5.14470
22280.0000   -5.21663
22320.0000   -4.36313
22360.0000   -5.14284
22400.0000   -4.49596
22440.0000   -4.69408
22480.0000   -4.96184
22520.0000   -5.09446
22560.0000   -5.36495
22600.0000   -4.91762
22640.0000   -5.65940
22680.0000   -5.09532
22720.0000   -4.96286
22760.0000   -4.41383
22800.0000   -5.48375
22840.0000   -5.41636
22880.0000   -5.42747
22920.0000   -5.53451
22960.0000   -5.12735
23000.0000   -5.20124
23040.0000   -6.07494
23080.0000   -5.87750
23120.0000   -5.62250
23160.0000   -5.20343
23200.0000   -5.57194
23240.0000   -5.13375
23280.0000   -4.25161
23320.0000   -5.17927
23360.0000   -5.49605
23400.0000   -5.30701
23440.0000   -5.41569
23480.0000   -5.03248
23520.0000   -5.81644
23560.0000   -5.61695
23600.0000   -5.60845
23640.0000   -6.36266
23680.0000   -5.59603
23720.0000   -4.76374
23760.0000   -4.09346
23800.0000   -4.88052
23840.0000   -5.98611
23880.0000   -4.77465
23920.0000   -4.93168
23960.0000   -5.40950
24000.0000   -4.98144
24040.0000   -4.47809
24080.0000   -3.32883
24120.0000   -4.93283
24160.0000   -4.62724
24200.0000   -5.64619
24240.0000   -5.14754
24280.0000   -5.12336
24320.0000   -4.11310
24360.0000   -4.35367
24400.0000   -4.51421
24440.0000   -4.26177
24480.0000   -4.66090
24520.0000   -4.07948
24560.0000   -4.18523
24600.0000   -4.08132
24640.0000   -5.06944
24680.0000   -5.35314
24720.0000   -5.88589
24760.0000   -5.32557
24800.0000   -4.76787
24840.0000   -3.98302
24880.0000   -3.54065
24920.0000   -3.52396
24960.0000   -3.70893
25000.0000   -4.28895
25040.0000   -3.73644
25080.0000   -3.59424
25120.0000   -3.74222
25160.0000   -3.16864
25200.0000   -3.85720
25240.0000   -4.60110
25280.0000   -3.58821
25320.0000   -3.70142
25360.0000   -4.37564
25400.0000   -4.11348
25440.0000   -4.38366
25480.0000   -4.03184
25520.0000   -3.53497
25560.0000   -3.90110
25600.0000   -4.05054
25640.0000   -3.87955
25680.0000   -2.76551
25720.0000   -3.39911
25760.0000   -4.02111
25800.0000   -3.36473
25840.0000   -4.06878
25880.0000   -3.83927
25920.0000   -3.92469
25960.0000   -4.15474
26000.0000   -3.62375
26040.0000   -4.11482
26080.0000   -3.83392
26120.0000   -3.55137
26160.0000   -3.99029
26200.0000   -3.00471
26240.0000   -3.52025
26280.0000   -3.35910
26320.0000   -3.24992
26360.0000   -3.60742
26400.0000   -3.06460
26440.0000   -3.24847
26480.0000   -3.41552
26520.0000   -3.77614
26560.0000   -4.27360
26600.0000   -4.11031
26640.0000   -4.38667
26680.0000   -4.16339
26720.0000   -4.09363
26760.0000   -4.48622
26800.0000   -4.87242
26840.0000   -5.42872
26880.0000   -5.05426
26920.0000   -3.33417
26960.0000   -5.15197
27000.0000   -5.45419
27040.0000   -5.25393
27080.0000   -4.41788
27120.0000   -5.67966
27160.0000   -5.81178
27200.0000   -5.27434
27240.0000   -5.27294
27280.0000   -4.40336
27320.0000   -4.15622
27360.0000   -4.83179
27400.0000   -4.58266
27440.0000   -3.72429
27480.0000   -4.99477
27520.0000   -5.21027
27560.0000   -4.96717
27600.0000   -4.73274
27640.0000   -6.02399
27680.0000   -5.30246
27720.0000   -5.08866
27760.0000   -5.10863
27800.0000   -5.11692
27840.0000   -4.83138
27880.0000   -5.11043
27920.0000   -5.51949
27960.0000   -5.46467
28000.0000   -5.05315
28040.0000   -5.76153
28080.0000   -4.53639
28120.0000   -5.27460
28160.0000   -5.82149
28200.0000   -6.49402
28240.0000   -4.63269
28280.0000   -5.35658
28320.0000   -5.05219
28360.0000   -4.95277
28400.0000   -4.80420
28440.0000   -5.96149
28480.0000   -5.47065
28520.0000   -4.67350
28560.0000   -5.05951
28600.0000   -5.19007
28640.0000   -4.77934
28680.0000   -4.54695
28720.0000   -4.19530
28760.0000   -4.66670
28800.0000   -5.09445
28840.0000   -5.82020
28880.0000   -5.08976
28920.0000   -5.34477
28960.0000   -4.97475
29000.0000   -4.20474
29040.0000   -5.24579
29080.0000   -4.73367
29120.0000   -4.74425
29160.0000   -4.77777
29200.0000   -4.33226
29240.0000   -4.67817
29280.0000   -5.04015
29320.0000   -4.21411
29360.0000   -4.54240
29400.0000   -4.56440
29440.0000   -4.92100
29480.0000   -5.49009
29520.0000   -4.82690
29560.0000   -4.73290
29600.0000   -5.37689
29640.0000   -5.15175
29680.0000   -5.09917
29720.0000   -5.00771
29760.0000   -5.10764
29800.0000   -4.41535
29840.0000   -5.73460
29880.0000   -6.02968
29920.0000   -5.65433
29960.0000   -5.28188
30000.0000   -5.46351
30040.0000   -4.96875
30080.0000   -4.56272
30120.0000   -4.96174
30160.0000   -4.07519
30200.0000   -4.05442
30240.0000   -3.87780
30280.0000   -3.81811
30320.0000   -4.21354
30360.0000   -4.16928
30400.0000   -5.32568
30440.0000   -5.42066
30480.0000   -5.56103
30520.0000   -5.17615
30560.0000   -4.63052
30600.0000   -5.25548
30640.0000   -5.00294
30680.0000   -5.11298
30720.0000   -4.88559
30760.0000   -5.34931
30800.0000   -5.97555
30840.0000   -6.20650
30880.0000   -4.78658
30920.0000   -4.23148
30960.0000   -4.07228
31000.0000   -3.03947
31040.0000   -3.64049
31080.0000   -4.53109
31120.0000   -3.48283
31160.0000   -3.28672
31200.0000   -3.82340
31240.0000   -3.64083
31280.0000   -4.14010
31320.0000   -4.51627
31360.0000   -3.57222
31400.0000   -2.16648
31440.0000   -2.90481
31480.0000   -2.94897
31520.0000   -3.56327
31560.0000   -3.62385
31600.0000   -4.31359
31640.0000   -3.67546
31680.0000   -4.62879
31720.0000   -3.08684
31760.0000   -3.43878
31800.0000   -4.37279
31840.0000   -3.53348
31880.0000   -3.75039
31920.0000   -4.34033
31960.0000   -3.63085
32000.0000   -4.06632
32040.0000   -3.90991
32080.0000   -4.50928
32120.0000   -5.51468
32160.0000   -4.80205
32200.0000   -4.65270
32240.0000   -3.93680
32280.0000   -4.29032
32320.0000   -5.09719
32360.0000   -4.87569
32400.0000   -4.86425
32440.0000   -4.95495
32480.0000   -5.03134
32520.0000   -6.16115
32560.0000   -6.00820
32600.0000   -5.82581
32640.0000   -4.12733
32680.0000   -4.43106
32720.0000   -3.97668
32760.0000   -3.66000
32800.0000   -2.90787
32840.0000   -3.57599
32880.0000   -4.09575
32920.0000   -3.74456
32960.0000   -4.20813
33000.0000   -3.83716
33040.0000   -2.69926
33080.0000   -2.58548
33120.0000   -3.57928
33160.0000   -2.86999
33200.0000   -3.77595
33240.0000   -4.21111
33280.0000   -4.51630
33320.0000   -3.84258
33360.0000   -4.03603
33400.0000   -4.46286
33440.0000   -4.04319
33480.0000   -3.88068
33520.0000   -4.03144
33560.0000   -3.66276
33600.0000   -3.57534
33640.0000   -3.67189
33680.0000   -3.87749
33720.0000   -3.97488
33760.0000   -3.63012
33800.0000   -2.85990
33840.0000   -2.63812
33880.0000   -2.82411
33920.0000   -2.08069
33960.0000   -3.46125
34000.0000   -2.99579
34040.0000   -3.25649
34080.0000   -3.29831
34120.0000   -3.65076
34160.0000   -4.44226
34200.0000   -3.84022
34240.0000   -3.78080
34280.0000   -3.67436
34320.0000   -4.30805
34360.0000   -3.94143
34400.0000   -3.85243
34440.0000   -3.71824
34480.0000   -2.76985
34520.0000   -4.13416
34560.0000   -4.21521
34600.0000   -3.77043
34640.0000   -3.83010
34680.0000   -2.84474
34720.0000   -3.13009
34760.0000   -3.39991
34800.0000   -4.30313
34840.0000   -3.75686
34880.0000   -2.83215
34920.0000   -2.97933
34960.0000   -4.16541
35000.0000   -2.40195
35040.0000   -3.42335
35080.0000   -2.92492
35120.0000   -2.39832
35160.0000   -3.22250
35200.0000   -3.03122
35240.0000   -2.95682
35280.0000   -3.08204
35320.0000   -3.51746
35360.0000   -2.85794
35400.0000   -3.11946
35440.0000   -2.81441
35480.0000   -3.53647
35520.0000   -3.24759
35560.0000   -3.08301
35600.0000   -2.71386
35640.0000   -2.78539
35680.0000   -2.41898
35720.0000   -1.49010
35760.0000   -3.03605
35800.0000   -3.23210
35840.0000   -2.29739
35880.0000   -3.53973
35920.0000   -3.90788
35960.0000   -3.79068
36000.0000   -3.32990
36040.0000   -2.47908
36080.0000   -2.61629
36120.0000   -2.74691
36160.0000   -3.12557
36200.0000   -3.26998
36240.0000   -3.34857
36280.0000   -1.92758
36320.0000   -2.95244
36360.0000   -2.14179
36400.0000   -2.67599
36440.0000   -1.77745
36480.0000   -2.60700
36520.0000   -3.24859
36560.0000   -3.84586
36600.0000   -4.25966
36640.0000   -3.55930
36680.0000   -4.37511
36720.0000   -4.22462
36760.0000   -4.30403
36800.0000   -2.19906
36840.0000   -2.45124
36880.0000   -2.55450
36920.0000   -2.36802
36960.0000   -3.43538
37000.0000   -2.81864
37040.0000   -2.85497
37080.0000   -2.41478
37120.0000   -2.97037
37160.0000   -3.23201
37200.0000   -2.50948
37240.0000   -2.26839
37280.0000   -3.31552
37320.0000   -3.92685
37360.0000   -3.43368
37400.0000   -4.12395
37440.0000   -3.91115
37480.0000   -3.11600
37520.0000   -3.88145
37560.0000   -4.12835
37600.0000   -4.81693
37640.0000   -3.01746
37680.0000   -3.05978
37720.0000   -2.90416
37760.0000   -4.20971
37800.0000   -3.42506
37840.0000   -3.84442
37880.0000   -3.84502
37920.0000   -3.16648
37960.0000   -3.94281
38000.0000   -2.46996
38040.0000   -3.67251
38080.0000   -3.36140
38120.0000   -3.15734
38160.0000   -2.71484
38200.0000   -3.91815
38240.0000   -4.74434
38280.0000   -4.29151
38320.0000   -3.90111
38360.0000   -3.77915
38400.0000   -4.84946
38440.0000   -3.77771
38480.0000   -5.10083
38520.0000   -3.88654
38560.0000   -4.85918
38600.0000   -4.09165
38640.0000   -3.31797
38680.0000   -4.33987
38720.0000   -4.89183
38760.0000   -4.97768
38800.0000   -4.57863
38840.0000   -3.77515
38880.0000   -4.35242
38920.0000   -3.40801
38960.0000   -3.71573
39000.0000   -3.90727
39040.0000   -3.81684
39080.0000   -4.28307
39120.0000   -4.29616
39160.0000   -4.72331
39200.0000   -5.19658
39240.0000   -4.24338
39280.0000   -5.18079
39320.0000   -3.48627
39360.0000   -3.58259
39400.0000   -4.62294
39440.0000   -5.46654
39480.0000   -4.62687
39520.0000   -5.03688
39560.0000   -5.37069
39600.0000   -4.52567
39640.0000   -4.77249
39680.0000   -4.92494
39720.0000   -5.06519
39760.0000   -4.62261
39800.0000   -3.87280
39840.0000   -3.49018
39880.0000   -3.88242
39920.0000   -4.36001
39960.0000   -4.42603
40000.0000   -4.71071
40040.0000   -4.71130
40080.0000   -2.91860
40120.0000   -4.00876
40160.0000   -3.78010
40200.0000   -3.84905
40240.0000   -4.05515
40280.0000   -4.26086
40320.0000   -4.75722
40360.0000   -4.76192
40400.0000   -5.07665
40440.0000   -5.62164
40480.0000   -5.83616
40520.0000   -5.51775
40560.0000   -6.00661
40600.0000   -5.00284
40640.0000   -4.79797
40680.0000   -3.08543
40720.0000   -3.55455
40760.0000   -2.96682
40800.0000   -3.79334
40840.0000   -3.56128
40880.0000   -2.17922
40920.0000   -1.92759
40960.0000   -1.71173
41000.0000   -1.51783
41040.0000   -2.99401
41080.0000   -2.08860
41120.0000   -1.82940
41160.0000   -3.20901
41200.0000   -2.49262
41240.0000   -2.47422
41280.0000   -2.84164
41320.0000   -3.59689
41360.0000   -3.33027
41400.0000   -2.58767
41440.0000   -3.11159
41480.0000   -2.51642
41520.0000   -2.43274
41560.0000   -3.29407
41600.0000   -2.59589
41640.0000   -2.65245
41680.0000   -2.18591
41720.0000   -2.92936
41760.0000   -3.32413
41800.0000   -3.66798
41840.0000   -2.27532
41880.0000   -3.59596
41920.0000   -2.64135
41960.0000   -1.48149
42000.0000   -1.80911
42040.0000   -1.52983
42080.0000   -2.78535
42120.0000   -4.08169
42160.0000   -3.32527
42200.0000   -3.24838
42240.0000   -2.22213
42280.0000   -3.17467
42320.0000   -2.95452
42360.0000   -3.03417
42400.0000   -6.10307
42440.0000   -4.80196
42480.0000   -3.94537
42520.0000   -3.83332
42560.0000   -4.30410
42600.0000   -4.65586
42640.0000   -3.99974
42680.0000   -3.13730
42720.0000   -3.47170
42760.0000   -3.11773
42800.0000   -3.72023
42840.0000   -3.41657
42880.0000   -3.87068
42920.0000   -4.47386
42960.0000   -5.06851
43000.0000   -4.46742
43040.0000   -2.99034
43080.0000   -3.26100
43120.0000   -3.58510
43160.0000   -3.86536
43200.0000   -3.09994
43240.0000   -4.49588
43280.0000   -4.28669
43320.0000   -4.63542
43360.0000   -4.38352
43400.0000   -4.47365
43440.0000   -4.76203
43480.0000   -3.25392
43520.0000   -4.59658
43560.0000   -3.33767
43600.0000   -3.87793
43640.0000   -2.96166
43680.0000   -5.07321
43720.0000   -3.56255
43760.0000   -4.62080
43800.0000   -3.72080
43840.0000   -4.00896
43880.0000   -3.98740
43920.0000   -4.30329
43960.0000   -3.99387
44000.0000   -3.42250
44040.0000   -2.97976
44080.0000   -3.27931
44120.0000   -3.21570
44160.0000   -3.08409
44200.0000   -2.89715
44240.0000   -3.37709
44280.0000   -4.83653
44320.0000   -3.83490
44360.0000   -3.96769
44400.0000   -3.79669
44440.0000   -3.90925
44480.0000   -3.32012
44520.0000   -4.06562
44560.0000   -4.22139
44600.0000   -4.15683
44640.0000   -3.90799
44680.0000   -3.68244
44720.0000   -3.93654
44760.0000   -4.25062
44800.0000   -4.84507
44840.0000   -3.41554
44880.0000   -4.02460
44920.0000   -4.63732
44960.0000   -5.64631
45000.0000   -5.23785
45040.0000   -4.77663
45080.0000   -4.57072
45120.0000   -3.38120
45160.0000   -3.85661
45200.0000   -3.86626
45240.0000   -3.17949
45280.0000   -3.93725
45320.0000   -3.43687
45360.0000   -4.15413
45400.0000   -3.58003
45440.0000   -4.08865
45480.0000   -3.83138
45520.0000   -4.30568
45560.0000   -3.38620
45600.0000   -3.06266
45640.0000   -3.72948
45680.0000   -3.30964
45720.0000   -3.50232
45760.0000   -3.85325
45800.0000   -4.70293
45840.0000   -3.95685
45880.0000   -4.06910
45920.0000   -3.38265
45960.0000   -2.74894
46000.0000   -3.97055
46040.0000   -4.06566
46080.0000   -4.22337
46120.0000   -4.33874
46160.0000   -3.59580
46200.0000   -3.02029
46240.0000   -3.25416
46280.0000   -3.30455
46320.0000   -4.30025
46360.0000   -3.46614
46400.0000   -3.52002
46440.0000   -3.99354
46480.0000   -3.91144
46520.0000   -3.69560
46560.0000   -3.05542
46600.0000   -3.52167
46640.0000   -3.47514
46680.0000   -3.38203
46720.0000   -4.36698
46760.0000   -4.87436
46800.0000   -3.82849
46840.0000   -4.78907
46880.0000   -5.14616
46920.0000   -3.79039
46960.0000   -4.09450
47000.0000   -4.05126
47040.0000   -4.64652
47080.0000   -4.47791
47120.0000   -4.40681
47160.0000   -5.20396
47200.0000   -4.82445
47240.0000   -4.35918
47280.0000   -3.80023
47320.0000   -3.70712
47360.0000   -4.22943
47400.0000   -3.57845
47440.0000   -4.04461
47480.0000   -3.86617
47520.0000   -4.38012
47560.0000   -4.50148
47600.0000   -4.53137
47640.0000   -4.09843
47680.0000   -4.59788
47720.0000   -3.50578
47760.0000   -3.47333
47800.0000   -4.16424
47840.0000   -3.59044
47880.0000   -3.83901
47920.0000   -3.07876
47960.0000   -3.77368
48000.0000   -4.07168
48040.0000   -3.36913
48080.0000   -3.13864
48120.0000   -4.04687
48160.0000   -4.52076
48200.0000   -4.91335
48240.0000   -4.46369
48280.0000   -4.08785
48320.0000   -3.80722
48360.0000   -3.63012
48400.0000   -3.98239
48440.0000   -4.19407
48480.0000   -4.50046
48520.0000   -4.34430
48560.0000   -3.80878
48600.0000   -4.48314
48640.0000   -4.21633
48680.0000   -4.15618
48720.0000   -4.61869
48760.0000   -3.81478
48800.0000   -3.94403
48840.0000   -4.78283
48880.0000   -4.33033
48920.0000   -4.73065
48960.0000   -4.76638
49000.0000   -4.03702
49040.0000   -4.87283
49080.0000   -4.04367
49120.0000   -5.07641
49160.0000   -5.34828
49200.0000   -4.34439
49240.0000   -3.47557
49280.0000   -4.48276
49320.0000   -4.44065
49360.0000   -3.45339
49400.0000   -3.00251
49440.0000   -2.89003
49480.0000   -3.36169
49520.0000   -4.82556
49560.0000   -3.56386
49600.0000   -3.79970
49640.0000   -4.15332
49680.0000   -3.58976
49720.0000   -4.42164
49760.0000   -4.42721
49800.0000   -4.17504
49840.0000   -3.03656
49880.0000   -3.74100
49920.0000   -3.88001
49960.0000   -3.82422
50000.0000   -3.41235
50040.0000   -3.87491
50080.0000   -3.86135
50120.0000   -3.81213
50160.0000   -3.91300
50200.0000   -4.48125
50240.0000   -4.57923
50280.0000   -3.28795
50320.0000   -3.69474
50360.0000   -3.80145
50400.0000   -3.32382
50440.0000   -5.30624
50480.0000   -4.97672
50520.0000   -5.24349
50560.0000   -4.59483
50600.0000   -5.25244
50640.0000   -4.74949
50680.0000   -4.83780
50720.0000   -5.74690
50760.0000   -4.83972
50800.0000   -4.87398
50840.0000   -4.90996
50880.0000   -4.64372
50920.0000   -4.32640
50960.0000   -4.91994
51000.0000   -4.00404
51040.0000   -4.25596
51080.0000   -5.32895
51120.0000   -5.47330
51160.0000   -5.04109
51200.0000   -4.49860
51240.0000   -4.99179
51280.0000   -5.68444
51320.0000   -5.01050
51360.0000   -5.44732
51400.0000   -4.25865
51440.0000   -5.21593
51480.0000   -5.62162
51520.0000   -5.72195
51560.0000   -5.11740
51600.0000   -5.27750
51640.0000   -5.29405
51680.0000   -4.99560
51720.0000   -4.64555
51760.0000   -3.90152
51800.0000   -4.63897
51840.0000   -4.58204
51880.0000   -4.78761
51920.0000   -4.58596
51960.0000   -4.29203
52000.0000   -4.50190
52040.0000   -4.28404
52080.0000   -4.46917
52120.0000   -4.43387
52160.0000   -4.09298
52200.0000   -4.47048
52240.0000   -3.37932
52280.0000   -4.94381
52320.0000   -4.23857
52360.0000   -4.07272
52400.0000   -4.16890
52440.0000   -5.82985
52480.0000   -4.27566
52520.0000   -4.03062
52560.0000   -2.92616
52600.0000   -3.99155
52640.0000   -3.87656
52680.0000   -4.32431
52720.0000   -3.59755
52760.0000   -5.06558
52800.0000   -5.12359
52840.0000   -4.69260
52880.0000   -4.09213
52920.0000   -4.22295
52960.0000   -4.91059
53000.0000   -4.27711
53040.0000   -4.99405
53080.0000   -4.78912
53120.0000   -4.51343
53160.0000   -4.56123
53200.0000   -4.68801
53240.0000   -6.12794
53280.0000   -5.18459
53320.0000   -4.27644
53360.0000   -4.81414
53400.0000   -3.97996
53440.0000   -4.63304
53480.0000   -5.06766
53520.0000   -5.68491
53560.0000   -4.82874
53600.0000   -5.61413
53640.0000   -4.74155
53680.0000   -3.58937
53720.0000   -4.48731
53760.0000   -4.53171
53800.0000   -4.14082
53840.0000   -3.90604
53880.0000   -3.88114
53920.0000   -3.78439
53960.0000   -5.17325
54000.0000   -5.63136
54040.0000   -5.59894
54080.0000   -4.71887
54120.0000   -5.17411
54160.0000   -4.31664
54200.0000   -4.43724
54240.0000   -4.16126
54280.0000   -3.52179
54320.0000   -4.36582
54360.0000   -4.31743
54400.0000   -4.38435
54440.0000   -5.08402
54480.0000   -5.56211
54520.0000   -5.27326
54560.0000   -5.14131
54600.0000   -4.43916
54640.0000   -4.31501
54680.0000   -4.42425
54720.0000   -4.44111
54760.0000   -3.74483
54800.0000   -5.07051
54840.0000   -4.27223
54880.0000   -5.72526
54920.0000   -5.03658
54960.0000   -5.31775
55000.0000   -5.21193
55040.0000   -4.71407
55080.0000   -4.99788
55120.0000   -5.36141
55160.0000   -5.01479
55200.0000   -3.94438
55240.0000   -4.14977
55280.0000   -4.67809
55320.0000   -4.09865
55360.0000   -4.05562
55400.0000   -3.71859
55440.0000   -4.56898
55480.0000   -4.23396
55520.0000   -3.91126
55560.0000   -3.89541
55600.0000   -3.69544
55640.0000   -4.34334
55680.0000   -2.35908
55720.0000   -3.60566
55760.0000   -4.65395
55800.0000   -4.33667
55840.0000   -4.65679
55880.0000   -5.12166
55920.0000   -5.08362
55960.0000   -3.98480
56000.0000   -3.88366
56040.0000   -3.80091
56080.0000   -4.83213
56120.0000   -3.97955
56160.0000   -5.29564
56200.0000   -5.40658
56240.0000   -5.12214
56280.0000   -5.73426
56320.0000   -5.41011
56360.0000   -5.99114
56400.0000   -5.30312
56440.0000   -5.92186
56480.0000   -5.13106
56520.0000   -4.75310
56560.0000   -4.75532
56600.0000   -5.21818
56640.0000   -5.30288
56680.0000   -5.56037
56720.0000   -4.75759
56760.0000   -4.20225
56800.0000   -5.35480
56840.0000   -4.95778
56880.0000   -4.81728
56920.0000   -4.87566
56960.0000   -5.17926
57000.0000   -4.85975
57040.0000   -4.64058
57080.0000   -4.69062
57120.0000   -4.32272
57160.0000   -5.12350
57200.0000   -4.76088
57240.0000   -3.93192
57280.0000   -4.94841
57320.0000   -4.49085
57360.0000   -4.49481
57400.0000   -4.17381
57440.0000   -4.45765
57480.0000   -5.50826
57520.0000   -4.52824
57560.0000   -4.91855
57600.0000   -4.78466
57640.0000   -4.72901
57680.0000   -4.57072
57720.0000   -3.71486
57760.0000   -4.13195
57800.0000   -4.41789
57840.0000   -3.83932
57880.0000   -4.56601
57920.0000   -4.84320
57960.0000   -4.60647
58000.0000   -4.03269
58040.0000   -3.97866
58080.0000   -5.15762
58120.0000   -4.39244
58160.0000   -4.62240
58200.0000   -4.81290
58240.0000   -5.77275
58280.0000   -5.34742
58320.0000   -5.02507
58360.0000   -4.94551
58400.0000   -4.23863
58440.0000   -4.82014
58480.0000   -4.99465
58520.0000   -4.85362
58560.0000   -4.81759
58600.0000   -4.92149
58640.0000   -5.19966
58680.0000   -5.46078
58720.0000   -5.77702
58760.0000   -5.25342
58800.0000   -4.83598
58840.0000   -4.03746
58880.0000   -4.85157
58920.0000   -4.14820
58960.0000   -4.63742
59000.0000   -3.26063
59040.0000   -3.55032
59080.0000   -4.50604
59120.0000   -4.33500
59160.0000   -3.38363
59200.0000   -4.15732
59240.0000   -3.79779
59280.0000   -4.18816
59320.0000   -4.49310
59360.0000   -4.48987
59400.0000   -3.33934
59440.0000   -3.24440
59480.0000   -4.96856
59520.0000   -4.72792
59560.0000   -5.13880
59600.0000   -4.81895
59640.0000   -4.73549
59680.0000   -5.10605
59720.0000   -4.07692
59760.0000   -5.11666
59800.0000   -4.95961
59840.0000   -5.15149
59880.0000   -4.78176
59920.0000   -5.14435
59960.0000   -4.64999
60000.0000   -4.73254
60040.0000   -4.94729
60080.0000   -4.91037
60120.0000   -3.73882
60160.0000   -4.70000
60200.0000   -3.98483
60240.0000   -3.70453
60280.0000   -3.73595
60320.0000   -3.77491
60360.0000   -4.69734
60400.0000   -4.68211
60440.0000   -4.22064
60480.0000   -3.72146
60520.0000   -4.44010
60560.0000   -3.73822
60600.0000   -4.23182
60640.0000   -4.20472
60680.0000   -4.27992
60720.0000   -5.35595
60760.0000   -5.47138
60800.0000   -4.80305
60840.0000   -3.96173
60880.0000   -4.07606
60920.0000   -5.28815
60960.0000   -5.69099
61000.0000   -5.58338
61040.0000   -4.48097
61080.0000   -4.27500
61120.0000   -4.61200
61160.0000   -5.16546
61200.0000   -4.04222
61240.0000   -3.96063
61280.0000   -4.89862
61320.0000   -4.75431
61360.0000   -4.12896
61400.0000   -3.99711
61440.0000   -3.81149
61480.0000   -4.75923
61520.0000   -4.31921
61560.0000   -5.04768
61600.0000   -4.33985
61640.0000   -3.04081
61680.0000   -2.48871
61720.0000   -3.38832
61760.0000   -2.83498
61800.0000   -2.33099
61840.0000   -3.27392
61880.0000   -2.18670
61920.0000   -2.36183
61960.0000   -3.01931
62000.0000   -1.59844
62040.0000   -2.33368
62080.0000   -2.86989
62120.0000   -3.45178
62160.0000   -2.92388
62200.0000   -4.12412
62240.0000   -2.70742
62280.0000   -1.89693
62320.0000   -3.27700
62360.0000   -3.29346
62400.0000   -4.10879
62440.0000   -3.60238
62480.0000   -3.93588
62520.0000   -2.89557
62560.0000   -2.37868
62600.0000   -2.16791
62640.0000   -3.18873
62680.0000   -3.68573
62720.0000   -3.58967
62760.0000   -3.33525
62800.0000   -3.70709
62840.0000   -4.25508
62880.0000   -4.54523
62920.0000   -5.08960
62960.0000   -4.67082
63000.0000   -4.07765
63040.0000   -4.05048
63080.0000   -4.03268
63120.0000   -5.27440
63160.0000   -4.53431
63200.0000   -4.70052
63240.0000   -5.07496
63280.0000   -4.86587
63320.0000   -4.39883
63360.0000   -4.66296
63400.0000   -4.83421
63440.0000   -5.26033
63480.0000   -5.32303
63520.0000   -4.97779
63560.0000   -3.80659
63600.0000   -3.85746
63640.0000   -4.33754
63680.0000   -2.75070
63720.0000   -4.62195
63760.0000   -3.57082
63800.0000   -2.24167
63840.0000   -3.74240
63880.0000   -3.30731
63920.0000   -3.26187
63960.0000   -4.45834
64000.0000   -3.27567
64040.0000   -3.64299
64080.0000   -3.36233
64120.0000   -3.89166
64160.0000   -4.21232
64200.0000   -2.81976
64240.0000   -3.03159
64280.0000   -2.37785
64320.0000   -3.76351
64360.0000   -2.43825
64400.0000   -3.06973
64440.0000   -3.15686
64480.0000   -4.02877
64520.0000   -4.60658
64560.0000   -3.40598
64600.0000   -3.75267
64640.0000   -4.32910
64680.0000   -4.36030
64720.0000   -4.68838
64760.0000   -5.48314
64800.0000   -4.84464
64840.0000   -4.02554
64880.0000   -3.70932
64920.0000   -4.20468
64960.0000   -4.29759
65000.0000   -4.34750
65040.0000   -3.32889
65080.0000   -3.23866
65120.0000   -2.89318
65160.0000   -2.87557
65200.0000   -3.84426
65240.0000   -4.67984
65280.0000   -3.11521
65320.0000   -3.47844
65360.0000   -3.31288
65400.0000   -2.77985
65440.0000   -3.16901
65480.0000   -2.03835
65520.0000   -2.67265
65560.0000   -3.22498
65600.0000   -3.72865
65640.0000   -4.13717
65680.0000   -4.06775
65720.0000   -4.24859
65760.0000   -4.94956
65800.0000   -4.44674
65840.0000   -3.56842
65880.0000   -3.00040
65920.0000   -2.94107
65960.0000   -3.23266
66000.0000   -4.22964
66040.0000   -3.45852
66080.0000   -3.42649
66120.0000   -4.18207
66160.0000   -3.74902
66200.0000   -4.55959
66240.0000   -4.16622
66280.0000   -4.41889
66320.0000   -4.50269
66360.0000   -4.30055
66400.0000   -5.08663
66440.0000   -5.12864
66480.0000   -4.75807
66520.0000   -4.65158
66560.0000   -4.36143
66600.0000   -4.23670
66640.0000   -3.88315
66680.0000   -3.87465
66720.0000   -4.90559
66760.0000   -4.43405
66800.0000   -4.73064
66840.0000   -4.20613
66880.0000   -4.63906
66920.0000   -4.44558
66960.0000   -3.44077
67000.0000   -4.15969
67040.0000   -3.73515
67080.0000   -3.62690
67120.0000   -4.88418
67160.0000   -4.77418
67200.0000   -4.93112
67240.0000   -4.35405
67280.0000   -3.95522
67320.0000   -3.38886
67360.0000   -4.14871
67400.0000   -3.48920
67440.0000   -3.28963
67480.0000   -3.54292
67520.0000   -3.27799
67560.0000   -3.49625
67600.0000   -3.88359
67640.0000   -3.55119
67680.0000   -3.97568
67720.0000   -3.61632
67760.0000   -3.32655
67800.0000   -3.76480
67840.0000   -4.72224
67880.0000   -3.37825
67920.0000   -3.69293
67960.0000   -3.76873
68000.0000   -4.38765
68040.0000   -4.27863
68080.0000   -4.08713
68120.0000   -3.79657
68160.0000   -3.65519
68200.0000   -3.98588
68240.0000   -4.21565
68280.0000   -4.88913
68320.0000   -4.25429
68360.0000   -4.46227
68400.0000   -3.93842
68440.0000   -4.83955
68480.0000   -4.05231
68520.0000   -4.53486
68560.0000   -3.70091
68600.0000   -5.11544
68640.0000   -4.46595
68680.0000   -3.90741
68720.0000   -3.88500
68760.0000   -3.22062
68800.0000   -4.20092
68840.0000   -3.79969
68880.0000   -3.69626
68920.0000   -5.11275
68960.0000   -4.34393
69000.0000   -3.76359
69040.0000   -3.50101
69080.0000   -3.84323
69120.0000   -4.19059
69160.0000   -5.20187
69200.0000   -4.58725
69240.0000   -5.18737
69280.0000   -4.55798
69320.0000   -4.02400
69360.0000   -3.96895
69400.0000   -4.56618
69440.0000   -3.79361
69480.0000   -4.01680
69520.0000   -4.30527
69560.0000   -4.03140
69600.0000   -3.86237
69640.0000   -4.61736
69680.0000   -4.03520
69720.0000   -3.92394
69760.0000   -3.60288
69800.0000   -2.98940
69840.0000   -3.71492
69880.0000   -3.56082
69920.0000   -3.91352
69960.0000   -3.65752
70000.0000   -3.90268
70040.0000   -3.72073
70080.0000   -4.10383
70120.0000   -4.03605
70160.0000   -3.78928
70200.0000   -4.44228
70240.0000   -3.99541
70280.0000   -3.68441
70320.0000   -4.14275
70360.0000   -4.07064
70400.0000   -3.46156
70440.0000   -4.42061
70480.0000   -4.45527
70520.0000   -3.72804
70560.0000   -4.06777
70600.0000   -3.93281
70640.0000   -3.48052
70680.0000   -4.27415
70720.0000   -4.33112
70760.0000   -3.76554
70800.0000   -3.98069
70840.0000   -4.46614
70880.0000   -4.85473
70920.0000   -4.96155
70960.0000   -4.42806
71000.0000   -4.10370
71040.0000   -4.04496
71080.0000   -3.86504
71120.0000   -5.20438
71160.0000   -4.44673
71200.0000   -3.70905
71240.0000   -3.94998
71280.0000   -4.16676
71320.0000   -4.74292
71360.0000   -3.72746
71400.0000   -4.20717
71440.0000   -4.87463
71480.0000   -4.35664
71520.0000   -3.71868
71560.0000   -3.85321
71600.0000   -3.78020
71640.0000   -3.32315
71680.0000   -2.90082
71720.0000   -3.14482
71760.0000   -4.23048
71800.0000   -4.01374
71840.0000   -3.63489
71880.0000   -3.63059
71920.0000   -3.43057
71960.0000   -3.16460
72000.0000   -3.45251
72040.0000   -2.94848
72080.0000   -3.38564
72120.0000   -3.11829
72160.0000   -3.39727
72200.0000   -3.16161
72240.0000   -3.24216
72280.0000   -3.49076
72320.0000   -3.51640
72360.0000   -2.50447
72400.0000   -2.34896
72440.0000   -3.14926
72480.0000   -3.63989
72520.0000   -3.94025
72560.0000   -3.54923
72600.0000   -2.91358
72640.0000   -3.01768
72680.0000   -3.27988
72720.0000   -3.17289
72760.0000   -3.27596
72800.0000   -3.22821
72840.0000   -2.91322
72880.0000   -3.23317
72920.0000   -3.98847
72960.0000   -3.05163
73000.0000   -3.71681
73040.0000   -3.52126
73080.0000   -2.88184
73120.0000   -3.89618
73160.0000   -3.61304
73200.0000   -3.43521
73240.0000   -3.97691
73280.0000   -3.81578
73320.0000   -2.89223
73360.0000   -3.07654
73400.0000   -3.20638
73440.0000   -3.77165
73480.0000   -3.84768
73520.0000   -3.86743
73560.0000   -2.90350
73600.0000   -3.48391
73640.0000   -3.68074
73680.0000   -4.32333
73720.0000   -3.72832
73760.0000   -4.31445
73800.0000   -3.53671
73840.0000   -3.82278
73880.0000   -3.93367
73920.0000   -4.10680
73960.0000   -4.75803
74000.0000   -4.47223
74040.0000   -4.35791
74080.0000   -4.77620
74120.0000   -4.16538
74160.0000   -4.46059
74200.0000   -4.62774
74240.0000   -3.47822
74280.0000   -4.28607
74320.0000   -4.94700
74360.0000   -4.03185
74400.0000   -4.20915
74440.0000   -4.03089
74480.0000   -4.10951
74520.0000   -4.33895
74560.0000   -5.02790
74600.0000   -4.81408
74640.0000   -4.86495
74680.0000   -3.79860
74720.0000   -4.45939
74760.0000   -4.29235
74800.0000   -4.13885
74840.0000   -4.80838
74880.0000   -4.62829
74920.0000   -6.07089
74960.0000   -4.67175
75000.0000   -4.16524
75040.0000   -3.78265
75080.0000   -4.52275
75120.0000   -4.24050
75160.0000   -4.13013
75200.0000   -5.15302
75240.0000   -5.01868
75280.0000   -4.47159
75320.0000   -4.28448
75360.0000   -4.24118
75400.0000   -4.70169
75440.0000   -4.33166
75480.0000   -4.23898
75520.0000   -4.14486
75560.0000   -4.64741
75600.0000   -4.98223
75640.0000   -4.34085
75680.0000   -3.20296
75720.0000   -4.56131
75760.0000   -4.02444
75800.0000   -4.28389
75840.0000   -3.71887
75880.0000   -4.36451
75920.0000   -4.83716
75960.0000   -4.32370
76000.0000   -4.77881
76040.0000   -5.24947
76080.0000   -4.03857
76120.0000   -3.40760
76160.0000   -4.14780
76200.0000   -4.98015
76240.0000   -4.93642
76280.0000   -3.84514
76320.0000   -4.63266
76360.0000   -4.80738
76400.0000   -4.39290
76440.0000   -5.16074
76480.0000   -4.95093
76520.0000   -4.51439
76560.0000   -4.72872
76600.0000   -4.85122
76640.0000   -3.66293
76680.0000   -3.71659
76720.0000   -4.52608
76760.0000   -4.90525
76800.0000   -5.71499
76840.0000   -5.61879
76880.0000   -4.84076
76920.0000   -5.75320
76960.0000   -4.98802
77000.0000   -3.94657
77040.0000   -4.40773
77080.0000   -4.91877
77120.0000   -5.35368
77160.0000   -5.12428
77200.0000   -4.59396
77240.0000   -5.21076
77280.0000   -4.12572
77320.0000   -5.06181
77360.0000   -5.09362
77400.0000   -3.54598
77440.0000   -4.54365
77480.0000   -3.91476
77520.0000   -4.13354
77560.0000   -4.59622
77600.0000   -4.72803
77640.0000   -4.36906
77680.0000   -4.90212
77720.0000   -3.56143
77760.0000   -4.21128
77800.0000   -3.95115
77840.0000   -4.76725
77880.0000   -4.67672
77920.0000   -4.24903
77960.0000   -5.16262
78000.0000   -5.52165
78040.0000   -5.07665
78080.0000   -3.87977
78120.0000   -4.50713
78160.0000   -4.75294
78200.0000   -5.05842
78240.0000   -4.52181
78280.0000   -4.66581
78320.0000   -4.42012
78360.0000   -4.12032
78400.0000   -4.71614
78440.0000   -4.08452
78480.0000   -4.09234
78520.0000   -5.10221
78560.0000   -4.20970
78600.0000   -5.15146
78640.0000   -5.33668
78680.0000   -5.22205
78720.0000   -4.49890
78760.0000   -4.95583
78800.0000   -3.99940
78840.0000   -4.28544
78880.0000   -4.36916
78920.0000   -5.44471
78960.0000   -5.24225
79000.0000   -5.21290
79040.0000   -4.87551
79080.0000   -4.73133
79120.0000   -4.77939
79160.0000   -4.73140
79200.0000   -4.81560
79240.0000   -4.83861
79280.0000   -5.37532
79320.0000   -5.04197
79360.0000   -4.72068
79400.0000   -5.28063
79440.0000   -5.52987
79480.0000   -4.99890
79520.0000   -3.70324
79560.0000   -3.34089
79600.0000   -4.01457
79640.0000   -3.65440
79680.0000   -4.23169
79720.0000   -5.02793
79760.0000   -4.33822
79800.0000   -3.78134
79840.0000   -4.22226
79880.0000   -5.43795
79920.0000   -3.29628
79960.0000   -4.14484
80000.0000   -4.01475
80040.0000   -3.97702
80080.0000   -3.85206
80120.0000   -4.51874
80160.0000   -4.72216
80200.0000   -4.02578
80240.0000   -4.03409
80280.0000   -3.27927
80320.0000   -2.86759
80360.0000   -3.20697
80400.0000   -3.54025
80440.0000   -3.55246
80480.0000   -3.39376
80520.0000   -3.40628
80560.0000   -2.75135
80600.0000   -2.66074
80640.0000   -3.07957
80680.0000   -2.60052
80720.0000   -2.46983
80760.0000   -2.58751
80800.0000   -2.03374
80840.0000   -3.26457
80880.0000   -3.30036
80920.0000   -3.80239
80960.0000   -4.35431
81000.0000   -3.13509
81040.0000   -2.91963
81080.0000   -3.35280
81120.0000   -3.57301
81160.0000   -3.01163
81200.0000   -2.39707
81240.0000   -2.77935
81280.0000   -3.77723
81320.0000   -3.47933
81360.0000   -2.74031
81400.0000   -3.26360
81440.0000   -3.98171
81480.0000   -3.56415
81520.0000   -4.02474
81560.0000   -3.73127
81600.0000   -3.75810
81640.0000   -3.64742
81680.0000   -3.89794
81720.0000   -4.03158
81760.0000   -3.30193
81800.0000   -2.91747
81840.0000   -3.87906
81880.0000   -4.19031
81920.0000   -4.32965
81960.0000   -4.05066
82000.0000   -4.45287
82040.0000   -4.28607
82080.0000   -4.38418
82120.0000   -4.38112
82160.0000   -4.02161
82200.0000   -4.09539
82240.0000   -3.77769
82280.0000   -2.84090
82320.0000   -4.42443
82360.0000   -4.03768
82400.0000   -3.52854
82440.0000   -3.85861
82480.0000   -4.33376
82520.0000   -4.91659
82560.0000   -4.91780
82600.0000   -4.05334
82640.0000   -4.13165
82680.0000   -3.89292
82720.0000   -4.06153
82760.0000   -4.62116
82800.0000   -3.36656
82840.0000   -4.21437
82880.0000   -4.04073
82920.0000   -4.30372
82960.0000   -4.74949
83000.0000   -3.71662
83040.0000   -3.83255
83080.0000   -4.32726
83120.0000   -4.53731
83160.0000   -4.61691
83200.0000   -4.85106
83240.0000   -4.44462
83280.0000   -3.59695
83320.0000   -3.42229
83360.0000   -4.25685
83400.0000   -3.59518
83440.0000   -3.62965
83480.0000   -3.32870
83520.0000   -4.63829
83560.0000   -3.41925
83600.0000   -4.92506
83640.0000   -4.29954
83680.0000   -5.01604
83720.0000   -4.76484
83760.0000   -4.98546
83800.0000   -4.36407
83840.0000   -4.56813
83880.0000   -5.07364
83920.0000   -5.03829
83960.0000   -5.27845
84000.0000   -6.04257
84040.0000   -5.37233
84080.0000   -5.60179
84120.0000   -4.92217
84160.0000   -4.48946
84200.0000   -4.99233
84240.0000   -4.16179
84280.0000   -4.36421
84320.0000   -4.18040
84360.0000   -4.28838
84400.0000   -5.65167
84440.0000   -6.18744
84480.0000   -5.12445
84520.0000   -4.33376
84560.0000   -4.59905
84600.0000   -4.39392
84640.0000   -3.49842
84680.0000   -3.78156
84720.0000   -3.06454
84760.0000   -4.42815
84800.0000   -3.67305
84840.0000   -4.35022
84880.0000   -5.15921
84920.0000   -5.32741
84960.0000   -4.39021
85000.0000   -5.03794
85040.0000   -4.46883
85080.0000   -2.94741
85120.0000   -3.76437
85160.0000   -4.56083
85200.0000   -4.75020
85240.0000   -4.08873
85280.0000   -4.31996
85320.0000   -4.21323
85360.0000   -3.16238
85400.0000   -3.74675
85440.0000   -3.84114
85480.0000   -3.66633
85520.0000   -2.59709
85560.0000   -3.15105
85600.0000   -2.96763
85640.0000   -3.74563
85680.0000   -3.40270
85720.0000   -3.82497
85760.0000   -3.52063
85800.0000   -3.06962
85840.0000   -4.52059
85880.0000   -4.10325
85920.0000   -4.74989
85960.0000   -4.85818
86000.0000   -4.42004
86040.0000   -4.34537
86080.0000   -4.58589
86120.0000   -3.79693
86160.0000   -4.07920
86200.0000   -4.89480
86240.0000   -4.19611
86280.0000   -4.02958
86320.0000   -4.98953
86360.0000   -4.29679
86400.0000   -4.18037
86440.0000   -4.01355
86480.0000   -4.61981
86520.0000   -4.00779
86560.0000   -5.19913
86600.0000   -4.52555
86640.0000   -5.64334
86680.0000   -3.81970
86720.0000   -4.76111
86760.0000   -3.01044
86800.0000   -4.04651
86840.0000   -3.76957
86880.0000   -3.84201
86920.0000   -3.97000
86960.0000   -3.70301
87000.0000   -3.96049
87040.0000   -4.19242
87080.0000   -4.49024
87120.0000   -3.33180
87160.0000   -3.78837
87200.0000   -6.04909
87240.0000   -4.93645
87280.0000   -4.10338
87320.0000   -5.05338
87360.0000   -3.65705
87400.0000   -2.61132
87440.0000   -2.03126
87480.0000   -2.48590
87520.0000   -3.30023
87560.0000   -2.78977
87600.0000   -2.62508
87640.0000   -3.58162
87680.0000   -3.39059
87720.0000   -3.25812
87760.0000   -2.32965
87800.0000   -3.82472
87840.0000   -4.28723
87880.0000   -3.98895
87920.0000   -2.96287
87960.0000   -3.46360
88000.0000   -3.12698
88040.0000   -3.34655
88080.0000   -3.10639
88120.0000   -3.37175
88160.0000   -2.83980
88200.0000   -2.98734
88240.0000   -2.84167
88280.0000   -3.82733
88320.0000   -3.33281
88360.0000   -3.19025
88400.0000   -2.59741
88440.0000   -3.38127
88480.0000   -2.86535
88520.0000   -2.65489
88560.0000   -3.74223
88600.0000   -4.04445
88640.0000   -4.38569
88680.0000   -2.61664
88720.0000   -2.72264
88760.0000   -3.32179
88800.0000   -3.53856
88840.0000   -3.86975
88880.0000   -3.64143
88920.0000   -3.41991
88960.0000   -4.55608
89000.0000   -4.84016
89040.0000   -4.81993
89080.0000   -3.85637
89120.0000   -4.69880
89160.0000   -3.52099
89200.0000   -3.23152
89240.0000   -3.88597
89280.0000   -3.74228
89320.0000   -3.47034
89360.0000   -3.05750
89400.0000   -3.80022
89440.0000   -2.48255
89480.0000   -3.66140
89520.0000   -3.68192
89560.0000   -3.31017
89600.0000   -4.41216
89640.0000   -4.15855
89680.0000   -4.87129
89720.0000   -4.11980
89760.0000   -4.02094
89800.0000   -3.87221
89840.0000   -3.80298
89880.0000   -3.18448
89920.0000   -3.72660
89960.0000   -3.60791
90000.0000   -2.94912
90040.0000   -3.62000
90080.0000   -3.78122
90120.0000   -3.29297
90160.0000   -4.28020
90200.0000   -3.67043
90240.0000   -2.76119
90280.0000   -3.30419
90320.0000   -3.73471
90360.0000   -4.29020
90400.0000   -4.53509
90440.0000   -4.67534
90480.0000   -3.84353
90520.0000   -4.11384
90560.0000   -5.29165
90600.0000   -3.47900
90640.0000   -4.37948
90680.0000   -4.11293
90720.0000   -3.22109
90760.0000   -3.90068
90800.0000   -3.80436
90840.0000   -3.84334
90880.0000   -2.71578
90920.0000   -4.04543
90960.0000   -4.28556
91000.0000   -4.60213
91040.0000   -5.01043
91080.0000   -4.13490
91120.0000   -3.63541
91160.0000   -3.54223
91200.0000   -3.87877
91240.0000   -3.13948
91280.0000   -3.46386
91320.0000   -4.15133
91360.0000   -3.23056
91400.0000   -3.16138
91440.0000   -3.01639
91480.0000   -3.05700
91520.0000   -3.72701
91560.0000   -4.72136
91600.0000   -4.53605
91640.0000   -4.37594
91680.0000   -3.95437
91720.0000   -4.09051
91760.0000   -3.50761
91800.0000   -3.92838
91840.0000   -2.84486
91880.0000   -3.62843
91920.0000   -2.87167
91960.0000   -3.71303
92000.0000   -4.17994
92040.0000   -4.40275
92080.0000   -3.20263
92120.0000   -3.71408
92160.0000   -2.72499
92200.0000   -2.12007
92240.0000   -2.01690
92280.0000   -2.43002
92320.0000   -3.32412
92360.0000   -2.79883
92400.0000   -3.28288
92440.0000   -3.61397
92480.0000   -2.49249
92520.0000   -2.47330
92560.0000   -2.76615
92600.0000   -4.14460
92640.0000   -3.22887
92680.0000   -3.86425
92720.0000   -2.54706
92760.0000   -2.60739
92800.0000   -1.53493
92840.0000   -1.82198
92880.0000   -1.82043
92920.0000   -2.18488
92960.0000   -2.87512
93000.0000   -3.08607
93040.0000   -3.22086
93080.0000   -3.10916
93120.0000   -3.37908
93160.0000   -2.50747
93200.0000   -3.45228
93240.0000   -2.40474
93280.0000   -3.18972
93320.0000   -3.56304
93360.0000   -3.12676
93400.0000   -3.02371
93440.0000   -3.09091
93480.0000   -3.19374
93520.0000   -2.27598
93560.0000   -2.83845
93600.0000   -2.23545
93640.0000   -2.98131
93680.0000   -2.53249
93720.0000   -2.14642
93760.0000   -2.77907
93800.0000   -2.40695
93840.0000   -2.63600
93880.0000   -3.18666
93920.0000   -2.69750
93960.0000   -2.63387
94000.0000   -2.53647
94040.0000   -3.04366
94080.0000   -2.45493
94120.0000   -2.62104
94160.0000   -2.75782
94200.0000   -1.54539
94240.0000   -1.76872
94280.0000   -1.65782
94320.0000   -3.39736
94360.0000   -2.27272
94400.0000   -2.17447
94440.0000   -2.58104
94480.0000   -1.72071
94520.0000   -1.92546
94560.0000   -1.17672
94600.0000   -0.61222
94640.0000   -0.47161
94680.0000   -0.77689
94720.0000   -1.35398
94760.0000   -1.56652
94800.0000   -0.86747
94840.0000   -0.12531
94880.0000   -0.82923
94920.0000   -2.07636
94960.0000   -1.50705
95000.0000   -1.90940
95040.0000   -0.58663
95080.0000   -1.45168
95120.0000   -1.50536
95160.0000   -1.72687
95200.0000   -1.23170
95240.0000   -0.81966
95280.0000   -1.55888
95320.0000   -1.99133
95360.0000   -2.29242
95400.0000   -1.71617
95440.0000   -2.66141
95480.0000   -2.21509
95520.0000   -0.73766
95560.0000   -1.16475
95600.0000   -3.28181
95640.0000   -2.72560
95680.0000   -1.91634
95720.0000   -1.06641
95760.0000   -2.08021
95800.0000   -1.92353
95840.0000   -2.59888
95880.0000   -1.67540
95920.0000   -2.28364
95960.0000   -2.60583
96000.0000   -3.32906
96040.0000   -2.51522
96080.0000   -1.67737
96120.0000   -1.12549
96160.0000   -1.82454
96200.0000   -2.30756
96240.0000   -1.73247
96280.0000   -1.69647
96320.0000   -2.94302
96360.0000   -2.34615
96400.0000   -2.86974
96440.0000   -2.11588
96480.0000   -2.52570
96520.0000   -2.28712
96560.0000   -3.02677
96600.0000   -2.02301
96640.0000   -2.65958
96680.0000   -2.81412
96720.0000   -2.40286
96760.0000   -3.60142
96800.0000   -3.09563
96840.0000   -2.73102
96880.0000   -2.48437
96920.0000   -2.07934
96960.0000   -1.24727
97000.0000   -1.75077
97040.0000   -2.19929
97080.0000   -2.68092
97120.0000   -3.33978
97160.0000   -2.76927
97200.0000   -2.27637
97240.0000   -1.07763
97280.0000   -1.02587
97320.0000   -1.53085
97360.0000   -0.98174
97400.0000   -1.88137
97440.0000   -1.52764
97480.0000   -2.63860
97520.0000   -2.77816
97560.0000   -1.66831
97600.0000   -3.32254
97640.0000   -1.83312
97680.0000   -2.56618
97720.0000   -2.63833
97760.0000   -2.35774
97800.0000   -2.68003
97840.0000   -2.03444
97880.0000   -2.31645
97920.0000   -1.45650
97960.0000   -2.36736
98000.0000   -3.33444
98040.0000   -2.25109
98080.0000   -1.64960
98120.0000   -1.45734
98160.0000   -1.78562
98200.0000   -1.52438
98240.0000   -2.56026
98280.0000   -1.83629
98320.0000   -1.64867
98360.0000   -1.68657
98400.0000   -0.81342
98440.0000   -1.38032
98480.0000   -1.39612
98520.0000   -2.25050
98560.0000   -1.41803
98600.0000   -2.14240
98640.0000   -1.58746
98680.0000   -1.41746
98720.0000   -1.70615
98760.0000   -2.05906
98800.0000   -0.31753
98840.0000   -0.59571
98880.0000   -1.45680
98920.0000   -0.34732
98960.0000   -0.21711
99000.0000   -0.50760
99040.0000    0.03110
99080.0000    0.83314
99120.0000    0.56545
99160.0000    0.25483
99200.0000   -0.09233
99240.0000    0.52758
99280.0000   -0.55853
99320.0000   -0.39530
99360.0000   -0.89302
99400.0000    0.31615
99440.0000    0.00310
99480.0000   -0.60006
99520.0000    0.06118
99560.0000   -0.25133
99600.0000   -0.17365
99640.0000   -0.75871
99680.0000   -1.09726
99720.0000   -0.86610
99760.0000   -0.76626
99800.0000   -0.96413
99840.0000   -1.43273
99880.0000   -1.01059
99920.0000   -1.21160
99960.0000   -1.59940
100000.0000   -1.68901
100040.0000   -0.87096
100080.0000   -0.63892
100120.0000   -0.04039
100160.0000   -0.22767
100200.0000   -0.65196
100240.0000   -0.26065
100280.0000   -1.39779
100320.0000   -1.77507
100360.0000   -1.92291
100400.0000   -0.49292
100440.0000   -1.47840
100480.0000   -1.86124
100520.0000   -1.02944
100560.0000   -1.24566
100600.0000   -1.60063
100640.0000   -1.20026
100680.0000   -0.21273
100720.0000   -0.60126
100760.0000   -1.61163
100800.0000   -0.64481
100840.0000   -0.88761
100880.0000   -1.02397
100920.0000   -1.00503
100960.0000   -0.96618
101000.0000   -1.35945
101040.0000   -1.09127
101080.0000   -0.32571
101120.0000   -1.51976
101160.0000   -0.76662
101200.0000   -0.80355
101240.0000   -1.36616
101280.0000   -1.43529
101320.0000   -1.05441
101360.0000   -0.94938
101400.0000   -0.49751
101440.0000    0.04265
101480.0000   -0.78218
101520.0000   -0.50100
101560.0000   -0.91095
101600.0000   -1.04311
101640.0000   -0.18487
101680.0000   -1.35963
101720.0000   -1.08624
101760.0000   -0.39153
101800.0000   -0.51101
101840.0000   -0.23846
101880.0000   -0.25580
101920.0000   -0.48572
101960.0000   -0.10610
102000.0000   -0.91008
102040.0000   -0.51550
102080.0000   -0.83590
102120.0000   -1.05759
102160.0000   -0.57284
102200.0000   -0.77578
102240.0000   -1.60992
102280.0000   -0.77638
102320.0000   -0.76514
102360.0000   -1.23193
102400.0000   -0.72089
102440.0000   -2.56944
102480.0000   -2.49357
102520.0000   -2.06018
102560.0000   -2.25402
102600.0000   -2.58997
102640.0000   -1.36154
102680.0000   -2.09036
102720.0000   -1.70623
102760.0000   -1.78804
102800.0000   -1.49653
102840.0000   -1.78606
102880.0000   -1.61524
102920.0000   -1.46567
102960.0000   -0.62923
103000.0000   -1.85795
103040.0000   -1.11112
103080.0000   -0.95967
103120.0000   -0.23993
103160.0000   -0.38896
103200.0000   -1.11953
103240.0000   -1.09936
103280.0000   -0.85591
103320.0000   -0.87739
103360.0000   -1.03577
103400.0000   -0.37101
103440.0000   -1.07981
103480.0000   -1.47390
103520.0000   -1.22426
103560.0000   -1.31292
103600.0000   -1.55350
103640.0000   -1.73028
103680.0000   -1.58326
103720.0000   -1.37520
103760.0000   -1.04390
103800.0000   -0.44396
103840.0000   -0.48208
103880.0000   -0.48333
103920.0000   -0.33430
103960.0000   -1.26314
104000.0000   -0.03222
104040.0000   -0.58377
104080.0000   -1.18884
104120.0000   -0.15505
104160.0000   -0.57197
104200.0000    0.12927
104240.0000   -0.57020
104280.0000   -0.21083
104320.0000   -0.52736
104360.0000    0.17576
104400.0000    0.64988
104440.0000   -0.65341
104480.0000   -0.16942
104520.0000   -0.85701
104560.0000   -0.44058
104600.0000   -0.34366
104640.0000   -1.16372
104680.0000   -0.80625
104720.0000   -0.53488
104760.0000   -1.64588
104800.0000   -2.20146
104840.0000   -1.49648
104880.0000   -1.65396
104920.0000   -0.88739
104960.0000   -0.78675
105000.0000   -0.89133
105040.0000   -0.20435
105080.0000   -0.69866
105120.0000    0.31798
105160.0000   -0.10179
105200.0000   -0.29851
105240.0000    0.03276
105280.0000   -0.40637
105320.0000   -0.67860
105360.0000   -0.64735
105400.0000   -0.04842
105440.0000    0.05205
105480.0000   -0.09208
105520.0000   -0.11752
105560.0000    0.06600
105600.0000   -1.44834
105640.0000   -0.60095
105680.0000   -0.11203
105720.0000   -0.33368
105760.0000    0.32529
105800.0000    0.86013
105840.0000   -0.17503
105880.0000   -0.39252
105920.0000    1.24426
105960.0000    0.94025
106000.0000    1.58629
106040.0000    1.98456
106080.0000    1.76205
106120.0000    2.22314
106160.0000    3.25124
106200.0000    0.49284
106240.0000    0.96957
106280.0000    1.35382
106320.0000    1.04209
106360.0000    0.74592
106400.0000    1.14365
106440.0000    1.49443
106480.0000    1.30071
106520.0000    1.53874
106560.0000    0.41853
106600.0000    0.41479
106640.0000    0.95655
106680.0000    0.16598
106720.0000    1.05940
106760.0000    1.56763
106800.0000    2.42735
106840.0000    2.01817
106880.0000    1.83778
106920.0000    1.04782
106960.0000    1.68825
107000.0000    2.31471
107040.0000    2.52061
107080.0000    2.81477
107120.0000    2.70364
107160.0000    2.49885
107200.0000    2.13028
107240.0000    1.72296
107280.0000    1.95811
107320.0000    2.01046
107360.0000    2.37254
107400.0000    2.25161
107440.0000    1.93011
107480.0000    2.50181
107520.0000    3.07533
107560.0000    2.16906
107600.0000    3.11552
107640.0000    2.11704
107680.0000    2.18994
107720.0000    1.95097
107760.0000    1.60466
107800.0000    1.04722
107840.0000    1.68069
107880.0000    0.84112
107920.0000    0.36267
107960.0000   -0.04188
108000.0000    0.53468
108040.0000    0.46968
108080.0000    1.01057
108120.0000    0.55149
108160.0000    0.62730
108200.0000    0.67863
108240.0000    1.26849
108280.0000    1.48937
108320.0000    1.58572
108360.0000    1.45024
108400.0000    1.16093
108440.0000    1.38962
108480.0000    2.21532
108520.0000    1.55349
108560.0000    1.95409
108600.0000    1.89122
108640.0000    1.70631
108680.0000    2.39960
108720.0000    1.34792
108760.0000    1.30066
108800.0000    1.79813
108840.0000    2.32491
108880.0000    2.64337
108920.0000    2.82866
108960.0000    2.23619
109000.0000    2.47958
109040.0000    1.78335
109080.0000    1.38502
109120.0000    0.41071
109160.0000    1.08289
109200.0000    1.07758
109240.0000    3.39641
109280.0000    3.13799
109320.0000    3.47455
109360.0000    2.58084
109400.0000    2.47155
109440.0000    1.15796
109480.0000    1.55226
109520.0000    1.55873
109560.0000    1.74740
109600.0000    1.13026
109640.0000    1.70381
109680.0000    2.59849
109720.0000    2.74558
109760.0000    2.07990
109800.0000    1.39728
109840.0000    0.94958
109880.0000    0.77735
109920.0000    0.96052
109960.0000    1.16262
110000.0000    2.08038
110040.0000    2.26606
110080.0000    2.70307
110120.0000    1.29344
110160.0000    1.31574
110200.0000    1.69945
110240.0000    1.84194
110280.0000    2.14322
110320.0000    2.63141
110360.0000    2.48144
110400.0000    2.05711
110440.0000    2.71707
110480.0000    1.97181
110520.0000    1.74374
110560.0000    2.21611
110600.0000    2.01175
110640.0000    1.67957
110680.0000    2.23193
110720.0000    1.52883
110760.0000    1.25038
110800.0000    1.01818
110840.0000    1.35457
110880.0000    1.08831
110920.0000    2.35774
110960.0000    2.44263
111000.0000    1.04828
111040.0000    1.17968
111080.0000    1.51550
111120.0000    2.45793
111160.0000    2.24785
111200.0000    2.61778
111240.0000    2.28335
111280.0000    1.22829
111320.0000    1.87440
111360.0000    2.88426
111400.0000    1.68001
111440.0000    0.79314
111480.0000    1.51687
111520.0000    1.70266
111560.0000    2.18844
111600.0000    1.55575
111640.0000    0.98821
111680.0000    0.97901
111720.0000    0.84672
111760.0000    0.40942
111800.0000    0.78776
111840.0000   -0.34647
111880.0000    0.33082
111920.0000    0.41652
111960.0000    0.72698
112000.0000    2.09387
112040.0000    1.91120
112080.0000    1.06755
112120.0000    1.77221
112160.0000    1.95475
112200.0000    1.26172
112240.0000    1.21864
112280.0000    2.33995
112320.0000    1.82840
112360.0000    1.49181
112400.0000    1.68948
112440.0000    2.27628
112480.0000    1.63526
112520.0000    1.01215
112560.0000    1.21442
112600.0000    1.51225
112640.0000    0.85961
112680.0000    0.60159
112720.0000    1.31472
112760.0000    2.25681
112800.0000    2.53104
112840.0000    1.46553
112880.0000    1.91923
112920.0000    1.17745
112960.0000    0.33411
113000.0000    1.44105
113040.0000    1.33170
113080.0000    2.16341
113120.0000    1.12642
113160.0000    0.95855
113200.0000    1.24040
113240.0000    1.61426
113280.0000    1.22270
113320.0000    0.62671
113360.0000    0.79791
113400.0000    1.63913
113440.0000    0.57865
113480.0000    1.09562
113520.0000    1.91736
113560.0000    2.45605
113600.0000    2.69083
113640.0000    1.51475
113680.0000    0.86721
113720.0000    0.90943
113760.0000    1.11396
113800.0000    0.38935
113840.0000    0.55717
113880.0000    1.12531
113920.0000    1.16747
113960.0000    2.73102
114000.0000    2.42180
114040.0000    1.55957
114080.0000    2.56734
114120.0000    1.71691
114160.0000    1.56194
114200.0000    1.63365
114240.0000    2.69946
114280.0000    2.42249
114320.0000    1.95020
114360.0000    2.05062
114400.0000    2.58447
114440.0000    1.77198
114480.0000    2.41449
114520.0000    1.68731
114560.0000    3.33096
114600.0000    2.00213
114640.0000    2.13313
114680.0000    3.00594
114720.0000    2.53531
114760.0000    1.87391
114800.0000    1.92015
114840.0000    1.29890
114880.0000    1.73967
114920.0000    1.73994
114960.0000    1.38572
115000.0000    1.96308
115040.0000    2.12996
115080.0000    1.12774
115120.0000    1.54875
115160.0000    2.13256
115200.0000    1.87632
115240.0000    1.84556
115280.0000    1.69042
115320.0000    0.88906
115360.0000    2.25358
115400.0000    1.53397
115440.0000    0.74701
115480.0000    0.12175
115520.0000    0.70301
115560.0000    1.32355
115600.0000    2.31521
115640.0000    2.66851
115680.0000    2.90855
115720.0000    1.98950
115760.0000    2.86267
115800.0000    2.88150
115840.0000    1.50809
115880.0000    3.12391
115920.0000    2.23572
115960.0000    3.03936
116000.0000    2.05573
116040.0000    2.26846
116080.0000    1.50690
116120.0000    2.46867
116160.0000    2.76236
116200.0000    2.65376
116240.0000    3.15403
116280.0000    2.09245
116320.0000    2.85474
116360.0000    2.99849
116400.0000    2.45818
116440.0000    2.86854
116480.0000    2.54242
116520.0000    2.43760
116560.0000    2.68429
116600.0000    2.49131
116640.0000    2.06929
116680.0000    2.72183
116720.0000    2.64739
116760.0000    2.65112
116800.0000    2.69572
116840.0000    2.79114
116880.0000    2.30816
116920.0000    2.27768
116960.0000    1.49371
117000.0000    1.80142
117040.0000    2.82894
117080.0000    1.89394
117120.0000    2.12924
117160.0000    1.80077
117200.0000    2.55767
117240.0000    1.98478
117280.0000    1.76209
117320.0000    3.25762
117360.0000    2.81660
117400.0000    2.26262
117440.0000    1.84788
117480.0000    2.42350
117520.0000    2.37480
117560.0000    2.58174
117600.0000    2.54516
117640.0000    2.04980
117680.0000    1.50460
117720.0000    1.62012
117760.0000    1.74441
117800.0000    2.03981
117840.0000    3.03915
117880.0000    2.94969
117920.0000    3.09093
117960.0000    3.44537
118000.0000    2.46488
118040.0000    2.15495
118080.0000    2.91270
118120.0000    2.36049
118160.0000    2.85472
118200.0000    2.54353
118240.0000    2.50692
118280.0000    1.32888
118320.0000    1.88830
118360.0000    2.06289
118400.0000    1.86406
118440.0000    1.95761
118480.0000    2.62932
118520.0000    1.37968
118560.0000    1.98436
118600.0000    2.48454
118640.0000    2.13060
118680.0000    2.04806
118720.0000    1.83944
118760.0000    1.95956
118800.0000    1.24483
118840.0000    1.79009
118880.0000    1.81465
118920.0000    1.94023
118960.0000    2.19332
119000.0000    2.11961
119040.0000    1.93879
119080.0000    2.60146
119120.0000    1.64644
119160.0000    2.37134
119200.0000    1.57993
119240.0000    2.03631
119280.0000    3.12736
119320.0000    1.85250
119360.0000    2.09551
119400.0000    1.55377
119440.0000    2.06853
119480.0000    2.33444
119520.0000    2.30689
119560.0000    1.12056
119600.0000    1.29393
119640.0000    1.76544
119680.0000    1.13015
119720.0000    1.57174
119760.0000    1.45716
119800.0000    2.20671
119840.0000    2.73864
119880.0000    2.28167
119920.0000    2.30781
119960.0000    2.51974
120000.0000    2.26384
120040.0000    1.65118
120080.0000    1.69534
120120.0000    2.26593
120160.0000    2.59958
120200.0000    3.07182
120240.0000    3.47547
120280.0000    1.94410
120320.0000    2.19799
120360.0000    2.00974
120400.0000    2.77086
120440.0000    3.38608
120480.0000    3.62110
120520.0000    3.24005
120560.0000    2.46868
120600.0000    2.22949
120640.0000    2.00635
120680.0000    1.71197
120720.0000    2.17220
120760.0000    2.65738
120800.0000    1.96623
120840.0000    1.43477
120880.0000    2.28951
120920.0000    2.64291
120960.0000    2.12521
121000.0000    2.35784
121040.0000    2.11509
121080.0000    1.42637
121120.0000    3.03635
121160.0000    3.55984
121200.0000    2.98327
121240.0000    2.76470
121280.0000    2.07293
121320.0000    2.27430
121360.0000    2.76167
121400.0000    1.37835
121440.0000    1.30328
121480.0000    1.07793
121520.0000    2.02210
121560.0000    1.66247
121600.0000    1.93932
121640.0000    1.61173
121680.0000    2.83157
121720.0000    3.02745
121760.0000    2.56632
121800.0000    2.85513
121840.0000    2.98521
121880.0000    2.89611
121920.0000    2.33575
121960.0000    2.18864
122000.0000    2.46422
122040.0000    1.82920
122080.0000    2.54778
122120.0000    2.01040
122160.0000    2.22650
122200.0000    2.33805
122240.0000    2.14471
122280.0000    1.77592
122320.0000    2.69148
122360.0000    2.20149
122400.0000    2.33901
122440.0000    2.49001
122480.0000    1.89879
122520.0000    2.07257
122560.0000    3.21430
122600.0000    2.32948
122640.0000    3.05880
122680.0000    2.46837
122720.0000    3.67487
122760.0000    3.86608
122800.0000    2.75409
122840.0000    2.19478
122880.0000    2.03205
122920.0000    1.61973
122960.0000    2.09397
123000.0000    3.60179
123040.0000    3.95722
123080.0000    3.04439
123120.0000    2.29545
123160.0000    2.69362
123200.0000    1.59774
123240.0000    3.13373
123280.0000    1.82337
123320.0000    2.30901
123360.0000    1.88467
123400.0000    2.10685
123440.0000    2.10656
123480.0000    3.25163
123520.0000    2.89045
123560.0000    2.81720
123600.0000    2.79546
123640.0000    2.68244
123680.0000    1.85024
123720.0000    2.72297
123760.0000    2.25700
123800.0000    2.31145
123840.0000    2.43323
123880.0000    2.56567
123920.0000    3.40055
123960.0000    3.45140
124000.0000    2.71247
124040.0000    3.58235
124080.0000    2.21032
124120.0000    3.00319
124160.0000    3.18195
124200.0000    2.58070
124240.0000    1.60502
124280.0000    2.14038
124320.0000    2.91847
124360.0000    2.26373
124400.0000    1.54042
124440.0000    1.03644
124480.0000    1.80689
124520.0000    1.93217
124560.0000    2.14459
124600.0000    2.72385
124640.0000    1.87268
124680.0000    1.77795
124720.0000    2.10404
124760.0000    2.45315
124800.0000    2.51799
124840.0000    2.90418
124880.0000    1.61375
124920.0000    1.56917
124960.0000    2.57344
125000.0000    1.94957
125040.0000    1.62071
125080.0000    1.69014
125120.0000    1.32207
125160.0000    2.10897
125200.0000    1.82860
125240.0000    1.65793
125280.0000    0.61240
125320.0000    1.75388
125360.0000    1.65156
125400.0000    1.18676
125440.0000    1.05604
125480.0000    1.54948
125520.0000    1.81126
125560.0000    1.03510
125600.0000    1.06256
125640.0000    1.69159
125680.0000    0.91379
125720.0000    0.37272
125760.0000    1.97981
125800.0000    1.03157
125840.0000    0.00999
125880.0000    0.62799
125920.0000   -0.43706
125960.0000    0.11670
126000.0000    1.46067
126040.0000    1.16071
126080.0000    1.04846
126120.0000    1.22447
126160.0000    1.37733
126200.0000    1.26548
126240.0000    1.46946
126280.0000    1.46957
126320.0000    0.58924
126360.0000    1.22240
126400.0000    1.41224
126440.0000    1.16392
126480.0000    1.85483
126520.0000    1.46528
126560.0000    1.63478
126600.0000    0.82386
126640.0000    1.27489
126680.0000    1.12599
126720.0000    1.43396
126760.0000    2.27419
126800.0000    1.80555
126840.0000    0.24087
126880.0000    1.18263
126920.0000    0.60710
126960.0000    0.61152
127000.0000    1.61861
127040.0000    1.19144
127080.0000    1.09963
127120.0000    0.75379
127160.0000    1.33536
127200.0000    1.48997
127240.0000    1.26589
127280.0000    1.06031
127320.0000    1.57811
127360.0000    1.67939
127400.0000    1.46416
127440.0000    1.64920
127480.0000    2.34166
127520.0000    1.98248
127560.0000    2.02980
127600.0000    2.13834
127640.0000    1.46346
127680.0000    1.41835
127720.0000    2.15304
127760.0000    2.35383
127800.0000    1.74901
127840.0000    2.02202
127880.0000    2.57111
127920.0000    2.33010
127960.0000    2.34254
128000.0000    1.74425
128040.0000    1.70342
128080.0000    1.96470
128120.0000    1.13150
128160.0000    1.79757
128200.0000    2.60228
128240.0000    1.58830
128280.0000    1.47021
128320.0000    1.78530
128360.0000    1.45707
128400.0000    2.31872
128440.0000    1.92988
128480.0000    1.95835
128520.0000    2.70375
128560.0000    1.95894
128600.0000    2.30493
128640.0000    2.08537
128680.0000    2.13106
128720.0000    1.44756
128760.0000    1.30571
128800.0000    2.29575
128840.0000    1.58874
128880.0000    1.25105
128920.0000    1.71527
128960.0000    1.87617
129000.0000    1.00967
129040.0000    1.79870
129080.0000    1.62286
129120.0000    2.27770
129160.0000    1.66058
129200.0000    1.96416
129240.0000    1.78881
129280.0000    1.96957
129320.0000    2.51365
129360.0000    1.38126
129400.0000    1.84324
129440.0000    1.14093
129480.0000    0.56066
129520.0000    1.72258
129560.0000    1.68417
129600.0000    1.96920
129640.0000    1.80021
129680.0000    1.28017
129720.0000    2.01615
129760.0000    2.20274
129800.0000    1.70341
129840.0000    1.44905
129880.0000    1.84653
129920.0000    2.40767
129960.0000    2.07419
130000.0000    1.88234
130040.0000    1.73604
130080.0000    0.74629
130120.0000    1.26029
130160.0000    1.99078
130200.0000    1.47164
130240.0000    1.82450
130280.0000    1.80164
130320.0000    1.59604
130360.0000    0.88743
130400.0000    1.56490
130440.0000    1.34199
130480.0000    1.42697
130520.0000    2.16810
130560.0000    1.90403
130600.0000    1.80815
130640.0000    1.76210
130680.0000    2.12563
130720.0000    1.56535
130760.0000    1.59698
130800.0000    1.46021
130840.0000    1.22775
130880.0000    1.94827
130920.0000    1.43874
130960.0000    1.53954
131000.0000    1.28964
131040.0000    1.76019
131080.0000    1.40364
131120.0000    1.59322
131160.0000    1.74977
131200.0000    1.85791
131240.0000    2.33455
131280.0000    1.69606
131320.0000    0.69806
131360.0000    1.57445
131400.0000    1.44063
131440.0000    1.81952
131480.0000    0.24083
131520.0000    1.08751
131560.0000    0.63970
131600.0000    1.52455
131640.0000    1.06855
131680.0000    1.86533
131720.0000    2.18859
131760.0000    0.40396
131800.0000    0.25607
131840.0000   -0.20983
131880.0000    0.30409
131920.0000    0.58308
131960.0000    1.30145
132000.0000    1.26894
132040.0000    0.80056
132080.0000    1.84741
132120.0000    1.84221
132160.0000    1.99766
132200.0000    1.92656
132240.0000    2.54345
132280.0000    1.73153
132320.0000    2.40600
132360.0000    1.95657
132400.0000    1.63061
132440.0000    1.74525
132480.0000    1.59287
132520.0000    2.62675
132560.0000    1.90512
132600.0000    1.20479
132640.0000    2.08069
132680.0000    2.36191
132720.0000    2.23944
132760.0000    1.88069
132800.0000    2.08285
132840.0000    1.79148
132880.0000    1.34445
132920.0000    1.65499
132960.0000    2.75079
133000.0000    2.29707
133040.0000    1.90761
133080.0000    3.13270
133120.0000    1.90254
133160.0000    2.07762
133200.0000    1.72663
133240.0000    2.53844
133280.0000    0.95302
133320.0000    1.34543
133360.0000    1.42625
133400.0000    1.76368
133440.0000    2.48592
133480.0000    1.94303
133520.0000    1.39917
133560.0000    2.45872
133600.0000    2.81064
133640.0000    2.45494
133680.0000    1.95449
133720.0000    2.41162
133760.0000    1.35705
133800.0000    1.22603
133840.0000    2.28155
133880.0000    2.05743
133920.0000    1.81475
133960.0000    1.09657
134000.0000    1.76963
134040.0000    1.61866
134080.0000    2.12173
134120.0000    2.03791
134160.0000    2.08882
134200.0000    2.62773
134240.0000    2.16893
134280.0000    2.05864
134320.0000    2.55031
134360.0000    2.23131
134400.0000    3.05145
134440.0000    2.34005
134480.0000    1.86588
134520.0000    2.73422
134560.0000    1.92986
134600.0000    1.79621
134640.0000    1.42087
134680.0000    1.70465
134720.0000    1.53531
134760.0000    1.14300
134800.0000    1.41178
134840.0000    2.05508
134880.0000    1.52551
134920.0000    1.70611
134960.0000    1.74371
135000.0000    1.22796
135040.0000    2.26735
135080.0000    1.43129
135120.0000    3.26917
135160.0000    3.21065
135200.0000    2.62121
135240.0000    2.22662
135280.0000    2.81984
135320.0000    1.91644
135360.0000    2.42011
135400.0000    2.27632
135440.0000    2.48951
135480.0000    3.04867
135520.0000    2.30699
135560.0000    2.10447
135600.0000    1.86226
135640.0000    2.43239
135680.0000    1.59241
135720.0000    1.75989
135760.0000    2.20160
135800.0000    2.88023
135840.0000    2.14350
135880.0000    3.69658
135920.0000    2.52095
135960.0000    2.49684
136000.0000    2.52336
136040.0000    1.87975
136080.0000    2.11523
136120.0000    2.28415
136160.0000    2.19968
136200.0000    2.67045
136240.0000    2.12801
136280.0000    2.67188
136320.0000    1.51143
136360.0000    2.64354
136400.0000    2.29839
136440.0000    2.82163
136480.0000    3.47632
136520.0000    2.88346
136560.0000    2.39999
136600.0000    3.19362
136640.0000    2.60714
136680.0000    2.80072
136720.0000    2.29808
136760.0000    3.60121
136800.0000    3.36223
136840.0000    2.83569
136880.0000    2.08480
136920.0000    2.49885
136960.0000    3.39310
137000.0000    2.69503
137040.0000    1.80925
137080.0000    1.80307
137120.0000    1.40409
137160.0000    2.85113
137200.0000    2.50182
137240.0000    2.94091
137280.0000    4.40431
137320.0000    2.52797
137360.0000    2.11099
137400.0000    3.13728
137440.0000    2.72269
137480.0000    3.89792
137520.0000    2.63208
137560.0000    3.52332
137600.0000    4.04534
137640.0000    3.39243
137680.0000    3.98098
137720.0000    3.14081
137760.0000    3.92402
137800.0000    2.81843
137840.0000    2.28097
137880.0000    1.43499
137920.0000    0.75012
137960.0000    1.44568
138000.0000    1.71168
138040.0000    1.76492
138080.0000    1.46886
138120.0000    2.68843
138160.0000    2.29715
138200.0000    3.64548
138240.0000    2.62943
138280.0000    2.94811
138320.0000    3.59629
138360.0000    3.63533
138400.0000    2.97844
138440.0000    2.98419
138480.0000    3.65958
138520.0000    4.22997
138560.0000    4.39605
138600.0000    4.70899
138640.0000    4.95591
138680.0000    4.96717
138720.0000    4.79254
138760.0000    4.86127
138800.0000    4.49606
138840.0000    4.32091
138880.0000    3.38194
138920.0000    4.06460
138960.0000    4.30942
139000.0000    4.44099
139040.0000    4.94986
139080.0000    4.67793
139120.0000    3.76727
139160.0000    3.34943
139200.0000    4.32434
139240.0000    2.59976
139280.0000    4.36816
139320.0000    3.11575
139360.0000    4.85368
139400.0000    3.62137
139440.0000    4.00020
139480.0000    2.30508
139520.0000    2.31278
139560.0000    1.83479
139600.0000    3.92217
139640.0000    3.40696
139680.0000    1.83769
139720.0000    2.60977
139760.0000    2.46341
139800.0000    3.54827
139840.0000    3.04768
139880.0000    2.50138
139920.0000    3.25293
139960.0000    1.74863
140000.0000    4.01418
140040.0000    3.58048
140080.0000    3.76914
140120.0000    3.49907
140160.0000    2.47461
140200.0000    2.68300
140240.0000    3.23437
140280.0000    2.64304
140320.0000    2.86980
140360.0000    3.28900
140400.0000    3.06890
140440.0000    2.52949
140480.0000    2.86268
140520.0000    3.03216
140560.0000    3.66581
140600.0000    2.97202
140640.0000    3.25234
140680.0000    2.89575
140720.0000    3.45356
140760.0000    1.14325
140800.0000    2.76850
140840.0000    2.65288
140880.0000    3.20529
140920.0000    2.76891
140960.0000    3.28688
141000.0000    1.66288
141040.0000    2.23417
141080.0000    2.50023
141120.0000    2.23791
141160.0000    3.06020
141200.0000    2.70937
141240.0000    2.56745
141280.0000    2.90114
141320.0000    2.31689
141360.0000    3.36012
141400.0000    2.78760
141440.0000    3.00193
141480.0000    4.00715
141520.0000    3.46929
141560.0000    3.59092
141600.0000    4.47896
141640.0000    4.00084
141680.0000    3.36710
141720.0000    2.71238
141760.0000    4.20651
141800.0000    3.22888
141840.0000    3.82198
141880.0000    3.82894
141920.0000    3.99145
141960.0000    2.97659
142000.0000    3.04850
142040.0000    2.97105
142080.0000    3.75159
142120.0000    2.48953
142160.0000    3.39293
142200.0000    3.83571
142240.0000    3.26496
142280.0000    3.47420
142320.0000    3.29705
142360.0000    4.57522
142400.0000    3.47779
142440.0000    4.01129
142480.0000    3.82128
142520.0000    3.63331
142560.0000    3.70184
142600.0000    3.87962
142640.0000    4.14913
142680.0000    4.44832
142720.0000    3.24933
142760.0000    3.25543
142800.0000    3.67990
142840.0000    2.68938
142880.0000    4.01065
142920.0000    2.56414
142960.0000    1.93202
143000.0000    2.03343
143040.0000    2.26097
143080.0000    3.15461
143120.0000    2.34777
143160.0000    1.84592
143200.0000    1.98053
143240.0000    2.34212
143280.0000    1.97249
143320.0000    1.82120
143360.0000    1.71866
143400.0000    1.45211
143440.0000    2.50360
143480.0000    2.89100
143520.0000    3.15482
143560.0000    2.86253
143600.0000    3.81040
143640.0000    2.87285
143680.0000    3.58160
143720.0000    2.55237
143760.0000    3.64731
143800.0000    3.50553
143840.0000    3.40773
143880.0000    3.12022
143920.0000    3.55183
143960.0000    4.06642
144000.0000    2.64224
144040.0000    3.82213
144080.0000    3.89617
144120.0000    3.46965
144160.0000    3.86707
144200.0000    3.87029
144240.0000    3.04698
144280.0000    2.50475
144320.0000    1.80387
144360.0000    1.22009
144400.0000    2.21133
144440.0000    3.72892
144480.0000    2.37373
144520.0000    2.51275
144560.0000    3.03965
144600.0000    2.55849
144640.0000    2.50003
144680.0000    3.11768
144720.0000    2.60772
144760.0000    2.50968
144800.0000    2.80389
144840.0000    4.11826
144880.0000    2.73801
144920.0000    3.68907
144960.0000    4.24784
145000.0000    3.49987
145040.0000    3.93542
145080.0000    3.27498
145120.0000    3.52008
145160.0000    4.22266
145200.0000    3.96759
145240.0000    3.86269
145280.0000    3.84928
145320.0000    3.29131
145360.0000    3.84913
145400.0000    4.70858
145440.0000    4.89881
145480.0000    4.44156
145520.0000    4.93396
145560.0000    4.64480
145600.0000    4.31816
145640.0000    4.60096
145680.0000    5.04365
145720.0000    4.45314
145760.0000    4.73440
145800.0000    3.17782
145840.0000    4.22510
145880.0000    3.37181
145920.0000    3.54887
145960.0000    3.41926
146000.0000    4.37712
146040.0000    4.19363
146080.0000    4.77819
146120.0000    4.15416
146160.0000    3.64589
146200.0000    3.07112
146240.0000    3.22979
146280.0000    2.90056
146320.0000    2.71728
146360.0000    2.01404
146400.0000    1.67927
146440.0000    2.02581
146480.0000    2.88300
146520.0000    2.41309
146560.0000    2.83795
146600.0000    4.26837
146640.0000    3.97304
146680.0000    2.86638
146720.0000    2.90787
146760.0000    2.55947
146800.0000    2.30750
146840.0000    2.15725
146880.0000    1.18376
146920.0000    0.21919
146960.0000    1.48137
147000.0000    1.61619
147040.0000    1.41277
147080.0000    1.05683
147120.0000    1.28838
147160.0000    0.47366
147200.0000    0.14920
147240.0000    0.43433
147280.0000    0.65070
147320.0000    1.05114
147360.0000    0.50840
147400.0000    1.29310
147440.0000   -0.06425
147480.0000   -0.41169
147520.0000   -0.12431
147560.0000    0.01141
147600.0000    1.14982
147640.0000    0.08930
147680.0000    1.21899
147720.0000    0.98262
147760.0000    1.14878
147800.0000    1.36638
147840.0000    2.58001
147880.0000    1.94927
147920.0000    2.47417
147960.0000    2.62556
148000.0000    2.36718
148040.0000    1.90720
148080.0000    2.37082
148120.0000    1.91496
148160.0000    1.36545
148200.0000    2.22570
148240.0000    2.31181
148280.0000    1.61298
148320.0000    2.54983
148360.0000    2.49751
148400.0000    2.38011
148440.0000    1.72225
148480.0000    0.42514
148520.0000    1.32365
148560.0000    0.93243
148600.0000    0.91960
148640.0000    1.04992
148680.0000    1.60525
148720.0000    1.02514
148760.0000    1.32773
148800.0000    1.45646
148840.0000    0.81811
148880.0000    0.86674
148920.0000    0.43809
148960.0000    1.16979
149000.0000    1.83491
149040.0000    1.30759
149080.0000    1.46213
149120.0000    1.31170
149160.0000    1.71135
149200.0000    2.08741
149240.0000    2.28415
149280.0000    2.27312
149320.0000    1.83817
149360.0000    1.56522
149400.0000    1.47621
149440.0000    1.96316
149480.0000    1.64422
149520.0000    1.74710
149560.0000    1.60242
149600.0000    1.59669
149640.0000    1.45399
149680.0000    1.00009
149720.0000    1.25428
149760.0000    1.31182
149800.0000    1.54736
149840.0000    1.22369
149880.0000    1.50260
149920.0000    1.50355
149960.0000    1.41474
150000.0000    0.93061
150040.0000    1.27308
150080.0000    1.37720
150120.0000    1.37342
150160.0000    1.37389
150200.0000    1.41228
150240.0000    0.74792
150280.0000    0.51998
150320.0000    1.23248
150360.0000    0.81391
150400.0000    1.07606
150440.0000    1.99078
150480.0000    1.35475
150520.0000    1.23203
150560.0000    0.40800
150600.0000    1.28565
150640.0000    0.86250
150680.0000    0.65409
150720.0000    0.26932
150760.0000    0.90270
150800.0000    1.07544
150840.0000    2.09362
150880.0000    1.81147
150920.0000    2.47266
150960.0000    2.63021
151000.0000    0.91764
151040.0000    1.27989
151080.0000    1.56089
151120.0000    0.67466
151160.0000    1.92484
151200.0000    1.59657
151240.0000    1.89650
151280.0000    1.71349
151320.0000    0.81431
151360.0000    1.44087
151400.0000    2.19926
151440.0000    1.83367
151480.0000    2.27775
151520.0000    1.77476
151560.0000    1.46254
151600.0000    1.17564
151640.0000    0.94674
151680.0000    1.12591
151720.0000    0.34695
151760.0000    1.88072
151800.0000    1.41455
151840.0000    1.71013
151880.0000    0.44576
151920.0000    0.09027
151960.0000    0.14072
152000.0000    0.55773
152040.0000    0.26206
152080.0000    1.14308
152120.0000    1.03387
152160.0000    0.59544
152200.0000    0.67853
152240.0000    1.10106
152280.0000    0.86787
152320.0000    1.43286
152360.0000    0.67230
152400.0000    1.66021
152440.0000    0.77281
152480.0000    1.58290
152520.0000    1.70144
152560.0000    1.79154
152600.0000    1.71886
152640.0000    1.18782
152680.0000    1.76797
152720.0000    1.23626
152760.0000    2.62847
152800.0000    2.07495
152840.0000    2.01188
152880.0000    2.01848
152920.0000    1.03620
152960.0000    1.54931
153000.0000    1.25797
153040.0000    2.25341
153080.0000    1.95585
153120.0000    1.58859
153160.0000    2.59900
153200.0000    2.59439
153240.0000    1.21277
153280.0000    1.50411
153320.0000    2.67917
153360.0000    2.56393
153400.0000    2.08182
153440.0000    2.39702
153480.0000    2.03433
153520.0000    2.02504
153560.0000    1.04418
153600.0000    1.70070
153640.0000    1.01849
153680.0000    1.35008
153720.0000    1.70661
153760.0000    1.93374
153800.0000    2.80917
153840.0000    3.12361
153880.0000    2.63145
153920.0000    2.39911
153960.0000    1.99039
154000.0000    2.99563
154040.0000    2.60943
154080.0000    2.43431
154120.0000    2.75543
154160.0000    2.70088
154200.0000    3.84824
154240.0000    1.94502
154280.0000    1.83659
154320.0000    0.89190
154360.0000    2.15156
154400.0000    1.12214
154440.0000    1.89822
154480.0000    2.31188
154520.0000    1.82545
154560.0000    1.52005
154600.0000    0.99940
154640.0000    0.73820
154680.0000    0.88824
154720.0000    0.37350
154760.0000    0.14829
154800.0000    0.89897
154840.0000    0.54716
154880.0000    0.88597
154920.0000    0.95276
154960.0000    0.87569
155000.0000    1.30429
155040.0000    1.36370
155080.0000    0.95327
155120.0000    0.36555
155160.0000    0.49703
155200.0000    0.91521
155240.0000    0.68040
155280.0000    1.58161
155320.0000    1.28354
155360.0000    1.50456
155400.0000    1.23551
155440.0000    0.61025
155480.0000    1.24875
155520.0000    0.43806
155560.0000    0.95929
155600.0000    1.18328
155640.0000    0.89915
155680.0000    2.63373
155720.0000    1.90002
155760.0000    2.25859
155800.0000    2.29459
155840.0000    1.57188
155880.0000    1.66188
155920.0000    2.41322
155960.0000    2.46142
156000.0000    2.34173
156040.0000    2.57632
156080.0000    1.65050
156120.0000    1.82726
156160.0000    1.26957
156200.0000    1.14995
156240.0000    0.88337
156280.0000    1.60022
156320.0000    1.05736
156360.0000    1.46381
156400.0000    1.09763
156440.0000    1.34741
156480.0000    1.32608
156520.0000    1.11690
156560.0000    0.60336
156600.0000    0.52602
156640.0000    0.13920
156680.0000    0.31110
156720.0000    0.93611
156760.0000    0.97039
156800.0000    1.30636
156840.0000    0.03987
156880.0000    0.64092
156920.0000    1.74681
156960.0000    1.32789
157000.0000    1.14214
157040.0000    1.31251
157080.0000    1.35835
157120.0000    2.31647
157160.0000    1.37137
157200.0000    1.77892
157240.0000    1.63497
157280.0000    1.51097
157320.0000    0.96802
157360.0000    1.01082
157400.0000    0.54513
157440.0000    0.98199
157480.0000    1.00907
157520.0000    0.92898
157560.0000    0.03577
157600.0000    1.05073
157640.0000    1.45556
157680.0000    0.65264
157720.0000    1.00402
157760.0000    1.24730
157800.0000    0.55495
157840.0000    1.07740
157880.0000    0.91185
157920.0000    1.67723
157960.0000    0.73607
158000.0000    0.92870
158040.0000    0.27642
158080.0000    1.43821
158120.0000    1.01326
158160.0000    2.43809
158200.0000    1.27345
158240.0000    1.24126
158280.0000    1.18135
158320.0000    1.68290
158360.0000    2.26236
158400.0000    1.03858
158440.0000    1.60908
158480.0000    1.67530
158520.0000    1.62145
158560.0000    1.89297
158600.0000    2.43816
158640.0000    2.24887
158680.0000    3.04851
158720.0000    1.20539
158760.0000    1.87265
158800.0000    2.65719
158840.0000    1.72866
158880.0000    3.39587
158920.0000    2.07106
158960.0000    2.82267
159000.0000    2.88886
159040.0000    3.86911
159080.0000    3.11744
159120.0000    3.22740
159160.0000    2.57664
159200.0000    2.96334
159240.0000    2.49750
159280.0000    2.43543
159320.0000    2.38440
159360.0000    1.92284
159400.0000    1.93844
159440.0000    2.06539
159480.0000    1.76077
159520.0000    1.99929
159560.0000    2.57734
159600.0000    2.02450
159640.0000    2.36630
159680.0000    2.14724
159720.0000    2.26290
159760.0000    2.47602
159800.0000    2.60059
159840.0000    2.76504
159880.0000    2.83855
159920.0000    2.56536
159960.0000    2.60449
160000.0000    2.61352
160040.0000    3.04045
160080.0000    2.88703
160120.0000    2.49970
160160.0000    2.98761
160200.0000    3.01399
160240.0000    2.05843
160280.0000    2.02256
160320.0000    1.84152
160360.0000    1.81641
160400.0000    1.29382
160440.0000    2.22840
160480.0000    2.31265
160520.0000    2.36095
160560.0000    2.31647
160600.0000    2.61041
160640.0000    2.16321
160680.0000    3.14143
160720.0000    2.96150
160760.0000    2.77352
160800.0000    1.84673
160840.0000    2.08998
160880.0000    2.70419
160920.0000    2.68768
160960.0000    2.50522
161000.0000    3.10321
161040.0000    2.97328
161080.0000    3.37934
161120.0000    2.75638
161160.0000    2.89251
161200.0000    2.92750
161240.0000    2.16847
161280.0000    2.11014
161320.0000    2.59049
161360.0000    2.51105
161400.0000    2.82888
161440.0000    3.82737
161480.0000    3.58995
161520.0000    2.63790
161560.0000    2.79701
161600.0000    2.20877
161640.0000    1.17430
161680.0000    1.65838
161720.0000    1.58100
161760.0000    0.62963
161800.0000    1.19453
161840.0000    1.77758
161880.0000    2.07679
161920.0000    1.55688
161960.0000    1.69728
162000.0000    2.52667
162040.0000    1.46195
162080.0000    1.83584
162120.0000    1.13520
162160.0000    1.60934
162200.0000    2.55303
162240.0000    1.66015
162280.0000    2.67220
162320.0000    2.34447
162360.0000    2.25455
162400.0000    1.44689
162440.0000    1.20441
162480.0000    1.70977
162520.0000    0.65852
162560.0000    2.19419
162600.0000    1.26593
162640.0000    2.15880
162680.0000    1.94529
162720.0000    0.54933
162760.0000    1.34071
162800.0000    0.62610
162840.0000    2.27851
162880.0000    1.71331
162920.0000    2.16798
162960.0000    2.35052
163000.0000    2.08971
163040.0000    1.84986
163080.0000    3.39390
163120.0000    3.00273
163160.0000    2.27274
163200.0000    2.13936
163240.0000    2.15268
163280.0000    1.48195
163320.0000    1.93694
163360.0000    1.83044
163400.0000    1.87535
163440.0000    1.93602
163480.0000    1.76353
163520.0000    2.11538
163560.0000    2.16655
163600.0000    1.72055
163640.0000    1.48875
163680.0000    1.61631
163720.0000    2.12150
163760.0000    1.84448
163800.0000    2.10764
163840.0000    2.28715
163880.0000    1.77881
163920.0000    2.16260
163960.0000    2.71109
164000.0000    2.13371
164040.0000    3.28960
164080.0000    1.37225
164120.0000    1.42521
164160.0000    2.28511
164200.0000    1.54471
164240.0000    0.90808
164280.0000    1.76410
164320.0000    2.43443
164360.0000    1.92444
164400.0000    2.12414
164440.0000    2.46889
164480.0000    2.34091
164520.0000    1.94406
164560.0000    1.19269
164600.0000    1.13953
164640.0000    1.51933
164680.0000    2.52284
164720.0000    2.30736
164760.0000    2.80504
164800.0000    2.21172
164840.0000    3.11665
164880.0000    2.53862
164920.0000    2.63519
164960.0000    2.10632
165000.0000    2.76125
165040.0000    3.00632
165080.0000    2.79445
165120.0000    2.18954
165160.0000    2.22952
165200.0000    3.08926
165240.0000    2.83384
165280.0000    1.86729
165320.0000    1.78344
165360.0000    1.59175
165400.0000    1.83018
165440.0000    1.23262
165480.0000    1.87378
165520.0000    1.68218
165560.0000    1.02176
165600.0000    1.50737
165640.0000    1.05858
165680.0000    1.11534
165720.0000    1.00421
165760.0000    1.21687
165800.0000    2.72592
165840.0000    2.12219
165880.0000    1.67822
165920.0000    2.30895
165960.0000    2.39660
166000.0000    2.19159
166040.0000    1.65751
166080.0000    3.10974
166120.0000    2.72545
166160.0000    2.21792
166200.0000    1.43257
166240.0000    1.61678
166280.0000    1.85535
166320.0000    2.31347
166360.0000    2.13927
166400.0000    1.60520
166440.0000    2.25175
166480.0000    3.10434
166520.0000    2.87811
166560.0000    2.08104
166600.0000    1.93932
166640.0000    2.25463
166680.0000    1.20476
166720.0000    1.02193
166760.0000    1.44203
166800.0000    1.18143
166840.0000    1.43106
166880.0000    0.90490
166920.0000    1.22947
166960.0000    2.05906
167000.0000    1.74155
167040.0000    2.42864
167080.0000    2.23776
167120.0000    1.51311
167160.0000    1.78910
167200.0000    0.85273
167240.0000    0.96728
167280.0000    1.65145
167320.0000    0.96661
167360.0000    1.24397
167400.0000    2.55116
167440.0000    2.16395
167480.0000    3.27464
167520.0000    2.61672
167560.0000    1.87770
167600.0000    2.54945
167640.0000    2.32605
167680.0000    1.95767
167720.0000    1.82275
167760.0000    1.84264
167800.0000    2.87544
167840.0000    1.80159
167880.0000    2.19474
167920.0000    0.97958
167960.0000    2.37033
168000.0000    1.24534
168040.0000    2.16510
168080.0000    3.33592
168120.0000    2.64403
168160.0000    3.50536
168200.0000    2.22166
168240.0000    2.46745
168280.0000    2.13212
168320.0000    2.39557
168360.0000    3.44297
168400.0000    2.54355
168440.0000    2.34203
168480.0000    2.90206
168520.0000    2.48939
168560.0000    1.93031
168600.0000    2.12232
168640.0000    2.20683
168680.0000    2.16911
168720.0000    2.11347
168760.0000    1.89962
168800.0000    2.29311
168840.0000    2.07045
168880.0000    1.95794
168920.0000    2.35485
168960.0000    2.28454
169000.0000    2.53565
169040.0000    3.12747
169080.0000    2.27820
169120.0000    2.01678
169160.0000    2.38103
169200.0000    1.90004
169240.0000    2.31788
169280.0000    2.41961
169320.0000    2.08617
169360.0000    1.67955
169400.0000    2.71474
169440.0000    1.95604
169480.0000    1.61885
169520.0000    3.51008
169560.0000    2.09119
169600.0000    2.75706
169640.0000    2.25779
169680.0000    3.05044
169720.0000    3.22346
169760.0000    3.26569
169800.0000    2.45949
169840.0000    3.68337
169880.0000    3.17428
169920.0000    2.76837
169960.0000    3.02406
170000.0000    2.93794
170040.0000    3.03379
170080.0000    2.59182
170120.0000    2.37372
170160.0000    2.48540
170200.0000    1.95819
170240.0000    1.40410
170280.0000    2.13420
170320.0000    1.33014
170360.0000    1.78810
170400.0000    1.97940
170440.0000    2.10952
170480.0000    2.34881
170520.0000    1.41952
170560.0000    1.04668
170600.0000    1.79232
170640.0000    1.57238
170680.0000    2.09662
170720.0000    2.54290
170760.0000    1.46893
170800.0000    1.30820
170840.0000    1.83780
170880.0000    1.63573
170920.0000    1.83354
170960.0000    1.30768
171000.0000    2.50300
171040.0000    1.65179
171080.0000    2.29864
171120.0000    2.20983
171160.0000    2.08162
171200.0000    2.25518
171240.0000    1.96019
171280.0000    1.18342
171320.0000    2.15254
171360.0000    2.73431
171400.0000    2.04095
171440.0000    2.31737
171480.0000    2.06613
171520.0000    1.30634
171560.0000    2.03960
171600.0000    1.61562
171640.0000    1.37663
171680.0000    0.35488
171720.0000    1.66705
171760.0000    1.56039
171800.0000    1.35837
171840.0000    2.03947
171880.0000    2.99442
171920.0000    2.33714
171960.0000    2.15136
172000.0000    2.61183
172040.0000    2.62828
172080.0000    2.87424
172120.0000    2.61403
172160.0000    2.36752
172200.0000    2.38928
172240.0000    2.93698
172280.0000    2.32672
172320.0000    1.64933
172360.0000    1.57251
172400.0000    1.53338
172440.0000    1.84960
172480.0000    1.58678
172520.0000    0.94811
172560.0000    0.81209
172600.0000    1.96660
172640.0000    2.06559
172680.0000    1.24253
172720.0000    2.33304
172760.0000    2.92160
172800.0000    2.70081
172840.0000    2.34273
172880.0000    1.72844
172920.0000    1.48336
172960.0000    1.19762
173000.0000    1.31824
173040.0000    1.21668
173080.0000    1.67507
173120.0000    1.94458
173160.0000    1.81495
173200.0000    1.97254
173240.0000    1.77629
173280.0000    1.75845
173320.0000    1.31450
173360.0000    1.14413
173400.0000    1.65945
173440.0000    1.40004
173480.0000    1.73140
173520.0000    2.11697
173560.0000    2.07333
173600.0000    2.20273
173640.0000    1.82126
173680.0000    1.96672
173720.0000    1.73033
173760.0000    1.70650
173800.0000    1.82457
173840.0000    1.95649
173880.0000    1.32285
173920.0000    1.59388
173960.0000    0.91933
174000.0000    2.02330
174040.0000    1.90138
174080.0000    1.47677
174120.0000    1.80278
174160.0000    1.85682
174200.0000    2.36881
174240.0000    2.19095
174280.0000    2.07778
174320.0000    2.01293
174360.0000    2.62780
174400.0000    2.70929
174440.0000    2.60964
174480.0000    2.37457
174520.0000    2.87136
174560.0000    2.14684
174600.0000    2.22531
174640.0000    1.93485
174680.0000    2.13373
174720.0000    1.86664
174760.0000    2.24849
174800.0000    1.58201
174840.0000    2.12294
174880.0000    2.14562
174920.0000    1.77740
174960.0000    2.14041
175000.0000    2.11709
175040.0000    2.48868
175080.0000    2.82157
175120.0000    1.97787
175160.0000    2.52219
175200.0000    2.16071
175240.0000    1.31151
175280.0000    2.09022
175320.0000    2.37865
175360.0000    1.17359
175400.0000    1.46629
175440.0000    1.14345
175480.0000    1.00127
175520.0000    0.90186
175560.0000    1.90437
175600.0000    2.28824
175640.0000    2.79339
175680.0000    2.27072
175720.0000    2.34914
175760.0000    2.77431
175800.0000    2.65702
175840.0000    2.37642
175880.0000    1.61177
175920.0000    1.02813
175960.0000    1.84038
176000.0000    1.82791
176040.0000    2.12549
176080.0000    1.83644
176120.0000    1.39266
176160.0000    1.65651
176200.0000    1.54364
176240.0000    1.87772
176280.0000    1.30304
176320.0000    1.77272
176360.0000    1.89321
176400.0000    1.52088
176440.0000    1.31560
176480.0000    1.75412
176520.0000    1.62688
176560.0000    2.11820
176600.0000    1.13878
176640.0000    1.46966
176680.0000    1.76185
176720.0000    1.29972
176760.0000    1.31360
176800.0000    0.77604
176840.0000    1.78166
176880.0000    0.96864
176920.0000    1.48333
176960.0000    2.06507
177000.0000    1.77352
177040.0000    1.83628
177080.0000    1.25422
177120.0000    1.19961
177160.0000    1.58272
177200.0000    0.50836
177240.0000    1.36231
177280.0000    2.16631
177320.0000    1.59678
177360.0000    1.22529
177400.0000    0.71765
177440.0000    0.89876
177480.0000    1.21622
177520.0000    0.21465
177560.0000    0.51364
177600.0000    0.70660
177640.0000    0.41691
177680.0000    0.19571
177720.0000   -0.40760
177760.0000    0.50278
177800.0000    0.57466
177840.0000    0.22154
177880.0000    0.33908
177920.0000    1.54508
177960.0000    0.64892
178000.0000    0.86335
178040.0000    0.97854
178080.0000    0.98896
178120.0000    1.71064
178160.0000    0.89770
178200.0000    1.58383
178240.0000    0.85151
178280.0000    0.79375
178320.0000    1.09743
178360.0000    1.71154
178400.0000    1.76413
178440.0000    1.68455
178480.0000    1.72253
178520.0000    2.65609
178560.0000    0.73514
178600.0000    0.85443
178640.0000    1.10520
178680.0000    1.41577
178720.0000    0.68939
178760.0000    1.25067
178800.0000    1.16348
178840.0000    0.48148
178880.0000    0.89918
178920.0000    0.08740
178960.0000    0.37450
179000.0000   -0.28465
179040.0000    1.20804
179080.0000    0.29315
179120.0000   -0.04189
179160.0000    0.48456
179200.0000    1.24940
179240.0000    1.41664
179280.0000    1.60439
179320.0000    1.23281
179360.0000    1.86111
179400.0000    1.69524
179440.0000    2.21493
179480.0000    1.34361
179520.0000    2.17322
179560.0000    1.98798
179600.0000    2.08094
179640.0000    2.35897
179680.0000    1.52053
179720.0000    0.58977
179760.0000    1.61018
179800.0000    1.62928
179840.0000    1.22926
179880.0000    1.73436
179920.0000    2.10486
179960.0000    1.77151
180000.0000    0.97369
180040.0000    0.65298
180080.0000    1.33063
180120.0000    1.48307
180160.0000    1.71287
180200.0000    1.69609
180240.0000    1.33170
180280.0000    1.16884
180320.0000    1.38742
180360.0000    1.34467
180400.0000    1.04105
180440.0000    0.74100
180480.0000    0.74495
180520.0000    1.55198
180560.0000    1.60594
180600.0000    0.96775
180640.0000    0.80363
180680.0000    0.04732
180720.0000    0.92798
180760.0000    0.67139
180800.0000    0.08807
180840.0000    0.72490
180880.0000    1.24638
180920.0000    0.48941
180960.0000    1.87943
181000.0000    1.52969
181040.0000    0.87295
181080.0000    1.06979
181120.0000    0.61295
181160.0000    0.54727
181200.0000    0.89244
181240.0000    0.65930
181280.0000    0.22597
181320.0000    0.92475
181360.0000    1.44890
181400.0000    1.32623
181440.0000    1.73710
181480.0000    1.05549
181520.0000    0.91193
181560.0000    1.36039
181600.0000    1.56360
181640.0000    1.11981
181680.0000    1.01812
181720.0000    1.20032
181760.0000    0.95418
181800.0000    1.77956
181840.0000    2.05994
181880.0000    1.59728
181920.0000    1.14806
181960.0000    1.63064
182000.0000    1.48480
182040.0000    0.52052
182080.0000    1.94564
182120.0000    0.88508
182160.0000    0.70892
182200.0000    0.16748
182240.0000    0.40075
182280.0000    0.64714
182320.0000    1.60777
182360.0000    1.44695
182400.0000    1.01372
182440.0000    0.54448
182480.0000    2.15974
182520.0000    2.05938
182560.0000    1.40287
182600.0000    0.43288
182640.0000    0.58435
182680.0000    0.85482
182720.0000    1.50180
182760.0000    1.88411
182800.0000    1.91498
182840.0000    1.00094
182880.0000    1.95973
182920.0000    2.34352
182960.0000    2.27802
183000.0000    2.36777
183040.0000    2.31842
183080.0000    0.69523
183120.0000    1.82191
183160.0000    1.74291
183200.0000    2.57604
183240.0000    2.02615
183280.0000    1.70324
183320.0000    2.36570
183360.0000    1.75922
183400.0000    1.53170
183440.0000    0.96242
183480.0000    1.82554
183520.0000    1.95750
183560.0000    2.29260
183600.0000    1.87499
183640.0000    2.62063
183680.0000    2.51072
183720.0000    2.13155
183760.0000    1.58919
183800.0000    1.79008
183840.0000    2.29963
183880.0000    2.72957
183920.0000    2.70462
183960.0000    2.74315
184000.0000    2.08466
184040.0000    1.94620
184080.0000    2.19050
184120.0000    2.97780
184160.0000    2.38592
184200.0000    1.66083
184240.0000    1.77545
184280.0000    1.70101
184320.0000    1.35912
184360.0000    1.67766
184400.0000    1.54959
184440.0000    2.59076
184480.0000    1.78397
184520.0000    1.88903
184560.0000    1.45628
184600.0000    1.77991
184640.0000    1.74859
184680.0000    1.50248
184720.0000    1.93389
184760.0000    2.93944
184800.0000    2.28263
184840.0000    2.56635
184880.0000    1.94716
184920.0000    1.66937
184960.0000    2.40905
185000.0000    2.40193
185040.0000    2.21349
185080.0000    3.00399
185120.0000    2.56971
185160.0000    2.16791
185200.0000    1.98082
185240.0000    1.57475
185280.0000    2.34302
185320.0000    1.81104
185360.0000    2.08774
185400.0000    2.34963
185440.0000    2.22008
185480.0000    2.57789
185520.0000    2.87703
185560.0000    2.74984
185600.0000    1.64394
185640.0000    2.85966
185680.0000    2.70002
185720.0000    2.52195
185760.0000    2.76437
185800.0000    1.96389
185840.0000    1.51551
185880.0000    2.82660
185920.0000    2.77329
185960.0000    3.30163
186000.0000    2.29561
186040.0000    2.43773
186080.0000    2.78654
186120.0000    2.11593
186160.0000    2.84670
186200.0000    3.00330
186240.0000    2.55803
186280.0000    1.52202
186320.0000    1.84869
186360.0000    1.48326
186400.0000    2.17030
186440.0000    1.30568
186480.0000    1.39818
186520.0000    1.95607
186560.0000    1.59845
186600.0000    2.19520
186640.0000    1.71601
186680.0000    2.77978
186720.0000    2.18797
186760.0000    1.28659
186800.0000    1.59624
186840.0000    2.07008
186880.0000    2.52465
186920.0000    2.52480
186960.0000    2.45758
187000.0000    2.62111
187040.0000    2.69174
187080.0000    2.22126
187120.0000    3.03473
187160.0000    3.37886
187200.0000    2.59892
187240.0000    2.94737
187280.0000    1.80395
187320.0000    1.01881
187360.0000    1.99138
187400.0000    2.51649
187440.0000    1.53255
187480.0000    2.02740
187520.0000    2.43672
187560.0000    2.24465
187600.0000    2.39784
187640.0000    2.21080
187680.0000    1.71163
187720.0000    1.95837
187760.0000    2.05329
187800.0000    2.47420
187840.0000    2.66111
187880.0000    3.01122
187920.0000    2.37643
187960.0000    2.15809
188000.0000    2.78624
188040.0000    3.03715
188080.0000    1.74864
188120.0000    3.38195
188160.0000    2.85281
188200.0000    2.73604
188240.0000    2.44220
188280.0000    2.70036
188320.0000    1.96608
188360.0000    2.49845
188400.0000    2.18856
188440.0000    2.57073
188480.0000    2.02906
188520.0000    2.13735
188560.0000    2.10142
188600.0000    2.42574
188640.0000    2.57801
188680.0000    2.81510
188720.0000    2.81783
188760.0000    2.11675
188800.0000    1.99363
188840.0000    1.99961
188880.0000    2.86023
188920.0000    1.76967
188960.0000    2.27557
189000.0000    2.09315
189040.0000    2.35464
189080.0000    2.00387
189120.0000    2.75355
189160.0000    1.77248
189200.0000    2.73505
189240.0000    3.00359
189280.0000    3.21218
189320.0000    2.87328
189360.0000    2.71770
189400.0000    2.77125
189440.0000    3.34322
189480.0000    3.66598
189520.0000    2.28035
189560.0000    2.46361
189600.0000    3.05747
189640.0000    2.07028
189680.0000    2.91587
189720.0000    2.46256
189760.0000    2.27789
189800.0000    2.89508
189840.0000    1.98714
189880.0000    2.74201
189920.0000    2.29822
189960.0000    2.06033
190000.0000    2.24396
190040.0000    2.41696
190080.0000    2.24738
190120.0000    2.03491
190160.0000    2.56709
190200.0000    2.22013
190240.0000    2.75862
190280.0000    2.82688
190320.0000    3.18563
190360.0000    1.93476
190400.0000    2.68839
190440.0000    2.19828
190480.0000    2.79815
190520.0000    1.77138
190560.0000    1.81754
190600.0000    2.44915
190640.0000    1.87659
190680.0000    2.09292
190720.0000    1.62482
190760.0000    1.53522
190800.0000    1.31594
190840.0000    2.24628
190880.0000    2.52427
190920.0000    3.20550
190960.0000    3.56089
191000.0000    2.74725
191040.0000    2.65298
191080.0000    2.66281
191120.0000    3.36385
191160.0000    2.98587
191200.0000    3.15620
191240.0000    2.47186
191280.0000    3.44335
191320.0000    3.41066
191360.0000    2.60388
191400.0000    2.57878
191440.0000    3.00020
191480.0000    2.85983
191520.0000    2.64417
191560.0000    2.97875
191600.0000    2.17687
191640.0000    2.76936
191680.0000    2.81008
191720.0000    2.48788
191760.0000    2.39101
191800.0000    2.89824
191840.0000    2.46874
191880.0000    2.12673
191920.0000    2.00597
191960.0000    3.14999
192000.0000    2.25965
192040.0000    3.07007
192080.0000    2.25533
192120.0000    2.64799
192160.0000    2.25061
192200.0000    2.47703
192240.0000    2.23944
192280.0000    2.72816
192320.0000    3.22345
192360.0000    2.86363
192400.0000    2.92401
192440.0000    2.74528
192480.0000    2.69691
192520.0000    2.68816
192560.0000    2.84665
192600.0000    2.71872
192640.0000    3.42172
192680.0000    2.88329
192720.0000    2.73006
192760.0000    3.78565
192800.0000    3.02609
192840.0000    1.71253
192880.0000    3.40512
192920.0000    2.41759
192960.0000    2.95381
193000.0000    3.00668
193040.0000    2.63537
193080.0000    2.55848
193120.0000    3.14172
193160.0000    2.34588
193200.0000    2.45024
193240.0000    3.42789
193280.0000    3.59437
193320.0000    2.71474
193360.0000    3.16903
193400.0000    2.83735
193440.0000    3.00271
193480.0000    2.50820
193520.0000    2.14981
193560.0000    2.06672
193600.0000    2.78404
193640.0000    2.81401
193680.0000    2.50668
193720.0000    2.89444
193760.0000    2.99182
193800.0000    2.27471
193840.0000    2.71336
193880.0000    2.54735
193920.0000    3.02357
193960.0000    3.01427
194000.0000    2.42670
194040.0000    2.13735
194080.0000    2.00288
194120.0000    2.27656
194160.0000    2.11157
194200.0000    3.50969
194240.0000    2.93517
194280.0000    2.98065
194320.0000    2.72874
194360.0000    2.70955
194400.0000    2.87046
194440.0000    3.26014
194480.0000    2.35077
194520.0000    2.70828
194560.0000    3.13241
194600.0000    1.79942
194640.0000    2.47982
194680.0000    2.53309
194720.0000    1.95305
194760.0000    1.91398
194800.0000    1.88027
194840.0000    0.96104
194880.0000    0.82119
194920.0000    1.43594
194960.0000    1.53080
195000.0000    1.64822
195040.0000    1.89845
195080.0000    2.84687
195120.0000    2.61668
195160.0000    1.66337
195200.0000    1.47915
195240.0000    1.02716
195280.0000    0.94233
195320.0000    1.37200
195360.0000    0.92271
195400.0000    0.83020
195440.0000    1.17504
195480.0000    1.79186
195520.0000    0.50793
195560.0000    0.07583
195600.0000    0.57052
195640.0000    1.09666
195680.0000    0.73311
195720.0000    0.92103
195760.0000    1.02519
195800.0000    2.66033
195840.0000    2.12124
195880.0000    2.42243
195920.0000    2.68952
195960.0000    3.17985
196000.0000    2.57686
196040.0000    2.42813
196080.0000    1.87684
196120.0000    1.88582
196160.0000    1.95454
196200.0000    1.70726
196240.0000    2.02621
196280.0000    1.65601
196320.0000    1.92999
196360.0000    1.08555
196400.0000    1.25409
196440.0000    2.13564
196480.0000    2.52020
196520.0000    2.87479
196560.0000    1.64639
196600.0000    1.65526
196640.0000    1.92827
196680.0000    2.36921
196720.0000    2.46098
196760.0000    1.99738
196800.0000    1.44476
196840.0000    1.30032
196880.0000    2.12010
196920.0000    2.36665
196960.0000    2.52019
197000.0000    3.19266
197040.0000    2.51517
197080.0000    1.08795
197120.0000    1.55958
197160.0000    1.65996
197200.0000    1.86782
197240.0000    1.27094
197280.0000    1.94011
197320.0000    2.05446
197360.0000    1.88736
197400.0000    1.44777
197440.0000    1.23394
197480.0000    0.91103
197520.0000    0.86012
197560.0000    1.29392
197600.0000    0.91903
197640.0000    0.95171
197680.0000    1.07748
197720.0000    1.39701
197760.0000    1.86158
197800.0000    2.06829
197840.0000    2.58021
197880.0000    1.28033
197920.0000    2.17054
197960.0000    2.13813
198000.0000    1.31054
198040.0000    1.82572
198080.0000    0.67236
198120.0000    1.58301
198160.0000    1.64210
198200.0000    0.77895
198240.0000    0.98249
198280.0000    1.44293
198320.0000    2.38889
198360.0000    1.41912
198400.0000    1.60764
198440.0000    1.04197
198480.0000    1.24428
198520.0000    2.45895
198560.0000    1.93624
198600.0000    0.76921
198640.0000    0.72934
198680.0000    1.39861
198720.0000    0.80926
198760.0000    1.36128
198800.0000    2.10115
198840.0000    1.38936
198880.0000    0.38706
198920.0000    1.11150
198960.0000    1.01729
199000.0000    0.10991
199040.0000    0.27915
199080.0000    1.18122
199120.0000    1.70167
199160.0000    0.90958
199200.0000    0.12476
199240.0000    0.11924
199280.0000    0.83216
199320.0000    0.52330
199360.0000    1.68878
199400.0000    1.34275
199440.0000    1.05994
199480.0000    0.85956
199520.0000    0.96353
199560.0000    1.25280
199600.0000    0.78230
199640.0000    1.26176
199680.0000    0.98491
199720.0000    0.31766
199760.0000    1.05681
199800.0000    1.13713
199840.0000    1.20695
199880.0000    1.50812
199920.0000    1.57862
199960.0000    2.58950
200000.0000    1.42322
200040.0000    1.78036
200080.0000    1.26493
200120.0000    0.79911
200160.0000    2.19618
200200.0000    2.49641
200240.0000    2.81329
200280.0000    2.03954
200320.0000    2.80125
200360.0000    2.47097
200400.0000    2.43641
200440.0000    1.84785
200480.0000    1.87808
200520.0000    1.31045
200560.0000    1.76886
200600.0000    1.94995
200640.0000    1.81139
200680.0000    2.47358
200720.0000    2.01359
200760.0000    2.32966
200800.0000    1.96013
200840.0000    2.94725
200880.0000    2.97842
200920.0000    2.30498
200960.0000    2.83444
201000.0000    2.34993
201040.0000    2.25183
201080.0000    2.13476
201120.0000    2.16096
201160.0000    1.71254
201200.0000    1.20597
201240.0000    2.36231
201280.0000    1.54089
201320.0000    1.71246
201360.0000    1.64335
201400.0000    2.65283
201440.0000    2.43899
201480.0000    2.48285
201520.0000    2.84643
201560.0000    3.56602
201600.0000    3.04178
201640.0000    2.41646
201680.0000    2.24572
201720.0000    2.75182
201760.0000    2.57749
201800.0000    1.59077
201840.0000    2.10443
201880.0000    1.71759
201920.0000    2.45110
201960.0000    2.11610
202000.0000    2.24245
202040.0000    1.71723
202080.0000    1.06307
202120.0000    1.84516
202160.0000    1.47826
202200.0000    2.61191
202240.0000    2.26153
202280.0000    1.80646
202320.0000    2.27179
202360.0000    2.22010
202400.0000    1.24583
202440.0000    2.24159
202480.0000    2.76527
202520.0000    2.66825
202560.0000    1.77895
202600.0000    1.94252
202640.0000    2.02860
202680.0000    1.53202
202720.0000    1.65051
202760.0000    1.02421
202800.0000    1.91069
202840.0000    1.89109
202880.0000    1.41613
202920.0000    1.00091
202960.0000    1.56411
203000.0000    1.18399
203040.0000    0.79263
203080.0000    1.18164
203120.0000    1.93016
203160.0000    2.09319
203200.0000    0.92251
203240.0000    2.18123
203280.0000    1.15257
203320.0000    1.91073
203360.0000    0.65097
203400.0000    0.96557
203440.0000    0.04192
203480.0000    0.70641
203520.0000    1.46384
203560.0000    1.02345
203600.0000    1.54646
203640.0000    0.78582
203680.0000    1.90730
203720.0000    1.64388
203760.0000    2.37192
203800.0000    2.40375
203840.0000    1.78837
203880.0000    1.82697
203920.0000    1.76883
203960.0000    2.08114
204000.0000    2.20033
204040.0000    2.21316
204080.0000    0.57724
204120.0000    0.39882
204160.0000    0.91913
204200.0000    0.27822
204240.0000    1.74977
204280.0000    0.61678
204320.0000    1.48158
204360.0000    1.47183
204400.0000    2.07429
204440.0000    1.49962
204480.0000    2.06184
204520.0000    0.81912
204560.0000    0.96330
204600.0000    1.54934
204640.0000    1.01439
204680.0000    1.39831
204720.0000    1.24729
204760.0000    1.70416
204800.0000    1.50315
204840.0000    1.49557
204880.0000    1.71769
204920.0000    1.62567
204960.0000    1.79617
205000.0000    1.07509
205040.0000    1.66171
205080.0000    0.77454
205120.0000    0.60446
205160.0000    1.28325
205200.0000    1.14880
205240.0000    1.11022
205280.0000    1.54917
205320.0000    0.53509
205360.0000    1.38543
205400.0000    0.91107
205440.0000    0.68367
205480.0000    1.71919
205520.0000    1.22184
205560.0000    0.61972
205600.0000    1.72048
205640.0000    2.66548
205680.0000    1.83293
205720.0000    2.19856
205760.0000    0.49806
205800.0000    1.51802
205840.0000    2.26878
205880.0000    1.78248
205920.0000    1.03074
205960.0000    0.87592
206000.0000    1.29998
206040.0000    0.70125
206080.0000    0.84730
206120.0000    1.19842
206160.0000    1.97041
206200.0000    1.04470
206240.0000    1.55241
206280.0000    1.92494
206320.0000    0.60339
206360.0000    1.01249
206400.0000    0.68199
206440.0000    0.16734
206480.0000    1.19303
206520.0000    0.47523
206560.0000    1.05002
206600.0000    1.25672
206640.0000    1.81401
206680.0000    1.57269
206720.0000    1.83170
206760.0000    2.17984
206800.0000    2.41403
206840.0000    1.92820
206880.0000    2.89375
206920.0000    2.34524
206960.0000    2.37233
207000.0000    2.20348
207040.0000    1.91963
207080.0000    2.15136
207120.0000    2.24731
207160.0000    3.08686
207200.0000    2.65980
207240.0000    2.12532
207280.0000    2.34786
207320.0000    2.08122
207360.0000    1.67495
207400.0000    1.46039
207440.0000    1.53828
207480.0000    2.00717
207520.0000    2.16831
207560.0000    1.90495
207600.0000    2.48838
207640.0000    1.91802
207680.0000    2.04536
207720.0000    2.46923
207760.0000    2.20933
207800.0000    1.59865
207840.0000    0.67801
207880.0000    2.78527
207920.0000    2.89034
207960.0000    2.61474
208000.0000    1.73838
208040.0000    2.63315
208080.0000    1.98287
208120.0000    2.07205
208160.0000    2.94107
208200.0000    3.27333
208240.0000    2.95929
208280.0000    2.78374
208320.0000    2.59094
208360.0000    2.98285
208400.0000    2.89094
208440.0000    2.37204
208480.0000    2.63461
208520.0000    1.77522
208560.0000    3.13078
208600.0000    3.14754
208640.0000    2.14801
208680.0000    2.18873
208720.0000    1.37798
208760.0000    1.24561
208800.0000    1.89108
208840.0000    2.37070
208880.0000    1.98290
208920.0000    1.32940
208960.0000    1.46460
209000.0000    2.24037
209040.0000    1.18014
209080.0000    3.31866
209120.0000    1.79618
209160.0000    2.40779
209200.0000    2.20447
209240.0000    2.84761
209280.0000    1.53289
209320.0000    2.87929
209360.0000    3.63024
209400.0000    2.62281
209440.0000    2.89169
209480.0000    2.28782
209520.0000    3.41922
209560.0000    3.47914
209600.0000    3.73874
209640.0000    2.83701
209680.0000    2.77856
209720.0000    2.78543
209760.0000    2.77382
209800.0000    2.91249
209840.0000    1.47893
209880.0000    2.62837
209920.0000    2.33682
209960.0000    2.91800
210000.0000    1.60842
210040.0000    1.78493
210080.0000    3.37037
210120.0000    2.56310
210160.0000    3.03974
210200.0000    3.21758
210240.0000    2.30763
210280.0000    3.31858
210320.0000    3.38201
210360.0000    3.04239
210400.0000    3.93317
210440.0000    2.79588
210480.0000    3.32674
210520.0000    3.41620
210560.0000    3.05692
210600.0000    3.48698
210640.0000    3.48087
210680.0000    3.94825
210720.0000    3.52488
210760.0000    3.12397
210800.0000    3.07332
210840.0000    4.19496
210880.0000    3.96475
210920.0000    2.86919
210960.0000    2.13657
211000.0000    2.33066
211040.0000    0.94227
211080.0000    0.53507
211120.0000    0.83390
211160.0000    1.70256
211200.0000    1.47853
211240.0000    1.67253
211280.0000    2.31531
211320.0000    1.75655
211360.0000    1.56431
211400.0000    2.59674
211440.0000    1.25893
211480.0000    1.12043
211520.0000    2.07097
211560.0000    2.47131
211600.0000    2.14838
211640.0000    2.12425
211680.0000    1.19935
211720.0000    0.73228
211760.0000    1.15574
211800.0000    1.38126
211840.0000    1.66146
211880.0000    1.77422
211920.0000    1.39050
211960.0000    2.02126
212000.0000    2.12330
212040.0000    1.53272
212080.0000    0.83855
212120.0000    0.14931
212160.0000    1.39419
212200.0000    1.31367
212240.0000    0.90191
212280.0000    0.16956
212320.0000    1.25714
212360.0000    1.29918
212400.0000    1.26571
212440.0000    0.81331
212480.0000    0.56458
212520.0000    1.27212
212560.0000    1.52786
212600.0000    0.96333
212640.0000    1.44246
212680.0000    2.24970
212720.0000    1.55715
212760.0000    1.14810
212800.0000    1.13551
212840.0000    1.09203
212880.0000    2.53445
212920.0000    2.34378
212960.0000    2.14853
213000.0000    0.88288
213040.0000    2.75951
213080.0000    2.27065
213120.0000    1.53056
213160.0000    2.08042
213200.0000    1.14989
213240.0000    1.60245
213280.0000    1.42816
213320.0000    2.37106
213360.0000    2.36617
213400.0000    2.61110
213440.0000    3.06338
213480.0000    2.76689
213520.0000    2.77305
213560.0000    2.86432
213600.0000    3.07880
213640.0000    2.34225
213680.0000    3.25762
213720.0000    2.53610
213760.0000    2.79602
213800.0000    3.26290
213840.0000    2.99912
213880.0000    2.50797
213920.0000    2.76261
213960.0000    3.37618
214000.0000    3.55477
214040.0000    3.40632
214080.0000    3.57932
214120.0000    2.57817
214160.0000    2.80394
214200.0000    3.38016
214240.0000    2.85345
214280.0000    2.96514
214320.0000    3.00637
214360.0000    3.16761
214400.0000    3.55185
214440.0000    2.69741
214480.0000    2.28575
214520.0000    2.03367
214560.0000    1.36999
214600.0000    1.66551
214640.0000    2.05780
214680.0000    1.81807
214720.0000    0.75988
214760.0000    1.73767
214800.0000    2.23762
214840.0000    2.05352
214880.0000    2.47992
214920.0000    2.23714
214960.0000    1.71366
215000.0000    1.11528
215040.0000    1.93698
215080.0000    1.73796
215120.0000    2.72689
215160.0000    3.25117
215200.0000    2.86772
215240.0000    3.80904
215280.0000    2.78425
215320.0000    1.36508
215360.0000    2.03254
215400.0000    1.63042
215440.0000    2.23414
215480.0000    2.55370
215520.0000    3.76472
215560.0000    4.12722
215600.0000    2.21551
215640.0000    1.88182
215680.0000    1.77471
215720.0000    2.08014
215760.0000    1.41269
215800.0000    1.19628
215840.0000    1.86258
215880.0000    1.41802
215920.0000    2.62591
215960.0000    1.96698
216000.0000    3.15294
216040.0000    2.32317
216080.0000    1.59519
216120.0000    2.94822
216160.0000    3.46861
216200.0000    3.95155
216240.0000    3.99047
216280.0000    3.89306
216320.0000    3.87151
216360.0000    4.08796
216400.0000    3.36241
216440.0000    3.19282
216480.0000    2.96698
216520.0000    2.70691
216560.0000    2.94361
216600.0000    3.01358
216640.0000    2.16196
216680.0000    3.02121
216720.0000    2.06756
216760.0000    2.82044
216800.0000    2.55548
216840.0000    1.34436
216880.0000    1.63024
216920.0000    2.06591
216960.0000    1.53878
217000.0000    2.77996
217040.0000    3.58530
217080.0000    2.08791
217120.0000    2.17407
217160.0000    2.73611
217200.0000    1.79103
217240.0000    2.84531
217280.0000    2.08059
217320.0000    1.36754
217360.0000    1.37929
217400.0000    2.07094
217440.0000    1.50828
217480.0000    1.48824
217520.0000    1.01682
217560.0000    0.81555
217600.0000    0.88872
217640.0000    1.33025
217680.0000    2.20478
217720.0000    1.88669
217760.0000    2.52385
217800.0000    2.42025
217840.0000    2.88062
217880.0000    2.65250
217920.0000    2.47905
217960.0000    1.35171
218000.0000    1.93850
218040.0000    2.67009
218080.0000    1.97513
218120.0000    1.83593
218160.0000    2.02860
218200.0000    1.07139
218240.0000    1.78329
218280.0000    2.02277
218320.0000    2.37948
218360.0000    3.24420
218400.0000    2.46671
218440.0000    2.90218
218480.0000    2.84636
218520.0000    2.19907
218560.0000    1.85210
218600.0000    1.59857
218640.0000    0.89387
218680.0000    2.17091
218720.0000    1.24551
218760.0000    1.24182
218800.0000    1.17227
218840.0000    0.27015
218880.0000    0.19480
218920.0000    0.69144
218960.0000    1.33916
219000.0000    0.71988
219040.0000    1.63201
219080.0000    0.86773
219120.0000    2.57101
219160.0000    2.04500
219200.0000    1.94471
219240.0000    1.14795
219280.0000    0.08698
219320.0000    0.36638
219360.0000    1.08994
219400.0000    1.02210
219440.0000    0.98148
219480.0000    0.90271
219520.0000    0.88480
219560.0000    0.69486
219600.0000    2.21706
219640.0000    1.25192
219680.0000    0.57649
219720.0000    1.54943
219760.0000    1.57911
219800.0000    1.27055
219840.0000    0.62163
219880.0000    0.69280
219920.0000    0.06696
219960.0000    0.99963
220000.0000    0.54019
220040.0000   -0.13429
220080.0000    0.55881
220120.0000    1.50274
220160.0000    0.64129
220200.0000    0.64517
220240.0000    0.36701
220280.0000    1.45975
220320.0000   -0.42609
220360.0000    0.82817
220400.0000    0.46525
220440.0000   -0.20114
220480.0000    0.22742
220520.0000    1.74749
220560.0000    1.79928
220600.0000    2.39501
220640.0000    1.50694
220680.0000    1.24697
220720.0000    1.75619
220760.0000    1.14965
220800.0000    0.79116
220840.0000    0.24853
220880.0000    1.09953
220920.0000    1.18416
220960.0000    0.94249
221000.0000    1.23226
221040.0000    1.44394
221080.0000    0.60091
221120.0000    1.17557
221160.0000    1.56539
221200.0000    0.55989
221240.0000    1.59218
221280.0000    1.86125
221320.0000    1.11861
221360.0000    1.25534
221400.0000    0.69284
221440.0000    0.72596
221480.0000    1.28246
221520.0000    0.41400
221560.0000    1.06880
221600.0000    0.66116
221640.0000    0.82724
221680.0000    0.00851
221720.0000    0.57205
221760.0000    0.13821
221800.0000   -0.39583
221840.0000   -0.17562
221880.0000    0.26725
221920.0000    0.62510
221960.0000    0.56246
222000.0000    0.92511
222040.0000   -0.05917
222080.0000   -0.83241
222120.0000    0.83390
222160.0000    0.67523
222200.0000    0.44436
222240.0000    0.62869
222280.0000    0.06680
222320.0000    0.43800
222360.0000    0.74924
222400.0000    0.66841
222440.0000    0.89761
222480.0000    1.39007
222520.0000    1.34920
222560.0000    0.88548
222600.0000    0.58378
222640.0000    1.05818
222680.0000    0.26429
222720.0000    0.14259
222760.0000    1.19782
222800.0000    0.74002
222840.0000    1.07492
222880.0000    0.34492
222920.0000    0.67432
222960.0000   -0.02634
223000.0000    0.30328
223040.0000    0.92827
223080.0000    0.33285
223120.0000    0.50229
223160.0000    0.70766
223200.0000    0.74316
223240.0000    1.39677
223280.0000    0.78221
223320.0000    1.14619
223360.0000    0.41286
223400.0000    1.37736
223440.0000    0.33302
223480.0000    0.67070
223520.0000    0.67362
223560.0000    0.81086
223600.0000    0.07677
223640.0000   -0.07378
223680.0000   -1.01170
223720.0000    0.01286
223760.0000   -0.01016
223800.0000    0.00401
223840.0000    0.39438
223880.0000   -0.08592
223920.0000    0.48375
223960.0000    0.99954
224000.0000   -0.25471
224040.0000    0.19333
224080.0000    0.21617
224120.0000    0.50396
224160.0000    0.63333
224200.0000    1.34531
224240.0000    1.03918
224280.0000    0.70550
224320.0000    0.79682
224360.0000   -0.44389
224400.0000   -0.07384
224440.0000    1.50859
224480.0000    1.75813
224520.0000    1.08949
224560.0000    1.20623
224600.0000    1.16400
224640.0000    1.44536
224680.0000    1.76051
224720.0000    1.24051
224760.0000    1.46156
224800.0000    2.44331
224840.0000    1.97037
224880.0000    1.24694
224920.0000    1.62941
224960.0000    1.59295
225000.0000    0.78085
225040.0000    1.84875
225080.0000    1.75655
225120.0000    1.20872
225160.0000    1.05187
225200.0000    1.91132
225240.0000    2.44445
225280.0000    2.40472
225320.0000    1.02496
225360.0000    1.09633
225400.0000    2.26204
225440.0000    1.46101
225480.0000    1.32008
225520.0000    1.37566
225560.0000    1.46185
225600.0000    0.99513
225640.0000    1.12034
225680.0000    2.00274
225720.0000    1.91095
225760.0000    1.90305
225800.0000    2.59006
225840.0000    1.04300
225880.0000    1.60868
225920.0000    1.81433
225960.0000    1.32841
226000.0000    1.29093
226040.0000    0.91728
226080.0000    1.21626
226120.0000    1.75223
226160.0000    2.94001
226200.0000    2.40159
226240.0000    2.29331
226280.0000    2.39868
226320.0000    1.77707
226360.0000    1.82426
226400.0000    0.59214
226440.0000    2.07730
226480.0000    1.59794
226520.0000    1.73463
226560.0000    1.54485
226600.0000    2.73050
226640.0000    3.58855
226680.0000    3.06178
226720.0000    3.17475
226760.0000    3.19533
226800.0000    2.77546
226840.0000    1.95902
226880.0000    1.60503
226920.0000    0.70877
226960.0000    2.12199
227000.0000    2.57261
227040.0000    2.66864
227080.0000    2.08610
227120.0000    3.13415
227160.0000    2.18566
227200.0000    2.15231
227240.0000    2.83843
227280.0000    2.27441
227320.0000    1.93658
227360.0000    2.90478
227400.0000    2.95100
227440.0000    2.57241
227480.0000    1.75221
227520.0000    2.40897
227560.0000    1.17075
227600.0000    1.37000
227640.0000    1.27957
227680.0000    1.40164
227720.0000    1.43195
227760.0000    2.71397
227800.0000    1.52905
227840.0000    1.87665
227880.0000    1.21111
227920.0000    0.22574
227960.0000    0.66119
228000.0000    0.53586
228040.0000    0.49143
228080.0000    0.73751
228120.0000    1.17805
228160.0000    2.31366
228200.0000    1.21576
228240.0000    0.58939
228280.0000    0.84289
228320.0000    0.77325
228360.0000    1.16924
228400.0000    1.17005
228440.0000    1.85849
228480.0000    1.36547
228520.0000    1.76087
228560.0000    1.81134
228600.0000    2.49201
228640.0000    1.60500
228680.0000    0.53267
228720.0000    0.98663
228760.0000    0.99565
228800.0000    1.19214
228840.0000    2.16530
228880.0000    2.33830
228920.0000    1.41999
228960.0000    1.12552
229000.0000    1.85332
229040.0000    2.07292
229080.0000    0.78520
229120.0000    1.45785
229160.0000    2.47841
229200.0000    1.47772
229240.0000    1.93906
229280.0000    2.38849
229320.0000    1.97552
229360.0000    1.24405
229400.0000    0.94881
229440.0000    1.48910
229480.0000    1.74608
229520.0000    1.76073
229560.0000    1.44421
229600.0000    2.34656
229640.0000    2.25366
229680.0000    2.65409
229720.0000    1.88147
229760.0000    1.13216
229800.0000    1.40849
229840.0000    1.91046
229880.0000    1.33278
229920.0000    2.08172
229960.0000    1.48167
230000.0000    2.03219
230040.0000    1.43855
230080.0000    1.17325
230120.0000    2.06784
230160.0000    2.22135
230200.0000    3.06297
230240.0000    2.31084
230280.0000    2.07528
230320.0000    2.15565
230360.0000    2.87289
230400.0000    2.64530
230440.0000    3.02434
230480.0000    3.21019
230520.0000    2.55761
230560.0000    2.66330
230600.0000    4.20035
230640.0000    3.42568
230680.0000    3.62056
230720.0000    3.41603
230760.0000    3.56880
230800.0000    2.63315
230840.0000    2.50497
230880.0000    2.71906
230920.0000    1.65598
230960.0000    1.33738
231000.0000    2.03054
231040.0000    1.82251
231080.0000    2.56843
231120.0000    1.99094
231160.0000    2.01564
231200.0000    1.93236
231240.0000    3.05879
231280.0000    2.08400
231320.0000    2.17265
231360.0000    2.38492
231400.0000    1.66057
231440.0000    1.29744
231480.0000    0.82515
231520.0000    0.94203
231560.0000    0.47800
231600.0000    1.21989
231640.0000    1.37530
231680.0000    0.03419
231720.0000    0.61739
231760.0000    2.20714
231800.0000    1.06423
231840.0000    0.78440
231880.0000    1.14535
231920.0000    1.08658
231960.0000    1.06552
232000.0000    1.56829
232040.0000    2.11862
232080.0000    2.53616
232120.0000    2.27584
232160.0000    2.21838
232200.0000    1.15437
232240.0000    1.53556
232280.0000    1.54939
232320.0000    1.42461
232360.0000    1.37783
232400.0000    0.87969
232440.0000    0.97776
232480.0000    3.78263
232520.0000    2.40820
232560.0000    1.52101
232600.0000    1.64095
232640.0000    1.57225
232680.0000    2.11219
232720.0000    1.78332
232760.0000    1.39149
232800.0000    2.06481
232840.0000    2.75288
232880.0000    1.59383
232920.0000    1.34600
232960.0000    2.60203
233000.0000    2.43102
233040.0000    2.24951
233080.0000    1.50484
233120.0000    2.14615
233160.0000    2.49145
233200.0000    1.97760
233240.0000    1.85825
233280.0000    2.10703
233320.0000    1.76964
233360.0000    1.50711
233400.0000    1.27133
233440.0000    1.71950
233480.0000    1.70759
233520.0000    1.44651
233560.0000    2.84794
233600.0000    2.57677
233640.0000    1.85125
233680.0000    2.18571
233720.0000    2.07352
233760.0000    2.70283
233800.0000    2.69037
233840.0000    2.11931
233880.0000    3.25454
233920.0000    1.89324
233960.0000    2.46664
234000.0000    1.93830
234040.0000    2.19842
234080.0000    3.40330
234120.0000    2.79340
234160.0000    2.67330
234200.0000    2.57613
234240.0000    2.64822
234280.0000    1.57816
234320.0000    2.01147
234360.0000    2.47860
234400.0000    2.00143
234440.0000    2.21256
234480.0000    1.27639
234520.0000    1.87194
234560.0000    2.40524
234600.0000    2.55662
234640.0000    2.13575
234680.0000    1.85754
234720.0000    1.89046
234760.0000    2.08749
234800.0000    2.01721
234840.0000    2.55382
234880.0000    2.11741
234920.0000    1.63629
234960.0000    1.93244
235000.0000    1.75502
235040.0000    1.69928
235080.0000    1.61981
235120.0000    1.11057
235160.0000    1.92947
235200.0000    1.98744
235240.0000    2.20843
235280.0000    2.26412
235320.0000    1.69318
235360.0000    1.76495
235400.0000    1.58549
235440.0000    1.53301
235480.0000    1.19730
235520.0000    1.59383
235560.0000    1.48469
235600.0000    1.28109
235640.0000    1.15290
235680.0000    1.75777
235720.0000    1.28947
235760.0000    0.72643
235800.0000    0.72113
235840.0000    1.76283
235880.0000    1.84953
235920.0000    1.56958
235960.0000    0.89582
236000.0000    0.33764
236040.0000    1.67790
236080.0000    1.46249
236120.0000    1.25556
236160.0000    2.03805
236200.0000    0.81601
236240.0000    1.16493
236280.0000    2.02380
236320.0000    2.28185
236360.0000    2.32980
236400.0000    2.11926
236440.0000    1.63847
236480.0000    1.47222
236520.0000    2.06018
236560.0000    2.63639
236600.0000    2.49126
236640.0000    1.55053
236680.0000    0.55541
236720.0000    1.47321
236760.0000    1.86172
236800.0000    1.17652
236840.0000    2.32035
236880.0000    2.65189
236920.0000    2.26172
236960.0000    2.39655
237000.0000    2.60450
237040.0000    2.51340
237080.0000    2.68209
237120.0000    2.58427
237160.0000    2.45909
237200.0000    2.30096
237240.0000    2.26765
237280.0000    2.21489
237320.0000    1.90808
237360.0000    2.27577
237400.0000    1.82236
237440.0000    1.65727
237480.0000    2.13627
237520.0000    1.50079
237560.0000    2.67362
237600.0000    2.80951
237640.0000    3.17118
237680.0000    1.73368
237720.0000    2.24357
237760.0000    2.29142
237800.0000    2.79793
237840.0000    2.07126
237880.0000    2.73094
237920.0000    3.42409
237960.0000    2.45048
238000.0000    2.49819
238040.0000    1.73776
238080.0000    2.08060
238120.0000    1.73069
238160.0000    1.48943
238200.0000    2.07868
238240.0000    2.33206
238280.0000    2.40702
238320.0000    2.38308
238360.0000    0.95183
238400.0000    1.94446
238440.0000    2.47423
238480.0000    2.19459
238520.0000    1.84064
238560.0000    1.61344
238600.0000    1.61515
238640.0000    2.13916
238680.0000    3.28195
238720.0000    2.81868
238760.0000    2.57307
238800.0000    2.16203
238840.0000    2.32319
238880.0000    2.98285
238920.0000    2.41803
238960.0000    2.51835
239000.0000    2.60506
239040.0000    2.65275
239080.0000    2.74486
239120.0000    1.48340
239160.0000    3.00818
239200.0000    3.22685
239240.0000    2.90626
239280.0000    2.30974
239320.0000    2.65965
239360.0000    3.71180
239400.0000    2.54620
239440.0000    2.35948
239480.0000    1.65784
239520.0000    1.76230
239560.0000    1.85361
239600.0000    2.20712
239640.0000    2.94788
239680.0000    1.42007
239720.0000    2.30385
239760.0000    2.92011
239800.0000    1.50861
239840.0000    2.21227
239880.0000    2.08473
239920.0000    3.18975
239960.0000    3.39595
240000.0000    2.04381
240040.0000    2.83247
240080.0000    2.95268
240120.0000    2.70768
240160.0000    3.06412
240200.0000    2.87013
240240.0000    3.21345
240280.0000    2.93505
240320.0000    2.58045
240360.0000    2.01112
240400.0000    3.05195
240440.0000    3.90202
240480.0000    3.25832
240520.0000    3.34520
240560.0000    2.88521
240600.0000    2.57387
240640.0000    1.99422
240680.0000    2.10255
240720.0000    3.00240
240760.0000    2.47533
240800.0000    2.78102
240840.0000    3.38273
240880.0000    2.84364
240920.0000    3.60165
240960.0000    2.24706
241000.0000    3.25252
241040.0000    3.28183
241080.0000    2.53174
241120.0000    3.08926
241160.0000    3.40544
241200.0000    2.89636
241240.0000    3.58998
241280.0000    3.52700
241320.0000    2.65952
241360.0000    3.08034
241400.0000    2.86527
241440.0000    3.20366
241480.0000    2.63107
241520.0000    2.90675
241560.0000    3.79571
241600.0000    3.17413
241640.0000    2.94405
241680.0000    3.32380
241720.0000    2.63772
241760.0000    3.77246
241800.0000    2.91905
241840.0000    2.44666
241880.0000    3.45164
241920.0000    2.65039
241960.0000    2.37481
242000.0000    2.49377
242040.0000    2.50639
242080.0000    2.74391
242120.0000    3.57052
242160.0000    3.03567
242200.0000    3.33658
242240.0000    3.35636
242280.0000    3.12085
242320.0000    2.62381
242360.0000    3.47037
242400.0000    3.53608
242440.0000    3.57761
242480.0000    3.79904
242520.0000    3.49741
242560.0000    2.73050
242600.0000    3.70734
242640.0000    3.35494
242680.0000    3.28613
242720.0000    2.83035
242760.0000    3.11357
242800.0000    2.69243
242840.0000    3.18574
242880.0000    3.52432
242920.0000    3.36578
242960.0000    3.20222
243000.0000    3.31796
243040.0000    3.32487
243080.0000    3.04783
243120.0000    3.25832
243160.0000    3.22573
243200.0000    4.17176
243240.0000    4.68159
243280.0000    3.03340
243320.0000    3.89933
243360.0000    3.67350
243400.0000    2.97628
243440.0000    3.78267
243480.0000    3.58725
243520.0000    3.56551
243560.0000    3.83068
243600.0000    3.07424
243640.0000    3.04312
243680.0000    3.38390
243720.0000    1.73051
243760.0000    1.07255
243800.0000    2.53519
243840.0000    2.15294
243880.0000    2.88431
243920.0000    3.28350
243960.0000    3.78072
244000.0000    3.79315
244040.0000    2.55373
244080.0000    3.34145
244120.0000    3.00482
244160.0000    3.51300
244200.0000    3.14638
244240.0000    2.49973
244280.0000    2.90491
244320.0000    2.70429
244360.0000    3.00348
244400.0000    3.04766
244440.0000    2.89584
244480.0000    3.30595
244520.0000    3.56049
244560.0000    2.40853
244600.0000    3.08839
244640.0000    2.73275
244680.0000    3.48331
244720.0000    2.84656
244760.0000    2.47446
244800.0000    3.14626
244840.0000    3.14142
244880.0000    2.70738
244920.0000    1.68050
244960.0000    2.29711
245000.0000    1.70158
245040.0000    1.99544
245080.0000    2.94175
245120.0000    2.99418
245160.0000    2.32636
245200.0000    2.88759
245240.0000    1.81802
245280.0000    2.53607
245320.0000    2.46594
245360.0000    2.30869
245400.0000    2.04558
245440.0000    1.54891
245480.0000    1.89377
245520.0000    2.10430
245560.0000    1.58765
245600.0000    2.15169
245640.0000    2.58348
245680.0000    2.21120
245720.0000    1.99250
245760.0000    2.13415
245800.0000    2.46875
245840.0000    2.85149
245880.0000    2.77906
245920.0000    2.51679
245960.0000    3.02758
246000.0000    2.78284
246040.0000    2.46225
246080.0000    3.11502
246120.0000    3.10576
246160.0000    3.27868
246200.0000    3.28242
246240.0000    3.29474
246280.0000    3.05105
246320.0000    2.96915
246360.0000    2.89264
246400.0000    3.22000
246440.0000    1.73469
246480.0000    3.26550
246520.0000    2.66643
246560.0000    2.73429
246600.0000    2.65355
246640.0000    2.73890
246680.0000    3.15609
246720.0000    3.53021
246760.0000    3.32466
246800.0000    3.24542
246840.0000    2.75519
246880.0000    3.66268
246920.0000    3.16257
246960.0000    2.76722
247000.0000    2.48225
247040.0000    1.63567
247080.0000    2.78557
247120.0000    2.31724
247160.0000    2.54024
247200.0000    2.92452
247240.0000    2.00720
247280.0000    2.27288
247320.0000    3.29217
247360.0000    2.76142
247400.0000    2.40488
247440.0000    2.28523
247480.0000    2.50245
247520.0000    3.11879
247560.0000    3.86330
247600.0000    3.27406
247640.0000    2.30874
247680.0000    3.27911
247720.0000    2.79808
247760.0000    2.89466
247800.0000    2.72425
247840.0000    3.27143
247880.0000    3.18607
247920.0000    3.18108
247960.0000    2.63985
248000.0000    2.65902
248040.0000    3.18042
248080.0000    2.77992
248120.0000    2.86822
248160.0000    2.02444
248200.0000    2.68030
248240.0000    2.66643
248280.0000    2.20019
248320.0000    2.97216
248360.0000    2.19349
248400.0000    2.06700
248440.0000    2.75906
248480.0000    2.95336
248520.0000    3.34362
248560.0000    3.13428
248600.0000    2.53030
248640.0000    3.43338
248680.0000    2.30762
248720.0000    2.43385
248760.0000    2.00154
248800.0000    2.79222
248840.0000    2.45952
248880.0000    2.51955
248920.0000    2.60016
248960.0000    3.19460
249000.0000    3.18624
249040.0000    3.66085
249080.0000    3.02547
249120.0000    3.22306
249160.0000    3.45330
249200.0000    4.08539
249240.0000    3.64481
249280.0000    3.71197
249320.0000    3.61650
249360.0000    3.55618
249400.0000    2.92345
249440.0000    3.15061
249480.0000    2.22123
249520.0000    2.90634
249560.0000    3.25806
249600.0000    2.67359
249640.0000    2.35328
249680.0000    3.08463
249720.0000    3.03001
249760.0000    2.89169
249800.0000    3.07421
249840.0000    3.30925
249880.0000    3.13492
249920.0000    2.56850
249960.0000    3.38300
250000.0000    2.95760
250040.0000    2.98492
250080.0000    3.85024
250120.0000    2.89146
250160.0000    3.42219
250200.0000    3.20227
250240.0000    2.53288
250280.0000    2.84340
250320.0000    2.74043
250360.0000    2.96071
250400.0000    3.06488
250440.0000    3.21833
250480.0000    2.66805
250520.0000    3.16441
250560.0000    2.90105
250600.0000    3.23438
250640.0000    3.30877
250680.0000    2.41980
250720.0000    2.43841
250760.0000    2.59162
250800.0000    2.39170
250840.0000    1.31100
250880.0000    2.28144
250920.0000    2.03382
250960.0000    2.62526
251000.0000    2.60810
251040.0000    3.01212
251080.0000    2.23776
251120.0000    2.50157
251160.0000    3.67112
251200.0000    2.54046
251240.0000    2.93747
251280.0000    2.61798
251320.0000    2.56745
251360.0000    2.96649
251400.0000    2.60138
251440.0000    2.58454
251480.0000    2.55377
251520.0000    1.65937
251560.0000    2.07936
251600.0000    3.20718
251640.0000    3.05933
251680.0000    2.72352
251720.0000    2.67471
251760.0000    2.26027
251800.0000    2.81486
251840.0000    3.18735
251880.0000    2.66938
251920.0000    3.00557
251960.0000    2.24008
252000.0000    3.00054
252040.0000    1.82409
252080.0000    2.77828
252120.0000    2.59603
252160.0000    3.09932
252200.0000    3.24889
252240.0000    1.88465
252280.0000    2.01346
252320.0000    1.68372
252360.0000    2.43899
252400.0000    3.14326
252440.0000    2.19503
252480.0000    1.98214
252520.0000    2.45658
252560.0000    2.32403
252600.0000    2.33485
252640.0000    2.05858
252680.0000    1.71825
252720.0000    2.20443
252760.0000    2.40164
252800.0000    1.74552
252840.0000    3.07220
252880.0000    2.65607
252920.0000    2.88672
252960.0000    1.37267
253000.0000    2.47426
253040.0000    3.34661
253080.0000    2.20393
253120.0000    2.68149
253160.0000    3.46828
253200.0000    2.82395
253240.0000    2.05024
253280.0000    2.62987
253320.0000    1.45560
253360.0000    2.35009
253400.0000    2.54764
253440.0000    3.02335
253480.0000    2.66126
253520.0000    1.57872
253560.0000    1.38783
253600.0000    1.71535
253640.0000    1.37237
253680.0000    1.41060
253720.0000    2.36506
253760.0000    2.33176
253800.0000    2.21716
253840.0000    2.81616
253880.0000    2.98310
253920.0000    2.44317
253960.0000    2.90520
254000.0000    2.40495
254040.0000    1.61439
254080.0000    1.34954
254120.0000    0.71174
254160.0000    0.47789
254200.0000    0.43214
254240.0000    1.34139
254280.0000    1.19018
254320.0000    1.34387
254360.0000    0.34966
254400.0000    1.12892
254440.0000    0.59416
254480.0000    0.45401
254520.0000    0.52062
254560.0000    0.60558
254600.0000    1.61806
254640.0000    2.95673
254680.0000    1.53837
254720.0000    2.35706
254760.0000    1.90610
254800.0000    1.92345
254840.0000    1.63571
254880.0000    1.11523
254920.0000    1.22631
254960.0000    1.96158
255000.0000    2.13021
255040.0000    1.20756
255080.0000    1.85345
255120.0000    1.52301
255160.0000    1.41970
255200.0000    1.57782
255240.0000    1.72993
255280.0000    1.98368
255320.0000    1.50328
255360.0000    2.23272
255400.0000    2.82860
255440.0000    2.65632
255480.0000    2.03735
255520.0000    2.80010
255560.0000    1.70224
255600.0000    2.00062
255640.0000    1.87237
255680.0000    2.27650
255720.0000    1.82605
255760.0000    1.34302
255800.0000    0.96867
255840.0000    2.12187
255880.0000    1.04500
255920.0000    2.32391
255960.0000    1.17192
256000.0000    1.24916
256040.0000    1.16762
256080.0000    1.72824
256120.0000    1.57639
256160.0000    0.93500
256200.0000    0.87889
256240.0000    0.58237
256280.0000    1.53094
256320.0000    1.61792
256360.0000    0.96733
256400.0000    0.99652
256440.0000   -0.28709
256480.0000    0.27026
256520.0000    1.18274
256560.0000    0.20881
256600.0000    0.86868
256640.0000    1.00543
256680.0000    0.95343
256720.0000    1.56163
256760.0000    0.87174
256800.0000    0.57137
256840.0000    1.45856
256880.0000    0.89513
256920.0000    1.23219
256960.0000    1.36028
257000.0000    0.94520
257040.0000    0.96272
257080.0000    0.99824
257120.0000    1.01382
257160.0000    1.74801
257200.0000    1.39785
257240.0000    1.70728
257280.0000    1.64233
257320.0000    1.55842
257360.0000    1.74733
257400.0000   -0.33493
257440.0000    1.01280
257480.0000   -0.27962
257520.0000    1.09715
257560.0000    0.44862
257600.0000    0.83250
257640.0000    0.67526
257680.0000    0.17084
257720.0000    1.14331
257760.0000   -0.07103
257800.0000    0.75640
257840.0000    1.10710
257880.0000    0.93899
257920.0000    0.11717
257960.0000    0.70770
258000.0000    0.30659
258040.0000    0.40708
258080.0000    0.48243
258120.0000    0.57103
258160.0000    1.13201
258200.0000    1.40256
258240.0000    1.30007
258280.0000    1.53849
258320.0000    1.23295
258360.0000    1.35081
258400.0000    1.31398
258440.0000    1.20512
258480.0000    0.83476
258520.0000    0.86236
258560.0000    1.59234
258600.0000    1.43460
258640.0000    0.89308
258680.0000    1.11689
258720.0000    0.04562
258760.0000    0.87649
258800.0000    0.70997
258840.0000    1.02262
258880.0000    1.52107
258920.0000    0.96490
258960.0000    0.82411
259000.0000    0.87122
259040.0000    0.32691
259080.0000    0.01773
259120.0000    1.31084
259160.0000    0.37793
259200.0000    0.80213
259240.0000    0.69094
259280.0000    0.86229
259320.0000    1.09878
259360.0000    0.38107
259400.0000    1.46170
259440.0000    0.95006
259480.0000    0.70881
259520.0000   -0.38077
259560.0000    0.25094
259600.0000    0.34627
259640.0000    0.69057
259680.0000    1.47363
259720.0000    0.81757
259760.0000    0.67098
259800.0000    0.76306
259840.0000    1.45677
259880.0000    0.79615
259920.0000    1.04385
259960.0000    1.33915
260000.0000    1.08644
260040.0000    1.18654
260080.0000    0.71942
260120.0000    0.14573
260160.0000    0.48227
260200.0000    0.49539
260240.0000    1.47049
260280.0000    1.75499
260320.0000    0.30089
260360.0000    1.44174
260400.0000    1.21439
260440.0000    0.83457
260480.0000    2.60773
260520.0000    1.21014
260560.0000    1.05264
260600.0000    1.01534
260640.0000    1.58046
260680.0000    1.44076
260720.0000    1.29480
260760.0000    0.21776
260800.0000    2.42393
260840.0000    0.71706
260880.0000    0.96248
260920.0000    0.39745
260960.0000    0.76661
261000.0000    0.19172
261040.0000    0.30263
261080.0000    0.57568
261120.0000   -0.15973
261160.0000    1.10600
261200.0000    0.55925
261240.0000    0.58042
261280.0000    0.42296
261320.0000    0.86405
261360.0000    0.74118
261400.0000    0.92199
261440.0000    1.33290
261480.0000    2.23563
261520.0000    2.26839
261560.0000    1.85857
261600.0000    2.02018
261640.0000    2.27051
261680.0000    1.22996
261720.0000    1.75386
261760.0000    1.12714
261800.0000    1.62875
261840.0000    1.35063
261880.0000    2.57753
261920.0000    2.29332
261960.0000    1.40722
262000.0000    1.80434
262040.0000    1.46172
262080.0000    1.91855
262120.0000    0.62532
262160.0000    1.16787
262200.0000    1.24503
262240.0000    2.33669
262280.0000    2.60739
262320.0000    1.49625
262360.0000    2.05772
262400.0000    1.62843
262440.0000    1.52631
262480.0000    1.63701
262520.0000    1.32359
262560.0000    0.63172
262600.0000    1.58900
262640.0000    1.89246
262680.0000    1.76916
262720.0000    1.54209
262760.0000    2.62185
262800.0000    1.78950
262840.0000    2.07197
262880.0000    1.44672
262920.0000    1.95487
262960.0000    1.47851
263000.0000    1.20198
263040.0000    0.22819
263080.0000    1.97014
263120.0000    1.41695
263160.0000    2.13465
263200.0000    1.50857
263240.0000    0.90915
263280.0000    1.42321
263320.0000    0.95286
263360.0000    1.93354
263400.0000    1.86000
263440.0000    1.94640
263480.0000    1.29358
263520.0000    1.27820
263560.0000    1.50659
263600.0000    0.77646
263640.0000    0.98053
263680.0000    0.63839
263720.0000    1.52800
263760.0000    1.53572
263800.0000    0.74711
263840.0000    1.64929
263880.0000    1.99732
263920.0000    1.76072
263960.0000    1.77754
264000.0000    1.75561
264040.0000    1.71187
264080.0000    1.55068
264120.0000    1.47672
264160.0000    1.12372
264200.0000    0.50782
264240.0000    0.93933
264280.0000    1.54591
264320.0000    0.50009
264360.0000    1.59418
264400.0000    1.36885
264440.0000    1.06317
264480.0000    1.11767
264520.0000    1.07612
264560.0000    1.32207
264600.0000    1.95495
264640.0000    2.03151
264680.0000    1.14868
264720.0000    1.68109
264760.0000    2.02272
264800.0000    1.90468
264840.0000    2.88845
264880.0000    1.92616
264920.0000    2.05325
264960.0000    2.35829
265000.0000    2.49302
265040.0000    2.31287
265080.0000    1.80128
265120.0000    1.77299
265160.0000    1.83345
265200.0000    1.58138
265240.0000    1.07171
265280.0000    0.70657
265320.0000    0.66531
265360.0000    1.55253
265400.0000    1.49521
265440.0000    2.18473
265480.0000    1.73092
265520.0000    1.73693
265560.0000    1.92604
265600.0000    2.24235
265640.0000    1.90057
265680.0000    1.56818
265720.0000    2.28102
265760.0000    2.44444
265800.0000    2.44102
265840.0000    2.71458
265880.0000    4.13994
265920.0000    2.78643
265960.0000    2.78295
266000.0000    3.22669
266040.0000    1.98817
266080.0000    2.60949
266120.0000    2.84059
266160.0000    2.88756
266200.0000    3.48836
266240.0000    2.94240
266280.0000    2.61167
266320.0000    2.70148
266360.0000    3.42494
266400.0000    2.99688
266440.0000    2.27259
266480.0000    1.70206
266520.0000    2.01138
266560.0000    2.02514
266600.0000    1.73261
266640.0000    2.88742
266680.0000    2.06287
266720.0000    2.26296
266760.0000    3.28738
266800.0000    2.12990
266840.0000    1.48036
266880.0000    2.03477
266920.0000    1.80143
266960.0000    2.04526
267000.0000    1.16955
267040.0000    1.13378
267080.0000    1.05686
267120.0000    0.84968
267160.0000    1.23827
267200.0000    0.78859
267240.0000    0.53897
267280.0000    0.33225
267320.0000    0.09717
267360.0000    0.39948
267400.0000    1.36670
267440.0000    0.42021
267480.0000   -0.90750
267520.0000    0.29670
267560.0000    0.14664
267600.0000    0.07873
267640.0000   -0.01596
267680.0000   -0.12849
267720.0000    0.49340
267760.0000    0.49350
267800.0000    1.51933
267840.0000    0.73236
267880.0000    0.23253
267920.0000    0.67975
267960.0000    0.03638
268000.0000    0.80059
268040.0000    0.65026
268080.0000    0.67710
268120.0000    1.72103
268160.0000    1.01886
268200.0000   -0.14583
268240.0000    0.23786
268280.0000    0.18334
268320.0000    0.61740
268360.0000    0.61987
268400.0000    0.40109
268440.0000    0.84497
268480.0000    1.47564
268520.0000    0.65672
268560.0000    0.93944
268600.0000    1.39018
268640.0000    1.04053
268680.0000    2.12234
268720.0000    1.94566
268760.0000    0.63566
268800.0000    0.61973
268840.0000    1.54345
268880.0000   -0.18856
268920.0000    1.21622
268960.0000    1.22437
269000.0000    0.55905
269040.0000    0.81177
269080.0000   -0.01513
269120.0000    1.06402
269160.0000    1.89588
269200.0000    2.03762
269240.0000    0.43575
269280.0000    0.37890
269320.0000    0.59277
269360.0000    0.97627
269400.0000    0.46029
269440.0000    0.49847
269480.0000    0.54232
269520.0000    1.12044
269560.0000    1.17442
269600.0000    0.68111
269640.0000    1.01372
269680.0000    0.51577
269720.0000    1.05359
269760.0000    1.18028
269800.0000    0.54218
269840.0000    2.40504
269880.0000    1.30969
269920.0000    0.75977
269960.0000    0.58620
270000.0000    0.06874
270040.0000    0.40660
270080.0000    1.51209
270120.0000    2.19870
270160.0000    2.01514
270200.0000    1.92700
270240.0000    1.13606
270280.0000    1.55523
270320.0000    1.15807
270360.0000    0.05379
270400.0000    0.28414
270440.0000    0.59010
270480.0000   -1.22500
270520.0000   -0.46967
270560.0000   -0.23751
270600.0000    0.12459
270640.0000   -1.10684
270680.0000   -0.66742
270720.0000   -0.85070
270760.0000    0.18578
270800.0000   -0.53665
270840.0000   -1.15563
270880.0000   -0.56098
270920.0000   -0.07973
270960.0000   -0.95452
271000.0000   -0.38204
271040.0000    0.64890
271080.0000   -0.06469
271120.0000    0.01752
271160.0000    0.63830
271200.0000    0.39435
271240.0000    0.60190
271280.0000    0.08990
271320.0000   -0.43399
271360.0000    1.06554
271400.0000    1.29774
271440.0000    0.93400
271480.0000    0.50456
271520.0000    0.80343
271560.0000    0.81370
271600.0000    1.41895
271640.0000    1.58930
271680.0000    1.70251
271720.0000    1.22190
271760.0000    0.55882
271800.0000    0.70788
271840.0000    1.13253
271880.0000    1.77897
271920.0000    2.06081
271960.0000    1.54331
272000.0000    2.23564
272040.0000    2.01296
272080.0000    2.36761
272120.0000    2.28501
272160.0000    2.75317
272200.0000    2.37313
272240.0000    2.75166
272280.0000    2.86989
272320.0000    3.63194
272360.0000    3.81889
272400.0000    2.79769
272440.0000    2.95530
272480.0000    2.45451
272520.0000    2.14695
272560.0000    1.48597
272600.0000    0.18071
272640.0000    1.58957
272680.0000    1.63193
272720.0000    1.34830
272760.0000    1.97115
272800.0000    2.39929
272840.0000    1.38549
272880.0000    2.84034
272920.0000    2.30270
272960.0000    1.72639
273000.0000    0.84670
273040.0000    1.05177
273080.0000    0.97534
273120.0000    0.66510
273160.0000   -0.24030
273200.0000    0.76482
273240.0000    1.00074
273280.0000    0.70725
273320.0000    1.33361
273360.0000    1.54109
273400.0000    2.35026
273440.0000    3.24860
273480.0000    2.84689
273520.0000    2.52310
273560.0000    1.09458
273600.0000    1.12892
273640.0000    2.39209
273680.0000    4.12710
273720.0000    3.70369
273760.0000    2.25212
273800.0000    2.02576
273840.0000    2.86047
273880.0000    2.74609
273920.0000    1.87095
273960.0000    2.26404
274000.0000    2.35878
274040.0000    2.62653
274080.0000    3.34800
274120.0000    2.99169
274160.0000    2.13551
274200.0000    2.01432
274240.0000    2.15993
274280.0000    1.61923
274320.0000    1.56416
274360.0000    1.30410
274400.0000    1.71863
274440.0000    2.02750
274480.0000    1.98613
274520.0000    2.22270
274560.0000    1.79809
274600.0000    2.56019
274640.0000    1.45361
274680.0000    2.69786
274720.0000    2.06421
274760.0000    2.25439
274800.0000    1.57613
274840.0000    1.68514
274880.0000    1.39104
274920.0000    2.58717
274960.0000    2.06563
275000.0000    3.21403
275040.0000    2.65240
275080.0000    3.20217
275120.0000    2.62677
275160.0000    2.00095
275200.0000    2.12122
275240.0000    1.64558
275280.0000    2.45279
275320.0000    2.43242
275360.0000    2.17321
275400.0000    2.42025
275440.0000    2.56251
275480.0000    1.86744
275520.0000    2.31381
275560.0000    1.43462
275600.0000    2.33769
275640.0000    2.34616
275680.0000    1.24957
275720.0000    1.64886
275760.0000    2.30917
275800.0000    2.41750
275840.0000    2.86166
275880.0000    1.74439
275920.0000    2.17104
275960.0000    2.39422
276000.0000    2.43413
276040.0000    2.52158
276080.0000    2.14747
276120.0000    2.02720
276160.0000    2.37532
276200.0000    1.93857
276240.0000    1.41544
276280.0000    1.60854
276320.0000    1.51831
276360.0000    1.76798
276400.0000    2.59315
276440.0000    1.79956
276480.0000    2.30076
276520.0000    2.12325
276560.0000    1.41008
276600.0000    1.99622
276640.0000    2.93386
276680.0000    1.65541
276720.0000    2.02581
276760.0000    1.70776
276800.0000    2.33939
276840.0000    1.39238
276880.0000    1.82546
276920.0000    2.68148
276960.0000    2.26712
277000.0000    2.57200
277040.0000    1.99143
277080.0000    1.68169
277120.0000    2.26726
277160.0000    0.77445
277200.0000    1.97566
277240.0000    2.34288
277280.0000    1.74907
277320.0000    1.61038
277360.0000    1.51711
277400.0000    1.11844
277440.0000    1.19252
277480.0000    0.66391
277520.0000    2.00688
277560.0000    3.12986
277600.0000    2.31540
277640.0000    3.69615
277680.0000    2.81014
277720.0000    2.54390
277760.0000    1.70944
277800.0000    1.51425
277840.0000    1.85217
277880.0000    2.03603
277920.0000    1.62123
277960.0000    1.95881
278000.0000    1.57087
278040.0000    1.72055
278080.0000    1.89737
278120.0000    1.38603
278160.0000    1.84469
278200.0000    2.12000
278240.0000    2.21142
278280.0000    1.19246
278320.0000    2.41503
278360.0000    2.32819
278400.0000    2.77894
278440.0000    2.52923
278480.0000    2.16704
278520.0000    2.93045
278560.0000    2.99224
278600.0000    2.41989
278640.0000    2.21721
278680.0000    1.70305
278720.0000    2.59545
278760.0000    2.22886
278800.0000    0.78840
278840.0000    2.47779
278880.0000    1.04107
278920.0000    1.13507
278960.0000    3.45481
279000.0000    2.59536
279040.0000    2.76366
279080.0000    2.63187
279120.0000    2.19067
279160.0000    1.85333
279200.0000    1.95825
279240.0000    3.47671
279280.0000    3.62588
279320.0000    3.84104
279360.0000    3.05049
279400.0000    2.29834
279440.0000    2.70452
279480.0000    2.55986
279520.0000    2.61010
279560.0000    1.59614
279600.0000    1.75104
279640.0000    1.06739
279680.0000    0.94186
279720.0000    0.80000
279760.0000    0.73119
279800.0000    2.01041
279840.0000    2.69914
279880.0000    1.79968
279920.0000    2.23876
279960.0000    1.61632
280000.0000    0.19944
280040.0000    1.47364
280080.0000    1.99115
280120.0000    2.07048
280160.0000    2.00030
280200.0000    1.64440
280240.0000    2.48295
280280.0000    1.42866
280320.0000    1.06961
280360.0000    1.66637
280400.0000    1.38660
280440.0000    1.62828
280480.0000    1.55399
280520.0000    0.89201
280560.0000    0.32985
280600.0000    1.17433
280640.0000    0.36395
280680.0000    1.11746
280720.0000    1.32669
280760.0000    1.26134
280800.0000    1.39558
280840.0000    1.27974
280880.0000    0.91771
280920.0000    0.70835
280960.0000   -0.37182
281000.0000   -0.37524
281040.0000    0.70801
281080.0000   -0.00811
281120.0000    1.78840
281160.0000    1.65227
281200.0000    2.15015
281240.0000    1.13021
281280.0000    0.22098
281320.0000    1.80723
281360.0000    0.58349
281400.0000    0.67793
281440.0000    1.16965
281480.0000    1.05177
281520.0000    1.64195
281560.0000    0.84992
281600.0000    2.66872
281640.0000    1.90992
281680.0000    1.85093
281720.0000    2.31826
281760.0000    1.62367
281800.0000    1.78965
281840.0000    1.91617
281880.0000    1.75555
281920.0000    1.19342
281960.0000    1.08013
282000.0000    1.43782
282040.0000    1.38497
282080.0000    0.53964
282120.0000    1.00119
282160.0000    1.37688
282200.0000    1.52766
282240.0000    1.42245
282280.0000    1.21699
282320.0000    1.07037
282360.0000    1.06851
282400.0000    0.68045
282440.0000    0.71464
282480.0000    1.39554
282520.0000    1.28098
282560.0000    1.50103
282600.0000    1.68710
282640.0000    1.73789
282680.0000    1.87193
282720.0000    1.85459
282760.0000    2.00287
282800.0000    0.37812
282840.0000    1.02202
282880.0000    0.81721
282920.0000    0.98025
282960.0000    1.00993
283000.0000    0.24837
283040.0000    1.19671
283080.0000    2.63670
283120.0000    2.02070
283160.0000    1.62973
283200.0000    1.65428
283240.0000   -0.34471
283280.0000   -0.52448
283320.0000    0.38680
283360.0000    0.60331
283400.0000    1.30022
283440.0000    1.47660
283480.0000    1.68830
283520.0000    0.27265
283560.0000    2.37908
283600.0000    1.22567
283640.0000    0.98834
283680.0000    0.38604
283720.0000    0.30364
283760.0000    0.32989
283800.0000    0.01143
283840.0000    0.58906
283880.0000    0.91274
283920.0000    0.09139
283960.0000    0.93940
284000.0000    1.56436
284040.0000    0.76551
284080.0000    0.20560
284120.0000   -0.35546
284160.0000    0.34359
284200.0000    1.55979
284240.0000    1.19116
284280.0000   -0.05412
284320.0000    1.60746
284360.0000    0.21914
284400.0000    1.97140
284440.0000    1.10803
284480.0000    1.35779
284520.0000    1.96985
284560.0000    1.65822
284600.0000    1.75439
284640.0000    0.57925
284680.0000    0.72013
284720.0000    1.41129
284760.0000    1.25719
284800.0000    1.68911
284840.0000    0.80981
284880.0000    0.58629
284920.0000    1.27586
284960.0000    2.06481
285000.0000    0.99855
285040.0000    1.66825
285080.0000    2.56046
285120.0000    2.03815
285160.0000    1.24684
285200.0000    1.02481
285240.0000    1.44589
285280.0000    1.70075
285320.0000    1.65822
285360.0000    1.00662
285400.0000    1.15529
285440.0000    1.17267
285480.0000    0.91328
285520.0000    0.92960
285560.0000    0.54992
285600.0000    0.88558
285640.0000    0.63407
285680.0000    1.09337
285720.0000    0.92259
285760.0000    0.31864
285800.0000    1.11119
285840.0000    0.86451
285880.0000    0.79154
285920.0000    0.47868
285960.0000   -0.17203
286000.0000    0.86024
286040.0000    0.38210
286080.0000    0.78501
286120.0000    0.34441
286160.0000    0.80187
286200.0000    0.15255
286240.0000    0.77946
286280.0000    0.78330
286320.0000    0.75981
286360.0000    0.10482
286400.0000    1.51015
286440.0000    3.21343
286480.0000    2.25694
286520.0000    1.75496
286560.0000    1.93947
286600.0000    1.47040
286640.0000    2.17237
286680.0000    1.41216
286720.0000    1.55900
286760.0000    1.71391
286800.0000    1.74270
286840.0000    1.95530
286880.0000    1.70393
286920.0000    0.75901
286960.0000    1.53463
287000.0000    1.11751
287040.0000    1.36499
287080.0000    1.14056
287120.0000    1.35665
287160.0000    1.47593
287200.0000    0.51262
287240.0000    1.35308
287280.0000    0.33097
287320.0000    1.84195
287360.0000    0.59895
287400.0000    1.20153
287440.0000    0.33534
287480.0000    0.92581
287520.0000    1.13273
287560.0000   -0.10646
287600.0000    0.02435
287640.0000   -0.08763
287680.0000    1.03755
287720.0000    0.49369
287760.0000    1.35178
287800.0000    0.55313
287840.0000    1.08670
287880.0000    0.79457
287920.0000    0.31523
287960.0000   -0.09702
288000.0000   -0.21751
288040.0000   -0.04251
288080.0000    0.92498
288120.0000   -0.49198
288160.0000    1.25171
288200.0000    0.54958
288240.0000    0.83853
288280.0000    0.68519
288320.0000    0.05323
288360.0000   -0.78652
288400.0000   -0.34758
288440.0000   -0.31957
288480.0000   -0.97026
288520.0000    0.17430
288560.0000   -0.76981
288600.0000    0.80736
288640.0000    0.80400
288680.0000    1.11222
288720.0000    0.19078
288760.0000    0.58610
288800.0000    0.31641
288840.0000    0.71740
288880.0000    1.81131
288920.0000    1.01424
288960.0000    1.42653
289000.0000    1.42025
289040.0000    1.55258
289080.0000    1.00079
289120.0000    0.95758
289160.0000    0.93939
289200.0000    0.75013
289240.0000    1.09426
289280.0000    1.05542
289320.0000    0.91185
289360.0000   -0.21323
289400.0000    0.65755
289440.0000    0.91221
289480.0000   -0.01744
289520.0000    0.39901
289560.0000    1.74566
289600.0000    1.27763
289640.0000    1.48202
289680.0000    0.52166
289720.0000   -0.26109
289760.0000    0.98625
289800.0000    0.18400
289840.0000    0.34657
289880.0000    0.14225
289920.0000    0.07093
289960.0000    1.23166
290000.0000    0.60060
290040.0000    1.29424
290080.0000    0.28670
290120.0000    0.48566
290160.0000    0.02423
290200.0000    0.51719
290240.0000    0.77888
290280.0000    0.05131
290320.0000    1.52307
290360.0000    1.53116
290400.0000    1.23660
290440.0000    0.98534
290480.0000    0.92603
290520.0000    0.62762
290560.0000    0.83140
290600.0000    0.95291
290640.0000    1.07707
290680.0000    0.67131
290720.0000    1.42394
290760.0000    1.48588
290800.0000    1.13539
290840.0000    0.45539
290880.0000   -0.24956
290920.0000    0.61695
290960.0000    0.12077
291000.0000   -1.57572
291040.0000    0.12945
291080.0000   -0.75264
291120.0000   -1.04639
291160.0000   -0.54295
291200.0000   -0.44618
291240.0000   -0.13707
291280.0000    0.27260
291320.0000    1.17350
291360.0000    1.65698
291400.0000    1.95659
291440.0000    1.16663
291480.0000    1.69781
291520.0000    0.68706
291560.0000    0.98599
291600.0000   -0.01587
291640.0000    0.37919
291680.0000    0.60604
291720.0000    0.06200
291760.0000    0.28325
291800.0000    0.61561
291840.0000    0.80864
291880.0000    1.05258
291920.0000    0.78493
291960.0000    0.31393
292000.0000   -0.59629
292040.0000   -0.07927
292080.0000   -0.36409
292120.0000    0.33889
292160.0000   -0.04920
292200.0000    0.34142
292240.0000    0.54263
292280.0000    1.24417
292320.0000    1.04189
292360.0000   -0.95512
292400.0000   -0.43481
292440.0000    0.59164
292480.0000    0.12896
292520.0000    1.33519
292560.0000    1.90986
292600.0000    1.19993
292640.0000    0.30072
292680.0000    1.57852
292720.0000    0.55253
292760.0000    1.01454
292800.0000    2.01316
292840.0000    1.60115
292880.0000    2.68437
292920.0000    2.68641
292960.0000    2.02100
293000.0000    2.21396
293040.0000    2.07560
293080.0000    1.32196
293120.0000    1.35387
293160.0000    1.23172
293200.0000    2.21407
293240.0000    1.53144
293280.0000    1.86307
293320.0000    0.39251
293360.0000    2.36941
293400.0000    2.17511
293440.0000    2.26484
293480.0000    1.24702
293520.0000    1.25562
293560.0000    0.87142
293600.0000   -0.34050
293640.0000    0.29731
293680.0000    0.66399
293720.0000    0.77338
293760.0000    1.20467
293800.0000    1.06355
293840.0000    0.47106
293880.0000    0.60357
293920.0000    0.08243
293960.0000   -0.05060
294000.0000   -0.36800
294040.0000    0.73350
294080.0000    0.27185
294120.0000    0.50815
294160.0000    0.20355
294200.0000   -0.02535
294240.0000   -0.18498
294280.0000    0.69713
294320.0000   -0.22751
294360.0000    0.14554
294400.0000   -0.18271
294440.0000    0.77347
294480.0000   -0.38738
294520.0000   -0.24546
294560.0000    0.00906
294600.0000    0.34710
294640.0000    1.63442
294680.0000    0.96736
294720.0000    1.41039
294760.0000    0.14951
294800.0000    1.05365
294840.0000    1.34951
294880.0000    2.28281
294920.0000    2.71816
294960.0000    1.70727
295000.0000    1.79450
295040.0000    2.59091
295080.0000    2.56066
295120.0000    2.60239
295160.0000    2.53684
295200.0000    2.06393
295240.0000    1.72843
295280.0000    2.29693
295320.0000    2.36395
295360.0000    3.04990
295400.0000    3.24094
295440.0000    3.28546
295480.0000    3.00998
295520.0000    2.96319
295560.0000    2.96267
295600.0000    3.27274
295640.0000    1.59153
295680.0000    1.03973
295720.0000    0.69283
295760.0000    0.99677
295800.0000    1.58770
295840.0000    1.18459
295880.0000    1.51255
295920.0000    0.98762
295960.0000    1.39506
296000.0000    1.08707
296040.0000    0.83446
296080.0000    1.50667
296120.0000    1.08858
296160.0000    1.87213
296200.0000    2.18942
296240.0000    1.09640
296280.0000    1.12618
296320.0000    1.26350
296360.0000    1.38552
296400.0000    1.30070
296440.0000    2.17079
296480.0000    1.84177
296520.0000    1.90289
296560.0000    1.44000
296600.0000    1.47072
296640.0000    1.49293
296680.0000    0.52473
296720.0000    1.26557
296760.0000    0.54754
296800.0000    1.21534
296840.0000    2.49342
296880.0000    0.53089
296920.0000    1.02197
296960.0000    0.41846
297000.0000    0.75003
297040.0000    1.34360
297080.0000    1.39042
297120.0000    2.25533
297160.0000    1.59246
297200.0000    0.82133
297240.0000    0.00289
297280.0000    0.06430
297320.0000    0.55933
297360.0000    1.12395
297400.0000    1.58851
297440.0000    1.17009
297480.0000    1.05935
297520.0000    0.89499
297560.0000    1.48240
297600.0000    0.79333
297640.0000    1.50329
297680.0000    1.66674
297720.0000    2.16380
297760.0000    1.81524
297800.0000    1.53347
297840.0000    1.15966
297880.0000    1.71891
297920.0000    2.52480
297960.0000    2.85565
298000.0000    2.62903
298040.0000    2.16699
298080.0000    1.16911
298120.0000    1.55655
298160.0000    2.11206
298200.0000    2.37797
298240.0000    1.89469
298280.0000    2.05154
298320.0000    2.95793
298360.0000    3.15259
298400.0000    2.14435
298440.0000    2.96466
298480.0000    2.55839
298520.0000    2.21738
298560.0000    1.85149
298600.0000    2.85030
298640.0000    2.74414
298680.0000    2.15891
298720.0000    1.35106
298760.0000    2.40672
298800.0000    1.70565
298840.0000    1.78167
298880.0000    2.49080
298920.0000    2.19709
298960.0000    2.75469
299000.0000    2.13729
299040.0000    1.56827
299080.0000    1.70809
299120.0000    1.56344
299160.0000    2.06673
299200.0000    2.09373
299240.0000    2.16967
299280.0000    2.48128
299320.0000    2.02859
299360.0000    2.23710
299400.0000    3.15030
299440.0000    3.08043
299480.0000    3.24371
299520.0000    3.53749
299560.0000    3.89048
299600.0000    3.78199
299640.0000    3.64048
299680.0000    2.67035
299720.0000    2.80720
299760.0000    1.48868
299800.0000    1.80463
299840.0000    1.60597
299880.0000    1.50439
299920.0000    1.97347
299960.0000    1.55983
300000.0000    1.54254
300040.0000    1.74103
300080.0000    2.29332
300120.0000    1.42433
300160.0000    1.49648
300200.0000    1.35867
300240.0000    1.23372
300280.0000    1.72680
300320.0000    2.71694
300360.0000    1.87550
300400.0000    2.02075
300440.0000    1.65353
300480.0000    1.47658
300520.0000    2.25126
300560.0000    3.26954
300600.0000    3.03334
300640.0000    1.82172
300680.0000    1.82856
300720.0000    2.89240
300760.0000    2.01411
300800.0000    2.22189
300840.0000    2.07673
300880.0000    3.58818
300920.0000    3.00792
300960.0000    2.88528
301000.0000    2.54328
301040.0000    3.72028
301080.0000    2.79107
301120.0000    2.43460
301160.0000    3.75469
301200.0000    2.76036
301240.0000    2.85963
301280.0000    3.11174
301320.0000    4.24411
301360.0000    2.86539
301400.0000    3.20930
301440.0000    3.30314
301480.0000    2.70418
301520.0000    2.59738
301560.0000    2.69715
301600.0000    1.72160
301640.0000    2.57039
301680.0000    3.59467
301720.0000    3.89037
301760.0000    4.10526
301800.0000    3.25537
301840.0000    2.76716
301880.0000    3.29240
301920.0000    2.62012
301960.0000    3.36014
302000.0000    3.48125
302040.0000    2.46601
302080.0000    2.40028
302120.0000    2.65043
302160.0000    1.99784
302200.0000    2.04516
302240.0000    2.14677
302280.0000    2.09622
302320.0000    1.85773
302360.0000    2.69999
302400.0000    2.29461
302440.0000    2.08356
302480.0000    2.59881
302520.0000    3.24044
302560.0000    2.60607
302600.0000    3.26459
302640.0000    3.26391
302680.0000    2.10483
302720.0000    2.50281
302760.0000    2.76809
302800.0000    2.29435
302840.0000    2.91205
302880.0000    2.48838
302920.0000    2.41371
302960.0000    1.97776
303000.0000    2.23312
303040.0000    2.71821
303080.0000    2.65294
303120.0000    3.01741
303160.0000    2.08168
303200.0000    2.49011
303240.0000    2.00998
303280.0000    2.14690
303320.0000    2.78973
303360.0000    2.70052
303400.0000    1.70982
303440.0000    2.58095
303480.0000    3.04583
303520.0000    2.52576
303560.0000    3.51285
303600.0000    2.18782
303640.0000    2.80576
303680.0000    2.98217
303720.0000    2.85682
303760.0000    2.60220
303800.0000    3.45862
303840.0000    3.09367
303880.0000    3.08489
303920.0000    3.08243
303960.0000    3.54608
304000.0000    4.31442
304040.0000    3.59332
304080.0000    2.98455
304120.0000    4.62894
304160.0000    3.20865
304200.0000    3.71754
304240.0000    3.19513
304280.0000    3.57598
304320.0000    2.80214
304360.0000    2.54644
304400.0000    3.00547
304440.0000    2.50340
304480.0000    2.54600
304520.0000    2.72133
304560.0000    2.99245
304600.0000    3.01222
304640.0000    4.06596
304680.0000    3.18017
304720.0000    3.33331
304760.0000    4.04038
304800.0000    2.85912
304840.0000    3.13497
304880.0000    3.15885
304920.0000    3.11718
304960.0000    3.60124
305000.0000    2.87443
305040.0000    3.49935
305080.0000    2.90570
305120.0000    2.18955
305160.0000    2.72506
305200.0000    1.66563
305240.0000    3.27835
305280.0000    2.46283
305320.0000    2.97892
305360.0000    3.34148
305400.0000    3.20798
305440.0000    3.31185
305480.0000    4.20780
305520.0000    2.84795
305560.0000    3.49319
305600.0000    3.69069
305640.0000    3.38990
305680.0000    2.73325
305720.0000    2.25418
305760.0000    1.50389
305800.0000    3.43971
305840.0000    2.70091
305880.0000    3.91965
305920.0000    3.35630
305960.0000    2.19569
306000.0000    2.81910
306040.0000    2.96589
306080.0000    3.33142
306120.0000    3.12975
306160.0000    3.22967
306200.0000    2.68098
306240.0000    2.02421
306280.0000    3.04736
306320.0000    1.97204
306360.0000    2.53846
306400.0000    2.18392
306440.0000    2.19405
306480.0000    1.89152
306520.0000    1.62076
306560.0000    1.34311
306600.0000    2.12145
306640.0000    2.15587
306680.0000    1.24518
306720.0000    2.23182
306760.0000    1.49593
306800.0000    1.87519
306840.0000    2.35342
306880.0000    1.84378
306920.0000    2.41597
306960.0000    2.27459
307000.0000    2.40124
307040.0000    2.18423
307080.0000    2.28664
307120.0000    2.71878
307160.0000    3.33287
307200.0000    2.82377
307240.0000    2.02416
307280.0000    2.45787
307320.0000    2.78128
307360.0000    2.92562
307400.0000    2.15352
307440.0000    2.73751
307480.0000    2.77837
307520.0000    1.90235
307560.0000    2.43271
307600.0000    2.10319
307640.0000    1.40725
307680.0000    1.84879
307720.0000    1.66681
307760.0000    1.80500
307800.0000    2.14330
307840.0000    2.26594
307880.0000    0.89698
307920.0000    1.69301
307960.0000    2.73447
308000.0000    2.03754
308040.0000    2.14012
308080.0000    1.36828
308120.0000    2.18944
308160.0000    2.41269
308200.0000    1.96819
308240.0000    2.88186
308280.0000    2.85132
308320.0000    2.30666
308360.0000    2.28507
308400.0000    1.67874
308440.0000    3.00252
308480.0000    2.69449
308520.0000    2.96268
308560.0000    2.77941
308600.0000    2.40124
308640.0000    2.80833
308680.0000    2.76532
308720.0000    2.88620
308760.0000    3.00325
308800.0000    3.33401
308840.0000    3.44144
308880.0000    3.45006
308920.0000    3.26914
308960.0000    3.96223
309000.0000    3.79231
309040.0000    2.97920
309080.0000    3.32448
309120.0000    2.86569
309160.0000    3.08140
309200.0000    2.89144
309240.0000    3.66619
309280.0000    3.06851
309320.0000    3.84501
309360.0000    3.57433
309400.0000    2.43361
309440.0000    2.94089
309480.0000    1.48648
309520.0000    2.49626
309560.0000    1.94541
309600.0000    2.30809
309640.0000    2.63294
309680.0000    2.05742
309720.0000    2.23547
309760.0000    1.96468
309800.0000    3.16711
309840.0000    2.20744
309880.0000    1.54978
309920.0000    1.89844
309960.0000    1.96581
310000.0000    1.39165
310040.0000    2.80613
310080.0000    2.14845
310120.0000    2.96476
310160.0000    2.17723
310200.0000    2.22419
310240.0000    2.96578
310280.0000    2.08640
310320.0000    2.94427
310360.0000    3.06192
310400.0000    3.13134
310440.0000    3.20335
310480.0000    2.92006
310520.0000    2.70583
310560.0000    3.16038
310600.0000    3.30086
310640.0000    2.45567
310680.0000    2.40604
310720.0000    2.88874
310760.0000    2.72588
310800.0000    1.98150
310840.0000    2.90756
310880.0000    2.43093
310920.0000    1.97603
310960.0000    2.32198
311000.0000    2.26046
311040.0000    2.46236
311080.0000    1.78190
311120.0000    2.50796
311160.0000    3.20091
311200.0000    2.27880
311240.0000    2.02143
311280.0000    1.03734
311320.0000    2.42127
311360.0000    2.62608
311400.0000    2.83053
311440.0000    3.09346
311480.0000    3.73144
311520.0000    3.36070
311560.0000    3.19245
311600.0000    3.06858
311640.0000    3.11807
311680.0000    3.09697
311720.0000    3.54148
311760.0000    3.30175
311800.0000    3.95147
311840.0000    3.54257
311880.0000    2.97640
311920.0000    3.84706
311960.0000    3.28082
312000.0000    3.90684
312040.0000    3.29535
312080.0000    3.56245
312120.0000    2.21065
312160.0000    2.78881
312200.0000    2.76569
312240.0000    3.00987
312280.0000    2.63384
312320.0000    2.78271
312360.0000    2.25434
312400.0000    2.93284
312440.0000    2.51565
312480.0000    2.29289
312520.0000    1.82323
312560.0000    2.82189
312600.0000    2.52047
312640.0000    3.18025
312680.0000    2.19882
312720.0000    2.60087
312760.0000    1.94198
312800.0000    2.37707
312840.0000    1.82716
312880.0000    1.66510
312920.0000    1.49378
312960.0000    1.65840
313000.0000    1.63090
313040.0000    2.64286
313080.0000    2.07375
313120.0000    2.03550
313160.0000    2.40054
313200.0000    2.03002
313240.0000    2.06269
313280.0000    2.05925
313320.0000    1.84661
313360.0000    1.75962
313400.0000    1.40160
313440.0000    1.36287
313480.0000    2.14525
313520.0000    1.71802
313560.0000    2.67161
313600.0000    1.99921
313640.0000    2.39202
313680.0000    1.91392
313720.0000    2.07816
313760.0000    1.82849
313800.0000    3.05971
313840.0000    2.31072
313880.0000    2.78702
313920.0000    2.68584
313960.0000    1.88602
314000.0000    1.90969
314040.0000    2.18040
314080.0000    2.18126
314120.0000    1.75907
314160.0000    1.51514
314200.0000    0.48808
314240.0000    2.18898
314280.0000    1.21923
314320.0000    1.77389
314360.0000    0.86829
314400.0000    1.15474
314440.0000    0.33285
314480.0000    0.74851
314520.0000    1.42943
314560.0000    0.30622
314600.0000    1.14584
314640.0000    1.45501
314680.0000    1.11517
314720.0000    2.38572
314760.0000    1.38187
314800.0000    1.86375
314840.0000    1.42764
314880.0000    1.27038
314920.0000    2.32509
314960.0000    1.50812
315000.0000    0.67263
315040.0000    0.78274
315080.0000    1.69947
315120.0000    1.99357
315160.0000    1.77717
315200.0000    1.99910
315240.0000    2.00764
315280.0000    2.59047
315320.0000    1.53369
315360.0000    1.22153
315400.0000    1.75061
315440.0000    1.08691
315480.0000    0.91815
315520.0000    1.49243
315560.0000    0.89673
315600.0000    1.11733
315640.0000    0.93780
315680.0000    1.17113
315720.0000    1.46325
315760.0000    1.51387
315800.0000    1.71202
315840.0000    0.99929
315880.0000    1.06955
315920.0000    1.86848
315960.0000    1.46041
316000.0000    1.31778
316040.0000    2.50898
316080.0000    2.73987
316120.0000    2.08640
316160.0000    1.73697
316200.0000    2.10230
316240.0000    2.45854
316280.0000    1.96579
316320.0000    2.42395
316360.0000    1.56699
316400.0000    1.64416
316440.0000    2.27506
316480.0000    2.90983
316520.0000    2.55950
316560.0000    2.04781
316600.0000    2.40677
316640.0000    2.11292
316680.0000    3.15509
316720.0000    2.23985
316760.0000    1.59057
316800.0000    1.49565
316840.0000    1.78667
316880.0000    2.37526
316920.0000    2.27944
316960.0000    2.01780
317000.0000    2.06025
317040.0000    1.26429
317080.0000    1.61651
317120.0000    2.25414
317160.0000    1.75210
317200.0000    1.74021
317240.0000    1.78030
317280.0000    2.02406
317320.0000    1.88656
317360.0000    1.42710
317400.0000    1.70850
317440.0000    1.35662
317480.0000    1.94482
317520.0000    0.84772
317560.0000    1.72937
317600.0000    0.52847
317640.0000    1.28639
317680.0000    1.14819
317720.0000    2.27654
317760.0000    2.20976
317800.0000    1.41748
317840.0000    1.33303
317880.0000    1.51930
317920.0000    1.91742
317960.0000    2.18606
318000.0000    2.13608
318040.0000    1.68849
318080.0000    1.05890
318120.0000    1.95248
318160.0000    2.39664
318200.0000    0.97309
318240.0000    1.73232
318280.0000    2.29556
318320.0000    3.20648
318360.0000    2.38335
318400.0000    1.92289
318440.0000    2.38882
318480.0000    2.79462
318520.0000    2.93943
318560.0000    2.51558
318600.0000    2.23852
318640.0000    2.69717
318680.0000    2.04003
318720.0000    2.52850
318760.0000    2.52682
318800.0000    2.41656
318840.0000    2.54669
318880.0000    2.64663
318920.0000    2.40960
318960.0000    2.25707
319000.0000    1.53898
319040.0000    1.78907
319080.0000    2.29633
319120.0000    2.13793
319160.0000    2.05203
319200.0000    2.40899
319240.0000    1.86201
319280.0000    1.81888
319320.0000    3.19381
319360.0000    1.98236
319400.0000    1.79703
319440.0000    2.11199
319480.0000    2.58733
319520.0000    2.10348
319560.0000    2.35325
319600.0000    2.75074
319640.0000    2.66299
319680.0000    3.12071
319720.0000    2.30916
319760.0000    3.12848
319800.0000    3.41494
319840.0000    2.13969
319880.0000    1.97557
319920.0000    1.98065
319960.0000    0.96300
320000.0000    1.92184
320040.0000    1.01494
320080.0000    2.20597
320120.0000    1.18264
320160.0000    1.66760
320200.0000    1.07490
320240.0000    0.99022
320280.0000    1.20593
320320.0000    1.15152
320360.0000    1.79782
320400.0000    1.54647
320440.0000    1.58456
320480.0000    1.38304
320520.0000    1.56296
320560.0000    1.70819
320600.0000    2.60335
320640.0000    1.50154
320680.0000    1.97089
320720.0000    2.07246
320760.0000    1.67085
320800.0000    1.17555
320840.0000    0.69386
320880.0000    1.79504
320920.0000    2.46760
320960.0000    2.42377
321000.0000    1.73513
321040.0000    1.95949
321080.0000    1.23711
321120.0000    1.29245
321160.0000    0.98921
321200.0000    1.65356
321240.0000    2.02884
321280.0000    2.00222
321320.0000    1.82404
321360.0000    1.62889
321400.0000    0.71889
321440.0000    1.62359
321480.0000    1.91878
321520.0000    2.57096
321560.0000    2.43343
321600.0000    1.72610
321640.0000    1.61732
321680.0000    1.16392
321720.0000    1.11793
321760.0000    1.06031
321800.0000    1.09314
321840.0000    1.55601
321880.0000    0.79807
321920.0000    1.56998
321960.0000    1.57022
322000.0000    1.32417
322040.0000    1.83696
322080.0000    2.03917
322120.0000    1.09354
322160.0000    1.76186
322200.0000    1.76041
322240.0000    1.29802
322280.0000    1.72044
322320.0000    0.58597
322360.0000    1.56089
322400.0000    0.81496
322440.0000    0.08042
322480.0000   -0.25585
322520.0000    0.62258
322560.0000    0.95882
322600.0000    1.24620
322640.0000    0.69553
322680.0000    0.64757
322720.0000   -0.11785
322760.0000    0.50630
322800.0000    1.01969
322840.0000    1.33467
322880.0000    0.77640
322920.0000    0.65895
322960.0000    1.08599
323000.0000    1.38623
323040.0000    1.43375
323080.0000    1.39151
323120.0000    1.17787
323160.0000    1.15293
323200.0000    1.19820
323240.0000    1.42041
323280.0000    1.51557
323320.0000    1.24218
323360.0000    0.95923
323400.0000    0.91735
323440.0000    1.49767
323480.0000    1.34307
323520.0000    1.24255
323560.0000    0.45415
323600.0000   -0.11639
323640.0000    0.07638
323680.0000    0.36998
323720.0000    1.06659
323760.0000    0.50520
323800.0000   -0.17497
323840.0000   -0.60419
323880.0000   -1.07545
323920.0000   -0.66485
323960.0000   -0.49093
324000.0000   -0.30975
324040.0000    0.40592
324080.0000    0.53366
324120.0000    0.94225
324160.0000    0.10998
324200.0000    0.49826
324240.0000    1.34430
324280.0000    0.21457
324320.0000    0.94445
324360.0000    1.08119
324400.0000    0.46562
324440.0000    0.43356
324480.0000    0.51823
324520.0000    0.55881
324560.0000   -0.13903
324600.0000   -0.32386
324640.0000   -0.28550
324680.0000    1.00899
324720.0000    1.55857
324760.0000    1.18534
324800.0000    1.42966
324840.0000    0.58453
324880.0000    0.49102
324920.0000    1.08639
324960.0000    0.82238
325000.0000    0.15556
325040.0000    1.06963
325080.0000    0.87247
325120.0000    0.73417
325160.0000    0.90952
325200.0000    0.53311
325240.0000    0.54363
325280.0000    0.44767
325320.0000    1.08890
325360.0000    0.66698
325400.0000   -0.16532
325440.0000    1.00713
325480.0000    0.51489
325520.0000    1.14580
325560.0000    1.72607
325600.0000    1.12769
325640.0000    1.27359
325680.0000    1.78203
325720.0000    1.36265
325760.0000    0.75274
325800.0000    0.73786
325840.0000   -0.31315
325880.0000    0.74837
325920.0000    0.57327
325960.0000   -0.11185
326000.0000    1.25376
326040.0000    0.41857
326080.0000    0.61710
326120.0000    0.56163
326160.0000    0.89462
326200.0000    1.12673
326240.0000    0.56177
326280.0000    1.31982
326320.0000    1.49583
326360.0000    1.10378
326400.0000    0.89582
326440.0000    1.02196
326480.0000    1.51537
326520.0000    1.61055
326560.0000    1.39639
326600.0000    2.14109
326640.0000    0.57454
326680.0000    0.39784
326720.0000    0.49496
326760.0000    1.69878
326800.0000    1.46713
326840.0000    1.00778
326880.0000    0.91983
326920.0000    0.88836
326960.0000    0.89627
327000.0000    0.52519
327040.0000    0.78915
327080.0000    1.23654
327120.0000    1.51669
327160.0000    1.71774
327200.0000    1.76963
327240.0000    1.26233
327280.0000    1.19858
327320.0000    1.90004
327360.0000    2.08989
327400.0000    1.96361
327440.0000    1.48699
327480.0000    0.77319
327520.0000    1.52829
327560.0000    1.55956
327600.0000    1.83283
327640.0000    2.40047
327680.0000    1.21940
327720.0000    1.84868
327760.0000    1.50307
327800.0000    1.13935
327840.0000    1.88627
327880.0000    1.44316
327920.0000    1.17397
327960.0000    1.93692
328000.0000    1.59126
328040.0000    1.63735
328080.0000    1.20787
328120.0000    0.72462
328160.0000    1.98257
328200.0000    1.20231
328240.0000    1.47496
328280.0000    0.74071
328320.0000    1.67970
328360.0000    1.24245
328400.0000    1.67170
328440.0000    1.18440
328480.0000    1.73085
328520.0000    1.75132
328560.0000    1.56875
328600.0000    1.72333
328640.0000    1.72862
328680.0000    2.19012
328720.0000    1.84902
328760.0000    1.48666
328800.0000    1.80768
328840.0000    1.86887
328880.0000    2.44630
328920.0000    2.50658
328960.0000    2.05446
329000.0000    1.46076
329040.0000    0.83266
329080.0000    1.79913
329120.0000    1.50957
329160.0000    1.91373
329200.0000    1.18892
329240.0000    1.15241
329280.0000    1.18096
329320.0000    1.46588
329360.0000    1.18853
329400.0000    1.80344
329440.0000    1.51940
329480.0000    1.74468
329520.0000    0.33150
329560.0000    0.57092
329600.0000    0.28367
329640.0000    0.07470
329680.0000    0.68363
329720.0000    2.38662
329760.0000    2.15693
329800.0000    1.46814
329840.0000    1.69348
329880.0000    1.55932
329920.0000    1.94317
329960.0000    2.47195
330000.0000    2.30278
330040.0000    2.23509
330080.0000    2.24707
330120.0000    2.67304
330160.0000    2.61514
330200.0000    1.80712
330240.0000    2.43995
330280.0000    2.60546
330320.0000    2.92722
330360.0000    2.29481
330400.0000    2.38794
330440.0000    2.26433
330480.0000    1.01927
330520.0000    1.60264
330560.0000    1.11854
330600.0000    1.80382
330640.0000    2.00989
330680.0000    2.47786
330720.0000    2.05103
330760.0000    2.39029
330800.0000    3.44136
330840.0000    3.15844
330880.0000    2.53239
330920.0000    2.99445
330960.0000    2.59679
331000.0000    2.03547
331040.0000    2.41221
331080.0000    2.24099
331120.0000    2.04215
331160.0000    2.53878
331200.0000    2.05727
331240.0000    1.07757
331280.0000    1.48076
331320.0000    1.87069
331360.0000    1.03510
331400.0000    0.14437
331440.0000    1.14131
331480.0000    0.76966
331520.0000    0.38933
331560.0000    0.18680
331600.0000    1.08896
331640.0000    0.77252
331680.0000    1.02379
331720.0000    1.69147
331760.0000    1.53237
331800.0000    1.46645
331840.0000    1.14327
331880.0000    1.03204
331920.0000    0.71752
331960.0000    0.28524
332000.0000    1.21503
332040.0000    2.35002
332080.0000    1.66215
332120.0000    2.41214
332160.0000    2.08937
332200.0000    2.29180
332240.0000    2.86424
332280.0000    3.36295
332320.0000    1.69596
332360.0000    2.28033
332400.0000    1.37917
332440.0000    2.04956
332480.0000    2.68667
332520.0000    1.37388
332560.0000    1.02775
332600.0000    2.00789
332640.0000    1.39721
332680.0000    2.03554
332720.0000    1.22392
332760.0000    2.10478
332800.0000    2.80320
332840.0000    2.56457
332880.0000    1.71508
332920.0000    2.53877
332960.0000    2.16974
333000.0000    2.82242
333040.0000    2.65047
333080.0000    2.52625
333120.0000    2.69625
333160.0000    3.30837
333200.0000    2.39461
333240.0000    2.64959
333280.0000    3.03084
333320.0000    2.54274
333360.0000    1.88229
333400.0000    1.27100
333440.0000    1.41030
333480.0000    1.91229
333520.0000    2.85027
333560.0000    2.86480
333600.0000    2.57908
333640.0000    1.48721
333680.0000    1.98280
333720.0000    3.26490
333760.0000    2.89765
333800.0000    2.62850
333840.0000    2.24624
333880.0000    2.57720
333920.0000    2.36192
333960.0000    2.73715
334000.0000    3.71043
334040.0000    2.20331
334080.0000    2.43502
334120.0000    1.96116
334160.0000    3.08403
334200.0000    2.22416
334240.0000    3.18326
334280.0000    3.23063
334320.0000    3.21892
334360.0000    3.52827
334400.0000    3.98885
334440.0000    3.30646
334480.0000    3.34067
334520.0000    3.60872
334560.0000    2.64005
334600.0000    3.81982
334640.0000    3.39676
334680.0000    1.95713
334720.0000    2.64758
334760.0000    2.18238
334800.0000    2.53651
334840.0000    2.34854
334880.0000    2.59682
334920.0000    3.71621
334960.0000    3.33162
335000.0000    2.98301
335040.0000    2.94993
335080.0000    3.27462
335120.0000    3.12325
335160.0000    3.13033
335200.0000    3.09719
335240.0000    2.54110
335280.0000    2.27706
335320.0000    2.37373
335360.0000    1.98302
335400.0000    2.22774
335440.0000    1.59284
335480.0000    1.19170
335520.0000    1.34040
335560.0000    1.36516
335600.0000    1.69291
335640.0000    1.02537
335680.0000    1.29991
335720.0000    1.11099
335760.0000    1.32228
335800.0000    0.98588
335840.0000    0.86387
335880.0000    0.90784
335920.0000    1.13585
335960.0000    1.48026
336000.0000    2.94624
336040.0000    2.43263
336080.0000    2.45062
336120.0000    3.32269
336160.0000    3.23577
336200.0000    3.61984
336240.0000    3.44258
336280.0000    3.57249
336320.0000    3.14313
336360.0000    3.99278
336400.0000    4.07108
336440.0000    4.33358
336480.0000    2.82363
336520.0000    2.83368
336560.0000    3.06804
336600.0000    3.42395
336640.0000    3.50487
336680.0000    3.91058
336720.0000    2.71350
336760.0000    3.23983
336800.0000    3.76042
336840.0000    2.70537
336880.0000    3.46758
336920.0000    3.32376
336960.0000    2.97400
337000.0000    3.12249
337040.0000    3.53820
337080.0000    2.29971
337120.0000    2.09184
337160.0000    2.58682
337200.0000    3.37447
337240.0000    3.16765
337280.0000    2.81389
337320.0000    3.87559
337360.0000    3.71016
337400.0000    3.98474
337440.0000    4.10268
337480.0000    3.19476
337520.0000    3.66718
337560.0000    3.75698
337600.0000    1.92613
337640.0000    2.66718
337680.0000    2.98625
337720.0000    3.15621
337760.0000    3.23417
337800.0000    3.55622
337840.0000    2.42233
337880.0000    2.69724
337920.0000    3.26431
337960.0000    3.54169
338000.0000    3.32018
338040.0000    2.84735
338080.0000    3.31925
338120.0000    3.77199
338160.0000    3.21158
338200.0000    4.23269
338240.0000    3.73047
338280.0000    3.02606
338320.0000    2.73514
338360.0000    2.98254
338400.0000    3.27464
338440.0000    3.07921
338480.0000    3.06972
338520.0000    2.62052
338560.0000    2.56294
338600.0000    3.08369
338640.0000    2.43354
338680.0000    2.53254
338720.0000    3.94946
338760.0000    2.77431
338800.0000    3.72595
338840.0000    3.47705
338880.0000    3.44435
338920.0000    3.72760
338960.0000    3.23277
339000.0000    3.07317
339040.0000    1.80589
339080.0000    1.68678
339120.0000    2.93117
339160.0000    2.83760
339200.0000    3.08478
339240.0000    3.45582
339280.0000    2.91102
339320.0000    3.20142
339360.0000    3.83519
339400.0000    3.25844
339440.0000    2.67789
339480.0000    3.29279
339520.0000    3.02176
339560.0000    3.51706
339600.0000    3.12787
339640.0000    4.23110
339680.0000    3.54461
339720.0000    3.62569
339760.0000    3.57696
339800.0000    4.05732
339840.0000    3.45180
339880.0000    3.45207
339920.0000    3.25667
339960.0000    2.99239
340000.0000    3.62282
340040.0000    3.71095
340080.0000    3.97295
340120.0000    3.41282
340160.0000    3.50864
340200.0000    3.65929
340240.0000    3.63118
340280.0000    4.52573
340320.0000    3.76599
340360.0000    4.23466
340400.0000    3.55814
340440.0000    3.42366
340480.0000    3.41782
340520.0000    3.90508
340560.0000    2.72375
340600.0000    2.44343
340640.0000    3.24581
340680.0000    2.88631
340720.0000    3.12540
340760.0000    3.53365
340800.0000    2.61337
340840.0000    2.47381
340880.0000    2.35116
340920.0000    2.41903
340960.0000    2.16992
341000.0000    3.84109
341040.0000    2.65788
341080.0000    2.74729
341120.0000    3.30473
341160.0000    4.02351
341200.0000    4.43506
341240.0000    3.60993
341280.0000    3.63991
341320.0000    4.16153
341360.0000    3.74670
341400.0000    3.73476
341440.0000    3.76601
341480.0000    4.08868
341520.0000    3.61602
341560.0000    4.02014
341600.0000    3.96060
341640.0000    3.77628
341680.0000    3.58389
341720.0000    4.08642
341760.0000    3.27316
341800.0000    4.10102
341840.0000    4.84213
341880.0000    4.73871
341920.0000    4.79343
341960.0000    4.37036
342000.0000    3.58718
342040.0000    4.36677
342080.0000    4.34199
342120.0000    3.39043
342160.0000    2.76427
342200.0000    3.65205
342240.0000    3.74583
342280.0000    3.57437
342320.0000    3.11035
342360.0000    3.26231
342400.0000    3.56084
342440.0000    3.53626
342480.0000    3.61797
342520.0000    3.60461
342560.0000    3.51167
342600.0000    2.82883
342640.0000    3.64617
342680.0000    3.93968
342720.0000    3.66353
342760.0000    3.31094
342800.0000    3.59362
342840.0000    3.65267
342880.0000    3.82313
342920.0000    2.91656
342960.0000    3.81820
343000.0000    4.00410
343040.0000    4.42944
343080.0000    3.50845
343120.0000    3.10825
343160.0000    3.56099
343200.0000    3.68974
343240.0000    3.51697
343280.0000    3.97210
343320.0000    3.24659
343360.0000    4.20293
343400.0000    4.35236
343440.0000    4.58272
343480.0000    3.56346
343520.0000    3.61270
343560.0000    3.21779
343600.0000    2.89510
343640.0000    4.01327
343680.0000    3.73333
343720.0000    3.14200
343760.0000    3.03745
343800.0000    3.50089
343840.0000    2.94828
343880.0000    2.39219
343920.0000    2.34787
343960.0000    2.86105
344000.0000    2.84901
344040.0000    3.36247
344080.0000    3.53768
344120.0000    3.36154
344160.0000    2.87139
344200.0000    3.49063
344240.0000    2.91280
344280.0000    3.01004
344320.0000    3.25513
344360.0000    1.99632
344400.0000    2.76201
344440.0000    3.00100
344480.0000    3.86941
344520.0000    3.49182
344560.0000    3.37888
344600.0000    3.55052
344640.0000    3.43469
344680.0000    3.74391
344720.0000    4.10042
344760.0000    3.78275
344800.0000    4.33491
344840.0000    4.05637
344880.0000    4.13630
344920.0000    4.55306
344960.0000    2.55380
345000.0000    3.23225
345040.0000    3.87930
345080.0000    4.23731
345120.0000    3.42557
345160.0000    4.28870
345200.0000    4.58897
345240.0000    3.68977
345280.0000    3.18053
345320.0000    3.44078
345360.0000    3.68480
345400.0000    3.82365
345440.0000    3.81483
345480.0000    4.22492
345520.0000    3.96993
345560.0000    3.62154
345600.0000    4.31207
345640.0000    3.48279
345680.0000    3.78159
345720.0000    3.26983
345760.0000    3.24758
345800.0000    3.29463
345840.0000    4.10177
345880.0000    4.22642
345920.0000    4.47782
345960.0000    4.63713
346000.0000    3.96871
346040.0000    3.45322
346080.0000    3.98952
346120.0000    3.75569
346160.0000    4.03735
346200.0000    4.01020
346240.0000    3.90859
346280.0000    3.76998
346320.0000    3.66123
346360.0000    3.60635
346400.0000    3.00628
346440.0000    3.74103
346480.0000    3.41791
346520.0000    4.01847
346560.0000    4.56880
346600.0000    4.36614
346640.0000    4.08666
346680.0000    3.50837
346720.0000    3.57979
346760.0000    4.37213
346800.0000    3.93403
346840.0000    4.17491
346880.0000    4.03780
346920.0000    4.00498
346960.0000    3.28579
347000.0000    4.35542
347040.0000    4.13785
347080.0000    3.77258
347120.0000    3.32071
347160.0000    4.09188
347200.0000    4.35554
347240.0000    4.30721
347280.0000    4.62693
347320.0000    4.81614
347360.0000    4.83753
347400.0000    5.08143
347440.0000    5.33608
347480.0000    5.55392
347520.0000    5.39233
347560.0000    5.47788
347600.0000    4.55485
347640.0000    4.79131
347680.0000    4.75930
347720.0000    3.85264
347760.0000    3.74403
347800.0000    3.95478
347840.0000    3.71672
347880.0000    3.49770
347920.0000    3.66403
347960.0000    3.21035
348000.0000    4.07280
348040.0000    4.27819
348080.0000    3.84290
348120.0000    3.57149
348160.0000    4.56384
348200.0000    4.53524
348240.0000    4.43931
348280.0000    3.29079
348320.0000    3.00476
348360.0000    3.62635
348400.0000    3.64872
348440.0000    4.07446
348480.0000    3.86856
348520.0000    4.38934
348560.0000    4.28362
348600.0000    3.32741
348640.0000    3.62183
348680.0000    4.43406
348720.0000    3.85809
348760.0000    3.96860
348800.0000    3.66686
348840.0000    3.65140
348880.0000    2.97600
348920.0000    2.92130
348960.0000    3.83458
349000.0000    3.44312
349040.0000    3.61559
349080.0000    2.79140
349120.0000    3.28654
349160.0000    3.71529
349200.0000    3.80835
349240.0000    3.47901
349280.0000    3.53615
349320.0000    3.60306
349360.0000    4.04765
349400.0000    3.27430
349440.0000    3.56841
349480.0000    3.42834
349520.0000    3.25054
349560.0000    3.27317
349600.0000    2.52497
349640.0000    3.21941
349680.0000    3.81238
349720.0000    3.48563
349760.0000    3.30685
349800.0000    3.30700
349840.0000    3.44593
349880.0000    2.74269
349920.0000    3.38024
349960.0000    2.86587
350000.0000    3.07091
350040.0000    3.42325
350080.0000    3.04245
350120.0000    3.16535
350160.0000    3.31559
350200.0000    3.67469
350240.0000    3.43789
350280.0000    3.67803
350320.0000    3.43717
350360.0000    3.71195
350400.0000    3.67543
350440.0000    4.06518
350480.0000    3.25508
350520.0000    3.87492
350560.0000    4.01524
350600.0000    3.84665
350640.0000    3.14886
350680.0000    3.32063
350720.0000    2.80283
350760.0000    3.48324
350800.0000    3.17567
350840.0000    2.75768
350880.0000    3.17009
350920.0000    3.17126
350960.0000    3.07549
351000.0000    3.20382
351040.0000    3.25272
351080.0000    3.72063
351120.0000    2.38521
351160.0000    3.64998
351200.0000    2.21767
351240.0000    3.32360
351280.0000    3.51748
351320.0000    3.48198
351360.0000    2.92908
351400.0000    3.05591
351440.0000    3.23913
351480.0000    3.09921
351520.0000    3.20676
351560.0000    3.41673
351600.0000    3.40750
351640.0000    4.10181
351680.0000    3.10280
351720.0000    3.20853
351760.0000    2.68828
351800.0000    3.10007
351840.0000    3.42868
351880.0000    3.68602
351920.0000    3.74696
351960.0000    4.14829
352000.0000    3.25403
352040.0000    2.94860
352080.0000    3.31886
352120.0000    3.03588
352160.0000    2.92144
352200.0000    3.70574
352240.0000    3.24149
352280.0000    3.14425
352320.0000    4.41019
352360.0000    3.81244
352400.0000    3.13385
352440.0000    2.15116
352480.0000    2.64536
352520.0000    3.12475
352560.0000    3.75463
352600.0000    3.20021
352640.0000    3.20110
352680.0000    2.69217
352720.0000    1.70934
352760.0000    2.73503
352800.0000    3.43730
352840.0000    3.77545
352880.0000    3.84456
352920.0000    4.53188
352960.0000    4.39981
353000.0000    3.66504
353040.0000    3.66505
353080.0000    3.78256
353120.0000    4.15403
353160.0000    4.43640
353200.0000    4.12234
353240.0000    4.65593
353280.0000    4.00407
353320.0000    3.74546
353360.0000    3.20975
353400.0000    3.41188
353440.0000    3.47626
353480.0000    3.43083
353520.0000    4.27579
353560.0000    3.40709
353600.0000    3.83718
353640.0000    4.50779
353680.0000    3.63539
353720.0000    4.72754
353760.0000    4.53692
353800.0000    4.40053
353840.0000    3.91349
353880.0000    4.10052
353920.0000    3.98583
353960.0000    3.78996
354000.0000    3.62274
354040.0000    4.27601
354080.0000    4.17153
354120.0000    3.80605
354160.0000    3.14258
354200.0000    3.58523
354240.0000    3.51709
354280.0000    3.76615
354320.0000    4.22424
354360.0000    4.11434
354400.0000    3.76802
354440.0000    4.36049
354480.0000    3.42719
354520.0000    4.19261
354560.0000    3.42873
354600.0000    3.28014
354640.0000    3.50610
354680.0000    2.91442
354720.0000    2.91536
354760.0000    3.84577
354800.0000    3.07086
354840.0000    3.32965
354880.0000    2.95962
354920.0000    3.23997
354960.0000    3.09430
355000.0000    3.41532
355040.0000    3.04618
355080.0000    3.14790
355120.0000    3.05919
355160.0000    3.01610
355200.0000    3.79114
355240.0000    2.88408
355280.0000    4.02357
355320.0000    4.02869
355360.0000    3.99533
355400.0000    3.79845
355440.0000    3.24482
355480.0000    3.10547
355520.0000    3.85809
355560.0000    3.08597
355600.0000    4.50850
355640.0000    4.35535
355680.0000    5.07042
355720.0000    4.28833
355760.0000    3.95094
355800.0000    3.94632
355840.0000    4.07119
355880.0000    3.88435
355920.0000    3.14507
355960.0000    3.05561
356000.0000    3.47660
356040.0000    4.00744
356080.0000    3.79994
356120.0000    4.01404
356160.0000    3.77705
356200.0000    4.63197
356240.0000    4.91275
356280.0000    4.81116
356320.0000    4.26150
356360.0000    5.06541
356400.0000    5.14978
356440.0000    4.29405
356480.0000    4.03547
356520.0000    3.60784
356560.0000    4.08296
356600.0000    3.78704
356640.0000    4.07121
356680.0000    4.86417
356720.0000    4.62777
356760.0000    4.17375
356800.0000    4.67676
356840.0000    6.25834
356880.0000    5.51033
356920.0000    4.97623
356960.0000    5.55228
357000.0000    5.16257
357040.0000    5.37083
357080.0000    5.84376
357120.0000    5.25428
357160.0000    5.95493
357200.0000    5.67221
357240.0000    5.65907
357280.0000    5.82770
357320.0000    6.02163
357360.0000    6.29918
357400.0000    6.69521
357440.0000    4.83203
357480.0000    5.41010
357520.0000    4.43144
357560.0000    4.01477
357600.0000    4.96019
357640.0000    5.06077
357680.0000    5.77227
357720.0000    5.94566
357760.0000    6.53231
357800.0000    4.62650
357840.0000    5.16433
357880.0000    5.45039
357920.0000    5.77284
357960.0000    5.35476
358000.0000    5.76138
358040.0000    6.24760
358080.0000    6.02924
358120.0000    5.87075
358160.0000    4.87654
358200.0000    4.84922
358240.0000    5.54902
358280.0000    5.59276
358320.0000    5.50149
358360.0000    5.26930
358400.0000    6.38516
358440.0000    5.88509
358480.0000    4.74186
358520.0000    5.48498
358560.0000    5.37167
358600.0000    4.70491
358640.0000    5.48592
358680.0000    4.44597
358720.0000    5.80255
358760.0000    5.24770
358800.0000    4.96605
358840.0000    4.32512
358880.0000    4.46491
358920.0000    3.84974
358960.0000    4.67943
359000.0000    4.43051
359040.0000    4.62463
359080.0000    5.70534
359120.0000    5.87129
359160.0000    3.68888
359200.0000    4.04134
359240.0000    4.55639
359280.0000    3.55843
359320.0000    4.40038
359360.0000    4.41262
359400.0000    3.78878
359440.0000    3.69279
359480.0000    3.24778
359520.0000    4.03557
359560.0000    3.42779
359600.0000    3.00687
359640.0000    3.03082
359680.0000    3.40272
359720.0000    3.29609
359760.0000    4.75456
359800.0000    3.67866
359840.0000    4.27948
359880.0000    5.52082
359920.0000    5.23394
359960.0000    5.49052
360000.0000    5.93223
360040.0000    5.54321
360080.0000    5.12516
360120.0000    4.22130
360160.0000    3.84652
360200.0000    4.70164
360240.0000    4.64692
360280.0000    5.30194
360320.0000    4.62199
360360.0000    5.02628
360400.0000    5.39625
360440.0000    4.86454
360480.0000    4.74926
360520.0000    4.21203
360560.0000    4.27802
360600.0000    3.96682
360640.0000    5.35578
360680.0000    5.24251
360720.0000    5.46260
360760.0000    4.33682
360800.0000    4.70313
360840.0000    4.63115
360880.0000    6.02777
360920.0000    4.93424
360960.0000    5.84128
361000.0000    4.45930
361040.0000    4.80446
361080.0000    4.06625
361120.0000    4.44739
361160.0000    4.05152
361200.0000    4.11675
361240.0000    4.21413
361280.0000    4.40963
361320.0000    3.88843
361360.0000    3.34214
361400.0000    3.52300
361440.0000    3.57627
361480.0000    4.04491
361520.0000    3.11772
361560.0000    2.20019
361600.0000    2.22353
361640.0000    3.06225
361680.0000    3.35371
361720.0000    2.77621
361760.0000    3.45908
361800.0000    3.20558
361840.0000    3.52723
361880.0000    3.34804
361920.0000    3.50553
361960.0000    4.67930
362000.0000    5.14556
362040.0000    3.31779
362080.0000    3.66637
362120.0000    3.67526
362160.0000    3.19614
362200.0000    3.03468
362240.0000    2.71952
362280.0000    2.03899
362320.0000    2.62289
362360.0000    2.86429
362400.0000    2.54084
362440.0000    2.55632
362480.0000    3.02726
362520.0000    2.43877
362560.0000    2.54695
362600.0000    2.86306
362640.0000    1.73647
362680.0000    2.97319
362720.0000    2.63034
362760.0000    2.78329
362800.0000    3.61081
362840.0000    4.03964
362880.0000    4.64123
362920.0000    4.65648
362960.0000    4.64894
363000.0000    5.24664
363040.0000    5.64374
363080.0000    5.10904
363120.0000    4.38962
363160.0000    4.67669
363200.0000    4.40644
363240.0000    4.24110
363280.0000    4.54321
363320.0000    4.24136
363360.0000    4.72660
363400.0000    4.68163
363440.0000    3.63283
363480.0000    3.62243
363520.0000    4.25326
363560.0000    4.20405
363600.0000    4.37076
363640.0000    4.39373
363680.0000    3.81107
363720.0000    3.76215
363760.0000    4.55370
363800.0000    4.67892
363840.0000    5.34214
363880.0000    4.38420
363920.0000    4.62557
363960.0000    5.01704
364000.0000    4.43040
364040.0000    4.41218
364080.0000    4.21277
364120.0000    4.28356
364160.0000    4.34384
364200.0000    4.64374
364240.0000    4.35560
364280.0000    4.61212
364320.0000    3.90333
364360.0000    3.79717
364400.0000    3.61450
364440.0000    4.26121
364480.0000    3.72136
364520.0000    3.99266
364560.0000    4.37145
364600.0000    4.52273
364640.0000    5.88862
364680.0000    5.49090
364720.0000    5.04209
364760.0000    4.86775
364800.0000    4.13151
364840.0000    5.41287
364880.0000    4.94022
364920.0000    5.29028
364960.0000    4.90450
365000.0000    6.22512
365040.0000    5.06181
365080.0000    4.26966
365120.0000    4.52122
365160.0000    3.89094
365200.0000    4.92268
365240.0000    3.86185
365280.0000    3.00331
365320.0000    2.59951
365360.0000    3.32269
365400.0000    3.53864
365440.0000    3.51076
365480.0000    3.26748
365520.0000    4.12439
365560.0000    3.87849
365600.0000    3.91349
365640.0000    3.25327
365680.0000    3.27291
365720.0000    3.42029
365760.0000    2.83741
365800.0000    3.32065
365840.0000    3.66604
365880.0000    3.74572
365920.0000    3.29035
365960.0000    3.91729
366000.0000    4.02910
366040.0000    3.47899
366080.0000    4.05269
366120.0000    3.35749
366160.0000    3.73580
366200.0000    3.52860
366240.0000    3.68175
366280.0000    4.16894
366320.0000    4.54648
366360.0000    4.05719
366400.0000    3.22548
366440.0000    3.49557
366480.0000    2.96169
366520.0000    3.78404
366560.0000    3.07163
366600.0000    3.53171
366640.0000    3.66891
366680.0000    3.42003
366720.0000    3.96420
366760.0000    4.14112
366800.0000    4.69162
366840.0000    4.32405
366880.0000    4.85466
366920.0000    3.68292
366960.0000    3.75255
367000.0000    3.72635
367040.0000    3.77874
367080.0000    3.99313
367120.0000    4.28957
367160.0000    4.04961
367200.0000    4.61310
367240.0000    3.42567
367280.0000    4.43681
367320.0000    4.36114
367360.0000    4.15100
367400.0000    3.68024
367440.0000    3.95663
367480.0000    4.53983
367520.0000    4.06495
367560.0000    3.94235
367600.0000    3.59919
367640.0000    2.27159
367680.0000    2.67746
367720.0000    2.91342
367760.0000    3.66744
367800.0000    3.42665
367840.0000    3.18998
367880.0000    2.77916
367920.0000    3.57904
367960.0000    2.97668
368000.0000    3.48677
368040.0000    3.71182
368080.0000    4.81013
368120.0000    3.63018
368160.0000    2.67944
368200.0000    2.85065
368240.0000    3.79594
368280.0000    2.98459
368320.0000    3.61420
368360.0000    3.47999
368400.0000    3.53166
368440.0000    3.85781
368480.0000    3.50010
368520.0000    3.56164
368560.0000    3.56350
368600.0000    4.23215
368640.0000    3.68679
368680.0000    3.94990
368720.0000    3.81933
368760.0000    3.46887
368800.0000    3.81906
368840.0000    3.81510
368880.0000    4.52554
368920.0000    3.57128
368960.0000    4.07051
369000.0000    3.81294
369040.0000    3.37892
369080.0000    4.51194
369120.0000    4.23305
369160.0000    3.81385
369200.0000    3.63860
369240.0000    4.03581
369280.0000    3.79959
369320.0000    3.43614
369360.0000    3.02960
369400.0000    3.78657
369440.0000    4.47394
369480.0000    4.52567
369520.0000    5.06097
369560.0000    4.70428
369600.0000    3.77321
369640.0000    3.99468
369680.0000    3.91170
369720.0000    3.31559
369760.0000    3.99821
369800.0000    4.45059
369840.0000    3.56248
369880.0000    2.98130
369920.0000    2.16917
369960.0000    2.63116
370000.0000    1.84390
370040.0000    2.69510
370080.0000    3.24144
370120.0000    3.39003
370160.0000    3.60940
370200.0000    2.24066
370240.0000    2.80040
370280.0000    2.78749
370320.0000    3.34501
370360.0000    3.14456
370400.0000    2.92932
370440.0000    2.80155
370480.0000    3.15750
370520.0000    2.69129
370560.0000    3.54500
370600.0000    2.65394
370640.0000    2.56009
370680.0000    2.35888
370720.0000    2.19787
370760.0000    0.83138
370800.0000    2.12008
370840.0000    2.42134
370880.0000    1.80143
370920.0000    2.40688
370960.0000    2.49564
371000.0000    3.48251
371040.0000    2.57473
371080.0000    2.12172
371120.0000    2.58013
371160.0000    2.20126
371200.0000    2.15898
371240.0000    2.80473
371280.0000    2.45075
371320.0000    2.23445
371360.0000    2.78499
371400.0000    2.22806
371440.0000    2.46173
371480.0000    3.23923
371520.0000    2.42918
371560.0000    2.72983
371600.0000    1.94785
371640.0000    2.84685
371680.0000    2.25401
371720.0000    1.52522
371760.0000    1.35862
371800.0000    2.01361
371840.0000    1.13606
371880.0000    1.64187
371920.0000    1.71028
371960.0000    2.23075
372000.0000    1.67120
372040.0000    1.36309
372080.0000    1.26330
372120.0000    0.83995
372160.0000    1.89472
372200.0000    1.77850
372240.0000    1.29374
372280.0000    0.81655
372320.0000    1.30938
372360.0000    1.45543
372400.0000    1.46106
372440.0000    1.55021
372480.0000    1.70068
372520.0000    2.50352
372560.0000    1.89500
372600.0000    1.91430
372640.0000    0.89115
372680.0000    1.41568
372720.0000    0.63070
372760.0000    1.82770
372800.0000    1.38659
372840.0000    1.01750
372880.0000    0.74065
372920.0000    0.65503
372960.0000    1.61296
373000.0000    1.02753
373040.0000    1.16112
373080.0000    1.31813
373120.0000    1.13523
373160.0000    1.36898
373200.0000    0.90679
373240.0000    1.61837
373280.0000    1.48070
373320.0000    1.89454
373360.0000    1.58240
373400.0000    2.02805
373440.0000    1.90925
373480.0000    2.50631
373520.0000    2.42780
373560.0000    3.04207
373600.0000    1.67163
373640.0000    2.02956
373680.0000    2.73400
373720.0000    1.89059
373760.0000    2.09405
373800.0000    2.20984
373840.0000    0.66276
373880.0000    1.75326
373920.0000    1.86548
373960.0000    1.68165
374000.0000    1.66826
374040.0000    0.72260
374080.0000    0.97931
374120.0000    0.40947
374160.0000    0.30355
374200.0000    0.48077
374240.0000    0.27176
374280.0000    1.21452
374320.0000    1.81453
374360.0000    0.83727
374400.0000    1.26298
374440.0000    2.28441
374480.0000    2.28213
374520.0000    1.30480
374560.0000    1.49618
374600.0000    2.08826
374640.0000    1.89175
374680.0000    2.19622
374720.0000    2.23415
374760.0000    1.78622
374800.0000    1.02364
374840.0000    1.27339
374880.0000    1.39196
374920.0000    1.47025
374960.0000    1.72963
375000.0000    1.42209
375040.0000    1.02118
375080.0000    0.83561
375120.0000    0.86905
375160.0000    0.63606
375200.0000    1.34459
375240.0000    1.16532
375280.0000    0.81736
375320.0000    1.39308
375360.0000    1.75555
375400.0000    2.13446
375440.0000    2.30585
375480.0000    0.44720
375520.0000    1.73401
375560.0000    1.95288
375600.0000    1.42628
375640.0000    1.44739
375680.0000    1.96914
375720.0000    2.35652
375760.0000    2.86079
375800.0000    2.47822
375840.0000    1.83289
375880.0000    2.10461
375920.0000    1.30015
375960.0000    1.75397
376000.0000    2.32524
376040.0000    2.09244
376080.0000    2.57437
376120.0000    1.68469
376160.0000    1.02194
376200.0000    1.49843
376240.0000    1.93626
376280.0000    1.98628
376320.0000    2.76061
376360.0000    1.96406
376400.0000    2.09672
376440.0000    2.02078
376480.0000    1.79876
376520.0000    2.75286
376560.0000    1.88361
376600.0000    1.92916
376640.0000    2.03487
376680.0000    1.54045
376720.0000    1.83393
376760.0000    2.18136
376800.0000    2.58492
376840.0000    3.06564
376880.0000    2.36955
376920.0000    1.29206
376960.0000    1.06257
377000.0000    1.73998
377040.0000    1.65756
377080.0000    1.43778
377120.0000    1.32322
377160.0000    2.14997
377200.0000    1.43855
377240.0000    2.47876
377280.0000    0.99164
377320.0000    1.43963
377360.0000    1.94609
377400.0000    2.10451
377440.0000    1.99314
377480.0000    1.10331
377520.0000    2.60232
377560.0000    2.07161
377600.0000    2.42231
377640.0000    1.64729
377680.0000    2.08266
377720.0000    2.28339
377760.0000    2.60574
377800.0000    2.43543
377840.0000    2.27592
377880.0000    1.70822
377920.0000    2.59401
377960.0000    2.38278
378000.0000    1.97766
378040.0000    1.88623
378080.0000    1.94015
378120.0000    1.92764
378160.0000    0.90996
378200.0000    1.86494
378240.0000    1.59018
378280.0000    0.99027
378320.0000    1.62656
378360.0000    1.57432
378400.0000    1.84459
378440.0000    1.07324
378480.0000    1.71544
378520.0000    1.52980
378560.0000    1.45136
378600.0000    1.91755
378640.0000    2.53714
378680.0000    2.65258
378720.0000    2.41745
378760.0000    2.29938
378800.0000    2.25913
378840.0000    1.89465
378880.0000    2.22138
378920.0000    2.49659
378960.0000    2.63699
379000.0000    2.28290
379040.0000    2.43295
379080.0000    2.67169
379120.0000    3.51898
379160.0000    2.64864
379200.0000    3.57384
379240.0000    4.10899
379280.0000    2.83665
379320.0000    2.85632
379360.0000    2.38359
379400.0000    2.16817
379440.0000    2.62907
379480.0000    2.92771
379520.0000    3.59741
379560.0000    3.11126
379600.0000    2.36016
379640.0000    3.53084
379680.0000    2.39368
379720.0000    2.34411
379760.0000    2.74399
379800.0000    3.24846
379840.0000    2.22213
379880.0000    3.44443
379920.0000    2.65242
379960.0000    3.48325
380000.0000    3.40188
380040.0000    2.49850
380080.0000    3.07618
380120.0000    2.91520
380160.0000    1.71650
380200.0000    2.04492
380240.0000    2.35531
380280.0000    1.73331
380320.0000    1.71802
380360.0000    1.66525
380400.0000    2.81601
380440.0000    3.09993
380480.0000    3.45288
380520.0000    4.02930
380560.0000    2.58837
380600.0000    3.32958
380640.0000    3.87189
380680.0000    3.24665
380720.0000    3.71253
380760.0000    3.45035
380800.0000    2.90921
380840.0000    3.18360
380880.0000    4.04038
380920.0000    3.37446
380960.0000    3.29817
381000.0000    3.04036
381040.0000    3.48413
381080.0000    3.09653
381120.0000    2.62438
381160.0000    3.06646
381200.0000    2.96485
381240.0000    3.09252
381280.0000    3.12913
381320.0000    3.04691
381360.0000    3.02777
381400.0000    3.67303
381440.0000    2.85046
381480.0000    3.68700
381520.0000    3.15681
381560.0000    3.25774
381600.0000    3.39668
381640.0000    4.56163
381680.0000    3.43524
381720.0000    2.85142
381760.0000    3.31071
381800.0000    2.39743
381840.0000    2.37657
381880.0000    2.94899
381920.0000    2.22735
381960.0000    3.08355
382000.0000    2.20610
382040.0000    2.65707
382080.0000    2.56749
382120.0000    1.81489
382160.0000    1.96862
382200.0000    2.98468
382240.0000    2.53410
382280.0000    2.68661
382320.0000    2.69230
382360.0000    2.27260
382400.0000    2.64650
382440.0000    2.92728
382480.0000    2.09286
382520.0000    2.68232
382560.0000    2.47691
382600.0000    2.36583
382640.0000    2.51425
382680.0000    3.32354
382720.0000    2.87353
382760.0000    3.55285
382800.0000    2.39815
382840.0000    2.71738
382880.0000    3.15691
382920.0000    3.09224
382960.0000    2.19771
383000.0000    3.09292
383040.0000    2.59193
383080.0000    3.01312
383120.0000    2.91904
383160.0000    3.11301
383200.0000    4.14769
383240.0000    2.90644
383280.0000    2.64539
383320.0000    2.56631
383360.0000    2.55725
383400.0000    2.59573
383440.0000    2.27032
383480.0000    3.02688
383520.0000    1.89077
383560.0000    1.85684
383600.0000    1.95280
383640.0000    2.75727
383680.0000    2.91361
383720.0000    1.96232
383760.0000    2.28260
383800.0000    1.55550
383840.0000    2.01570
383880.0000    1.39874
383920.0000    2.33646
383960.0000    1.83198
384000.0000    1.51842
384040.0000    2.05471
384080.0000    2.95999
384120.0000    2.72609
384160.0000    1.07289
384200.0000    1.32011
384240.0000    1.72887
384280.0000    1.98382
384320.0000    2.47966
384360.0000    1.99281
384400.0000    2.47368
384440.0000    3.13710
384480.0000    2.67115
384520.0000    3.47397
384560.0000    3.09097
384600.0000    1.69596
384640.0000    1.48856
384680.0000    2.22590
384720.0000    1.63567
384760.0000    2.07046
384800.0000    2.10742
384840.0000    2.39091
384880.0000    2.61380
384920.0000    2.75180
384960.0000    2.68726
385000.0000    2.68511
385040.0000    2.89027
385080.0000    2.37476
385120.0000    2.80905
385160.0000    2.75109
385200.0000    2.61148
385240.0000    3.00236
385280.0000    3.00028
385320.0000    2.60864
385360.0000    2.29318
385400.0000    3.76265
385440.0000    3.39610
385480.0000    3.66277
385520.0000    3.59952
385560.0000    2.93585
385600.0000    3.08463
385640.0000    2.85513
385680.0000    3.02867
385720.0000    3.78812
385760.0000    3.32095
385800.0000    3.46264
385840.0000    3.19062
385880.0000    3.62128
385920.0000    2.71390
385960.0000    2.73772
386000.0000    2.74075
386040.0000    2.57465
386080.0000    3.20074
386120.0000    3.08232
386160.0000    3.66564
386200.0000    3.72579
386240.0000    4.15007
386280.0000    3.58415
386320.0000    3.34579
386360.0000    2.35860
386400.0000    3.71087
386440.0000    2.87506
386480.0000    4.03141
386520.0000    2.76528
386560.0000    2.75486
386600.0000    2.87981
386640.0000    2.90479
386680.0000    2.37524
386720.0000    3.21001
386760.0000    2.70956
386800.0000    4.08052
386840.0000    2.78547
386880.0000    3.00383
386920.0000    2.99075
386960.0000    2.73332
387000.0000    2.51119
387040.0000    2.40078
387080.0000    2.95216
387120.0000    2.56331
387160.0000    3.21568
387200.0000    2.55417
387240.0000    2.99705
387280.0000    3.49414
387320.0000    2.41831
387360.0000    2.87167
387400.0000    2.61932
387440.0000    2.91335
387480.0000    2.59922
387520.0000    3.05421
387560.0000    3.21262
387600.0000    3.31718
387640.0000    2.38395
387680.0000    2.58481
387720.0000    3.33180
387760.0000    3.15689
387800.0000    2.21993
387840.0000    3.52992
387880.0000    3.17093
387920.0000    3.14535
387960.0000    2.65948
388000.0000    2.90141
388040.0000    3.73464
388080.0000    3.89869
388120.0000    3.13847
388160.0000    2.74284
388200.0000    3.65073
388240.0000    3.80876
388280.0000    3.31687
388320.0000    3.90184
388360.0000    2.43641
388400.0000    2.48847
388440.0000    3.27471
388480.0000    3.02309
388520.0000    2.96691
388560.0000    2.67479
388600.0000    1.88889
388640.0000    2.58023
388680.0000    2.36225
388720.0000    2.70233
388760.0000    2.89217
388800.0000    2.49850
388840.0000    2.97266
388880.0000    2.70713
388920.0000    2.03970
388960.0000    2.11270
389000.0000    1.92732
389040.0000    2.19396
389080.0000    3.00107
389120.0000    2.99962
389160.0000    2.55194
389200.0000    2.51773
389240.0000    2.33421
389280.0000    2.76207
389320.0000    2.64842
389360.0000    2.27366
389400.0000    2.32206
389440.0000    2.89022
389480.0000    2.06010
389520.0000    2.83786
389560.0000    1.86233
389600.0000    2.21090
389640.0000    2.58658
389680.0000    2.14085
389720.0000    2.55543
389760.0000    2.13510
389800.0000    1.80868
389840.0000    2.35965
389880.0000    1.92344
389920.0000    2.63379
389960.0000    2.08841
390000.0000    2.63701
390040.0000    2.34820
390080.0000    3.31330
390120.0000    2.50055
390160.0000    2.19078
390200.0000    3.08313
390240.0000    2.30760
390280.0000    1.90990
390320.0000    2.66221
390360.0000    1.65826
390400.0000    1.96423
390440.0000    1.96556
390480.0000    2.01898
390520.0000    2.14473
390560.0000    2.55678
390600.0000    1.77081
390640.0000    1.77925
390680.0000    2.65966
390720.0000    2.63761
390760.0000    2.50754
390800.0000    1.14010
390840.0000    1.15395
390880.0000    1.89035
390920.0000    2.22213
390960.0000    2.04258
391000.0000    1.51260
391040.0000    2.11209
391080.0000    1.85297
391120.0000    2.99850
391160.0000    2.44468
391200.0000    2.60476
391240.0000    2.22000
391280.0000    2.43889
391320.0000    2.36171
391360.0000    2.53756
391400.0000    1.99759
391440.0000    2.17296
391480.0000    1.85022
391520.0000    2.40728
391560.0000    2.21588
391600.0000    2.46706
391640.0000    2.23959
391680.0000    2.82983
391720.0000    2.82873
391760.0000    2.98926
391800.0000    3.08381
391840.0000    3.30077
391880.0000    2.87287
391920.0000    2.80781
391960.0000    2.24633
392000.0000    3.56718
392040.0000    3.02955
392080.0000    3.19721
392120.0000    3.09024
392160.0000    3.52206
392200.0000    3.42229
392240.0000    3.74523
392280.0000    3.80677
392320.0000    3.50873
392360.0000    3.48355
392400.0000    3.01900
392440.0000    3.71140
392480.0000    2.82060
392520.0000    2.31246
392560.0000    3.42134
392600.0000    2.97960
392640.0000    3.33002
392680.0000    3.35558
392720.0000    3.16874
392760.0000    3.11321
392800.0000    3.98053
392840.0000    3.67609
392880.0000    3.30099
392920.0000    3.57390
392960.0000    3.38416
393000.0000    3.67366
393040.0000    3.85407
393080.0000    3.94234
393120.0000    3.26608
393160.0000    3.01323
393200.0000    2.81805
393240.0000    3.25783
393280.0000    3.03400
393320.0000    3.83662
393360.0000    3.03436
393400.0000    1.96834
393440.0000    3.04800
393480.0000    2.44068
393520.0000    3.15908
393560.0000    3.10314
393600.0000    1.78019
393640.0000    2.59014
393680.0000    3.10985
393720.0000    3.51781
393760.0000    2.25318
393800.0000    3.16308
393840.0000    3.16411
393880.0000    3.22645
393920.0000    2.49878
393960.0000    3.11854
394000.0000    3.08670
394040.0000    2.78902
394080.0000    3.52912
394120.0000    2.76480
394160.0000    3.03130
394200.0000    2.17265
394240.0000    2.40619
394280.0000    1.35438
394320.0000    1.97998
394360.0000    2.25796
394400.0000    2.96939
394440.0000    2.90441
394480.0000    3.74765
394520.0000    3.23187
394560.0000    2.87588
394600.0000    2.45906
394640.0000    2.72490
394680.0000    2.93841
394720.0000    2.74490
394760.0000    2.63265
394800.0000    3.28418
394840.0000    3.75672
394880.0000    2.65496
394920.0000    2.64875
394960.0000    2.63106
395000.0000    3.19088
395040.0000    3.36456
395080.0000    2.89147
395120.0000    2.50993
395160.0000    2.76203
395200.0000    2.67651
395240.0000    2.76173
395280.0000    2.54535
395320.0000    1.60297
395360.0000    1.75755
395400.0000    1.64313
395440.0000    2.57972
395480.0000    2.35683
395520.0000    2.41662
395560.0000    2.75626
395600.0000    2.97596
395640.0000    2.26268
395680.0000    2.20960
395720.0000    2.62561
395760.0000    1.92412
395800.0000    2.67536
395840.0000    2.79749
395880.0000    3.06239
395920.0000    2.39692
395960.0000    2.17947
396000.0000    2.21351
396040.0000    3.13112
396080.0000    2.55266
396120.0000    2.79109
396160.0000    2.88393
396200.0000    2.47548
396240.0000    2.64908
396280.0000    1.77090
396320.0000    2.62039
396360.0000    2.56462
396400.0000    2.58753
396440.0000    1.74542
396480.0000    1.50930
396520.0000    1.68680
396560.0000    2.09381
396600.0000    2.79645
396640.0000    3.08141
396680.0000    2.60648
396720.0000    2.71450
396760.0000    3.03020
396800.0000    3.22965
396840.0000    2.63843
396880.0000    2.41423
396920.0000    2.50896
396960.0000    2.45046
397000.0000    2.01655
397040.0000    2.24371
397080.0000    2.56943
397120.0000    2.83658
397160.0000    2.34209
397200.0000    2.26252
397240.0000    2.52793
397280.0000    2.57754
397320.0000    2.34063
397360.0000    2.30512
397400.0000    2.63559
397440.0000    2.82859
397480.0000    2.65529
397520.0000    2.45143
397560.0000    3.21945
397600.0000    2.61123
397640.0000    3.24924
397680.0000    2.94236
397720.0000    2.87741
397760.0000    2.40464
397800.0000    3.25139
397840.0000    2.27758
397880.0000    2.88179
397920.0000    3.39649
397960.0000    3.13222
398000.0000    2.77729
398040.0000    2.79395
398080.0000    2.72340
398120.0000    2.59291
398160.0000    2.51075
398200.0000    2.64806
398240.0000    2.79377
398280.0000    2.82949
398320.0000    3.06706
398360.0000    2.99921
398400.0000    2.08765
398440.0000    2.60359
398480.0000    3.02195
398520.0000    2.89019
398560.0000    2.76615
398600.0000    3.24779
398640.0000    2.88564
398680.0000    2.76210
398720.0000    3.11100
398760.0000    3.38579
398800.0000    2.29057
398840.0000    3.76593
398880.0000    3.28373
398920.0000    3.29782
398960.0000    2.41910
399000.0000    2.65349
399040.0000    2.19156
399080.0000    2.17330
399120.0000    2.86899
399160.0000    3.24446
399200.0000    2.39005
399240.0000    2.07279
399280.0000    2.28371
399320.0000    2.54861
399360.0000    2.68213
399400.0000    3.15754
399440.0000    3.68916
399480.0000    3.11977
399520.0000    3.93459
399560.0000    2.58791
399600.0000    2.16636
399640.0000    2.45659
399680.0000    2.65923
399720.0000    3.50764
399760.0000    3.26599
399800.0000    2.47478
399840.0000    3.18473
399880.0000    2.91260
399920.0000    3.11074
399960.0000    3.35065
400000.0000    2.92317
400040.0000    3.45439
400080.0000    3.47552
400120.0000    3.40950
400160.0000    4.22613
400200.0000    2.79000
400240.0000    3.56277
400280.0000    3.50633
400320.0000    3.92896
400360.0000    3.61124
400400.0000    3.15476
400440.0000    3.38788
400480.0000    3.37963
400520.0000    3.83660
400560.0000    3.06804
400600.0000    3.72211
400640.0000    3.90876
400680.0000    3.20282
400720.0000    2.84110
400760.0000    3.88180
400800.0000    3.78585
400840.0000    3.67554
400880.0000    3.85508
400920.0000    3.34459
400960.0000    3.27278
401000.0000    3.43143
401040.0000    3.46576
401080.0000    2.85551
401120.0000    3.24018
401160.0000    3.33956
401200.0000    2.69548
401240.0000    3.48306
401280.0000    2.96118
401320.0000    3.08135
401360.0000    3.12057
401400.0000    3.90448
401440.0000    3.28601
401480.0000    3.18375
401520.0000    3.20262
401560.0000    3.26735
401600.0000    3.53019
401640.0000    2.89803
401680.0000    2.86338
401720.0000    3.00439
401760.0000    3.13646
401800.0000    3.01499
401840.0000    4.12029
401880.0000    2.96013
401920.0000    3.16312
401960.0000    3.29248
402000.0000    3.10786
402040.0000    2.97288
402080.0000    3.39152
402120.0000    2.40275
402160.0000    3.34199
402200.0000    3.58823
402240.0000    3.11338
402280.0000    2.92885
402320.0000    3.29343
402360.0000    2.59769
402400.0000    2.99068
402440.0000    3.19163
402480.0000    2.89387
402520.0000    3.32402
402560.0000    3.14884
402600.0000    3.49073
402640.0000    3.05197
402680.0000    3.26606
402720.0000    3.08076
402760.0000    3.58942
402800.0000    3.82066
402840.0000    2.97414
402880.0000    3.28234
402920.0000    3.87229
402960.0000    3.56666
403000.0000    3.19185
403040.0000    3.27100
403080.0000    3.84525
403120.0000    3.71852
403160.0000    4.59718
403200.0000    3.52998
403240.0000    3.64397
403280.0000    3.50217
403320.0000    3.28464
403360.0000    3.70131
403400.0000    3.46209
403440.0000    3.91555
403480.0000    3.89791
403520.0000    3.47710
403560.0000    3.85349
403600.0000    3.87246
403640.0000    3.03706
403680.0000    2.77986
403720.0000    3.57169
403760.0000    3.99036
403800.0000    3.82202
403840.0000    3.33149
403880.0000    3.18022
403920.0000    2.83800
403960.0000    3.38406
404000.0000    3.87839
404040.0000    3.49750
404080.0000    3.20745
404120.0000    3.88587
404160.0000    4.37511
404200.0000    3.97057
404240.0000    3.66785
404280.0000    3.96523
404320.0000    3.85219
404360.0000    3.73068
404400.0000    3.78236
404440.0000    3.76945
404480.0000    4.49905
404520.0000    3.48782
404560.0000    3.18932
404600.0000    2.97342
404640.0000    4.01735
404680.0000    3.83170
404720.0000    3.66943
404760.0000    4.24519
404800.0000    3.56283
404840.0000    3.65945
404880.0000    3.84179
404920.0000    3.17230
404960.0000    3.42975
405000.0000    4.11110
405040.0000    4.03773
405080.0000    3.95818
405120.0000    4.31434
405160.0000    4.01855
405200.0000    4.03411
405240.0000    4.79754
405280.0000    4.48674
405320.0000    3.85996
405360.0000    4.12190
405400.0000    4.16243
405440.0000    4.15914
405480.0000    4.09419
405520.0000    4.30862
405560.0000    4.49289
405600.0000    4.61227
405640.0000    3.21508
405680.0000    3.55616
405720.0000    3.16699
405760.0000    3.60771
405800.0000    3.09310
405840.0000    3.60109
405880.0000    3.06954
405920.0000    3.04623
405960.0000    3.29795
406000.0000    3.39125
406040.0000    3.21377
406080.0000    2.68119
406120.0000    3.36354
406160.0000    3.75992
406200.0000    3.33304
406240.0000    3.48782
406280.0000    3.56386
406320.0000    3.58401
406360.0000    4.16329
406400.0000    3.82749
406440.0000    3.46559
406480.0000    3.96212
406520.0000    3.68167
406560.0000    3.57217
406600.0000    4.19482
406640.0000    3.95688
406680.0000    4.44781
406720.0000    4.12402
406760.0000    4.58044
406800.0000    3.99350
406840.0000    4.75990
406880.0000    3.77275
406920.0000    3.51641
406960.0000    3.74600
407000.0000    3.68877
407040.0000    3.62445
407080.0000    3.89439
407120.0000    4.17207
407160.0000    4.06534
407200.0000    3.29746
407240.0000    3.68718
407280.0000    4.15852
407320.0000    3.44847
407360.0000    2.83397
407400.0000    3.34600
407440.0000    3.59534
407480.0000    3.50898
407520.0000    3.59416
407560.0000    3.72201
407600.0000    3.54182
407640.0000    3.41682
407680.0000    3.62710
407720.0000    4.49297
407760.0000    4.29449
407800.0000    3.59699
407840.0000    3.56761
407880.0000    3.86699
407920.0000    3.75120
407960.0000    4.12962
408000.0000    3.60952
408040.0000    3.31533
408080.0000    3.54521
408120.0000    3.82795
408160.0000    3.60849
408200.0000    3.39126
408240.0000    3.06639
408280.0000    2.79596
408320.0000    3.38066
408360.0000    3.58470
408400.0000    3.22424
408440.0000    3.46316
408480.0000    2.83123
408520.0000    3.71967
408560.0000    3.14037
408600.0000    2.61729
408640.0000    2.38340
408680.0000    2.37277
408720.0000    3.14071
408760.0000    2.88163
408800.0000    2.96044
408840.0000    2.70157
408880.0000    3.29269
408920.0000    2.77153
408960.0000    2.99833
409000.0000    3.54104
409040.0000    3.57522
409080.0000    3.12776
409120.0000    3.62800
409160.0000    3.76119
409200.0000    3.67825
409240.0000    3.45406
409280.0000    3.79680
409320.0000    3.99159
409360.0000    3.47003
409400.0000    2.55499
409440.0000    3.27592
409480.0000    3.37583
409520.0000    3.13416
409560.0000    3.33306
409600.0000    3.56546
409640.0000    3.38943
409680.0000    3.96061
409720.0000    3.31519
409760.0000    3.66833
409800.0000    3.56020
409840.0000    3.47774
409880.0000    3.61481
409920.0000    3.58059
409960.0000    3.71499
410000.0000    4.06150
410040.0000    3.03666
410080.0000    3.47181
410120.0000    3.85512
410160.0000    3.17976
410200.0000    3.20647
410240.0000    3.29446
410280.0000    3.43292
410320.0000    2.78876
410360.0000    3.18145
410400.0000    3.11231
410440.0000    2.52642
410480.0000    2.64610
410520.0000    3.01465
410560.0000    2.41008
410600.0000    2.99526
410640.0000    2.84646
410680.0000    3.05027
410720.0000    2.48606
410760.0000    2.91641
410800.0000    3.38879
410840.0000    2.53500
410880.0000    2.56688
410920.0000    2.80776
410960.0000    2.51663
411000.0000    3.60479
411040.0000    2.82288
411080.0000    3.46096
411120.0000    2.78006
411160.0000    2.71662
411200.0000    2.93887
411240.0000    3.12460
411280.0000    2.71677
411320.0000    2.83759
411360.0000    2.87490
411400.0000    3.92331
411440.0000    2.40950
411480.0000    2.66388
411520.0000    2.74913
411560.0000    2.35088
411600.0000    2.93653
411640.0000    3.12205
411680.0000    2.86956
411720.0000    2.60555
411760.0000    2.45889
411800.0000    3.66666
411840.0000    2.17068
411880.0000    1.93848
411920.0000    3.04482
411960.0000    3.10494
412000.0000    3.35718
412040.0000    2.01145
412080.0000    3.22516
412120.0000    3.57996
412160.0000    3.17958
412200.0000    3.33879
412240.0000    2.87088
412280.0000    3.30324
412320.0000    3.08546
412360.0000    3.11614
412400.0000    3.12467
412440.0000    3.16002
412480.0000    3.36806
412520.0000    3.45316
412560.0000    3.04066
412600.0000    2.74743
412640.0000    2.21794
412680.0000    3.16475
412720.0000    3.37695
412760.0000    3.08804
412800.0000    3.01932
412840.0000    2.85965
412880.0000    2.81988
412920.0000    2.06808
412960.0000    2.53467
413000.0000    2.96617
413040.0000    2.99212
413080.0000    2.75102
413120.0000    2.68258
413160.0000    3.08529
413200.0000    2.85697
413240.0000    2.95438
413280.0000    2.50291
413320.0000    3.62327
413360.0000    3.25087
413400.0000    3.55079
413440.0000    2.94540
413480.0000    3.48786
413520.0000    2.67033
413560.0000    2.43890
413600.0000    2.90450
413640.0000    3.59469
413680.0000    2.71614
413720.0000    2.66009
413760.0000    2.48981
413800.0000    2.51301
413840.0000    2.52542
413880.0000    2.74862
413920.0000    2.84210
413960.0000    2.66650
414000.0000    2.20561
414040.0000    2.63889
414080.0000    3.35145
414120.0000    2.53957
414160.0000    2.87447
414200.0000    2.71829
414240.0000    3.01093
414280.0000    3.49605
414320.0000    2.82702
414360.0000    3.49564
414400.0000    3.86320
414440.0000    3.26774
414480.0000    3.49405
414520.0000    3.25587
414560.0000    3.68686
414600.0000    2.85363
414640.0000    2.92487
414680.0000    2.36728
414720.0000    2.81092
414760.0000    2.37118
414800.0000    3.19220
414840.0000    2.69938
414880.0000    2.48748
414920.0000    2.87969
414960.0000    2.75130
415000.0000    2.07320
415040.0000    2.19600
415080.0000    2.81268
415120.0000    2.84790
415160.0000    2.58014
415200.0000    3.28093
415240.0000    3.34978
415280.0000    2.91216
415320.0000    2.96555
415360.0000    2.84304
415400.0000    2.41219
415440.0000    2.96304
415480.0000    2.88686
415520.0000    2.67143
415560.0000    2.74051
415600.0000    2.82861
415640.0000    2.04511
415680.0000    2.98842
415720.0000    2.42806
415760.0000    2.57033
415800.0000    2.77524
415840.0000    2.59039
415880.0000    2.19920
415920.0000    2.65759
415960.0000    2.99642
416000.0000    2.78003
416040.0000    2.86169
416080.0000    3.22571
416120.0000    3.90521
416160.0000    2.76014
416200.0000    2.78343
416240.0000    2.73050
416280.0000    3.06924
416320.0000    3.51642
416360.0000    3.88726
416400.0000    3.78368
416440.0000    3.58838
416480.0000    3.31981
416520.0000    3.69464
416560.0000    3.78288
416600.0000    3.16236
416640.0000    2.83245
416680.0000    3.21183
416720.0000    2.62691
416760.0000    2.04554
416800.0000    3.35251
416840.0000    2.72460
416880.0000    3.08968
416920.0000    3.10369
416960.0000    3.54855
417000.0000    2.54439
417040.0000    3.25324
417080.0000    3.45677
417120.0000    3.19533
417160.0000    2.73503
417200.0000    3.07798
417240.0000    2.04770
417280.0000    2.86692
417320.0000    2.93080
417360.0000    3.26078
417400.0000    2.96250
417440.0000    3.04372
417480.0000    3.77259
417520.0000    2.71392
417560.0000    3.02178
417600.0000    2.52280
417640.0000    3.11907
417680.0000    2.63311
417720.0000    2.13071
417760.0000    3.01057
417800.0000    2.55900
417840.0000    2.71767
417880.0000    3.23603
417920.0000    2.98147
417960.0000    2.82643
418000.0000    3.09119
418040.0000    3.04794
418080.0000    3.11356
418120.0000    2.77893
418160.0000    3.34616
418200.0000    3.24267
418240.0000    2.76167
418280.0000    2.81247
418320.0000    2.80666
418360.0000    2.30894
418400.0000    3.03668
418440.0000    2.74144
418480.0000    2.59431
418520.0000    2.48589
418560.0000    2.76725
418600.0000    2.63970
418640.0000    2.41203
418680.0000    2.45759
418720.0000    2.69052
418760.0000    2.16951
418800.0000    2.83383
418840.0000    3.01130
418880.0000    3.05475
418920.0000    2.62500
418960.0000    2.70083
419000.0000    2.72757
419040.0000    2.52595
419080.0000    2.70399
419120.0000    3.13720
419160.0000    3.01400
419200.0000    2.68227
419240.0000    3.06286
419280.0000    3.45290
419320.0000    2.56371
419360.0000    2.31283
419400.0000    2.36911
419440.0000    2.58617
419480.0000    2.86417
419520.0000    2.91118
419560.0000    2.38718
419600.0000    3.14611
419640.0000    2.63882
419680.0000    3.28090
419720.0000    2.39395
419760.0000    3.05401
419800.0000    2.53132
419840.0000    2.51832
419880.0000    2.63157
419920.0000    2.75987
419960.0000    2.14675
420000.0000    1.47747
420040.0000    2.16336
420080.0000    2.29360
420120.0000    2.26787
420160.0000    2.45873
420200.0000    3.11322
420240.0000    2.92664
420280.0000    2.62156
420320.0000    3.23718
420360.0000    2.79479
420400.0000    3.59682
420440.0000    2.84590
420480.0000    3.27076
420520.0000    2.92573
420560.0000    3.24005
420600.0000    3.11636
420640.0000    3.03261
420680.0000    2.73504
420720.0000    2.80063
420760.0000    2.94931
420800.0000    3.06590
420840.0000    2.80487
420880.0000    3.15445
420920.0000    2.65096
420960.0000    2.99507
421000.0000    2.60524
421040.0000    3.15962
421080.0000    2.32798
421120.0000    3.03524
421160.0000    2.36516
421200.0000    2.53367
421240.0000    2.41605
421280.0000    2.30938
421320.0000    2.27019
421360.0000    2.70266
421400.0000    2.86224
421440.0000    2.59941
421480.0000    2.41508
421520.0000    3.00620
421560.0000    3.48540
421600.0000    3.09611
421640.0000    2.85043
421680.0000    3.08940
421720.0000    2.98526
421760.0000    2.87033
421800.0000    2.67779
421840.0000    2.87685
421880.0000    2.74541
421920.0000    2.83867
421960.0000    2.79222
422000.0000    2.93065
422040.0000    2.71578
422080.0000    2.51528
422120.0000    2.84012
422160.0000    2.34856
422200.0000    2.80196
422240.0000    2.45926
422280.0000    2.82229
422320.0000    3.30024
422360.0000    2.21674
422400.0000    2.67946
422440.0000    2.69259
422480.0000    2.46326
422520.0000    2.30474
422560.0000    2.14431
422600.0000    2.32107
422640.0000    2.71546
422680.0000    2.20527
422720.0000    2.12585
422760.0000    2.09220
422800.0000    2.02926
422840.0000    1.63831
422880.0000    2.52665
422920.0000    2.33851
422960.0000    2.72119
423000.0000    2.52377
423040.0000    2.48226
423080.0000    2.33775
423120.0000    3.41599
423160.0000    2.94911
423200.0000    2.49521
423240.0000    2.66505
423280.0000    2.57905
423320.0000    2.57700
423360.0000    1.74972
423400.0000    1.82327
423440.0000    1.67154
423480.0000    2.76069
423520.0000    2.58102
423560.0000    2.55653
423600.0000    2.29554
423640.0000    2.28999
423680.0000    2.63967
423720.0000    2.47715
423760.0000    2.70722
423800.0000    2.02547
423840.0000    1.96937
423880.0000    1.60808
423920.0000    2.04062
423960.0000    3.27290
424000.0000    2.63463
424040.0000    2.74689
424080.0000    2.67815
424120.0000    1.84501
424160.0000    1.65895
424200.0000    1.96131
424240.0000    1.94465
424280.0000    2.41516
424320.0000    2.70833
424360.0000    2.77523
424400.0000    2.77520
424440.0000    2.32002
424480.0000    2.55680
424520.0000    3.17609
424560.0000    2.07423
424600.0000    2.71822
424640.0000    3.07721
424680.0000    3.21872
424720.0000    2.31382
424760.0000    2.90600
424800.0000    1.97268
424840.0000    1.64071
424880.0000    2.28193
424920.0000    2.50712
424960.0000    2.48991
425000.0000    2.88574
425040.0000    2.56493
425080.0000    2.28085
425120.0000    2.24582
425160.0000    2.40816
425200.0000    2.82394
425240.0000    2.47639
425280.0000    2.02135
425320.0000    2.37033
425360.0000    2.38283
425400.0000    2.25679
425440.0000    3.04178
425480.0000    3.25994
425520.0000    2.39232
425560.0000    3.24159
425600.0000    2.49226
425640.0000    3.00262
425680.0000    2.21740
425720.0000    2.56045
425760.0000    2.55955
425800.0000    2.19434
425840.0000    2.42584
425880.0000    2.61471
425920.0000    2.54312
425960.0000    2.86400
426000.0000    2.40098
426040.0000    1.92472
426080.0000    1.82222
426120.0000    2.29897
426160.0000    1.95842
426200.0000    2.54728
426240.0000    2.96987
426280.0000    2.51507
426320.0000    3.00972
426360.0000    2.82563
426400.0000    2.58050
426440.0000    2.91301
426480.0000    2.41215
426520.0000    3.00094
426560.0000    2.88436
426600.0000    2.87971
426640.0000    2.59531
426680.0000    2.96703
426720.0000    2.96794
426760.0000    1.94236
426800.0000    2.70982
426840.0000    2.82205
426880.0000    3.52819
426920.0000    2.94236
426960.0000    3.26862
427000.0000    3.07338
427040.0000    2.86636
427080.0000    2.60542
427120.0000    1.75536
427160.0000    2.12159
427200.0000    2.86905
427240.0000    2.79799
427280.0000    2.98246
427320.0000    2.36169
427360.0000    2.47867
427400.0000    2.84588
427440.0000    3.01209
427480.0000    3.29145
427520.0000    2.36651
427560.0000    2.58699
427600.0000    2.15549
427640.0000    1.95628
427680.0000    2.36151
427720.0000    3.15440
427760.0000    2.42882
427800.0000    3.82818
427840.0000    2.93143
427880.0000    2.67986
427920.0000    2.42144
427960.0000    2.37228
428000.0000    2.69221
428040.0000    2.04977
428080.0000    1.96048
428120.0000    2.49072
428160.0000    2.54841
428200.0000    2.29789
428240.0000    2.06795
428280.0000    2.68380
428320.0000    2.32196
428360.0000    2.13947
428400.0000    2.30515
428440.0000    2.31836
428480.0000    2.63534
428520.0000    1.89358
428560.0000    3.58427
428600.0000    2.96422
428640.0000    1.91863
428680.0000    2.79106
428720.0000    2.47488
428760.0000    2.43563
428800.0000    2.09255
428840.0000    2.55949
428880.0000    2.90688
428920.0000    2.81493
428960.0000    2.71185
429000.0000    2.75902
429040.0000    3.26057
429080.0000    3.25356
429120.0000    2.77460
429160.0000    2.92689
429200.0000    3.96903
429240.0000    2.04383
429280.0000    3.04624
429320.0000    2.70865
429360.0000    2.50332
429400.0000    3.28817
429440.0000    2.16176
429480.0000    3.22360
429520.0000    2.40370
429560.0000    3.22820
429600.0000    2.67588
429640.0000    3.12720
429680.0000    3.19900
429720.0000    2.19508
429760.0000    3.06193
429800.0000    2.25292
429840.0000    2.86299
429880.0000    2.56784
429920.0000    3.55200
429960.0000    2.01471
430000.0000    2.40915
430040.0000    3.30251
430080.0000    3.33904
430120.0000    3.31525
430160.0000    3.61778
430200.0000    3.31598
430240.0000    2.74018
430280.0000    3.04950
430320.0000    2.78984
430360.0000    3.50817
430400.0000    3.52938
430440.0000    2.57709
430480.0000    2.90491
430520.0000    3.11249
430560.0000    2.98823
430600.0000    2.86053
430640.0000    1.87481
430680.0000    2.80846
430720.0000    2.82116
430760.0000    2.39176
430800.0000    3.03993
430840.0000    4.11309
430880.0000    3.38143
430920.0000    3.26659
430960.0000    3.62589
431000.0000    3.74246
431040.0000    2.66954
431080.0000    2.68330
431120.0000    2.70959
431160.0000    4.05153
431200.0000    3.92107
431240.0000    3.98275
431280.0000    3.37498
431320.0000    2.71446
431360.0000    2.40373
431400.0000    2.78549
431440.0000    2.69167
431480.0000    3.25051
431520.0000    3.54326
431560.0000    3.35355
431600.0000    2.74514
431640.0000    3.01889
431680.0000    2.97522
431720.0000    2.38865
431760.0000    2.77867
431800.0000    2.99173
431840.0000    2.56476
431880.0000    3.29723
431920.0000    3.16070
431960.0000    3.15947
432000.0000    3.34292
432040.0000    3.15291
432080.0000    3.32673
432120.0000    3.09547
432160.0000    3.61181
432200.0000    3.31028
432240.0000    3.14445
432280.0000    3.00859
432320.0000    3.28169
432360.0000    3.55849
432400.0000    3.07417
432440.0000    2.69288
432480.0000    2.32652
432520.0000    3.71188
432560.0000    3.63765
432600.0000    3.25766
432640.0000    3.19750
432680.0000    3.09128
432720.0000    3.89057
432760.0000    2.79331
432800.0000    3.49539
432840.0000    3.51497
432880.0000    3.00784
432920.0000    3.44537
432960.0000    2.94618
433000.0000    3.16911
433040.0000    3.33883
433080.0000    3.65468
433120.0000    3.82856
433160.0000    3.49230
433200.0000    3.45625
433240.0000    4.15505
433280.0000    3.62090
433320.0000    3.50168
433360.0000    3.31474
433400.0000    3.29322
433440.0000    3.20729
433480.0000    3.64038
433520.0000    3.55393
433560.0000    3.11452
433600.0000    3.41193
433640.0000    3.47588
433680.0000    3.37332
433720.0000    4.14411
433760.0000    3.57157
433800.0000    3.83606
433840.0000    3.52888
433880.0000    2.84816
433920.0000    3.86565
433960.0000    2.95421
434000.0000    2.93524
434040.0000    3.79105
434080.0000    3.06766
434120.0000    4.08833
434160.0000    3.63904
434200.0000    3.86489
434240.0000    3.73153
434280.0000    3.92696
434320.0000    3.19078
434360.0000    3.38230
434400.0000    3.40201
434440.0000    3.41328
434480.0000    3.51190
434520.0000    2.83400
434560.0000    3.49175
434600.0000    2.69565
434640.0000    3.35280
434680.0000    3.28276
434720.0000    3.23020
434760.0000    3.84184
434800.0000    3.80473
434840.0000    3.12682
434880.0000    3.34514
434920.0000    3.35053
434960.0000    3.67430
435000.0000    3.94457
435040.0000    3.06614
435080.0000    3.21206
435120.0000    3.15564
435160.0000    2.87728
435200.0000    3.13240
435240.0000    2.89388
435280.0000    3.57526
435320.0000    3.21728
435360.0000    2.91273
435400.0000    2.87395
435440.0000    3.61671
435480.0000    2.84089
435520.0000    2.70439
435560.0000    2.84634
435600.0000    2.01291
435640.0000    2.65364
435680.0000    2.37577
435720.0000    2.85617
435760.0000    2.99779
435800.0000    3.14956
435840.0000    2.41169
435880.0000    2.40213
435920.0000    2.74020
435960.0000    2.69341
436000.0000    2.70976
436040.0000    3.39235
436080.0000    3.05830
436120.0000    2.55862
436160.0000    2.22466
436200.0000    2.47020
436240.0000    2.51511
436280.0000    2.45530
436320.0000    3.16600
436360.0000    2.20643
436400.0000    2.80968
436440.0000    2.88637
436480.0000    2.75341
436520.0000    2.77186
436560.0000    2.52371
436600.0000    2.63078
436640.0000    3.04261
436680.0000    3.10035
436720.0000    3.20748
436760.0000    2.23727
436800.0000    3.12862
436840.0000    2.64196
436880.0000    2.74702
436920.0000    2.81861
436960.0000    3.29599
437000.0000    2.66087
437040.0000    3.41915
437080.0000    2.95803
437120.0000    2.96009
437160.0000    3.32114
437200.0000    3.71213
437240.0000    3.13131
437280.0000    3.11753
437320.0000    2.55142
437360.0000    2.46985
437400.0000    2.42174
437440.0000    2.50539
437480.0000    2.66006
437520.0000    2.65284
437560.0000    2.76990
437600.0000    2.72543
437640.0000    2.80300
437680.0000    2.46238
437720.0000    3.16060
437760.0000    2.09423
437800.0000    2.65584
437840.0000    1.79044
437880.0000    2.38850
437920.0000    2.38050
437960.0000    2.07067
438000.0000    2.28779
438040.0000    1.95546
438080.0000    2.58123
438120.0000    2.35492
438160.0000    2.46256
438200.0000    3.32435
438240.0000    2.06199
438280.0000    2.55683
438320.0000    2.50181
438360.0000    3.19436
438400.0000    2.62725
438440.0000    2.98272
438480.0000    2.58139
438520.0000    3.40519
438560.0000    2.68686
438600.0000    2.43082
438640.0000    2.70722
438680.0000    2.74382
438720.0000    2.32959
438760.0000    2.77613
438800.0000    3.00272
438840.0000    3.00400
438880.0000    3.48756
438920.0000    2.79665
438960.0000    3.11052
439000.0000    3.31703
439040.0000    3.61699
439080.0000    3.65413
439120.0000    3.61545
439160.0000    3.70139
439200.0000    2.40427
439240.0000    3.51799
439280.0000    3.11363
439320.0000    2.81338
439360.0000    2.29445
439400.0000    2.35214
439440.0000    2.34356
439480.0000    3.19535
439520.0000    3.11165
439560.0000    2.81030
439600.0000    2.85847
439640.0000    3.10875
439680.0000    2.73834
439720.0000    2.49738
439760.0000    2.54612
439800.0000    2.55510
439840.0000    3.44161
439880.0000    3.08281
439920.0000    3.23194
439960.0000    3.09811
440000.0000    3.02112
440040.0000    2.47273
440080.0000    3.03734
440120.0000    2.58061
440160.0000    2.64934
440200.0000    2.92743
440240.0000    2.82295
440280.0000    2.71304
440320.0000    2.42197
440360.0000    2.54709
440400.0000    2.83353
440440.0000    3.01844
440480.0000    2.21595
440520.0000    2.11747
440560.0000    2.46143
440600.0000    2.69994
440640.0000    2.88192
440680.0000    3.02127
440720.0000    2.58025
440760.0000    3.14160
440800.0000    2.51074
440840.0000    1.74078
440880.0000    3.10395
440920.0000    1.86759
440960.0000    3.11447
441000.0000    3.16170
441040.0000    2.63676
441080.0000    3.68287
441120.0000    2.66358
441160.0000    2.75856
441200.0000    3.00715
441240.0000    2.87601
441280.0000    2.41200
441320.0000    3.05198
441360.0000    2.84598
441400.0000    2.24153
441440.0000    2.73500
441480.0000    3.77390
441520.0000    3.61653
441560.0000    2.52261
441600.0000    3.15839
441640.0000    2.82477
441680.0000    3.24877
441720.0000    3.17280
441760.0000    3.27530
441800.0000    3.28936
441840.0000    3.73431
441880.0000    3.14665
441920.0000    3.59697
441960.0000    3.12691
442000.0000    3.61709
442040.0000    2.50352
442080.0000    3.44871
442120.0000    3.34208
442160.0000    3.55318
442200.0000    2.73566
442240.0000    2.54891
442280.0000    3.46112
442320.0000    4.00605
442360.0000    2.72042
442400.0000    3.49508
442440.0000    3.34047
442480.0000    4.00371
442520.0000    4.12808
442560.0000    3.70601
442600.0000    3.17921
442640.0000    3.42569
442680.0000    4.00189
442720.0000    3.68921
442760.0000    3.46598
442800.0000    4.07155
442840.0000    2.99676
442880.0000    3.17506
442920.0000    3.97844
442960.0000    2.92118
443000.0000    3.00589
443040.0000    2.97912
443080.0000    2.39199
443120.0000    3.07736
443160.0000    3.57990
443200.0000    3.68298
443240.0000    3.34286
443280.0000    3.55912
443320.0000    3.75420
443360.0000    4.30098
443400.0000    3.73033
443440.0000    4.48987
443480.0000    3.08925
443520.0000    3.80940
443560.0000    4.19011
443600.0000    3.79741
443640.0000    3.37562
443680.0000    3.10846
443720.0000    3.80686
443760.0000    3.58122
443800.0000    3.34888
443840.0000    3.66919
443880.0000    3.03295
443920.0000    3.35657
443960.0000    3.59129
444000.0000    3.41731
444040.0000    4.07388
444080.0000    4.00289
444120.0000    3.44374
444160.0000    3.70199
444200.0000    4.79263
444240.0000    3.56705
444280.0000    3.57347
444320.0000    3.57518
444360.0000    3.64756
444400.0000    4.08655
444440.0000    4.27532
444480.0000    3.63475
444520.0000    3.50824
444560.0000    4.16192
444600.0000    3.23874
444640.0000    3.10662
444680.0000    3.13091
444720.0000    3.19689
444760.0000    3.77346
444800.0000    3.13758
444840.0000    3.67178
444880.0000    3.54522
444920.0000    3.75013
444960.0000    3.58220
445000.0000    3.30154
445040.0000    3.40523
445080.0000    3.65696
445120.0000    3.58684
445160.0000    3.60002
445200.0000    2.98048
445240.0000    3.32122
445280.0000    4.08600
445320.0000    3.66139
445360.0000    3.36080
445400.0000    2.97556
445440.0000    3.33869
445480.0000    3.74295
445520.0000    3.68341
445560.0000    3.98397
445600.0000    3.80507
445640.0000    4.02105
445680.0000    4.40956
445720.0000    3.66228
445760.0000    4.20564
445800.0000    4.64393
445840.0000    4.29993
445880.0000    3.84988
445920.0000    3.77377
445960.0000    3.80533
446000.0000    3.65439
446040.0000    2.96100
446080.0000    3.52195
446120.0000    4.51221
446160.0000    3.82164
446200.0000    3.42820
446240.0000    3.33104
446280.0000    3.09260
446320.0000    3.14704
446360.0000    4.10359
446400.0000    3.13482
446440.0000    3.44945
446480.0000    4.11657
446520.0000    4.47802
446560.0000    4.35606
446600.0000    3.52901
446640.0000    3.86690
446680.0000    3.49995
446720.0000    3.09616
446760.0000    3.37559
446800.0000    3.83457
446840.0000    3.42984
446880.0000    3.64984
446920.0000    3.20616
446960.0000    3.13433
447000.0000    3.42588
447040.0000    4.14702
447080.0000    3.43311
447120.0000    3.27355
447160.0000    3.34046
447200.0000    3.23962
447240.0000    3.59274
447280.0000    3.48252
447320.0000    3.39176
447360.0000    2.89137
447400.0000    3.16958
447440.0000    4.03188
447480.0000    3.32571
447520.0000    3.51268
447560.0000    3.78721
447600.0000    2.96079
447640.0000    3.83752
447680.0000    4.29237
447720.0000    3.44913
447760.0000    3.80452
447800.0000    3.83015
447840.0000    3.33800
447880.0000    3.72016
447920.0000    3.78795
447960.0000    3.34839
448000.0000    3.90801
448040.0000    3.98052
448080.0000    3.85517
448120.0000    4.03456
448160.0000    4.13419
448200.0000    3.46063
448240.0000    3.37699
448280.0000    4.66568
448320.0000    3.99621
448360.0000    4.21065
448400.0000    2.90390
448440.0000    3.51668
448480.0000    3.22127
448520.0000    3.03696
448560.0000    2.99776
448600.0000    3.08478
448640.0000    2.62149
448680.0000    3.48724
448720.0000    3.52185
448760.0000    3.76175
448800.0000    3.96601
448840.0000    3.46415
448880.0000    3.67328
448920.0000    3.99923
448960.0000    4.05838
449000.0000    3.49330
449040.0000    3.33577
449080.0000    2.93853
449120.0000    3.27584
449160.0000    3.33430
449200.0000    4.13286
449240.0000    4.15657
449280.0000    3.52254
449320.0000    3.90656
449360.0000    3.38521
449400.0000    3.51153
449440.0000    3.18338
449480.0000    3.16383
449520.0000    2.99062
449560.0000    3.71669
449600.0000    3.08478
449640.0000    3.58295
449680.0000    3.59409
449720.0000    3.45456
449760.0000    3.45590
449800.0000    3.93440
449840.0000    3.95583
449880.0000    4.21133
449920.0000    3.44487
449960.0000    3.08760
450000.0000    4.08316
450040.0000    3.82674
450080.0000    3.73082
450120.0000    3.97472
450160.0000    4.16919
450200.0000    3.78599
450240.0000    3.45345
450280.0000    3.76336
450320.0000    3.00299
450360.0000    3.92516
450400.0000    3.43680
450440.0000    3.86566
450480.0000    3.38836
450520.0000    3.23773
450560.0000    2.95620
450600.0000    3.26433
450640.0000    3.63479
450680.0000    3.29621
450720.0000    3.86958
450760.0000    3.39644
450800.0000    3.41262
450840.0000    4.00980
450880.0000    3.14601
450920.0000    3.85552
450960.0000    3.85088
451000.0000    2.96296
451040.0000    3.68434
451080.0000    2.64958
451120.0000    3.49223
451160.0000    4.12113
451200.0000    3.72568
451240.0000    4.04197
451280.0000    3.97674
451320.0000    4.04955
451360.0000    4.08797
451400.0000    3.61178
451440.0000    3.21925
451480.0000    3.11483
451520.0000    3.28553
451560.0000    3.48731
451600.0000    3.44847
451640.0000    4.06103
451680.0000    3.52023
451720.0000    3.79362
451760.0000    3.73978
451800.0000    3.89945
451840.0000    3.35626
451880.0000    2.86587
451920.0000    3.28181
451960.0000    2.53878
452000.0000    2.92787
452040.0000    2.88272
452080.0000    3.48552
452120.0000    2.97376
452160.0000    3.26852
452200.0000    2.90834
452240.0000    3.62328
452280.0000    3.48715
452320.0000    3.15664
452360.0000    3.00707
452400.0000    3.32502
452440.0000    2.79703
452480.0000    2.95438
452520.0000    3.44143
452560.0000    2.94969
452600.0000    3.49717
452640.0000    3.40647
452680.0000    3.25238
452720.0000    3.49654
452760.0000    4.07982
452800.0000    3.64303
452840.0000    3.33097
452880.0000    3.43970
452920.0000    4.02748
452960.0000    3.06243
453000.0000    3.50408
453040.0000    2.95768
453080.0000    4.07022
453120.0000    3.45649
453160.0000    2.69733
453200.0000    3.10562
453240.0000    3.93155
453280.0000    3.65399
453320.0000    3.71927
453360.0000    2.33133
453400.0000    3.16376
453440.0000    3.39537
453480.0000    3.00827
453520.0000    3.26004
453560.0000    2.98758
453600.0000    3.00503
453640.0000    3.30849
453680.0000    3.65982
453720.0000    2.21690
453760.0000    3.13705
453800.0000    3.67740
453840.0000    2.96020
453880.0000    3.34940
453920.0000    3.30282
453960.0000    3.30808
454000.0000    2.37268
454040.0000    2.71762
454080.0000    2.10523
454120.0000    2.30741
454160.0000    2.46933
454200.0000    2.02791
454240.0000    2.43125
454280.0000    2.01528
454320.0000    2.27725
454360.0000    3.10218
454400.0000    2.66603
454440.0000    2.39273
454480.0000    2.63798
454520.0000    2.11113
454560.0000    2.71789
454600.0000    2.71061
454640.0000    3.20928
454680.0000    2.50528
454720.0000    2.81347
454760.0000    2.65933
454800.0000    2.12406
454840.0000    2.32458
454880.0000    2.39632
454920.0000    1.97707
454960.0000    2.59924
455000.0000    1.77617
455040.0000    2.90474
455080.0000    2.63332
455120.0000    2.79707
455160.0000    2.98967
455200.0000    3.02788
455240.0000    3.34394
455280.0000    3.09232
455320.0000    3.22644
455360.0000    3.55605
455400.0000    3.73683
455440.0000    3.20771
455480.0000    2.47949
455520.0000    3.57197
455560.0000    3.00683
455600.0000    2.74285
455640.0000    3.03714
455680.0000    3.43196
455720.0000    2.97601
455760.0000    2.46954
455800.0000    2.61069
455840.0000    3.72181
455880.0000    2.76061
455920.0000    3.46475
455960.0000    3.15139
456000.0000    3.19995
456040.0000    2.13918
456080.0000    2.83295
456120.0000    1.80806
456160.0000    2.62341
456200.0000    3.13616
456240.0000    2.25470
456280.0000    2.69070
456320.0000    2.33686
456360.0000    3.00446
456400.0000    2.64692
456440.0000    2.73028
456480.0000    2.17010
456520.0000    3.00702
456560.0000    3.20298
456600.0000    2.21636
456640.0000    2.65730
456680.0000    3.18869
456720.0000    2.19551
456760.0000    2.59255
456800.0000    2.79459
456840.0000    2.23519
456880.0000    2.22838
456920.0000    2.35273
456960.0000    3.01735
457000.0000    2.58941
457040.0000    2.66888
457080.0000    2.37399
457120.0000    2.89304
457160.0000    2.86102
457200.0000    2.97421
457240.0000    3.12728
457280.0000    2.29886
457320.0000    3.22755
457360.0000    2.57853
457400.0000    2.63940
457440.0000    2.61538
457480.0000    2.66196
457520.0000    2.24165
457560.0000    2.31932
457600.0000    2.40968
457640.0000    2.53528
457680.0000    2.73255
457720.0000    2.34517
457760.0000    2.26235
457800.0000    2.68658
457840.0000    2.31954
457880.0000    2.48312
457920.0000    2.77583
457960.0000    2.17847
458000.0000    2.58585
458040.0000    2.53717
458080.0000    2.34221
458120.0000    2.10428
458160.0000    2.96386
458200.0000    2.52255
458240.0000    3.16033
458280.0000    2.59817
458320.0000    2.64711
458360.0000    3.75122
458400.0000    3.04220
458440.0000    1.98338
458480.0000    2.89983
458520.0000    1.99144
458560.0000    3.01359
458600.0000    2.79682
458640.0000    2.74359
458680.0000    2.44846
458720.0000    3.06605
458760.0000    1.92720
458800.0000    2.91037
458840.0000    3.12850
458880.0000    2.35426
458920.0000    2.63506
458960.0000    2.77512
459000.0000    2.59498
459040.0000    2.21298
459080.0000    2.32656
459120.0000    2.48462
459160.0000    2.24767
459200.0000    1.95909
459240.0000    2.38323
459280.0000    1.58003
459320.0000    1.53909
459360.0000    2.14647
459400.0000    2.00209
459440.0000    1.84075
459480.0000    2.31927
459520.0000    1.92360
459560.0000    2.38088
459600.0000    2.69951
459640.0000    2.69511
459680.0000    2.01173
459720.0000    2.29348
459760.0000    2.45129
459800.0000    3.03416
459840.0000    1.64715
459880.0000    2.61854
459920.0000    2.49962
459960.0000    2.23291
460000.0000    1.99039
460040.0000    2.17263
460080.0000    2.62602
460120.0000    3.18685
460160.0000    2.57039
460200.0000    2.82041
460240.0000    3.17870
460280.0000    2.73211
460320.0000    2.84923
460360.0000    2.46241
460400.0000    2.48935
460440.0000    2.37970
460480.0000    3.03144
460520.0000    3.01290
460560.0000    2.70151
460600.0000    2.46347
460640.0000    3.18509
460680.0000    2.33892
460720.0000    2.58843
460760.0000    2.78542
460800.0000    2.89282
460840.0000    2.79808
460880.0000    2.79267
460920.0000    2.72691
460960.0000    3.61003
461000.0000    2.55011
461040.0000    2.54434
461080.0000    2.84035
461120.0000    2.73721
461160.0000    2.39361
461200.0000    2.31002
461240.0000    2.20895
461280.0000    2.24771
461320.0000    2.08775
461360.0000    2.44439
461400.0000    2.63184
461440.0000    3.21571
461480.0000    2.73248
461520.0000    3.02204
461560.0000    2.88573
461600.0000    2.41986
461640.0000    3.11040
461680.0000    2.39738
461720.0000    3.40727
461760.0000    3.17377
461800.0000    2.23984
461840.0000    1.96783
461880.0000    2.55217
461920.0000    2.37926
461960.0000    2.30013
462000.0000    2.25174
462040.0000    2.79602
462080.0000    1.30938
462120.0000    2.22166
462160.0000    2.47890
462200.0000    2.63573
462240.0000    3.07896
462280.0000    2.15174
462320.0000    2.77411
462360.0000    2.47917
462400.0000    2.75287
462440.0000    2.26302
462480.0000    2.52349
462520.0000    2.78153
462560.0000    3.07901
462600.0000    3.33360
462640.0000    2.43232
462680.0000    2.63636
462720.0000    2.43209
462760.0000    2.99403
462800.0000    2.70023
462840.0000    3.04432
462880.0000    3.81733
462920.0000    3.77233
462960.0000    2.74268
463000.0000    3.50708
463040.0000    3.13809
463080.0000    2.31351
463120.0000    2.49130
463160.0000    3.08991
463200.0000    3.14986
463240.0000    3.41225
463280.0000    3.41585
463320.0000    3.79488
463360.0000    3.26248
463400.0000    3.05988
463440.0000    3.06580
463480.0000    2.64086
463520.0000    3.43513
463560.0000    3.51633
463600.0000    2.34636
463640.0000    2.89781
463680.0000    1.50628
463720.0000    2.49876
463760.0000    2.69557
463800.0000    2.58017
463840.0000    2.06355
463880.0000    2.31169
463920.0000    2.63947
463960.0000    2.40299
464000.0000    2.24207
464040.0000    3.09559
464080.0000    3.45089
464120.0000    2.63379
464160.0000    2.47238
464200.0000    2.24000
464240.0000    2.09015
464280.0000    2.32231
464320.0000    2.68100
464360.0000    2.25272
464400.0000    3.05846
464440.0000    2.85296
464480.0000    2.87553
464520.0000    2.51805
464560.0000    3.12074
464600.0000    1.92810
464640.0000    1.97801
464680.0000    2.11327
464720.0000    2.40411
464760.0000    2.48441
464800.0000    1.60474
464840.0000    2.33130
464880.0000    2.40815
464920.0000    2.23485
464960.0000    2.23118
465000.0000    2.50554
465040.0000    2.95858
465080.0000    2.53507
465120.0000    2.68514
465160.0000    2.26084
465200.0000    2.28804
465240.0000    1.08646
465280.0000    2.01426
465320.0000    1.87753
465360.0000    2.15476
465400.0000    2.68128
465440.0000    2.28898
465480.0000    2.85385
465520.0000    2.21804
465560.0000    2.10925
465600.0000    2.15379
465640.0000    2.51765
465680.0000    3.12156
465720.0000    1.93613
465760.0000    2.05364
465800.0000    2.43804
465840.0000    2.19484
465880.0000    1.85771
465920.0000    1.86228
465960.0000    1.88706
466000.0000    2.28763
466040.0000    2.63894
466080.0000    3.17469
466120.0000    2.64231
466160.0000    2.70656
466200.0000    2.77001
466240.0000    1.45564
466280.0000    1.74560
466320.0000    2.81593
466360.0000    2.14909
466400.0000    3.30562
466440.0000    2.81445
466480.0000    2.87151
466520.0000    2.87256
466560.0000    1.70085
466600.0000    3.23865
466640.0000    2.11297
466680.0000    1.76532
466720.0000    2.26509
466760.0000    2.43235
466800.0000    2.13063
466840.0000    3.05075
466880.0000    2.39484
466920.0000    2.11181
466960.0000    1.89017
467000.0000    1.92496
467040.0000    2.75740
467080.0000    3.14558
467120.0000    3.51720
467160.0000    3.23040
467200.0000    2.49274
467240.0000    2.08001
467280.0000    2.52204
467320.0000    2.98171
467360.0000    2.65962
467400.0000    3.07463
467440.0000    2.69418
467480.0000    2.58730
467520.0000    2.33521
467560.0000    3.21676
467600.0000    3.27506
467640.0000    3.55746
467680.0000    3.28996
467720.0000    3.05168
467760.0000    3.11341
467800.0000    3.42289
467840.0000    3.32100
467880.0000    3.22187
467920.0000    3.06885
467960.0000    3.19399
468000.0000    3.48373
468040.0000    3.61990
468080.0000    3.64988
468120.0000    3.71315
468160.0000    3.74161
468200.0000    3.83455
468240.0000    3.96555
468280.0000    3.11608
468320.0000    3.12881
468360.0000    3.86646
468400.0000    4.27049
468440.0000    3.31834
468480.0000    3.56009
468520.0000    3.21890
468560.0000    3.27909
468600.0000    3.05089
468640.0000    3.94567
468680.0000    4.34080
468720.0000    4.10636
468760.0000    3.76729
468800.0000    3.31013
468840.0000    3.15160
468880.0000    3.05072
468920.0000    3.30531
468960.0000    3.42997
469000.0000    3.09757
469040.0000    3.06932
469080.0000    4.04573
469120.0000    3.35425
469160.0000    3.71868
469200.0000    4.11060
469240.0000    3.77409
469280.0000    4.24499
469320.0000    3.41857
469360.0000    3.97969
469400.0000    3.58788
469440.0000    4.22033
469480.0000    3.64944
469520.0000    3.00678
469560.0000    4.22711
469600.0000    3.75577
469640.0000    3.56366
469680.0000    3.99729
469720.0000    4.10678
469760.0000    3.34579
469800.0000    3.38222
469840.0000    3.88511
469880.0000    3.88790
469920.0000    3.27094
469960.0000    3.95111
470000.0000    3.97492
470040.0000    4.39851
470080.0000    3.90955
470120.0000    3.60070
470160.0000    3.65963
470200.0000    4.51966
470240.0000    4.04495
470280.0000    3.88105
470320.0000    3.78441
470360.0000    3.20806
470400.0000    3.94446
470440.0000    3.57750
470480.0000    3.14399
470520.0000    3.62314
470560.0000    3.58720
470600.0000    3.77539
470640.0000    3.27602
470680.0000    3.62132
470720.0000    3.27742
470760.0000    3.37601
470800.0000    3.61765
470840.0000    3.39830
470880.0000    4.09858
470920.0000    3.98322
470960.0000    4.42355
471000.0000    4.07164
471040.0000    3.59727
471080.0000    3.83143
471120.0000    4.05255
471160.0000    3.14555
471200.0000    3.26946
471240.0000    3.86929
471280.0000    2.84199
471320.0000    3.18266
471360.0000    3.01916
471400.0000    2.55330
471440.0000    3.03252
471480.0000    3.24466
471520.0000    3.64360
471560.0000    3.80190
471600.0000    3.20122
471640.0000    3.37716
471680.0000    3.87263
471720.0000    3.29332
471760.0000    3.77990
471800.0000    3.72107
471840.0000    3.12221
471880.0000    2.91319
471920.0000    4.04684
471960.0000    3.43266
472000.0000    3.16743
472040.0000    3.94493
472080.0000    3.80626
472120.0000    3.63860
472160.0000    3.43358
472200.0000    4.05539
472240.0000    4.06612
472280.0000    3.84294
472320.0000    3.42641
472360.0000    3.40041
472400.0000    4.16183
472440.0000    3.77555
472480.0000    4.19667
472520.0000    4.13148
472560.0000    3.26145
472600.0000    3.62916
472640.0000    3.52051
472680.0000    3.38620
472720.0000    3.53671
472760.0000    3.94685
472800.0000    3.95340
472840.0000    3.35767
472880.0000    4.50524
472920.0000    3.84840
472960.0000    3.35970
473000.0000    4.28565
473040.0000    4.28073
473080.0000    3.60255
473120.0000    3.44248
473160.0000    2.54063
473200.0000    2.38101
473240.0000    2.29880
473280.0000    3.62303
473320.0000    3.48148
473360.0000    2.59116
473400.0000    2.97700
473440.0000    4.07989
473480.0000    3.26438
473520.0000    3.32978
473560.0000    3.44072
473600.0000    2.98514
473640.0000    2.67508
473680.0000    3.35987
473720.0000    3.37359
473760.0000    3.35777
473800.0000    3.14934
473840.0000    3.93745
473880.0000    3.33852
473920.0000    2.50003
473960.0000    2.83971
474000.0000    2.74884
474040.0000    2.78385
474080.0000    2.40055
474120.0000    3.20559
474160.0000    3.17280
474200.0000    3.26602
474240.0000    3.39578
474280.0000    3.67495
474320.0000    3.23307
474360.0000    2.81235
474400.0000    3.25059
474440.0000    3.09420
474480.0000    2.65550
474520.0000    2.51406
474560.0000    3.43609
474600.0000    3.16655
474640.0000    3.36403
474680.0000    2.66431
474720.0000    2.85845
474760.0000    3.61850
474800.0000    3.62152
474840.0000    3.20128
474880.0000    3.16809
474920.0000    2.59323
474960.0000    3.25647
475000.0000    3.91491
475040.0000    3.56777
475080.0000    3.43871
475120.0000    3.77051
475160.0000    3.02583
475200.0000    3.95264
475240.0000    3.11782
475280.0000    3.02394
475320.0000    2.75670
475360.0000    3.18236
475400.0000    2.92061
475440.0000    3.19472
475480.0000    2.80821
475520.0000    2.47473
475560.0000    2.56755
475600.0000    3.42972
475640.0000    3.20152
475680.0000    2.26757
475720.0000    3.32001
475760.0000    3.00445
475800.0000    3.11471
475840.0000    3.09675
475880.0000    3.06110
475920.0000    2.43297
475960.0000    2.67712
476000.0000    2.56940
476040.0000    2.97136
476080.0000    2.86683
476120.0000    2.83593
476160.0000    2.73285
476200.0000    3.24519
476240.0000    3.06919
476280.0000    2.63679
476320.0000    3.15206
476360.0000    2.69440
476400.0000    3.61822
476440.0000    3.08071
476480.0000    2.96405
476520.0000    3.48162
476560.0000    2.80246
476600.0000    2.87037
476640.0000    2.98023
476680.0000    3.22370
476720.0000    3.25495
476760.0000    2.88630
476800.0000    2.72064
476840.0000    2.31498
476880.0000    2.67628
476920.0000    2.86059
476960.0000    2.18970
477000.0000    2.44310
477040.0000    2.35578
477080.0000    2.90963
477120.0000    3.41417
477160.0000    2.29485
477200.0000    2.17800
477240.0000    2.55512
477280.0000    2.21578
477320.0000    1.82991
477360.0000    2.41774
477400.0000    2.73261
477440.0000    2.17856
477480.0000    2.62984
477520.0000    2.47591
477560.0000    2.29319
477600.0000    2.27735
477640.0000    2.36385
477680.0000    2.95732
477720.0000    2.63695
477760.0000    2.31587
477800.0000    2.83092
477840.0000    2.07282
477880.0000    2.53648
477920.0000    2.71282
477960.0000    3.15823
478000.0000    1.79516
478040.0000    3.08576
478080.0000    2.71133
478120.0000    2.19342
478160.0000    2.70722
478200.0000    2.84211
478240.0000    2.44912
478280.0000    2.08284
478320.0000    2.70918
478360.0000    2.01973
478400.0000    2.85268
478440.0000    2.75797
478480.0000    2.15673
478520.0000    2.76921
478560.0000    2.64331
478600.0000    2.41801
478640.0000    2.31576
478680.0000    2.34522
478720.0000    2.87644
478760.0000    2.13040
478800.0000    2.66617
478840.0000    2.55352
478880.0000    2.26765
478920.0000    2.43690
478960.0000    2.78077
479000.0000    3.02860
479040.0000    2.36959
479080.0000    2.55358
479120.0000    2.28819
479160.0000    3.02559
479200.0000    3.34854
479240.0000    2.09834
479280.0000    1.89808
479320.0000    3.15365
479360.0000    2.30713
479400.0000    2.83443
479440.0000    2.21460
479480.0000    2.16015
479520.0000    2.44200
479560.0000    1.89783
479600.0000    2.57118
479640.0000    1.96416
479680.0000    3.06577
479720.0000    2.49373
479760.0000    1.76113
479800.0000    1.81776
479840.0000    2.44153
479880.0000    2.63160
479920.0000    2.46675
479960.0000    2.02758
480000.0000    2.62682
480040.0000    2.51119
480080.0000    2.22194
480120.0000    2.24491
480160.0000    2.95763
480200.0000    3.07433
480240.0000    2.34668
480280.0000    2.88899
480320.0000    3.07800
480360.0000    3.10326
480400.0000    3.21516
480440.0000    3.46703
480480.0000    2.41959
480520.0000    2.15109
480560.0000    3.19799
480600.0000    3.27098
480640.0000    3.48786
480680.0000    4.54952
480720.0000    5.18602
480760.0000    4.57927
480800.0000    4.63714
480840.0000    3.86256
480880.0000    3.69574
480920.0000    4.03105
480960.0000    3.30037
481000.0000    4.07311
481040.0000    3.75661
481080.0000    4.09343
481120.0000    3.80044
481160.0000    3.70680
481200.0000    3.32396
481240.0000    3.71201
481280.0000    3.12094
481320.0000    4.00798
481360.0000    3.66339
481400.0000    4.49595
481440.0000    4.00453
481480.0000    3.17995
481520.0000    2.29731
481560.0000    2.67195
481600.0000    3.04938
481640.0000    2.79075
481680.0000    3.48084
481720.0000    3.10942
481760.0000    2.69363
481800.0000    2.37617
481840.0000    3.07289
481880.0000    2.94519
481920.0000    2.85456
481960.0000    3.63327
482000.0000    2.84311
482040.0000    3.16357
482080.0000    3.37388
482120.0000    3.83665
482160.0000    3.05973
482200.0000    2.21996
482240.0000    2.93336
482280.0000    3.49696
482320.0000    2.69085
482360.0000    3.47740
482400.0000    3.79404
482440.0000    3.75012
482480.0000    4.03078
482520.0000    3.63800
482560.0000    3.52682
482600.0000    3.88038
482640.0000    4.14701
482680.0000    3.44257
482720.0000    3.53647
482760.0000    4.41666
482800.0000    3.86429
482840.0000    3.03143
482880.0000    2.98244
482920.0000    2.71957
482960.0000    2.70225
483000.0000    3.30670
483040.0000    2.50366
483080.0000    2.98970
483120.0000    2.83766
483160.0000    2.81651
483200.0000    2.78002
483240.0000    2.66057
483280.0000    2.51385
483320.0000    3.04730
483360.0000    3.00126
483400.0000    2.86380
483440.0000    3.60430
483480.0000    2.85191
483520.0000    2.57241
483560.0000    2.93661
483600.0000    2.68954
483640.0000    3.28840
483680.0000    3.17780
483720.0000    3.46078
483760.0000    3.05304
483800.0000    3.04684
483840.0000    3.32752
483880.0000    3.41374
483920.0000    3.84669
483960.0000    4.06370
484000.0000    4.40205
484040.0000    4.09899
484080.0000    3.55096
484120.0000    3.19801
484160.0000    3.67462
484200.0000    3.25329
484240.0000    2.92074
484280.0000    4.06668
484320.0000    4.67250
484360.0000    3.92042
484400.0000    3.97717
484440.0000    4.10017
484480.0000    3.97648
484520.0000    3.83776
484560.0000    4.42479
484600.0000    3.99584
484640.0000    4.22675
484680.0000    3.43536
484720.0000    4.20726
484760.0000    4.10493
484800.0000    3.80299
484840.0000    3.93531
484880.0000    3.96635
484920.0000    4.04251
484960.0000    4.24143
485000.0000    3.42669
485040.0000    3.93779
485080.0000    3.32102
485120.0000    3.74816
485160.0000    4.35202
485200.0000    4.69564
485240.0000    3.71525
485280.0000    3.30937
485320.0000    3.49393
485360.0000    4.12967
485400.0000    4.26132
485440.0000    4.29775
485480.0000    4.46698
485520.0000    4.64013
485560.0000    3.99162
485600.0000    4.92871
485640.0000    4.33332
485680.0000    4.72264
485720.0000    4.35720
485760.0000    4.21004
485800.0000    4.04944
485840.0000    4.46834
485880.0000    3.87750
485920.0000    3.83667
485960.0000    4.13486
486000.0000    3.85138
486040.0000    4.14370
486080.0000    3.62554
486120.0000    4.06556
486160.0000    4.03973
486200.0000    4.14322
486240.0000    4.05277
486280.0000    4.01814
486320.0000    4.75722
486360.0000    4.85475
486400.0000    3.51519
486440.0000    4.08864
486480.0000    3.94538
486520.0000    4.66334
486560.0000    4.05006
486600.0000    3.88109
486640.0000    4.01791
486680.0000    4.03968
486720.0000    3.45288
486760.0000    3.50872
486800.0000    2.84441
486840.0000    3.68944
486880.0000    4.12386
486920.0000    3.32641
486960.0000    3.14926
487000.0000    3.48766
487040.0000    4.02837
487080.0000    3.92909
487120.0000    3.65522
487160.0000    3.78139
487200.0000    3.93950
487240.0000    3.51539
487280.0000    3.79253
487320.0000    4.24042
487360.0000    3.72384
487400.0000    4.76943
487440.0000    4.98498
487480.0000    4.80765
487520.0000    3.74595
487560.0000    4.33579
487600.0000    4.27571
487640.0000    4.00437
487680.0000    4.50496
487720.0000    4.72668
487760.0000    4.27725
487800.0000    4.07518
487840.0000    4.29554
487880.0000    4.22407
487920.0000    3.83178
487960.0000    4.62583
488000.0000    4.05073
488040.0000    4.30928
488080.0000    4.16299
488120.0000    4.09854
488160.0000    4.90809
488200.0000    4.10783
488240.0000    4.11037
488280.0000    3.95465
488320.0000    4.74311
488360.0000    4.65146
488400.0000    4.21799
488440.0000    4.33778
488480.0000    3.49848
488520.0000    3.71248
488560.0000    3.45959
488600.0000    4.03968
488640.0000    4.50046
488680.0000    4.18305
488720.0000    4.16305
488760.0000    3.72923
488800.0000    4.33000
488840.0000    3.90195
488880.0000    4.34991
488920.0000    3.31855
488960.0000    3.98026
489000.0000    3.45006
489040.0000    3.59036
489080.0000    3.89727
489120.0000    3.18342
489160.0000    3.78816
489200.0000    3.77035
489240.0000    4.09656
489280.0000    3.14655
489320.0000    3.40490
489360.0000    3.73306
489400.0000    3.14342
489440.0000    4.33879
489480.0000    3.94768
489520.0000    3.43454
489560.0000    3.14257
489600.0000    3.04575
489640.0000    3.01575
489680.0000    3.40232
489720.0000    3.52579
489760.0000    3.51291
489800.0000    3.45397
489840.0000    2.64777
489880.0000    2.58616
489920.0000    2.26760
489960.0000    2.82543
490000.0000    2.88852
490040.0000    2.91512
490080.0000    3.56332
490120.0000    3.74188
490160.0000    3.21013
490200.0000    3.64949
490240.0000    3.50647
490280.0000    3.97445
490320.0000    3.60567
490360.0000    3.16880
490400.0000    2.83259
490440.0000    3.57548
490480.0000    2.75537
490520.0000    3.42859
490560.0000    4.01707
490600.0000    3.26230
490640.0000    3.13500
490680.0000    4.06483
490720.0000    3.50550
490760.0000    3.02989
490800.0000    3.64540
490840.0000    3.74475
490880.0000    3.58242
490920.0000    3.33724
490960.0000    3.77156
491000.0000    3.39355
491040.0000    3.37376
491080.0000    3.41887
491120.0000    2.94992
491160.0000    2.91003
491200.0000    3.12064
491240.0000    3.36913
491280.0000    3.26845
491320.0000    3.21921
491360.0000    3.25534
491400.0000    3.18622
491440.0000    2.94074
491480.0000    2.99260
491520.0000    3.39227
491560.0000    3.02784
491600.0000    3.28729
491640.0000    3.62876
491680.0000    3.07491
491720.0000    3.21305
491760.0000    3.46437
491800.0000    3.83285
491840.0000    3.44880
491880.0000    4.36626
491920.0000    3.46604
491960.0000    4.04623
492000.0000    4.27587
492040.0000    4.06016
492080.0000    4.45973
492120.0000    4.32999
492160.0000    3.94026
492200.0000    3.87155
492240.0000    3.43807
492280.0000    3.65913
492320.0000    4.10252
492360.0000    4.16530
492400.0000    4.16160
492440.0000    3.57585
492480.0000    3.66962
492520.0000    3.60271
492560.0000    3.57852
492600.0000    3.83020
492640.0000    4.03570
492680.0000    3.86753
492720.0000    3.51455
492760.0000    3.79843
492800.0000    3.90154
492840.0000    3.43541
492880.0000    3.79469
492920.0000    3.37107
492960.0000    3.16432
493000.0000    3.30945
493040.0000    3.14383
493080.0000    3.06257
493120.0000    3.85742
493160.0000    3.87519
493200.0000    3.90532
493240.0000    3.33554
493280.0000    2.89263
493320.0000    4.12689
493360.0000    2.94986
493400.0000    3.05262
493440.0000    2.70951
493480.0000    3.11958
493520.0000    3.27689
493560.0000    3.23327
493600.0000    2.45998
493640.0000    3.75100
493680.0000    3.30798
493720.0000    3.00338
493760.0000    3.53269
493800.0000    3.22717
493840.0000    3.66612
493880.0000    3.61665
493920.0000    3.66546
493960.0000    3.35612
494000.0000    2.46577
494040.0000    3.10544
494080.0000    3.62891
494120.0000    3.09540
494160.0000    3.36269
494200.0000    3.49533
494240.0000    3.32819
494280.0000    3.18252
494320.0000    3.68190
494360.0000    3.68517
494400.0000    2.88360
494440.0000    3.52465
494480.0000    3.57806
494520.0000    3.55345
494560.0000    4.13472
494600.0000    4.38756
494640.0000    3.39570
494680.0000    3.66249
494720.0000    3.89973
494760.0000    3.73554
494800.0000    4.44055
494840.0000    4.00641
494880.0000    3.39810
494920.0000    4.41447
494960.0000    3.73210
495000.0000    4.01940
495040.0000    4.00213
495080.0000    3.68468
495120.0000    3.25242
495160.0000    4.16110
495200.0000    3.08372
495240.0000    3.95023
495280.0000    4.14137
495320.0000    4.36152
495360.0000    4.45255
495400.0000    4.44662
495440.0000    3.66058
495480.0000    4.11554
495520.0000    4.07012
495560.0000    4.05754
495600.0000    3.88697
495640.0000    3.41530
495680.0000    3.48651
495720.0000    4.22093
495760.0000    4.41857
495800.0000    4.57097
495840.0000    4.14001
495880.0000    3.77150
495920.0000    3.38001
495960.0000    3.86142
496000.0000    3.49145
496040.0000    3.21452
496080.0000    2.94035
496120.0000    3.93653
496160.0000    3.87737
496200.0000    4.34881
496240.0000    4.44099
496280.0000    4.35595
496320.0000    3.33147
496360.0000    3.98455
496400.0000    3.03757
496440.0000    3.67492
496480.0000    3.57363
496520.0000    2.93882
496560.0000    3.25789
496600.0000    3.73162
496640.0000    3.64617
496680.0000    3.54995
496720.0000    3.91789
496760.0000    4.62526
496800.0000    3.75864
496840.0000    4.08833
496880.0000    3.20158
496920.0000    3.53587
496960.0000    3.41020
497000.0000    3.71713
497040.0000    3.39659
497080.0000    3.97948
497120.0000    3.88781
497160.0000    3.95881
497200.0000    3.46088
497240.0000    4.09871
497280.0000    4.22341
497320.0000    3.82339
497360.0000    3.06215
497400.0000    3.08419
497440.0000    3.79518
497480.0000    3.50512
497520.0000    3.47077
497560.0000    2.77736
497600.0000    3.69758
497640.0000    3.33208
497680.0000    2.84644
497720.0000    2.49689
497760.0000    2.64803
497800.0000    3.27473
497840.0000    3.06896
497880.0000    3.70664
497920.0000    3.64088
497960.0000    3.04858
498000.0000    3.65371
498040.0000    2.91763
498080.0000    3.03369
498120.0000    2.99050
498160.0000    2.95205
498200.0000    3.86698
498240.0000    3.23627
498280.0000    2.96973
498320.0000    2.14121
498360.0000    3.35739
498400.0000    2.37550
498440.0000    3.30297
498480.0000    2.94623
498520.0000    3.55166
498560.0000    3.82804
498600.0000    3.47872
498640.0000    3.23501
498680.0000    4.32436
498720.0000    3.49111
498760.0000    3.68692
498800.0000    4.12328
498840.0000    3.62266
498880.0000    3.23686
498920.0000    3.01674
498960.0000    3.72620
499000.0000    3.27936
499040.0000    3.63300
499080.0000    3.85108
499120.0000    3.57171
499160.0000    3.18634
499200.0000    3.26688
499240.0000    2.79663
499280.0000    2.03619
499320.0000    3.39509
499360.0000    3.31257
499400.0000    3.91516
499440.0000    3.26122
499480.0000    3.51829
499520.0000    3.19094
499560.0000    3.72899
499600.0000    3.09990
499640.0000    3.55787
499680.0000    3.82189
499720.0000    3.05449
499760.0000    3.47198
499800.0000    3.62917
499840.0000    3.13551
499880.0000    2.73453
499920.0000    3.81702
499960.0000    2.89909
500000.0000    3.83625
500040.0000    2.34480
500080.0000    2.91278
500120.0000    2.89371
500160.0000    2.67537
500200.0000    2.37399
500240.0000    2.59308
500280.0000    3.96184
500320.0000    3.64531
500360.0000    2.54375
500400.0000    3.47570
500440.0000    3.66728
500480.0000    3.45579
500520.0000    3.05125
500560.0000    2.90558
500600.0000    3.04546
500640.0000    3.33820
500680.0000    3.15259
500720.0000    3.50630
500760.0000    3.51594
500800.0000    3.74637
500840.0000    2.96289
500880.0000    3.41011
500920.0000    2.47081
500960.0000    2.84651
501000.0000    3.04608
501040.0000    3.56634
501080.0000    2.51836
501120.0000    2.45479
501160.0000    3.02189
501200.0000    3.15383
501240.0000    2.80732
501280.0000    3.98540
501320.0000    3.49682
501360.0000    3.37785
501400.0000    3.44294
501440.0000    3.22396
501480.0000    2.82825
501520.0000    3.07420
501560.0000    3.42486
501600.0000    3.46262
501640.0000    3.67949
501680.0000    3.45566
501720.0000    3.67138
501760.0000    2.31638
501800.0000    3.31771
501840.0000    2.88603
501880.0000    3.38429
501920.0000    3.09032
501960.0000    3.78280
502000.0000    3.54324
502040.0000    3.77927
502080.0000    3.90602
502120.0000    3.59555
502160.0000    4.09221
502200.0000    4.00869
502240.0000    2.95543
502280.0000    2.99226
502320.0000    3.55539
502360.0000    3.05401
502400.0000    3.59379
502440.0000    3.30805
502480.0000    3.75697
502520.0000    3.24183
502560.0000    3.40518
502600.0000    2.94505
502640.0000    3.58105
502680.0000    3.34764
502720.0000    3.26700
502760.0000    3.26931
502800.0000    2.89922
502840.0000    3.16140
502880.0000    4.10328
502920.0000    3.36938
502960.0000    3.30574
503000.0000    3.44793
503040.0000    2.67576
503080.0000    2.89790
503120.0000    3.50122
503160.0000    2.52444
503200.0000    3.16141
503240.0000    1.80900
503280.0000    1.98590
503320.0000    2.54808
503360.0000    2.87092
503400.0000    2.88016
503440.0000    3.66578
503480.0000    2.74617
503520.0000    3.02589
503560.0000    2.69857
503600.0000    2.72795
503640.0000    3.10630
503680.0000    3.84168
503720.0000    3.51860
503760.0000    2.85145
503800.0000    2.42404
503840.0000    3.13548
503880.0000    3.92419
503920.0000    3.34304
503960.0000    3.49027
504000.0000    3.77418
504040.0000    2.95542
504080.0000    3.40678
504120.0000    3.50995
504160.0000    3.08000
504200.0000    2.79257
504240.0000    2.84821
504280.0000    3.00403
504320.0000    3.34072
504360.0000    3.00323
504400.0000    3.34701
504440.0000    2.68430
504480.0000    2.36606
504520.0000    2.56671
504560.0000    3.13202
504600.0000    2.09015
504640.0000    2.99010
504680.0000    2.58877
504720.0000    3.12221
504760.0000    3.26403
504800.0000    3.46862
504840.0000    3.41974
504880.0000    3.92406
504920.0000    3.78084
504960.0000    3.08099
505000.0000    3.21284
505040.0000    3.04402
505080.0000    3.22308
505120.0000    2.64065
505160.0000    3.07479
505200.0000    2.95289
505240.0000    3.32773
505280.0000    3.37109
505320.0000    3.26357
505360.0000    3.29293
505400.0000    2.19770
505440.0000    1.67147
505480.0000    2.49370
505520.0000    2.88266
505560.0000    3.12230
505600.0000    3.10845
505640.0000    3.18469
505680.0000    3.77218
505720.0000    2.96646
505760.0000    3.30605
505800.0000    3.25612
505840.0000    2.96491
505880.0000    2.76014
505920.0000    2.89447
505960.0000    3.14727
506000.0000    2.69246
506040.0000    2.43643
506080.0000    2.48138
506120.0000    2.92768
506160.0000    1.74084
506200.0000    3.07220
506240.0000    2.64900
506280.0000    2.74787
506320.0000    2.77615
506360.0000    3.24670
506400.0000    3.24423
506440.0000    3.14647
506480.0000    3.25766
506520.0000    3.01923
506560.0000    3.99799
506600.0000    3.12513
506640.0000    3.26048
506680.0000    3.33610
506720.0000    2.90845
506760.0000    2.16044
506800.0000    2.74844
506840.0000    2.30589
506880.0000    3.04883
506920.0000    3.12971
506960.0000    3.21846
507000.0000    3.04871
507040.0000    3.67244
507080.0000    3.33796
507120.0000    3.49532
507160.0000    3.35400
507200.0000    3.00239
507240.0000    3.68358
507280.0000    1.99386
507320.0000    2.87066
507360.0000    2.40875
507400.0000    3.09621
507440.0000    2.58784
507480.0000    2.71570
507520.0000    3.45545
507560.0000    3.22130
507600.0000    3.43824
507640.0000    3.27754
507680.0000    2.64478
507720.0000    3.34844
507760.0000    3.58198
507800.0000    3.22974
507840.0000    2.87826
507880.0000    3.39305
507920.0000    3.00108
507960.0000    3.75695
508000.0000    4.00302
508040.0000    3.03777
508080.0000    3.08129
508120.0000    3.41869
508160.0000    3.57405
508200.0000    3.44595
508240.0000    3.20423
508280.0000    3.10599
508320.0000    3.53642
508360.0000    3.23496
508400.0000    3.51500
508440.0000    3.03823
508480.0000    3.28587
508520.0000    3.65313
508560.0000    4.23669
508600.0000    4.02490
508640.0000    3.58220
508680.0000    3.58144
508720.0000    3.52795
508760.0000    3.53198
508800.0000    3.46873
508840.0000    3.53490
508880.0000    3.52708
508920.0000    3.26706
508960.0000    3.34433
509000.0000    3.10122
509040.0000    3.53712
509080.0000    2.74504
509120.0000    3.23210
509160.0000    3.83180
509200.0000    3.66561
509240.0000    3.54537
509280.0000    3.00264
509320.0000    3.14532
509360.0000    3.94654
509400.0000    3.40139
509440.0000    3.69047
509480.0000    2.96825
509520.0000    3.30496
509560.0000    3.07444
509600.0000    3.57662
509640.0000    3.12327
509680.0000    2.74818
509720.0000    3.40545
509760.0000    3.11742
509800.0000    3.48698
509840.0000    3.75759
509880.0000    3.62094
509920.0000    3.93327
509960.0000    3.23427
510000.0000    2.99747
510040.0000    3.29764
510080.0000    2.69728
510120.0000    3.22328
510160.0000    3.20441
510200.0000    2.51139
510240.0000    2.96470
510280.0000    2.78247
510320.0000    2.80173
510360.0000    2.68545
510400.0000    2.90026
510440.0000    2.74181
510480.0000    3.04158
510520.0000    3.01474
510560.0000    2.70812
510600.0000    2.27742
510640.0000    1.94919
510680.0000    2.36137
510720.0000    1.94975
510760.0000    2.64220
510800.0000    2.88062
510840.0000    2.33868
510880.0000    2.70298
510920.0000    2.09627
510960.0000    1.20992
511000.0000    2.34854
511040.0000    1.89397
511080.0000    2.16368
511120.0000    2.23566
511160.0000    2.63065
511200.0000    2.66162
511240.0000    2.68116
511280.0000    2.39418
511320.0000    2.21488
511360.0000    2.28361
511400.0000    3.10619
511440.0000    2.05425
511480.0000    3.28642
511520.0000    2.65056
511560.0000    3.01447
511600.0000    2.91413
511640.0000    3.52943
511680.0000    2.79829
511720.0000    2.70735
511760.0000    2.55981
511800.0000    2.36562
511840.0000    3.11694
511880.0000    2.65238
511920.0000    2.67939
511960.0000    4.22654
512000.0000    2.94544
512040.0000    3.29317
512080.0000    2.83819
512120.0000    2.30656
512160.0000    2.52900
512200.0000    2.79836
512240.0000    3.27207
512280.0000    2.97378
512320.0000    3.57652
512360.0000    2.98972
512400.0000    2.89051
512440.0000    3.01220
512480.0000    3.96614
512520.0000    3.01543
512560.0000    3.09204
512600.0000    2.81609
512640.0000    3.44592
512680.0000    3.45142
512720.0000    3.30467
512760.0000    3.74458
512800.0000    3.30002
512840.0000    2.71919
512880.0000    3.13961
512920.0000    3.34910
512960.0000    3.31545
513000.0000    3.38103
513040.0000    2.40345
513080.0000    2.70358
513120.0000    4.32810
513160.0000    3.33270
513200.0000    2.89578
513240.0000    2.85572
513280.0000    3.23466
513320.0000    3.41284
513360.0000    2.68790
513400.0000    2.37136
513440.0000    3.13095
513480.0000    3.07322
513520.0000    3.55341
513560.0000    3.73372
513600.0000    3.50812
513640.0000    3.28835
513680.0000    3.47486
513720.0000    4.04331
513760.0000    2.87788
513800.0000    3.12883
513840.0000    3.17451
513880.0000    3.43102
513920.0000    3.22976
513960.0000    3.69119
514000.0000    4.18438
514040.0000    3.74804
514080.0000    3.53083
514120.0000    4.08146
514160.0000    3.27135
514200.0000    2.71561
514240.0000    3.30948
514280.0000    3.55924
514320.0000    2.13841
514360.0000    2.75612
514400.0000    2.99359
514440.0000    2.84281
514480.0000    2.55450
514520.0000    3.01841
514560.0000    3.38506
514600.0000    2.96519
514640.0000    2.88525
514680.0000    3.31340
514720.0000    3.04043
514760.0000    3.38363
514800.0000    3.24616
514840.0000    3.96857
514880.0000    3.67220
514920.0000    3.76529
514960.0000    1.99262
515000.0000    2.75474
515040.0000    3.72468
515080.0000    3.33056
515120.0000    3.73038
515160.0000    3.38404
515200.0000    2.65140
515240.0000    2.85320
515280.0000    3.19928
515320.0000    2.77719
515360.0000    3.64959
515400.0000    3.30482
515440.0000    3.83253
515480.0000    3.68709
515520.0000    3.50608
515560.0000    4.20175
515600.0000    3.68153
515640.0000    3.98097
515680.0000    4.17385
515720.0000    3.75888
515760.0000    4.20250
515800.0000    3.71726
515840.0000    3.27428
515880.0000    3.61177
515920.0000    3.08504
515960.0000    3.18362
516000.0000    3.45336
516040.0000    3.64684
516080.0000    2.44049
516120.0000    3.47692
516160.0000    3.04917
516200.0000    3.63403
516240.0000    2.91664
516280.0000    2.53819
516320.0000    3.02359
516360.0000    3.16430
516400.0000    3.01794
516440.0000    3.11318
516480.0000    2.71716
516520.0000    3.41027
516560.0000    3.40346
516600.0000    2.96922
516640.0000    3.45731
516680.0000    3.18295
516720.0000    3.58299
516760.0000    3.69626
516800.0000    3.49841
516840.0000    3.24545
516880.0000    2.92392
516920.0000    3.42660
516960.0000    3.46562
517000.0000    3.91059
517040.0000    3.66080
517080.0000    3.89481
517120.0000    3.31144
517160.0000    3.64333
517200.0000    4.10931
517240.0000    3.82662
517280.0000    3.31329
517320.0000    3.52644
517360.0000    2.93719
517400.0000    3.74270
517440.0000    3.94109
517480.0000    3.19432
517520.0000    4.02529
517560.0000    3.59482
517600.0000    2.97184
517640.0000    3.90094
517680.0000    3.50379
517720.0000    3.35421
517760.0000    3.62102
517800.0000    3.25679
517840.0000    3.75489
517880.0000    3.26997
517920.0000    3.49473
517960.0000    3.17621
518000.0000    4.03945
518040.0000    4.13029
518080.0000    3.60163
518120.0000    3.41417
518160.0000    2.85911
518200.0000    3.19770
518240.0000    3.67214
518280.0000    3.45610
518320.0000    3.31187
518360.0000    3.69396
518400.0000    3.22221
518440.0000    3.13846
518480.0000    4.01511
518520.0000    4.31853
518560.0000    3.52191
518600.0000    3.51526
518640.0000    3.55765
518680.0000    3.26231
518720.0000    3.09143
518760.0000    3.89041
518800.0000    4.53223
518840.0000    3.58809
518880.0000    3.35916
518920.0000    4.11908
518960.0000    2.80510
519000.0000    3.37830
519040.0000    3.42159
519080.0000    3.58392
519120.0000    3.46080
519160.0000    3.25742
519200.0000    3.76296
519240.0000    3.87756
519280.0000    3.18736
519320.0000    3.56091
519360.0000    3.87277
519400.0000    3.58875
519440.0000    2.83362
519480.0000    3.76781
519520.0000    3.93305
519560.0000    4.04217
519600.0000    3.90294
519640.0000    3.50654
519680.0000    3.78951
519720.0000    3.55656
519760.0000    2.95418
519800.0000    3.50185
519840.0000    4.08413
519880.0000    2.62488
519920.0000    2.83564
519960.0000    3.92931
520000.0000    4.02505
520040.0000    3.96595
520080.0000    4.13114
520120.0000    4.07981
520160.0000    4.32723
520200.0000    4.15547
520240.0000    4.11143
520280.0000    3.56386
520320.0000    3.70484
520360.0000    3.59028
520400.0000    3.69274
520440.0000    3.84619
520480.0000    4.07655
520520.0000    4.29862
520560.0000    4.05163
520600.0000    3.66769
520640.0000    3.53598
520680.0000    3.65823
520720.0000    3.99370
520760.0000    3.55563
520800.0000    3.27128
520840.0000    3.55564
520880.0000    3.63298
520920.0000    3.96007
520960.0000    4.14328
521000.0000    3.35129
521040.0000    3.37432
521080.0000    4.00363
521120.0000    3.50376
521160.0000    3.59399
521200.0000    3.55235
521240.0000    4.15585
521280.0000    3.99442
521320.0000    3.02600
521360.0000    2.81798
521400.0000    3.44394
521440.0000    2.94737
521480.0000    3.84549
521520.0000    3.09377
521560.0000    2.76489
521600.0000    3.13742
521640.0000    2.85732
521680.0000    3.30245
521720.0000    2.83428
521760.0000    3.92738
521800.0000    2.74345
521840.0000    3.11857
521880.0000    3.27322
521920.0000    2.38653
521960.0000    3.74946
522000.0000    4.76824
522040.0000    3.21002
522080.0000    3.88549
522120.0000    3.82589
522160.0000    4.20545
522200.0000    3.49881
522240.0000    3.68128
522280.0000    4.15282
522320.0000    3.45999
522360.0000    3.24790
522400.0000    3.67779
522440.0000    3.37405
522480.0000    3.03853
522520.0000    3.31024
522560.0000    3.81858
522600.0000    3.43671
522640.0000    2.90581
522680.0000    3.20884
522720.0000    3.26504
522760.0000    3.78126
522800.0000    3.61465
522840.0000    4.02412
522880.0000    4.13251
522920.0000    3.30594
522960.0000    3.29449
523000.0000    3.70636
523040.0000    3.28969
523080.0000    2.86316
523120.0000    3.39562
523160.0000    3.07851
523200.0000    3.20039
523240.0000    3.42462
523280.0000    2.98424
523320.0000    2.75160
523360.0000    3.12499
523400.0000    2.72976
523440.0000    3.50091
523480.0000    3.12906
523520.0000    2.70508
523560.0000    3.37550
523600.0000    3.31183
523640.0000    3.62435
523680.0000    3.12696
523720.0000    3.18792
523760.0000    3.20348
523800.0000    2.52981
523840.0000    3.43350
523880.0000    2.84785
523920.0000    3.25241
523960.0000    2.78901
524000.0000    3.22250
524040.0000    3.06849
524080.0000    3.18519
524120.0000    3.15420
524160.0000    2.79698
524200.0000    2.65337
524240.0000    3.21552
524280.0000    2.69010
524320.0000    2.96211
524360.0000    2.89441
524400.0000    3.02873
524440.0000    3.00599
524480.0000    3.55144
524520.0000    4.25673
524560.0000    3.37247
524600.0000    3.23833
524640.0000    3.36601
524680.0000    3.51861
524720.0000    2.64014
524760.0000    2.54020
524800.0000    3.08371
524840.0000    2.97344
524880.0000    2.95853
524920.0000    2.52471
524960.0000    3.60778
525000.0000    2.45793
525040.0000    2.84128
525080.0000    3.14849
525120.0000    3.66321
525160.0000    3.76900
525200.0000    3.97205
525240.0000    3.26777
525280.0000    2.88848
525320.0000    3.97192
525360.0000    3.58674
525400.0000    3.12104
525440.0000    3.08891
525480.0000    3.28962
525520.0000    3.31665
525560.0000    3.36173
525600.0000    3.25385
525640.0000    4.29679
525680.0000    4.00693
525720.0000    3.50740
525760.0000    3.51212
525800.0000    3.67559
525840.0000    3.01233
525880.0000    3.10594
525920.0000    2.90411
525960.0000    3.27246
526000.0000    4.07887
526040.0000    3.87576
526080.0000    3.61688
526120.0000    3.21516
526160.0000    3.52581
526200.0000    3.21357
526240.0000    2.96393
526280.0000    3.50227
526320.0000    3.18141
526360.0000    3.23010
526400.0000    3.18013
526440.0000    3.51540
526480.0000    3.69224
526520.0000    3.55892
526560.0000    3.41146
526600.0000    2.46267
526640.0000    2.88482
526680.0000    3.16857
526720.0000    2.63958
526760.0000    3.60283
526800.0000    3.46000
526840.0000    2.69100
526880.0000    3.62387
526920.0000    3.06581
526960.0000    3.36977
527000.0000    3.03465
527040.0000    3.50095
527080.0000    3.71972
527120.0000    3.49339
527160.0000    2.78706
527200.0000    2.55729
527240.0000    3.04655
527280.0000    2.74883
527320.0000    3.34208
527360.0000    3.07813
527400.0000    3.06011
527440.0000    3.53321
527480.0000    3.42324
527520.0000    3.63519
527560.0000    3.02805
527600.0000    3.31300
527640.0000    3.03148
527680.0000    3.31282
527720.0000    3.14801
527760.0000    3.17015
527800.0000    3.19745
527840.0000    3.57601
527880.0000    3.83590
527920.0000    3.54019
527960.0000    2.72907
528000.0000    3.87448
528040.0000    3.08555
528080.0000    3.27573
528120.0000    3.52549
528160.0000    2.64604
528200.0000    3.06761
528240.0000    3.04498
528280.0000    3.21338
528320.0000    3.79718
528360.0000    3.83370
528400.0000    3.46981
528440.0000    2.67325
528480.0000    3.01666
528520.0000    3.19833
528560.0000    2.63414
528600.0000    3.20494
528640.0000    2.51803
528680.0000    2.79695
528720.0000    2.12621
528760.0000    2.94770
528800.0000    3.01511
528840.0000    2.47554
528880.0000    2.49998
528920.0000    3.12478
528960.0000    2.96664
529000.0000    3.39064
529040.0000    2.86116
529080.0000    3.50296
529120.0000    2.64035
529160.0000    2.68700
529200.0000    3.38928
529240.0000    2.70835
529280.0000    3.32626
529320.0000    3.46838
529360.0000    2.80969
529400.0000    3.16693
529440.0000    2.92491
529480.0000    3.32086
529520.0000    2.98156
529560.0000    3.25320
529600.0000    3.02591
529640.0000    3.60752
529680.0000    3.18361
529720.0000    3.33199
529760.0000    3.33388
529800.0000    2.69216
529840.0000    3.40723
529880.0000    3.57950
529920.0000    3.44904
529960.0000    3.36694
530000.0000    2.94063
530040.0000    3.86288
530080.0000    3.19084
530120.0000    2.98545
530160.0000    4.11905
530200.0000    3.46783
530240.0000    3.24838
530280.0000    3.17438
530320.0000    2.64487
530360.0000    3.26391
530400.0000    4.03498
530440.0000    3.29544
530480.0000    3.31617
530520.0000    2.25544
530560.0000    2.64714
530600.0000    2.98459
530640.0000    2.58051
530680.0000    3.00514
530720.0000    2.10072
530760.0000    3.17595
530800.0000    3.31354
530840.0000    3.30527
530880.0000    3.03975
530920.0000    2.36740
530960.0000    3.01622
531000.0000    3.15440
531040.0000    2.94881
531080.0000    3.82821
531120.0000    2.88734
531160.0000    2.44103
531200.0000    3.03191
531240.0000    2.55738
531280.0000    3.07256
531320.0000    2.86719
531360.0000    3.19272
531400.0000    3.04764
531440.0000    3.44703
531480.0000    3.22390
531520.0000    2.37142
531560.0000    2.81509
531600.0000    3.98507
531640.0000    3.62456
531680.0000    3.20718
531720.0000    3.52485
531760.0000    3.76547
531800.0000    3.73535
531840.0000    3.30061
531880.0000    2.98859
531920.0000    2.98270
531960.0000    3.53053
532000.0000    2.44971
532040.0000    2.59169
532080.0000    2.64359
532120.0000    3.33304
532160.0000    2.73261
532200.0000    2.99608
532240.0000    2.94698
532280.0000    2.69613
532320.0000    2.80182
532360.0000    2.18739
532400.0000    3.40376
532440.0000    2.38253
532480.0000    3.19154
532520.0000    2.70012
532560.0000    2.69137
532600.0000    2.64095
532640.0000    2.39656
532680.0000    2.59273
532720.0000    2.45129
532760.0000    3.34031
532800.0000    3.13804
532840.0000    2.52012
532880.0000    1.59912
532920.0000    2.23789
532960.0000    2.92214
533000.0000    3.52422
533040.0000    2.79741
533080.0000    3.29325
533120.0000    2.93861
533160.0000    2.81564
533200.0000    3.37022
533240.0000    3.85408
533280.0000    3.41200
533320.0000    3.07564
533360.0000    3.71438
533400.0000    4.00106
533440.0000    3.04173
533480.0000    3.93130
533520.0000    2.97566
533560.0000    3.55496
533600.0000    3.21458
533640.0000    2.83010
533680.0000    1.36996
533720.0000    1.11328
533760.0000    2.50159
533800.0000    1.91213
533840.0000    2.36317
533880.0000    1.24878
533920.0000    1.89695
533960.0000    1.33382
534000.0000    1.43654
534040.0000    2.40186
534080.0000    2.10485
534120.0000    1.91628
534160.0000    2.29618
534200.0000    2.51555
534240.0000    3.06795
534280.0000    2.81507
534320.0000    3.41558
534360.0000    2.91605
534400.0000    2.71875
534440.0000    2.75753
534480.0000    2.75672
534520.0000    2.96081
534560.0000    2.13018
534600.0000    3.06007
534640.0000    3.77351
534680.0000    3.52246
534720.0000    3.20664
534760.0000    2.81331
534800.0000    2.03075
534840.0000    2.59512
534880.0000    2.34201
534920.0000    2.19193
534960.0000    2.97692
535000.0000    3.52717
535040.0000    2.91507
535080.0000    3.52319
535120.0000    2.02791
535160.0000    2.79012
535200.0000    2.73058
535240.0000    2.45032
535280.0000    3.43444
535320.0000    2.91169
535360.0000    3.47995
535400.0000    3.06220
535440.0000    2.52261
535480.0000    2.60156
535520.0000    3.33875
535560.0000    3.75757
535600.0000    2.83059
535640.0000    3.84675
535680.0000    3.02126
535720.0000    2.34769
535760.0000    2.89365
535800.0000    3.50713
535840.0000    3.26223
535880.0000    3.13033
535920.0000    3.26073
535960.0000    3.35056
536000.0000    2.66632
536040.0000    2.40931
536080.0000    2.62074
536120.0000    2.67994
536160.0000    3.24468
536200.0000    2.28889
536240.0000    2.25173
536280.0000    2.69433
536320.0000    2.74210
536360.0000    3.45143
536400.0000    2.42657
536440.0000    2.86696
536480.0000    2.27727
536520.0000    2.74773
536560.0000    2.63730
536600.0000    3.22862
536640.0000    2.78901
536680.0000    1.34077
536720.0000    2.83181
536760.0000    2.37975
536800.0000    3.33986
536840.0000    2.91978
536880.0000    2.93768
536920.0000    3.16331
536960.0000    2.62411
537000.0000    2.49693
537040.0000    3.43746
537080.0000    3.19792
537120.0000    2.57146
537160.0000    2.45767
537200.0000    2.94196
537240.0000    3.38161
537280.0000    2.27186
537320.0000    2.72078
537360.0000    2.55160
537400.0000    2.92861
537440.0000    2.58318
537480.0000    2.96691
537520.0000    2.93752
537560.0000    3.17419
537600.0000    2.50777
537640.0000    2.67518
537680.0000    3.00444
537720.0000    2.91380
537760.0000    3.66560
537800.0000    3.72675
537840.0000    2.72803
537880.0000    3.01398
537920.0000    3.37359
537960.0000    3.56207
538000.0000    3.53034
538040.0000    2.72631
538080.0000    3.26134
538120.0000    3.44758
538160.0000    3.21968
538200.0000    3.55272
538240.0000    2.94011
538280.0000    2.24086
538320.0000    2.76142
538360.0000    2.47929
538400.0000    3.32037
538440.0000    3.44228
538480.0000    3.27653
538520.0000    3.06420
538560.0000    3.57744
538600.0000    3.51120
538640.0000    2.82282
538680.0000    3.01726
538720.0000    2.52395
538760.0000    3.16773
538800.0000    3.54291
538840.0000    2.53485
538880.0000    2.46227
538920.0000    2.95713
538960.0000    2.24703
539000.0000    2.69883
539040.0000    2.95521
539080.0000    3.33894
539120.0000    2.94817
539160.0000    3.73682
539200.0000    3.71163
539240.0000    3.40279
539280.0000    2.44887
539320.0000    2.91198
539360.0000    2.84409
539400.0000    2.61670
539440.0000    2.59462
539480.0000    2.81240
539520.0000    3.22358
539560.0000    2.26920
539600.0000    3.25622
539640.0000    2.48386
539680.0000    2.84562
539720.0000    2.04095
539760.0000    2.82276
539800.0000    2.75786
539840.0000    2.77778
539880.0000    2.22358
539920.0000    1.92468
539960.0000    3.08461
540000.0000    2.87361
540040.0000    2.61465
540080.0000    2.30742
540120.0000    2.35427
540160.0000    2.63434
540200.0000    4.07767
540240.0000    2.74176
540280.0000    2.07789
540320.0000    2.94127
540360.0000    2.46859
540400.0000    2.33765
540440.0000    3.06786
540480.0000    3.41009
540520.0000    2.15134
540560.0000    2.69986
540600.0000    2.43925
540640.0000    2.86345
540680.0000    3.05730
540720.0000    2.56703
540760.0000    3.54049
540800.0000    2.58457
540840.0000    2.92576
540880.0000    3.13398
540920.0000    2.49232
540960.0000    3.86283
541000.0000    2.43083
541040.0000    2.51473
541080.0000    1.91388
541120.0000    2.53716
541160.0000    3.04752
541200.0000    3.04588
541240.0000    2.44936
541280.0000    1.83267
541320.0000    2.81998
541360.0000    2.33120
541400.0000    2.87179
541440.0000    2.79762
541480.0000    3.16180
541520.0000    3.23012
541560.0000    2.97649
541600.0000    2.38383
541640.0000    2.83641
541680.0000    2.66670
541720.0000    2.88267
541760.0000    2.26430
541800.0000    2.97439
541840.0000    2.11566
541880.0000    2.42977
541920.0000    2.64225
541960.0000    1.95755
542000.0000    3.14029
542040.0000    1.66146
542080.0000    2.75229
542120.0000    2.87945
542160.0000    2.81111
542200.0000    3.02331
542240.0000    2.86575
542280.0000    2.66855
542320.0000    2.31138
542360.0000    2.43739
542400.0000    2.57207
542440.0000    2.63334
542480.0000    2.79573
542520.0000    3.25103
542560.0000    2.82013
542600.0000    2.30385
542640.0000    2.39430
542680.0000    2.32537
542720.0000    3.22325
542760.0000    2.52676
542800.0000    2.00776
542840.0000    2.74828
542880.0000    2.28121
542920.0000    2.52342
542960.0000    2.70836
543000.0000    2.55261
543040.0000    2.13183
543080.0000    3.37367
543120.0000    3.26850
543160.0000    2.75641
543200.0000    2.81469
543240.0000    3.31487
543280.0000    2.71095
543320.0000    3.00269
543360.0000    3.31483
543400.0000    2.59296
543440.0000    3.08812
543480.0000    3.43284
543520.0000    3.24060
543560.0000    2.56641
543600.0000    3.33911
543640.0000    3.38028
543680.0000    3.21823
543720.0000    3.24993
543760.0000    3.11744
543800.0000    3.61115
543840.0000    3.27673
543880.0000    2.76928
543920.0000    2.75871
543960.0000    2.97252
544000.0000    3.98000
544040.0000    2.92088
544080.0000    3.12058
544120.0000    3.17969
544160.0000    3.21096
544200.0000    3.30450
544240.0000    3.39103
544280.0000    3.21012
544320.0000    3.80178
544360.0000    3.45176
544400.0000    3.52036
544440.0000    3.93594
544480.0000    3.56267
544520.0000    3.74104
544560.0000    3.04397
544600.0000    3.78808
544640.0000    3.82302
544680.0000    3.21956
544720.0000    3.49081
544760.0000    3.65475
544800.0000    3.27335
544840.0000    3.31861
544880.0000    3.35330
544920.0000    3.10241
544960.0000    3.42057
545000.0000    3.45191
545040.0000    3.94552
545080.0000    3.00515
545120.0000    3.49419
545160.0000    3.99164
545200.0000    3.45184
545240.0000    3.80119
545280.0000    4.30367
545320.0000    3.66651
545360.0000    3.03782
545400.0000    4.05600
545440.0000    3.48847
545480.0000    3.60525
545520.0000    3.65581
545560.0000    3.65108
545600.0000    3.98957
545640.0000    4.60433
545680.0000    3.84195
545720.0000    3.49367
545760.0000    2.91566
545800.0000    3.11001
545840.0000    3.72214
545880.0000    3.54556
545920.0000    3.38485
545960.0000    3.88899
546000.0000    4.00567
546040.0000    3.58947
546080.0000    4.34377
546120.0000    3.09795
546160.0000    3.23070
546200.0000    3.62893
546240.0000    3.52467
546280.0000    2.45817
546320.0000    3.13355
546360.0000    3.02536
546400.0000    2.57594
546440.0000    3.20074
546480.0000    2.67271
546520.0000    2.06719
546560.0000    2.68007
546600.0000    2.83872
546640.0000    2.44094
546680.0000    3.35046
546720.0000    3.80029
546760.0000    2.96861
546800.0000    3.61564
546840.0000    3.20532
546880.0000    3.14026
546920.0000    3.04955
546960.0000    2.94251
547000.0000    2.57643
547040.0000    2.44632
547080.0000    3.22852
547120.0000    2.84782
547160.0000    2.90973
547200.0000    3.40971
547240.0000    3.40823
547280.0000    2.52597
547320.0000    2.46552
547360.0000    3.27823
547400.0000    3.22723
547440.0000    3.82343
547480.0000    3.54282
547520.0000    2.69667
547560.0000    3.05132
547600.0000    2.92913
547640.0000    3.15694
547680.0000    2.97941
547720.0000    3.20667
547760.0000    2.91279
547800.0000    2.23347
547840.0000    3.26678
547880.0000    2.73549
547920.0000    2.74298
547960.0000    3.23910
548000.0000    2.89833
548040.0000    2.78021
548080.0000    2.50113
548120.0000    2.18340
548160.0000    2.69960
548200.0000    2.78931
548240.0000    3.25717
548280.0000    2.28494
548320.0000    3.71389
548360.0000    4.34366
548400.0000    3.51299
548440.0000    3.44219
548480.0000    3.05318
548520.0000    3.41830
548560.0000    3.13569
548600.0000    2.97551
548640.0000    3.23287
548680.0000    3.29096
548720.0000    3.46923
548760.0000    3.32171
548800.0000    3.36146
548840.0000    3.40393
548880.0000    4.17122
548920.0000    3.56900
548960.0000    3.63048
549000.0000    3.15412
549040.0000    2.98347
549080.0000    3.03943
549120.0000    3.74179
549160.0000    3.53606
549200.0000    3.16834
549240.0000    3.26743
549280.0000    3.68831
549320.0000    3.59301
549360.0000    3.81945
549400.0000    3.80320
549440.0000    3.03562
549480.0000    3.17086
549520.0000    3.46133
549560.0000    3.42307
549600.0000    3.62655
549640.0000    3.46422
549680.0000    3.38206
549720.0000    3.58884
549760.0000    3.76935
549800.0000    3.28896
549840.0000    4.13527
549880.0000    3.79327
549920.0000    3.12454
549960.0000    3.45193
550000.0000    3.19111
550040.0000    3.39238
550080.0000    3.22722
550120.0000    3.17835
550160.0000    2.86080
550200.0000    4.07449
550240.0000    3.15745
550280.0000    3.01512
550320.0000    3.32509
550360.0000    3.40372
550400.0000    3.07377
550440.0000    3.18507
550480.0000    3.72818
550520.0000    3.35325
550560.0000    2.97700
550600.0000    2.30784
550640.0000    3.03471
550680.0000    3.37796
550720.0000    3.75641
550760.0000    3.10238
550800.0000    3.21763
550840.0000    2.86254
550880.0000    3.28098
550920.0000    2.61291
550960.0000    3.08806
551000.0000    2.84095
551040.0000    2.82475
551080.0000    2.87696
551120.0000    2.37725
551160.0000    2.33059
551200.0000    2.50197
551240.0000    2.05938
551280.0000    2.78887
551320.0000    2.67731
551360.0000    1.84404
551400.0000    2.79253
551440.0000    3.13394
551480.0000    2.35433
551520.0000    2.34910
551560.0000    2.89055
551600.0000    1.78173
551640.0000    2.52952
551680.0000    3.38025
551720.0000    2.90403
551760.0000    2.90883
551800.0000    3.78633
551840.0000    3.02143
551880.0000    2.68932
551920.0000    3.56192
551960.0000    3.04362
552000.0000    2.90840
552040.0000    3.28731
552080.0000    2.08640
552120.0000    3.31690
552160.0000    2.80043
552200.0000    2.98253
552240.0000    3.08065
552280.0000    3.56911
552320.0000    3.30508
552360.0000    2.27624
552400.0000    3.42665
552440.0000    2.35805
552480.0000    2.13886
552520.0000    2.44853
552560.0000    2.92727
552600.0000    2.80647
552640.0000    3.07740
552680.0000    3.43277
552720.0000    2.73675
552760.0000    2.94854
552800.0000    2.69592
552840.0000    2.39943
552880.0000    2.97844
552920.0000    2.99091
552960.0000    2.43202
553000.0000    2.55492
553040.0000    2.65761
553080.0000    3.42812
553120.0000    2.46489
553160.0000    2.20967
553200.0000    2.28039
553240.0000    2.89929
553280.0000    2.80532
553320.0000    2.95569
553360.0000    3.44363
553400.0000    2.99213
553440.0000    2.89530
553480.0000    2.93206
553520.0000    2.20034
553560.0000    2.41218
553600.0000    2.64451
553640.0000    2.36025
553680.0000    2.63832
553720.0000    2.73708
553760.0000    3.33037
553800.0000    2.95158
553840.0000    2.73637
553880.0000    2.57681
553920.0000    2.16807
553960.0000    2.73349
554000.0000    2.50096
554040.0000    2.76242
554080.0000    3.03985
554120.0000    2.83734
554160.0000    2.46987
554200.0000    3.05620
554240.0000    3.58084
554280.0000    2.75918
554320.0000    3.11952
554360.0000    3.03389
554400.0000    2.57709
554440.0000    2.59691
554480.0000    2.09820
554520.0000    2.93193
554560.0000    2.81492
554600.0000    3.58725
554640.0000    3.16977
554680.0000    3.04651
554720.0000    2.52619
554760.0000    3.05396
554800.0000    2.92960
554840.0000    3.53677
554880.0000    3.11799
554920.0000    4.17632
554960.0000    2.98266
555000.0000    3.27753
555040.0000    2.65575
555080.0000    2.84336
555120.0000    2.99238
555160.0000    3.17187
555200.0000    3.46062
555240.0000    3.24974
555280.0000    3.14446
555320.0000    3.59575
555360.0000    2.76925
555400.0000    3.29488
555440.0000    3.03340
555480.0000    3.10673
555520.0000    2.95830
555560.0000    3.01595
555600.0000    2.63697
555640.0000    3.11645
555680.0000    3.20301
555720.0000    2.55186
555760.0000    2.61724
555800.0000    3.31446
555840.0000    2.94400
555880.0000    2.40479
555920.0000    2.11392
555960.0000    2.44786
556000.0000    2.03033
556040.0000    2.18565
556080.0000    2.08597
556120.0000    2.95807
556160.0000    3.09737
556200.0000    3.13312
556240.0000    2.40693
556280.0000    2.10636
556320.0000    2.99484
556360.0000    2.61127
556400.0000    3.20467
556440.0000    2.41463
556480.0000    3.17535
556520.0000    3.12668
556560.0000    2.97085
556600.0000    3.24603
556640.0000    3.07188
556680.0000    3.36838
556720.0000    3.23731
556760.0000    3.18531
556800.0000    3.79742
556840.0000    3.65942
556880.0000    3.85399
556920.0000    3.31649
556960.0000    3.07177
557000.0000    3.07823
557040.0000    3.79694
557080.0000    3.28021
557120.0000    3.14350
557160.0000    3.23017
557200.0000    3.10839
557240.0000    3.41415
557280.0000    2.98999
557320.0000    3.03087
557360.0000    2.50021
557400.0000    2.94139
557440.0000    3.44831
557480.0000    2.86289
557520.0000    2.99434
557560.0000    2.63985
557600.0000    3.32865
557640.0000    3.19703
557680.0000    3.14371
557720.0000    2.65780
557760.0000    2.93227
557800.0000    3.84554
557840.0000    3.45418
557880.0000    3.35484
557920.0000    2.44855
557960.0000    2.65110
558000.0000    2.72294
558040.0000    3.04348
558080.0000    3.29951
558120.0000    3.68322
558160.0000    3.35975
558200.0000    2.99343
558240.0000    3.59885
558280.0000    3.31842
558320.0000    2.73689
558360.0000    2.53121
558400.0000    2.53824
558440.0000    3.79188
558480.0000    3.68956
558520.0000    3.37669
558560.0000    3.45452
558600.0000    2.92081
558640.0000    2.86816
558680.0000    3.57185
558720.0000    3.38888
558760.0000    3.07751
558800.0000    2.48030
558840.0000    3.02047
558880.0000    4.23477
558920.0000    3.36916
558960.0000    2.97113
559000.0000    3.44664
559040.0000    3.46764
559080.0000    3.09871
559120.0000    3.39975
559160.0000    3.84431
559200.0000    3.56810
559240.0000    3.12024
559280.0000    2.37776
559320.0000    2.71653
559360.0000    3.31967
559400.0000    3.11991
559440.0000    3.24166
559480.0000    4.14866
559520.0000    3.42126
559560.0000    3.65141
559600.0000    3.47946
559640.0000    3.29609
559680.0000    3.18298
559720.0000    2.70404
559760.0000    3.22827
559800.0000    3.82861
559840.0000    4.01938
559880.0000    3.98382
559920.0000    3.17369
559960.0000    3.62169
560000.0000    3.68178
560040.0000    3.82953
560080.0000    3.36842
560120.0000    3.70498
560160.0000    3.16735
560200.0000    2.67634
560240.0000    3.49563
560280.0000    3.24934
560320.0000    3.23722
560360.0000    2.65191
560400.0000    3.03262
560440.0000    2.47851
560480.0000    3.22169
560520.0000    3.39705
560560.0000    3.05842
560600.0000    3.28341
560640.0000    2.76426
560680.0000    2.21886
560720.0000    2.84625
560760.0000    2.52481
560800.0000    3.00375
560840.0000    2.93083
560880.0000    3.29010
560920.0000    3.17432
560960.0000    3.50668
561000.0000    3.28682
561040.0000    2.83295
561080.0000    3.60983
561120.0000    3.34851
561160.0000    3.58962
561200.0000    2.98417
561240.0000    3.35498
561280.0000    2.26171
561320.0000    2.77289
561360.0000    3.31459
561400.0000    3.65613
561440.0000    3.39041
561480.0000    3.10590
561520.0000    3.57338
561560.0000    3.38204
561600.0000    2.98182
561640.0000    2.84108
561680.0000    2.44288
561720.0000    3.00150
561760.0000    3.57320
561800.0000    3.13248
561840.0000    3.25467
561880.0000    3.78009
561920.0000    3.21564
561960.0000    3.23741
562000.0000    2.36965
562040.0000    2.67952
562080.0000    2.19497
562120.0000    2.79892
562160.0000    3.42512
562200.0000    3.06405
562240.0000    3.70013
562280.0000    3.02623
562320.0000    3.44893
562360.0000    3.15646
562400.0000    2.56196
562440.0000    1.93701
562480.0000    1.99521
562520.0000    1.70464
562560.0000    2.46080
562600.0000    2.22420
562640.0000    1.78552
562680.0000    1.91115
562720.0000    2.33711
562760.0000    2.71532
562800.0000    2.85016
562840.0000    1.65272
562880.0000    1.98275
562920.0000    3.11236
562960.0000    2.80898
563000.0000    3.18482
563040.0000    2.84103
563080.0000    2.27378
563120.0000    2.64407
563160.0000    2.61463
563200.0000    2.99470
563240.0000    2.66476
563280.0000    2.85838
563320.0000    2.65204
563360.0000    2.42136
563400.0000    3.03861
563440.0000    2.89277
563480.0000    2.37558
563520.0000    1.91632
563560.0000    2.86564
563600.0000    2.65967
563640.0000    2.87018
563680.0000    2.28661
563720.0000    2.19182
563760.0000    2.09384
563800.0000    2.16591
563840.0000    1.89104
563880.0000    1.72756
563920.0000    1.44497
563960.0000    1.89973
564000.0000    1.64386
564040.0000    2.38166
564080.0000    1.67629
564120.0000    2.14970
564160.0000    2.54671
564200.0000    2.69213
564240.0000    2.66781
564280.0000    1.96954
564320.0000    2.36151
564360.0000    2.64182
564400.0000    2.92324
564440.0000    1.84863
564480.0000    3.54452
564520.0000    2.91057
564560.0000    2.64736
564600.0000    2.22808
564640.0000    2.21945
564680.0000    2.74399
564720.0000    2.19995
564760.0000    2.32726
564800.0000    2.81644
564840.0000    2.21374
564880.0000    2.15823
564920.0000    2.61675
564960.0000    2.14992
565000.0000    2.79392
565040.0000    3.42127
565080.0000    2.28444
565120.0000    2.67513
565160.0000    2.32915
565200.0000    2.32599
565240.0000    2.87775
565280.0000    3.09427
565320.0000    3.14949
565360.0000    3.19350
565400.0000    3.33058
565440.0000    2.91322
565480.0000    2.66708
565520.0000    2.38073
565560.0000    2.82814
565600.0000    3.16922
565640.0000    2.24007
565680.0000    2.99705
565720.0000    3.00674
565760.0000    2.94401
565800.0000    2.15858
565840.0000    2.84833
565880.0000    3.37244
565920.0000    2.47167
565960.0000    2.32801
566000.0000    2.53981
566040.0000    2.55474
566080.0000    2.32694
566120.0000    2.93413
566160.0000    2.97694
566200.0000    2.50390
566240.0000    2.81685
566280.0000    2.78463
566320.0000    2.40992
566360.0000    2.07790
566400.0000    2.01616
566440.0000    2.94170
566480.0000    2.74223
566520.0000    2.05623
566560.0000    2.56080
566600.0000    2.51409
566640.0000    2.27669
566680.0000    2.31925
566720.0000    3.05648
566760.0000    2.78368
566800.0000    2.24026
566840.0000    1.86673
566880.0000    2.26719
566920.0000    2.84354
566960.0000    2.27786
567000.0000    2.72574
567040.0000    2.41119
567080.0000    3.12852
567120.0000    2.00533
567160.0000    1.45971
567200.0000    1.86534
567240.0000    1.86735
567280.0000    1.86264
567320.0000    1.50656
567360.0000    1.61317
567400.0000    2.18867
567440.0000    2.16796
567480.0000    2.29925
567520.0000    1.85597
567560.0000    1.24364
567600.0000    1.68452
567640.0000    1.84164
567680.0000    2.02637
567720.0000    0.69655
567760.0000    1.89972
567800.0000    2.24039
567840.0000    2.23003
567880.0000    2.39656
567920.0000    1.97369
567960.0000    2.49827
568000.0000    2.22864
568040.0000    1.70522
568080.0000    2.04402
568120.0000    2.07133
568160.0000    1.26549
568200.0000    2.22029
568240.0000    2.02831
568280.0000    1.84445
568320.0000    1.57358
568360.0000    1.19828
568400.0000    1.95796
568440.0000    1.43857
568480.0000    1.20282
568520.0000    2.07713
568560.0000    1.27481
568600.0000    1.16669
568640.0000    1.06635
568680.0000    1.18392
568720.0000    1.01186
568760.0000    1.89374
568800.0000    1.43065
568840.0000    1.29835
568880.0000    1.10633
568920.0000    0.92742
568960.0000    1.77192
569000.0000    1.90846
569040.0000    1.96029
569080.0000    1.52626
569120.0000    0.97260
569160.0000    1.95966
569200.0000    1.34067
569240.0000    1.63952
569280.0000    2.51786
569320.0000    2.33969
569360.0000    2.51716
569400.0000    1.73781
569440.0000    2.37928
569480.0000    2.22336
569520.0000    2.85214
569560.0000    1.95311
569600.0000    2.30326
569640.0000    1.27348
569680.0000    1.79213
569720.0000    1.70846
569760.0000    2.23011
569800.0000    1.74841
569840.0000    1.20384
569880.0000    1.73108
569920.0000    2.23303
569960.0000    1.03694
570000.0000    1.51075
570040.0000    1.93580
570080.0000    2.34369
570120.0000    1.70520
570160.0000    1.79106
570200.0000    1.25747
570240.0000    1.75647
570280.0000    0.96510
570320.0000    1.64113
570360.0000    1.64623
570400.0000    2.01085
570440.0000    1.63101
570480.0000    1.97749
570520.0000    0.32423
570560.0000    0.90806
570600.0000    1.25293
570640.0000    1.54264
570680.0000    0.95476
570720.0000    2.02769
570760.0000    2.54403
570800.0000    2.06807
570840.0000    1.47693
570880.0000    1.88028
570920.0000    1.75468
570960.0000    2.16542
571000.0000    1.34779
571040.0000    1.36986
571080.0000    1.68858
571120.0000    1.13799
571160.0000    0.74489
571200.0000    1.64792
571240.0000    1.76132
571280.0000    2.43512
571320.0000    1.80830
571360.0000    2.21744
571400.0000    1.60417
571440.0000    1.65430
571480.0000    1.44318
571520.0000    2.32310
571560.0000    1.83347
571600.0000    1.46948
571640.0000    1.70256
571680.0000    1.75778
571720.0000    2.08845
571760.0000    1.73620
571800.0000    1.67860
571840.0000    1.88901
571880.0000    2.06911
571920.0000    1.77620
571960.0000    1.98782
572000.0000    1.78841
572040.0000    2.15686
572080.0000    2.01562
572120.0000    1.81179
572160.0000    1.49608
572200.0000    1.97209
572240.0000    1.63337
572280.0000    2.03667
572320.0000    1.81231
572360.0000    2.35475
572400.0000    1.96208
572440.0000    2.45203
572480.0000    2.49849
572520.0000    2.18619
572560.0000    2.27879
572600.0000    3.09007
572640.0000    2.36701
572680.0000    2.07155
572720.0000    2.84002
572760.0000    2.86079
572800.0000    2.96113
572840.0000    2.59392
572880.0000    2.20152
572920.0000    2.29634
572960.0000    2.13792
573000.0000    1.81619
573040.0000    2.04675
573080.0000    1.49820
573120.0000    2.40227
573160.0000    2.07103
573200.0000    2.22646
573240.0000    2.52441
573280.0000    2.79642
573320.0000    2.15828
573360.0000    2.42512
573400.0000    2.59184
573440.0000    2.66465
573480.0000    2.95631
573520.0000    2.98957
573560.0000    2.56279
573600.0000    2.85080
573640.0000    3.08180
573680.0000    2.78365
573720.0000    2.83678
573760.0000    2.27768
573800.0000    2.27749
573840.0000    2.23025
573880.0000    2.14522
573920.0000    2.60217
573960.0000    2.20261
574000.0000    2.38218
574040.0000    1.63595
574080.0000    2.30972
574120.0000    2.37833
574160.0000    2.15587
574200.0000    2.23495
574240.0000    3.03745
574280.0000    2.55480
574320.0000    3.25446
574360.0000    1.96363
574400.0000    1.67633
574440.0000    2.36371
574480.0000    2.58194
574520.0000    2.89057
574560.0000    2.00681
574600.0000    2.26052
574640.0000    1.71073
574680.0000    2.94798
574720.0000    2.24655
574760.0000    2.54659
574800.0000    2.33835
574840.0000    2.59315
574880.0000    1.67149
574920.0000    1.68460
574960.0000    2.80627
575000.0000    2.49114
575040.0000    1.96014
575080.0000    1.67967
575120.0000    1.29713
575160.0000    2.47597
575200.0000    1.60773
575240.0000    2.86039
575280.0000    1.85299
575320.0000    2.09957
575360.0000    1.36386
575400.0000    1.99127
575440.0000    1.38560
575480.0000    1.71252
575520.0000    1.72629
575560.0000    1.69596
575600.0000    1.60005
575640.0000    2.84898
575680.0000    2.12953
575720.0000    1.79760
575760.0000    2.43735
575800.0000    1.94245
575840.0000    1.20277
575880.0000    1.58921
575920.0000    2.06053
575960.0000    2.43641
576000.0000    1.54040
576040.0000    2.03689
576080.0000    2.14704
576120.0000    1.70714
576160.0000    2.02649
576200.0000    2.79006
576240.0000    1.75464
576280.0000    2.33196
576320.0000    2.18609
576360.0000    1.73437
576400.0000    1.80055
576440.0000    2.23224
576480.0000    1.67795
576520.0000    1.48342
576560.0000    1.82766
576600.0000    1.65360
576640.0000    2.55071
576680.0000    1.86424
576720.0000    1.92126
576760.0000    1.94594
576800.0000    2.51158
576840.0000    1.96462
576880.0000    2.26295
576920.0000    1.93314
576960.0000    2.05884
577000.0000    2.46890
577040.0000    1.68972
577080.0000    1.99517
577120.0000    2.96425
577160.0000    2.82242
577200.0000    2.53293
577240.0000    2.63052
577280.0000    2.21637
577320.0000    2.60564
577360.0000    2.89045
577400.0000    2.33926
577440.0000    2.06765
577480.0000    2.34423
577520.0000    3.05232
577560.0000    2.86317
577600.0000    2.78707
577640.0000    2.39284
577680.0000    2.70256
577720.0000    2.65960
577760.0000    2.65407
577800.0000    2.65830
577840.0000    2.25053
577880.0000    2.24510
577920.0000    2.05786
577960.0000    2.20971
578000.0000    3.02856
578040.0000    2.63184
578080.0000    2.38282
578120.0000    2.89622
578160.0000    2.37185
578200.0000    2.63754
578240.0000    2.45979
578280.0000    2.13484
578320.0000    2.49219
578360.0000    2.66576
578400.0000    2.25928
578440.0000    1.85381
578480.0000    1.34331
578520.0000    2.60730
578560.0000    3.20489
578600.0000    2.52832
578640.0000    1.99804
578680.0000    2.35450
578720.0000    1.89442
578760.0000    2.18374
578800.0000    2.54000
578840.0000    1.99271
578880.0000    2.39485
578920.0000    2.56559
578960.0000    2.88728
579000.0000    1.90485
579040.0000    1.77131
579080.0000    1.69886
579120.0000    1.94395
579160.0000    1.96606
579200.0000    1.76217
579240.0000    2.50977
579280.0000    2.21294
579320.0000    3.48343
579360.0000    2.07076
579400.0000    1.94374
579440.0000    2.72415
579480.0000    1.64471
579520.0000    2.42198
579560.0000    1.83877
579600.0000    2.31813
579640.0000    1.75091
579680.0000    2.71365
579720.0000    1.71219
579760.0000    2.05018
579800.0000    2.56480
579840.0000    2.50478
579880.0000    1.77968
579920.0000    1.76102
579960.0000    2.87408
580000.0000    1.81139
580040.0000    1.88000
580080.0000    2.14036
580120.0000    1.75501
580160.0000    1.91659
580200.0000    2.44534
580240.0000    2.42524
580280.0000    2.69522
580320.0000    1.74463
580360.0000    1.92539
580400.0000    2.71369
580440.0000    2.07277
580480.0000    3.48688
580520.0000    2.64506
580560.0000    1.93185
580600.0000    2.05998
580640.0000    2.94384
580680.0000    2.08892
580720.0000    1.94156
580760.0000    1.49461
580800.0000    1.94126
580840.0000    1.61565
580880.0000    2.34049
580920.0000    2.03143
580960.0000    2.27954
581000.0000    2.05557
581040.0000    2.33876
581080.0000    2.15102
581120.0000    2.48143
581160.0000    2.71297
581200.0000    2.74987
581240.0000    2.12787
581280.0000    2.22937
581320.0000    2.61378
581360.0000    2.55479
581400.0000    2.74971
581440.0000    2.37908
581480.0000    2.59745
581520.0000    1.94047
581560.0000    2.33277
581600.0000    2.43043
581640.0000    2.64832
581680.0000    2.94626
581720.0000    2.79951
581760.0000    2.79501
581800.0000    2.27584
581840.0000    2.94970
581880.0000    2.26786
581920.0000    2.55157
581960.0000    1.97199
582000.0000    2.45019
582040.0000    2.12143
582080.0000    2.88509
582120.0000    2.78018
582160.0000    1.98879
582200.0000    2.01581
582240.0000    2.65904
582280.0000    2.63804
582320.0000    2.89538
582360.0000    2.19088
582400.0000    2.43971
582440.0000    2.32717
582480.0000    2.87653
582520.0000    2.69163
582560.0000    2.89863
582600.0000    2.64796
582640.0000    2.90029
582680.0000    2.76410
582720.0000    2.88205
582760.0000    2.38088
582800.0000    2.44506
582840.0000    1.57958
582880.0000    2.59596
582920.0000    3.06239
582960.0000    2.78717
583000.0000    2.71494
583040.0000    2.80711
583080.0000    2.35044
583120.0000    2.16464
583160.0000    2.93710
583200.0000    2.35576
583240.0000    3.04862
583280.0000    2.85694
583320.0000    2.43057
583360.0000    2.25310
583400.0000    2.66231
583440.0000    1.21258
583480.0000    2.41197
583520.0000    1.86035
583560.0000    1.95902
583600.0000    1.97126
583640.0000    1.32842
583680.0000    1.75744
583720.0000    1.25630
583760.0000    1.94529
583800.0000    1.11245
583840.0000    1.13722
583880.0000    1.91520
583920.0000    2.10139
583960.0000    1.81508
584000.0000    1.68389
584040.0000    2.43237
584080.0000    2.44811
584120.0000    3.07035
584160.0000    2.03043
584200.0000    2.81483
584240.0000    1.88449
584280.0000    1.93800
584320.0000    1.79669
584360.0000    2.38497
584400.0000    2.41497
584440.0000    2.68843
584480.0000    2.38347
584520.0000    2.23020
584560.0000    2.07087
584600.0000    2.67878
584640.0000    2.49106
584680.0000    2.88238
584720.0000    2.82303
584760.0000    2.65213
584800.0000    2.75688
584840.0000    3.04895
584880.0000    2.73066
584920.0000    2.80247
584960.0000    2.12484
585000.0000    2.70533
585040.0000    2.77386
585080.0000    2.82252
585120.0000    2.38386
585160.0000    2.07282
585200.0000    2.42963
585240.0000    2.26974
585280.0000    3.42183
585320.0000    2.38415
585360.0000    3.24599
585400.0000    3.52050
585440.0000    2.57856
585480.0000    2.52393
585520.0000    1.28106
585560.0000    1.63362
585600.0000    2.57019
585640.0000    2.68686
585680.0000    2.21102
585720.0000    3.12711
585760.0000    2.51749
585800.0000    2.77160
585840.0000    2.55125
585880.0000    2.23120
585920.0000    2.27153
585960.0000    2.79822
586000.0000    2.25509
586040.0000    2.44630
586080.0000    2.28273
586120.0000    2.05582
586160.0000    3.02909
586200.0000    2.25447
586240.0000    2.45580
586280.0000    3.53325
586320.0000    2.36287
586360.0000    2.79923
586400.0000    2.59479
586440.0000    2.05745
586480.0000    3.19382
586520.0000    2.49803
586560.0000    2.10713
586600.0000    3.11160
586640.0000    2.94406
586680.0000    3.74035
586720.0000    2.52446
586760.0000    2.86061
586800.0000    2.31008
586840.0000    2.76167
586880.0000    2.46882
586920.0000    2.97106
586960.0000    3.13667
587000.0000    1.87089
587040.0000    1.15039
587080.0000    1.30858
587120.0000    2.48199
587160.0000    3.18725
587200.0000    2.70211
587240.0000    2.23321
587280.0000    2.49196
587320.0000    2.31999
587360.0000    1.88785
587400.0000    2.27066
587440.0000    3.16580
587480.0000    2.62353
587520.0000    2.43908
587560.0000    2.56031
587600.0000    2.59382
587640.0000    2.64662
587680.0000    2.15864
587720.0000    2.97649
587760.0000    2.10996
587800.0000    2.44475
587840.0000    1.91509
587880.0000    2.08627
587920.0000    2.30242
587960.0000    1.70649
588000.0000    2.44765
588040.0000    2.87553
588080.0000    3.38577
588120.0000    3.04272
588160.0000    2.62877
588200.0000    2.61763
588240.0000    2.74067
588280.0000    3.08560
588320.0000    2.40744
588360.0000    2.64035
588400.0000    2.55449
588440.0000    2.84122
588480.0000    3.63827
588520.0000    2.34529
588560.0000    2.34083
588600.0000    2.20653
588640.0000    2.67261
588680.0000    2.65550
588720.0000    2.78351
588760.0000    2.98135
588800.0000    2.94489
588840.0000    2.24346
588880.0000    2.05189
588920.0000    2.47989
588960.0000    2.25255
589000.0000    2.29989
589040.0000    3.21313
589080.0000    2.37308
589120.0000    2.46320
589160.0000    2.01419
589200.0000    2.55590
589240.0000    2.38215
589280.0000    2.46060
589320.0000    2.20561
589360.0000    2.68520
589400.0000    2.30011
589440.0000    2.44836
589480.0000    2.28623
589520.0000    2.72628
589560.0000    2.49844
589600.0000    2.51552
589640.0000    2.64249
589680.0000    2.40705
589720.0000    3.09522
589760.0000    2.45093
589800.0000    2.91886
589840.0000    2.49034
589880.0000    2.74014
589920.0000    2.80069
589960.0000    2.54021
590000.0000    2.45326
590040.0000    2.40727
590080.0000    1.76407
590120.0000    2.96578
590160.0000    2.15320
590200.0000    2.93236
590240.0000    2.79143
590280.0000    2.78355
590320.0000    2.67564
590360.0000    2.41574
590400.0000    2.66614
590440.0000    2.49473
590480.0000    2.14135
590520.0000    1.75230
590560.0000    2.09973
590600.0000    1.91560
590640.0000    1.93349
590680.0000    2.85149
590720.0000    2.17341
590760.0000    2.54578
590800.0000    2.88559
590840.0000    2.57242
590880.0000    2.56661
590920.0000    2.55956
590960.0000    2.55670
591000.0000    3.40938
591040.0000    2.93083
591080.0000    2.92069
591120.0000    1.90596
591160.0000    2.27090
591200.0000    2.67806
591240.0000    3.29730
591280.0000    3.04719
591320.0000    2.87599
591360.0000    3.21808
591400.0000    2.88522
591440.0000    3.18258
591480.0000    2.48684
591520.0000    2.68183
591560.0000    3.02761
591600.0000    2.14773
591640.0000    2.71229
591680.0000    3.01110
591720.0000    2.75490
591760.0000    2.48111
591800.0000    2.66402
591840.0000    3.19915
591880.0000    2.68557
591920.0000    2.69977
591960.0000    2.31902
592000.0000    3.08164
592040.0000    3.15150
592080.0000    2.97307
592120.0000    2.11078
592160.0000    2.46009
592200.0000    2.18193
592240.0000    2.56892
592280.0000    1.74972
592320.0000    3.14509
592360.0000    2.44969
592400.0000    2.27618
592440.0000    1.78074
592480.0000    2.62407
592520.0000    1.94622
592560.0000    2.51085
592600.0000    3.02655
592640.0000    2.73814
592680.0000    2.79791
592720.0000    2.14979
592760.0000    2.74759
592800.0000    2.26877
592840.0000    2.98773
592880.0000    2.71629
592920.0000    2.87857
592960.0000    2.42316
593000.0000    2.79745
593040.0000    2.67879
593080.0000    2.33130
593120.0000    3.22001
593160.0000    2.67460
593200.0000    2.58341
593240.0000    2.47622
593280.0000    2.25611
593320.0000    2.18826
593360.0000    3.05745
593400.0000    2.45346
593440.0000    2.91907
593480.0000    1.89733
593520.0000    2.55578
593560.0000    2.17585
593600.0000    2.66326
593640.0000    2.36627
593680.0000    2.79837
593720.0000    2.34964
593760.0000    2.56970
593800.0000    3.04280
593840.0000    2.39664
593880.0000    2.60398
593920.0000    2.65833
593960.0000    3.23102
594000.0000    2.21712
594040.0000    2.72516
594080.0000    3.07661
594120.0000    3.22220
594160.0000    2.21286
594200.0000    3.62205
594240.0000    3.11726
594280.0000    2.00435
594320.0000    3.04840
594360.0000    3.18210
594400.0000    2.57020
594440.0000    2.76869
594480.0000    3.07156
594520.0000    2.47935
594560.0000    2.91645
594600.0000    2.59747
594640.0000    2.75253
594680.0000    2.69866
594720.0000    3.43584
594760.0000    2.67751
594800.0000    2.95779
594840.0000    3.16918
594880.0000    2.13218
594920.0000    3.18970
594960.0000    2.28039
595000.0000    2.73479
595040.0000    2.78007
595080.0000    2.79958
595120.0000    2.74599
595160.0000    2.29522
595200.0000    2.24473
595240.0000    2.36321
595280.0000    3.05557
595320.0000    3.35633
595360.0000    2.91376
595400.0000    2.71772
595440.0000    2.62752
595480.0000    3.05103
595520.0000    3.02564
595560.0000    2.70510
595600.0000    2.90637
595640.0000    2.62730
595680.0000    2.75102
595720.0000    2.19408
595760.0000    2.54352
595800.0000    2.28860
595840.0000    2.40762
595880.0000    2.64401
595920.0000    2.41613
595960.0000    2.50529
596000.0000    1.98156
596040.0000    2.87106
596080.0000    3.12985
596120.0000    3.10631
596160.0000    2.97357
596200.0000    2.39723
596240.0000    2.57767
596280.0000    2.56734
596320.0000    1.82931
596360.0000    2.79855
596400.0000    3.04433
596440.0000    1.97458
596480.0000    2.62829
596520.0000    1.98174
596560.0000    2.70909
596600.0000    3.25150
596640.0000    2.54362
596680.0000    3.33676
596720.0000    2.65201
596760.0000    2.57006
596800.0000    3.08085
596840.0000    2.78109
596880.0000    2.53040
596920.0000    2.83389
596960.0000    3.10901
597000.0000    2.52161
597040.0000    2.36954
597080.0000    3.14162
597120.0000    2.28453
597160.0000    3.09560
597200.0000    1.82577
597240.0000    2.96594
597280.0000    2.57009
597320.0000    2.81807
597360.0000    2.23796
597400.0000    2.81734
597440.0000    2.51332
597480.0000    3.16448
597520.0000    3.23542
597560.0000    3.46783
597600.0000    3.16317
597640.0000    3.19345
597680.0000    3.01055
597720.0000    2.42611
597760.0000    3.20117
597800.0000    2.39183
597840.0000    3.10162
597880.0000    2.94597
597920.0000    2.04177
597960.0000    2.71482
598000.0000    2.80982
598040.0000    1.99035
598080.0000    3.03650
598120.0000    3.02569
598160.0000    3.02060
598200.0000    3.21985
598240.0000    2.83547
598280.0000    3.51163
598320.0000    3.11805
598360.0000    2.79499
598400.0000    1.92481
598440.0000    3.17659
598480.0000    2.60023
598520.0000    3.16752
598560.0000    3.65637
598600.0000    2.93872
598640.0000    3.12933
598680.0000    2.40817
598720.0000    1.89186
598760.0000    2.59531
598800.0000    3.08730
598840.0000    2.27070
598880.0000    2.38696
598920.0000    2.30426
598960.0000    2.37373
599000.0000    2.81395
599040.0000    2.24248
599080.0000    2.46542
599120.0000    2.16954
599160.0000    2.19481
599200.0000    2.74128
599240.0000    2.38608
599280.0000    2.74457
599320.0000    1.91583
599360.0000    2.77022
599400.0000    3.35818
599440.0000    2.57370
599480.0000    2.32962
599520.0000    2.83367
599560.0000    3.30201
599600.0000    2.00309
599640.0000    3.22634
599680.0000    3.55297
599720.0000    2.96136
599760.0000    2.75267
599800.0000    2.50259
599840.0000    3.01640
599880.0000    2.81832
599920.0000    3.32581
599960.0000    3.19518
600000.0000    3.20795
600040.0000    2.57241
600080.0000    2.96953
600120.0000    2.59473
600160.0000    2.90858
600200.0000    2.49451
600240.0000    2.97985
600280.0000    3.72995
600320.0000    2.97231
600360.0000    3.64137
600400.0000    3.53198
600440.0000    3.32757
600480.0000    3.24867
600520.0000    2.73522
600560.0000    3.21714
600600.0000    3.20312
600640.0000    2.81876
600680.0000    2.56922
600720.0000    2.66027
600760.0000    2.21096
600800.0000    2.70447
600840.0000    3.50053
600880.0000    2.49928
600920.0000    3.15970
600960.0000    2.06331
601000.0000    3.09386
601040.0000    2.99912
601080.0000    3.09340
601120.0000    2.37694
601160.0000    2.67944
601200.0000    3.60569
601240.0000    3.13357
601280.0000    2.92371
601320.0000    2.15895
601360.0000    2.11840
601400.0000    2.57912
601440.0000    1.89815
601480.0000    2.37286
601520.0000    3.30660
601560.0000    3.09307
601600.0000    3.04721
601640.0000    3.57256
601680.0000    3.02446
601720.0000    3.18344
601760.0000    3.01977
601800.0000    3.11983
601840.0000    3.08891
601880.0000    3.35916
601920.0000    2.82597
601960.0000    2.83227
602000.0000    3.61708
602040.0000    3.25895
602080.0000    2.99053
602120.0000    3.44994
602160.0000    3.54038
602200.0000    3.13483
602240.0000    3.43616
602280.0000    3.05419
602320.0000    2.85937
602360.0000    3.15491
602400.0000    2.41143
602440.0000    2.71715
602480.0000    2.80075
602520.0000    2.71402
602560.0000    2.62476
602600.0000    2.35688
602640.0000    2.72256
602680.0000    2.73000
602720.0000    2.56819
602760.0000    2.52485
602800.0000    2.27572
602840.0000    2.64100
602880.0000    2.16182
602920.0000    2.53244
602960.0000    2.61970
603000.0000    2.54254
603040.0000    2.93550
603080.0000    3.23911
603120.0000    3.45552
603160.0000    3.26201
603200.0000    2.63781
603240.0000    3.32537
603280.0000    2.90171
603320.0000    3.17528
603360.0000    2.71003
603400.0000    2.74174
603440.0000    2.43901
603480.0000    2.37314
603520.0000    2.50764
603560.0000    2.51378
603600.0000    2.64624
603640.0000    2.50639
603680.0000    2.50717
603720.0000    3.12377
603760.0000    2.98575
603800.0000    2.83704
603840.0000    2.35804
603880.0000    2.42260
603920.0000    2.28213
603960.0000    2.66119
604000.0000    3.38447
604040.0000    2.85587
604080.0000    3.16310
604120.0000    3.27356
604160.0000    3.51880
604200.0000    3.03831
604240.0000    3.07128
604280.0000    3.15153
604320.0000    3.07679
604360.0000    2.59344
604400.0000    2.83537
604440.0000    2.07437
604480.0000    2.41931
604520.0000    3.31945
604560.0000    2.14616
604600.0000    2.59109
604640.0000    2.57164
604680.0000    2.59855
604720.0000    2.78144
604760.0000    2.81146
604800.0000    2.68017
604840.0000    2.92485
604880.0000    3.43379
604920.0000    3.26615
604960.0000    2.41882
605000.0000    2.73724
605040.0000    2.81225
605080.0000    2.66681
605120.0000    2.89039
605160.0000    2.54146
605200.0000    3.22199
605240.0000    2.50293
605280.0000    2.81754
605320.0000    3.20147
605360.0000    2.86794
605400.0000    2.77510
605440.0000    2.83183
605480.0000    2.84613
605520.0000    2.47242
605560.0000    2.85673
605600.0000    3.48099
605640.0000    3.58549
605680.0000    3.61724
605720.0000    3.91028
605760.0000    3.25724
605800.0000    2.93580
605840.0000    2.56772
605880.0000    2.74471
605920.0000    3.06765
605960.0000    3.16220
606000.0000    3.56515
606040.0000    2.93956
606080.0000    3.05927
606120.0000    2.89894
606160.0000    2.69164
606200.0000    2.89651
606240.0000    2.80306
606280.0000    2.70605
606320.0000    2.90676
606360.0000    3.11645
606400.0000    3.40405
606440.0000    3.29804
606480.0000    3.17466
606520.0000    3.54506
606560.0000    3.13223
606600.0000    3.32845
606640.0000    3.07881
606680.0000    2.69635
606720.0000    3.13716
606760.0000    3.09952
606800.0000    2.67065
606840.0000    2.95150
606880.0000    3.42701
606920.0000    2.92282
606960.0000    3.17245
607000.0000    2.81563
607040.0000    2.86712
607080.0000    3.60000
607120.0000    3.27198
607160.0000    2.47427
607200.0000    3.25588
607240.0000    3.15901
607280.0000    3.18908
607320.0000    3.54990
607360.0000    2.77603
607400.0000    2.75764
607440.0000    2.68180
607480.0000    3.17212
607520.0000    3.98008
607560.0000    3.21784
607600.0000    2.68873
607640.0000    2.74114
607680.0000    2.25102
607720.0000    3.21869
607760.0000    2.99273
607800.0000    2.81384
607840.0000    3.18393
607880.0000    2.74198
607920.0000    2.75317
607960.0000    3.04852
608000.0000    2.89936
608040.0000    2.50036
608080.0000    2.46980
608120.0000    2.15260
608160.0000    2.24595
608200.0000    3.18584
608240.0000    3.19501
608280.0000    2.69303
608320.0000    2.73973
608360.0000    2.64161
608400.0000    2.18753
608440.0000    2.75794
608480.0000    2.44679
608520.0000    2.52102
608560.0000    2.21480
608600.0000    2.63104
608640.0000    2.27365
608680.0000    3.08182
608720.0000    2.93482
608760.0000    2.20938
608800.0000    2.55180
608840.0000    2.54529
608880.0000    2.23370
608920.0000    2.56650
608960.0000    2.46456
609000.0000    2.25880
609040.0000    1.83562
609080.0000    1.64115
609120.0000    2.55853
609160.0000    2.08788
609200.0000    2.80814
609240.0000    2.29029
609280.0000    2.69002
609320.0000    2.95022
609360.0000    2.28315
609400.0000    2.61546
609440.0000    2.69720
609480.0000    2.20948
609520.0000    3.53699
609560.0000    2.80939
609600.0000    2.59690
609640.0000    2.49305
609680.0000    2.61430
609720.0000    2.92441
609760.0000    3.49772
609800.0000    3.57729
609840.0000    2.93830
609880.0000    2.50765
609920.0000    2.53438
609960.0000    2.46837
610000.0000    2.33251
610040.0000    3.00524
610080.0000    2.18651
610120.0000    2.32011
610160.0000    2.94517
610200.0000    2.85091
610240.0000    2.48715
610280.0000    3.40620
610320.0000    2.41765
610360.0000    3.27283
610400.0000    2.97312
610440.0000    2.66728
610480.0000    3.08796
610520.0000    2.79547
610560.0000    2.34770
610600.0000    2.84607
610640.0000    2.75631
610680.0000    3.01263
610720.0000    3.19800
610760.0000    3.15988
610800.0000    2.87783
610840.0000    3.27842
610880.0000    2.87973
610920.0000    2.40888
610960.0000    2.62468
611000.0000    3.28009
611040.0000    3.51766
611080.0000    2.85398
611120.0000    2.78050
611160.0000    2.43003
611200.0000    2.94690
611240.0000    2.71464
611280.0000    2.48347
611320.0000    2.00027
611360.0000    2.36130
611400.0000    2.05421
611440.0000    2.00611
611480.0000    2.05191
611520.0000    2.32620
611560.0000    2.05035
611600.0000    2.90074
611640.0000    2.95342
611680.0000    2.40774
611720.0000    2.83339
611760.0000    2.65379
611800.0000    2.73291
611840.0000    3.47657
611880.0000    3.53049
611920.0000    3.06368
611960.0000    3.06437
612000.0000    2.61644
612040.0000    2.61061
612080.0000    2.81220
612120.0000    3.21838
612160.0000    3.23721
612200.0000    3.32017
612240.0000    3.41434
612280.0000    3.10282
612320.0000    2.74529
612360.0000    2.96864
612400.0000    2.81571
612440.0000    3.28940
612480.0000    2.60410
612520.0000    3.79647
612560.0000    2.79415
612600.0000    2.92647
612640.0000    2.96537
612680.0000    3.41998
612720.0000    3.37311
612760.0000    3.14137
612800.0000    2.82855
612840.0000    2.23853
612880.0000    3.10096
612920.0000    2.77678
612960.0000    2.92856
613000.0000    3.05211
613040.0000    3.00362
613080.0000    2.29391
613120.0000    2.54534
613160.0000    2.91642
613200.0000    2.99892
613240.0000    2.77022
613280.0000    2.20306
613320.0000    3.16517
613360.0000    2.28021
613400.0000    2.76654
613440.0000    2.27495
613480.0000    2.57642
613520.0000    2.80867
613560.0000    2.58225
613600.0000    2.32006
613640.0000    2.70572
613680.0000    2.34993
613720.0000    2.47067
613760.0000    2.60562
613800.0000    3.00924
613840.0000    2.79261
613880.0000    1.85613
613920.0000    2.23284
613960.0000    2.27756
614000.0000    1.76888
614040.0000    2.23861
614080.0000    2.35033
614120.0000    2.41496
614160.0000    2.53798
614200.0000    2.59873
614240.0000    2.57963
614280.0000    3.00694
614320.0000    2.58891
614360.0000    2.30110
614400.0000    2.05421
614440.0000    2.20941
614480.0000    2.59482
614520.0000    2.42520
614560.0000    2.47488
614600.0000    3.21898
614640.0000    3.17373
614680.0000    2.58032
614720.0000    2.53726
614760.0000    2.12431
614800.0000    2.87907
614840.0000    2.96652
614880.0000    2.86394
614920.0000    2.16598
614960.0000    2.53160
615000.0000    2.22300
615040.0000    2.42217
615080.0000    2.85890
615120.0000    3.30016
615160.0000    2.80921
615200.0000    2.89104
615240.0000    2.89602
615280.0000    3.00096
615320.0000    3.13505
615360.0000    2.90276
615400.0000    2.36940
615440.0000    2.59324
615480.0000    2.21996
615520.0000    2.70962
615560.0000    3.30836
615600.0000    3.04188
615640.0000    2.93834
615680.0000    2.70323
615720.0000    2.68052
615760.0000    2.22982
615800.0000    2.45572
615840.0000    2.77261
615880.0000    2.23321
615920.0000    2.34963
615960.0000    2.05185
616000.0000    2.32405
616040.0000    2.65123
616080.0000    2.77065
616120.0000    2.24453
616160.0000    2.66313
616200.0000    2.30340
616240.0000    2.28740
616280.0000    2.42271
616320.0000    1.84549
616360.0000    2.53208
616400.0000    3.02063
616440.0000    2.90431
616480.0000    2.84189
616520.0000    2.56100
616560.0000    2.50129
616600.0000    2.88491
616640.0000    2.81733
616680.0000    2.70675
616720.0000    2.66446
616760.0000    2.94104
616800.0000    3.42555
616840.0000    3.82201
616880.0000    4.04664
616920.0000    2.70419
616960.0000    3.52878
617000.0000    2.54216
617040.0000    3.25207
617080.0000    3.29645
617120.0000    2.62682
617160.0000    3.00613
617200.0000    3.00804
617240.0000    1.72644
617280.0000    2.94888
617320.0000    2.64690
617360.0000    2.93661
617400.0000    2.77747
617440.0000    3.19540
617480.0000    3.54148
617520.0000    2.69804
617560.0000    2.62053
617600.0000    3.20935
617640.0000    3.19730
617680.0000    3.67239
617720.0000    2.98834
617760.0000    3.72064
617800.0000    2.91042
617840.0000    2.89517
617880.0000    3.05086
617920.0000    3.15223
617960.0000    2.96281
618000.0000    3.60836
618040.0000    2.55025
618080.0000    2.91866
618120.0000    3.93550
618160.0000    3.29872
618200.0000    2.89839
618240.0000    2.88090
618280.0000    3.11390
618320.0000    3.06453
618360.0000    2.81494
618400.0000    3.07612
618440.0000    2.91453
618480.0000    3.42621
618520.0000    3.45805
618560.0000    3.71828
618600.0000    3.61417
618640.0000    3.13931
618680.0000    2.96488
618720.0000    2.78774
618760.0000    3.70068
618800.0000    2.58976
618840.0000    3.61992
618880.0000    3.38948
618920.0000    3.19383
618960.0000    3.30060
619000.0000    3.53616
619040.0000    2.65024
619080.0000    2.87657
619120.0000    2.48181
619160.0000    2.56719
619200.0000    3.35004
619240.0000    2.86345
619280.0000    3.29712
619320.0000    3.36151
619360.0000    3.13830
619400.0000    2.86614
619440.0000    3.37972
619480.0000    3.41186
619520.0000    3.33056
619560.0000    3.16794
619600.0000    3.62005
619640.0000    3.47183
619680.0000    3.68854
619720.0000    3.59024
619760.0000    3.17846
619800.0000    3.14000
619840.0000    3.28237
619880.0000    3.14862
619920.0000    2.85101
619960.0000    3.41573
620000.0000    2.61637
620040.0000    2.97290
620080.0000    2.20194
620120.0000    2.28318
620160.0000    2.80744
620200.0000    2.74054
620240.0000    3.25741
620280.0000    2.95491
620320.0000    3.31598
620360.0000    2.94137
620400.0000    3.15256
620440.0000    2.52489
620480.0000    2.88651
620520.0000    2.71940
620560.0000    2.44533
620600.0000    3.02438
620640.0000    2.43141
620680.0000    2.37393
620720.0000    2.73025
620760.0000    2.83705
620800.0000    2.33578
620840.0000    2.69472
620880.0000    3.04243
620920.0000    2.63868
620960.0000    2.14699
621000.0000    2.74479
621040.0000    2.50436
621080.0000    2.71834
621120.0000    2.61105
621160.0000    2.90690
621200.0000    2.24495
621240.0000    2.66742
621280.0000    2.41351
621320.0000    1.97020
621360.0000    2.58389
621400.0000    3.29203
621440.0000    2.69630
621480.0000    2.57112
621520.0000    3.15306
621560.0000    2.34485
621600.0000    3.38567
621640.0000    2.69997
621680.0000    2.99252
621720.0000    2.90492
621760.0000    2.55227
621800.0000    3.29765
621840.0000    3.40445
621880.0000    3.54541
621920.0000    3.47142
621960.0000    3.08501
622000.0000    3.08690
622040.0000    2.85258
622080.0000    2.61696
622120.0000    3.34619
622160.0000    3.50127
622200.0000    3.37034
622240.0000    3.12248
622280.0000    3.06257
622320.0000    3.09735
622360.0000    3.44713
622400.0000    3.24977
622440.0000    2.97828
622480.0000    2.74811
622520.0000    2.85321
622560.0000    2.73575
622600.0000    2.98335
622640.0000    3.14738
622680.0000    3.15922
622720.0000    3.62456
622760.0000    3.27625
622800.0000    3.84813
622840.0000    3.29940
622880.0000    3.71738
622920.0000    3.23203
622960.0000    2.70119
623000.0000    3.06460
623040.0000    3.24876
623080.0000    2.65852
623120.0000    3.35273
623160.0000    3.45605
623200.0000    2.79127
623240.0000    3.84068
623280.0000    3.58517
623320.0000    3.77827
623360.0000    3.46916
623400.0000    3.13410
623440.0000    3.46601
623480.0000    3.04819
623520.0000    2.78528
623560.0000    2.88806
623600.0000    3.20532
623640.0000    3.22259
623680.0000    2.91403
623720.0000    3.26397
623760.0000    2.55694
623800.0000    3.11438
623840.0000    3.60103
623880.0000    3.05367
623920.0000    3.45784
623960.0000    3.18111
624000.0000    3.65279
624040.0000    3.10403
624080.0000    3.51987
624120.0000    3.19580
624160.0000    2.96900
624200.0000    3.10847
624240.0000    3.14139
624280.0000    3.03244
624320.0000    3.44258
624360.0000    3.82161
624400.0000    3.02418
624440.0000    3.78610
624480.0000    3.29141
624520.0000    3.38034
624560.0000    2.80620
624600.0000    2.86133
624640.0000    2.63735
624680.0000    2.42815
624720.0000    3.15896
624760.0000    2.44669
624800.0000    2.83098
624840.0000    2.72620
624880.0000    2.40328
624920.0000    2.44979
624960.0000    2.04010
625000.0000    1.96873
625040.0000    2.51536
625080.0000    2.20045
625120.0000    1.52270
625160.0000    2.15733
625200.0000    2.70695
625240.0000    2.22927
625280.0000    3.65656
625320.0000    1.94518
625360.0000    1.84152
625400.0000    1.85301
625440.0000    2.61191
625480.0000    1.92937
625520.0000    2.63148
625560.0000    2.14592
625600.0000    2.82357
625640.0000    3.10793
625680.0000    2.26010
625720.0000    2.60443
625760.0000    1.78127
625800.0000    3.23087
625840.0000    3.37900
625880.0000    2.63965
625920.0000    3.58236
625960.0000    2.88214
626000.0000    2.96087
626040.0000    2.84931
626080.0000    2.65919
626120.0000    2.58975
626160.0000    2.78467
626200.0000    3.27225
626240.0000    2.87381
626280.0000    2.73013
626320.0000    2.62648
626360.0000    2.51664
626400.0000    2.97367
626440.0000    2.66662
626480.0000    3.19679
626520.0000    3.04084
626560.0000    3.14806
626600.0000    2.41521
626640.0000    2.58725
626680.0000    2.77955
626720.0000    2.26947
626760.0000    2.46833
626800.0000    2.87427
626840.0000    2.18726
626880.0000    2.83200
626920.0000    1.85245
626960.0000    2.03591
627000.0000    2.08479
627040.0000    2.30357
627080.0000    2.30521
627120.0000    2.15415
627160.0000    2.09940
627200.0000    2.67637
627240.0000    2.14041
627280.0000    2.40655
627320.0000    2.65068
627360.0000    1.85235
627400.0000    2.89086
627440.0000    3.14247
627480.0000    2.38275
627520.0000    2.56685
627560.0000    2.85463
627600.0000    2.80333
627640.0000    2.98984
627680.0000    2.86502
627720.0000    3.25163
627760.0000    3.16671
627800.0000    3.49054
627840.0000    3.15468
627880.0000    2.78239
627920.0000    3.21167
627960.0000    3.44685
628000.0000    3.10022
628040.0000    3.25102
628080.0000    3.13714
628120.0000    2.85521
628160.0000    3.13737
628200.0000    2.65140
628240.0000    2.68358
628280.0000    2.78729
628320.0000    1.98272
628360.0000    2.90948
628400.0000    2.52569
628440.0000    3.30347
628480.0000    2.98982
628520.0000    2.37182
628560.0000    2.79335
628600.0000    3.05618
628640.0000    2.36344
628680.0000    1.98229
628720.0000    2.90065
628760.0000    3.64408
628800.0000    3.86996
628840.0000    3.21021
628880.0000    3.57485
628920.0000    2.42076
628960.0000    3.69699
629000.0000    2.51534
629040.0000    2.65443
629080.0000    2.65190
629120.0000    2.59739
629160.0000    2.62508
629200.0000    1.89745
629240.0000    2.57216
629280.0000    2.07686
629320.0000    2.17991
629360.0000    1.95604
629400.0000    3.00714
629440.0000    2.85087
629480.0000    2.27053
629520.0000    2.20612
629560.0000    2.84318
629600.0000    2.86545
629640.0000    2.39607
629680.0000    2.53093
629720.0000    2.16365
629760.0000    2.86208
629800.0000    3.25933
629840.0000    2.88584
629880.0000    3.45898
629920.0000    3.44683
629960.0000    3.22926
630000.0000    3.76082
630040.0000    3.45298
630080.0000    2.56945
630120.0000    3.06614
630160.0000    3.45259
630200.0000    2.72760
630240.0000    3.41158
630280.0000    3.45456
630320.0000    2.62222
630360.0000    2.62427
630400.0000    2.28644
630440.0000    2.67905
630480.0000    2.54078
630520.0000    2.48054
630560.0000    2.39798
630600.0000    2.94860
630640.0000    2.53956
630680.0000    1.79397
630720.0000    2.32643
630760.0000    3.14955
630800.0000    2.41597
630840.0000    2.14480
630880.0000    2.10792
630920.0000    2.07937
630960.0000    2.78865
631000.0000    3.33169
631040.0000    2.06451
631080.0000    2.35378
631120.0000    2.03252
631160.0000    3.17044
631200.0000    2.40854
631240.0000    3.05868
631280.0000    2.84747
631320.0000    3.13206
631360.0000    3.07048
631400.0000    2.29199
631440.0000    2.31597
631480.0000    3.37894
631520.0000    2.95500
631560.0000    3.77216
631600.0000    3.41355
631640.0000    3.31432
631680.0000    2.78215
631720.0000    3.00607
631760.0000    3.29697
631800.0000    3.08722
631840.0000    3.03663
631880.0000    3.41518
631920.0000    2.71121
631960.0000    2.65466
632000.0000    2.53546
632040.0000    2.95812
632080.0000    3.45645
632120.0000    3.16731
632160.0000    2.90970
632200.0000    2.06186
632240.0000    2.83316
632280.0000    2.88507
632320.0000    2.98491
632360.0000    2.39924
632400.0000    2.43684
632440.0000    1.93374
632480.0000    2.15901
632520.0000    2.08856
632560.0000    1.59943
632600.0000    2.18307
632640.0000    2.65245
632680.0000    2.49352
632720.0000    2.20583
632760.0000    2.17697
632800.0000    1.69456
632840.0000    2.77022
632880.0000    2.58776
632920.0000    1.95958
632960.0000    2.75072
633000.0000    3.20511
633040.0000    2.49529
633080.0000    2.62636
633120.0000    2.64736
633160.0000    2.26301
633200.0000    1.59991
633240.0000    1.99282
633280.0000    1.49757
633320.0000    1.81807
633360.0000    1.85052
633400.0000    1.49566
633440.0000    1.26655
633480.0000    1.64098
633520.0000    0.88952
633560.0000    0.34966
633600.0000    1.16757
633640.0000    1.11040
633680.0000    2.02282
633720.0000    1.82886
633760.0000    1.76666
633800.0000    1.52735
633840.0000    2.02841
633880.0000    0.86050
633920.0000    1.30395
633960.0000    1.85136
634000.0000    0.97910
634040.0000    1.45940
634080.0000    1.68263
634120.0000    1.51329
634160.0000    1.74048
634200.0000    2.19258
634240.0000    2.36426
634280.0000    2.05032
634320.0000    1.86773
634360.0000    1.39781
634400.0000    2.37218
634440.0000    1.55402
634480.0000    1.36030
634520.0000    1.67187
634560.0000    1.86711
634600.0000    2.18338
634640.0000    1.94465
634680.0000    1.71034
634720.0000    2.22836
634760.0000    1.57840
634800.0000    1.70372
634840.0000    1.25482
634880.0000    1.57339
634920.0000    1.58281
634960.0000    2.44508
635000.0000    1.45515
635040.0000    1.58131
635080.0000    1.67330
635120.0000    1.86410
635160.0000    2.18727
635200.0000    1.45310
635240.0000    1.63004
635280.0000    1.35773
635320.0000    1.36493
635360.0000    1.83688
635400.0000    2.12732
635440.0000    1.56430
635480.0000    2.20705
635520.0000    1.81575
635560.0000    1.53555
635600.0000    1.01303
635640.0000    1.52840
635680.0000    1.70637
635720.0000    1.78988
635760.0000    1.46422
635800.0000    1.75645
635840.0000    1.99339
635880.0000    2.83880
635920.0000    1.72659
635960.0000    1.77568
636000.0000    1.51207
636040.0000    1.03220
636080.0000    1.47131
636120.0000    2.28823
636160.0000    1.72098
636200.0000    2.13198
636240.0000    2.22395
636280.0000    1.16167
636320.0000    2.40879
636360.0000    2.01347
636400.0000    2.43874
636440.0000    2.07488
636480.0000    2.69978
636520.0000    1.89603
636560.0000    1.86933
636600.0000    2.47391
636640.0000    2.00905
636680.0000    1.92157
636720.0000    1.71413
636760.0000    2.68536
636800.0000    2.17543
636840.0000    2.50086
636880.0000    2.77126
636920.0000    2.75361
636960.0000    2.50175
637000.0000    1.86280
637040.0000    2.89781
637080.0000    2.42290
637120.0000    2.18916
637160.0000    2.59992
637200.0000    1.98335
637240.0000    2.64801
637280.0000    1.49381
637320.0000    2.88490
637360.0000    2.73638
637400.0000    2.25619
637440.0000    1.97690
637480.0000    2.49278
637520.0000    2.07188
637560.0000    2.12029
637600.0000    2.21870
637640.0000    2.08008
637680.0000    2.11156
637720.0000    2.20867
637760.0000    2.00365
637800.0000    2.02367
637840.0000    2.29780
637880.0000    2.66550
637920.0000    3.03843
637960.0000    2.29027
638000.0000    1.34079
638040.0000    2.02292
638080.0000    2.46468
638120.0000    2.46116
638160.0000    2.11299
638200.0000    1.67010
638240.0000    2.46149
638280.0000    2.89860
638320.0000    2.10242
638360.0000    2.44061
638400.0000    2.76633
638440.0000    2.20271
638480.0000    0.97782
638520.0000    1.20152
638560.0000    1.59919
638600.0000    1.08232
638640.0000    1.09781
638680.0000    1.38871
638720.0000    2.50982
638760.0000    1.38818
638800.0000    1.55092
638840.0000    1.93895
638880.0000    2.16818
638920.0000    2.26267
638960.0000    2.51957
639000.0000    1.54387
639040.0000    2.21884
639080.0000    2.43708
639120.0000    2.37743
639160.0000    2.13712
639200.0000    2.04410
639240.0000    2.76761
639280.0000    2.70631
639320.0000    2.47324
639360.0000    3.02240
639400.0000    2.42836
639440.0000    2.31911
639480.0000    2.87070
639520.0000    2.56020
639560.0000    2.42436
639600.0000    2.38638
639640.0000    2.24562
639680.0000    2.28721
639720.0000    1.93192
639760.0000    2.47668
639800.0000    2.06915
639840.0000    1.79294
639880.0000    2.61781
639920.0000    2.14355
639960.0000    2.01471
640000.0000    2.08189
640040.0000    2.02573
640080.0000    2.13717
640120.0000    1.80966
640160.0000    1.52584
640200.0000    2.04582
640240.0000    2.36866
640280.0000    1.69989
640320.0000    1.93335
640360.0000    1.98097
640400.0000    2.85183
640440.0000    2.62314
640480.0000    1.95048
640520.0000    1.45368
640560.0000    1.77787
640600.0000    2.04717
640640.0000    1.19207
640680.0000    2.25890
640720.0000    2.18479
640760.0000    2.12985
640800.0000    1.72902
640840.0000    2.36191
640880.0000    2.78214
640920.0000    3.00412
640960.0000    2.19696
641000.0000    1.97437
641040.0000    1.86160
641080.0000    1.95986
641120.0000    2.05968
641160.0000    1.94451
641200.0000    2.37067
641240.0000    1.89337
641280.0000    2.54875
641320.0000    1.81480
641360.0000    1.95158
641400.0000    1.69675
641440.0000    1.59356
641480.0000    1.43762
641520.0000    1.93496
641560.0000    1.92910
641600.0000    3.04754
641640.0000    3.03197
641680.0000    2.53309
641720.0000    2.04149
641760.0000    1.88748
641800.0000    1.69397
641840.0000    1.22546
641880.0000    1.79873
641920.0000    1.06337
641960.0000    1.14566
642000.0000    1.61030
642040.0000    1.47125
642080.0000    3.28377
642120.0000    1.95972
642160.0000    1.83296
642200.0000    2.02257
642240.0000    1.51565
642280.0000    1.62483
642320.0000    2.95815
642360.0000    2.68764
642400.0000    2.40199
642440.0000    2.20886
642480.0000    1.66930
642520.0000    1.63638
642560.0000    1.23733
642600.0000    2.04369
642640.0000    2.34816
642680.0000    2.42202
642720.0000    2.53946
642760.0000    2.28547
642800.0000    2.02641
642840.0000    2.11475
642880.0000    1.92588
642920.0000    1.83958
642960.0000    2.04479
643000.0000    1.96637
643040.0000    1.41162
643080.0000    1.96016
643120.0000    1.58176
643160.0000    2.24442
643200.0000    1.89744
643240.0000    1.82539
643280.0000    2.46156
643320.0000    2.24127
643360.0000    1.66434
643400.0000    2.43387
643440.0000    2.54314
643480.0000    1.75940
643520.0000    2.22156
643560.0000    1.98550
643600.0000    2.31442
643640.0000    2.38974
643680.0000    2.26680
643720.0000    2.66719
643760.0000    3.07161
643800.0000    2.38427
643840.0000    1.40040
643880.0000    1.65777
643920.0000    1.50997
643960.0000    1.59220
644000.0000    2.44223
644040.0000    1.47502
644080.0000    2.21638
644120.0000    1.61289
644160.0000    2.20745
644200.0000    2.51157
644240.0000    1.97343
644280.0000    1.44244
644320.0000    1.43531
644360.0000    1.65425
644400.0000    1.89165
644440.0000    1.75855
644480.0000    1.01917
644520.0000    2.11018
644560.0000    2.26716
644600.0000    1.74693
644640.0000    2.32829
644680.0000    0.95816
644720.0000    2.19597
644760.0000    1.48565
644800.0000    2.58709
644840.0000    2.80708
644880.0000    2.16232
644920.0000    2.67249
644960.0000    2.20368
645000.0000    2.59598
645040.0000    2.35316
645080.0000    2.19546
645120.0000    1.95069
645160.0000    1.78741
645200.0000    2.64186
645240.0000    2.90475
645280.0000    2.33822
645320.0000    2.53452
645360.0000    2.49070
645400.0000    2.13442
645440.0000    2.29212
645480.0000    2.32741
645520.0000    2.41316
645560.0000    2.09698
645600.0000    2.36705
645640.0000    2.57106
645680.0000    2.10515
645720.0000    1.82073
645760.0000    2.44557
645800.0000    1.95201
645840.0000    2.28468
645880.0000    2.15794
645920.0000    2.30232
645960.0000    2.14389
646000.0000    1.96931
646040.0000    1.81113
646080.0000    2.56105
646120.0000    1.57409
646160.0000    1.66083
646200.0000    1.71282
646240.0000    1.57405
646280.0000    1.87966
646320.0000    2.99848
646360.0000    2.55290
646400.0000    2.07867
646440.0000    2.54344
646480.0000    1.65036
646520.0000    1.44059
646560.0000    1.66302
646600.0000    1.63021
646640.0000    2.95622
646680.0000    2.00086
646720.0000    1.85335
646760.0000    2.16701
646800.0000    2.54191
646840.0000    2.75599
646880.0000    1.39190
646920.0000    2.20941
646960.0000    2.38143
647000.0000    2.04123
647040.0000    2.68203
647080.0000    2.40870
647120.0000    2.73214
647160.0000    2.04616
647200.0000    2.38893
647240.0000    2.71207
647280.0000    2.56356
647320.0000    3.10149
647360.0000    2.36638
647400.0000    1.98898
647440.0000    2.16710
647480.0000    2.40665
647520.0000    2.41958
647560.0000    2.18610
647600.0000    1.33078
647640.0000    2.39886
647680.0000    2.74127
647720.0000    1.44505
647760.0000    1.73734
647800.0000    2.21801
647840.0000    1.52856
647880.0000    1.46447
647920.0000    1.66056
647960.0000    1.75531
648000.0000    0.81759
648040.0000    1.06274
648080.0000    2.05136
648120.0000    2.54926
648160.0000    1.62506
648200.0000    0.89245
648240.0000    1.88796
648280.0000    1.83638
648320.0000    1.80893
648360.0000    2.32284
648400.0000    1.70874
648440.0000    1.77126
648480.0000    1.96341
648520.0000    1.72567
648560.0000    1.47095
648600.0000    1.93612
648640.0000    1.56623
648680.0000    2.41842
648720.0000    2.63318
648760.0000    2.49072
648800.0000    2.10066
648840.0000    1.85466
648880.0000    2.10642
648920.0000    2.48470
648960.0000    1.98119
649000.0000    2.26834
649040.0000    2.06887
649080.0000    2.02689
649120.0000    2.25740
649160.0000    2.58232
649200.0000    2.46033
649240.0000    2.13345
649280.0000    1.78691
649320.0000    2.29311
649360.0000    2.05513
649400.0000    1.60419
649440.0000    2.82034
649480.0000    2.10739
649520.0000    1.72551
649560.0000    2.07182
649600.0000    1.40334
649640.0000    1.77840
649680.0000    1.73350
649720.0000    3.17076
649760.0000    1.71584
649800.0000    2.10385
649840.0000    2.10363
649880.0000    1.93095
649920.0000    2.14451
649960.0000    1.93121
650000.0000    1.11121
650040.0000    2.77482
650080.0000    1.86608
650120.0000    1.92130
650160.0000    1.96321
650200.0000    1.91259
650240.0000    2.24695
650280.0000    2.02340
650320.0000    2.58550
650360.0000    2.19025
650400.0000    2.13115
650440.0000    1.72005
650480.0000    2.27368
650520.0000    2.09222
650560.0000    1.62074
650600.0000    1.99391
650640.0000    1.78592
650680.0000    1.84885
650720.0000    1.44038
650760.0000    2.34978
650800.0000    2.39503
650840.0000    2.55101
650880.0000    2.21062
650920.0000    1.74181
650960.0000    2.35340
651000.0000    1.38470
651040.0000    2.50869
651080.0000    2.92030
651120.0000    2.40752
651160.0000    2.26146
651200.0000    2.47396
651240.0000    1.67617
651280.0000    2.19844
651320.0000    1.94099
651360.0000    1.07933
651400.0000    1.97450
651440.0000    2.56142
651480.0000    2.00804
651520.0000    2.02330
651560.0000    2.37849
651600.0000    2.63821
651640.0000    2.79665
651680.0000    2.43923
651720.0000    2.40653
651760.0000    2.50902
651800.0000    2.64595
651840.0000    2.39222
651880.0000    1.72580
651920.0000    2.18047
651960.0000    1.38161
652000.0000    2.27306
652040.0000    2.05282
652080.0000    1.93000
652120.0000    2.74122
652160.0000    1.97857
652200.0000    2.17318
652240.0000    1.69241
652280.0000    1.81348
652320.0000    1.75855
652360.0000    1.74703
652400.0000    1.86233
652440.0000    1.34298
652480.0000    2.68678
652520.0000    1.96796
652560.0000    2.77548
652600.0000    2.05768
652640.0000    1.20338
652680.0000    1.51484
652720.0000    1.28006
652760.0000    1.28386
652800.0000    1.99590
652840.0000    1.65947
652880.0000    2.31929
652920.0000    2.31544
652960.0000    2.05960
653000.0000    1.32974
653040.0000    1.87950
653080.0000    1.72934
653120.0000    2.25254
653160.0000    1.87252
653200.0000    1.67038
653240.0000    1.86830
653280.0000    1.72502
653320.0000    1.40685
653360.0000    1.08937
653400.0000    0.62304
653440.0000    1.47079
653480.0000    1.61871
653520.0000    1.49659
653560.0000    1.23141
653600.0000    2.10466
653640.0000    2.25216
653680.0000    1.29178
653720.0000    1.99628
653760.0000    1.89707
653800.0000    2.04657
653840.0000    1.81472
653880.0000    1.43890
653920.0000    1.85411
653960.0000    1.81445
654000.0000    1.43798
654040.0000    1.88600
654080.0000    1.24037
654120.0000    1.67096
654160.0000    1.67448
654200.0000    1.97082
654240.0000    3.02867
654280.0000    1.17792
654320.0000    2.14180
654360.0000    1.99535
654400.0000    2.18462
654440.0000    2.11798
654480.0000    2.14705
654520.0000    2.36487
654560.0000    2.15897
654600.0000    2.58911
654640.0000    1.82289
654680.0000    2.08358
654720.0000    2.00093
654760.0000    2.03081
654800.0000    1.66683
654840.0000    1.69651
654880.0000    1.79339
654920.0000    2.62880
654960.0000    2.10885
655000.0000    1.95264
655040.0000    1.95856
655080.0000    1.61563
655120.0000    1.74678
655160.0000    1.49521
655200.0000    1.71405
655240.0000    1.71848
655280.0000    1.78568
655320.0000    1.18878
655360.0000    2.57643
655400.0000    1.72254
655440.0000    2.19302
655480.0000    1.94790
655520.0000    1.91169
655560.0000    2.26208
655600.0000    1.87904
655640.0000    2.66775
655680.0000    2.38446
655720.0000    2.33247
655760.0000    2.04478
655800.0000    2.19087
655840.0000    1.59569
655880.0000    1.65129
655920.0000    1.96511
655960.0000    2.41765
656000.0000    1.76427
656040.0000    1.60058
656080.0000    0.62389
656120.0000    1.69278
656160.0000    2.24303
656200.0000    1.82762
656240.0000    1.83347
656280.0000    2.18277
656320.0000    2.22364
656360.0000    2.28207
656400.0000    2.04154
656440.0000    1.64396
656480.0000    2.34949
656520.0000    1.75652
656560.0000    1.60023
656600.0000    2.17159
656640.0000    1.96707
656680.0000    2.44431
656720.0000    1.81422
656760.0000    1.59826
656800.0000    1.69334
656840.0000    1.85602
656880.0000    2.31696
656920.0000    1.95007
656960.0000    2.39046
657000.0000    1.84296
657040.0000    1.61310
657080.0000    2.01508
657120.0000    1.75046
657160.0000    1.44973
657200.0000    1.53659
657240.0000    1.23329
657280.0000    2.42375
657320.0000    2.11911
657360.0000    2.26162
657400.0000    1.91840
657440.0000    1.61442
657480.0000    2.05482
657520.0000    2.12215
657560.0000    2.01068
657600.0000    1.52041
657640.0000    1.43140
657680.0000    2.07211
657720.0000    1.89449
657760.0000    1.80320
657800.0000    2.32779
657840.0000    2.80565
657880.0000    2.18618
657920.0000    2.81713
657960.0000    2.40951
658000.0000    2.43677
658040.0000    2.32828
658080.0000    2.00264
658120.0000    1.96898
658160.0000    1.96702
658200.0000    2.06109
658240.0000    1.85322
658280.0000    1.93587
658320.0000    2.01150
658360.0000    2.15288
658400.0000    1.63369
658440.0000    1.76059
658480.0000    2.08081
658520.0000    1.87734
658560.0000    1.94424
658600.0000    2.08200
658640.0000    1.29734
658680.0000    1.77427
658720.0000    1.94183
658760.0000    2.23736
658800.0000    1.93719
658840.0000    1.33099
658880.0000    1.53080
658920.0000    1.06776
658960.0000    1.97261
659000.0000    1.79812
659040.0000    1.36238
659080.0000    1.94178
659120.0000    1.80514
659160.0000    2.02121
659200.0000    1.99219
659240.0000    2.22504
659280.0000    1.63608
659320.0000    1.80379
659360.0000    2.02530
659400.0000    2.22669
659440.0000    2.28855
659480.0000    2.20335
659520.0000    2.03993
659560.0000    1.61981
659600.0000    1.79989
659640.0000    2.25627
659680.0000    1.78334
659720.0000    2.23472
659760.0000    2.15266
659800.0000    1.49331
659840.0000    2.32051
659880.0000    2.39894
659920.0000    1.84003
659960.0000    1.85407
660000.0000    1.77030
660040.0000    1.91324
660080.0000    1.63503
660120.0000    1.41130
660160.0000    1.42878
660200.0000    1.41276
660240.0000    1.82445
660280.0000    2.27014
660320.0000    1.90547
660360.0000    1.91314
660400.0000    2.09930
660440.0000    2.52806
660480.0000    2.56889
660520.0000    2.09698
660560.0000    2.11464
660600.0000    2.64940
660640.0000    1.83225
660680.0000    1.36504
660720.0000    1.91929
660760.0000    1.40802
660800.0000    1.00397
660840.0000    1.07037
660880.0000    1.63979
660920.0000    1.20438
660960.0000    1.49654
661000.0000    1.09735
661040.0000    1.33007
661080.0000    1.04700
661120.0000    1.72097
661160.0000    1.91614
661200.0000    1.84208
661240.0000    1.52960
661280.0000    1.54646
661320.0000    1.59370
661360.0000    1.88126
661400.0000    1.55539
661440.0000    2.21353
661480.0000    1.53305
661520.0000    2.06769
661560.0000    2.20358
661600.0000    2.20520
661640.0000    1.23379
661680.0000    1.67816
661720.0000    1.92451
661760.0000    1.88232
661800.0000    1.59794
661840.0000    1.26874
661880.0000    2.02384
661920.0000    1.72972
661960.0000    1.68017
662000.0000    0.94714
662040.0000    1.68827
662080.0000    1.61225
662120.0000    1.58708
662160.0000    0.85192
662200.0000    2.14988
662240.0000    1.82239
662280.0000    1.42733
662320.0000    2.17046
662360.0000    1.76948
662400.0000    1.44797
662440.0000    1.03933
662480.0000    1.72749
662520.0000    1.91460
662560.0000    1.37283
662600.0000    1.74288
662640.0000    1.88749
662680.0000    1.46064
662720.0000    2.61045
662760.0000    1.35276
662800.0000    2.00505
662840.0000    1.72804
662880.0000    3.02793
662920.0000    1.78762
662960.0000    1.03621
663000.0000    2.12542
663040.0000    1.60478
663080.0000    1.28372
663120.0000    1.64474
663160.0000    1.64295
663200.0000    0.87280
663240.0000    1.57583
663280.0000    1.77625
663320.0000    1.71240
663360.0000    1.18490
663400.0000    1.69835
663440.0000    1.53316
663480.0000    1.50173
663520.0000    1.65795
663560.0000    2.00557
663600.0000    1.38139
663640.0000    1.18778
663680.0000    1.52865
663720.0000    2.57616
663760.0000    1.25160
663800.0000    1.93093
663840.0000    1.46946
663880.0000    2.10715
663920.0000    2.47657
663960.0000    2.27645
664000.0000    1.04924
664040.0000    2.13707
664080.0000    1.74673
664120.0000    1.70055
664160.0000    2.01927
664200.0000    1.70995
664240.0000    1.78018
664280.0000    2.24298
664320.0000    2.16708
664360.0000    2.42901
664400.0000    1.82863
664440.0000    2.37496
664480.0000    2.52949
664520.0000    1.58222
664560.0000    2.02308
664600.0000    1.72591
664640.0000    2.25129
664680.0000    2.26237
664720.0000    2.02621
664760.0000    2.38805
664800.0000    2.14720
664840.0000    1.67798
664880.0000    1.83591
664920.0000    1.74206
664960.0000    1.97774
665000.0000    1.59545
665040.0000    1.62089
665080.0000    1.29648
665120.0000    2.09231
665160.0000    2.67930
665200.0000    2.19936
665240.0000    2.30599
665280.0000    1.83082
665320.0000    1.84058
665360.0000    1.79466
665400.0000    2.12868
665440.0000    1.36656
665480.0000    2.18524
665520.0000    2.03663
665560.0000    2.10829
665600.0000    1.80380
665640.0000    2.59805
665680.0000    2.73349
665720.0000    2.48591
665760.0000    2.21883
665800.0000    2.58207
665840.0000    1.39412
665880.0000    1.43088
665920.0000    2.15185
665960.0000    1.56875
666000.0000    1.23796
666040.0000    1.20132
666080.0000    1.59334
666120.0000    1.98909
666160.0000    1.72762
666200.0000    1.94322
666240.0000    2.34405
666280.0000    2.14555
666320.0000    2.44651
666360.0000    2.01312
666400.0000    1.94615
666440.0000    2.23058
666480.0000    1.90570
666520.0000    2.09171
666560.0000    1.20263
666600.0000    2.91486
666640.0000    2.14989
666680.0000    2.53185
666720.0000    2.18712
666760.0000    2.23815
666800.0000    2.43279
666840.0000    2.18525
666880.0000    2.78379
666920.0000    1.99962
666960.0000    2.08040
667000.0000    2.46262
667040.0000    1.36243
667080.0000    1.76628
667120.0000    2.80975
667160.0000    1.47369
667200.0000    1.80568
667240.0000    2.07866
667280.0000    2.26809
667320.0000    1.56399
667360.0000    2.26186
667400.0000    1.47047
667440.0000    1.81815
667480.0000    2.31820
667520.0000    1.90381
667560.0000    1.46751
667600.0000    1.79398
667640.0000    1.74042
667680.0000    2.31777
667720.0000    2.32972
667760.0000    2.13548
667800.0000    2.06664
667840.0000    2.36174
667880.0000    2.55853
667920.0000    1.54145
667960.0000    2.12858
668000.0000    2.17960
668040.0000    1.90051
668080.0000    1.96392
668120.0000    2.50760
668160.0000    1.85101
668200.0000    1.14445
668240.0000    1.80893
668280.0000    2.13801
668320.0000    2.23882
668360.0000    2.44263
668400.0000    2.33500
668440.0000    2.50196
668480.0000    2.89783
668520.0000    2.47964
668560.0000    1.80010
668600.0000    2.16471
668640.0000    1.80638
668680.0000    2.32025
668720.0000    1.25043
668760.0000    2.73169
668800.0000    3.83693
668840.0000    2.94791
668880.0000    2.60589
668920.0000    2.65662
668960.0000    2.89618
669000.0000    3.15046
669040.0000    2.75901
669080.0000    2.28778
669120.0000    2.71985
669160.0000    2.07002
669200.0000    2.83753
669240.0000    2.76388
669280.0000    2.43842
669320.0000    2.58621
669360.0000    1.65487
669400.0000    2.20483
669440.0000    1.92077
669480.0000    1.84180
669520.0000    2.28048
669560.0000    2.00045
669600.0000    1.48950
669640.0000    2.02474
669680.0000    1.98753
669720.0000    2.15689
669760.0000    2.55562
669800.0000    1.95578
669840.0000    2.62129
669880.0000    2.65527
669920.0000    2.11482
669960.0000    2.23433
670000.0000    1.96510
670040.0000    2.33658
670080.0000    2.40302
670120.0000    2.61042
670160.0000    2.05488
670200.0000    2.40713
670240.0000    2.93060
670280.0000    3.40864
670320.0000    3.13887
670360.0000    2.90698
670400.0000    2.47070
670440.0000    2.46947
670480.0000    2.77902
670520.0000    2.73921
670560.0000    2.72331
670600.0000    2.44943
670640.0000    2.00190
670680.0000    2.36140
670720.0000    3.06387
670760.0000    2.69315
670800.0000    2.50791
670840.0000    2.51122
670880.0000    2.62194
670920.0000    1.76257
670960.0000    2.28234
671000.0000    2.45907
671040.0000    2.31728
671080.0000    2.21401
671120.0000    3.04584
671160.0000    2.40068
671200.0000    2.68820
671240.0000    3.06115
671280.0000    2.51199
671320.0000    2.57023
671360.0000    2.37239
671400.0000    2.38944
671440.0000    2.92867
671480.0000    2.94602
671520.0000    3.22733
671560.0000    2.85861
671600.0000    3.12751
671640.0000    2.25307
671680.0000    2.30443
671720.0000    3.18463
671760.0000    2.66629
671800.0000    2.70327
671840.0000    1.93808
671880.0000    2.70550
671920.0000    2.02391
671960.0000    2.67311
672000.0000    2.03989
672040.0000    2.11024
672080.0000    2.41388
672120.0000    2.74162
672160.0000    2.72347
672200.0000    2.53755
672240.0000    2.41724
672280.0000    2.06409
672320.0000    2.71160
672360.0000    2.77186
672400.0000    2.78564
672440.0000    2.62454
672480.0000    2.06417
672520.0000    2.29489
672560.0000    3.21080
672600.0000    2.34144
672640.0000    2.24757
672680.0000    2.29387
672720.0000    2.44698
672760.0000    2.81098
672800.0000    1.81402
672840.0000    1.60092
672880.0000    2.31253
672920.0000    1.66787
672960.0000    1.90442
673000.0000    2.03317
673040.0000    2.25018
673080.0000    2.57036
673120.0000    2.34388
673160.0000    2.72842
673200.0000    2.41180
673240.0000    2.30817
673280.0000    2.12951
673320.0000    2.23630
673360.0000    2.09325
673400.0000    2.21031
673440.0000    2.01138
673480.0000    1.86374
673520.0000    1.49263
673560.0000    2.16214
673600.0000    1.89940
673640.0000    2.39076
673680.0000    2.97523
673720.0000    3.22178
673760.0000    2.39003
673800.0000    2.01187
673840.0000    3.12303
673880.0000    3.67472
673920.0000    2.72523
673960.0000    2.49016
674000.0000    2.99273
674040.0000    3.22757
674080.0000    2.79746
674120.0000    2.07757
674160.0000    2.89902
674200.0000    2.62766
674240.0000    3.31037
674280.0000    3.57752
674320.0000    2.63743
674360.0000    3.01749
674400.0000    2.40321
674440.0000    2.47087
674480.0000    2.86635
674520.0000    2.62367
674560.0000    2.48389
674600.0000    2.44233
674640.0000    2.10445
674680.0000    2.03683
674720.0000    2.58203
674760.0000    2.06995
674800.0000    2.42276
674840.0000    2.67764
674880.0000    2.80325
674920.0000    2.88308
674960.0000    2.47512
675000.0000    1.67804
675040.0000    1.79233
675080.0000    2.33738
675120.0000    2.18912
675160.0000    2.68883
675200.0000    2.12765
675240.0000    2.69849
675280.0000    2.25709
675320.0000    3.10308
675360.0000    2.52652
675400.0000    2.36837
675440.0000    2.20913
675480.0000    2.20639
675520.0000    2.43559
675560.0000    2.90384
675600.0000    2.84164
675640.0000    2.97812
675680.0000    3.56557
675720.0000    2.76675
675760.0000    2.04478
675800.0000    2.29262
675840.0000    3.24371
675880.0000    2.14445
675920.0000    2.25784
675960.0000    2.71144
676000.0000    2.09720
676040.0000    2.05832
676080.0000    2.45977
676120.0000    2.09219
676160.0000    2.92985
676200.0000    2.89800
676240.0000    2.26061
676280.0000    2.38544
676320.0000    3.18011
676360.0000    2.51789
676400.0000    2.50974
676440.0000    2.73253
676480.0000    2.29194
676520.0000    2.26106
676560.0000    2.23326
676600.0000    2.79488
676640.0000    2.52136
676680.0000    2.84607
676720.0000    3.01354
676760.0000    2.49026
676800.0000    2.37508
676840.0000    1.93540
676880.0000    1.93482
676920.0000    2.64520
676960.0000    2.19105
677000.0000    2.55849
677040.0000    2.12409
677080.0000    2.06331
677120.0000    1.46513
677160.0000    1.88170
677200.0000    2.37509
677240.0000    2.69199
677280.0000    2.26335
677320.0000    2.27353
677360.0000    2.69456
677400.0000    1.91901
677440.0000    2.23016
677480.0000    2.18179
677520.0000    2.73604
677560.0000    2.03078
677600.0000    2.49329
677640.0000    2.27964
677680.0000    1.91849
677720.0000    2.04496
677760.0000    2.16103
677800.0000    1.26472
677840.0000    1.78572
677880.0000    2.01247
677920.0000    2.28561
677960.0000    2.45821
678000.0000    2.25236
678040.0000    2.45930
678080.0000    2.31390
678120.0000    2.43147
678160.0000    1.87449
678200.0000    1.67724
678240.0000    2.69408
678280.0000    2.22271
678320.0000    1.91813
678360.0000    1.88146
678400.0000    1.60902
678440.0000    1.75420
678480.0000    1.83438
678520.0000    1.93970
678560.0000    2.01908
678600.0000    1.71646
678640.0000    2.57765
678680.0000    2.54232
678720.0000    2.26956
678760.0000    1.98969
678800.0000    2.66289
678840.0000    2.62260
678880.0000    2.55095
678920.0000    2.39392
678960.0000    2.31865
679000.0000    2.53602
679040.0000    1.69103
679080.0000    2.04700
679120.0000    2.02756
679160.0000    1.95579
679200.0000    1.53310
679240.0000    1.94972
679280.0000    2.10479
679320.0000    2.05457
679360.0000    2.31132
679400.0000    1.76579
679440.0000    2.62941
679480.0000    2.12714
679520.0000    2.27870
679560.0000    2.51490
679600.0000    1.87930
679640.0000    1.71606
679680.0000    1.85675
679720.0000    2.28976
679760.0000    2.30015
679800.0000    2.18838
679840.0000    2.29572
679880.0000    2.43822
679920.0000    2.51996
679960.0000    2.59049
680000.0000    2.06914
680040.0000    2.36079
680080.0000    2.21360
680120.0000    2.31145
680160.0000    2.49927
680200.0000    2.05594
680240.0000    2.56702
680280.0000    1.99499
680320.0000    1.89140
680360.0000    2.68076
680400.0000    2.54307
680440.0000    2.41391
680480.0000    2.02203
680520.0000    2.27759
680560.0000    1.76986
680600.0000    2.43967
680640.0000    2.48359
680680.0000    2.11573
680720.0000    2.74476
680760.0000    2.31908
680800.0000    2.65724
680840.0000    2.59274
680880.0000    2.15704
680920.0000    2.50642
680960.0000    2.08265
681000.0000    1.65282
681040.0000    1.72019
681080.0000    2.11618
681120.0000    2.10074
681160.0000    1.62935
681200.0000    2.14858
681240.0000    1.95603
681280.0000    2.15590
681320.0000    2.13324
681360.0000    1.80959
681400.0000    2.98627
681440.0000    2.51906
681480.0000    2.23846
681520.0000    1.90451
681560.0000    2.10868
681600.0000    1.98601
681640.0000    2.26655
681680.0000    1.77212
681720.0000    1.63119
681760.0000    1.90260
681800.0000    2.06050
681840.0000    1.93575
681880.0000    2.07373
681920.0000    1.66183
681960.0000    2.26857
682000.0000    2.08078
682040.0000    1.28645
682080.0000    1.89888
682120.0000    1.25709
682160.0000    1.46974
682200.0000    2.55396
682240.0000    2.32492
682280.0000    2.16646
682320.0000    2.34080
682360.0000    1.84428
682400.0000    1.58725
682440.0000    1.63500
682480.0000    2.12620
682520.0000    2.15546
682560.0000    2.03265
682600.0000    1.49028
682640.0000    1.91428
682680.0000    1.88981
682720.0000    2.13336
682760.0000    1.92971
682800.0000    2.22637
682840.0000    1.57592
682880.0000    1.88803
682920.0000    2.16320
682960.0000    2.14662
683000.0000    2.56257
683040.0000    1.34724
683080.0000    1.25877
683120.0000    2.30844
683160.0000    1.99424
683200.0000    2.09777
683240.0000    1.25110
683280.0000    1.99659
683320.0000    2.07170
683360.0000    2.23501
683400.0000    1.75466
683440.0000    2.81399
683480.0000    1.64214
683520.0000    1.88043
683560.0000    1.52294
683600.0000    1.52318
683640.0000    1.34484
683680.0000    2.11229
683720.0000    1.81766
683760.0000    1.78737
683800.0000    2.21842
683840.0000    1.34415
683880.0000    1.96336
683920.0000    1.24471
683960.0000    1.67315
684000.0000    1.36771
684040.0000    1.69486
684080.0000    1.44835
684120.0000    1.43459
684160.0000    1.28610
684200.0000    1.31375
684240.0000    1.80757
684280.0000    1.48607
684320.0000    2.21116
684360.0000    1.79498
684400.0000    2.01583
684440.0000    1.63603
684480.0000    1.92512
684520.0000    1.39946
684560.0000    1.64480
684600.0000    1.66377
684640.0000    1.82441
684680.0000    2.72831
684720.0000    1.93099
684760.0000    1.69584
684800.0000    2.33209
684840.0000    1.74134
684880.0000    2.93471
684920.0000    2.21505
684960.0000    2.45908
685000.0000    1.62457
685040.0000    1.76938
685080.0000    1.79159
685120.0000    1.52292
685160.0000    2.69758
685200.0000    2.25608
685240.0000    2.11715
685280.0000    1.44946
685320.0000    1.46354
685360.0000    2.33272
685400.0000    1.96079
685440.0000    2.31940
685480.0000    1.53100
685520.0000    1.81896
685560.0000    2.01045
685600.0000    2.16652
685640.0000    2.12173
685680.0000    1.88729
685720.0000    2.05062
685760.0000    2.03394
685800.0000    1.66944
685840.0000    2.08206
685880.0000    2.19158
685920.0000    2.30357
685960.0000    2.43161
686000.0000    2.32372
686040.0000    2.62727
686080.0000    2.81526
686120.0000    2.94844
686160.0000    2.85183
686200.0000    3.15279
686240.0000    2.15856
686280.0000    2.47702
686320.0000    2.90867
686360.0000    2.44844
686400.0000    2.85261
686440.0000    3.03591
686480.0000    3.10621
686520.0000    2.73956
686560.0000    2.01174
686600.0000    2.19788
686640.0000    2.40824
686680.0000    3.11792
686720.0000    2.23210
686760.0000    1.87921
686800.0000    2.51713
686840.0000    2.46065
686880.0000    2.30494
686920.0000    2.64462
686960.0000    2.76058
687000.0000    2.94014
687040.0000    2.54859
687080.0000    2.88020
687120.0000    2.68333
687160.0000    2.58333
687200.0000    2.68395
687240.0000    2.60086
687280.0000    2.84012
687320.0000    2.23123
687360.0000    2.16506
687400.0000    2.45231
687440.0000    2.44722
687480.0000    2.36478
687520.0000    2.62219
687560.0000    2.15629
687600.0000    3.10802
687640.0000    1.93882
687680.0000    2.55326
687720.0000    2.48571
687760.0000    2.34509
687800.0000    3.03175
687840.0000    2.20627
687880.0000    2.28129
687920.0000    2.86333
687960.0000    2.76843
688000.0000    2.18272
688040.0000    2.75325
688080.0000    2.12063
688120.0000    2.15382
688160.0000    2.75045
688200.0000    1.87882
688240.0000    2.03933
688280.0000    1.15509
688320.0000    1.05006
688360.0000    1.89517
688400.0000    2.00354
688440.0000    1.73787
688480.0000    2.10233
688520.0000    1.85060
688560.0000    1.49915
688600.0000    2.23325
688640.0000    1.70700
688680.0000    1.95174
688720.0000    2.61484
688760.0000    2.11910
688800.0000    1.90424
688840.0000    1.60378
688880.0000    0.91154
688920.0000    1.61303
688960.0000    1.14089
689000.0000    1.38821
689040.0000    1.56593
689080.0000    1.58497
689120.0000    1.79095
689160.0000    1.57369
689200.0000    1.63857
689240.0000    2.26422
689280.0000    1.53271
689320.0000    1.81190
689360.0000    1.69479
689400.0000    1.54283
689440.0000    1.43418
689480.0000    1.68271
689520.0000    1.66676
689560.0000    2.27808
689600.0000    1.66141
689640.0000    1.80032
689680.0000    2.07165
689720.0000    2.06478
689760.0000    2.38919
689800.0000    1.83508
689840.0000    2.00555
689880.0000    1.83156
689920.0000    2.40100
689960.0000    1.97545
690000.0000    1.72867
690040.0000    2.12389
690080.0000    1.48471
690120.0000    2.16760
690160.0000    2.01003
690200.0000    1.87742
690240.0000    1.59046
690280.0000    2.36007
690320.0000    2.36626
690360.0000    2.19159
690400.0000    2.79326
690440.0000    2.80000
690480.0000    1.88496
690520.0000    1.42134
690560.0000    1.79782
690600.0000    1.87930
690640.0000    2.88733
690680.0000    2.41813
690720.0000    2.74940
690760.0000    3.04700
690800.0000    2.81597
690840.0000    2.33469
690880.0000    2.77268
690920.0000    2.57747
690960.0000    2.34964
691000.0000    1.83967
691040.0000    2.48023
691080.0000    2.10824
691120.0000    1.71698
691160.0000    2.08393
691200.0000    2.29285
691240.0000    2.51013
691280.0000    2.30672
691320.0000    2.22839
691360.0000    1.64695
691400.0000    2.10450
691440.0000    2.38327
691480.0000    3.03069
691520.0000    2.11079
691560.0000    2.22311
691600.0000    2.85749
691640.0000    2.56447
691680.0000    2.95750
691720.0000    2.61771
691760.0000    3.18791
691800.0000    2.02856
691840.0000    2.87956
691880.0000    2.22101
691920.0000    2.16123
691960.0000    2.59166
692000.0000    2.52956
692040.0000    2.90752
692080.0000    3.00034
692120.0000    2.47494
692160.0000    2.75292
692200.0000    2.51375
692240.0000    2.84359
692280.0000    3.17512
692320.0000    2.02671
692360.0000    1.87985
692400.0000    2.25526
692440.0000    2.49965
692480.0000    2.62278
692520.0000    1.90214
692560.0000    2.12728
692600.0000    1.46245
692640.0000    1.53029
692680.0000    2.48606
692720.0000    2.53936
692760.0000    2.31860
692800.0000    2.08773
692840.0000    2.13895
692880.0000    2.65858
692920.0000    3.07987
692960.0000    2.26826
693000.0000    1.63820
693040.0000    1.63708
693080.0000    1.10170
693120.0000    2.25135
693160.0000    2.70666
693200.0000    2.62335
693240.0000    2.52084
693280.0000    2.05878
693320.0000    2.99457
693360.0000    2.66101
693400.0000    2.59737
693440.0000    2.09399
693480.0000    2.62846
693520.0000    2.96996
693560.0000    2.59585
693600.0000    2.18373
693640.0000    2.94664
693680.0000    2.70603
693720.0000    2.45522
693760.0000    2.56296
693800.0000    2.67940
693840.0000    2.02191
693880.0000    2.07699
693920.0000    2.15044
693960.0000    2.02963
694000.0000    2.01762
694040.0000    1.55241
694080.0000    2.10213
694120.0000    2.15598
694160.0000    2.05233
694200.0000    2.32804
694240.0000    2.36656
694280.0000    1.80620
694320.0000    2.45414
694360.0000    1.89070
694400.0000    2.99433
694440.0000    3.29254
694480.0000    2.65835
694520.0000    2.96016
694560.0000    2.43481
694600.0000    2.38050
694640.0000    2.34544
694680.0000    2.56130
694720.0000    2.16234
694760.0000    1.94573
694800.0000    1.99180
694840.0000    2.47702
694880.0000    2.06656
694920.0000    1.95498
694960.0000    2.04053
695000.0000    2.13159
695040.0000    1.06678
695080.0000    0.75383
695120.0000    1.65109
695160.0000    1.59925
695200.0000    1.52861
695240.0000    1.90668
695280.0000    1.63534
695320.0000    2.13201
695360.0000    2.42787
695400.0000    2.93111
695440.0000    2.61739
695480.0000    2.52766
695520.0000    2.55962
695560.0000    2.05536
695600.0000    2.64262
695640.0000    3.12308
695680.0000    2.88356
695720.0000    1.76042
695760.0000    2.11987
695800.0000    2.09950
695840.0000    1.96268
695880.0000    2.67040
695920.0000    2.27619
695960.0000    2.91752
696000.0000    2.37682
696040.0000    2.91524
696080.0000    2.05277
696120.0000    2.48814
696160.0000    2.83619
696200.0000    2.54094
696240.0000    2.40540
696280.0000    2.48272
696320.0000    2.32074
696360.0000    2.53306
696400.0000    2.81454
696440.0000    2.88890
696480.0000    2.58787
696520.0000    3.13784
696560.0000    2.14485
696600.0000    2.94798
696640.0000    3.22808
696680.0000    3.20663
696720.0000    2.38541
696760.0000    2.61216
696800.0000    3.25134
696840.0000    2.90751
696880.0000    2.87356
696920.0000    3.07675
696960.0000    2.11906
697000.0000    2.27567
697040.0000    3.24080
697080.0000    3.24264
697120.0000    2.66706
697160.0000    2.03791
697200.0000    3.15271
697240.0000    2.45503
697280.0000    2.08214
697320.0000    2.97306
697360.0000    2.06262
697400.0000    2.69769
697440.0000    2.82226
697480.0000    3.19096
697520.0000    2.85497
697560.0000    2.16701
697600.0000    2.23549
697640.0000    2.74853
697680.0000    2.38719
697720.0000    1.74418
697760.0000    1.83879
697800.0000    2.51572
697840.0000    2.21435
697880.0000    2.60800
697920.0000    2.34582
697960.0000    3.27415
698000.0000    2.60082
698040.0000    2.79853
698080.0000    2.89598
698120.0000    2.32018
698160.0000    2.93260
698200.0000    2.87044
698240.0000    2.87631
698280.0000    3.16140
698320.0000    3.17497
698360.0000    2.58372
698400.0000    2.51721
698440.0000    2.84340
698480.0000    2.55915
698520.0000    2.29482
698560.0000    2.53840
698600.0000    3.18749
698640.0000    3.03341
698680.0000    3.24632
698720.0000    2.24875
698760.0000    2.39322
698800.0000    2.28586
698840.0000    2.16774
698880.0000    2.68645
698920.0000    2.54910
698960.0000    2.80082
699000.0000    2.20552
[truncated: 173,079 more chars]
