# Supplementary material for: Comment on 'Valid molecular dynamics simulations of human hemoglobin require a surprisingly large box size'
Source: eLife. 2019 Jun 20;8:e44718. doi: 10.7554/eLife.44718 (PMC6586461; doi:10.7554/eLife.44718)
Supplement: Figure 1—source data 1. — The zip archive contains a README file describing which source files correspond to the different panels. [file elife-44718-fig1-data1.zip › figure1/panel_C/90A/0/proj.xvg]

@ autoscale onread none
@ with g0
@ g0 on
@ title "projection on eigenvectors (nm)"
@ xaxis  label "Time (ps)"
@ world xmin 0
@ world xmax 1e+06
@ world ymin -10.3895
@ world ymax 17.7838
@ view xmin 0.15
@ view xmax 0.85
@ view ymin 0.15
@ view ymax 0.85
@ yaxis  label "vec 1"
@ xaxis tick major 250000
@ xaxis tick minor 125000
@ xaxis ticklabel start type spec
@ xaxis ticklabel start -0
@ yaxis tick major 10
@ yaxis tick minor 5
@ yaxis ticklabel start type spec
@ yaxis ticklabel start -10
@ zeroxaxis bar on
@ zeroxaxis bar linestyle 3
    0.0000   -5.08866
   40.0000   -6.18401
   80.0000   -4.79525
  120.0000   -5.16633
  160.0000   -4.71867
  200.0000   -5.45249
  240.0000   -5.64772
  280.0000   -5.92077
  320.0000   -4.77794
  360.0000   -5.33613
  400.0000   -5.39806
  440.0000   -4.58090
  480.0000   -5.71688
  520.0000   -5.19956
  560.0000   -6.09434
  600.0000   -5.83879
  640.0000   -5.27842
  680.0000   -5.56686
  720.0000   -6.23820
  760.0000   -5.76164
  800.0000   -5.32483
  840.0000   -5.30523
  880.0000   -5.79003
  920.0000   -5.21817
  960.0000   -5.33791
 1000.0000   -5.20768
 1040.0000   -5.12135
 1080.0000   -5.50335
 1120.0000   -5.51396
 1160.0000   -5.71807
 1200.0000   -5.49087
 1240.0000   -5.99901
 1280.0000   -5.33468
 1320.0000   -5.93382
 1360.0000   -6.15876
 1400.0000   -5.53032
 1440.0000   -5.99557
 1480.0000   -5.63168
 1520.0000   -5.25012
 1560.0000   -5.90519
 1600.0000   -6.31265
 1640.0000   -5.28279
 1680.0000   -4.79369
 1720.0000   -6.32368
 1760.0000   -5.26411
 1800.0000   -5.43855
 1840.0000   -5.47334
 1880.0000   -4.64738
 1920.0000   -5.94913
 1960.0000   -5.01502
 2000.0000   -5.67209
 2040.0000   -6.13862
 2080.0000   -6.59411
 2120.0000   -5.34817
 2160.0000   -5.95895
 2200.0000   -5.71581
 2240.0000   -6.00590
 2280.0000   -6.77631
 2320.0000   -5.88720
 2360.0000   -6.42624
 2400.0000   -6.27846
 2440.0000   -6.24477
 2480.0000   -6.05583
 2520.0000   -6.27701
 2560.0000   -6.02039
 2600.0000   -6.46018
 2640.0000   -6.32425
 2680.0000   -6.92495
 2720.0000   -5.84983
 2760.0000   -6.83087
 2800.0000   -6.84729
 2840.0000   -6.61175
 2880.0000   -7.21542
 2920.0000   -7.30250
 2960.0000   -6.30402
 3000.0000   -7.14891
 3040.0000   -6.20726
 3080.0000   -5.61944
 3120.0000   -6.47566
 3160.0000   -6.47912
 3200.0000   -6.07115
 3240.0000   -7.01611
 3280.0000   -6.37843
 3320.0000   -7.29222
 3360.0000   -6.88583
 3400.0000   -6.10279
 3440.0000   -6.15284
 3480.0000   -6.37017
 3520.0000   -6.16345
 3560.0000   -5.74240
 3600.0000   -6.30494
 3640.0000   -7.32925
 3680.0000   -6.13897
 3720.0000   -6.14492
 3760.0000   -6.45434
 3800.0000   -6.55321
 3840.0000   -6.56499
 3880.0000   -6.69762
 3920.0000   -6.86137
 3960.0000   -6.33626
 4000.0000   -6.21992
 4040.0000   -6.32721
 4080.0000   -6.33231
 4120.0000   -6.49784
 4160.0000   -6.08228
 4200.0000   -5.34085
 4240.0000   -5.16236
 4280.0000   -5.97991
 4320.0000   -5.47598
 4360.0000   -5.98217
 4400.0000   -4.54907
 4440.0000   -5.63705
 4480.0000   -7.02879
 4520.0000   -7.06632
 4560.0000   -5.87241
 4600.0000   -6.63348
 4640.0000   -5.60357
 4680.0000   -5.93776
 4720.0000   -6.80558
 4760.0000   -6.96943
 4800.0000   -6.20944
 4840.0000   -6.51786
 4880.0000   -6.31033
 4920.0000   -5.85668
 4960.0000   -6.48965
 5000.0000   -5.92642
 5040.0000   -4.65624
 5080.0000   -5.53230
 5120.0000   -6.00649
 5160.0000   -5.86851
 5200.0000   -5.82840
 5240.0000   -5.92635
 5280.0000   -5.69829
 5320.0000   -6.12740
 5360.0000   -6.23504
 5400.0000   -5.90172
 5440.0000   -6.10014
 5480.0000   -5.57955
 5520.0000   -5.67227
 5560.0000   -5.55997
 5600.0000   -6.08252
 5640.0000   -5.46767
 5680.0000   -5.44963
 5720.0000   -5.62929
 5760.0000   -5.23784
 5800.0000   -5.76294
 5840.0000   -4.93302
 5880.0000   -5.36471
 5920.0000   -6.88818
 5960.0000   -5.54556
 6000.0000   -6.15779
 6040.0000   -5.97582
 6080.0000   -6.56599
 6120.0000   -5.70173
 6160.0000   -6.27795
 6200.0000   -5.87959
 6240.0000   -6.36847
 6280.0000   -5.74726
 6320.0000   -5.61689
 6360.0000   -5.88416
 6400.0000   -6.13333
 6440.0000   -5.59107
 6480.0000   -6.19204
 6520.0000   -5.87820
 6560.0000   -5.60818
 6600.0000   -4.76151
 6640.0000   -4.73836
 6680.0000   -5.83939
 6720.0000   -6.21327
 6760.0000   -6.10508
 6800.0000   -5.34039
 6840.0000   -6.54122
 6880.0000   -5.96567
 6920.0000   -5.63612
 6960.0000   -6.59322
 7000.0000   -5.88119
 7040.0000   -5.71661
 7080.0000   -6.37218
 7120.0000   -6.16357
 7160.0000   -6.49497
 7200.0000   -6.87879
 7240.0000   -6.95398
 7280.0000   -6.39610
 7320.0000   -6.01765
 7360.0000   -6.20862
 7400.0000   -6.36346
 7440.0000   -6.26859
 7480.0000   -6.47641
 7520.0000   -6.55899
 7560.0000   -6.64606
 7600.0000   -5.75026
 7640.0000   -6.02608
 7680.0000   -5.70134
 7720.0000   -6.15110
 7760.0000   -4.91793
 7800.0000   -6.44097
 7840.0000   -5.87986
 7880.0000   -7.51239
 7920.0000   -6.27269
 7960.0000   -6.49892
 8000.0000   -6.72292
 8040.0000   -7.03305
 8080.0000   -5.41216
 8120.0000   -5.27511
 8160.0000   -6.43563
 8200.0000   -6.24442
 8240.0000   -6.16614
 8280.0000   -6.91395
 8320.0000   -6.99180
 8360.0000   -5.74103
 8400.0000   -6.77912
 8440.0000   -5.90120
 8480.0000   -6.24204
 8520.0000   -6.58349
 8560.0000   -6.33248
 8600.0000   -5.71976
 8640.0000   -5.69719
 8680.0000   -6.09608
 8720.0000   -6.69078
 8760.0000   -6.15737
 8800.0000   -7.30893
 8840.0000   -5.96760
 8880.0000   -6.59240
 8920.0000   -6.77382
 8960.0000   -6.32573
 9000.0000   -6.19253
 9040.0000   -5.80035
 9080.0000   -5.75244
 9120.0000   -6.03045
 9160.0000   -6.02372
 9200.0000   -5.22630
 9240.0000   -5.46632
 9280.0000   -5.96068
 9320.0000   -6.43272
 9360.0000   -6.21203
 9400.0000   -5.39167
 9440.0000   -5.10282
 9480.0000   -5.78008
 9520.0000   -5.92480
 9560.0000   -6.79228
 9600.0000   -5.51153
 9640.0000   -6.47826
 9680.0000   -6.04169
 9720.0000   -5.34587
 9760.0000   -6.93772
 9800.0000   -6.24686
 9840.0000   -6.75307
 9880.0000   -7.21244
 9920.0000   -6.54889
 9960.0000   -5.95787
10000.0000   -6.06748
10040.0000   -6.22207
10080.0000   -5.59380
10120.0000   -6.03292
10160.0000   -6.31676
10200.0000   -6.92160
10240.0000   -6.92717
10280.0000   -6.50808
10320.0000   -5.92920
10360.0000   -5.03326
10400.0000   -6.22825
10440.0000   -6.02048
10480.0000   -6.24327
10520.0000   -5.74802
10560.0000   -5.96334
10600.0000   -7.19788
10640.0000   -6.28714
10680.0000   -6.69997
10720.0000   -6.04647
10760.0000   -6.43797
10800.0000   -6.23824
10840.0000   -6.58475
10880.0000   -6.31121
10920.0000   -6.79043
10960.0000   -6.12069
11000.0000   -6.71420
11040.0000   -5.97806
11080.0000   -5.72877
11120.0000   -7.07520
11160.0000   -6.61867
11200.0000   -6.34912
11240.0000   -6.39337
11280.0000   -5.82305
11320.0000   -5.27925
11360.0000   -5.45053
11400.0000   -5.06860
11440.0000   -5.33266
11480.0000   -6.03360
11520.0000   -4.64799
11560.0000   -5.33370
11600.0000   -5.89192
11640.0000   -5.64611
11680.0000   -5.07001
11720.0000   -5.66268
11760.0000   -5.63749
11800.0000   -4.68213
11840.0000   -5.91120
11880.0000   -5.23475
11920.0000   -5.45998
11960.0000   -5.32226
12000.0000   -5.63004
12040.0000   -5.14633
12080.0000   -6.21351
12120.0000   -5.47309
12160.0000   -5.74893
12200.0000   -6.16095
12240.0000   -5.88472
12280.0000   -6.01851
12320.0000   -6.85220
12360.0000   -7.02762
12400.0000   -6.69417
12440.0000   -7.24841
12480.0000   -7.12369
12520.0000   -5.92853
12560.0000   -6.35312
12600.0000   -5.99071
12640.0000   -5.92229
12680.0000   -5.86671
12720.0000   -5.30451
12760.0000   -5.54105
12800.0000   -6.17842
12840.0000   -5.46275
12880.0000   -5.53453
12920.0000   -6.00050
12960.0000   -5.35528
13000.0000   -5.06093
13040.0000   -4.48235
13080.0000   -5.14250
13120.0000   -4.60292
13160.0000   -4.62760
13200.0000   -4.41853
13240.0000   -5.02040
13280.0000   -4.66709
13320.0000   -4.97391
13360.0000   -5.85160
13400.0000   -6.28729
13440.0000   -6.39091
13480.0000   -5.53341
13520.0000   -5.95340
13560.0000   -5.04110
13600.0000   -6.17850
13640.0000   -5.76241
13680.0000   -4.76872
13720.0000   -5.04148
13760.0000   -5.28451
13800.0000   -6.17664
13840.0000   -5.35001
13880.0000   -6.03522
13920.0000   -7.12756
13960.0000   -6.03187
14000.0000   -5.38723
14040.0000   -6.11950
14080.0000   -5.52191
14120.0000   -5.83946
14160.0000   -5.85219
14200.0000   -5.86782
14240.0000   -5.79661
14280.0000   -6.35301
14320.0000   -6.87488
14360.0000   -6.08290
14400.0000   -6.07311
14440.0000   -5.76344
14480.0000   -5.49141
14520.0000   -6.40433
14560.0000   -5.36695
14600.0000   -5.07173
14640.0000   -5.23375
14680.0000   -5.71394
14720.0000   -5.64484
14760.0000   -4.65891
14800.0000   -5.44278
14840.0000   -5.91456
14880.0000   -4.22046
14920.0000   -5.09106
14960.0000   -4.72726
15000.0000   -5.23567
15040.0000   -5.46983
15080.0000   -5.65868
15120.0000   -4.60309
15160.0000   -5.26450
15200.0000   -5.67189
15240.0000   -6.17808
15280.0000   -4.94508
15320.0000   -5.14118
15360.0000   -5.17597
15400.0000   -4.07281
15440.0000   -4.97579
15480.0000   -5.65840
15520.0000   -5.35819
15560.0000   -5.56381
15600.0000   -5.28511
15640.0000   -5.98372
15680.0000   -5.37701
15720.0000   -5.52365
15760.0000   -5.47131
15800.0000   -5.08098
15840.0000   -3.40777
15880.0000   -6.10888
15920.0000   -5.66856
15960.0000   -3.86227
16000.0000   -3.54648
16040.0000   -4.68484
16080.0000   -4.85905
16120.0000   -4.80853
16160.0000   -4.11284
16200.0000   -4.22035
16240.0000   -4.96278
16280.0000   -6.09826
16320.0000   -5.32338
16360.0000   -4.67173
16400.0000   -4.15046
16440.0000   -4.38012
16480.0000   -4.41239
16520.0000   -4.76788
16560.0000   -3.53718
16600.0000   -3.68981
16640.0000   -4.71893
16680.0000   -4.27670
16720.0000   -5.23137
16760.0000   -5.54753
16800.0000   -4.67065
16840.0000   -4.59395
16880.0000   -4.54314
16920.0000   -5.31326
16960.0000   -4.52141
17000.0000   -5.33346
17040.0000   -5.08564
17080.0000   -4.65297
17120.0000   -4.83045
17160.0000   -4.64621
17200.0000   -4.67934
17240.0000   -3.75572
17280.0000   -3.98660
17320.0000   -3.70772
17360.0000   -4.08316
17400.0000   -4.34833
17440.0000   -4.16261
17480.0000   -4.53929
17520.0000   -4.17055
17560.0000   -4.58905
17600.0000   -4.07151
17640.0000   -4.03592
17680.0000   -5.06206
17720.0000   -5.09270
17760.0000   -4.60599
17800.0000   -4.81982
17840.0000   -5.50708
17880.0000   -5.62917
17920.0000   -5.64429
17960.0000   -5.71150
18000.0000   -5.60318
18040.0000   -5.56588
18080.0000   -5.52752
18120.0000   -5.29474
18160.0000   -5.26967
18200.0000   -4.73173
18240.0000   -5.40305
18280.0000   -5.40967
18320.0000   -5.67264
18360.0000   -4.71845
18400.0000   -5.13975
18440.0000   -4.86800
18480.0000   -4.48518
18520.0000   -4.59511
18560.0000   -4.56407
18600.0000   -3.77957
18640.0000   -4.24861
18680.0000   -4.95666
18720.0000   -4.87627
18760.0000   -4.62326
18800.0000   -4.76472
18840.0000   -4.29491
18880.0000   -4.29024
18920.0000   -4.98432
18960.0000   -5.78889
19000.0000   -5.21569
19040.0000   -5.63569
19080.0000   -5.67546
19120.0000   -4.65644
19160.0000   -5.55319
19200.0000   -5.03491
19240.0000   -5.55563
19280.0000   -4.84473
19320.0000   -4.88719
19360.0000   -5.96128
19400.0000   -5.57126
19440.0000   -5.10257
19480.0000   -5.18139
19520.0000   -5.73409
19560.0000   -4.07523
19600.0000   -4.99723
19640.0000   -4.43728
19680.0000   -4.95657
19720.0000   -4.96019
19760.0000   -4.96491
19800.0000   -5.16523
19840.0000   -4.64143
19880.0000   -4.89510
19920.0000   -5.09761
19960.0000   -4.21673
20000.0000   -4.29221
20040.0000   -4.74651
20080.0000   -5.38934
20120.0000   -5.03812
20160.0000   -5.13225
20200.0000   -4.61032
20240.0000   -4.69026
20280.0000   -4.49823
20320.0000   -5.64597
20360.0000   -4.80830
20400.0000   -5.04455
20440.0000   -4.46776
20480.0000   -4.66494
20520.0000   -5.14643
20560.0000   -4.41761
20600.0000   -5.46189
20640.0000   -5.19141
20680.0000   -4.73806
20720.0000   -5.90699
20760.0000   -5.55157
20800.0000   -5.32053
20840.0000   -4.90281
20880.0000   -5.22234
20920.0000   -5.48459
20960.0000   -5.61118
21000.0000   -5.91370
21040.0000   -5.46042
21080.0000   -5.46251
21120.0000   -6.24615
21160.0000   -4.98689
21200.0000   -5.13110
21240.0000   -5.24638
21280.0000   -5.89945
21320.0000   -6.15086
21360.0000   -6.18622
21400.0000   -5.82625
21440.0000   -5.28306
21480.0000   -5.31389
21520.0000   -5.43828
21560.0000   -5.25294
21600.0000   -5.20470
21640.0000   -5.30200
21680.0000   -5.09989
21720.0000   -5.36432
21760.0000   -5.71633
21800.0000   -5.11814
21840.0000   -4.87466
21880.0000   -4.43237
21920.0000   -4.18914
21960.0000   -4.76597
22000.0000   -5.38772
22040.0000   -5.10622
22080.0000   -4.89079
22120.0000   -5.78261
22160.0000   -5.32168
22200.0000   -4.52481
22240.0000   -4.39698
22280.0000   -5.07830
22320.0000   -5.32374
22360.0000   -5.11451
22400.0000   -5.55545
22440.0000   -4.96859
22480.0000   -4.82383
22520.0000   -5.20248
22560.0000   -5.13143
22600.0000   -5.24397
22640.0000   -5.32429
22680.0000   -5.21064
22720.0000   -5.87393
22760.0000   -5.40593
22800.0000   -5.82838
22840.0000   -4.68895
22880.0000   -5.13287
22920.0000   -5.93101
22960.0000   -5.63860
23000.0000   -5.29770
23040.0000   -5.15310
23080.0000   -5.62382
23120.0000   -4.71130
23160.0000   -5.09881
23200.0000   -5.77410
23240.0000   -5.77833
23280.0000   -4.59076
23320.0000   -4.74350
23360.0000   -6.08550
23400.0000   -5.08229
23440.0000   -5.06726
23480.0000   -4.94712
23520.0000   -4.55728
23560.0000   -4.71080
23600.0000   -5.07997
23640.0000   -4.81566
23680.0000   -4.29065
23720.0000   -4.31533
23760.0000   -5.67041
23800.0000   -5.21668
23840.0000   -5.25612
23880.0000   -5.58633
23920.0000   -4.54753
23960.0000   -3.77079
24000.0000   -3.96451
24040.0000   -5.03651
24080.0000   -5.04749
24120.0000   -4.64608
24160.0000   -5.67855
24200.0000   -5.38976
24240.0000   -4.72156
24280.0000   -5.42605
24320.0000   -5.10686
24360.0000   -4.76987
24400.0000   -4.80165
24440.0000   -5.52748
24480.0000   -5.22380
24520.0000   -5.38068
24560.0000   -5.59332
24600.0000   -5.94603
24640.0000   -5.74550
24680.0000   -5.88049
24720.0000   -4.75187
24760.0000   -5.47081
24800.0000   -4.80621
24840.0000   -4.82437
24880.0000   -4.55140
24920.0000   -4.89013
24960.0000   -5.43517
25000.0000   -4.92472
25040.0000   -4.75583
25080.0000   -4.43251
25120.0000   -5.12654
25160.0000   -4.63625
25200.0000   -4.63503
25240.0000   -5.40894
25280.0000   -4.77163
25320.0000   -4.39206
25360.0000   -5.06404
25400.0000   -4.99080
25440.0000   -5.09639
25480.0000   -4.86533
25520.0000   -5.25020
25560.0000   -4.77556
25600.0000   -4.39810
25640.0000   -4.33560
25680.0000   -4.43591
25720.0000   -4.19689
25760.0000   -4.84115
25800.0000   -5.25967
25840.0000   -4.75232
25880.0000   -4.94697
25920.0000   -4.74448
25960.0000   -4.64553
26000.0000   -4.80131
26040.0000   -5.04072
26080.0000   -5.35342
26120.0000   -5.33140
26160.0000   -5.92408
26200.0000   -4.77551
26240.0000   -5.56908
26280.0000   -4.43480
26320.0000   -3.82743
26360.0000   -4.15050
26400.0000   -3.34404
26440.0000   -3.89271
26480.0000   -3.68381
26520.0000   -4.08498
26560.0000   -4.40279
26600.0000   -3.51826
26640.0000   -5.22821
26680.0000   -4.90604
26720.0000   -4.89735
26760.0000   -5.53276
26800.0000   -4.91059
26840.0000   -4.40906
26880.0000   -5.36757
26920.0000   -5.22284
26960.0000   -4.76683
27000.0000   -5.49729
27040.0000   -4.90727
27080.0000   -5.30414
27120.0000   -4.79155
27160.0000   -5.59486
27200.0000   -5.09974
27240.0000   -5.86880
27280.0000   -5.78247
27320.0000   -5.63543
27360.0000   -4.18953
27400.0000   -5.75024
27440.0000   -4.81941
27480.0000   -4.95788
27520.0000   -4.84679
27560.0000   -4.70946
27600.0000   -4.52445
27640.0000   -5.55429
27680.0000   -5.06885
27720.0000   -4.65657
27760.0000   -5.09906
27800.0000   -6.57708
27840.0000   -6.37496
27880.0000   -5.16209
27920.0000   -4.96567
27960.0000   -5.32146
28000.0000   -6.28629
28040.0000   -6.63554
28080.0000   -6.15541
28120.0000   -4.75840
28160.0000   -5.52531
28200.0000   -5.10933
28240.0000   -5.38162
28280.0000   -5.02767
28320.0000   -5.00569
28360.0000   -5.69740
28400.0000   -5.16545
28440.0000   -5.76585
28480.0000   -4.78107
28520.0000   -4.77293
28560.0000   -5.26113
28600.0000   -4.66910
28640.0000   -5.17113
28680.0000   -4.52197
28720.0000   -5.15118
28760.0000   -5.28417
28800.0000   -4.09741
28840.0000   -5.26184
28880.0000   -4.00830
28920.0000   -4.34317
28960.0000   -4.40700
29000.0000   -5.06885
29040.0000   -4.23401
29080.0000   -4.20478
29120.0000   -5.16226
29160.0000   -5.30047
29200.0000   -5.23716
29240.0000   -4.95592
29280.0000   -4.73332
29320.0000   -5.13319
29360.0000   -4.01466
29400.0000   -5.01527
29440.0000   -5.32197
29480.0000   -4.93430
29520.0000   -4.26225
29560.0000   -3.47025
29600.0000   -4.82867
29640.0000   -5.12529
29680.0000   -4.47610
29720.0000   -5.47184
29760.0000   -4.94717
29800.0000   -4.88754
29840.0000   -4.69620
29880.0000   -4.74196
29920.0000   -3.88339
29960.0000   -3.96090
30000.0000   -4.05299
30040.0000   -4.73794
30080.0000   -5.08068
30120.0000   -4.25249
30160.0000   -5.36920
30200.0000   -5.60519
30240.0000   -5.27660
30280.0000   -5.50051
30320.0000   -5.36588
30360.0000   -4.82768
30400.0000   -5.64085
30440.0000   -5.53092
30480.0000   -6.04326
30520.0000   -5.52038
30560.0000   -6.00812
30600.0000   -5.64190
30640.0000   -5.87947
30680.0000   -5.86575
30720.0000   -5.40820
30760.0000   -4.77098
30800.0000   -5.05593
30840.0000   -5.14533
30880.0000   -4.82032
30920.0000   -4.80980
30960.0000   -5.75737
31000.0000   -5.57967
31040.0000   -5.20615
31080.0000   -4.72643
31120.0000   -4.87598
31160.0000   -4.81845
31200.0000   -4.59060
31240.0000   -4.94608
31280.0000   -6.06194
31320.0000   -5.42003
31360.0000   -4.67571
31400.0000   -5.90526
31440.0000   -5.23811
31480.0000   -5.39902
31520.0000   -5.27078
31560.0000   -5.42736
31600.0000   -5.68144
31640.0000   -4.90396
31680.0000   -5.02954
31720.0000   -5.35099
31760.0000   -4.64483
31800.0000   -4.53131
31840.0000   -4.59407
31880.0000   -5.09198
31920.0000   -5.07009
31960.0000   -5.44669
32000.0000   -6.00233
32040.0000   -4.94755
32080.0000   -4.57339
32120.0000   -5.12336
32160.0000   -5.26320
32200.0000   -5.97041
32240.0000   -4.59043
32280.0000   -5.91509
32320.0000   -5.18333
32360.0000   -5.69756
32400.0000   -5.70862
32440.0000   -5.15112
32480.0000   -4.46276
32520.0000   -5.23450
32560.0000   -5.39351
32600.0000   -5.93223
32640.0000   -5.28881
32680.0000   -4.55169
32720.0000   -4.41229
32760.0000   -4.24630
32800.0000   -4.42877
32840.0000   -5.22432
32880.0000   -5.04937
32920.0000   -4.74021
32960.0000   -5.75876
33000.0000   -5.63355
33040.0000   -5.38871
33080.0000   -4.58970
33120.0000   -5.48520
33160.0000   -5.24523
33200.0000   -4.46539
33240.0000   -5.60202
33280.0000   -4.57239
33320.0000   -4.68228
33360.0000   -4.58712
33400.0000   -4.45925
33440.0000   -5.08424
33480.0000   -4.41290
33520.0000   -5.06109
33560.0000   -5.10404
33600.0000   -4.09371
33640.0000   -4.48636
33680.0000   -4.38400
33720.0000   -4.88955
33760.0000   -5.57415
33800.0000   -4.88035
33840.0000   -4.45778
33880.0000   -5.06161
33920.0000   -3.78133
33960.0000   -4.62191
34000.0000   -5.45396
34040.0000   -5.76002
34080.0000   -5.88800
34120.0000   -5.11324
34160.0000   -3.94157
34200.0000   -4.61040
34240.0000   -4.39643
34280.0000   -4.75631
34320.0000   -4.78927
34360.0000   -3.95551
34400.0000   -4.48270
34440.0000   -4.86868
34480.0000   -6.08718
34520.0000   -4.68976
34560.0000   -5.31842
34600.0000   -6.03758
34640.0000   -5.72421
34680.0000   -4.57596
34720.0000   -4.20372
34760.0000   -4.18720
34800.0000   -4.19977
34840.0000   -4.39530
34880.0000   -4.87299
34920.0000   -3.84978
34960.0000   -4.66981
35000.0000   -4.10093
35040.0000   -3.71418
35080.0000   -4.19167
35120.0000   -3.55515
35160.0000   -4.89754
35200.0000   -4.26979
35240.0000   -4.68062
35280.0000   -4.80794
35320.0000   -5.35033
35360.0000   -4.82362
35400.0000   -4.79712
35440.0000   -5.47986
35480.0000   -5.23531
35520.0000   -5.30759
35560.0000   -5.64290
35600.0000   -4.54587
35640.0000   -5.03209
35680.0000   -4.88091
35720.0000   -4.79765
35760.0000   -4.29688
35800.0000   -4.55292
35840.0000   -4.61725
35880.0000   -4.34199
35920.0000   -4.38729
35960.0000   -4.62509
36000.0000   -4.13422
36040.0000   -4.18761
36080.0000   -4.65384
36120.0000   -4.91319
36160.0000   -4.81990
36200.0000   -4.09399
36240.0000   -4.35366
36280.0000   -4.68051
36320.0000   -4.65844
36360.0000   -3.94811
36400.0000   -4.60485
36440.0000   -4.81340
36480.0000   -3.88408
36520.0000   -3.87408
36560.0000   -4.57856
36600.0000   -4.44106
36640.0000   -4.50796
36680.0000   -4.62001
36720.0000   -4.53545
36760.0000   -3.89214
36800.0000   -3.91814
36840.0000   -3.94418
36880.0000   -4.02469
36920.0000   -4.88659
36960.0000   -5.15319
37000.0000   -4.70368
37040.0000   -4.63665
37080.0000   -4.56407
37120.0000   -4.88007
37160.0000   -4.99604
37200.0000   -4.63241
37240.0000   -5.64306
37280.0000   -4.84825
37320.0000   -4.99305
37360.0000   -4.36315
37400.0000   -4.00415
37440.0000   -4.50454
37480.0000   -4.14003
37520.0000   -4.79330
37560.0000   -5.11960
37600.0000   -4.81650
37640.0000   -5.16855
37680.0000   -4.45739
37720.0000   -5.05326
37760.0000   -5.96076
37800.0000   -5.55150
37840.0000   -5.05358
37880.0000   -4.28119
37920.0000   -4.91908
37960.0000   -6.10300
38000.0000   -5.01782
38040.0000   -4.94893
38080.0000   -5.07246
38120.0000   -4.78718
38160.0000   -5.14252
38200.0000   -5.64946
38240.0000   -4.55577
38280.0000   -5.67025
38320.0000   -5.55778
38360.0000   -5.22712
38400.0000   -5.66629
38440.0000   -5.14319
38480.0000   -5.23985
38520.0000   -5.04602
38560.0000   -5.91299
38600.0000   -5.91859
38640.0000   -6.49955
38680.0000   -6.27665
38720.0000   -6.39351
38760.0000   -6.37827
38800.0000   -5.81403
38840.0000   -6.61105
38880.0000   -4.99291
38920.0000   -6.18571
38960.0000   -5.23690
39000.0000   -5.09943
39040.0000   -6.66982
39080.0000   -5.92643
39120.0000   -5.20973
39160.0000   -5.10641
39200.0000   -5.52077
39240.0000   -5.63368
39280.0000   -5.92944
39320.0000   -6.48995
39360.0000   -6.08722
39400.0000   -4.20546
39440.0000   -4.66443
39480.0000   -5.25375
39520.0000   -5.32401
39560.0000   -5.83869
39600.0000   -5.05125
39640.0000   -4.70202
39680.0000   -5.25830
39720.0000   -5.72251
39760.0000   -5.68074
39800.0000   -5.47545
39840.0000   -5.82418
39880.0000   -5.66846
39920.0000   -5.88933
39960.0000   -5.74080
40000.0000   -6.21783
40040.0000   -5.62210
40080.0000   -5.33608
40120.0000   -5.63194
40160.0000   -6.30538
40200.0000   -5.09278
40240.0000   -5.60183
40280.0000   -6.27137
40320.0000   -5.21864
40360.0000   -4.88732
40400.0000   -5.06210
40440.0000   -5.52220
40480.0000   -5.47053
40520.0000   -5.50100
40560.0000   -5.93920
40600.0000   -5.27624
40640.0000   -5.06085
40680.0000   -4.73740
40720.0000   -4.71270
40760.0000   -5.15437
40800.0000   -5.64034
40840.0000   -4.84243
40880.0000   -6.03399
40920.0000   -5.17119
40960.0000   -5.52945
41000.0000   -5.48087
41040.0000   -4.58992
41080.0000   -4.81511
41120.0000   -4.43317
41160.0000   -4.31563
41200.0000   -5.04073
41240.0000   -4.53580
41280.0000   -4.38093
41320.0000   -5.49343
41360.0000   -5.84689
41400.0000   -5.46219
41440.0000   -4.45313
41480.0000   -4.42317
41520.0000   -5.77632
41560.0000   -5.17775
41600.0000   -5.28422
41640.0000   -5.64414
41680.0000   -5.42400
41720.0000   -5.44992
41760.0000   -5.86519
41800.0000   -5.09780
41840.0000   -5.45206
41880.0000   -4.88627
41920.0000   -5.43966
41960.0000   -5.05727
42000.0000   -5.71888
42040.0000   -4.82946
42080.0000   -5.20285
42120.0000   -5.83490
42160.0000   -5.13452
42200.0000   -4.65082
42240.0000   -5.22471
42280.0000   -5.63850
42320.0000   -5.64469
42360.0000   -5.42176
42400.0000   -5.70777
42440.0000   -5.99541
42480.0000   -4.88237
42520.0000   -6.26091
42560.0000   -5.52664
42600.0000   -6.06422
42640.0000   -6.38716
42680.0000   -6.48104
42720.0000   -5.99257
42760.0000   -5.67971
42800.0000   -6.54524
42840.0000   -6.05392
42880.0000   -5.79707
42920.0000   -6.09796
42960.0000   -6.00296
43000.0000   -5.46619
43040.0000   -6.76047
43080.0000   -6.48356
43120.0000   -6.23982
43160.0000   -5.57037
43200.0000   -5.14986
43240.0000   -5.32724
43280.0000   -5.77621
43320.0000   -5.50055
43360.0000   -6.32199
43400.0000   -5.78912
43440.0000   -5.24420
43480.0000   -5.46296
43520.0000   -5.69331
43560.0000   -5.78010
43600.0000   -5.79776
43640.0000   -5.94316
43680.0000   -5.17390
43720.0000   -5.94108
43760.0000   -5.89866
43800.0000   -5.57446
43840.0000   -5.41898
43880.0000   -5.59255
43920.0000   -5.54687
43960.0000   -5.08106
44000.0000   -5.47495
44040.0000   -5.67945
44080.0000   -5.86109
44120.0000   -5.39596
44160.0000   -4.35832
44200.0000   -4.88698
44240.0000   -4.65311
44280.0000   -4.94528
44320.0000   -4.11664
44360.0000   -5.05686
44400.0000   -5.31732
44440.0000   -5.34371
44480.0000   -5.40161
44520.0000   -6.01761
44560.0000   -5.51548
44600.0000   -5.53088
44640.0000   -5.44350
44680.0000   -5.25884
44720.0000   -5.10482
44760.0000   -6.16056
44800.0000   -5.39319
44840.0000   -5.39383
44880.0000   -5.16907
44920.0000   -5.38185
44960.0000   -4.85927
45000.0000   -6.27452
45040.0000   -4.85677
45080.0000   -5.98470
45120.0000   -5.68347
45160.0000   -5.87030
45200.0000   -4.31967
45240.0000   -5.62798
45280.0000   -5.44260
45320.0000   -6.75398
45360.0000   -5.25895
45400.0000   -6.50518
45440.0000   -6.41289
45480.0000   -5.20039
45520.0000   -5.28134
45560.0000   -5.48212
45600.0000   -4.75722
45640.0000   -5.92248
45680.0000   -5.47030
45720.0000   -6.46377
45760.0000   -5.01493
45800.0000   -5.03109
45840.0000   -5.35881
45880.0000   -5.32873
45920.0000   -4.20652
45960.0000   -4.96128
46000.0000   -5.10461
46040.0000   -4.73486
46080.0000   -5.79190
46120.0000   -4.96180
46160.0000   -6.53525
46200.0000   -5.81563
46240.0000   -5.69834
46280.0000   -5.77395
46320.0000   -4.69619
46360.0000   -5.35021
46400.0000   -4.85149
46440.0000   -6.05746
46480.0000   -5.08119
46520.0000   -5.61490
46560.0000   -4.97096
46600.0000   -4.49243
46640.0000   -4.99653
46680.0000   -5.46012
46720.0000   -5.31915
46760.0000   -5.36806
46800.0000   -6.12389
46840.0000   -5.22616
46880.0000   -5.16195
46920.0000   -4.87124
46960.0000   -5.43154
47000.0000   -5.53635
47040.0000   -4.83750
47080.0000   -5.38199
47120.0000   -4.81543
47160.0000   -4.71541
47200.0000   -4.17049
47240.0000   -5.20848
47280.0000   -5.39579
47320.0000   -5.26137
47360.0000   -5.12966
47400.0000   -5.34861
47440.0000   -5.65509
47480.0000   -4.70871
47520.0000   -3.99398
47560.0000   -4.52307
47600.0000   -4.09353
47640.0000   -4.42920
47680.0000   -4.23264
47720.0000   -3.98530
47760.0000   -4.43267
47800.0000   -4.88494
47840.0000   -5.51021
47880.0000   -4.48313
47920.0000   -5.57872
47960.0000   -5.70071
48000.0000   -5.73610
48040.0000   -6.01678
48080.0000   -4.62501
48120.0000   -5.23344
48160.0000   -5.08275
48200.0000   -5.00498
48240.0000   -5.30148
48280.0000   -4.46087
48320.0000   -5.26978
48360.0000   -4.84693
48400.0000   -5.00502
48440.0000   -4.76474
48480.0000   -4.90908
48520.0000   -5.49918
48560.0000   -4.32990
48600.0000   -4.31875
48640.0000   -4.83350
48680.0000   -5.12896
48720.0000   -4.77217
48760.0000   -5.47137
48800.0000   -5.21799
48840.0000   -5.61563
48880.0000   -4.90032
48920.0000   -5.29615
48960.0000   -5.13039
49000.0000   -5.48545
49040.0000   -4.71684
49080.0000   -4.41028
49120.0000   -5.37651
49160.0000   -5.01774
49200.0000   -5.45594
49240.0000   -5.05129
49280.0000   -5.33132
49320.0000   -5.10821
49360.0000   -5.57925
49400.0000   -4.82132
49440.0000   -5.40890
49480.0000   -5.87688
49520.0000   -5.66914
49560.0000   -5.43103
49600.0000   -5.66022
49640.0000   -4.79280
49680.0000   -4.64829
49720.0000   -4.84718
49760.0000   -5.05685
49800.0000   -5.56628
49840.0000   -5.02831
49880.0000   -4.85018
49920.0000   -5.50091
49960.0000   -5.41296
50000.0000   -5.74572
50040.0000   -6.08421
50080.0000   -5.03717
50120.0000   -5.89796
50160.0000   -5.25065
50200.0000   -5.95383
50240.0000   -5.79932
50280.0000   -6.06698
50320.0000   -5.60933
50360.0000   -5.44748
50400.0000   -6.20975
50440.0000   -5.41715
50480.0000   -5.28419
50520.0000   -6.17860
50560.0000   -5.52949
50600.0000   -5.53028
50640.0000   -5.38389
50680.0000   -5.58376
50720.0000   -6.24888
50760.0000   -5.79687
50800.0000   -5.14055
50840.0000   -5.26253
50880.0000   -4.48952
50920.0000   -5.17316
50960.0000   -5.48711
51000.0000   -5.58577
51040.0000   -5.59825
51080.0000   -5.55257
51120.0000   -5.81180
51160.0000   -6.15685
51200.0000   -5.22109
51240.0000   -5.42593
51280.0000   -4.49371
51320.0000   -4.37129
51360.0000   -4.27625
51400.0000   -4.48174
51440.0000   -4.30445
51480.0000   -4.30946
51520.0000   -4.59113
51560.0000   -4.43689
51600.0000   -5.48899
51640.0000   -5.21905
51680.0000   -5.53703
51720.0000   -4.88276
51760.0000   -4.41001
51800.0000   -3.92811
51840.0000   -5.00562
51880.0000   -5.03165
51920.0000   -5.72509
51960.0000   -5.72439
52000.0000   -5.76975
52040.0000   -5.90413
52080.0000   -6.28264
52120.0000   -5.24441
52160.0000   -6.52633
52200.0000   -5.20284
52240.0000   -5.24463
52280.0000   -4.78560
52320.0000   -5.84368
52360.0000   -5.51142
52400.0000   -5.71407
52440.0000   -6.33452
52480.0000   -5.81251
52520.0000   -6.07215
52560.0000   -5.82371
52600.0000   -5.97474
52640.0000   -5.93812
52680.0000   -5.94728
52720.0000   -5.59984
52760.0000   -6.05606
52800.0000   -6.10952
52840.0000   -4.75617
52880.0000   -5.18379
52920.0000   -5.57627
52960.0000   -6.45470
53000.0000   -5.91023
53040.0000   -6.01386
53080.0000   -4.97779
53120.0000   -6.30496
53160.0000   -5.22690
53200.0000   -5.43022
53240.0000   -5.73054
53280.0000   -5.51745
53320.0000   -5.14446
53360.0000   -5.58475
53400.0000   -6.27597
53440.0000   -6.19280
53480.0000   -5.23974
53520.0000   -5.58951
53560.0000   -5.76077
53600.0000   -5.15836
53640.0000   -5.22004
53680.0000   -5.42823
53720.0000   -4.63644
53760.0000   -5.14439
53800.0000   -5.60769
53840.0000   -5.67347
53880.0000   -4.92839
53920.0000   -5.38141
53960.0000   -5.20717
54000.0000   -5.30694
54040.0000   -5.60331
54080.0000   -5.72575
54120.0000   -5.68115
54160.0000   -4.80869
54200.0000   -5.91445
54240.0000   -5.20343
54280.0000   -5.96403
54320.0000   -5.33253
54360.0000   -5.05358
54400.0000   -4.96628
54440.0000   -5.26739
54480.0000   -6.20316
54520.0000   -6.32549
54560.0000   -5.37879
54600.0000   -6.60556
54640.0000   -6.06819
54680.0000   -6.10473
54720.0000   -5.89374
54760.0000   -5.78016
54800.0000   -5.28045
54840.0000   -5.34569
54880.0000   -5.32240
54920.0000   -5.69991
54960.0000   -4.98683
55000.0000   -5.70422
55040.0000   -5.21457
55080.0000   -5.22619
55120.0000   -6.32487
55160.0000   -4.53636
55200.0000   -5.59589
55240.0000   -5.72458
55280.0000   -5.17585
55320.0000   -5.35019
55360.0000   -5.36901
55400.0000   -5.34371
55440.0000   -5.45857
55480.0000   -6.07805
55520.0000   -5.28673
55560.0000   -5.59659
55600.0000   -5.45440
55640.0000   -5.70778
55680.0000   -6.45072
55720.0000   -5.49638
55760.0000   -5.57519
55800.0000   -5.37595
55840.0000   -5.55196
55880.0000   -6.04574
55920.0000   -5.73336
55960.0000   -5.74429
56000.0000   -4.95537
56040.0000   -4.89895
56080.0000   -5.73152
56120.0000   -5.62231
56160.0000   -6.75552
56200.0000   -5.05572
56240.0000   -4.87374
56280.0000   -5.02935
56320.0000   -6.07357
56360.0000   -5.03245
56400.0000   -5.88085
56440.0000   -5.45949
56480.0000   -6.43702
56520.0000   -6.08906
56560.0000   -5.65467
56600.0000   -5.41704
56640.0000   -5.54406
56680.0000   -6.85175
56720.0000   -6.71742
56760.0000   -6.01250
56800.0000   -5.92681
56840.0000   -6.10840
56880.0000   -4.92652
56920.0000   -6.35321
56960.0000   -4.77474
57000.0000   -5.11204
57040.0000   -5.52519
57080.0000   -6.10099
57120.0000   -5.96519
57160.0000   -5.90705
57200.0000   -5.00547
57240.0000   -6.04058
57280.0000   -6.10545
57320.0000   -5.41577
57360.0000   -6.08757
57400.0000   -5.94919
57440.0000   -5.97220
57480.0000   -5.96331
57520.0000   -5.81972
57560.0000   -6.63209
57600.0000   -5.69600
57640.0000   -5.49387
57680.0000   -6.09990
57720.0000   -5.03264
57760.0000   -5.22704
57800.0000   -5.38645
57840.0000   -5.61585
57880.0000   -5.46640
57920.0000   -5.63788
57960.0000   -5.39253
58000.0000   -5.59344
58040.0000   -5.94974
58080.0000   -5.28434
58120.0000   -4.84836
58160.0000   -5.74555
58200.0000   -5.84720
58240.0000   -5.42794
58280.0000   -6.27692
58320.0000   -6.18720
58360.0000   -5.84827
58400.0000   -5.67414
58440.0000   -5.52214
58480.0000   -5.35175
58520.0000   -5.54130
58560.0000   -5.43159
58600.0000   -5.92390
58640.0000   -5.32623
58680.0000   -5.84983
58720.0000   -5.57394
58760.0000   -6.18810
58800.0000   -5.80632
58840.0000   -5.54739
58880.0000   -5.56950
58920.0000   -5.90170
58960.0000   -5.64805
59000.0000   -6.01009
59040.0000   -6.20853
59080.0000   -5.60412
59120.0000   -6.04646
59160.0000   -6.51327
59200.0000   -6.54813
59240.0000   -5.51173
59280.0000   -5.80786
59320.0000   -6.08015
59360.0000   -6.80659
59400.0000   -6.71880
59440.0000   -6.27784
59480.0000   -5.61673
59520.0000   -5.69408
59560.0000   -5.64215
59600.0000   -5.75794
59640.0000   -6.24351
59680.0000   -5.73721
59720.0000   -6.21898
59760.0000   -6.02194
59800.0000   -6.64448
59840.0000   -6.01218
59880.0000   -5.76353
59920.0000   -6.14002
59960.0000   -6.20751
60000.0000   -6.92575
60040.0000   -5.86488
60080.0000   -5.42094
60120.0000   -5.27738
60160.0000   -5.10375
60200.0000   -4.73825
60240.0000   -5.29977
60280.0000   -5.50234
60320.0000   -6.64983
60360.0000   -5.96338
60400.0000   -5.67491
60440.0000   -5.71334
60480.0000   -6.40601
60520.0000   -6.03246
60560.0000   -6.23248
60600.0000   -5.97706
60640.0000   -5.81980
60680.0000   -5.15965
60720.0000   -6.05422
60760.0000   -6.30551
60800.0000   -6.77154
60840.0000   -6.54736
60880.0000   -6.24936
60920.0000   -6.13927
60960.0000   -6.37276
61000.0000   -6.09628
61040.0000   -5.57456
61080.0000   -6.60270
61120.0000   -5.71258
61160.0000   -6.27146
61200.0000   -6.07663
61240.0000   -5.46314
61280.0000   -6.26135
61320.0000   -6.80263
61360.0000   -6.48674
61400.0000   -5.99838
61440.0000   -5.52471
61480.0000   -6.07232
61520.0000   -5.20229
61560.0000   -5.50877
61600.0000   -6.32827
61640.0000   -5.47007
61680.0000   -4.65919
61720.0000   -4.92554
61760.0000   -5.58770
61800.0000   -5.44057
61840.0000   -5.53626
61880.0000   -5.90757
61920.0000   -6.25042
61960.0000   -6.27415
62000.0000   -5.28019
62040.0000   -6.13265
62080.0000   -6.34242
62120.0000   -6.14912
62160.0000   -5.86370
62200.0000   -7.62064
62240.0000   -6.13945
62280.0000   -6.12415
62320.0000   -6.08111
62360.0000   -6.42543
62400.0000   -5.88195
62440.0000   -6.62905
62480.0000   -7.29315
62520.0000   -7.05756
62560.0000   -7.50653
62600.0000   -6.55413
62640.0000   -5.82933
62680.0000   -5.89865
62720.0000   -6.26676
62760.0000   -5.92016
62800.0000   -6.11510
62840.0000   -6.64255
62880.0000   -6.75196
62920.0000   -5.62149
62960.0000   -5.70058
63000.0000   -6.26888
63040.0000   -5.69915
63080.0000   -6.11638
63120.0000   -6.33380
63160.0000   -6.46316
63200.0000   -6.56593
63240.0000   -5.34010
63280.0000   -5.41485
63320.0000   -5.81239
63360.0000   -6.42878
63400.0000   -5.34173
63440.0000   -5.51801
63480.0000   -6.74924
63520.0000   -6.39027
63560.0000   -6.44377
63600.0000   -6.00710
63640.0000   -7.22930
63680.0000   -5.78429
63720.0000   -6.36333
63760.0000   -6.51410
63800.0000   -5.46378
63840.0000   -5.71524
63880.0000   -5.78143
63920.0000   -5.18052
63960.0000   -4.69222
64000.0000   -5.16743
64040.0000   -5.18777
64080.0000   -5.04984
64120.0000   -4.44354
64160.0000   -5.25632
64200.0000   -5.51133
64240.0000   -5.90371
64280.0000   -5.99665
64320.0000   -5.92315
64360.0000   -5.40627
64400.0000   -5.55527
64440.0000   -5.97368
64480.0000   -5.75693
64520.0000   -4.97886
64560.0000   -5.50012
64600.0000   -5.25042
64640.0000   -4.84138
64680.0000   -4.55111
64720.0000   -4.65578
64760.0000   -5.30768
64800.0000   -5.29828
64840.0000   -5.50738
64880.0000   -5.42696
64920.0000   -4.23609
64960.0000   -5.36283
65000.0000   -5.49052
65040.0000   -5.76163
65080.0000   -5.10072
65120.0000   -6.32431
65160.0000   -5.19533
65200.0000   -5.21110
65240.0000   -4.48927
65280.0000   -4.48410
65320.0000   -4.94274
65360.0000   -4.82662
65400.0000   -4.79738
65440.0000   -4.74803
65480.0000   -5.17955
65520.0000   -5.16423
65560.0000   -5.07772
65600.0000   -5.07626
65640.0000   -5.22519
65680.0000   -5.02232
65720.0000   -5.81536
65760.0000   -5.54155
65800.0000   -5.28189
65840.0000   -5.77737
65880.0000   -4.93152
65920.0000   -5.45222
65960.0000   -4.93252
66000.0000   -5.48723
66040.0000   -5.59651
66080.0000   -4.52450
66120.0000   -5.08032
66160.0000   -5.33043
66200.0000   -4.74259
66240.0000   -5.29286
66280.0000   -4.50160
66320.0000   -4.38513
66360.0000   -3.83276
66400.0000   -4.58953
66440.0000   -5.67150
66480.0000   -5.87709
66520.0000   -5.89816
66560.0000   -5.97568
66600.0000   -5.05153
66640.0000   -5.58697
66680.0000   -5.19979
66720.0000   -6.10018
66760.0000   -6.90029
66800.0000   -5.47652
66840.0000   -6.19679
66880.0000   -5.11974
66920.0000   -5.41911
66960.0000   -5.33658
67000.0000   -5.22655
67040.0000   -6.19110
67080.0000   -6.37477
67120.0000   -6.05502
67160.0000   -6.86689
67200.0000   -6.18279
67240.0000   -6.06275
67280.0000   -5.95800
67320.0000   -5.71906
67360.0000   -5.65674
67400.0000   -5.19168
67440.0000   -5.99745
67480.0000   -5.28870
67520.0000   -5.78943
67560.0000   -6.44132
67600.0000   -4.86116
67640.0000   -4.81753
67680.0000   -5.71112
67720.0000   -6.50496
67760.0000   -5.17520
67800.0000   -5.70360
67840.0000   -5.01059
67880.0000   -4.84404
67920.0000   -4.22692
67960.0000   -5.77855
68000.0000   -5.96123
68040.0000   -5.80906
68080.0000   -6.33972
68120.0000   -6.49140
68160.0000   -6.11850
68200.0000   -6.23200
68240.0000   -5.20827
68280.0000   -6.34291
68320.0000   -6.20033
68360.0000   -5.91137
68400.0000   -6.95215
68440.0000   -5.63253
68480.0000   -5.19122
68520.0000   -5.34000
68560.0000   -5.33423
68600.0000   -5.46894
68640.0000   -6.09998
68680.0000   -6.26956
68720.0000   -5.21609
68760.0000   -5.66251
68800.0000   -5.02041
68840.0000   -6.00213
68880.0000   -6.03990
68920.0000   -5.38691
68960.0000   -5.03367
69000.0000   -5.87932
69040.0000   -5.71855
69080.0000   -6.18500
69120.0000   -5.77358
69160.0000   -5.90558
69200.0000   -4.59714
69240.0000   -5.69958
69280.0000   -7.09561
69320.0000   -5.28397
69360.0000   -5.63195
69400.0000   -5.46568
69440.0000   -5.24591
69480.0000   -5.26109
69520.0000   -5.66808
69560.0000   -5.95880
69600.0000   -6.88095
69640.0000   -5.90560
69680.0000   -6.30479
69720.0000   -5.92501
69760.0000   -6.58083
69800.0000   -6.80579
69840.0000   -5.34044
69880.0000   -6.03493
69920.0000   -6.27761
69960.0000   -6.24206
70000.0000   -6.19285
70040.0000   -6.10105
70080.0000   -5.74372
70120.0000   -5.93717
70160.0000   -6.59206
70200.0000   -6.13075
70240.0000   -5.84130
70280.0000   -6.13112
70320.0000   -5.84001
70360.0000   -6.40878
70400.0000   -6.23956
70440.0000   -5.68727
70480.0000   -5.52225
70520.0000   -6.47752
70560.0000   -6.25691
70600.0000   -6.25651
70640.0000   -5.90472
70680.0000   -5.98264
70720.0000   -6.30502
70760.0000   -5.89403
70800.0000   -6.01214
70840.0000   -6.88260
70880.0000   -6.62059
70920.0000   -6.74876
70960.0000   -6.05246
71000.0000   -6.32186
71040.0000   -7.14636
71080.0000   -6.48368
71120.0000   -6.27654
71160.0000   -5.58767
71200.0000   -6.60704
71240.0000   -6.41239
71280.0000   -5.65713
71320.0000   -5.52138
71360.0000   -6.52952
71400.0000   -5.47530
71440.0000   -6.16132
71480.0000   -6.32797
71520.0000   -6.88446
71560.0000   -5.91624
71600.0000   -5.95885
71640.0000   -5.90864
71680.0000   -5.70867
71720.0000   -5.70376
71760.0000   -6.24442
71800.0000   -5.59840
71840.0000   -5.75097
71880.0000   -5.81340
71920.0000   -4.77140
71960.0000   -5.76553
72000.0000   -5.51455
72040.0000   -6.33216
72080.0000   -6.92305
72120.0000   -6.27736
72160.0000   -6.65668
72200.0000   -5.63782
72240.0000   -5.49106
72280.0000   -4.98204
72320.0000   -5.98289
72360.0000   -6.61816
72400.0000   -6.22969
72440.0000   -5.20702
72480.0000   -6.80344
72520.0000   -6.48136
72560.0000   -6.31751
72600.0000   -5.22069
72640.0000   -5.42207
72680.0000   -5.86391
72720.0000   -6.46429
72760.0000   -6.13249
72800.0000   -5.86700
72840.0000   -6.38744
72880.0000   -5.86046
72920.0000   -5.77816
72960.0000   -6.66367
73000.0000   -6.46977
73040.0000   -6.55644
73080.0000   -6.18494
73120.0000   -5.83775
73160.0000   -5.98931
73200.0000   -6.40460
73240.0000   -5.77364
73280.0000   -5.49960
73320.0000   -5.66982
73360.0000   -6.19703
73400.0000   -6.39204
73440.0000   -5.55765
73480.0000   -5.84648
73520.0000   -6.39461
73560.0000   -6.46115
73600.0000   -6.20431
73640.0000   -5.68805
73680.0000   -5.48045
73720.0000   -5.54064
73760.0000   -5.54805
73800.0000   -5.93573
73840.0000   -5.46169
73880.0000   -5.11391
73920.0000   -5.31542
73960.0000   -5.70116
74000.0000   -5.95575
74040.0000   -5.67695
74080.0000   -5.76823
74120.0000   -5.89519
74160.0000   -6.34474
74200.0000   -6.39832
74240.0000   -6.00628
74280.0000   -7.14726
74320.0000   -6.31922
74360.0000   -6.62565
74400.0000   -6.53301
74440.0000   -7.02322
74480.0000   -6.08519
74520.0000   -7.04516
74560.0000   -5.31156
74600.0000   -5.69559
74640.0000   -6.53652
74680.0000   -5.45906
74720.0000   -5.79340
74760.0000   -6.29861
74800.0000   -6.19922
74840.0000   -6.45068
74880.0000   -5.64491
74920.0000   -5.77090
74960.0000   -6.70366
75000.0000   -5.82952
75040.0000   -5.64762
75080.0000   -6.88741
75120.0000   -5.48751
75160.0000   -5.77597
75200.0000   -6.40596
75240.0000   -6.28953
75280.0000   -5.64353
75320.0000   -6.29495
75360.0000   -6.53038
75400.0000   -6.06760
75440.0000   -5.96552
75480.0000   -5.77448
75520.0000   -5.89202
75560.0000   -4.72449
75600.0000   -6.12305
75640.0000   -6.04119
75680.0000   -5.77366
75720.0000   -5.81236
75760.0000   -6.20718
75800.0000   -5.68490
75840.0000   -6.77836
75880.0000   -6.35027
75920.0000   -5.77362
75960.0000   -6.86325
76000.0000   -6.74600
76040.0000   -6.12855
76080.0000   -5.55060
76120.0000   -5.27698
76160.0000   -5.20448
76200.0000   -5.44576
76240.0000   -5.51580
76280.0000   -5.55803
76320.0000   -4.98554
76360.0000   -5.88350
76400.0000   -5.85369
76440.0000   -5.99665
76480.0000   -6.25506
76520.0000   -6.31380
76560.0000   -5.69193
76600.0000   -7.13377
76640.0000   -6.28155
76680.0000   -5.84714
76720.0000   -5.09055
76760.0000   -5.49292
76800.0000   -6.06127
76840.0000   -6.35194
76880.0000   -6.33810
76920.0000   -6.00487
76960.0000   -7.60435
77000.0000   -5.95302
77040.0000   -6.64611
77080.0000   -5.35589
77120.0000   -6.06032
77160.0000   -5.92818
77200.0000   -5.85200
77240.0000   -6.14135
77280.0000   -5.11822
77320.0000   -6.13278
77360.0000   -5.05873
77400.0000   -4.75724
77440.0000   -5.82232
77480.0000   -5.77078
77520.0000   -5.46849
77560.0000   -5.68349
77600.0000   -6.99899
77640.0000   -7.33874
77680.0000   -5.76398
77720.0000   -6.08567
77760.0000   -7.20634
77800.0000   -6.55929
77840.0000   -5.95603
77880.0000   -5.60163
77920.0000   -6.08389
77960.0000   -5.27115
78000.0000   -5.04542
78040.0000   -4.68331
78080.0000   -4.89980
78120.0000   -6.33589
78160.0000   -5.26019
78200.0000   -6.02369
78240.0000   -6.41598
78280.0000   -5.20998
78320.0000   -6.30920
78360.0000   -5.68337
78400.0000   -5.19050
78440.0000   -5.36666
78480.0000   -5.35079
78520.0000   -5.25695
78560.0000   -5.61061
78600.0000   -5.66651
78640.0000   -5.73078
78680.0000   -6.03412
78720.0000   -5.08994
78760.0000   -6.63167
78800.0000   -5.81727
78840.0000   -6.98470
78880.0000   -5.85093
78920.0000   -6.61190
78960.0000   -6.18981
79000.0000   -6.58081
79040.0000   -5.43253
79080.0000   -6.29401
79120.0000   -6.28619
79160.0000   -8.06113
79200.0000   -6.19817
79240.0000   -6.45329
79280.0000   -6.19297
79320.0000   -6.50012
79360.0000   -6.05740
79400.0000   -6.92194
79440.0000   -6.40389
79480.0000   -7.28790
79520.0000   -7.42877
79560.0000   -6.63128
79600.0000   -7.68227
79640.0000   -7.45202
79680.0000   -7.10506
79720.0000   -7.89194
79760.0000   -7.50537
79800.0000   -7.64094
79840.0000   -7.38205
79880.0000   -6.65282
79920.0000   -7.52248
79960.0000   -6.76606
80000.0000   -6.43775
80040.0000   -6.12845
80080.0000   -5.78390
80120.0000   -5.98348
80160.0000   -5.81096
80200.0000   -6.47723
80240.0000   -7.16052
80280.0000   -6.93661
80320.0000   -6.63905
80360.0000   -6.28096
80400.0000   -5.48813
80440.0000   -6.61459
80480.0000   -6.34359
80520.0000   -6.86195
80560.0000   -7.07250
80600.0000   -6.82367
80640.0000   -7.10303
80680.0000   -6.38152
80720.0000   -5.39841
80760.0000   -6.33760
80800.0000   -5.11193
80840.0000   -5.64627
80880.0000   -6.29430
80920.0000   -6.44848
80960.0000   -6.33503
81000.0000   -7.12135
81040.0000   -5.88158
81080.0000   -6.24312
81120.0000   -5.55146
81160.0000   -5.64353
81200.0000   -5.41325
81240.0000   -6.03877
81280.0000   -6.01162
81320.0000   -5.42783
81360.0000   -5.68110
81400.0000   -4.08712
81440.0000   -5.61133
81480.0000   -5.94226
81520.0000   -6.66586
81560.0000   -5.23071
81600.0000   -4.90556
81640.0000   -5.52081
81680.0000   -5.69871
81720.0000   -6.04468
81760.0000   -6.26031
81800.0000   -6.60250
81840.0000   -5.68858
81880.0000   -6.22766
81920.0000   -5.88543
81960.0000   -6.47428
82000.0000   -6.46180
82040.0000   -5.16584
82080.0000   -5.69813
82120.0000   -5.56486
82160.0000   -6.22888
82200.0000   -5.50889
82240.0000   -5.92458
82280.0000   -5.45200
82320.0000   -4.96036
82360.0000   -6.55417
82400.0000   -5.79152
82440.0000   -5.30267
82480.0000   -5.38314
82520.0000   -4.80411
82560.0000   -5.86804
82600.0000   -5.82056
82640.0000   -5.60655
82680.0000   -5.75301
82720.0000   -5.79266
82760.0000   -5.44000
82800.0000   -4.59405
82840.0000   -5.32761
82880.0000   -4.72064
82920.0000   -6.53491
82960.0000   -5.45541
83000.0000   -5.06013
83040.0000   -5.04297
83080.0000   -5.30902
83120.0000   -4.95659
83160.0000   -4.71893
83200.0000   -5.27214
83240.0000   -5.41095
83280.0000   -5.36998
83320.0000   -4.87849
83360.0000   -4.00800
83400.0000   -4.28140
83440.0000   -4.55465
83480.0000   -4.53708
83520.0000   -5.82381
83560.0000   -4.79483
83600.0000   -5.27863
83640.0000   -4.91716
83680.0000   -6.09046
83720.0000   -4.92943
83760.0000   -4.84520
83800.0000   -5.56889
83840.0000   -5.71025
83880.0000   -5.77176
83920.0000   -5.01141
83960.0000   -4.73328
84000.0000   -5.60500
84040.0000   -6.03214
84080.0000   -6.31512
84120.0000   -5.76147
84160.0000   -5.43720
84200.0000   -4.84116
84240.0000   -5.51616
84280.0000   -4.68813
84320.0000   -6.03838
84360.0000   -5.75690
84400.0000   -5.61196
84440.0000   -6.66798
84480.0000   -5.43337
84520.0000   -5.60102
84560.0000   -4.42924
84600.0000   -6.27215
84640.0000   -5.49860
84680.0000   -6.23767
84720.0000   -5.68550
84760.0000   -5.12418
84800.0000   -5.72734
84840.0000   -6.01370
84880.0000   -6.03041
84920.0000   -5.88952
84960.0000   -5.30194
85000.0000   -5.21509
85040.0000   -5.14694
85080.0000   -5.03868
85120.0000   -5.43818
85160.0000   -5.15454
85200.0000   -4.78163
85240.0000   -4.82757
85280.0000   -5.51704
85320.0000   -5.51461
85360.0000   -4.76551
85400.0000   -5.15823
85440.0000   -5.26562
85480.0000   -4.85200
85520.0000   -4.59704
85560.0000   -5.49496
85600.0000   -4.82113
85640.0000   -5.16410
85680.0000   -4.72539
85720.0000   -4.98219
85760.0000   -4.67426
85800.0000   -4.85998
85840.0000   -4.89608
85880.0000   -5.62936
85920.0000   -5.19628
85960.0000   -4.95015
86000.0000   -4.82258
86040.0000   -4.79555
86080.0000   -4.02170
86120.0000   -5.30850
86160.0000   -5.47918
86200.0000   -5.63364
86240.0000   -6.32744
86280.0000   -5.47311
86320.0000   -5.03629
86360.0000   -5.38139
86400.0000   -5.13490
86440.0000   -5.29155
86480.0000   -5.16471
86520.0000   -5.43483
86560.0000   -5.09775
86600.0000   -5.09908
86640.0000   -5.70050
86680.0000   -4.71413
86720.0000   -5.07991
86760.0000   -5.40992
86800.0000   -4.33010
86840.0000   -4.19744
86880.0000   -4.42984
86920.0000   -4.38549
86960.0000   -4.45532
87000.0000   -4.79534
87040.0000   -4.30622
87080.0000   -5.32366
87120.0000   -4.54259
87160.0000   -4.59701
87200.0000   -5.18111
87240.0000   -4.55287
87280.0000   -5.33643
87320.0000   -5.06657
87360.0000   -5.75716
87400.0000   -4.49545
87440.0000   -5.65454
87480.0000   -4.84651
87520.0000   -5.18297
87560.0000   -5.64391
87600.0000   -4.84840
87640.0000   -5.54514
87680.0000   -5.74536
87720.0000   -5.88305
87760.0000   -5.98200
87800.0000   -5.81064
87840.0000   -6.10546
87880.0000   -5.21558
87920.0000   -5.26004
87960.0000   -6.05605
88000.0000   -5.52513
88040.0000   -6.09528
88080.0000   -5.75122
88120.0000   -5.90298
88160.0000   -5.10545
88200.0000   -6.09422
88240.0000   -5.99372
88280.0000   -6.72808
88320.0000   -6.00532
88360.0000   -6.03183
88400.0000   -6.21422
88440.0000   -5.99033
88480.0000   -5.97276
88520.0000   -5.95789
88560.0000   -5.81114
88600.0000   -6.72607
88640.0000   -5.77703
88680.0000   -5.54317
88720.0000   -6.43595
88760.0000   -5.56139
88800.0000   -5.24779
88840.0000   -5.56413
88880.0000   -6.05393
88920.0000   -5.72693
88960.0000   -5.50960
89000.0000   -5.40957
89040.0000   -6.80298
89080.0000   -5.52648
89120.0000   -5.69846
89160.0000   -5.94266
89200.0000   -5.66746
89240.0000   -5.76264
89280.0000   -4.60184
89320.0000   -4.79111
89360.0000   -5.81296
89400.0000   -5.94821
89440.0000   -5.88632
89480.0000   -5.75944
89520.0000   -5.55990
89560.0000   -5.14832
89600.0000   -5.57196
89640.0000   -4.62458
89680.0000   -5.81072
89720.0000   -5.50073
89760.0000   -6.40955
89800.0000   -4.97786
89840.0000   -6.32921
89880.0000   -5.94156
89920.0000   -5.95485
89960.0000   -6.49775
90000.0000   -5.78144
90040.0000   -5.79366
90080.0000   -5.68870
90120.0000   -5.79767
90160.0000   -6.49039
90200.0000   -5.44743
90240.0000   -6.09809
90280.0000   -5.91046
90320.0000   -5.75156
90360.0000   -5.60189
90400.0000   -5.55766
90440.0000   -5.88511
90480.0000   -5.17574
90520.0000   -5.27594
90560.0000   -5.42032
90600.0000   -4.91465
90640.0000   -5.78794
90680.0000   -4.81695
90720.0000   -5.86599
90760.0000   -5.21588
90800.0000   -4.53006
90840.0000   -4.57940
90880.0000   -5.36678
90920.0000   -5.22408
90960.0000   -5.07324
91000.0000   -5.66803
91040.0000   -5.90398
91080.0000   -5.52064
91120.0000   -5.91067
91160.0000   -4.93615
91200.0000   -4.97370
91240.0000   -6.59796
91280.0000   -5.92501
91320.0000   -4.91311
91360.0000   -5.59273
91400.0000   -5.93220
91440.0000   -5.35583
91480.0000   -5.75909
91520.0000   -5.33358
91560.0000   -5.59228
91600.0000   -4.47402
91640.0000   -4.99915
91680.0000   -4.61583
91720.0000   -4.98482
91760.0000   -5.54068
91800.0000   -6.12304
91840.0000   -6.01807
91880.0000   -6.33582
91920.0000   -5.30383
91960.0000   -5.53156
92000.0000   -5.78229
92040.0000   -5.67572
92080.0000   -5.43175
92120.0000   -5.00317
92160.0000   -5.09545
92200.0000   -5.34620
92240.0000   -5.02366
92280.0000   -4.12805
92320.0000   -5.25548
92360.0000   -5.46245
92400.0000   -5.68367
92440.0000   -5.87707
92480.0000   -5.53315
92520.0000   -6.31548
92560.0000   -5.98355
92600.0000   -5.41254
92640.0000   -6.25377
92680.0000   -5.54382
92720.0000   -5.56994
92760.0000   -5.27663
92800.0000   -5.32110
92840.0000   -4.87642
92880.0000   -5.92530
92920.0000   -6.59028
92960.0000   -4.81874
93000.0000   -5.01552
93040.0000   -4.78042
93080.0000   -4.49791
93120.0000   -5.28663
93160.0000   -5.27235
93200.0000   -5.04480
93240.0000   -5.66296
93280.0000   -4.97857
93320.0000   -6.36637
93360.0000   -4.63220
93400.0000   -4.72435
93440.0000   -5.48104
93480.0000   -5.10222
93520.0000   -4.64561
93560.0000   -4.92760
93600.0000   -4.90041
93640.0000   -3.96390
93680.0000   -4.84548
93720.0000   -4.45881
93760.0000   -5.62000
93800.0000   -3.99621
93840.0000   -4.74067
93880.0000   -4.28065
93920.0000   -5.46606
93960.0000   -6.22093
94000.0000   -4.56299
94040.0000   -5.67446
94080.0000   -5.18187
94120.0000   -5.14461
94160.0000   -6.35819
94200.0000   -5.53436
94240.0000   -5.80312
94280.0000   -5.24505
94320.0000   -5.39705
94360.0000   -5.15291
94400.0000   -4.99567
94440.0000   -4.80864
94480.0000   -4.63298
94520.0000   -3.72504
94560.0000   -5.11349
94600.0000   -4.67235
94640.0000   -4.49828
94680.0000   -4.46032
94720.0000   -4.29218
94760.0000   -4.73809
94800.0000   -4.42716
94840.0000   -4.73568
94880.0000   -4.64127
94920.0000   -4.73690
94960.0000   -5.39538
95000.0000   -5.45192
95040.0000   -5.95912
95080.0000   -5.31308
95120.0000   -5.52380
95160.0000   -5.25069
95200.0000   -5.47901
95240.0000   -4.36392
95280.0000   -4.92940
95320.0000   -5.35173
95360.0000   -6.37106
95400.0000   -6.19141
95440.0000   -5.70336
95480.0000   -5.97257
95520.0000   -6.57655
95560.0000   -6.68978
95600.0000   -6.12170
95640.0000   -5.37847
95680.0000   -5.68092
95720.0000   -6.29721
95760.0000   -5.73498
95800.0000   -5.95772
95840.0000   -6.02452
95880.0000   -5.30281
95920.0000   -5.99101
95960.0000   -5.70995
96000.0000   -5.96241
96040.0000   -6.48863
96080.0000   -5.61336
96120.0000   -6.02212
96160.0000   -4.98168
96200.0000   -6.06591
96240.0000   -5.25091
96280.0000   -4.59965
96320.0000   -4.52007
96360.0000   -4.82753
96400.0000   -5.56946
96440.0000   -6.44286
96480.0000   -5.88479
96520.0000   -4.94534
96560.0000   -5.69972
96600.0000   -5.29455
96640.0000   -4.80483
96680.0000   -3.96877
96720.0000   -4.52315
96760.0000   -5.28760
96800.0000   -4.35699
96840.0000   -4.55076
96880.0000   -4.11165
96920.0000   -5.22764
96960.0000   -5.21994
97000.0000   -4.88381
97040.0000   -4.50281
97080.0000   -4.90466
97120.0000   -4.20133
97160.0000   -4.22554
97200.0000   -4.11112
97240.0000   -4.89500
97280.0000   -4.62838
97320.0000   -3.93946
97360.0000   -4.03282
97400.0000   -4.18312
97440.0000   -3.55253
97480.0000   -3.94022
97520.0000   -3.34205
97560.0000   -4.24485
97600.0000   -3.26012
97640.0000   -2.93904
97680.0000   -3.35117
97720.0000   -3.29394
97760.0000   -3.27949
97800.0000   -2.92536
97840.0000   -2.62988
97880.0000   -3.05193
97920.0000   -2.62147
97960.0000   -2.95855
98000.0000   -3.11629
98040.0000   -2.84849
98080.0000   -2.45604
98120.0000   -3.60344
98160.0000   -3.01227
98200.0000   -1.60277
98240.0000   -1.74837
98280.0000   -1.38175
98320.0000   -2.08853
98360.0000   -2.25322
98400.0000   -2.55517
98440.0000   -1.51302
98480.0000   -2.00558
98520.0000   -2.32336
98560.0000   -2.87951
98600.0000   -1.84634
98640.0000   -1.28732
98680.0000   -2.78771
98720.0000   -1.79045
98760.0000   -1.28072
98800.0000   -1.23866
98840.0000   -0.65295
98880.0000   -2.24712
98920.0000   -2.30304
98960.0000   -2.06884
99000.0000   -1.54196
99040.0000   -0.70236
99080.0000   -0.81777
99120.0000   -1.16504
99160.0000   -1.64548
99200.0000   -1.40157
99240.0000   -2.17098
99280.0000   -1.78873
99320.0000   -2.40377
99360.0000   -2.35104
99400.0000   -2.53591
99440.0000   -2.46061
99480.0000   -1.85388
99520.0000   -1.76511
99560.0000   -1.48713
99600.0000   -2.78481
99640.0000   -2.82729
99680.0000   -3.11389
99720.0000   -3.01155
99760.0000   -2.68783
99800.0000   -2.37482
99840.0000   -1.86178
99880.0000   -2.16782
99920.0000   -1.55367
99960.0000   -1.67385
100000.0000   -1.80697
100040.0000   -1.82456
100080.0000   -2.15215
100120.0000   -0.89152
100160.0000   -1.83194
100200.0000   -1.71658
100240.0000   -1.70541
100280.0000   -1.27544
100320.0000   -2.11288
100360.0000   -1.48417
100400.0000   -1.53516
100440.0000   -1.58347
100480.0000   -2.02989
100520.0000   -3.68483
100560.0000   -2.50255
100600.0000   -2.56802
100640.0000   -2.85081
100680.0000   -2.81061
100720.0000   -1.31758
100760.0000   -1.91627
100800.0000   -1.94629
100840.0000   -0.88505
100880.0000   -0.32052
100920.0000   -0.15116
100960.0000   -0.55226
101000.0000   -1.57771
101040.0000   -1.71292
101080.0000   -2.30044
101120.0000   -1.58093
101160.0000   -1.67806
101200.0000   -0.47174
101240.0000   -1.74348
101280.0000   -2.01026
101320.0000   -1.14092
101360.0000   -1.36968
101400.0000   -1.78579
101440.0000   -1.38232
101480.0000   -1.09170
101520.0000   -2.53279
101560.0000   -2.53586
101600.0000   -1.70829
101640.0000   -2.08829
101680.0000   -1.48942
101720.0000   -2.33958
101760.0000   -1.68371
101800.0000   -2.24989
101840.0000   -0.34591
101880.0000   -0.46600
101920.0000   -0.76566
101960.0000   -1.32417
102000.0000   -1.14667
102040.0000   -1.53764
102080.0000   -1.20698
102120.0000   -1.37136
102160.0000   -1.15316
102200.0000   -1.34157
102240.0000   -0.66094
102280.0000   -1.38239
102320.0000    0.22579
102360.0000   -0.98108
102400.0000   -0.52446
102440.0000   -0.43702
102480.0000   -0.04136
102520.0000   -0.33194
102560.0000   -0.43465
102600.0000   -1.48123
102640.0000   -1.49167
102680.0000   -0.36676
102720.0000   -0.78662
102760.0000   -1.12958
102800.0000   -1.26341
102840.0000   -0.85765
102880.0000   -1.50809
102920.0000   -1.97343
102960.0000   -1.71599
103000.0000   -0.71535
103040.0000   -1.11154
103080.0000   -1.46488
103120.0000   -0.82156
103160.0000   -0.18579
103200.0000   -0.86580
103240.0000   -1.16925
103280.0000   -0.98921
103320.0000   -1.90407
103360.0000   -1.41458
103400.0000   -1.72144
103440.0000   -2.40676
103480.0000   -1.88527
103520.0000   -1.63422
103560.0000   -2.00610
103600.0000   -0.93906
103640.0000   -1.49025
103680.0000   -1.74324
103720.0000   -1.62872
103760.0000   -2.04004
103800.0000   -1.98685
103840.0000   -1.40531
103880.0000   -1.43901
103920.0000   -0.92354
103960.0000   -0.84630
104000.0000   -1.10792
104040.0000   -1.20903
104080.0000   -1.03542
104120.0000   -1.11752
104160.0000   -0.97397
104200.0000   -0.97661
104240.0000   -1.96529
104280.0000   -1.69549
104320.0000   -0.91193
104360.0000   -1.42669
104400.0000   -1.27687
104440.0000   -1.10153
104480.0000   -0.48649
104520.0000   -0.37839
104560.0000   -1.55235
104600.0000   -0.53942
104640.0000   -0.18794
104680.0000   -1.41874
104720.0000   -0.40079
104760.0000   -0.72845
104800.0000   -1.85954
104840.0000   -1.44031
104880.0000   -1.16382
104920.0000   -0.37985
104960.0000   -0.77376
105000.0000   -0.85490
105040.0000   -0.36876
105080.0000    0.22873
105120.0000   -0.27695
105160.0000   -1.02769
105200.0000   -1.80047
105240.0000   -2.28475
105280.0000   -1.87667
105320.0000   -1.41953
105360.0000   -2.08403
105400.0000   -2.02275
105440.0000   -2.24826
105480.0000   -1.20891
105520.0000   -1.32601
105560.0000   -1.16298
105600.0000   -1.75172
105640.0000   -1.69781
105680.0000   -1.17035
105720.0000   -1.26379
105760.0000   -0.98330
105800.0000   -1.76367
105840.0000   -0.91988
105880.0000   -0.98326
105920.0000   -1.29590
105960.0000   -1.49818
106000.0000   -0.68249
106040.0000   -0.15243
106080.0000   -0.57254
106120.0000   -1.02436
106160.0000   -1.63826
106200.0000   -1.37322
106240.0000   -0.96398
106280.0000   -0.67476
106320.0000   -1.10550
106360.0000   -1.08611
106400.0000   -0.68627
106440.0000   -1.23893
106480.0000   -0.63482
106520.0000   -0.97050
106560.0000   -1.20568
106600.0000   -1.40828
106640.0000   -1.03353
106680.0000   -1.08594
106720.0000   -1.64256
106760.0000   -1.27844
106800.0000   -2.06336
106840.0000   -0.72483
106880.0000   -1.09053
106920.0000   -1.18596
106960.0000   -1.10963
107000.0000   -1.19590
107040.0000   -0.42272
107080.0000   -0.32376
107120.0000    0.10287
107160.0000   -0.43874
107200.0000    0.94981
107240.0000   -0.21566
107280.0000    0.40812
107320.0000   -0.18090
107360.0000    0.06353
107400.0000   -0.74758
107440.0000   -0.52695
107480.0000    0.23032
107520.0000   -0.73256
107560.0000   -0.77425
107600.0000   -0.36009
107640.0000    0.52449
107680.0000   -0.00163
107720.0000   -0.38780
107760.0000   -0.61053
107800.0000   -0.74372
107840.0000   -0.67498
107880.0000   -0.11813
107920.0000   -0.95932
107960.0000    0.53925
108000.0000    0.33508
108040.0000    0.57337
108080.0000   -0.29107
108120.0000   -0.21475
108160.0000   -0.47550
108200.0000    0.45266
108240.0000   -0.52328
108280.0000   -0.06275
108320.0000    0.23520
108360.0000   -0.07353
108400.0000   -0.24225
108440.0000    0.23775
108480.0000    0.30433
108520.0000    0.36008
108560.0000    0.69513
108600.0000    0.07619
108640.0000   -0.54221
108680.0000    0.30566
108720.0000    0.83402
108760.0000    0.88338
108800.0000    0.78515
108840.0000    2.00490
108880.0000    0.94446
108920.0000    0.76855
108960.0000    1.73814
109000.0000    2.33124
109040.0000    1.16346
109080.0000    0.59108
109120.0000    1.82755
109160.0000    1.69318
109200.0000    1.93335
109240.0000    1.13355
109280.0000    1.13474
109320.0000    0.05369
109360.0000    1.19549
109400.0000    1.27818
109440.0000    1.78818
109480.0000    1.18699
109520.0000    1.75760
109560.0000    1.74577
109600.0000    1.19933
109640.0000    1.83540
109680.0000    0.87839
109720.0000    0.78007
109760.0000    0.69751
109800.0000    0.56727
109840.0000    0.69241
109880.0000    1.47860
109920.0000    1.67581
109960.0000    1.26387
110000.0000    1.49647
110040.0000    1.73852
110080.0000    0.95466
110120.0000    0.39048
110160.0000    1.64659
110200.0000    1.28206
110240.0000    0.35032
110280.0000    1.03987
110320.0000    0.78912
110360.0000    0.74043
110400.0000    0.68466
110440.0000   -0.18360
110480.0000    0.87649
110520.0000    0.88516
110560.0000    2.06733
110600.0000    1.28734
110640.0000    1.52133
110680.0000    1.78620
110720.0000    0.88511
110760.0000    0.78691
110800.0000    0.51122
110840.0000    1.04078
110880.0000    0.90095
110920.0000    2.36008
110960.0000    1.18194
111000.0000    1.24729
111040.0000    0.96504
111080.0000    1.42796
111120.0000    0.78060
111160.0000    1.95857
111200.0000    1.40862
111240.0000    0.79471
111280.0000    0.87671
111320.0000    1.96106
111360.0000    0.99463
111400.0000    1.14042
111440.0000    1.34076
111480.0000    0.86995
111520.0000    0.65895
111560.0000    1.45219
111600.0000    0.57300
111640.0000    0.48280
111680.0000    0.45002
111720.0000    1.03577
111760.0000    1.63907
111800.0000    2.14594
111840.0000    1.40270
111880.0000    1.29079
111920.0000    0.71710
111960.0000    0.67070
112000.0000    0.64583
112040.0000    0.40210
112080.0000    0.13431
112120.0000    0.20342
112160.0000   -0.05958
112200.0000    1.15542
112240.0000    0.18146
112280.0000    0.84426
112320.0000    0.59640
112360.0000    1.09251
112400.0000    0.58495
112440.0000    0.78489
112480.0000    0.86967
112520.0000    1.58440
112560.0000    0.64949
112600.0000   -0.03728
112640.0000    0.39346
112680.0000    0.41341
112720.0000    1.81394
112760.0000    0.82769
112800.0000    0.33132
112840.0000    0.85414
112880.0000    0.82664
112920.0000   -0.00144
112960.0000    1.16191
113000.0000    1.11796
113040.0000    1.46033
113080.0000    1.87463
113120.0000    0.57730
113160.0000    0.51665
113200.0000    0.00357
113240.0000    0.45190
113280.0000    0.16588
113320.0000    0.49364
113360.0000    0.26404
113400.0000    1.26051
113440.0000    1.11471
113480.0000    0.71876
113520.0000    1.27334
113560.0000    1.66187
113600.0000    1.15667
113640.0000    0.40908
113680.0000    1.13494
113720.0000    1.22539
113760.0000    1.16759
113800.0000    2.23316
113840.0000    1.83870
113880.0000    1.63201
113920.0000    2.43001
113960.0000    2.96018
114000.0000    1.79985
114040.0000    1.22213
114080.0000    2.13669
114120.0000    0.95124
114160.0000    0.80749
114200.0000    1.27725
114240.0000    2.09347
114280.0000    1.05652
114320.0000    2.32145
114360.0000    1.47491
114400.0000    2.21240
114440.0000    1.75312
114480.0000    1.33165
114520.0000    1.31244
114560.0000    1.34246
114600.0000    0.65632
114640.0000    0.38247
114680.0000    1.37273
114720.0000    1.41728
114760.0000    1.68512
114800.0000    1.83234
114840.0000    0.69067
114880.0000    1.17457
114920.0000    2.41469
114960.0000    1.60676
115000.0000    1.17302
115040.0000    0.87487
115080.0000    0.65661
115120.0000    1.17903
115160.0000    0.68074
115200.0000    0.97606
115240.0000    0.96287
115280.0000    1.17359
115320.0000    0.66714
115360.0000    0.73889
115400.0000    0.44433
115440.0000    0.75971
115480.0000    0.75273
115520.0000    0.72547
115560.0000    0.75697
115600.0000    0.50260
115640.0000    0.33619
115680.0000    1.40372
115720.0000    1.26762
115760.0000    1.06511
115800.0000    0.75745
115840.0000    2.01535
115880.0000    1.62915
115920.0000    1.37297
115960.0000    1.53986
116000.0000    1.05487
116040.0000    1.32683
116080.0000    0.33776
116120.0000    0.65874
116160.0000    0.47535
116200.0000   -0.12536
116240.0000    0.96583
116280.0000    0.63497
116320.0000    0.43686
116360.0000    1.35842
116400.0000    1.23136
116440.0000    0.90235
116480.0000    1.91369
116520.0000    1.36345
116560.0000    1.22605
116600.0000   -0.14419
116640.0000    0.34851
116680.0000    0.99108
116720.0000    0.34606
116760.0000    0.72046
116800.0000    0.43862
116840.0000    0.13591
116880.0000    1.20216
116920.0000    1.35305
116960.0000    1.91262
117000.0000    1.41291
117040.0000    1.20510
117080.0000    1.43687
117120.0000    1.11910
117160.0000    0.84802
117200.0000    1.13857
117240.0000    1.70614
117280.0000    0.14869
117320.0000    1.61808
117360.0000    0.98799
117400.0000    1.40737
117440.0000    1.26362
117480.0000    1.58553
117520.0000    1.75797
117560.0000    1.59657
117600.0000    1.61770
117640.0000    1.82414
117680.0000    1.26036
117720.0000    1.18794
117760.0000    1.56384
117800.0000    1.77107
117840.0000    1.80157
117880.0000    1.23292
117920.0000    1.57443
117960.0000    1.76735
118000.0000    2.54275
118040.0000    2.02779
118080.0000    1.81663
118120.0000    1.54804
118160.0000    1.52253
118200.0000    1.73907
118240.0000    1.54211
118280.0000    0.61223
118320.0000    1.25056
118360.0000    1.52297
118400.0000    1.24635
118440.0000    0.49666
118480.0000    0.68440
118520.0000    1.19793
118560.0000    0.65140
118600.0000    0.62683
118640.0000    0.96477
118680.0000    1.11787
118720.0000    0.93804
118760.0000    1.04946
118800.0000    1.60957
118840.0000    1.74884
118880.0000    1.31416
118920.0000    1.28589
118960.0000    1.61936
119000.0000    0.91823
119040.0000    0.51288
119080.0000    0.39267
119120.0000    1.14672
119160.0000    0.71598
119200.0000    1.35017
119240.0000    1.61989
119280.0000    1.65915
119320.0000    1.20881
119360.0000    1.06745
119400.0000    1.19809
119440.0000    0.62163
119480.0000    0.55267
119520.0000   -0.38022
119560.0000    0.20100
119600.0000    0.37937
119640.0000    0.75138
119680.0000    1.00158
119720.0000    0.72861
119760.0000   -0.38637
119800.0000    0.40161
119840.0000    0.50755
119880.0000    1.01747
119920.0000    1.45041
119960.0000    1.69358
120000.0000    0.86201
120040.0000    1.32385
120080.0000    1.27111
120120.0000    1.37971
120160.0000    1.87304
120200.0000    1.24417
120240.0000    0.99656
120280.0000    1.66273
120320.0000    1.39038
120360.0000    1.23927
120400.0000    1.66781
120440.0000    1.04104
120480.0000    1.16930
120520.0000    0.45901
120560.0000    1.35599
120600.0000    0.71310
120640.0000    1.07006
120680.0000    0.98528
120720.0000    1.81491
120760.0000    0.13409
120800.0000    0.57859
120840.0000    2.08824
120880.0000    1.45818
120920.0000    1.39380
120960.0000    0.81432
121000.0000    0.63184
121040.0000    2.37779
121080.0000    0.60181
121120.0000    1.57608
121160.0000    0.56402
121200.0000    0.01844
121240.0000    0.14510
121280.0000    0.49475
121320.0000    0.51811
121360.0000   -0.07850
121400.0000    0.49552
121440.0000    1.19032
121480.0000    0.55277
121520.0000    0.19791
121560.0000    0.12898
121600.0000    0.27006
121640.0000    0.71671
121680.0000    1.13031
121720.0000    0.27352
121760.0000    0.83618
121800.0000    0.59846
121840.0000   -0.11056
121880.0000   -0.10388
121920.0000   -0.08307
121960.0000    0.33281
122000.0000    1.27641
122040.0000    0.96586
122080.0000    1.06374
122120.0000    0.97854
122160.0000    0.33554
122200.0000    1.24234
122240.0000    0.87874
122280.0000    1.10235
122320.0000    1.08715
122360.0000    1.68537
122400.0000    0.72394
122440.0000    0.66880
122480.0000    0.93639
122520.0000    0.75372
122560.0000    1.30791
122600.0000    1.01216
122640.0000    1.01243
122680.0000    0.10497
122720.0000    1.26521
122760.0000    0.14711
122800.0000    0.25443
122840.0000    0.39315
122880.0000    0.47590
122920.0000    0.38314
122960.0000    0.37899
123000.0000   -0.78642
123040.0000    0.44290
123080.0000   -0.01302
123120.0000    0.63471
123160.0000    0.78965
123200.0000    1.52758
123240.0000    0.63389
123280.0000    1.98251
123320.0000    1.19644
123360.0000    1.20591
123400.0000    1.16124
123440.0000    0.60122
123480.0000    0.63277
123520.0000   -0.03762
123560.0000   -0.44721
123600.0000    1.39172
123640.0000    0.61479
123680.0000    1.69907
123720.0000    1.03125
123760.0000    1.01867
123800.0000    0.73593
123840.0000   -0.42779
123880.0000   -0.04273
123920.0000    0.08795
123960.0000    0.32324
124000.0000   -0.08941
124040.0000    1.86386
124080.0000    0.50746
124120.0000    0.79390
124160.0000    1.24085
124200.0000    0.68576
124240.0000    1.46360
124280.0000    0.44355
124320.0000    0.83687
124360.0000    0.43961
124400.0000    1.33858
124440.0000    0.67989
124480.0000    1.20405
124520.0000    0.04615
124560.0000    0.91017
124600.0000   -0.21603
124640.0000    0.26637
124680.0000    0.76940
124720.0000    0.51690
124760.0000    0.33488
124800.0000    1.08371
124840.0000    0.14331
124880.0000    0.56590
124920.0000    0.20797
124960.0000   -0.70806
125000.0000   -0.70795
125040.0000    0.76650
125080.0000    0.43921
125120.0000    1.12761
125160.0000    0.54526
125200.0000    0.82643
125240.0000    0.90385
125280.0000    0.30961
125320.0000    0.68248
125360.0000    1.01339
125400.0000    1.08968
125440.0000    1.01295
125480.0000    0.96134
125520.0000    1.06077
125560.0000    0.04419
125600.0000    0.93650
125640.0000    0.60488
125680.0000    0.63625
125720.0000    0.45441
125760.0000    1.21351
125800.0000    0.70115
125840.0000    0.47299
125880.0000    1.32049
125920.0000    0.48233
125960.0000    0.82430
126000.0000    1.69132
126040.0000    0.10663
126080.0000    0.73840
126120.0000    0.99279
126160.0000    0.30854
126200.0000    0.06765
126240.0000    0.24745
126280.0000    0.50411
126320.0000    0.57704
126360.0000    0.53174
126400.0000    0.49118
126440.0000    0.56411
126480.0000    0.44391
126520.0000    0.93881
126560.0000    0.22442
126600.0000    0.05247
126640.0000    0.48520
126680.0000    0.31722
126720.0000    0.75066
126760.0000    0.75140
126800.0000    0.47809
126840.0000    0.94224
126880.0000    1.33541
126920.0000    1.57559
126960.0000   -0.02430
127000.0000    1.12926
127040.0000    0.97862
127080.0000    1.00342
127120.0000    0.47521
127160.0000    0.16446
127200.0000    0.68357
127240.0000    0.45684
127280.0000   -0.19417
127320.0000    0.03457
127360.0000   -0.06149
127400.0000    1.05860
127440.0000    0.66224
127480.0000    1.13657
127520.0000    1.69043
127560.0000    1.73496
127600.0000    1.25785
127640.0000    0.51050
127680.0000    0.55697
127720.0000    0.28442
127760.0000    1.40913
127800.0000    1.03783
127840.0000    0.52133
127880.0000    1.42944
127920.0000    0.50904
127960.0000   -0.22868
128000.0000    0.50878
128040.0000    0.44116
128080.0000    0.54183
128120.0000    0.56395
128160.0000    0.84758
128200.0000    0.09800
128240.0000    1.42759
128280.0000    1.76922
128320.0000   -0.04819
128360.0000    0.05030
128400.0000    0.26379
128440.0000    1.67783
128480.0000    0.71253
128520.0000    0.88615
128560.0000    0.88599
128600.0000    1.18801
128640.0000    1.11289
128680.0000   -0.52766
128720.0000   -0.08038
128760.0000    0.04243
128800.0000   -0.34526
128840.0000   -0.30629
128880.0000    0.37224
128920.0000   -0.04346
128960.0000    0.77697
129000.0000    0.68233
129040.0000    0.40893
129080.0000    0.37717
129120.0000   -0.18562
129160.0000    0.15258
129200.0000    0.04365
129240.0000    0.55952
129280.0000    0.11718
129320.0000    1.17261
129360.0000    0.64642
129400.0000    0.59294
129440.0000    1.58740
129480.0000    1.30417
129520.0000    0.72948
129560.0000    0.97898
129600.0000    0.27323
129640.0000    0.70465
129680.0000   -0.07003
129720.0000    0.54699
129760.0000    0.14852
129800.0000    0.98899
129840.0000    1.12365
129880.0000    0.54163
129920.0000    0.88581
129960.0000    0.25702
130000.0000    0.30074
130040.0000    0.50605
130080.0000    0.60344
130120.0000    0.46043
130160.0000   -0.14110
130200.0000    0.02383
130240.0000    0.50262
130280.0000    0.26182
130320.0000    0.30965
130360.0000   -0.35557
130400.0000   -0.60657
130440.0000   -0.19314
130480.0000   -0.49844
130520.0000    0.09736
130560.0000    1.41810
130600.0000    1.06800
130640.0000    1.05397
130680.0000    0.54218
130720.0000    1.30012
130760.0000    0.11797
130800.0000    0.16019
130840.0000    0.64362
130880.0000    0.06411
130920.0000    0.36769
130960.0000    1.42654
131000.0000    1.48946
131040.0000    0.84019
131080.0000    0.84932
131120.0000    0.49004
131160.0000    1.06598
131200.0000    1.43091
131240.0000    1.70488
131280.0000    1.44744
131320.0000    1.10249
131360.0000    1.52974
131400.0000    0.63704
131440.0000    0.99445
131480.0000    0.80315
131520.0000    0.38653
131560.0000    1.06547
131600.0000    1.48390
131640.0000    0.91295
131680.0000    0.56342
131720.0000    0.82676
131760.0000    1.20372
131800.0000    0.30436
131840.0000    0.61993
131880.0000    0.89645
131920.0000    0.58561
131960.0000    1.95764
132000.0000    1.04878
132040.0000    1.61952
132080.0000    0.75458
132120.0000    0.97325
132160.0000    0.81380
132200.0000    1.18587
132240.0000    0.93686
132280.0000    1.28151
132320.0000    1.16301
132360.0000    1.19163
132400.0000    1.39939
132440.0000    1.02746
132480.0000    1.54114
132520.0000    0.85483
132560.0000    0.40966
132600.0000    0.21309
132640.0000    1.14605
132680.0000    0.66477
132720.0000    0.61770
132760.0000    0.81964
132800.0000    0.52031
132840.0000    0.73509
132880.0000    0.94996
132920.0000    0.66378
132960.0000    0.43685
133000.0000    0.27015
133040.0000    0.27028
133080.0000    0.06199
133120.0000    0.44580
133160.0000    0.25437
133200.0000    0.17747
133240.0000    0.54164
133280.0000    0.87218
133320.0000    0.11985
133360.0000    0.56645
133400.0000    0.72214
133440.0000    0.05398
133480.0000    0.42441
133520.0000    1.12926
133560.0000    0.04784
133600.0000    0.68807
133640.0000    0.63289
133680.0000    0.71426
133720.0000    0.95746
133760.0000    1.26947
133800.0000    0.91715
133840.0000    1.10335
133880.0000   -0.10969
133920.0000    1.15392
133960.0000   -0.33593
134000.0000    0.58215
134040.0000    0.99029
134080.0000    0.14834
134120.0000    0.25335
134160.0000   -0.45230
134200.0000   -0.14221
134240.0000    0.03900
134280.0000   -0.22909
134320.0000    1.03694
134360.0000   -0.50679
134400.0000    0.90869
134440.0000    0.13986
134480.0000   -0.03693
134520.0000    1.88297
134560.0000    2.05291
134600.0000    1.09175
134640.0000    0.55550
134680.0000    0.35600
134720.0000    0.16275
134760.0000   -0.42814
134800.0000    0.33583
134840.0000    0.44971
134880.0000    0.33629
134920.0000   -0.01564
134960.0000    0.24006
135000.0000   -0.59533
135040.0000    0.05896
135080.0000    0.66575
135120.0000    1.29857
135160.0000    0.54389
135200.0000   -0.07053
135240.0000    0.09150
135280.0000    0.72285
135320.0000    0.92182
135360.0000    0.54001
135400.0000   -0.29573
135440.0000   -0.07793
135480.0000    0.01543
135520.0000    0.15550
135560.0000    0.21383
135600.0000    0.81110
135640.0000   -0.13319
135680.0000   -0.33864
135720.0000   -0.46216
135760.0000    1.09464
135800.0000   -0.37689
135840.0000   -0.39055
135880.0000    0.26366
135920.0000    0.02691
135960.0000    0.35438
136000.0000    0.70043
136040.0000    0.88251
136080.0000    0.76739
136120.0000    0.94687
136160.0000    0.21319
136200.0000    0.38218
136240.0000    0.72671
136280.0000    0.00790
136320.0000    1.41935
136360.0000    1.00287
136400.0000    0.73033
136440.0000    0.96295
136480.0000    1.90848
136520.0000    0.95667
136560.0000    1.52232
136600.0000    2.36471
136640.0000    1.46603
136680.0000    2.89914
136720.0000    1.32748
136760.0000    1.19876
136800.0000    1.55437
136840.0000    1.93023
136880.0000    1.20555
136920.0000    1.36306
136960.0000    1.96049
137000.0000    1.78031
137040.0000    1.44614
137080.0000    1.79648
137120.0000    1.62584
137160.0000    1.36462
137200.0000    1.11506
137240.0000    1.15343
137280.0000    1.01224
137320.0000    0.41790
137360.0000    2.00769
137400.0000    1.45994
137440.0000    1.39276
137480.0000    1.16547
137520.0000    1.73295
137560.0000    0.98614
137600.0000    1.41887
137640.0000    1.25194
137680.0000    1.82703
137720.0000    1.14003
137760.0000    0.63788
137800.0000    0.49964
137840.0000    0.33158
137880.0000    0.60088
137920.0000    0.46149
137960.0000    0.78147
138000.0000    0.43080
138040.0000    0.17019
138080.0000    0.06918
138120.0000    0.43087
138160.0000    1.02802
138200.0000    1.27976
138240.0000    0.14828
138280.0000   -0.38271
138320.0000    0.69200
138360.0000    0.15643
138400.0000    0.66951
138440.0000    0.35964
138480.0000    0.31933
138520.0000    0.57781
138560.0000    0.49530
138600.0000    0.04401
138640.0000    0.03671
138680.0000   -0.00512
138720.0000    0.60713
138760.0000    0.28326
138800.0000    0.88377
138840.0000    0.90119
138880.0000    0.15064
138920.0000    0.48974
138960.0000    0.58718
139000.0000    1.21159
139040.0000   -0.44934
139080.0000   -0.16948
139120.0000    0.46370
139160.0000    0.34317
139200.0000    0.70061
139240.0000    0.39282
139280.0000    0.44302
139320.0000    0.25969
139360.0000   -0.35343
139400.0000   -0.27390
139440.0000    0.24597
139480.0000    1.01183
139520.0000    0.63315
139560.0000   -0.33659
139600.0000   -0.17368
139640.0000    0.05998
139680.0000   -0.39926
139720.0000    0.23309
139760.0000    0.58845
139800.0000    0.77268
139840.0000    0.29573
139880.0000    0.20497
139920.0000   -0.46509
139960.0000   -0.01615
140000.0000    0.29811
140040.0000    0.70459
140080.0000    0.65069
140120.0000    0.79720
140160.0000    0.90306
140200.0000   -0.21238
140240.0000    0.68465
140280.0000    0.47465
140320.0000    0.62653
140360.0000    0.01332
140400.0000    0.36027
140440.0000    0.74292
140480.0000   -0.24473
140520.0000    0.58639
140560.0000    0.49328
140600.0000    0.67803
140640.0000    1.24594
140680.0000    1.54177
140720.0000    1.31783
140760.0000    1.63364
140800.0000    0.58187
140840.0000    1.17272
140880.0000    0.32772
140920.0000   -0.00425
140960.0000    0.37073
141000.0000    0.71638
141040.0000    0.28166
141080.0000    0.21232
141120.0000    0.66096
141160.0000    0.42027
141200.0000   -0.03694
141240.0000   -0.07539
141280.0000   -0.42199
141320.0000   -0.53377
141360.0000    1.13272
141400.0000    0.02752
141440.0000    0.35462
141480.0000   -0.14313
141520.0000   -0.55380
141560.0000    0.67666
141600.0000    1.04846
141640.0000    0.31830
141680.0000    0.55770
141720.0000    0.63024
141760.0000    0.80175
141800.0000    0.55873
141840.0000    0.64654
141880.0000    0.12819
141920.0000    0.19757
141960.0000    0.10866
142000.0000   -0.01172
142040.0000   -0.44946
142080.0000    0.32560
142120.0000    0.01016
142160.0000   -0.23788
142200.0000    0.58238
142240.0000    0.10429
142280.0000    0.23545
142320.0000    0.04513
142360.0000    0.83670
142400.0000   -0.16755
142440.0000    0.10314
142480.0000    0.53790
142520.0000   -0.02723
142560.0000    0.18580
142600.0000    0.27956
142640.0000    0.62738
142680.0000   -0.24376
142720.0000    0.66762
142760.0000    0.79403
142800.0000   -0.41243
142840.0000   -0.15878
142880.0000    0.58363
142920.0000    1.17080
142960.0000    0.59472
143000.0000    0.64680
143040.0000    0.04360
143080.0000    0.60016
143120.0000    0.32168
143160.0000    0.05623
143200.0000    0.96094
143240.0000    0.45828
143280.0000    0.88098
143320.0000    0.28664
143360.0000   -0.26795
143400.0000    0.42861
143440.0000    0.52147
143480.0000    0.40574
143520.0000    0.47177
143560.0000   -0.07985
143600.0000   -0.31653
143640.0000    0.76452
143680.0000   -0.78684
143720.0000   -0.17273
143760.0000    0.56371
143800.0000   -0.42197
143840.0000   -0.41012
143880.0000    0.27986
143920.0000    0.45022
143960.0000    0.63345
144000.0000    1.38462
144040.0000    1.02633
144080.0000    0.52071
144120.0000    0.83354
144160.0000    0.83770
144200.0000    0.16078
144240.0000   -0.00640
144280.0000    1.00689
144320.0000    0.09160
144360.0000    0.08126
144400.0000    0.07567
144440.0000    0.15921
144480.0000   -0.38308
144520.0000   -0.31684
144560.0000    0.08699
144600.0000   -0.04144
144640.0000    0.54987
144680.0000    0.19787
144720.0000   -0.35048
144760.0000    0.31203
144800.0000    0.85663
144840.0000    0.29535
144880.0000    0.05890
144920.0000    0.64085
144960.0000    0.84856
145000.0000    1.05140
145040.0000    0.92583
145080.0000    0.40623
145120.0000   -0.40116
145160.0000    0.03120
145200.0000   -0.37787
145240.0000    1.02314
145280.0000   -0.31805
145320.0000    0.84736
145360.0000    1.16595
145400.0000    1.41817
145440.0000    1.15662
145480.0000    0.63809
145520.0000    0.48780
145560.0000    0.63116
145600.0000    0.88456
145640.0000    1.88654
145680.0000    0.27577
145720.0000    0.32701
145760.0000    0.76021
145800.0000    0.36047
145840.0000    0.48829
145880.0000    0.08189
145920.0000   -0.16621
145960.0000    0.06830
146000.0000    0.13594
146040.0000   -0.36347
146080.0000    0.62095
146120.0000    0.39730
146160.0000    0.62650
146200.0000   -0.34207
146240.0000    0.02916
146280.0000    0.50219
146320.0000    0.68957
146360.0000   -0.44057
146400.0000    0.16204
146440.0000    0.16389
146480.0000    0.35160
146520.0000    1.47805
146560.0000    0.31407
146600.0000    0.34317
146640.0000    0.40007
146680.0000    0.79139
146720.0000    0.79200
146760.0000    0.55570
146800.0000    0.45561
146840.0000    0.55673
146880.0000    0.74690
146920.0000    0.19374
146960.0000    0.31097
147000.0000    0.41310
147040.0000   -0.06442
147080.0000    0.48998
147120.0000    0.66993
147160.0000    0.36597
147200.0000    0.27383
147240.0000    0.61785
147280.0000    0.06468
147320.0000    0.21685
147360.0000    0.46505
147400.0000    0.39419
147440.0000    0.55729
147480.0000    0.79068
147520.0000    0.43791
147560.0000    0.70205
147600.0000    1.14039
147640.0000    1.45123
147680.0000    0.49104
147720.0000    0.58165
147760.0000   -0.16683
147800.0000    0.15924
147840.0000    0.33623
147880.0000    0.89564
147920.0000    0.50206
147960.0000   -0.56422
148000.0000    0.22608
148040.0000    1.02834
148080.0000    0.80034
148120.0000    1.03818
148160.0000    1.05243
148200.0000   -0.10959
148240.0000    0.25337
148280.0000    1.10986
148320.0000    0.91751
148360.0000    0.37542
148400.0000   -0.57580
148440.0000   -0.32605
148480.0000   -0.07773
148520.0000    0.76217
148560.0000   -0.21093
148600.0000    0.70236
148640.0000    0.76709
148680.0000    1.01558
148720.0000    0.65110
148760.0000    0.94844
148800.0000    0.26677
148840.0000    0.15934
148880.0000    0.02020
148920.0000    0.38779
148960.0000    0.52168
149000.0000    0.78575
149040.0000   -0.55433
149080.0000    0.00033
149120.0000    0.38551
149160.0000    0.45738
149200.0000   -0.25540
149240.0000    0.11039
149280.0000    0.44761
149320.0000    0.67725
149360.0000    0.07310
149400.0000    0.20157
149440.0000    0.43364
149480.0000   -0.47175
149520.0000   -0.21611
149560.0000    0.53226
149600.0000    0.62615
149640.0000   -0.85677
149680.0000   -0.97168
149720.0000    0.02834
149760.0000   -0.19859
149800.0000   -0.94074
149840.0000   -0.22551
149880.0000    1.13939
149920.0000   -0.00017
149960.0000    0.59150
150000.0000    1.00523
150040.0000    0.34515
150080.0000   -0.07309
150120.0000    0.49961
150160.0000    0.07228
150200.0000   -0.07188
150240.0000    0.51771
150280.0000    0.55781
150320.0000   -0.30949
150360.0000   -0.72391
150400.0000   -1.10571
150440.0000   -0.04223
150480.0000   -0.39372
150520.0000    0.24028
150560.0000   -0.11268
150600.0000    0.03168
150640.0000    0.01995
150680.0000    0.43026
150720.0000    0.33706
150760.0000    0.20815
150800.0000    0.77280
150840.0000    0.68120
150880.0000    0.35029
150920.0000    0.66102
150960.0000    1.59183
151000.0000    0.55162
151040.0000   -0.00705
151080.0000    0.12080
151120.0000    0.09949
151160.0000    0.42600
151200.0000    0.98311
151240.0000    0.86034
151280.0000    0.96372
151320.0000   -0.25580
151360.0000    0.52530
151400.0000    0.50019
151440.0000    1.50128
151480.0000    0.15589
151520.0000    0.86938
151560.0000    0.60343
151600.0000    1.07794
151640.0000    1.57284
151680.0000    0.91666
151720.0000    0.76762
151760.0000    1.68629
151800.0000    0.62725
151840.0000    0.81594
151880.0000    1.33272
151920.0000    0.99571
151960.0000    0.23691
152000.0000    0.72109
152040.0000    1.98470
152080.0000    0.44826
152120.0000    0.90213
152160.0000    0.67027
152200.0000    1.19704
152240.0000    1.08457
152280.0000    1.71913
152320.0000    1.76837
152360.0000    1.29389
152400.0000    0.11481
152440.0000    1.53051
152480.0000    0.94568
152520.0000    1.45337
152560.0000    1.20044
152600.0000    1.54986
152640.0000    1.21298
152680.0000    1.18453
152720.0000    1.39932
152760.0000    0.85886
152800.0000    0.54441
152840.0000    1.16510
152880.0000    1.17038
152920.0000    0.79864
152960.0000    0.68763
153000.0000    1.27456
153040.0000    0.69595
153080.0000    1.57063
153120.0000    0.78043
153160.0000    0.82917
153200.0000    0.43343
153240.0000    0.37805
153280.0000    0.48626
153320.0000    0.35119
153360.0000    0.88395
153400.0000    0.74022
153440.0000    1.10263
153480.0000    1.76678
153520.0000    1.03165
153560.0000    1.36680
153600.0000    0.45456
153640.0000    0.63521
153680.0000    0.15456
153720.0000    0.24960
153760.0000    0.84448
153800.0000    0.46104
153840.0000    0.71207
153880.0000    1.02360
153920.0000    1.56823
153960.0000    1.11938
154000.0000    1.74069
154040.0000    1.61587
154080.0000    2.22519
154120.0000    1.16839
154160.0000    1.10911
154200.0000    1.59375
154240.0000    3.46925
154280.0000    1.36522
154320.0000    1.33865
154360.0000    1.63753
154400.0000    1.91107
154440.0000    2.49086
154480.0000    0.77679
154520.0000    1.12111
154560.0000    0.86937
154600.0000   -0.19845
154640.0000    1.06946
154680.0000    1.42554
154720.0000    1.73722
154760.0000    1.86779
154800.0000    1.88314
154840.0000    1.80167
154880.0000    0.79964
154920.0000    1.63347
154960.0000    1.28544
155000.0000    0.28564
155040.0000    0.41457
155080.0000    0.62946
155120.0000    0.47281
155160.0000    1.49040
155200.0000    1.52485
155240.0000    1.38747
155280.0000    1.48277
155320.0000    0.01643
155360.0000    1.14221
155400.0000    1.16729
155440.0000    1.24446
155480.0000    1.03744
155520.0000    1.08449
155560.0000    0.40250
155600.0000   -0.23498
155640.0000    0.43542
155680.0000    0.76356
155720.0000    1.24501
155760.0000    0.13943
155800.0000    0.53412
155840.0000   -0.37248
155880.0000    0.61037
155920.0000   -0.09280
155960.0000    0.15294
156000.0000   -0.22838
156040.0000   -0.07496
156080.0000   -0.16214
156120.0000   -0.55302
156160.0000    0.04271
156200.0000    0.61445
156240.0000   -0.10018
156280.0000    0.56182
156320.0000    0.55544
156360.0000    0.46472
156400.0000    0.76778
156440.0000    1.17648
156480.0000    1.21033
156520.0000    0.26701
156560.0000    0.95786
156600.0000    0.97188
156640.0000    1.20819
156680.0000    0.80952
156720.0000    0.58575
156760.0000   -0.29410
156800.0000   -0.10080
156840.0000    0.81933
156880.0000    0.33413
156920.0000    1.42784
156960.0000    0.79379
157000.0000    0.15798
157040.0000    0.14988
157080.0000    0.25748
157120.0000   -0.07725
157160.0000    0.35951
157200.0000   -0.00847
157240.0000    0.05563
157280.0000    1.59684
157320.0000    0.57549
157360.0000    0.44233
157400.0000   -0.79784
157440.0000    0.58607
157480.0000    0.41772
157520.0000    0.10210
157560.0000   -0.38499
157600.0000    0.54362
157640.0000    0.62293
157680.0000    1.17914
157720.0000    1.36843
157760.0000    1.66617
157800.0000    0.58493
157840.0000    0.70751
157880.0000    0.99139
157920.0000    1.36071
157960.0000    1.75781
158000.0000    0.68083
158040.0000    1.30556
158080.0000    1.19001
158120.0000    0.51931
158160.0000    0.41282
158200.0000    1.43334
158240.0000    1.98539
158280.0000    0.74306
158320.0000    1.22150
158360.0000    1.65824
158400.0000   -0.06214
158440.0000    1.02612
158480.0000    1.12171
158520.0000    1.42362
158560.0000    2.01423
158600.0000    1.11273
158640.0000    0.63381
158680.0000    1.57346
158720.0000    0.84843
158760.0000    0.66115
158800.0000    0.65903
158840.0000    1.41619
158880.0000    0.98649
158920.0000    0.49822
158960.0000    0.73831
159000.0000    0.01170
159040.0000    1.09730
159080.0000    0.82123
159120.0000    0.39801
159160.0000    0.86702
159200.0000    0.74786
159240.0000    1.08822
159280.0000    1.14682
159320.0000    1.16892
159360.0000    0.95170
159400.0000    0.51493
159440.0000    1.31417
159480.0000    1.32949
159520.0000    0.84067
159560.0000    1.43187
159600.0000    1.32728
159640.0000    0.34129
159680.0000    1.45809
159720.0000    1.16573
159760.0000    1.59690
159800.0000    1.01896
159840.0000    1.14638
159880.0000    0.74578
159920.0000    0.69923
159960.0000    1.20202
160000.0000    1.41879
160040.0000    1.26238
160080.0000    1.13461
160120.0000    1.30835
160160.0000    0.66438
160200.0000    1.23959
160240.0000    1.24993
160280.0000    0.35349
160320.0000    0.49668
160360.0000    1.00649
160400.0000    0.66732
160440.0000    0.97264
160480.0000    0.05681
160520.0000    0.14213
160560.0000    0.34360
160600.0000    0.50495
160640.0000    0.25784
160680.0000    1.08484
160720.0000    0.21103
160760.0000    0.97241
160800.0000    0.17133
160840.0000    0.70618
160880.0000    0.24069
160920.0000    0.09676
160960.0000    0.19330
161000.0000   -0.11230
161040.0000   -0.66042
161080.0000   -0.40987
161120.0000   -0.34943
161160.0000    0.24666
161200.0000    0.48022
161240.0000   -0.47273
161280.0000   -0.12253
161320.0000   -0.20459
161360.0000   -0.29249
161400.0000   -0.13968
161440.0000   -0.37673
161480.0000    0.14047
161520.0000   -0.34347
161560.0000   -0.10746
161600.0000    0.00422
161640.0000   -0.29045
161680.0000   -0.60398
161720.0000   -0.13982
161760.0000   -0.02829
161800.0000   -0.14065
161840.0000    0.55634
161880.0000   -0.15171
161920.0000   -0.68193
161960.0000   -0.99673
162000.0000    0.27927
162040.0000   -0.00540
162080.0000   -2.07204
162120.0000   -1.14014
162160.0000   -0.68330
162200.0000   -0.24886
162240.0000   -0.83682
162280.0000   -1.35658
162320.0000   -0.65276
162360.0000   -0.28148
162400.0000    0.12846
162440.0000    0.64759
162480.0000    0.57882
162520.0000    0.44811
162560.0000   -0.18740
162600.0000    0.58461
162640.0000    0.80091
162680.0000    0.00819
162720.0000    0.25797
162760.0000    0.18364
162800.0000    0.06682
162840.0000    0.26338
162880.0000   -0.04980
162920.0000    0.09038
162960.0000    0.66219
163000.0000   -0.16531
163040.0000    0.66886
163080.0000    0.20207
163120.0000    0.14232
163160.0000    0.69354
163200.0000    0.84692
163240.0000    0.12617
163280.0000    0.08225
163320.0000    0.49339
163360.0000    0.26279
163400.0000    0.12275
163440.0000    0.70557
163480.0000    0.20751
163520.0000    0.18925
163560.0000    0.68739
163600.0000    0.63153
163640.0000    0.84048
163680.0000    0.56351
163720.0000    0.70390
163760.0000    0.66446
163800.0000   -0.48516
163840.0000   -0.20936
163880.0000    0.22664
163920.0000   -0.04895
163960.0000    0.39086
164000.0000    1.40794
164040.0000    0.91061
164080.0000    0.05603
164120.0000   -0.65739
164160.0000   -0.16922
164200.0000    0.47488
164240.0000    0.24730
164280.0000    1.03075
164320.0000    0.27550
164360.0000   -0.33079
164400.0000    0.70162
164440.0000    0.50133
164480.0000    1.04983
164520.0000    0.60883
164560.0000    0.04299
164600.0000    1.10290
164640.0000    1.31047
164680.0000    0.40915
164720.0000    0.52234
164760.0000    0.37014
164800.0000    0.60252
164840.0000    0.56082
164880.0000    0.70158
164920.0000    0.54669
164960.0000    1.21698
165000.0000    0.59660
165040.0000    0.59078
165080.0000    0.88274
165120.0000    0.72791
165160.0000    0.50751
165200.0000    0.72413
165240.0000   -0.03076
165280.0000    0.29247
165320.0000   -0.03383
165360.0000    0.34564
165400.0000    0.42298
165440.0000    0.60838
165480.0000    0.08391
165520.0000   -0.21739
165560.0000   -0.11953
165600.0000    1.15489
165640.0000    1.04665
165680.0000    0.99102
165720.0000    1.11518
165760.0000    1.13015
165800.0000    0.77719
165840.0000    0.52421
165880.0000    1.25023
165920.0000    0.12913
165960.0000    0.02539
166000.0000    0.44723
166040.0000   -0.37123
166080.0000   -0.30325
166120.0000   -0.77194
166160.0000    0.95591
166200.0000    0.06250
166240.0000    0.01520
166280.0000    0.49251
166320.0000    0.95362
166360.0000    0.78519
166400.0000    1.04142
166440.0000    1.25764
166480.0000    0.79928
166520.0000    0.73199
166560.0000    0.95802
166600.0000    0.63437
166640.0000    0.54508
166680.0000    0.85564
166720.0000    0.79400
166760.0000    0.64240
166800.0000    0.38304
166840.0000    0.63064
166880.0000    0.30615
166920.0000    0.88693
166960.0000    0.40606
167000.0000    0.66910
167040.0000    0.47948
167080.0000    0.30107
167120.0000   -0.78591
167160.0000    0.61926
167200.0000    0.81041
167240.0000    0.18684
167280.0000    0.22154
167320.0000    1.38166
167360.0000    1.41943
167400.0000    0.16266
167440.0000    0.68106
167480.0000   -0.76111
167520.0000   -0.09092
167560.0000    0.56838
167600.0000    0.71482
167640.0000    0.06981
167680.0000   -0.15333
167720.0000   -0.11802
167760.0000    0.89231
167800.0000    0.66770
167840.0000    1.42001
167880.0000    1.08454
167920.0000    1.08385
167960.0000    1.47747
168000.0000    0.84223
168040.0000    1.46826
168080.0000    0.99467
168120.0000    1.53834
168160.0000    1.04753
168200.0000    0.50124
168240.0000    0.86683
168280.0000    0.82277
168320.0000    0.67971
168360.0000    0.41689
168400.0000    1.54161
168440.0000    1.13988
168480.0000    0.04574
168520.0000    0.82402
168560.0000    0.62146
168600.0000    1.92773
168640.0000    0.89090
168680.0000    1.14781
168720.0000    0.73407
168760.0000    1.10621
168800.0000    0.51721
168840.0000    0.13651
168880.0000    0.29293
168920.0000    0.55168
168960.0000   -0.04426
169000.0000   -0.08375
169040.0000    1.01396
169080.0000    0.49483
169120.0000    1.28968
169160.0000    1.45879
169200.0000    1.56563
169240.0000    0.93956
169280.0000    0.39839
169320.0000    0.96881
169360.0000    0.05235
169400.0000    0.16288
169440.0000    0.99782
169480.0000    0.83751
169520.0000   -0.14295
169560.0000    0.60993
169600.0000    0.34205
169640.0000    0.15982
169680.0000    0.88578
169720.0000    0.42098
169760.0000    1.02506
169800.0000    0.68764
169840.0000    0.03634
169880.0000    0.06239
169920.0000    0.09316
169960.0000    0.61917
170000.0000    0.63017
170040.0000    0.20088
170080.0000    0.97993
170120.0000    0.83178
170160.0000    0.66297
170200.0000    0.22234
170240.0000    0.25717
170280.0000    0.81938
170320.0000    1.30683
170360.0000   -0.35840
170400.0000   -0.15540
170440.0000    1.24126
170480.0000    0.56101
170520.0000    0.44304
170560.0000    0.15009
170600.0000    0.09800
170640.0000   -1.42007
170680.0000   -0.34513
170720.0000   -0.79917
170760.0000   -1.06457
170800.0000   -0.06644
170840.0000    0.25202
170880.0000    0.35235
170920.0000    0.40505
170960.0000    0.29506
171000.0000   -0.39349
171040.0000   -0.45196
171080.0000   -0.59917
171120.0000    0.58272
171160.0000    0.23231
171200.0000   -0.13939
171240.0000    0.51621
171280.0000    0.65642
171320.0000    1.09273
171360.0000    0.40184
171400.0000    0.73695
171440.0000   -0.03582
171480.0000    0.79968
171520.0000    0.91513
171560.0000    1.09507
171600.0000    0.68235
171640.0000    0.16228
171680.0000    0.05296
171720.0000   -0.60508
171760.0000    1.29783
171800.0000    0.36673
171840.0000    0.75420
171880.0000    0.59127
171920.0000    0.90988
171960.0000    0.74503
172000.0000    0.98360
172040.0000    0.64291
172080.0000    1.16515
172120.0000    0.84890
172160.0000    1.00659
172200.0000    1.20880
172240.0000    0.85905
172280.0000    0.81850
172320.0000    1.35506
172360.0000    0.97479
172400.0000    1.11724
172440.0000    1.38229
172480.0000   -0.14573
172520.0000    0.99627
172560.0000    0.71863
172600.0000   -0.36090
172640.0000    1.24368
172680.0000    1.09618
172720.0000    1.02620
172760.0000   -0.40724
172800.0000    0.08518
172840.0000    0.16996
172880.0000    0.36001
172920.0000    0.08967
172960.0000   -0.08302
173000.0000    0.53440
173040.0000    0.54190
173080.0000    0.27126
173120.0000    0.80297
173160.0000    0.48822
173200.0000    0.03023
173240.0000   -0.09459
173280.0000    0.42745
173320.0000   -0.33826
173360.0000    0.06932
173400.0000   -0.24732
173440.0000   -0.08519
173480.0000    0.69147
173520.0000    0.52426
173560.0000    1.16734
173600.0000    0.98450
173640.0000    0.35828
173680.0000   -0.26325
173720.0000    0.84924
173760.0000    0.48063
173800.0000    0.64645
173840.0000    0.91252
173880.0000    0.81882
173920.0000    0.66127
173960.0000   -0.23964
174000.0000    0.62999
174040.0000    1.00813
174080.0000    0.50912
174120.0000    0.82290
174160.0000    0.99218
174200.0000    0.89079
174240.0000    0.44148
174280.0000    0.54551
174320.0000    0.27024
174360.0000    0.12448
174400.0000    0.42326
174440.0000    0.31183
174480.0000    0.66445
174520.0000    0.44998
174560.0000    1.02679
174600.0000    0.94952
174640.0000    1.20857
174680.0000    0.20981
174720.0000    0.54017
174760.0000    1.23081
174800.0000    0.05186
174840.0000    0.38901
174880.0000    0.76573
174920.0000    0.50571
174960.0000    0.91348
175000.0000    0.39265
175040.0000   -0.18613
175080.0000   -0.02996
175120.0000    0.67820
175160.0000    0.46476
175200.0000    0.75702
175240.0000    0.32800
175280.0000    0.78004
175320.0000    0.66169
175360.0000    0.98745
175400.0000    0.75589
175440.0000    1.09002
175480.0000    1.11618
175520.0000    1.44040
175560.0000    1.14605
175600.0000    1.62714
175640.0000    1.20118
175680.0000    0.85905
175720.0000    0.77215
175760.0000    1.48391
175800.0000    0.50029
175840.0000    0.57546
175880.0000    0.13581
175920.0000    0.13360
175960.0000    0.69082
176000.0000    0.62985
176040.0000    0.84104
176080.0000    0.08286
176120.0000    0.41594
176160.0000    0.56838
176200.0000    0.26102
176240.0000    0.07265
176280.0000   -0.08085
176320.0000    0.28623
176360.0000   -0.30187
176400.0000   -0.30893
176440.0000   -0.56541
176480.0000    0.15893
176520.0000   -0.58102
176560.0000    0.29205
176600.0000    0.62021
176640.0000   -0.22794
176680.0000   -0.21896
176720.0000    0.09606
176760.0000   -0.56870
176800.0000    0.28226
176840.0000   -0.96813
176880.0000   -0.60860
176920.0000   -0.57602
176960.0000   -0.90682
177000.0000   -1.00845
177040.0000   -0.21982
177080.0000   -1.21529
177120.0000   -0.10678
177160.0000   -0.98747
177200.0000   -1.02661
177240.0000   -0.21074
177280.0000   -0.38640
177320.0000    0.18057
177360.0000   -0.07356
177400.0000    0.45986
177440.0000    0.24594
177480.0000    0.41682
177520.0000    0.61406
177560.0000    0.44620
177600.0000    0.50567
177640.0000    1.37672
177680.0000    0.81380
177720.0000    0.27209
177760.0000    0.04860
177800.0000    0.73272
177840.0000    0.07675
177880.0000    0.36433
177920.0000    0.85718
177960.0000    1.05899
178000.0000    0.93931
178040.0000    0.60146
178080.0000    0.32862
178120.0000    0.55828
178160.0000   -0.44294
178200.0000    0.94900
178240.0000    0.16215
178280.0000    0.88857
178320.0000    0.05637
178360.0000   -0.15643
178400.0000   -0.74912
178440.0000   -0.55480
178480.0000    0.32962
178520.0000    0.27341
178560.0000    1.00846
178600.0000    0.96145
178640.0000    0.69453
178680.0000    1.67185
178720.0000    1.54412
178760.0000    1.30217
178800.0000    1.12626
178840.0000    0.79192
178880.0000    0.61142
178920.0000    1.33719
178960.0000    0.94997
179000.0000    1.06479
179040.0000    1.09910
179080.0000    0.76931
179120.0000    1.02999
179160.0000    1.64468
179200.0000    0.31067
179240.0000    0.53880
179280.0000    0.36481
179320.0000    0.21179
179360.0000    0.39189
179400.0000    0.47043
179440.0000    0.36642
179480.0000   -0.15831
179520.0000    0.51681
179560.0000    0.43562
179600.0000   -0.39594
179640.0000    0.67688
179680.0000    0.44552
179720.0000    1.48670
179760.0000    1.28290
179800.0000    0.63566
179840.0000    0.08194
179880.0000    0.64752
179920.0000    0.57361
179960.0000    0.15073
180000.0000    0.92185
180040.0000    1.02763
180080.0000    0.97406
180120.0000    0.61008
180160.0000    1.25260
180200.0000    2.09227
180240.0000    1.32098
180280.0000    1.61260
180320.0000    1.27777
180360.0000    0.63625
180400.0000    0.48793
180440.0000    0.18599
180480.0000    0.30851
180520.0000   -0.17539
180560.0000    0.66701
180600.0000    0.86807
180640.0000    0.66395
180680.0000    0.83662
180720.0000    1.05781
180760.0000    0.79277
180800.0000    1.02990
180840.0000    0.26845
180880.0000    1.09493
180920.0000    0.49502
180960.0000    0.42297
181000.0000   -0.16969
181040.0000    0.88176
181080.0000    0.28779
181120.0000    0.28634
181160.0000    1.32040
181200.0000    0.95115
181240.0000    0.80558
181280.0000    0.57421
181320.0000    0.24068
181360.0000    0.44781
181400.0000    1.14216
181440.0000    0.93867
181480.0000    0.87630
181520.0000    1.16485
181560.0000    1.58874
181600.0000    0.27978
181640.0000    0.99420
181680.0000    1.36340
181720.0000    0.43306
181760.0000    0.08316
181800.0000    1.32490
181840.0000    1.20254
181880.0000    0.82838
181920.0000    0.76663
181960.0000    0.87758
182000.0000    0.99280
182040.0000    0.20358
182080.0000   -0.22284
182120.0000    0.22022
182160.0000    0.16956
182200.0000   -0.06655
182240.0000    0.42152
182280.0000   -0.00863
182320.0000   -0.64548
182360.0000   -0.41548
182400.0000    0.32519
182440.0000   -0.69785
182480.0000   -0.12929
182520.0000    0.26800
182560.0000    0.44775
182600.0000    0.58753
182640.0000   -0.91943
182680.0000    0.43266
182720.0000    0.47641
182760.0000   -0.70409
182800.0000    0.01285
182840.0000   -0.29649
182880.0000   -0.11986
182920.0000    0.30437
182960.0000    0.01851
183000.0000    0.33098
183040.0000   -0.14069
183080.0000    0.86926
183120.0000    0.58484
183160.0000    0.68360
183200.0000    0.65190
183240.0000    0.49496
183280.0000    0.49601
183320.0000    0.63473
183360.0000    0.16417
183400.0000    0.53935
183440.0000    0.01352
183480.0000   -0.39302
183520.0000    0.37926
183560.0000    0.53972
183600.0000    0.10468
183640.0000    0.73431
183680.0000    0.77636
183720.0000   -0.03719
183760.0000   -0.00650
183800.0000    0.25108
183840.0000    0.48449
183880.0000    0.46689
183920.0000    0.28394
183960.0000    0.58824
184000.0000    0.58355
184040.0000    1.13547
184080.0000   -0.21728
184120.0000   -0.06433
184160.0000   -0.34959
184200.0000    0.00532
184240.0000    0.81106
184280.0000    0.73764
184320.0000    1.17502
184360.0000    0.49137
184400.0000    0.98887
184440.0000    0.69168
184480.0000    1.10358
184520.0000    0.41442
184560.0000    0.43285
184600.0000    0.24920
184640.0000    0.18756
184680.0000   -0.15065
184720.0000   -0.41430
184760.0000    0.42093
184800.0000    0.60401
184840.0000    0.83487
184880.0000    0.67968
184920.0000    0.26743
184960.0000    0.18437
185000.0000    0.60058
185040.0000   -0.06861
185080.0000   -0.00609
185120.0000    0.27674
185160.0000    0.20000
185200.0000    1.04420
185240.0000    0.66813
185280.0000    0.92983
185320.0000    0.70618
185360.0000    0.45918
185400.0000   -0.02203
185440.0000    0.44560
185480.0000    0.65966
185520.0000    0.47790
185560.0000    0.83296
185600.0000    1.19912
185640.0000    1.73762
185680.0000    0.90115
185720.0000    1.37697
185760.0000    0.66027
185800.0000    1.42368
185840.0000    1.33365
185880.0000    1.25446
185920.0000    0.61984
185960.0000    0.87560
186000.0000    1.63764
186040.0000    1.17274
186080.0000    1.85764
186120.0000    1.31783
186160.0000    1.95622
186200.0000    0.83141
186240.0000    0.74988
186280.0000    0.72466
186320.0000    1.90210
186360.0000    1.15785
186400.0000    1.45135
186440.0000    1.35041
186480.0000    1.90851
186520.0000    2.03370
186560.0000    1.20461
186600.0000    1.48752
186640.0000    1.46262
186680.0000    1.30593
186720.0000    1.77862
186760.0000    1.91192
186800.0000    1.87179
186840.0000    1.01656
186880.0000    1.07096
186920.0000    1.09044
186960.0000    1.86614
187000.0000    1.18172
187040.0000    1.16055
187080.0000    1.77891
187120.0000    1.50537
187160.0000    1.76957
187200.0000    1.13001
187240.0000    1.31375
187280.0000    1.69176
187320.0000    0.69482
187360.0000    1.09952
187400.0000    0.57056
187440.0000    1.42526
187480.0000    0.93993
187520.0000    1.39112
187560.0000    1.00764
187600.0000    0.08159
187640.0000    1.52259
187680.0000    1.25818
187720.0000    1.09517
187760.0000    1.59639
187800.0000    0.50285
187840.0000    0.94257
187880.0000    0.49699
187920.0000    1.31040
187960.0000    0.56955
188000.0000    0.79116
188040.0000    0.97622
188080.0000    0.98163
188120.0000    1.33923
188160.0000    1.19114
188200.0000    0.51979
188240.0000    0.54824
188280.0000    0.87722
188320.0000    0.82947
188360.0000    0.56825
188400.0000    0.18932
188440.0000    0.48115
188480.0000    1.55884
188520.0000    1.61527
188560.0000    1.16228
188600.0000    0.82627
188640.0000    1.04909
188680.0000    1.47863
188720.0000    0.55426
188760.0000    1.09812
188800.0000    0.75278
188840.0000    0.37705
188880.0000    1.17434
188920.0000    0.52330
188960.0000    0.75498
189000.0000    0.54701
189040.0000    0.17151
189080.0000   -0.24235
189120.0000    0.55146
189160.0000    0.13786
189200.0000   -0.57375
189240.0000    0.47833
189280.0000    0.70822
189320.0000    0.52927
189360.0000    0.21301
189400.0000    0.79438
189440.0000    0.11825
189480.0000   -0.03768
189520.0000    0.40073
189560.0000   -0.23968
189600.0000    0.62277
189640.0000    0.79050
189680.0000    0.93951
189720.0000    0.79159
189760.0000    1.33230
189800.0000    0.62593
189840.0000    0.59811
189880.0000    0.98383
189920.0000    0.64926
189960.0000   -0.01284
190000.0000    1.08260
190040.0000    0.67701
190080.0000    0.62641
190120.0000    0.63330
190160.0000    0.78132
190200.0000   -0.01436
190240.0000    0.14084
190280.0000    0.99032
190320.0000    0.03728
190360.0000    0.05657
190400.0000    0.75938
190440.0000    0.06024
190480.0000    1.18437
190520.0000    1.01531
190560.0000    0.92896
190600.0000    0.55728
190640.0000    0.55368
190680.0000    0.51216
190720.0000    0.80051
190760.0000    1.06584
190800.0000    0.69690
190840.0000    0.74092
190880.0000   -0.10740
190920.0000    1.01948
190960.0000    0.18651
191000.0000    0.83168
191040.0000    0.16475
191080.0000    0.42798
191120.0000    0.34666
191160.0000   -0.82091
191200.0000   -0.26845
191240.0000   -0.35579
191280.0000   -0.00729
191320.0000    0.72788
191360.0000    0.98119
191400.0000    0.43609
191440.0000    1.18796
191480.0000    0.50535
191520.0000    0.51545
191560.0000    0.26287
191600.0000    1.61070
191640.0000    0.75355
191680.0000    1.58635
191720.0000    1.12525
191760.0000    1.20432
191800.0000    0.33077
191840.0000    0.40541
191880.0000   -0.24214
191920.0000   -0.27476
191960.0000    0.11048
192000.0000    1.05401
192040.0000    0.06279
192080.0000    1.01685
192120.0000    0.61635
192160.0000    0.70177
192200.0000    0.62535
192240.0000    0.61176
192280.0000   -0.51412
192320.0000   -0.28254
192360.0000   -0.11566
192400.0000    0.03593
192440.0000   -0.51285
192480.0000   -0.54079
192520.0000    0.17203
192560.0000    0.03952
192600.0000    0.89466
192640.0000    0.70592
192680.0000    0.84276
192720.0000    2.00520
192760.0000    0.83965
192800.0000   -0.22916
192840.0000    0.66634
192880.0000   -0.57449
192920.0000    0.23371
192960.0000    1.20427
193000.0000    0.76199
193040.0000    1.29344
193080.0000    0.59795
193120.0000    1.21132
193160.0000    1.00435
193200.0000    0.27411
193240.0000    0.76126
193280.0000    0.91979
193320.0000    1.13893
193360.0000    1.03837
193400.0000    1.19348
193440.0000    1.15009
193480.0000    2.10176
193520.0000    1.17899
193560.0000    0.03243
193600.0000    0.73807
193640.0000   -0.09953
193680.0000    0.55348
193720.0000    0.71264
193760.0000   -0.19238
193800.0000    0.56461
193840.0000    1.65058
193880.0000    0.89657
193920.0000    0.20909
193960.0000    0.38369
194000.0000    0.91271
194040.0000    1.57045
194080.0000    1.46151
194120.0000    1.58326
194160.0000    1.14100
194200.0000    0.96193
194240.0000    0.90219
194280.0000    1.61105
194320.0000    0.95689
194360.0000    0.90432
194400.0000    0.94799
194440.0000    1.00913
194480.0000    1.47765
194520.0000    0.72788
194560.0000   -0.00103
194600.0000    0.73978
194640.0000   -0.05624
194680.0000    0.46404
194720.0000    1.08428
194760.0000    0.63157
194800.0000    1.07024
194840.0000    1.73077
194880.0000    1.46227
194920.0000    0.80174
194960.0000    1.21111
195000.0000    0.43110
195040.0000    0.80909
195080.0000    0.77276
195120.0000    0.57404
195160.0000    0.85557
195200.0000    0.83910
195240.0000    1.67654
195280.0000    0.59163
195320.0000    0.64241
195360.0000    1.13151
195400.0000    1.20052
195440.0000    0.58425
195480.0000    0.40038
195520.0000    0.64589
195560.0000    1.37114
195600.0000    0.94712
195640.0000    0.82119
195680.0000    0.17731
195720.0000    1.05231
195760.0000    1.17812
195800.0000    0.98903
195840.0000    0.48074
195880.0000    0.72161
195920.0000    0.46300
195960.0000    1.26972
196000.0000    1.07093
196040.0000    0.50072
196080.0000    0.72796
196120.0000    0.69915
196160.0000    0.26954
196200.0000    1.28485
196240.0000    0.81856
196280.0000    0.42308
196320.0000    1.18116
196360.0000    0.49092
196400.0000    0.90988
196440.0000    1.21935
196480.0000    1.30073
196520.0000    1.17053
196560.0000    0.64662
196600.0000    0.74127
196640.0000    0.81672
196680.0000    1.07518
196720.0000    0.80661
196760.0000    0.71404
196800.0000    0.90829
196840.0000    0.48227
196880.0000    0.54832
196920.0000    0.80605
196960.0000    0.26599
197000.0000    1.01527
197040.0000    1.54193
197080.0000    0.71345
197120.0000    1.54747
197160.0000    0.85430
197200.0000    0.79467
197240.0000    1.82052
197280.0000    1.20943
197320.0000    1.76246
197360.0000    2.16236
197400.0000    1.09826
197440.0000    0.94969
197480.0000    0.85822
197520.0000    1.60194
197560.0000    1.29433
197600.0000    1.97161
197640.0000    2.11647
197680.0000    1.25252
197720.0000    0.90918
197760.0000    0.46908
197800.0000    1.51280
197840.0000    0.90092
197880.0000    1.36137
197920.0000    1.76036
197960.0000    1.22356
198000.0000    1.34317
198040.0000    0.90995
198080.0000    0.74840
198120.0000    0.22506
198160.0000   -0.06618
198200.0000    0.24336
198240.0000    0.68036
198280.0000    0.61131
198320.0000    0.64605
198360.0000    0.87303
198400.0000    0.98509
198440.0000    0.77832
198480.0000    0.04917
198520.0000    0.51707
198560.0000   -0.23059
198600.0000    0.88023
198640.0000    1.11589
198680.0000   -0.01136
198720.0000    0.57984
198760.0000    1.55468
198800.0000    0.90397
198840.0000    1.83889
198880.0000    0.64229
198920.0000    1.11810
198960.0000    1.31505
199000.0000    1.11874
199040.0000    0.88738
199080.0000    1.07628
199120.0000    0.31209
199160.0000    0.74089
199200.0000    0.62930
199240.0000    0.92563
199280.0000    1.26643
199320.0000    0.46451
199360.0000    0.72503
199400.0000    1.18375
199440.0000    0.36592
199480.0000    1.51394
199520.0000    2.04538
199560.0000    1.18759
199600.0000    1.69855
199640.0000    1.16835
199680.0000    1.36217
199720.0000    1.80247
199760.0000    0.98435
199800.0000    1.70757
199840.0000    0.80704
199880.0000    1.57946
199920.0000    0.98046
199960.0000   -0.81807
200000.0000   -1.03017
200040.0000   -0.38802
200080.0000   -0.58282
200120.0000   -0.50551
200160.0000    0.70700
200200.0000   -0.40266
200240.0000    0.74100
200280.0000    0.23165
200320.0000    0.57746
200360.0000   -0.04046
200400.0000    0.97529
200440.0000    0.16364
200480.0000    0.12673
200520.0000    1.07907
200560.0000    0.44662
200600.0000    0.82260
200640.0000    0.50857
200680.0000    0.87284
200720.0000    0.18629
200760.0000    0.54680
200800.0000   -0.09826
200840.0000   -1.07394
200880.0000   -0.68625
200920.0000    0.01228
200960.0000    0.33343
201000.0000    0.96860
201040.0000   -0.86373
201080.0000    0.16366
201120.0000    0.35936
201160.0000   -0.18262
201200.0000   -0.46365
201240.0000    0.64169
201280.0000   -0.11494
201320.0000    0.15786
201360.0000   -0.65702
201400.0000    0.08249
201440.0000   -0.43819
201480.0000    0.00555
201520.0000   -0.17534
201560.0000   -0.64315
201600.0000    0.10164
201640.0000    0.45679
201680.0000   -0.06844
201720.0000    0.38684
201760.0000    1.01186
201800.0000    0.17215
201840.0000   -0.48258
201880.0000    0.03418
201920.0000   -0.87433
201960.0000   -0.96628
202000.0000   -2.01417
202040.0000   -0.47988
202080.0000   -0.00074
202120.0000    0.30564
202160.0000   -0.06575
202200.0000   -0.05626
202240.0000   -0.35300
202280.0000   -0.18161
202320.0000    0.14046
202360.0000   -0.73809
202400.0000   -0.65910
202440.0000    0.05630
202480.0000   -0.66946
202520.0000   -0.41193
202560.0000   -0.94769
202600.0000   -1.50437
202640.0000   -0.05675
202680.0000   -0.31080
202720.0000   -0.73585
202760.0000   -0.72293
202800.0000    0.15713
202840.0000    0.01527
202880.0000   -0.02564
202920.0000   -0.40696
202960.0000   -0.05945
203000.0000   -0.29302
203040.0000    0.00992
203080.0000   -0.69810
203120.0000    0.24273
203160.0000    0.46155
203200.0000    0.35072
203240.0000    0.34996
203280.0000    0.46995
203320.0000    0.80717
203360.0000    0.31458
203400.0000    1.41596
203440.0000    1.03487
203480.0000    0.45343
203520.0000    0.80119
203560.0000    0.73630
203600.0000    0.53527
203640.0000    0.62444
203680.0000    0.39144
203720.0000    1.14154
203760.0000    0.50145
203800.0000    0.63826
203840.0000    1.54211
203880.0000    0.54012
203920.0000    1.42275
203960.0000   -0.13274
204000.0000    1.66487
204040.0000    0.17740
204080.0000    0.97312
204120.0000    0.82143
204160.0000    1.10603
204200.0000    0.86727
204240.0000    0.81661
204280.0000    0.77267
204320.0000    1.21019
204360.0000    0.69082
204400.0000    1.30371
204440.0000    1.53978
204480.0000    1.17946
204520.0000    0.29116
204560.0000    1.49134
204600.0000    1.07551
204640.0000    0.11672
204680.0000    1.59063
204720.0000    0.72841
204760.0000    0.41936
204800.0000    1.09340
204840.0000    0.69814
204880.0000    0.88868
204920.0000    1.67265
204960.0000    1.11072
205000.0000    0.47606
205040.0000    1.01251
205080.0000    0.72550
205120.0000    2.03633
205160.0000    0.52331
205200.0000    1.12540
205240.0000    0.54060
205280.0000    0.72204
205320.0000    0.31104
205360.0000    0.79656
205400.0000    0.45832
205440.0000    0.74452
205480.0000    1.45244
205520.0000    1.29400
205560.0000    1.14184
205600.0000    1.23177
205640.0000    1.54821
205680.0000    1.28314
205720.0000    0.74104
205760.0000    1.52968
205800.0000    0.64803
205840.0000    1.15164
205880.0000    0.45739
205920.0000   -0.52991
205960.0000    0.29555
206000.0000    0.07391
206040.0000   -0.48024
206080.0000    0.42367
206120.0000    0.74468
206160.0000    1.37348
206200.0000    1.17214
206240.0000    0.70897
206280.0000    0.78674
206320.0000    1.48416
206360.0000    1.42424
206400.0000    1.48241
206440.0000    1.07702
206480.0000    1.90665
206520.0000    1.42024
206560.0000    0.76760
206600.0000    0.62983
206640.0000    1.17498
206680.0000    2.30594
206720.0000    1.83167
206760.0000    0.25096
206800.0000    0.97143
206840.0000    0.60399
206880.0000    1.07027
206920.0000    1.03492
206960.0000    1.19610
207000.0000    0.74677
207040.0000    2.05708
207080.0000    0.86923
207120.0000    0.83869
207160.0000    1.35487
207200.0000    1.16284
207240.0000    0.20370
207280.0000    0.66696
207320.0000    1.02379
207360.0000    0.76452
207400.0000    1.75058
207440.0000    0.96496
207480.0000    1.03322
207520.0000    1.02193
207560.0000    0.96514
207600.0000    0.78399
207640.0000    0.65908
207680.0000    0.74749
207720.0000    0.54068
207760.0000    1.42673
207800.0000    1.22923
207840.0000    1.76491
207880.0000    1.37285
207920.0000    1.13985
207960.0000    1.79994
208000.0000    1.86502
208040.0000    1.99403
208080.0000    1.17968
208120.0000    1.75629
208160.0000    1.26833
208200.0000    1.10915
208240.0000    0.93351
208280.0000    1.36143
208320.0000    1.87479
208360.0000    0.97267
208400.0000    0.40729
208440.0000    0.86902
208480.0000    0.73854
208520.0000    0.82275
208560.0000    1.03849
208600.0000    0.43271
208640.0000    0.30851
208680.0000    0.70436
208720.0000    0.78945
208760.0000    0.63538
208800.0000    1.00588
208840.0000    0.97515
208880.0000    1.69860
208920.0000    0.96409
208960.0000    0.98617
209000.0000    0.57560
209040.0000    1.22607
209080.0000    0.85275
209120.0000    1.03786
209160.0000    1.52833
209200.0000    1.49710
209240.0000    1.61484
209280.0000    1.16511
209320.0000    0.49160
209360.0000    1.27539
209400.0000    1.03634
209440.0000    1.04610
209480.0000    0.99621
209520.0000    0.85640
209560.0000    0.52226
209600.0000    0.90620
209640.0000    0.53976
209680.0000    0.96378
209720.0000    0.42836
209760.0000    0.71653
209800.0000    1.16392
209840.0000    1.06883
209880.0000    1.18174
209920.0000    0.63178
209960.0000    0.71426
210000.0000    0.60497
210040.0000    0.54877
210080.0000    0.47197
210120.0000    1.07991
210160.0000    0.14766
210200.0000    0.36790
210240.0000   -0.02126
210280.0000    0.53537
210320.0000    0.99134
210360.0000    0.61837
210400.0000    1.07628
210440.0000    1.31101
210480.0000    1.36056
210520.0000    1.45329
210560.0000    0.98325
210600.0000    0.14447
210640.0000   -0.01624
210680.0000    0.03095
210720.0000    0.23877
210760.0000    0.34892
210800.0000   -0.62681
210840.0000    1.78510
210880.0000   -0.11127
210920.0000    0.29641
210960.0000    0.87041
211000.0000    0.48555
211040.0000    0.45330
211080.0000    1.37143
211120.0000    0.35309
211160.0000    0.80533
211200.0000    0.64433
211240.0000    0.75702
211280.0000    0.25639
211320.0000   -0.02813
211360.0000   -0.41862
211400.0000   -0.07166
211440.0000   -0.54524
211480.0000   -0.08281
211520.0000    0.80132
211560.0000    0.61239
211600.0000    0.65011
211640.0000    0.87924
211680.0000    1.23765
211720.0000    0.43677
211760.0000    0.72061
211800.0000   -0.33381
211840.0000   -0.06470
211880.0000    0.51493
211920.0000    0.30458
211960.0000   -0.01525
212000.0000    0.46274
212040.0000    0.29590
212080.0000    0.62216
212120.0000    0.42048
212160.0000    0.96940
212200.0000    0.46006
212240.0000    0.91024
212280.0000    1.43332
212320.0000    1.01561
212360.0000    0.63042
212400.0000    0.59397
212440.0000    1.05721
212480.0000    0.08248
212520.0000   -0.04017
212560.0000    0.35570
212600.0000    0.24406
212640.0000   -0.04901
212680.0000   -0.29591
212720.0000    0.32227
212760.0000    0.34451
212800.0000    0.47656
212840.0000    0.01051
212880.0000   -0.09105
212920.0000   -0.28379
212960.0000   -0.20390
213000.0000   -0.84880
213040.0000   -0.11326
213080.0000    0.34060
213120.0000    0.62902
213160.0000   -0.00403
213200.0000    0.23501
213240.0000   -0.14407
213280.0000    0.60342
213320.0000    0.41688
213360.0000    1.16503
213400.0000    1.15231
213440.0000    0.75624
213480.0000    1.14992
213520.0000    0.34817
213560.0000    1.07628
213600.0000    0.67047
213640.0000    1.18549
213680.0000    0.98722
213720.0000    0.66188
213760.0000    0.62607
213800.0000    0.50905
213840.0000    1.49000
213880.0000    0.54960
213920.0000    0.62108
213960.0000    0.86944
214000.0000   -0.11665
214040.0000    1.24335
214080.0000    0.80600
214120.0000    0.75853
214160.0000    1.15755
214200.0000    0.95367
214240.0000    0.65377
214280.0000    1.34303
214320.0000    0.95124
214360.0000    0.88561
214400.0000    1.27040
214440.0000    0.40452
214480.0000    1.26842
214520.0000    0.98715
214560.0000    0.67508
214600.0000    0.25599
214640.0000    0.84855
214680.0000    1.06336
214720.0000    1.84687
214760.0000    2.03774
214800.0000    1.11194
214840.0000    2.33354
214880.0000    1.49203
214920.0000    1.65264
214960.0000    1.28353
215000.0000    1.47688
215040.0000    1.64060
215080.0000    1.26363
215120.0000    0.98919
215160.0000    1.51092
215200.0000    1.19397
215240.0000    0.64786
215280.0000    0.59887
215320.0000    0.94314
215360.0000   -0.15242
215400.0000    1.28489
215440.0000    0.46956
215480.0000    0.78023
215520.0000    0.94002
215560.0000    1.22232
215600.0000    1.16499
215640.0000    1.23981
215680.0000    1.40290
215720.0000    1.75413
215760.0000    1.44219
215800.0000    1.56093
215840.0000    1.27417
215880.0000    1.80152
215920.0000    1.41992
215960.0000    0.96824
216000.0000    0.84586
216040.0000    1.49510
216080.0000    0.94960
216120.0000    0.85318
216160.0000    0.48886
216200.0000    0.41286
216240.0000    0.84020
216280.0000    1.18567
216320.0000    0.48059
216360.0000    1.15683
216400.0000    1.47556
216440.0000    1.39551
216480.0000    1.84513
216520.0000    1.14125
216560.0000    0.27009
216600.0000    0.25520
216640.0000    0.85495
216680.0000    0.21932
216720.0000    1.26059
216760.0000    0.59537
216800.0000   -0.23327
216840.0000    0.34179
216880.0000    0.38957
216920.0000    0.52060
216960.0000    1.21232
217000.0000    0.71753
217040.0000    1.05148
217080.0000    0.00197
217120.0000    0.38465
217160.0000    0.01486
217200.0000   -0.54775
217240.0000    0.57358
217280.0000    0.02880
217320.0000    0.22423
217360.0000   -0.53844
217400.0000    0.19273
217440.0000   -0.43183
217480.0000   -0.29431
217520.0000    0.58995
217560.0000   -0.00643
217600.0000   -0.07848
217640.0000    0.93070
217680.0000    0.45007
217720.0000   -0.07278
217760.0000   -0.76920
217800.0000    0.19084
217840.0000    0.01549
217880.0000    0.24486
217920.0000    0.65437
217960.0000    1.10866
218000.0000    0.71561
218040.0000    0.32404
218080.0000    0.08386
218120.0000    0.97197
218160.0000    1.31219
218200.0000    1.03300
218240.0000    1.77107
218280.0000    1.23584
218320.0000    0.88329
218360.0000    0.81986
218400.0000    0.95644
218440.0000    0.71889
218480.0000    0.75034
218520.0000    0.68132
218560.0000    1.74597
218600.0000    0.73141
218640.0000    0.83336
218680.0000    0.30740
218720.0000    0.76193
218760.0000    0.67844
218800.0000    0.71405
218840.0000    1.17860
218880.0000    0.99061
218920.0000    2.21286
218960.0000    0.61337
219000.0000    1.14746
219040.0000    0.60568
219080.0000    0.44740
219120.0000    1.24911
219160.0000    0.51392
219200.0000    0.25332
219240.0000    0.22598
219280.0000    0.69409
219320.0000    1.29276
219360.0000    0.65783
219400.0000    0.95155
219440.0000    1.02372
219480.0000   -0.08363
219520.0000    0.68663
219560.0000    1.52082
219600.0000    0.92510
219640.0000    1.80208
219680.0000    0.96697
219720.0000    1.52155
219760.0000    0.88415
219800.0000    2.37011
219840.0000    0.98469
219880.0000    1.14995
219920.0000    1.49553
219960.0000    0.66330
220000.0000    0.96091
220040.0000    1.96594
220080.0000    1.97840
220120.0000    1.20555
220160.0000    1.14611
220200.0000    0.70955
220240.0000    1.38479
220280.0000    0.43235
220320.0000    0.51176
220360.0000    0.78928
220400.0000    1.26372
220440.0000   -0.02903
220480.0000    1.38663
220520.0000    1.12807
220560.0000    0.77257
220600.0000    0.66029
220640.0000    1.30711
220680.0000    1.56663
220720.0000    0.93215
220760.0000    0.55840
220800.0000    0.93375
220840.0000    0.94028
220880.0000    1.20202
220920.0000    0.38624
220960.0000    0.40409
221000.0000   -0.44291
221040.0000    0.61229
221080.0000    1.63901
221120.0000    0.66383
221160.0000    1.22962
221200.0000    1.35716
221240.0000    1.34727
221280.0000    0.90876
221320.0000    1.48246
221360.0000    1.53997
221400.0000    0.31971
221440.0000    1.15405
221480.0000    1.01416
221520.0000    1.65283
221560.0000    1.67082
221600.0000    1.20704
221640.0000    1.87398
221680.0000    1.78439
221720.0000    1.29829
221760.0000    0.67990
221800.0000    1.42364
221840.0000    1.19287
221880.0000    1.49885
221920.0000    1.82612
221960.0000    0.57989
222000.0000    0.86108
222040.0000    1.27370
222080.0000    1.60330
222120.0000    1.40408
222160.0000    1.88696
222200.0000    1.63850
222240.0000    0.55346
222280.0000    1.19126
222320.0000    0.68844
222360.0000    0.94840
222400.0000    1.31598
222440.0000    1.60191
222480.0000    2.19937
222520.0000    2.05454
222560.0000    2.42282
222600.0000    1.60205
222640.0000    1.87382
222680.0000    1.43924
222720.0000    2.14022
222760.0000    1.23742
222800.0000    1.55975
222840.0000    1.20337
222880.0000    0.68383
222920.0000    0.91503
222960.0000    2.02929
223000.0000    1.09054
223040.0000    0.49660
223080.0000    1.00203
223120.0000    0.97590
223160.0000    2.46663
223200.0000    1.19636
223240.0000    1.79886
223280.0000    1.60176
223320.0000    1.36043
223360.0000    1.19058
223400.0000    1.65795
223440.0000    0.97277
223480.0000    1.63194
223520.0000    0.94998
223560.0000    0.84873
223600.0000    0.11199
223640.0000    1.28547
223680.0000    1.33303
223720.0000    0.99389
223760.0000    1.52456
223800.0000    1.43942
223840.0000    1.39170
223880.0000    1.39740
223920.0000    0.81002
223960.0000    1.76746
224000.0000    1.09906
224040.0000    0.88996
224080.0000    0.89708
224120.0000    1.02070
224160.0000    0.80755
224200.0000    0.75842
224240.0000    1.08993
224280.0000    1.55131
224320.0000    0.72403
224360.0000    0.89521
224400.0000    1.57254
224440.0000    1.50515
224480.0000    1.07511
224520.0000    2.12545
224560.0000    1.66863
224600.0000    2.84101
224640.0000    2.13568
224680.0000    0.83419
224720.0000    0.46840
224760.0000    1.01358
224800.0000    0.59716
224840.0000    0.80074
224880.0000    0.83028
224920.0000    1.00158
224960.0000    1.74805
225000.0000    1.41202
225040.0000    0.86639
225080.0000    1.43155
225120.0000    0.29167
225160.0000    0.76247
225200.0000    1.20061
225240.0000    0.66711
225280.0000    1.16685
225320.0000    0.71928
225360.0000    0.99228
225400.0000    1.21982
225440.0000    0.49895
225480.0000    0.08659
225520.0000    0.70682
225560.0000    1.56952
225600.0000    1.49747
225640.0000    1.91365
225680.0000    1.39625
225720.0000    1.58793
225760.0000    1.92065
225800.0000    2.59787
225840.0000    1.49059
225880.0000    1.98433
225920.0000    2.16461
225960.0000    1.91842
226000.0000    2.29764
226040.0000    1.63956
226080.0000    2.20784
226120.0000    1.95195
226160.0000    1.96259
226200.0000    1.28322
226240.0000    0.82149
226280.0000    0.55997
226320.0000    1.42867
226360.0000    0.54657
226400.0000    1.33326
226440.0000    1.21855
226480.0000    2.07552
226520.0000    1.32636
226560.0000    1.67548
226600.0000    2.03103
226640.0000    1.27731
226680.0000    0.87107
226720.0000    1.30971
226760.0000    0.77350
226800.0000    0.39807
226840.0000    0.31678
226880.0000    0.45445
226920.0000   -0.04733
226960.0000    0.33547
227000.0000    0.60384
227040.0000    0.23109
227080.0000    0.43271
227120.0000    0.27982
227160.0000    0.38325
227200.0000    0.24024
227240.0000    1.23391
227280.0000    0.23762
227320.0000    1.03448
227360.0000    0.20644
227400.0000    0.05463
227440.0000    0.60545
227480.0000    0.79355
227520.0000    0.59008
227560.0000    1.12256
227600.0000    0.01791
227640.0000    0.16272
227680.0000    1.16510
227720.0000    0.74211
227760.0000    0.26257
227800.0000    1.29843
227840.0000    0.25967
227880.0000    0.29718
227920.0000    0.33724
227960.0000    0.34533
228000.0000    0.07651
228040.0000    0.00648
228080.0000   -0.10225
228120.0000   -0.25446
228160.0000    0.37888
228200.0000    0.69993
228240.0000    0.91189
228280.0000    1.32824
228320.0000    0.31136
228360.0000    0.82882
228400.0000   -0.25668
228440.0000    0.56865
228480.0000    0.84281
228520.0000    0.14336
228560.0000    1.11382
228600.0000    1.43978
228640.0000    1.54676
228680.0000    1.20384
228720.0000    2.12073
228760.0000    1.73226
228800.0000    1.90138
228840.0000    1.87643
228880.0000    1.44048
228920.0000    2.47437
228960.0000    1.89270
229000.0000    0.80100
229040.0000    1.82009
229080.0000    1.32382
229120.0000    1.80136
229160.0000    1.43104
229200.0000    2.04977
229240.0000    2.00947
229280.0000    1.56625
229320.0000    1.49300
229360.0000    1.15690
229400.0000    1.59918
229440.0000    1.85129
229480.0000    1.02959
229520.0000    1.82443
229560.0000    1.03399
229600.0000    1.31632
229640.0000    1.64669
229680.0000    0.87814
229720.0000    1.41409
229760.0000    1.74033
229800.0000    1.20959
229840.0000    0.69561
229880.0000    1.84244
229920.0000    1.48461
229960.0000    0.90122
230000.0000    1.47673
230040.0000    2.12786
230080.0000    1.24208
230120.0000    1.95214
230160.0000    2.69315
230200.0000    2.29446
230240.0000    0.76410
230280.0000    1.10284
230320.0000    0.61915
230360.0000    1.43152
230400.0000    1.80402
230440.0000    0.88599
230480.0000    0.89237
230520.0000    1.33930
230560.0000    1.40827
230600.0000    0.59612
230640.0000    1.14643
230680.0000    1.36585
230720.0000    0.61994
230760.0000    1.19933
230800.0000    0.76535
230840.0000    0.45336
230880.0000    0.41280
230920.0000    0.38834
230960.0000    1.42385
231000.0000    0.22030
231040.0000    0.39563
231080.0000    1.03829
231120.0000    0.30539
231160.0000    0.36764
231200.0000    0.91734
231240.0000    0.45255
231280.0000    1.06525
231320.0000    0.71823
231360.0000    0.27263
231400.0000    0.25820
231440.0000    0.03482
231480.0000    1.20519
231520.0000    0.77591
231560.0000    0.25674
231600.0000    0.96917
231640.0000    0.63593
231680.0000    1.00356
231720.0000    1.13312
231760.0000    0.47909
231800.0000    0.87775
231840.0000    0.83039
231880.0000    0.85862
231920.0000    0.75784
231960.0000   -0.11789
232000.0000    0.66118
232040.0000    1.04448
232080.0000    0.57252
232120.0000    1.02946
232160.0000    1.64835
232200.0000    1.72315
232240.0000    1.13653
232280.0000    2.22435
232320.0000    0.79509
232360.0000    1.15746
232400.0000    0.69927
232440.0000    0.87309
232480.0000    0.69980
232520.0000    1.03568
232560.0000    1.27791
232600.0000    1.39285
232640.0000    1.52075
232680.0000    0.98875
232720.0000    0.30299
232760.0000    0.96081
232800.0000    1.12121
232840.0000    0.83858
232880.0000    0.34156
232920.0000    0.26163
232960.0000    0.36294
233000.0000   -0.16120
233040.0000    0.47580
233080.0000    0.39707
233120.0000    0.44907
233160.0000    1.15343
233200.0000    0.57915
233240.0000    0.56262
233280.0000    0.85265
233320.0000    1.38879
233360.0000    0.97903
233400.0000    0.93530
233440.0000    0.84555
233480.0000    0.37027
233520.0000    0.74144
233560.0000    0.98762
233600.0000    0.92604
233640.0000    0.29966
233680.0000    0.82512
233720.0000    0.88724
233760.0000    0.56290
233800.0000    0.38077
233840.0000    1.00518
233880.0000    1.08072
233920.0000    0.62256
233960.0000    0.64548
234000.0000    0.61010
234040.0000    0.48080
234080.0000    0.20245
234120.0000    0.87545
234160.0000    0.38401
234200.0000   -0.46479
234240.0000    0.33514
234280.0000    0.09326
234320.0000    0.44122
234360.0000    0.20204
234400.0000    0.21372
234440.0000    0.09642
234480.0000   -0.22592
234520.0000    0.60529
234560.0000    0.22109
234600.0000    0.88713
234640.0000    0.70145
234680.0000    0.60922
234720.0000    1.29490
234760.0000    0.39837
234800.0000   -0.01203
234840.0000    0.27037
234880.0000    1.23949
234920.0000    1.01496
234960.0000    0.70133
235000.0000    1.48470
235040.0000    1.08302
235080.0000    1.52120
235120.0000    1.79028
235160.0000    1.05663
235200.0000    1.04153
235240.0000    0.34649
235280.0000    1.66071
235320.0000    1.72575
235360.0000    0.39289
235400.0000    0.75652
235440.0000    0.94708
235480.0000    0.67262
235520.0000    1.14307
235560.0000    0.64480
235600.0000    0.45183
235640.0000    0.79332
235680.0000    1.01772
235720.0000    0.77090
235760.0000    0.90456
235800.0000    0.35235
235840.0000    1.33411
235880.0000    1.46845
235920.0000    0.27604
235960.0000   -0.26880
236000.0000    0.04734
236040.0000    0.95044
236080.0000    0.77277
236120.0000    1.26006
236160.0000    0.34696
236200.0000    1.13982
236240.0000   -0.35856
236280.0000    0.73445
236320.0000    1.19763
236360.0000    0.59500
236400.0000    1.69845
236440.0000    0.93073
236480.0000    0.55845
236520.0000    0.65913
236560.0000    0.78153
236600.0000    0.16016
236640.0000    0.23706
236680.0000    0.83155
236720.0000    0.03086
236760.0000    0.92299
236800.0000    0.71479
236840.0000    1.05124
236880.0000    0.60849
236920.0000    0.23589
236960.0000    0.87647
237000.0000    0.50141
237040.0000    0.56756
237080.0000    0.57829
237120.0000    0.22681
237160.0000    1.02456
237200.0000   -0.05815
237240.0000    0.45343
237280.0000    0.19822
237320.0000    0.95474
237360.0000    0.38310
237400.0000    0.61932
237440.0000    1.58488
237480.0000    0.79410
237520.0000    1.03437
237560.0000   -0.06097
237600.0000    1.45540
237640.0000    1.73641
237680.0000    0.31035
237720.0000    0.95598
237760.0000    0.77085
237800.0000    0.93016
237840.0000    0.27044
237880.0000    0.30725
237920.0000    0.57750
237960.0000    0.91277
238000.0000    1.82198
238040.0000    0.75532
238080.0000    0.47078
238120.0000    0.38266
238160.0000    0.76002
238200.0000    0.85462
238240.0000    0.90094
238280.0000    0.53081
238320.0000    0.55306
238360.0000    0.30626
238400.0000    0.67464
238440.0000    0.66759
238480.0000    0.30915
238520.0000    0.18722
238560.0000   -0.03114
238600.0000    0.50451
238640.0000    0.09737
238680.0000    0.12176
238720.0000    0.17031
238760.0000    0.16513
238800.0000    0.51028
238840.0000   -0.40514
238880.0000    0.37750
238920.0000    0.32597
238960.0000    0.73989
239000.0000    0.25913
239040.0000    0.00900
239080.0000    0.12787
239120.0000   -0.19167
239160.0000    0.19116
239200.0000    0.45674
239240.0000    0.59590
239280.0000    0.27882
239320.0000   -0.00367
239360.0000   -0.67458
239400.0000   -1.17510
239440.0000   -0.48281
239480.0000   -0.85746
239520.0000   -0.16411
239560.0000   -0.72092
239600.0000    0.46482
239640.0000    0.80615
239680.0000    0.97017
239720.0000    0.67848
239760.0000    1.78126
239800.0000    0.20553
239840.0000    0.45439
239880.0000    0.17766
239920.0000    0.18350
239960.0000    1.39367
240000.0000    0.54496
240040.0000    0.32930
240080.0000    0.07230
240120.0000    0.05435
240160.0000    0.25724
240200.0000    0.65996
240240.0000    0.74249
240280.0000    0.43672
240320.0000    0.48988
240360.0000    0.61094
240400.0000    1.23579
240440.0000    0.55379
240480.0000    0.61312
240520.0000    1.40066
240560.0000    0.92173
240600.0000    1.17443
240640.0000    0.50041
240680.0000    1.52114
240720.0000    1.83582
240760.0000    1.31376
240800.0000    1.46902
240840.0000    1.43652
240880.0000    1.36354
240920.0000    1.27476
240960.0000    1.44662
241000.0000    1.21928
241040.0000    0.78445
241080.0000    0.52367
241120.0000    0.40985
241160.0000    0.87592
241200.0000    1.29744
241240.0000    1.77188
241280.0000    1.69603
241320.0000    0.82590
241360.0000    0.51224
241400.0000    1.14417
241440.0000    1.10444
241480.0000    0.54332
241520.0000    0.70153
241560.0000    1.59917
241600.0000    1.71500
241640.0000    1.34982
241680.0000    1.76897
241720.0000    1.12082
241760.0000    0.58833
241800.0000    1.57980
241840.0000    0.90844
241880.0000    1.22240
241920.0000    1.32063
241960.0000    0.75672
242000.0000    1.28435
242040.0000    0.74920
242080.0000    1.60589
242120.0000    0.58077
242160.0000    0.81940
242200.0000    0.30544
242240.0000    0.38368
242280.0000    0.42295
242320.0000    0.91903
242360.0000    1.04059
242400.0000    1.19932
242440.0000    0.75960
242480.0000    1.71158
242520.0000    1.49275
242560.0000    1.05066
242600.0000    1.56388
242640.0000    1.50797
242680.0000    2.10410
242720.0000    1.20285
242760.0000    1.71938
242800.0000    1.73263
242840.0000    0.73561
242880.0000    1.25556
242920.0000    0.89949
242960.0000    1.32847
243000.0000    1.03802
243040.0000    0.58666
243080.0000    1.17708
243120.0000    1.56842
243160.0000    1.17392
243200.0000    1.48343
243240.0000    1.33306
243280.0000    1.69901
243320.0000    1.56175
243360.0000    1.79415
243400.0000    1.04739
243440.0000    1.06118
243480.0000    1.14937
243520.0000    1.96350
243560.0000    1.69611
243600.0000    1.19324
243640.0000    1.72779
243680.0000    2.15937
243720.0000    1.12846
243760.0000    1.25958
243800.0000    1.17492
243840.0000    1.29315
243880.0000    0.45742
243920.0000    1.04306
243960.0000    0.72746
244000.0000    0.35168
244040.0000    1.36440
244080.0000    1.12644
244120.0000    1.53194
244160.0000    0.22838
244200.0000    1.02245
244240.0000    1.51378
244280.0000    1.33242
244320.0000    1.17961
244360.0000    1.78581
244400.0000    1.28494
244440.0000    0.97301
244480.0000    1.95317
244520.0000    0.37716
244560.0000    0.94108
244600.0000    1.87882
244640.0000    0.39776
244680.0000    1.24530
244720.0000    1.44459
244760.0000    1.29478
244800.0000    1.32138
244840.0000    2.49010
244880.0000    1.63923
244920.0000    1.30663
244960.0000    1.75610
245000.0000    0.35430
245040.0000    1.38821
245080.0000    1.46083
245120.0000    2.02297
245160.0000    2.00649
245200.0000    1.56326
245240.0000    1.52057
245280.0000    2.11055
245320.0000    2.31560
245360.0000    1.49171
245400.0000    1.47321
245440.0000    0.61299
245480.0000    0.51293
245520.0000    0.64882
245560.0000    1.35021
245600.0000    2.43949
245640.0000    1.77420
245680.0000    1.13517
245720.0000    0.87659
245760.0000    0.25257
245800.0000    0.06152
245840.0000    0.17005
245880.0000    0.86800
245920.0000   -0.65562
245960.0000   -0.62878
246000.0000    0.63748
246040.0000    0.69216
246080.0000    0.73146
246120.0000    0.50247
246160.0000    0.83245
246200.0000    0.87777
246240.0000    1.10818
246280.0000    0.81327
246320.0000    1.14153
246360.0000    0.06837
246400.0000    1.07855
246440.0000    0.62306
246480.0000    0.33729
246520.0000    1.06499
246560.0000    0.72763
246600.0000    1.33882
246640.0000    2.03882
246680.0000    1.82546
246720.0000    1.63422
246760.0000    1.17619
246800.0000    1.65517
246840.0000    1.13205
246880.0000    1.59239
246920.0000    1.98311
246960.0000    1.89461
247000.0000    1.16525
247040.0000    1.58549
247080.0000    1.62792
247120.0000    1.26074
247160.0000    0.91094
247200.0000    0.76014
247240.0000    1.16223
247280.0000    0.95793
247320.0000    0.66298
247360.0000    1.29627
247400.0000    0.32020
247440.0000    1.03620
247480.0000    0.81437
247520.0000    0.90951
247560.0000    0.86296
247600.0000    1.12494
247640.0000    1.20358
247680.0000    1.41238
247720.0000    1.77269
247760.0000    0.59651
247800.0000    0.67604
247840.0000    0.82874
247880.0000    0.71087
247920.0000    1.09509
247960.0000    0.92908
248000.0000    0.62369
248040.0000    1.40490
248080.0000    0.88630
248120.0000    1.19192
248160.0000    1.41491
248200.0000    0.92129
248240.0000    1.07397
248280.0000    1.74629
248320.0000    1.03045
248360.0000    1.26443
248400.0000    0.93881
248440.0000    1.23847
248480.0000    1.34743
248520.0000    0.37480
248560.0000    1.14394
248600.0000    0.89509
248640.0000    0.88206
248680.0000    1.19892
248720.0000    0.94101
248760.0000    1.33120
248800.0000    1.30613
248840.0000    0.47681
248880.0000    1.48505
248920.0000    2.00596
248960.0000    1.55422
249000.0000    1.61058
249040.0000    1.48393
249080.0000    1.57911
249120.0000    1.47912
249160.0000    1.78576
249200.0000    1.51253
249240.0000    2.10914
249280.0000    1.15630
249320.0000    1.35491
249360.0000    1.16421
249400.0000    1.62340
249440.0000    1.55105
249480.0000    0.61810
249520.0000    1.22740
249560.0000    1.15636
249600.0000    1.08114
249640.0000    1.30376
249680.0000    0.41537
249720.0000    1.05481
249760.0000    1.02860
249800.0000    0.93560
249840.0000    2.06801
249880.0000    1.30557
249920.0000    1.96129
249960.0000    1.94326
250000.0000    1.59156
250040.0000    1.28363
250080.0000    1.93892
250120.0000    1.88591
250160.0000    0.87542
250200.0000    0.99969
250240.0000    0.76391
250280.0000    1.24855
250320.0000    1.64325
250360.0000    1.51691
250400.0000    0.57001
250440.0000    1.20804
250480.0000    0.63885
250520.0000    1.39525
250560.0000    1.37691
250600.0000    1.10031
250640.0000    0.45290
250680.0000    1.08285
250720.0000    1.04863
250760.0000    0.42807
250800.0000    1.08740
250840.0000    0.74065
250880.0000    1.49537
250920.0000    1.69854
250960.0000    1.68277
251000.0000    1.65757
251040.0000    0.78666
251080.0000    0.62259
251120.0000    1.18109
251160.0000    1.28246
251200.0000    0.43534
251240.0000    0.97164
251280.0000    0.85201
251320.0000    0.91575
251360.0000    1.14554
251400.0000    0.73717
251440.0000    0.17299
251480.0000    0.94842
251520.0000    1.06130
251560.0000    1.60464
251600.0000    1.16466
251640.0000    2.13340
251680.0000    2.34371
251720.0000    1.74466
251760.0000    1.66793
251800.0000    1.68195
251840.0000    1.89804
251880.0000    1.62741
251920.0000    1.25934
251960.0000    2.07272
252000.0000    1.53854
252040.0000    1.66396
252080.0000    0.86501
252120.0000    1.34456
252160.0000    1.35710
252200.0000    1.52712
252240.0000    1.69092
252280.0000    1.41251
252320.0000    1.46418
252360.0000    1.32706
252400.0000    1.87802
252440.0000    1.41638
252480.0000    2.00215
252520.0000    1.98922
252560.0000    1.86055
252600.0000    1.44978
252640.0000    1.43417
252680.0000    1.39394
252720.0000    1.39880
252760.0000    1.40530
252800.0000    1.01192
252840.0000    1.65126
252880.0000    1.76289
252920.0000    1.40921
252960.0000    1.62151
253000.0000    1.60318
253040.0000    1.25714
253080.0000    1.66429
253120.0000    1.19768
253160.0000    1.19887
253200.0000    0.88697
253240.0000    1.67169
253280.0000    1.42863
253320.0000    1.90016
253360.0000    1.52028
253400.0000    1.22191
253440.0000    0.68541
253480.0000    1.55809
253520.0000    0.56502
253560.0000    0.94799
253600.0000    1.56359
253640.0000    0.62290
253680.0000    1.20169
253720.0000    1.31939
253760.0000    1.50683
253800.0000    0.77401
253840.0000    0.78466
253880.0000    0.91863
253920.0000    0.90415
253960.0000    0.32032
254000.0000    0.17302
254040.0000    0.68775
254080.0000    1.36391
254120.0000    1.17955
254160.0000    1.48888
254200.0000    0.78190
254240.0000    1.00010
254280.0000    1.41353
254320.0000    1.14874
254360.0000    0.77706
254400.0000    1.18196
254440.0000    0.64282
254480.0000    1.16596
254520.0000    1.25012
254560.0000    1.65941
254600.0000    1.46387
254640.0000    1.22104
254680.0000    1.89532
254720.0000    1.34038
254760.0000    1.19690
254800.0000    1.09770
254840.0000    0.93280
254880.0000    1.16007
254920.0000    0.88216
254960.0000    1.68931
255000.0000    1.75176
255040.0000    0.64636
255080.0000    0.92336
255120.0000    1.31294
255160.0000    1.28919
255200.0000    1.11939
255240.0000    1.58297
255280.0000    1.41507
255320.0000    1.21988
255360.0000    0.92179
255400.0000    1.67160
255440.0000    1.30605
255480.0000    0.97123
255520.0000    0.72338
255560.0000    0.62143
255600.0000    1.01250
255640.0000    1.13862
255680.0000    1.11230
255720.0000    0.65605
255760.0000    1.78738
255800.0000    1.53348
255840.0000    0.28575
255880.0000    0.23805
255920.0000    0.56619
255960.0000    0.73549
256000.0000    1.04609
256040.0000    0.85571
256080.0000    0.79778
256120.0000    0.93908
256160.0000    0.24213
256200.0000    0.93989
256240.0000    0.85850
256280.0000    0.44981
256320.0000    1.31346
256360.0000    0.94136
256400.0000    0.38054
256440.0000    0.50214
256480.0000    0.09597
256520.0000    1.36307
256560.0000    0.93737
256600.0000    1.03973
256640.0000    0.26573
256680.0000    1.08897
256720.0000    2.04337
256760.0000    1.54965
256800.0000    1.46018
256840.0000    1.51892
256880.0000    1.37507
256920.0000    1.01267
256960.0000    1.49961
257000.0000    0.92730
257040.0000    0.83159
257080.0000    0.87443
257120.0000    1.80880
257160.0000    1.75741
257200.0000    0.93568
257240.0000    1.29914
257280.0000    1.13813
257320.0000    0.74240
257360.0000    0.74064
257400.0000    0.35148
257440.0000    1.13319
257480.0000    0.48727
257520.0000    0.93941
257560.0000    0.60691
257600.0000   -0.08755
257640.0000    0.65756
257680.0000    0.98665
257720.0000    1.03223
257760.0000    1.23464
257800.0000    1.31491
257840.0000    2.01601
257880.0000    1.44230
257920.0000    1.45286
257960.0000    1.41791
258000.0000    1.63978
258040.0000    2.08303
258080.0000    1.94493
258120.0000    2.30750
258160.0000    1.79488
258200.0000    1.21832
258240.0000    1.67799
258280.0000    1.04189
258320.0000    0.84405
258360.0000    1.25275
258400.0000    2.57007
258440.0000    2.26791
258480.0000    2.37151
258520.0000    3.42462
258560.0000    2.53700
258600.0000    3.09227
258640.0000    3.02609
258680.0000    3.48126
258720.0000    3.40627
258760.0000    2.68843
258800.0000    2.82311
258840.0000    3.28962
258880.0000    3.31772
258920.0000    3.62024
258960.0000    2.56222
259000.0000    3.75092
259040.0000    2.98840
259080.0000    2.88264
259120.0000    2.99008
259160.0000    2.82542
259200.0000    2.81031
259240.0000    2.20026
259280.0000    1.99835
259320.0000    2.16020
259360.0000    2.59896
259400.0000    2.49579
259440.0000    2.88777
259480.0000    2.73177
259520.0000    2.73702
259560.0000    2.71501
259600.0000    2.60011
259640.0000    2.83384
259680.0000    1.82531
259720.0000    1.60284
259760.0000    1.26637
259800.0000    0.81831
259840.0000    1.38282
259880.0000    2.25626
259920.0000    1.27778
259960.0000    1.71930
260000.0000    2.13365
260040.0000    1.91631
260080.0000    1.70873
260120.0000    0.74668
260160.0000    1.27044
260200.0000    1.68582
260240.0000    1.37714
260280.0000    1.61154
260320.0000    0.66343
260360.0000    0.92513
260400.0000    1.75838
260440.0000    1.77651
260480.0000    1.83428
260520.0000    2.10571
260560.0000    0.70829
260600.0000    1.39096
260640.0000    0.79141
260680.0000    2.10563
260720.0000    1.42715
260760.0000    1.66768
260800.0000    1.79452
260840.0000    1.02128
260880.0000    1.69723
260920.0000    1.98678
260960.0000    1.77008
261000.0000    1.91637
261040.0000    1.79171
261080.0000    1.53697
261120.0000    1.82904
261160.0000    0.85132
261200.0000    0.98355
261240.0000    1.17975
261280.0000    1.25413
261320.0000    1.56728
261360.0000    1.40924
261400.0000    1.30938
261440.0000    1.98137
261480.0000    3.40459
261520.0000    1.80672
261560.0000    2.49739
261600.0000    1.87680
261640.0000    1.99523
261680.0000    2.23324
261720.0000    2.62543
261760.0000    2.47857
261800.0000    2.22091
261840.0000    1.80298
261880.0000    1.59681
261920.0000    1.49370
261960.0000    2.11077
262000.0000    2.10235
262040.0000    2.37829
262080.0000    2.34699
262120.0000    2.17918
262160.0000    2.31953
262200.0000    2.59791
262240.0000    2.45001
262280.0000    3.18071
262320.0000    2.31891
262360.0000    1.97231
262400.0000    1.60400
262440.0000    2.46614
262480.0000    1.40630
262520.0000    1.13676
262560.0000    0.61528
262600.0000    0.99330
262640.0000    0.87278
262680.0000    0.94458
262720.0000    0.67827
262760.0000    0.79395
262800.0000    0.97810
262840.0000    2.27257
262880.0000    1.75181
262920.0000    1.51125
262960.0000    1.73235
263000.0000    2.16757
263040.0000    2.63084
263080.0000    1.94344
263120.0000    1.83939
263160.0000    2.06307
263200.0000    1.42014
263240.0000    2.02962
263280.0000    1.73347
263320.0000    2.70913
263360.0000    2.30472
263400.0000    1.96813
263440.0000    1.67971
263480.0000    2.28278
263520.0000    1.19342
263560.0000    0.94099
263600.0000    1.42223
263640.0000    1.10868
263680.0000    1.21983
263720.0000    1.76224
263760.0000    1.37422
263800.0000    1.13687
263840.0000    0.99071
263880.0000    1.87165
263920.0000    1.57024
263960.0000    1.01933
264000.0000    0.98393
264040.0000    1.20394
264080.0000    1.56191
264120.0000    1.73424
264160.0000    1.46601
264200.0000    0.75805
264240.0000    1.40786
264280.0000    1.59262
264320.0000    2.11712
264360.0000    1.29343
264400.0000    1.35733
264440.0000    1.63827
264480.0000    1.71496
264520.0000    2.75851
264560.0000    3.08805
264600.0000    2.21728
264640.0000    2.27233
264680.0000    1.27917
264720.0000    1.49592
264760.0000    1.00095
264800.0000    2.75364
264840.0000    1.84908
264880.0000    2.37879
264920.0000    1.76009
264960.0000    1.71558
265000.0000    2.40254
265040.0000    2.38945
265080.0000    2.91107
265120.0000    3.72427
265160.0000    2.95659
265200.0000    1.80614
265240.0000    2.95613
265280.0000    2.05622
265320.0000    1.83662
265360.0000    1.57444
265400.0000    1.27542
265440.0000    1.22529
265480.0000    1.01558
265520.0000    0.97450
265560.0000    0.81579
265600.0000    1.11924
265640.0000    0.92073
265680.0000    1.87539
265720.0000    1.42810
265760.0000    1.39166
265800.0000    1.10642
265840.0000    1.54026
265880.0000    0.42413
265920.0000    0.57212
265960.0000    1.39408
266000.0000    1.03236
266040.0000    2.28090
266080.0000    1.40397
266120.0000    1.19573
266160.0000    1.57849
266200.0000    1.64861
266240.0000    1.03438
266280.0000    1.77288
266320.0000    1.28932
266360.0000    1.54006
266400.0000    1.75723
266440.0000    1.61466
266480.0000    0.93393
266520.0000    1.93541
266560.0000    2.16159
266600.0000    1.81811
266640.0000    1.53460
266680.0000    0.93823
266720.0000    1.13975
266760.0000    1.24136
266800.0000    1.64266
266840.0000    1.01725
266880.0000    1.77570
266920.0000    1.62275
266960.0000    1.74281
267000.0000    2.21931
267040.0000    2.22211
267080.0000    1.44500
267120.0000    2.12017
267160.0000    1.53387
267200.0000    1.76810
267240.0000    2.24145
267280.0000    2.43661
267320.0000    2.75941
267360.0000    1.68133
267400.0000    1.73284
267440.0000    2.09361
267480.0000    1.12684
267520.0000    1.80679
267560.0000    1.58066
267600.0000    1.80651
267640.0000    1.63531
267680.0000    2.10606
267720.0000    1.05802
267760.0000    1.13348
267800.0000    1.96588
267840.0000    1.64029
267880.0000    1.63206
267920.0000    0.91504
267960.0000    0.95947
268000.0000    1.32421
268040.0000    0.91700
268080.0000    0.91820
268120.0000    1.07222
268160.0000    1.28858
268200.0000    2.26249
268240.0000    1.29788
268280.0000    0.55990
268320.0000    1.06707
268360.0000    1.16708
268400.0000    2.01138
268440.0000    1.44073
268480.0000    2.84617
268520.0000    2.27970
268560.0000    2.49863
268600.0000    2.69300
268640.0000    2.41606
268680.0000    2.78788
268720.0000    3.19430
268760.0000    3.20907
268800.0000    2.72512
268840.0000    2.08865
268880.0000    2.90234
268920.0000    1.79235
268960.0000    1.71465
269000.0000    2.05513
269040.0000    1.93113
269080.0000    2.57994
269120.0000    2.22977
269160.0000    2.52188
269200.0000    2.24262
269240.0000    2.27958
269280.0000    2.39616
269320.0000    2.97241
269360.0000    2.32898
269400.0000    2.52231
269440.0000    2.43519
269480.0000    3.32361
269520.0000    3.45829
269560.0000    2.18855
269600.0000    1.93315
269640.0000    2.67595
269680.0000    3.54918
269720.0000    4.07348
269760.0000    2.35717
269800.0000    3.82626
269840.0000    4.03710
269880.0000    3.04256
269920.0000    3.03712
269960.0000    3.21558
270000.0000    2.97435
270040.0000    2.55243
270080.0000    3.12212
270120.0000    1.91121
270160.0000    1.78611
270200.0000    2.57035
270240.0000    1.91833
270280.0000    2.48814
270320.0000    1.59483
270360.0000    2.45514
270400.0000    2.10581
270440.0000    1.56182
270480.0000    1.92871
270520.0000    2.19333
270560.0000    1.86562
270600.0000    2.03545
270640.0000    3.01764
270680.0000    3.16468
270720.0000    2.45674
270760.0000    2.74247
270800.0000    2.93195
270840.0000    2.37122
270880.0000    2.90397
270920.0000    2.99973
270960.0000    3.07654
271000.0000    3.52722
271040.0000    2.32900
271080.0000    3.17762
271120.0000    2.46230
271160.0000    2.39763
271200.0000    3.29248
271240.0000    3.22449
271280.0000    3.44385
271320.0000    3.17457
271360.0000    2.42914
271400.0000    2.60375
271440.0000    2.72605
271480.0000    2.79878
271520.0000    1.25920
271560.0000    2.45653
271600.0000    3.10000
271640.0000    2.56401
271680.0000    2.41458
271720.0000    2.62822
271760.0000    2.81777
271800.0000    2.13676
271840.0000    2.70781
271880.0000    2.65897
271920.0000    2.40737
271960.0000    2.00490
272000.0000    1.54617
272040.0000    2.31081
272080.0000    3.07117
272120.0000    2.23221
272160.0000    2.41192
272200.0000    3.55250
272240.0000    3.33541
272280.0000    3.41412
272320.0000    2.77125
272360.0000    2.32922
272400.0000    2.41780
272440.0000    2.33776
272480.0000    2.13400
272520.0000    2.31759
272560.0000    2.44788
272600.0000    2.28805
272640.0000    1.69123
272680.0000    2.72117
272720.0000    2.22058
272760.0000    2.89195
272800.0000    3.52017
272840.0000    2.44547
272880.0000    3.01781
272920.0000    2.54221
272960.0000    2.75522
273000.0000    2.50309
273040.0000    3.08752
273080.0000    2.55762
273120.0000    3.13519
273160.0000    2.69894
273200.0000    3.08045
273240.0000    3.07775
273280.0000    2.54223
273320.0000    3.21157
273360.0000    2.95759
273400.0000    2.02750
273440.0000    3.11300
273480.0000    3.33388
273520.0000    3.09800
273560.0000    3.38307
273600.0000    3.42887
273640.0000    3.19826
273680.0000    2.78116
273720.0000    2.77906
273760.0000    3.20793
273800.0000    3.28295
273840.0000    2.93319
273880.0000    3.07712
273920.0000    3.06623
273960.0000    3.25325
274000.0000    3.05880
274040.0000    3.05686
274080.0000    2.94076
274120.0000    2.79884
274160.0000    3.59254
274200.0000    3.26412
274240.0000    2.83954
274280.0000    2.80407
274320.0000    3.46920
274360.0000    2.44015
274400.0000    3.24917
274440.0000    2.89776
274480.0000    3.84096
274520.0000    2.90978
274560.0000    3.00688
274600.0000    3.58891
274640.0000    4.49930
274680.0000    4.13113
274720.0000    3.87070
274760.0000    2.93160
274800.0000    3.83265
274840.0000    3.59392
274880.0000    3.25492
274920.0000    3.10821
274960.0000    3.10766
275000.0000    3.13104
275040.0000    3.83639
275080.0000    3.43088
275120.0000    3.60210
275160.0000    3.35864
275200.0000    2.66216
275240.0000    3.34094
275280.0000    2.83341
275320.0000    2.87647
275360.0000    2.51196
275400.0000    2.62778
275440.0000    3.56317
275480.0000    3.59394
275520.0000    3.96570
275560.0000    3.33338
275600.0000    3.98914
275640.0000    3.22863
275680.0000    4.33420
275720.0000    3.70281
275760.0000    3.40186
275800.0000    3.48339
275840.0000    3.19251
275880.0000    3.12596
275920.0000    2.75718
275960.0000    3.55636
276000.0000    3.10425
276040.0000    3.59543
276080.0000    2.53672
276120.0000    2.80120
276160.0000    2.50056
276200.0000    2.51331
276240.0000    2.82473
276280.0000    3.37264
276320.0000    3.30786
276360.0000    3.06260
276400.0000    2.60521
276440.0000    2.55889
276480.0000    2.35002
276520.0000    3.16058
276560.0000    2.24074
276600.0000    3.03866
276640.0000    3.25869
276680.0000    3.41008
276720.0000    2.17392
276760.0000    3.51603
276800.0000    2.77035
276840.0000    3.19196
276880.0000    3.41972
276920.0000    3.16399
276960.0000    3.83105
277000.0000    3.23606
277040.0000    2.63245
277080.0000    2.97185
277120.0000    3.34303
277160.0000    3.57406
277200.0000    4.21031
277240.0000    4.16604
277280.0000    3.54661
277320.0000    3.98572
277360.0000    3.37336
277400.0000    3.53627
277440.0000    3.57332
277480.0000    3.39333
277520.0000    3.14937
277560.0000    4.00730
277600.0000    3.69960
277640.0000    2.79844
277680.0000    2.70274
277720.0000    3.07421
277760.0000    4.04755
277800.0000    3.14620
277840.0000    4.28885
277880.0000    3.71586
277920.0000    2.83530
277960.0000    2.21843
278000.0000    3.72931
278040.0000    3.65885
278080.0000    2.78708
278120.0000    3.78983
278160.0000    3.74500
278200.0000    4.10810
278240.0000    4.62543
278280.0000    4.37374
278320.0000    4.42669
278360.0000    4.03024
278400.0000    4.25362
278440.0000    4.18021
278480.0000    4.57543
278520.0000    3.71034
278560.0000    3.35236
278600.0000    3.03066
278640.0000    3.60441
278680.0000    2.74441
278720.0000    3.38345
278760.0000    3.46413
278800.0000    4.44199
278840.0000    4.64931
278880.0000    3.58233
278920.0000    3.31280
278960.0000    4.02100
279000.0000    3.09115
279040.0000    3.61926
279080.0000    3.43125
279120.0000    4.19544
279160.0000    4.39980
279200.0000    4.27762
279240.0000    4.78567
279280.0000    4.07508
279320.0000    3.85728
279360.0000    3.50253
279400.0000    4.27038
279440.0000    3.45791
279480.0000    4.13113
279520.0000    4.35370
279560.0000    4.85875
279600.0000    4.48812
279640.0000    4.83406
279680.0000    4.22623
279720.0000    3.75219
279760.0000    4.37656
279800.0000    3.44154
279840.0000    3.39677
279880.0000    3.39426
279920.0000    3.56215
279960.0000    3.97242
280000.0000    4.00381
280040.0000    3.95706
280080.0000    3.82945
280120.0000    4.35425
280160.0000    3.91486
280200.0000    4.80725
280240.0000    3.91016
280280.0000    3.79667
280320.0000    4.03436
280360.0000    3.73835
280400.0000    3.81858
280440.0000    3.09189
280480.0000    4.63411
280520.0000    5.10368
280560.0000    3.48293
280600.0000    4.17658
280640.0000    4.17714
280680.0000    4.14509
280720.0000    4.22930
280760.0000    4.08601
280800.0000    3.42767
280840.0000    3.15801
280880.0000    2.57684
280920.0000    2.02235
280960.0000    3.04911
281000.0000    3.97508
281040.0000    3.77803
281080.0000    2.94604
281120.0000    4.02450
281160.0000    3.43599
281200.0000    3.17642
281240.0000    3.25580
281280.0000    3.30144
281320.0000    2.83028
281360.0000    3.35776
281400.0000    2.56610
281440.0000    2.70371
281480.0000    3.17861
281520.0000    2.71007
281560.0000    3.20010
281600.0000    2.57914
281640.0000    3.31886
281680.0000    3.33464
281720.0000    3.86240
281760.0000    3.47161
281800.0000    3.24661
281840.0000    2.95696
281880.0000    2.92531
281920.0000    3.19019
281960.0000    2.87775
282000.0000    2.88311
282040.0000    3.19117
282080.0000    3.20403
282120.0000    2.86937
282160.0000    3.26271
282200.0000    3.12676
282240.0000    3.00985
282280.0000    2.92272
282320.0000    2.52251
282360.0000    3.20942
282400.0000    4.04361
282440.0000    3.90837
282480.0000    3.28272
282520.0000    3.69062
282560.0000    2.86959
282600.0000    3.10976
282640.0000    3.13197
282680.0000    3.17965
282720.0000    3.84519
282760.0000    2.60321
282800.0000    3.19394
282840.0000    4.08145
282880.0000    2.85571
282920.0000    3.34420
282960.0000    3.26263
283000.0000    3.19392
283040.0000    3.36819
283080.0000    4.08929
283120.0000    3.05181
283160.0000    3.47233
283200.0000    3.07785
283240.0000    2.64205
283280.0000    3.47238
283320.0000    2.84381
283360.0000    3.49886
283400.0000    3.30152
283440.0000    3.78829
283480.0000    2.98605
283520.0000    3.05190
283560.0000    3.44185
283600.0000    2.98271
283640.0000    2.63539
283680.0000    3.03067
283720.0000    3.56445
283760.0000    3.43986
283800.0000    3.20662
283840.0000    3.36236
283880.0000    2.45456
283920.0000    3.04236
283960.0000    2.72436
284000.0000    3.42179
284040.0000    2.81357
284080.0000    2.53951
284120.0000    3.26736
284160.0000    3.07517
284200.0000    3.38609
284240.0000    2.88121
284280.0000    3.19720
284320.0000    3.34828
284360.0000    3.27542
284400.0000    2.57243
284440.0000    3.17792
284480.0000    2.59634
284520.0000    2.87478
284560.0000    3.46985
284600.0000    3.77497
284640.0000    3.01610
284680.0000    3.32039
284720.0000    4.16233
284760.0000    3.48719
284800.0000    3.13158
284840.0000    2.75680
284880.0000    3.68150
284920.0000    3.59322
284960.0000    3.44791
285000.0000    3.36062
285040.0000    2.63153
285080.0000    2.74510
285120.0000    2.63591
285160.0000    3.33061
285200.0000    3.33788
285240.0000    3.46255
285280.0000    3.05841
285320.0000    2.65871
285360.0000    2.91367
285400.0000    2.87841
285440.0000    2.89798
285480.0000    3.04064
285520.0000    2.64468
285560.0000    2.78477
285600.0000    2.68267
285640.0000    3.13264
285680.0000    2.66445
285720.0000    1.92469
285760.0000    3.06637
285800.0000    3.08605
285840.0000    2.77946
285880.0000    2.50050
285920.0000    2.67339
285960.0000    2.37803
286000.0000    3.00400
286040.0000    3.14302
286080.0000    2.79641
286120.0000    3.24843
286160.0000    2.65044
286200.0000    2.90966
286240.0000    2.77866
286280.0000    2.76916
286320.0000    3.15745
286360.0000    2.83126
286400.0000    3.61985
286440.0000    2.36570
286480.0000    2.11318
286520.0000    2.28542
286560.0000    2.37925
286600.0000    2.41523
286640.0000    2.80966
286680.0000    2.94535
286720.0000    3.05746
286760.0000    3.28405
286800.0000    3.03961
286840.0000    3.01787
286880.0000    3.76932
286920.0000    3.40967
286960.0000    2.09497
287000.0000    3.04452
287040.0000    2.12387
287080.0000    2.66622
287120.0000    2.69847
287160.0000    2.20641
287200.0000    2.75689
287240.0000    2.71150
287280.0000    2.44341
287320.0000    2.33491
287360.0000    1.97556
287400.0000    2.23470
287440.0000    2.76359
287480.0000    2.69863
287520.0000    2.24579
287560.0000    1.71289
287600.0000    1.54754
287640.0000    2.12512
287680.0000    1.82666
287720.0000    2.05175
287760.0000    2.91390
287800.0000    2.42969
287840.0000    1.98901
287880.0000    1.83070
287920.0000    2.46446
287960.0000    1.84791
288000.0000    1.90607
288040.0000    2.21672
288080.0000    2.56310
288120.0000    1.86099
288160.0000    3.00002
288200.0000    2.56908
288240.0000    3.04665
288280.0000    2.07171
288320.0000    2.38934
288360.0000    2.18120
288400.0000    2.47866
288440.0000    1.49970
288480.0000    1.56481
288520.0000    2.27684
288560.0000    2.15480
288600.0000    2.13830
288640.0000    1.87972
288680.0000    1.44197
288720.0000    2.50668
288760.0000    2.22562
288800.0000    2.06628
288840.0000    2.57611
288880.0000    2.83883
288920.0000    2.97972
288960.0000    2.34728
289000.0000    2.23037
289040.0000    1.97567
289080.0000    2.43122
289120.0000    2.75542
289160.0000    2.67930
289200.0000    3.00696
289240.0000    2.30672
289280.0000    1.95223
289320.0000    2.15486
289360.0000    1.43785
289400.0000    2.45561
289440.0000    2.67608
289480.0000    2.59123
289520.0000    2.92505
289560.0000    2.36992
289600.0000    2.54769
289640.0000    1.84184
289680.0000    1.77828
289720.0000    1.47421
289760.0000    2.19182
289800.0000    2.33983
289840.0000    2.67715
289880.0000    2.28323
289920.0000    2.17522
289960.0000    2.53968
290000.0000    1.77148
290040.0000    1.28872
290080.0000    1.99848
290120.0000    2.26998
290160.0000    3.35863
290200.0000    2.80862
290240.0000    3.18456
290280.0000    3.21836
290320.0000    2.52619
290360.0000    2.39799
290400.0000    2.35029
290440.0000    2.01475
290480.0000    1.84221
290520.0000    2.53957
290560.0000    1.92577
290600.0000    2.42568
290640.0000    2.60071
290680.0000    1.77383
290720.0000    2.24798
290760.0000    2.24589
290800.0000    3.04817
290840.0000    2.64944
290880.0000    2.60531
290920.0000    2.60621
290960.0000    2.03966
291000.0000    2.86493
291040.0000    2.91679
291080.0000    2.52871
291120.0000    2.18689
291160.0000    3.18277
291200.0000    3.04681
291240.0000    3.09782
291280.0000    2.20845
291320.0000    2.32836
291360.0000    1.89306
291400.0000    1.94698
291440.0000    1.99741
291480.0000    2.13460
291520.0000    3.36157
291560.0000    3.08007
291600.0000    2.40479
291640.0000    3.23333
291680.0000    2.40591
291720.0000    2.09411
291760.0000    2.17037
291800.0000    2.32627
291840.0000    2.19349
291880.0000    2.78824
291920.0000    2.72898
291960.0000    2.57196
292000.0000    2.45896
292040.0000    2.65809
292080.0000    3.29631
292120.0000    2.89621
292160.0000    3.58571
292200.0000    2.88378
292240.0000    3.05412
292280.0000    3.33733
292320.0000    3.08075
292360.0000    3.00687
292400.0000    3.36577
292440.0000    2.08547
292480.0000    3.05626
292520.0000    2.68635
292560.0000    2.95166
292600.0000    2.90120
292640.0000    3.43829
292680.0000    2.83183
292720.0000    2.60184
292760.0000    3.11234
292800.0000    3.90427
292840.0000    3.30987
292880.0000    2.96275
292920.0000    1.91588
292960.0000    2.93870
293000.0000    2.37982
293040.0000    2.00769
293080.0000    2.33076
293120.0000    1.92078
293160.0000    1.90323
293200.0000    2.19475
293240.0000    2.32746
293280.0000    3.11593
293320.0000    3.24083
293360.0000    2.47115
293400.0000    2.30065
293440.0000    1.80250
293480.0000    2.04806
293520.0000    2.39062
293560.0000    2.57403
293600.0000    2.68205
293640.0000    2.64432
293680.0000    1.96254
293720.0000    2.60602
293760.0000    2.49154
293800.0000    2.59948
293840.0000    2.10981
293880.0000    2.14487
293920.0000    2.12054
293960.0000    2.23768
294000.0000    1.71795
294040.0000    2.11075
294080.0000    2.73883
294120.0000    1.59938
294160.0000    2.43365
294200.0000    2.12989
294240.0000    3.35164
294280.0000    3.26184
294320.0000    2.65813
294360.0000    3.34192
294400.0000    2.12589
294440.0000    2.42824
294480.0000    2.47512
294520.0000    2.48089
294560.0000    2.19232
294600.0000    2.34998
294640.0000    2.69195
294680.0000    3.04511
294720.0000    2.53547
294760.0000    3.04203
294800.0000    2.37495
294840.0000    2.95237
294880.0000    1.22790
294920.0000    2.67204
294960.0000    2.69908
295000.0000    2.60346
295040.0000    2.82565
295080.0000    1.79767
295120.0000    2.31980
295160.0000    2.11625
295200.0000    2.84233
295240.0000    2.18362
295280.0000    2.77485
295320.0000    2.53070
295360.0000    2.69042
295400.0000    2.44625
295440.0000    2.78284
295480.0000    3.25318
295520.0000    3.07785
295560.0000    2.84057
295600.0000    2.95842
295640.0000    3.15216
295680.0000    2.95235
295720.0000    2.91744
295760.0000    3.94708
295800.0000    2.84122
295840.0000    3.75435
295880.0000    2.90534
295920.0000    3.08926
295960.0000    3.54485
296000.0000    2.96114
296040.0000    3.69499
296080.0000    2.94958
296120.0000    3.22606
296160.0000    3.03124
296200.0000    3.79310
296240.0000    3.07475
296280.0000    3.74919
296320.0000    3.92608
296360.0000    2.67933
296400.0000    3.45141
296440.0000    3.87533
296480.0000    4.60265
296520.0000    3.64780
296560.0000    4.04276
296600.0000    3.18939
296640.0000    2.98635
296680.0000    3.86104
296720.0000    3.71131
296760.0000    3.86756
296800.0000    4.02719
296840.0000    3.46398
296880.0000    3.37759
296920.0000    3.61620
296960.0000    3.37539
297000.0000    4.06919
297040.0000    4.40798
297080.0000    3.55406
297120.0000    4.51146
297160.0000    3.82927
297200.0000    3.66503
297240.0000    3.98049
297280.0000    4.13289
297320.0000    4.32157
297360.0000    4.42384
297400.0000    4.25251
297440.0000    4.16918
297480.0000    3.71015
297520.0000    3.99986
297560.0000    3.59001
297600.0000    3.43915
297640.0000    3.76126
297680.0000    2.67006
297720.0000    2.96672
297760.0000    2.93619
297800.0000    3.23270
297840.0000    3.46097
297880.0000    3.01190
297920.0000    3.82373
297960.0000    3.66923
298000.0000    3.59362
298040.0000    2.77513
298080.0000    3.87023
298120.0000    3.66341
298160.0000    3.86335
298200.0000    4.73933
298240.0000    3.33045
298280.0000    3.36346
298320.0000    3.56921
298360.0000    3.01809
298400.0000    3.49954
298440.0000    4.22292
298480.0000    4.20460
298520.0000    3.36620
298560.0000    3.31577
298600.0000    3.92875
298640.0000    3.31564
298680.0000    4.06194
298720.0000    3.96124
298760.0000    3.74849
298800.0000    4.10553
298840.0000    4.17310
298880.0000    4.03121
298920.0000    2.89439
298960.0000    3.81777
299000.0000    3.59964
299040.0000    4.90679
299080.0000    3.93282
299120.0000    3.46334
299160.0000    4.31225
299200.0000    4.16518
299240.0000    4.70242
299280.0000    4.43471
299320.0000    4.77049
299360.0000    4.55708
299400.0000    4.00390
299440.0000    4.03756
299480.0000    4.36374
299520.0000    3.55255
299560.0000    3.67515
299600.0000    4.75835
299640.0000    4.43082
299680.0000    4.01413
299720.0000    4.15924
299760.0000    4.41954
299800.0000    3.94950
299840.0000    3.27895
299880.0000    3.68688
299920.0000    3.18996
299960.0000    3.98274
300000.0000    3.28397
300040.0000    4.51000
300080.0000    4.14527
300120.0000    3.82866
300160.0000    4.52968
300200.0000    4.12771
300240.0000    4.10847
300280.0000    3.59577
300320.0000    3.33174
300360.0000    3.53213
300400.0000    3.13645
300440.0000    3.35130
300480.0000    3.72724
300520.0000    4.27502
300560.0000    4.00471
300600.0000    3.52180
300640.0000    2.74195
300680.0000    2.38250
300720.0000    2.66859
300760.0000    3.05211
300800.0000    2.10076
300840.0000    2.81732
300880.0000    2.95153
300920.0000    3.13806
300960.0000    3.53238
301000.0000    3.39128
301040.0000    2.84751
301080.0000    2.51050
301120.0000    3.06446
301160.0000    4.14091
301200.0000    3.72217
301240.0000    2.72028
301280.0000    2.61229
301320.0000    3.34600
301360.0000    3.63599
301400.0000    2.06500
301440.0000    2.25241
301480.0000    2.55180
301520.0000    2.44489
301560.0000    3.01030
301600.0000    2.27256
301640.0000    2.55239
301680.0000    2.52778
301720.0000    3.19917
301760.0000    2.22300
301800.0000    2.37971
301840.0000    2.58792
301880.0000    3.02240
301920.0000    2.45465
301960.0000    2.91494
302000.0000    2.94477
302040.0000    2.80963
302080.0000    3.65178
302120.0000    4.17056
302160.0000    4.05508
302200.0000    3.25020
302240.0000    3.30878
302280.0000    2.91851
302320.0000    3.08362
302360.0000    2.77215
302400.0000    2.92953
302440.0000    2.85946
302480.0000    3.37508
302520.0000    3.07990
302560.0000    2.88995
302600.0000    3.94818
302640.0000    3.87093
302680.0000    4.28234
302720.0000    3.51344
302760.0000    3.05723
302800.0000    2.89586
302840.0000    3.72811
302880.0000    3.21959
302920.0000    3.11748
302960.0000    3.41665
303000.0000    3.69213
303040.0000    3.24386
303080.0000    3.32677
303120.0000    3.09023
303160.0000    3.02349
303200.0000    3.34000
303240.0000    3.71680
303280.0000    3.09314
303320.0000    3.97158
303360.0000    3.88291
303400.0000    3.12814
303440.0000    3.73279
303480.0000    3.79446
303520.0000    3.07205
303560.0000    2.91472
303600.0000    3.80423
303640.0000    3.65443
303680.0000    3.63649
303720.0000    2.89902
303760.0000    3.80609
303800.0000    3.14193
303840.0000    3.36263
303880.0000    3.23153
303920.0000    3.63841
303960.0000    2.69038
304000.0000    3.58277
304040.0000    3.64670
304080.0000    3.42688
304120.0000    2.85714
304160.0000    4.20815
304200.0000    4.10985
304240.0000    3.77649
304280.0000    4.10591
304320.0000    3.75751
304360.0000    4.40801
304400.0000    3.27761
304440.0000    2.93791
304480.0000    3.54692
304520.0000    2.79246
304560.0000    3.11912
304600.0000    3.01035
304640.0000    2.63602
304680.0000    2.48101
304720.0000    2.66560
304760.0000    2.46296
304800.0000    3.09368
304840.0000    3.21997
304880.0000    2.51166
304920.0000    2.58759
304960.0000    2.27480
305000.0000    2.72513
305040.0000    2.17775
305080.0000    1.89569
305120.0000    1.53380
305160.0000    1.78805
305200.0000    1.26631
305240.0000    3.39511
305280.0000    3.59997
305320.0000    3.47162
305360.0000    2.43240
305400.0000    2.72277
305440.0000    2.41607
305480.0000    2.84882
305520.0000    3.61952
305560.0000    2.88103
305600.0000    2.55875
305640.0000    2.76361
305680.0000    2.29617
305720.0000    1.92143
305760.0000    1.50118
305800.0000    1.50495
305840.0000    2.32746
305880.0000    2.16983
305920.0000    2.40409
305960.0000    2.23592
306000.0000    1.66978
306040.0000    2.70241
306080.0000    2.00622
306120.0000    2.46400
306160.0000    2.92896
306200.0000    3.74512
306240.0000    3.88026
306280.0000    3.64556
306320.0000    4.09818
306360.0000    3.83642
306400.0000    3.14066
306440.0000    2.62764
306480.0000    2.33026
306520.0000    1.52789
306560.0000    1.53090
306600.0000    1.31402
306640.0000    1.70157
306680.0000    1.77925
306720.0000    2.07099
306760.0000    2.83630
306800.0000    1.08677
306840.0000    2.00149
306880.0000    1.79013
306920.0000    1.59537
306960.0000    1.89538
307000.0000    1.24914
307040.0000    1.27778
307080.0000    1.78645
307120.0000    1.80425
307160.0000    1.62675
307200.0000    1.87440
307240.0000    0.97477
307280.0000    1.23135
307320.0000    1.69053
307360.0000    1.24634
307400.0000    1.06849
307440.0000    2.18078
307480.0000    2.16618
307520.0000    1.80093
307560.0000    1.80889
307600.0000    1.37172
307640.0000    1.52069
307680.0000    2.13258
307720.0000    0.75354
307760.0000    1.75526
307800.0000    2.83338
307840.0000    2.76359
307880.0000    2.35251
307920.0000    1.53909
307960.0000    2.11511
308000.0000    1.15890
308040.0000    2.73367
308080.0000    1.97584
308120.0000    3.03064
308160.0000    2.49512
308200.0000    2.93891
308240.0000    2.29456
308280.0000    2.29915
308320.0000    2.93652
308360.0000    2.20036
308400.0000    2.24287
308440.0000    2.53028
308480.0000    2.91826
308520.0000    2.27931
308560.0000    3.91417
308600.0000    3.00351
308640.0000    3.13163
308680.0000    2.89501
308720.0000    2.86829
308760.0000    3.86028
308800.0000    3.02791
308840.0000    3.72556
308880.0000    4.38429
308920.0000    3.72674
308960.0000    3.70585
309000.0000    3.86090
309040.0000    4.17660
309080.0000    5.11621
309120.0000    4.74756
309160.0000    3.88453
309200.0000    3.92837
309240.0000    3.87943
309280.0000    4.13921
309320.0000    3.70945
309360.0000    3.88361
309400.0000    4.03692
309440.0000    4.28173
309480.0000    3.49563
309520.0000    3.92970
309560.0000    3.85141
309600.0000    3.53468
309640.0000    4.62860
309680.0000    4.51376
309720.0000    4.83094
309760.0000    4.56224
309800.0000    3.97148
309840.0000    4.25011
309880.0000    3.94060
309920.0000    4.68827
309960.0000    4.71381
310000.0000    3.99647
310040.0000    4.04003
310080.0000    4.18674
310120.0000    4.75444
310160.0000    2.58103
310200.0000    3.68758
310240.0000    3.60245
310280.0000    3.39478
310320.0000    3.59319
310360.0000    3.12657
310400.0000    3.05626
310440.0000    3.05003
310480.0000    4.26958
310520.0000    2.76960
310560.0000    2.97452
310600.0000    3.49022
310640.0000    2.72459
310680.0000    3.63022
310720.0000    4.28274
310760.0000    4.06444
310800.0000    3.62711
310840.0000    4.12526
310880.0000    4.18970
310920.0000    3.59405
310960.0000    4.16230
311000.0000    3.99720
311040.0000    3.45811
311080.0000    3.24156
311120.0000    4.47601
311160.0000    3.94955
311200.0000    3.74604
311240.0000    3.71878
311280.0000    3.44953
311320.0000    3.16481
311360.0000    3.84728
311400.0000    3.31093
311440.0000    2.85379
311480.0000    3.52220
311520.0000    3.60767
311560.0000    4.21101
311600.0000    3.60237
311640.0000    3.74724
311680.0000    4.71257
311720.0000    4.94585
311760.0000    4.31614
311800.0000    4.13178
311840.0000    3.94575
311880.0000    4.57079
311920.0000    3.92647
311960.0000    4.34502
312000.0000    3.85372
312040.0000    5.30537
312080.0000    3.69450
312120.0000    4.59828
312160.0000    4.56436
312200.0000    4.62515
312240.0000    4.86242
312280.0000    5.13905
312320.0000    5.55430
312360.0000    5.46498
312400.0000    5.00758
312440.0000    4.87566
312480.0000    4.45844
312520.0000    4.16294
312560.0000    3.90841
312600.0000    3.82690
312640.0000    4.24413
312680.0000    4.39599
312720.0000    4.61237
312760.0000    3.93153
312800.0000    4.40279
312840.0000    4.81228
312880.0000    5.07168
312920.0000    4.15587
312960.0000    4.53806
313000.0000    5.31219
313040.0000    4.94866
313080.0000    4.25250
313120.0000    4.46117
313160.0000    3.85875
313200.0000    4.00659
313240.0000    3.93315
313280.0000    3.89238
313320.0000    4.01910
313360.0000    3.61174
313400.0000    3.57925
313440.0000    3.31933
313480.0000    3.17736
313520.0000    4.20140
313560.0000    3.33458
313600.0000    3.24372
313640.0000    2.76946
313680.0000    2.92966
313720.0000    3.25173
313760.0000    3.36799
313800.0000    4.02732
313840.0000    3.87642
313880.0000    3.43034
313920.0000    3.97616
313960.0000    3.89971
314000.0000    2.74648
314040.0000    3.04206
314080.0000    4.61667
314120.0000    3.48650
314160.0000    2.68780
314200.0000    3.78100
314240.0000    2.52629
314280.0000    4.09741
314320.0000    3.59731
314360.0000    3.94327
314400.0000    2.93977
314440.0000    2.53511
314480.0000    2.56405
314520.0000    3.08601
314560.0000    4.29176
314600.0000    3.60359
314640.0000    3.65138
314680.0000    3.26861
314720.0000    3.43184
314760.0000    2.95992
314800.0000    3.27039
314840.0000    4.05848
314880.0000    3.21957
314920.0000    3.08878
314960.0000    2.64729
315000.0000    4.13544
315040.0000    3.83994
315080.0000    3.19998
315120.0000    3.62377
315160.0000    4.28186
315200.0000    4.31123
315240.0000    4.12097
315280.0000    3.63450
315320.0000    4.58789
315360.0000    4.27694
315400.0000    3.83436
315440.0000    3.91381
315480.0000    3.81341
315520.0000    3.18640
315560.0000    3.52256
315600.0000    3.52359
315640.0000    3.62425
315680.0000    4.09265
315720.0000    3.64844
315760.0000    3.51749
315800.0000    3.87491
315840.0000    3.57423
315880.0000    4.06249
315920.0000    3.55410
315960.0000    3.21225
316000.0000    3.63254
316040.0000    3.62752
316080.0000    3.73944
316120.0000    3.64617
316160.0000    3.58524
316200.0000    3.48098
316240.0000    3.71159
316280.0000    3.67797
316320.0000    3.67212
316360.0000    3.88883
316400.0000    3.36552
316440.0000    3.43883
316480.0000    3.23676
316520.0000    2.51981
316560.0000    3.52448
316600.0000    3.37445
316640.0000    4.70444
316680.0000    4.05028
316720.0000    4.00433
316760.0000    4.27981
316800.0000    4.47105
316840.0000    4.47609
316880.0000    3.96700
316920.0000    3.52572
316960.0000    3.17043
317000.0000    4.42199
317040.0000    4.48205
317080.0000    3.63151
317120.0000    3.52245
317160.0000    3.14677
317200.0000    2.95650
317240.0000    3.56666
317280.0000    3.55765
317320.0000    2.81851
317360.0000    4.00379
317400.0000    4.05006
317440.0000    4.13380
317480.0000    4.58007
317520.0000    4.60819
317560.0000    4.06249
317600.0000    4.08833
317640.0000    4.09248
317680.0000    4.04899
317720.0000    3.91356
317760.0000    4.03790
317800.0000    4.09547
317840.0000    3.84245
317880.0000    4.97380
317920.0000    4.72927
317960.0000    4.12482
318000.0000    3.90027
318040.0000    3.30096
318080.0000    3.65260
318120.0000    4.43481
318160.0000    4.23278
318200.0000    3.95875
318240.0000    4.88559
318280.0000    4.02958
318320.0000    3.79358
318360.0000    4.50567
318400.0000    4.52815
318440.0000    4.56786
318480.0000    4.62403
318520.0000    4.42032
318560.0000    3.57948
318600.0000    4.32252
318640.0000    4.01395
318680.0000    3.63008
318720.0000    3.93652
318760.0000    3.83725
318800.0000    4.30351
318840.0000    4.76868
318880.0000    5.00415
318920.0000    4.75667
318960.0000    4.72953
319000.0000    4.10808
319040.0000    3.79914
319080.0000    4.25901
319120.0000    4.82053
319160.0000    5.01761
319200.0000    5.70963
319240.0000    4.75216
319280.0000    4.88043
319320.0000    4.19917
319360.0000    4.28146
319400.0000    3.81229
319440.0000    4.09773
319480.0000    3.95317
319520.0000    4.66689
319560.0000    4.19110
319600.0000    3.56620
319640.0000    4.33862
319680.0000    3.93505
319720.0000    3.40578
319760.0000    3.15274
319800.0000    4.09424
319840.0000    3.71233
319880.0000    3.49429
319920.0000    3.46846
319960.0000    3.46395
320000.0000    3.10619
320040.0000    3.30190
320080.0000    3.70434
320120.0000    3.51265
320160.0000    2.45533
320200.0000    3.87314
320240.0000    4.05881
320280.0000    3.99748
320320.0000    4.13736
320360.0000    3.65229
320400.0000    3.52343
320440.0000    2.91803
320480.0000    3.32627
320520.0000    2.47671
320560.0000    3.35862
320600.0000    3.93397
320640.0000    4.09844
320680.0000    4.22357
320720.0000    3.28422
320760.0000    3.26500
320800.0000    4.10566
320840.0000    3.29326
320880.0000    3.18729
320920.0000    2.64715
320960.0000    3.30076
321000.0000    3.46937
321040.0000    3.96615
321080.0000    4.05491
321120.0000    3.40652
321160.0000    2.63453
321200.0000    4.10060
321240.0000    3.24287
321280.0000    3.62139
321320.0000    3.15245
321360.0000    3.69805
321400.0000    4.24576
321440.0000    3.30809
321480.0000    3.28819
321520.0000    2.99731
321560.0000    2.55527
321600.0000    3.74817
321640.0000    3.62309
321680.0000    3.87821
321720.0000    3.30876
321760.0000    3.21845
321800.0000    3.74238
321840.0000    3.78518
321880.0000    3.55568
321920.0000    4.30722
321960.0000    3.86865
322000.0000    4.17214
322040.0000    3.07784
322080.0000    2.54641
322120.0000    3.55092
322160.0000    3.17559
322200.0000    2.90257
322240.0000    2.71370
322280.0000    2.91349
322320.0000    3.28922
322360.0000    3.52890
322400.0000    3.30807
322440.0000    3.70321
322480.0000    3.18459
322520.0000    3.10890
322560.0000    4.10548
322600.0000    3.39779
322640.0000    4.04478
322680.0000    3.80644
322720.0000    3.88118
322760.0000    4.02104
322800.0000    3.01268
322840.0000    3.26592
322880.0000    3.38441
322920.0000    2.59070
322960.0000    2.27305
323000.0000    2.36007
323040.0000    2.97931
323080.0000    3.17785
323120.0000    2.86961
323160.0000    2.97659
323200.0000    3.05756
323240.0000    2.94861
323280.0000    3.04465
323320.0000    3.60071
323360.0000    3.38804
323400.0000    2.36747
323440.0000    2.32708
323480.0000    2.14052
323520.0000    2.64180
323560.0000    3.46189
323600.0000    2.27226
323640.0000    2.29564
323680.0000    2.62379
323720.0000    2.89361
323760.0000    2.26132
323800.0000    3.00420
323840.0000    2.34105
323880.0000    3.00982
323920.0000    3.32076
323960.0000    3.20973
324000.0000    3.44108
324040.0000    2.22838
324080.0000    2.34965
324120.0000    3.09395
324160.0000    3.15463
324200.0000    3.45255
324240.0000    2.56320
324280.0000    3.07895
324320.0000    2.83356
324360.0000    2.21623
324400.0000    3.29342
324440.0000    3.46086
324480.0000    2.74440
324520.0000    3.18782
324560.0000    3.58235
324600.0000    3.67441
324640.0000    3.38366
324680.0000    2.91917
324720.0000    2.70529
324760.0000    2.72841
324800.0000    2.51006
324840.0000    2.72345
324880.0000    2.62156
324920.0000    2.29975
324960.0000    2.80051
325000.0000    2.78277
325040.0000    3.00293
325080.0000    2.23247
325120.0000    2.05599
325160.0000    2.53836
325200.0000    2.32509
325240.0000    2.82576
325280.0000    2.70878
325320.0000    2.89681
325360.0000    1.85169
325400.0000    1.96373
325440.0000    2.49421
325480.0000    2.92201
325520.0000    2.88773
325560.0000    1.93641
325600.0000    2.21707
325640.0000    2.69093
325680.0000    2.69602
325720.0000    3.11609
325760.0000    2.98184
325800.0000    2.62118
325840.0000    2.47625
325880.0000    3.17237
325920.0000    1.52977
325960.0000    2.13636
326000.0000    1.91067
326040.0000    2.79908
326080.0000    2.31755
326120.0000    2.18547
326160.0000    1.53074
326200.0000    2.36698
326240.0000    2.57763
326280.0000    2.21377
326320.0000    2.61677
326360.0000    2.57104
326400.0000    2.90480
326440.0000    3.13416
326480.0000    2.66032
326520.0000    3.40689
326560.0000    3.15671
326600.0000    2.43348
326640.0000    2.88308
326680.0000    2.09518
326720.0000    2.46275
326760.0000    2.44122
326800.0000    2.58816
326840.0000    3.48116
326880.0000    3.49848
326920.0000    3.45707
326960.0000    3.12414
327000.0000    3.26842
327040.0000    2.81301
327080.0000    2.62940
327120.0000    3.25762
327160.0000    2.68456
327200.0000    2.86280
327240.0000    2.88018
327280.0000    2.96772
327320.0000    3.10863
327360.0000    2.91404
327400.0000    3.19878
327440.0000    2.70576
327480.0000    2.92591
327520.0000    3.34078
327560.0000    2.70535
327600.0000    2.84500
327640.0000    2.55883
327680.0000    2.70355
327720.0000    2.55849
327760.0000    2.53836
327800.0000    2.77574
327840.0000    2.77347
327880.0000    2.75796
327920.0000    3.42452
327960.0000    2.80566
328000.0000    2.70164
328040.0000    2.12852
328080.0000    3.02361
328120.0000    2.45706
328160.0000    2.29836
328200.0000    2.04995
328240.0000    3.12183
328280.0000    3.22779
328320.0000    2.51507
328360.0000    2.28557
328400.0000    3.34241
328440.0000    3.14986
328480.0000    2.88842
328520.0000    3.16296
328560.0000    3.48372
328600.0000    3.42352
328640.0000    2.78227
328680.0000    3.27753
328720.0000    3.39822
328760.0000    3.58234
328800.0000    2.41275
328840.0000    3.45750
328880.0000    3.86566
328920.0000    3.83473
328960.0000    3.11879
329000.0000    3.46651
329040.0000    3.47935
329080.0000    3.86788
329120.0000    4.50387
329160.0000    3.72375
329200.0000    3.25717
329240.0000    3.42154
329280.0000    2.86834
329320.0000    2.97271
329360.0000    3.43546
329400.0000    3.52113
329440.0000    4.03242
329480.0000    3.58852
329520.0000    3.64270
329560.0000    2.80433
329600.0000    3.33213
329640.0000    2.59076
329680.0000    2.94628
329720.0000    2.96101
329760.0000    3.49113
329800.0000    3.76400
329840.0000    3.54447
329880.0000    3.30329
329920.0000    3.78550
329960.0000    3.14530
330000.0000    3.83546
330040.0000    2.98585
330080.0000    2.81822
330120.0000    3.72561
330160.0000    3.23073
330200.0000    2.60394
330240.0000    3.59458
330280.0000    3.47500
330320.0000    3.41916
330360.0000    2.51058
330400.0000    2.95436
330440.0000    3.06237
330480.0000    2.99785
330520.0000    3.07970
330560.0000    2.85957
330600.0000    2.36402
330640.0000    3.71523
330680.0000    3.15395
330720.0000    2.20358
330760.0000    3.30668
330800.0000    2.32385
330840.0000    2.51891
330880.0000    2.96071
330920.0000    3.07712
330960.0000    3.10204
331000.0000    3.67859
331040.0000    4.26533
331080.0000    3.74678
331120.0000    3.39181
331160.0000    2.54529
331200.0000    2.92424
331240.0000    2.58564
331280.0000    3.28940
331320.0000    3.67729
331360.0000    3.13221
331400.0000    3.17277
331440.0000    3.11359
331480.0000    3.30805
331520.0000    3.94563
331560.0000    3.19716
331600.0000    3.57364
331640.0000    3.46195
331680.0000    2.33037
331720.0000    3.44531
331760.0000    3.59806
331800.0000    3.10096
331840.0000    3.40835
331880.0000    4.20661
331920.0000    3.29465
331960.0000    3.27453
332000.0000    3.06986
332040.0000    3.21143
332080.0000    3.72164
332120.0000    3.73725
332160.0000    3.83728
332200.0000    3.95066
332240.0000    3.84030
332280.0000    3.33579
332320.0000    3.40817
332360.0000    3.49710
332400.0000    4.04009
332440.0000    4.87873
332480.0000    4.15915
332520.0000    2.63938
332560.0000    3.35073
332600.0000    2.77297
332640.0000    3.41291
332680.0000    4.00939
332720.0000    2.85529
332760.0000    3.16919
332800.0000    1.86571
332840.0000    2.69771
332880.0000    3.29038
332920.0000    3.89724
332960.0000    3.45881
333000.0000    3.00889
333040.0000    3.75954
333080.0000    4.37658
333120.0000    4.03395
333160.0000    3.48453
333200.0000    3.51982
333240.0000    2.28854
333280.0000    3.09887
333320.0000    3.55755
333360.0000    3.80211
333400.0000    3.68008
333440.0000    3.74097
333480.0000    4.06382
333520.0000    3.13696
333560.0000    3.99516
333600.0000    3.35508
333640.0000    3.41939
333680.0000    3.40201
333720.0000    3.06177
333760.0000    2.94193
333800.0000    3.48405
333840.0000    3.03227
333880.0000    3.54164
333920.0000    3.90330
333960.0000    3.75939
334000.0000    2.72157
334040.0000    3.48358
334080.0000    3.50198
334120.0000    3.60160
334160.0000    3.22081
334200.0000    2.96292
334240.0000    3.25443
334280.0000    2.90864
334320.0000    3.15046
334360.0000    3.54877
334400.0000    2.60754
334440.0000    3.72362
334480.0000    2.94216
334520.0000    3.39976
334560.0000    3.66091
334600.0000    3.53003
334640.0000    3.04537
334680.0000    2.31085
334720.0000    3.15517
334760.0000    2.79688
334800.0000    3.22308
334840.0000    3.73446
334880.0000    3.18646
334920.0000    3.58539
334960.0000    3.23761
335000.0000    2.82635
335040.0000    3.32314
335080.0000    2.63613
335120.0000    2.89725
335160.0000    2.77593
335200.0000    2.51571
335240.0000    3.01814
335280.0000    3.21326
335320.0000    3.30898
335360.0000    3.14689
335400.0000    2.98302
335440.0000    3.05670
335480.0000    2.82096
335520.0000    3.73115
335560.0000    3.42648
335600.0000    3.99362
335640.0000    4.00162
335680.0000    3.97133
335720.0000    3.97364
335760.0000    3.60778
335800.0000    3.40425
335840.0000    3.72174
335880.0000    3.30234
335920.0000    3.10406
335960.0000    3.55771
336000.0000    3.18277
336040.0000    2.91365
336080.0000    2.84749
336120.0000    3.20819
336160.0000    2.77928
336200.0000    2.62844
336240.0000    3.53823
336280.0000    3.63621
336320.0000    3.25017
336360.0000    3.21192
336400.0000    3.63020
336440.0000    3.40721
336480.0000    3.39072
336520.0000    2.40692
336560.0000    2.38612
336600.0000    3.05492
336640.0000    3.09593
336680.0000    3.23072
336720.0000    3.39875
336760.0000    3.47412
336800.0000    3.10017
336840.0000    2.86628
336880.0000    3.76441
336920.0000    3.34977
336960.0000    3.58554
337000.0000    3.70411
337040.0000    2.95658
337080.0000    3.48807
337120.0000    3.11208
337160.0000    3.54044
337200.0000    3.65671
337240.0000    4.27569
337280.0000    3.28285
337320.0000    3.47534
337360.0000    3.67575
337400.0000    3.90125
337440.0000    2.57865
337480.0000    2.74835
337520.0000    3.19484
337560.0000    3.10389
337600.0000    3.94582
337640.0000    3.30322
337680.0000    2.65287
337720.0000    2.95229
337760.0000    3.08102
337800.0000    2.62590
337840.0000    3.56661
337880.0000    3.31866
337920.0000    3.12034
337960.0000    2.69647
338000.0000    3.31231
338040.0000    2.40724
338080.0000    3.51419
338120.0000    2.90888
338160.0000    2.48509
338200.0000    2.79105
338240.0000    3.11019
338280.0000    2.83798
338320.0000    2.74720
338360.0000    3.49497
338400.0000    2.71689
338440.0000    2.17736
338480.0000    2.41576
338520.0000    2.77013
338560.0000    2.25306
338600.0000    2.82811
338640.0000    2.71838
338680.0000    3.36460
338720.0000    2.66406
338760.0000    2.52711
338800.0000    2.90141
338840.0000    2.71183
338880.0000    2.51900
338920.0000    2.69908
338960.0000    3.24859
339000.0000    2.32072
339040.0000    3.22809
339080.0000    2.82034
339120.0000    2.74428
339160.0000    2.67345
339200.0000    2.14985
339240.0000    3.47217
339280.0000    3.01031
339320.0000    3.25085
339360.0000    2.76930
339400.0000    3.21609
339440.0000    3.01565
339480.0000    3.43716
339520.0000    2.97349
339560.0000    3.02211
339600.0000    3.40582
339640.0000    2.80667
339680.0000    3.99126
339720.0000    4.30300
339760.0000    3.25080
339800.0000    2.71940
339840.0000    4.07744
339880.0000    2.80002
339920.0000    3.01548
339960.0000    3.51945
340000.0000    3.73547
340040.0000    3.04028
340080.0000    3.76199
340120.0000    3.93168
340160.0000    2.72637
340200.0000    3.10922
340240.0000    3.66515
340280.0000    3.81402
340320.0000    3.38244
340360.0000    3.12385
340400.0000    4.16535
340440.0000    3.64426
340480.0000    4.12932
340520.0000    3.29561
340560.0000    3.40820
340600.0000    2.73949
340640.0000    2.90401
340680.0000    3.35880
340720.0000    4.11507
340760.0000    3.71563
340800.0000    3.81515
340840.0000    3.81412
340880.0000    3.14863
340920.0000    3.22323
340960.0000    2.75683
341000.0000    2.35659
341040.0000    3.21863
341080.0000    2.72694
341120.0000    3.18024
341160.0000    3.35308
341200.0000    2.79732
341240.0000    3.58247
341280.0000    3.90782
341320.0000    3.57053
341360.0000    3.16949
341400.0000    3.10955
341440.0000    2.50411
341480.0000    2.78095
341520.0000    3.19940
341560.0000    3.03001
341600.0000    3.23024
341640.0000    3.60573
341680.0000    3.45424
341720.0000    3.16104
341760.0000    2.68495
341800.0000    2.83270
341840.0000    3.19635
341880.0000    2.67100
341920.0000    3.23190
341960.0000    3.54014
342000.0000    3.10212
342040.0000    2.72536
342080.0000    3.53920
342120.0000    3.19276
342160.0000    3.07176
342200.0000    3.33044
342240.0000    2.08422
342280.0000    2.68172
342320.0000    3.00730
342360.0000    2.74957
342400.0000    3.31666
342440.0000    2.52408
342480.0000    3.39475
342520.0000    3.47873
342560.0000    3.27510
342600.0000    3.81242
342640.0000    3.95218
342680.0000    3.70825
342720.0000    4.38818
342760.0000    2.79140
342800.0000    3.63011
342840.0000    3.27942
342880.0000    3.73420
342920.0000    4.63782
342960.0000    3.09245
343000.0000    3.65753
343040.0000    3.65410
343080.0000    3.33749
343120.0000    3.89551
343160.0000    3.46504
343200.0000    3.91746
343240.0000    3.01607
343280.0000    2.86625
343320.0000    3.06995
343360.0000    3.54723
343400.0000    2.66804
343440.0000    2.42734
343480.0000    2.80690
343520.0000    2.98025
343560.0000    3.37159
343600.0000    2.91281
343640.0000    3.42167
343680.0000    3.34079
343720.0000    3.12465
343760.0000    3.28936
343800.0000    3.75791
343840.0000    3.47790
343880.0000    3.90467
343920.0000    3.58538
343960.0000    3.97736
344000.0000    2.87439
344040.0000    2.87303
344080.0000    3.06938
344120.0000    3.19366
344160.0000    3.29525
344200.0000    3.22543
344240.0000    3.48808
344280.0000    2.79874
344320.0000    3.13799
344360.0000    3.18314
344400.0000    3.64413
344440.0000    3.59252
344480.0000    3.78838
344520.0000    4.05270
344560.0000    3.32238
344600.0000    3.66192
344640.0000    2.62779
344680.0000    3.76015
344720.0000    3.49554
344760.0000    3.74047
344800.0000    4.35025
344840.0000    4.04015
344880.0000    3.53076
344920.0000    3.39494
344960.0000    3.76883
345000.0000    3.88478
345040.0000    3.44977
345080.0000    3.24840
345120.0000    2.77936
345160.0000    3.75880
345200.0000    3.73725
345240.0000    3.63303
345280.0000    3.48863
345320.0000    3.80284
345360.0000    3.83200
345400.0000    3.86282
345440.0000    3.38061
345480.0000    3.83860
345520.0000    4.21611
345560.0000    3.50248
345600.0000    2.41914
345640.0000    3.62219
345680.0000    2.87137
345720.0000    4.24377
345760.0000    3.66480
345800.0000    4.18118
345840.0000    4.46670
345880.0000    4.06369
345920.0000    3.75093
345960.0000    4.04719
346000.0000    3.89785
346040.0000    4.55362
346080.0000    4.70852
346120.0000    4.64504
346160.0000    4.02584
346200.0000    3.84130
346240.0000    3.01624
346280.0000    3.99711
346320.0000    3.83220
346360.0000    3.58616
346400.0000    3.70484
346440.0000    4.19297
346480.0000    3.11667
346520.0000    3.67632
346560.0000    3.84736
346600.0000    4.05664
346640.0000    4.16569
346680.0000    3.42205
346720.0000    2.55131
346760.0000    3.25098
346800.0000    3.36550
346840.0000    2.78822
346880.0000    3.62516
346920.0000    2.54315
346960.0000    3.73436
347000.0000    3.62798
347040.0000    3.84972
347080.0000    3.57311
347120.0000    2.76525
347160.0000    3.16163
347200.0000    3.64586
347240.0000    3.93086
347280.0000    3.04852
347320.0000    3.20170
347360.0000    3.51452
347400.0000    3.08928
347440.0000    3.72363
347480.0000    3.80171
347520.0000    2.53727
347560.0000    2.90901
347600.0000    3.12009
347640.0000    3.22205
347680.0000    3.46342
347720.0000    3.86446
347760.0000    2.92833
347800.0000    3.09925
347840.0000    3.37955
347880.0000    4.13792
347920.0000    3.95583
347960.0000    3.76804
348000.0000    3.35014
348040.0000    3.48192
348080.0000    3.91603
348120.0000    4.50953
348160.0000    3.56120
348200.0000    3.80615
348240.0000    3.04886
348280.0000    2.58946
348320.0000    3.04728
348360.0000    3.33091
348400.0000    2.94940
348440.0000    2.91192
348480.0000    3.34974
348520.0000    3.46602
348560.0000    3.88172
348600.0000    3.67660
348640.0000    3.77560
348680.0000    3.74327
348720.0000    3.88589
348760.0000    3.83603
348800.0000    4.57174
348840.0000    4.34716
348880.0000    3.96789
348920.0000    3.05528
348960.0000    3.84409
349000.0000    4.88235
349040.0000    4.12280
349080.0000    2.99628
349120.0000    3.65796
349160.0000    3.73665
349200.0000    3.56234
349240.0000    4.35680
349280.0000    4.43572
349320.0000    4.36073
349360.0000    3.42695
349400.0000    4.13531
349440.0000    3.96204
349480.0000    4.49362
349520.0000    3.98744
349560.0000    4.13275
349600.0000    3.93274
349640.0000    3.50843
349680.0000    3.85683
349720.0000    3.38968
349760.0000    2.87544
349800.0000    2.76988
349840.0000    3.19999
349880.0000    3.13947
349920.0000    3.61414
349960.0000    3.99108
350000.0000    3.92251
350040.0000    4.00934
350080.0000    3.47317
350120.0000    3.96810
350160.0000    3.24686
350200.0000    3.51377
350240.0000    3.47402
350280.0000    3.96990
350320.0000    3.95979
350360.0000    3.20781
350400.0000    3.12820
350440.0000    2.84605
350480.0000    3.40816
350520.0000    4.03266
350560.0000    3.47069
350600.0000    3.31116
350640.0000    3.79632
350680.0000    3.62823
350720.0000    2.57407
350760.0000    3.23189
350800.0000    3.27699
350840.0000    3.99001
350880.0000    3.99841
350920.0000    3.07373
350960.0000    3.27295
351000.0000    2.92161
351040.0000    3.65669
351080.0000    3.66244
351120.0000    2.82723
351160.0000    3.04059
351200.0000    3.75157
351240.0000    4.05299
351280.0000    3.41637
351320.0000    3.99143
351360.0000    3.08755
351400.0000    3.32921
351440.0000    2.80773
351480.0000    3.72227
351520.0000    3.55329
351560.0000    3.37518
351600.0000    3.90033
351640.0000    3.31869
351680.0000    3.32570
351720.0000    3.64945
351760.0000    3.56908
351800.0000    3.53489
351840.0000    3.37143
351880.0000    3.61735
351920.0000    2.95134
351960.0000    2.76548
352000.0000    3.00699
352040.0000    3.08434
352080.0000    3.95847
352120.0000    3.59886
352160.0000    3.56615
352200.0000    4.19060
352240.0000    3.88642
352280.0000    4.70120
352320.0000    3.32824
352360.0000    3.80269
352400.0000    3.17169
352440.0000    2.88878
352480.0000    3.29206
352520.0000    2.89207
352560.0000    2.94595
352600.0000    3.09895
352640.0000    2.54300
352680.0000    4.00135
352720.0000    3.97153
352760.0000    4.80862
352800.0000    3.92935
352840.0000    4.12162
352880.0000    4.55289
352920.0000    3.93570
352960.0000    3.63115
353000.0000    3.59114
353040.0000    4.26539
353080.0000    2.99887
353120.0000    4.29021
353160.0000    3.72093
353200.0000    3.84486
353240.0000    3.47095
353280.0000    3.99538
353320.0000    4.45136
353360.0000    4.05718
353400.0000    4.78136
353440.0000    4.35199
353480.0000    3.50065
353520.0000    4.53060
353560.0000    4.23330
353600.0000    4.11010
353640.0000    3.85672
353680.0000    3.67477
353720.0000    3.60958
353760.0000    4.08497
353800.0000    3.48704
353840.0000    3.20892
353880.0000    3.61658
353920.0000    4.10013
353960.0000    3.33449
354000.0000    3.19607
354040.0000    3.27620
354080.0000    2.45486
354120.0000    3.67601
354160.0000    3.33401
354200.0000    4.04736
354240.0000    3.25435
354280.0000    3.62644
354320.0000    3.33169
354360.0000    3.10759
354400.0000    3.78410
354440.0000    2.85567
354480.0000    2.97408
354520.0000    3.38468
354560.0000    2.12198
354600.0000    3.05649
354640.0000    3.97750
354680.0000    3.40338
354720.0000    3.09991
354760.0000    2.50610
354800.0000    3.60804
354840.0000    4.01012
354880.0000    3.96293
354920.0000    2.84160
354960.0000    3.42521
355000.0000    3.64256
355040.0000    2.73470
355080.0000    3.38311
355120.0000    4.09217
355160.0000    3.00429
355200.0000    2.77806
355240.0000    3.69057
355280.0000    3.39406
355320.0000    3.72868
355360.0000    3.97051
355400.0000    3.35203
355440.0000    3.22379
355480.0000    3.73678
355520.0000    4.01828
355560.0000    3.89029
355600.0000    3.36094
355640.0000    4.49917
355680.0000    3.14962
355720.0000    3.80890
355760.0000    2.83239
355800.0000    3.25950
355840.0000    3.65106
355880.0000    3.70154
355920.0000    2.66761
355960.0000    2.89140
356000.0000    3.42940
356040.0000    2.61395
356080.0000    3.84303
356120.0000    3.42217
356160.0000    3.87958
356200.0000    2.31324
356240.0000    3.43001
356280.0000    3.11077
356320.0000    3.78058
356360.0000    4.65956
356400.0000    4.18793
356440.0000    4.10575
356480.0000    3.56198
356520.0000    4.17236
356560.0000    3.17417
356600.0000    3.55518
356640.0000    3.26081
356680.0000    3.08001
356720.0000    3.26832
356760.0000    3.04766
356800.0000    2.83057
356840.0000    3.36230
356880.0000    4.06469
356920.0000    3.63195
356960.0000    3.71868
357000.0000    3.46860
357040.0000    4.02763
357080.0000    4.20890
357120.0000    3.65710
357160.0000    3.65165
357200.0000    3.36991
357240.0000    3.52507
357280.0000    2.96110
357320.0000    3.39501
357360.0000    3.48672
357400.0000    3.31487
357440.0000    3.50658
357480.0000    3.38514
357520.0000    3.38111
357560.0000    4.09578
357600.0000    4.01553
357640.0000    4.13103
357680.0000    4.43838
357720.0000    4.70793
357760.0000    5.07762
357800.0000    4.98078
357840.0000    3.83936
357880.0000    3.57079
357920.0000    4.07674
357960.0000    4.26461
358000.0000    4.46189
358040.0000    4.54328
358080.0000    3.99453
358120.0000    4.04692
358160.0000    4.25430
358200.0000    4.38953
358240.0000    3.64630
358280.0000    4.11270
358320.0000    3.55771
358360.0000    3.22951
358400.0000    3.89879
358440.0000    3.16660
358480.0000    3.05161
358520.0000    3.06659
358560.0000    2.82243
358600.0000    3.51515
358640.0000    2.62286
358680.0000    3.57424
358720.0000    3.19825
358760.0000    3.56570
358800.0000    3.52513
358840.0000    3.45605
358880.0000    3.01655
358920.0000    2.76728
358960.0000    3.88397
359000.0000    3.11247
359040.0000    3.60658
359080.0000    3.64199
359120.0000    3.61726
359160.0000    3.13338
359200.0000    3.49120
359240.0000    2.40775
359280.0000    3.34387
359320.0000    2.60508
359360.0000    2.88838
359400.0000    2.92598
359440.0000    1.96319
359480.0000    2.90115
359520.0000    3.08374
359560.0000    3.99418
359600.0000    3.50986
359640.0000    3.37021
359680.0000    3.15072
359720.0000    2.88897
359760.0000    2.78811
359800.0000    3.47573
359840.0000    2.59509
359880.0000    2.96775
359920.0000    2.81430
359960.0000    2.76549
360000.0000    2.78953
360040.0000    2.25015
360080.0000    1.69483
360120.0000    2.30647
360160.0000    2.51097
360200.0000    2.76540
360240.0000    2.60221
360280.0000    2.89231
360320.0000    3.17475
360360.0000    2.96574
360400.0000    3.27883
360440.0000    2.78699
360480.0000    3.33460
360520.0000    2.75199
360560.0000    2.71140
360600.0000    2.39729
360640.0000    2.35139
360680.0000    1.84884
360720.0000    2.38590
360760.0000    2.27105
360800.0000    3.23316
360840.0000    2.11095
360880.0000    2.16378
360920.0000    2.33574
360960.0000    2.94387
361000.0000    2.78260
361040.0000    3.49577
361080.0000    2.88133
361120.0000    3.34524
361160.0000    3.83995
361200.0000    3.15796
361240.0000    2.31150
361280.0000    3.17299
361320.0000    2.84708
361360.0000    3.22841
361400.0000    3.67859
361440.0000    3.02538
361480.0000    3.64199
361520.0000    3.30265
361560.0000    3.38323
361600.0000    3.26136
361640.0000    2.92269
361680.0000    3.63317
361720.0000    3.01137
361760.0000    2.68228
361800.0000    3.05170
361840.0000    2.54149
361880.0000    2.25559
361920.0000    2.32947
361960.0000    2.68060
362000.0000    2.79986
362040.0000    2.54686
362080.0000    3.09546
362120.0000    2.84587
362160.0000    3.39507
362200.0000    2.48180
362240.0000    3.38196
362280.0000    3.04405
362320.0000    2.41836
362360.0000    3.10719
362400.0000    3.28987
362440.0000    3.07165
362480.0000    2.30237
362520.0000    2.85160
362560.0000    3.14376
362600.0000    3.18377
362640.0000    3.45988
362680.0000    3.56074
362720.0000    3.62907
362760.0000    2.96824
362800.0000    2.84424
362840.0000    3.16400
362880.0000    2.69402
362920.0000    3.05595
362960.0000    3.38530
363000.0000    3.17279
363040.0000    2.95303
363080.0000    3.74836
363120.0000    3.21441
363160.0000    2.96442
363200.0000    3.13635
363240.0000    2.85096
363280.0000    2.92252
363320.0000    2.70550
363360.0000    4.13972
363400.0000    4.02142
363440.0000    2.87286
363480.0000    3.49927
363520.0000    3.76423
363560.0000    3.20485
363600.0000    3.51278
363640.0000    3.60855
363680.0000    3.18554
363720.0000    3.59355
363760.0000    3.85135
363800.0000    3.69997
363840.0000    4.44823
363880.0000    3.60800
363920.0000    3.49513
363960.0000    4.07108
364000.0000    3.33722
364040.0000    3.68959
364080.0000    3.94419
364120.0000    4.51137
364160.0000    3.12363
364200.0000    3.97020
364240.0000    4.33184
364280.0000    4.25520
364320.0000    4.46552
364360.0000    3.37465
364400.0000    4.63132
364440.0000    4.55848
364480.0000    4.03540
364520.0000    4.00864
364560.0000    3.37293
364600.0000    3.58862
364640.0000    3.75511
364680.0000    3.62899
364720.0000    4.32206
364760.0000    3.92782
364800.0000    3.40506
364840.0000    3.00135
364880.0000    3.14471
364920.0000    3.16279
364960.0000    2.93939
365000.0000    3.83048
365040.0000    3.49031
365080.0000    3.73505
365120.0000    3.49997
365160.0000    3.71226
365200.0000    3.43196
365240.0000    3.24216
365280.0000    3.64553
365320.0000    3.53890
365360.0000    4.15917
365400.0000    3.10255
365440.0000    3.59080
365480.0000    3.53024
365520.0000    2.83905
365560.0000    3.10564
365600.0000    2.99730
365640.0000    3.61412
365680.0000    2.65250
365720.0000    3.81910
365760.0000    3.89525
365800.0000    2.34530
365840.0000    3.20737
365880.0000    3.00311
365920.0000    4.06538
365960.0000    3.30763
366000.0000    3.70924
366040.0000    4.26955
366080.0000    3.37184
366120.0000    4.22261
366160.0000    4.41923
366200.0000    4.22941
366240.0000    3.98865
366280.0000    3.95176
366320.0000    3.35698
366360.0000    2.88041
366400.0000    2.57569
366440.0000    3.19010
366480.0000    3.32922
366520.0000    2.35009
366560.0000    2.93260
366600.0000    1.83341
366640.0000    2.59662
366680.0000    2.57437
366720.0000    3.05030
366760.0000    3.51055
366800.0000    2.98424
366840.0000    3.86303
366880.0000    3.07741
366920.0000    3.44865
366960.0000    3.30081
367000.0000    3.28862
367040.0000    3.08062
367080.0000    3.37301
367120.0000    4.00373
367160.0000    3.96485
367200.0000    3.33087
367240.0000    3.79982
367280.0000    3.59869
367320.0000    4.12414
367360.0000    4.41327
367400.0000    4.37805
367440.0000    3.42355
367480.0000    3.20731
367520.0000    3.82626
367560.0000    3.80601
367600.0000    4.11972
367640.0000    3.90979
367680.0000    3.32937
367720.0000    3.17856
367760.0000    3.18283
367800.0000    3.68006
367840.0000    3.13360
367880.0000    3.02338
367920.0000    3.38687
367960.0000    3.27022
368000.0000    3.35999
368040.0000    3.23528
368080.0000    2.73110
368120.0000    3.53626
368160.0000    4.47155
368200.0000    4.29573
368240.0000    4.48957
368280.0000    3.98104
368320.0000    2.70653
368360.0000    3.33731
368400.0000    2.70708
368440.0000    3.12210
368480.0000    3.11190
368520.0000    3.29925
368560.0000    4.46402
368600.0000    3.28135
368640.0000    4.03118
368680.0000    4.84170
368720.0000    4.36331
368760.0000    3.86226
368800.0000    3.92212
368840.0000    3.51284
368880.0000    4.19568
368920.0000    3.37328
368960.0000    3.62955
369000.0000    4.09459
369040.0000    3.41671
369080.0000    4.08407
369120.0000    3.54925
369160.0000    4.17628
369200.0000    3.12370
369240.0000    3.48194
369280.0000    3.77855
369320.0000    3.18260
369360.0000    3.42283
369400.0000    2.65378
369440.0000    3.67437
369480.0000    3.89528
369520.0000    4.05431
369560.0000    4.05439
369600.0000    3.47204
369640.0000    4.15074
369680.0000    4.56398
369720.0000    4.38796
369760.0000    4.11844
369800.0000    4.10632
369840.0000    4.49762
369880.0000    3.62876
369920.0000    3.87974
369960.0000    4.78875
370000.0000    4.51233
370040.0000    5.21970
370080.0000    4.68699
370120.0000    4.70491
370160.0000    4.60756
370200.0000    4.64661
370240.0000    3.97492
370280.0000    4.74836
370320.0000    3.60947
370360.0000    4.09619
370400.0000    4.18448
370440.0000    4.81806
370480.0000    3.64053
370520.0000    3.47582
370560.0000    3.59095
370600.0000    4.02664
370640.0000    3.87545
370680.0000    4.02076
370720.0000    2.99190
370760.0000    4.02618
370800.0000    3.45111
370840.0000    3.57986
370880.0000    3.89973
370920.0000    4.52652
370960.0000    4.02942
371000.0000    4.59497
371040.0000    4.12885
371080.0000    4.55129
371120.0000    4.11303
371160.0000    4.60758
371200.0000    4.97569
371240.0000    4.46588
371280.0000    4.00862
371320.0000    4.15329
371360.0000    3.84270
371400.0000    3.55259
371440.0000    3.60564
371480.0000    2.94955
371520.0000    3.29968
371560.0000    3.31363
371600.0000    3.21933
371640.0000    3.30653
371680.0000    2.88489
371720.0000    3.43165
371760.0000    3.07985
371800.0000    3.09116
371840.0000    4.64650
371880.0000    3.86015
371920.0000    3.97303
371960.0000    2.95766
372000.0000    3.65962
372040.0000    2.63146
372080.0000    3.31540
372120.0000    2.23154
372160.0000    2.98344
372200.0000    3.04841
372240.0000    2.43663
372280.0000    2.87052
372320.0000    2.47585
372360.0000    2.43984
372400.0000    3.12606
372440.0000    3.37904
372480.0000    2.72505
372520.0000    3.20040
372560.0000    2.77070
372600.0000    3.21216
372640.0000    3.08556
372680.0000    2.74149
372720.0000    3.64394
372760.0000    2.60072
372800.0000    3.91115
372840.0000    2.71244
372880.0000    3.09478
372920.0000    3.25999
372960.0000    3.06165
373000.0000    3.52729
373040.0000    3.27191
373080.0000    3.35824
373120.0000    3.54266
373160.0000    3.71572
373200.0000    3.71379
373240.0000    3.52801
373280.0000    3.26949
373320.0000    3.86833
373360.0000    3.26243
373400.0000    3.32206
373440.0000    3.62581
373480.0000    3.61993
373520.0000    3.70990
373560.0000    3.28082
373600.0000    3.88799
373640.0000    4.22094
373680.0000    4.56447
373720.0000    4.60635
373760.0000    5.09334
373800.0000    4.48502
373840.0000    4.69153
373880.0000    4.58152
373920.0000    4.38144
373960.0000    4.79089
374000.0000    3.57371
374040.0000    3.64746
374080.0000    4.64473
374120.0000    4.13761
374160.0000    4.02160
374200.0000    3.82276
374240.0000    3.71892
374280.0000    3.85500
374320.0000    3.66018
374360.0000    3.94984
374400.0000    3.08316
374440.0000    4.31634
374480.0000    3.67455
374520.0000    3.69724
374560.0000    2.73331
374600.0000    3.60660
374640.0000    3.00913
374680.0000    3.85589
374720.0000    4.21978
374760.0000    3.57145
374800.0000    3.95281
374840.0000    3.81075
374880.0000    4.53368
374920.0000    4.17259
374960.0000    4.07320
375000.0000    3.75073
375040.0000    3.81533
375080.0000    3.29747
375120.0000    3.97882
375160.0000    3.38739
375200.0000    3.34106
375240.0000    3.30863
375280.0000    3.63080
375320.0000    3.80202
375360.0000    4.04825
375400.0000    3.45495
375440.0000    3.90069
375480.0000    3.75747
375520.0000    3.81580
375560.0000    4.87915
375600.0000    4.28254
375640.0000    3.73857
375680.0000    4.09083
375720.0000    4.43105
375760.0000    4.63923
375800.0000    4.53094
375840.0000    4.83985
375880.0000    4.36117
375920.0000    4.50551
375960.0000    3.94789
376000.0000    3.66997
376040.0000    3.86097
376080.0000    4.13809
376120.0000    3.58751
376160.0000    3.76775
376200.0000    3.95806
376240.0000    3.82293
376280.0000    4.36895
376320.0000    4.53573
376360.0000    4.59879
376400.0000    4.92071
376440.0000    3.87329
376480.0000    4.34132
376520.0000    4.05657
376560.0000    5.23552
376600.0000    4.40198
376640.0000    4.50110
376680.0000    3.74449
376720.0000    3.47212
376760.0000    3.71215
376800.0000    4.09492
376840.0000    3.85174
376880.0000    3.72157
376920.0000    3.78380
376960.0000    4.18857
377000.0000    3.52632
377040.0000    4.18399
377080.0000    4.43007
377120.0000    3.56889
377160.0000    4.34810
377200.0000    3.97405
377240.0000    4.73276
377280.0000    4.71370
377320.0000    3.95884
377360.0000    3.85961
377400.0000    3.50376
377440.0000    4.09469
377480.0000    4.55564
377520.0000    4.36360
377560.0000    4.05029
377600.0000    4.28579
377640.0000    3.29091
377680.0000    3.70752
377720.0000    3.96733
377760.0000    4.94924
377800.0000    4.01683
377840.0000    4.53940
377880.0000    4.09250
377920.0000    4.07592
377960.0000    3.95190
378000.0000    3.63936
378040.0000    4.19965
378080.0000    3.48878
378120.0000    3.52928
378160.0000    4.30430
378200.0000    3.57938
378240.0000    3.22462
378280.0000    4.96702
378320.0000    4.40062
378360.0000    4.01791
378400.0000    3.93604
378440.0000    4.16975
378480.0000    3.88353
378520.0000    3.81927
378560.0000    4.20453
378600.0000    3.76640
378640.0000    3.67002
378680.0000    5.06797
378720.0000    3.94067
378760.0000    4.31464
378800.0000    3.73985
378840.0000    4.19628
378880.0000    3.43158
378920.0000    4.31655
378960.0000    3.67792
379000.0000    4.02044
379040.0000    4.62412
379080.0000    3.57601
379120.0000    2.85425
379160.0000    4.21429
379200.0000    3.97420
379240.0000    3.82032
379280.0000    3.42663
379320.0000    3.65414
379360.0000    2.74314
379400.0000    3.76539
379440.0000    4.01024
379480.0000    4.17461
379520.0000    4.03379
379560.0000    4.10276
379600.0000    4.80398
379640.0000    4.52711
379680.0000    4.36093
379720.0000    4.25626
379760.0000    5.17255
379800.0000    4.13419
379840.0000    4.06890
379880.0000    4.34501
379920.0000    4.65893
379960.0000    4.80620
380000.0000    4.61316
380040.0000    5.07428
380080.0000    4.37430
380120.0000    4.75647
380160.0000    4.76995
380200.0000    4.64939
380240.0000    3.68588
380280.0000    3.57296
380320.0000    4.30255
380360.0000    3.74085
380400.0000    3.85006
380440.0000    4.02169
380480.0000    4.32044
380520.0000    4.59487
380560.0000    5.06056
380600.0000    3.79156
380640.0000    4.53623
380680.0000    5.29511
380720.0000    4.95324
380760.0000    4.10256
380800.0000    4.76546
380840.0000    5.23531
380880.0000    5.21802
380920.0000    3.93303
380960.0000    4.21607
381000.0000    5.13795
381040.0000    4.06907
381080.0000    4.85755
381120.0000    4.21496
381160.0000    4.02105
381200.0000    4.66946
381240.0000    4.48805
381280.0000    5.11921
381320.0000    4.10791
381360.0000    4.02046
381400.0000    4.06302
381440.0000    4.25039
381480.0000    3.34984
381520.0000    4.39799
381560.0000    4.13653
381600.0000    4.24085
381640.0000    3.73367
381680.0000    3.96942
381720.0000    3.97269
381760.0000    4.63130
381800.0000    3.59607
381840.0000    4.16574
381880.0000    4.37426
381920.0000    3.94187
381960.0000    4.70741
382000.0000    4.67564
382040.0000    4.28195
382080.0000    4.57144
382120.0000    5.03614
382160.0000    4.84705
382200.0000    4.39267
382240.0000    4.43814
382280.0000    4.29035
382320.0000    3.86421
382360.0000    3.80337
382400.0000    4.67486
382440.0000    4.58990
382480.0000    4.29335
382520.0000    3.49310
382560.0000    4.30780
382600.0000    4.40724
382640.0000    4.59082
382680.0000    4.30827
382720.0000    4.57853
382760.0000    4.26591
382800.0000    3.07180
382840.0000    4.86639
382880.0000    4.53544
382920.0000    5.47824
382960.0000    4.93742
383000.0000    4.27953
383040.0000    3.86747
383080.0000    3.43818
383120.0000    3.58720
383160.0000    3.65033
383200.0000    4.40994
383240.0000    3.80960
383280.0000    5.11194
383320.0000    4.03126
383360.0000    4.42913
383400.0000    4.16233
383440.0000    4.51538
383480.0000    4.32499
383520.0000    3.69350
383560.0000    3.41494
383600.0000    3.13769
383640.0000    2.83173
383680.0000    4.50164
383720.0000    3.49864
383760.0000    4.05617
383800.0000    3.71118
383840.0000    3.37178
383880.0000    3.60389
383920.0000    3.46595
383960.0000    3.54155
384000.0000    3.69595
384040.0000    3.52963
384080.0000    3.39035
384120.0000    4.10091
384160.0000    4.31314
384200.0000    4.02453
384240.0000    4.51571
384280.0000    4.25937
384320.0000    5.05451
384360.0000    4.46109
384400.0000    4.05592
384440.0000    4.27410
384480.0000    4.72030
384520.0000    4.17808
384560.0000    4.34512
384600.0000    4.85686
384640.0000    4.24548
384680.0000    3.89059
384720.0000    3.89297
384760.0000    3.81391
384800.0000    4.00672
384840.0000    4.14375
384880.0000    4.38388
384920.0000    3.91176
384960.0000    3.66373
385000.0000    3.84867
385040.0000    4.69755
385080.0000    3.73207
385120.0000    4.44489
385160.0000    4.12316
385200.0000    3.31352
385240.0000    3.85918
385280.0000    3.65090
385320.0000    3.66758
385360.0000    3.52599
385400.0000    3.50812
385440.0000    3.50876
385480.0000    3.62240
385520.0000    3.65799
385560.0000    3.64473
385600.0000    3.41058
385640.0000    3.24259
385680.0000    3.83353
385720.0000    2.32067
385760.0000    3.42017
385800.0000    3.37049
385840.0000    3.61195
385880.0000    4.37258
385920.0000    4.00316
385960.0000    3.35306
386000.0000    4.48231
386040.0000    3.91124
386080.0000    3.21911
386120.0000    3.55896
386160.0000    3.26832
386200.0000    3.21324
386240.0000    2.61042
386280.0000    3.42314
386320.0000    3.21701
386360.0000    3.58789
386400.0000    3.56398
386440.0000    3.53356
386480.0000    4.58369
386520.0000    4.83730
386560.0000    5.12114
386600.0000    4.77261
386640.0000    4.94873
386680.0000    4.98323
386720.0000    4.34426
386760.0000    4.74335
386800.0000    5.08550
386840.0000    4.76038
386880.0000    5.39548
386920.0000    3.90999
386960.0000    5.22365
387000.0000    4.37964
387040.0000    5.07860
387080.0000    5.17367
387120.0000    3.94396
387160.0000    4.35618
387200.0000    4.26890
387240.0000    3.99424
387280.0000    4.69509
387320.0000    3.93527
387360.0000    4.45201
387400.0000    5.01199
387440.0000    5.15208
387480.0000    4.42407
387520.0000    3.64530
387560.0000    3.48430
387600.0000    4.40980
387640.0000    4.58212
387680.0000    4.10770
387720.0000    4.51576
387760.0000    4.36013
387800.0000    4.73896
387840.0000    4.28181
387880.0000    4.12354
387920.0000    4.88295
387960.0000    4.16383
388000.0000    3.68933
388040.0000    4.72420
388080.0000    4.86473
388120.0000    4.98024
388160.0000    4.75296
388200.0000    4.23550
388240.0000    3.73630
388280.0000    5.30466
388320.0000    5.06706
388360.0000    4.13073
388400.0000    3.70382
388440.0000    3.79425
388480.0000    3.26216
388520.0000    4.15183
388560.0000    3.43625
388600.0000    3.94103
388640.0000    4.13615
388680.0000    4.56709
388720.0000    4.75446
388760.0000    4.52182
388800.0000    3.78782
388840.0000    4.59880
388880.0000    4.18817
388920.0000    4.99138
388960.0000    4.79246
389000.0000    5.30477
389040.0000    3.72334
389080.0000    3.47381
389120.0000    3.96553
389160.0000    2.91868
389200.0000    3.24216
389240.0000    4.02699
389280.0000    4.69077
389320.0000    4.19265
389360.0000    4.51825
389400.0000    3.82153
389440.0000    4.48067
389480.0000    5.72710
389520.0000    4.78824
389560.0000    5.60273
389600.0000    5.01901
389640.0000    5.21950
389680.0000    5.18748
389720.0000    5.22931
389760.0000    5.32680
389800.0000    5.18932
389840.0000    4.92158
389880.0000    4.98286
389920.0000    5.16351
389960.0000    5.43258
390000.0000    4.97498
390040.0000    4.83376
390080.0000    4.05067
390120.0000    5.39316
390160.0000    4.29788
390200.0000    4.34864
390240.0000    4.07237
390280.0000    3.88618
390320.0000    4.79443
390360.0000    4.52221
390400.0000    4.49180
390440.0000    4.97773
390480.0000    4.77524
390520.0000    4.25909
390560.0000    4.21710
390600.0000    3.57263
390640.0000    4.50982
390680.0000    3.13629
390720.0000    3.56195
390760.0000    4.44188
390800.0000    4.31800
390840.0000    4.25420
390880.0000    4.04448
390920.0000    4.30482
390960.0000    3.36351
391000.0000    4.15015
391040.0000    4.48865
391080.0000    4.11478
391120.0000    4.58475
391160.0000    4.19568
391200.0000    4.71929
391240.0000    3.98537
391280.0000    4.26803
391320.0000    4.21625
391360.0000    4.68768
391400.0000    5.01471
391440.0000    4.86903
391480.0000    3.32554
391520.0000    3.89957
391560.0000    4.20335
391600.0000    4.24579
391640.0000    5.16626
391680.0000    4.51908
391720.0000    4.94900
391760.0000    4.16021
391800.0000    4.29505
391840.0000    3.70658
391880.0000    3.64450
391920.0000    3.88229
391960.0000    3.85745
392000.0000    4.78105
392040.0000    4.22949
392080.0000    4.92343
392120.0000    4.81085
392160.0000    4.45444
392200.0000    4.09875
392240.0000    4.20493
392280.0000    4.36838
392320.0000    4.54029
392360.0000    4.58322
392400.0000    4.31941
392440.0000    4.33583
392480.0000    4.79269
392520.0000    4.49856
392560.0000    3.64283
392600.0000    3.97985
392640.0000    4.14845
392680.0000    3.44776
392720.0000    4.38508
392760.0000    3.61823
392800.0000    3.87176
392840.0000    4.14001
392880.0000    3.79742
392920.0000    4.52173
392960.0000    3.23440
393000.0000    3.42055
393040.0000    3.44857
393080.0000    3.30824
393120.0000    3.41210
393160.0000    3.73944
393200.0000    4.11665
393240.0000    4.78184
393280.0000    4.08982
393320.0000    3.74835
393360.0000    3.51672
393400.0000    4.05426
393440.0000    3.38367
393480.0000    3.07069
393520.0000    3.89378
393560.0000    3.49244
393600.0000    3.27539
393640.0000    3.25416
393680.0000    3.94954
393720.0000    3.98583
393760.0000    3.56731
393800.0000    3.78325
393840.0000    3.63647
393880.0000    4.19009
393920.0000    3.78030
393960.0000    3.58069
394000.0000    3.95340
394040.0000    3.69578
394080.0000    3.03280
394120.0000    3.54735
394160.0000    4.11924
394200.0000    3.31443
394240.0000    3.51346
394280.0000    3.53308
394320.0000    3.99371
394360.0000    3.67788
394400.0000    3.57659
394440.0000    3.63975
394480.0000    3.46334
394520.0000    3.64745
394560.0000    3.98300
394600.0000    3.35336
394640.0000    2.95174
394680.0000    2.81182
394720.0000    2.90235
394760.0000    3.26353
394800.0000    3.54883
394840.0000    3.21659
394880.0000    3.27197
394920.0000    2.80801
394960.0000    2.93614
395000.0000    3.50739
395040.0000    3.57616
395080.0000    3.58507
395120.0000    2.79421
395160.0000    2.42049
395200.0000    2.28786
395240.0000    2.19550
395280.0000    3.02986
395320.0000    2.72441
395360.0000    2.97436
395400.0000    3.50074
395440.0000    2.38467
395480.0000    2.47766
395520.0000    2.60817
395560.0000    3.45647
395600.0000    2.63470
395640.0000    2.70788
395680.0000    2.61455
395720.0000    3.00546
395760.0000    2.90316
395800.0000    3.05088
395840.0000    2.78008
395880.0000    3.48323
395920.0000    2.93262
395960.0000    3.04766
396000.0000    3.82212
396040.0000    3.50370
396080.0000    3.57427
396120.0000    3.54876
396160.0000    4.16827
396200.0000    3.55067
396240.0000    3.41876
396280.0000    3.95993
396320.0000    3.79633
396360.0000    4.21430
396400.0000    3.51395
396440.0000    4.14778
396480.0000    4.55527
396520.0000    4.02476
396560.0000    3.79604
396600.0000    4.14259
396640.0000    4.10467
396680.0000    4.55252
396720.0000    3.99767
396760.0000    4.14321
396800.0000    3.66225
396840.0000    3.62581
396880.0000    4.34945
396920.0000    3.64489
396960.0000    3.71447
397000.0000    3.45269
397040.0000    3.45753
397080.0000    3.23137
397120.0000    3.66159
397160.0000    3.61722
397200.0000    3.31404
397240.0000    4.29940
397280.0000    3.60169
397320.0000    4.04724
397360.0000    2.95494
397400.0000    2.89462
397440.0000    4.23997
397480.0000    3.21420
397520.0000    3.80430
397560.0000    3.37026
397600.0000    3.57092
397640.0000    3.49038
397680.0000    2.78411
397720.0000    2.89457
397760.0000    3.00205
397800.0000    2.68801
397840.0000    3.78976
397880.0000    3.55195
397920.0000    3.98863
397960.0000    3.24326
398000.0000    3.71115
398040.0000    4.16138
398080.0000    3.99714
398120.0000    3.97933
398160.0000    4.95088
398200.0000    4.33329
398240.0000    4.04321
398280.0000    3.47731
398320.0000    4.22678
398360.0000    4.29554
398400.0000    3.53373
398440.0000    4.64739
398480.0000    4.15233
398520.0000    3.66647
398560.0000    5.04183
398600.0000    4.30640
398640.0000    5.34616
398680.0000    4.30687
398720.0000    4.34692
398760.0000    3.94813
398800.0000    4.27377
398840.0000    5.06271
398880.0000    5.00758
398920.0000    4.49988
398960.0000    4.35289
399000.0000    4.16915
399040.0000    4.83590
399080.0000    4.64849
399120.0000    4.66210
399160.0000    3.97457
399200.0000    3.98835
399240.0000    4.42884
399280.0000    3.98558
399320.0000    3.09796
399360.0000    3.46752
399400.0000    4.31439
399440.0000    3.77112
399480.0000    4.49239
399520.0000    4.72588
399560.0000    5.15526
399600.0000    4.29934
399640.0000    4.64589
399680.0000    4.61200
399720.0000    4.68122
399760.0000    3.79254
399800.0000    3.92843
399840.0000    3.19328
399880.0000    4.64978
399920.0000    3.18234
399960.0000    3.59128
400000.0000    3.38090
400040.0000    3.53407
400080.0000    3.73299
400120.0000    3.37537
400160.0000    4.20372
400200.0000    4.55763
400240.0000    3.92500
400280.0000    4.24634
400320.0000    4.28511
400360.0000    3.47752
400400.0000    4.10100
400440.0000    3.68125
400480.0000    4.31434
400520.0000    4.14066
400560.0000    4.44616
400600.0000    3.98782
400640.0000    3.77356
400680.0000    3.22830
400720.0000    3.61485
400760.0000    4.00010
400800.0000    2.79421
400840.0000    3.58450
400880.0000    4.07997
400920.0000    2.93348
400960.0000    3.92744
401000.0000    4.00326
401040.0000    3.91597
401080.0000    3.98567
401120.0000    4.02316
401160.0000    3.94651
401200.0000    3.49889
401240.0000    3.71197
401280.0000    4.55075
401320.0000    3.43944
401360.0000    2.80563
401400.0000    3.96557
401440.0000    3.04112
401480.0000    2.83166
401520.0000    3.85119
401560.0000    2.92104
401600.0000    2.50420
401640.0000    3.98454
401680.0000    3.35095
401720.0000    3.83112
401760.0000    3.55650
401800.0000    3.66579
401840.0000    3.63705
401880.0000    3.69998
401920.0000    3.79232
401960.0000    3.04789
402000.0000    3.46030
402040.0000    3.52320
402080.0000    3.26979
402120.0000    4.20685
402160.0000    3.95697
402200.0000    3.08176
402240.0000    3.01471
402280.0000    4.19266
402320.0000    4.12229
402360.0000    2.93313
402400.0000    3.95369
402440.0000    3.66606
402480.0000    3.81264
402520.0000    3.16470
402560.0000    3.84879
402600.0000    3.72112
402640.0000    3.67913
402680.0000    3.74887
402720.0000    3.97724
402760.0000    3.63497
402800.0000    3.28295
402840.0000    4.13277
402880.0000    4.07995
402920.0000    3.36118
402960.0000    3.77822
403000.0000    3.86740
403040.0000    3.28065
403080.0000    3.19828
403120.0000    3.38108
403160.0000    3.29023
403200.0000    2.94337
403240.0000    2.54311
403280.0000    2.81999
403320.0000    2.86762
403360.0000    3.13394
403400.0000    4.42716
403440.0000    4.57839
403480.0000    3.46552
403520.0000    3.16224
403560.0000    3.72259
403600.0000    3.60511
403640.0000    3.02068
403680.0000    3.21640
403720.0000    4.15568
403760.0000    3.54297
403800.0000    4.38643
403840.0000    3.79594
403880.0000    4.57027
403920.0000    3.83363
403960.0000    3.95031
404000.0000    3.54916
404040.0000    3.80356
404080.0000    3.27281
404120.0000    3.36953
404160.0000    2.97066
404200.0000    3.30710
404240.0000    3.21210
404280.0000    3.02186
404320.0000    3.39266
404360.0000    2.96886
404400.0000    2.78751
404440.0000    2.70443
404480.0000    2.35146
404520.0000    2.97006
404560.0000    3.49211
404600.0000    3.36766
404640.0000    3.30710
404680.0000    3.89626
404720.0000    3.23427
404760.0000    3.00512
404800.0000    3.63607
404840.0000    3.86619
404880.0000    3.60926
404920.0000    2.89601
404960.0000    2.84095
405000.0000    2.44763
405040.0000    3.29096
405080.0000    3.20156
405120.0000    2.90326
405160.0000    3.23727
405200.0000    2.55282
405240.0000    2.71573
405280.0000    3.05528
405320.0000    2.72615
405360.0000    3.39695
405400.0000    3.92854
405440.0000    3.56145
405480.0000    3.65401
405520.0000    3.56323
405560.0000    4.13442
405600.0000    3.46800
405640.0000    4.04339
405680.0000    3.18263
405720.0000    2.73824
405760.0000    4.13035
405800.0000    4.41883
405840.0000    5.33431
405880.0000    4.37835
405920.0000    4.37718
405960.0000    3.94241
406000.0000    4.74872
406040.0000    4.33481
406080.0000    4.43344
406120.0000    4.73679
406160.0000    4.25669
406200.0000    4.03285
406240.0000    5.13326
406280.0000    4.45259
406320.0000    4.16548
406360.0000    3.59023
406400.0000    3.70744
406440.0000    3.55900
406480.0000    4.34968
406520.0000    3.87276
406560.0000    3.80688
406600.0000    4.10166
406640.0000    3.41139
406680.0000    4.57072
406720.0000    3.45190
406760.0000    2.63618
406800.0000    3.83322
406840.0000    3.48285
406880.0000    3.39580
406920.0000    3.56637
406960.0000    3.84509
407000.0000    3.36822
407040.0000    3.11665
407080.0000    3.43062
407120.0000    4.04031
407160.0000    4.75255
407200.0000    4.10066
407240.0000    3.75508
407280.0000    3.79965
407320.0000    3.80280
407360.0000    3.93017
407400.0000    4.31499
407440.0000    4.52170
407480.0000    3.54283
407520.0000    3.65003
407560.0000    4.11057
407600.0000    4.38367
407640.0000    4.22208
407680.0000    3.98645
407720.0000    3.82360
407760.0000    4.30633
407800.0000    5.25738
407840.0000    3.46005
407880.0000    3.43102
407920.0000    3.50695
407960.0000    4.57515
408000.0000    3.80571
408040.0000    4.33188
408080.0000    4.00190
408120.0000    3.93437
408160.0000    3.74487
408200.0000    4.34056
408240.0000    3.84408
408280.0000    3.79383
408320.0000    3.90908
408360.0000    4.58129
408400.0000    4.36059
408440.0000    4.46262
408480.0000    5.00167
408520.0000    4.51368
408560.0000    4.52694
408600.0000    5.24701
408640.0000    4.10416
408680.0000    5.26156
408720.0000    5.44149
408760.0000    4.78054
408800.0000    5.38519
408840.0000    5.56516
408880.0000    5.45107
408920.0000    6.30396
408960.0000    5.71409
409000.0000    5.31448
409040.0000    5.67947
409080.0000    5.23317
409120.0000    4.55206
409160.0000    4.96793
409200.0000    4.17405
409240.0000    4.15279
409280.0000    4.03127
409320.0000    4.64914
409360.0000    4.02253
409400.0000    3.62139
409440.0000    4.67764
409480.0000    4.77458
409520.0000    5.31941
409560.0000    5.57143
409600.0000    5.03226
409640.0000    5.34026
409680.0000    4.54624
409720.0000    4.12209
409760.0000    4.41149
409800.0000    4.59238
409840.0000    4.13620
409880.0000    4.46976
409920.0000    4.10104
409960.0000    5.14520
410000.0000    4.62888
410040.0000    3.49858
410080.0000    4.75665
410120.0000    4.80034
410160.0000    4.98263
410200.0000    5.17292
410240.0000    5.08367
410280.0000    4.80514
410320.0000    5.22511
410360.0000    3.64565
410400.0000    4.28768
410440.0000    5.20099
410480.0000    4.92634
410520.0000    5.59347
410560.0000    5.35440
410600.0000    4.65173
410640.0000    5.89448
410680.0000    5.35770
410720.0000    4.76603
410760.0000    5.02170
410800.0000    5.23363
410840.0000    5.63716
410880.0000    5.70632
410920.0000    5.63264
410960.0000    5.89013
411000.0000    5.93344
411040.0000    6.02811
411080.0000    5.11317
411120.0000    5.27521
411160.0000    5.16674
411200.0000    5.72156
411240.0000    5.56052
411280.0000    5.39479
411320.0000    4.98323
411360.0000    4.76609
411400.0000    5.60784
411440.0000    4.62779
411480.0000    5.54990
411520.0000    4.80627
411560.0000    5.70536
411600.0000    5.41789
411640.0000    6.41369
411680.0000    5.55215
411720.0000    6.86470
411760.0000    6.53872
411800.0000    6.57725
411840.0000    6.90133
411880.0000    5.58786
411920.0000    6.24251
411960.0000    6.28301
412000.0000    7.38935
412040.0000    6.98959
412080.0000    6.21061
412120.0000    6.28697
412160.0000    6.37143
412200.0000    5.44221
412240.0000    5.46308
412280.0000    6.28743
412320.0000    4.70563
412360.0000    4.35371
412400.0000    5.59498
412440.0000    4.91516
412480.0000    6.60097
412520.0000    6.25433
412560.0000    5.48401
412600.0000    6.67278
412640.0000    5.97419
412680.0000    5.92165
412720.0000    5.99837
412760.0000    7.10824
412800.0000    7.08932
412840.0000    5.72724
412880.0000    6.33583
412920.0000    7.32014
412960.0000    7.31314
413000.0000    6.26038
413040.0000    7.21085
413080.0000    7.50694
413120.0000    6.99814
413160.0000    5.88851
413200.0000    6.31534
413240.0000    5.68525
413280.0000    6.28697
413320.0000    5.56032
413360.0000    4.88657
413400.0000    6.47774
413440.0000    6.41108
413480.0000    6.48082
413520.0000    5.58251
413560.0000    5.18066
413600.0000    5.58650
413640.0000    5.79123
413680.0000    5.41031
413720.0000    5.53813
413760.0000    5.05288
413800.0000    5.53467
413840.0000    4.88685
413880.0000    5.69106
413920.0000    5.45582
413960.0000    5.05511
414000.0000    5.39680
414040.0000    5.21490
414080.0000    4.79114
414120.0000    4.05348
414160.0000    5.99281
414200.0000    5.16477
414240.0000    4.43155
414280.0000    5.39934
414320.0000    5.36650
414360.0000    3.94698
414400.0000    3.47139
414440.0000    3.32892
414480.0000    2.70099
414520.0000    3.47555
414560.0000    3.57365
414600.0000    4.42496
414640.0000    4.44451
414680.0000    3.84601
414720.0000    3.78716
414760.0000    4.20992
414800.0000    4.25854
414840.0000    5.02328
414880.0000    5.16689
414920.0000    5.30760
414960.0000    4.53043
415000.0000    5.31577
415040.0000    4.52085
415080.0000    4.82160
415120.0000    5.10858
415160.0000    4.84104
415200.0000    3.42195
415240.0000    3.98549
415280.0000    3.91042
415320.0000    4.47147
415360.0000    4.98966
415400.0000    4.71898
415440.0000    4.36510
415480.0000    4.83284
415520.0000    4.28697
415560.0000    5.19961
415600.0000    5.96200
415640.0000    5.79660
415680.0000    5.45933
415720.0000    5.91172
415760.0000    5.65533
415800.0000    6.53354
415840.0000    6.45173
415880.0000    6.02394
415920.0000    7.12693
415960.0000    5.13968
416000.0000    5.19805
416040.0000    5.07858
416080.0000    5.19451
416120.0000    5.39790
416160.0000    4.33444
416200.0000    4.93583
416240.0000    5.21788
416280.0000    5.64062
416320.0000    5.24632
416360.0000    5.24368
416400.0000    6.41311
416440.0000    5.80514
416480.0000    4.70116
416520.0000    6.14706
416560.0000    5.99835
416600.0000    6.43133
416640.0000    6.34532
416680.0000    6.60007
416720.0000    7.45546
416760.0000    6.14420
416800.0000    6.30832
416840.0000    6.33362
416880.0000    7.11693
416920.0000    7.06514
416960.0000    6.39139
417000.0000    5.80133
417040.0000    5.62209
417080.0000    6.68907
417120.0000    6.51025
417160.0000    6.56738
417200.0000    7.23535
417240.0000    6.26985
417280.0000    6.12312
417320.0000    6.21235
417360.0000    6.71243
417400.0000    6.59161
417440.0000    6.85019
417480.0000    8.03465
417520.0000    7.48375
417560.0000    8.03416
417600.0000    8.16137
417640.0000    6.78153
417680.0000    7.70489
417720.0000    6.84548
417760.0000    7.51503
417800.0000    7.69594
417840.0000    8.18998
417880.0000    7.75674
417920.0000    7.33977
417960.0000    7.28809
418000.0000    6.85822
418040.0000    7.72294
418080.0000    6.78710
418120.0000    7.11675
418160.0000    7.85442
418200.0000    7.23904
418240.0000    8.43500
418280.0000    8.14515
418320.0000    8.06534
418360.0000    8.03152
418400.0000    7.85729
418440.0000    8.08800
418480.0000    8.63355
418520.0000    8.20835
418560.0000    8.32849
418600.0000    7.24746
418640.0000    7.55553
418680.0000    7.83300
418720.0000    6.89846
418760.0000    6.27014
418800.0000    6.49428
418840.0000    5.82047
418880.0000    5.92688
418920.0000    5.50837
418960.0000    5.40350
419000.0000    5.23891
419040.0000    6.06934
419080.0000    6.75154
419120.0000    6.08196
419160.0000    6.98720
419200.0000    7.19124
419240.0000    6.58375
419280.0000    7.15849
419320.0000    7.31500
419360.0000    7.62860
419400.0000    7.04357
419440.0000    7.67565
419480.0000    8.32763
419520.0000    7.01063
419560.0000    7.70694
419600.0000    9.14128
419640.0000    8.61190
419680.0000    7.36269
419720.0000    7.10006
419760.0000    8.02166
419800.0000    8.01827
419840.0000    6.46708
419880.0000    6.93566
419920.0000    7.52053
419960.0000    7.83041
420000.0000    7.43045
420040.0000    7.39285
420080.0000    7.02787
420120.0000    7.87490
420160.0000    7.74991
420200.0000    7.33234
420240.0000    6.94747
420280.0000    7.19432
420320.0000    5.89554
420360.0000    5.64180
420400.0000    6.60578
420440.0000    6.65227
420480.0000    6.66257
420520.0000    7.07502
420560.0000    6.66842
420600.0000    6.35502
420640.0000    6.08654
420680.0000    6.89303
420720.0000    6.76758
420760.0000    5.55228
420800.0000    5.96864
420840.0000    6.24856
420880.0000    6.47995
420920.0000    7.19088
420960.0000    5.92220
421000.0000    6.48890
421040.0000    7.03744
421080.0000    7.05026
421120.0000    8.59064
421160.0000    8.08247
421200.0000    8.97778
421240.0000    8.76947
421280.0000    8.38156
421320.0000    8.20922
421360.0000    8.46711
421400.0000    8.27167
421440.0000    7.48183
421480.0000    7.67849
421520.0000    7.42827
421560.0000    8.52470
421600.0000    7.94107
421640.0000    7.63766
421680.0000    8.88097
421720.0000    8.86463
421760.0000    8.68851
421800.0000    9.09658
421840.0000    8.74469
421880.0000    8.29442
421920.0000    8.79463
421960.0000    8.52929
422000.0000    8.06349
422040.0000    7.36402
422080.0000    7.98127
422120.0000    7.81729
422160.0000    8.54275
422200.0000    8.44823
422240.0000    8.49259
422280.0000    8.37635
422320.0000    7.63459
422360.0000    8.09458
422400.0000    8.28874
422440.0000    8.30959
422480.0000    8.87008
422520.0000    8.78198
422560.0000    8.42473
422600.0000    8.38761
422640.0000    8.93325
422680.0000    8.85616
422720.0000    9.04184
422760.0000    8.45431
422800.0000    9.20495
422840.0000    8.92979
422880.0000    9.20367
422920.0000    8.86339
422960.0000    8.81456
423000.0000    9.12852
423040.0000    8.23775
423080.0000    8.71355
423120.0000    8.60705
423160.0000    8.33075
423200.0000    8.36184
423240.0000    8.52531
423280.0000    7.82607
423320.0000    9.11195
423360.0000    7.89642
423400.0000    9.15355
423440.0000    8.48545
423480.0000    9.03855
423520.0000    8.23981
423560.0000    9.10655
423600.0000    8.87018
423640.0000    8.09826
423680.0000    8.91266
423720.0000    7.61848
423760.0000    8.55179
423800.0000    7.62699
423840.0000    7.67578
423880.0000    8.10269
423920.0000    7.96761
423960.0000    8.58507
424000.0000    8.06372
424040.0000    8.81524
424080.0000    8.29889
424120.0000    7.73265
424160.0000    8.38034
424200.0000    7.53991
424240.0000    7.60297
424280.0000    8.24156
424320.0000    8.70153
424360.0000    8.84955
424400.0000    8.90316
424440.0000    8.69911
424480.0000    7.98215
424520.0000    8.20770
424560.0000    8.94033
424600.0000    8.11021
424640.0000    7.87716
424680.0000    7.41310
424720.0000    8.72047
424760.0000    7.08146
424800.0000    7.99481
424840.0000    8.42236
424880.0000    7.69626
424920.0000    6.00776
424960.0000    6.22533
425000.0000    6.12293
425040.0000    5.75480
425080.0000    5.19089
425120.0000    4.48125
425160.0000    5.54259
425200.0000    5.31850
425240.0000    4.36916
425280.0000    5.59310
425320.0000    5.46136
425360.0000    7.19681
425400.0000    7.21942
425440.0000    7.33579
425480.0000    6.45095
425520.0000    6.78258
425560.0000    7.09022
425600.0000    6.87162
425640.0000    6.91892
425680.0000    7.54575
425720.0000    6.68135
425760.0000    6.52521
425800.0000    6.87390
425840.0000    6.79095
425880.0000    6.30206
425920.0000    5.64306
425960.0000    5.93810
426000.0000    6.18067
426040.0000    5.90038
426080.0000    4.59961
426120.0000    5.45217
426160.0000    5.86167
426200.0000    6.33738
426240.0000    6.12583
426280.0000    5.36751
426320.0000    5.84225
426360.0000    6.41448
426400.0000    7.09351
426440.0000    7.08845
426480.0000    5.44444
426520.0000    5.64300
426560.0000    6.61677
426600.0000    7.66459
426640.0000    7.86409
426680.0000    7.95018
426720.0000    8.03670
426760.0000    7.89933
426800.0000    7.16202
426840.0000    7.40721
426880.0000    5.63346
426920.0000    5.39906
426960.0000    6.26107
427000.0000    6.19007
427040.0000    7.33104
427080.0000    6.55014
427120.0000    7.93907
427160.0000    6.30947
427200.0000    7.07899
427240.0000    6.41029
427280.0000    6.17684
427320.0000    6.17628
427360.0000    5.94233
427400.0000    6.51688
427440.0000    5.33680
427480.0000    5.45155
427520.0000    6.04097
427560.0000    5.61053
427600.0000    5.86031
427640.0000    5.45223
427680.0000    5.86011
427720.0000    5.20672
427760.0000    5.83192
427800.0000    6.46994
427840.0000    5.02798
427880.0000    5.03858
427920.0000    5.11034
427960.0000    5.48794
428000.0000    5.32605
428040.0000    5.85851
428080.0000    6.23427
428120.0000    6.02921
428160.0000    6.18197
428200.0000    6.26402
428240.0000    6.52393
428280.0000    5.38050
428320.0000    5.78248
428360.0000    6.51602
428400.0000    5.64858
428440.0000    6.22254
428480.0000    6.02673
428520.0000    6.70250
428560.0000    6.94372
428600.0000    5.91799
428640.0000    6.01508
428680.0000    6.28509
428720.0000    5.69624
428760.0000    5.54465
428800.0000    6.84360
428840.0000    6.26854
428880.0000    6.23983
428920.0000    6.37804
428960.0000    5.82545
429000.0000    5.83568
429040.0000    6.81459
429080.0000    7.37673
429120.0000    6.89787
429160.0000    6.00793
429200.0000    4.62818
429240.0000    4.72891
429280.0000    5.11666
429320.0000    5.01247
429360.0000    5.73690
429400.0000    6.02101
429440.0000    5.41519
429480.0000    5.55534
429520.0000    6.22452
429560.0000    5.62239
429600.0000    5.33868
429640.0000    5.95106
429680.0000    5.45368
429720.0000    5.06518
429760.0000    4.95829
429800.0000    4.47684
429840.0000    5.43063
429880.0000    6.48783
429920.0000    6.44722
429960.0000    5.96286
430000.0000    4.82403
430040.0000    4.79969
430080.0000    4.52626
430120.0000    4.53036
430160.0000    5.51780
430200.0000    6.49936
430240.0000    6.61887
430280.0000    6.44093
430320.0000    5.87125
430360.0000    6.39950
430400.0000    5.51885
430440.0000    7.02775
430480.0000    6.18802
430520.0000    6.26822
430560.0000    6.06184
430600.0000    4.94716
430640.0000    5.04117
430680.0000    4.59027
430720.0000    4.94409
430760.0000    5.11698
430800.0000    5.55344
430840.0000    5.70306
430880.0000    5.31510
430920.0000    5.62423
430960.0000    5.67097
431000.0000    4.76235
431040.0000    6.34127
431080.0000    5.76531
431120.0000    5.56451
431160.0000    6.04532
431200.0000    6.15915
431240.0000    5.64225
431280.0000    4.95185
431320.0000    5.08176
431360.0000    4.78159
431400.0000    4.47757
431440.0000    4.34913
431480.0000    4.24798
431520.0000    4.55070
431560.0000    5.22323
431600.0000    6.32200
431640.0000    6.51000
431680.0000    7.38088
431720.0000    6.87721
431760.0000    6.63926
431800.0000    7.73273
431840.0000    6.74567
431880.0000    7.13320
431920.0000    7.28042
431960.0000    8.08512
432000.0000    8.64023
432040.0000    8.50113
432080.0000    8.92984
432120.0000    7.84430
432160.0000    7.64859
432200.0000    8.23046
432240.0000    8.44469
432280.0000    8.16940
432320.0000    9.36477
432360.0000    8.94923
432400.0000    8.42631
432440.0000    7.99605
432480.0000    8.66969
432520.0000    8.08372
432560.0000   10.16146
432600.0000    8.66409
432640.0000    9.58698
432680.0000    8.33440
432720.0000    7.88854
432760.0000    7.32097
432800.0000    7.71221
432840.0000    8.06768
432880.0000    8.64684
432920.0000    8.66542
432960.0000    8.25688
433000.0000    7.94951
433040.0000    7.99339
433080.0000    8.67352
433120.0000    7.98002
433160.0000    7.28279
433200.0000    8.25009
433240.0000    8.15544
433280.0000    8.78310
433320.0000    8.36485
433360.0000    8.55536
433400.0000    7.63505
433440.0000    8.45411
433480.0000    8.18982
433520.0000    7.85027
433560.0000    8.02414
433600.0000    7.25658
433640.0000    8.40782
433680.0000    7.54960
433720.0000    8.02214
433760.0000    7.48830
433800.0000    8.05745
433840.0000    7.45061
433880.0000    6.66502
433920.0000    7.74435
433960.0000    7.23902
434000.0000    8.40323
434040.0000    7.06107
434080.0000    7.12827
434120.0000    7.88807
434160.0000    7.55762
434200.0000    9.04780
434240.0000    9.20473
434280.0000    8.68081
434320.0000    8.02104
434360.0000    7.77901
434400.0000    6.93895
434440.0000    8.26668
434480.0000    9.03835
434520.0000    9.73374
434560.0000    8.89963
434600.0000    8.68917
434640.0000    8.57631
434680.0000    8.50224
434720.0000    7.92491
434760.0000    8.07885
434800.0000    8.50561
434840.0000    8.97862
434880.0000    8.69767
434920.0000    8.91685
434960.0000    7.97564
435000.0000    8.18532
435040.0000    8.35988
435080.0000    7.75633
435120.0000    7.16123
435160.0000    7.54487
435200.0000    8.24232
435240.0000    7.57147
435280.0000    7.89556
435320.0000    8.14533
435360.0000    7.79244
435400.0000    8.74847
435440.0000    7.68000
435480.0000    7.46364
435520.0000    7.47421
435560.0000    7.63461
435600.0000    7.47208
435640.0000    7.59517
435680.0000    7.02058
435720.0000    8.52061
435760.0000    8.59448
435800.0000    8.69186
435840.0000    7.27781
435880.0000    7.06582
435920.0000    7.66248
435960.0000    7.03166
436000.0000    7.77258
436040.0000    7.98997
436080.0000    6.66482
436120.0000    7.13918
436160.0000    6.42480
436200.0000    7.67142
436240.0000    7.25153
436280.0000    7.25899
436320.0000    6.63286
436360.0000    7.01271
436400.0000    7.19735
436440.0000    7.30477
436480.0000    6.57822
436520.0000    6.06194
436560.0000    6.76921
436600.0000    6.63143
436640.0000    6.07084
436680.0000    5.49676
436720.0000    6.51515
436760.0000    6.70642
436800.0000    7.67262
436840.0000    7.62922
436880.0000    7.50962
436920.0000    7.41860
436960.0000    6.97969
437000.0000    7.45055
437040.0000    7.03376
437080.0000    7.23463
437120.0000    7.46938
437160.0000    6.61106
437200.0000    6.47433
437240.0000    7.46515
437280.0000    7.33593
437320.0000    7.23894
437360.0000    6.89479
437400.0000    7.39782
437440.0000    7.40525
437480.0000    7.14659
437520.0000    7.07968
437560.0000    6.82006
437600.0000    7.26437
437640.0000    6.62868
437680.0000    7.81972
437720.0000    7.89489
437760.0000    8.16028
437800.0000    7.72966
437840.0000    8.11214
437880.0000    8.63189
437920.0000    8.32161
437960.0000    7.90979
438000.0000    9.06337
438040.0000    8.21757
438080.0000    7.83332
438120.0000    7.31334
438160.0000    7.67449
438200.0000    7.02880
438240.0000    8.15735
438280.0000    6.28300
438320.0000    7.36518
438360.0000    6.87150
438400.0000    7.36714
438440.0000    7.55718
438480.0000    7.05996
438520.0000    6.98885
438560.0000    7.39182
438600.0000    7.56022
438640.0000    7.40852
438680.0000    7.10600
438720.0000    7.32761
438760.0000    7.08760
438800.0000    6.26455
438840.0000    6.37660
438880.0000    7.20706
438920.0000    7.78887
438960.0000    7.69556
439000.0000    7.21557
439040.0000    7.13266
439080.0000    7.97590
439120.0000    7.97769
439160.0000    7.31218
439200.0000    6.59770
439240.0000    6.93372
439280.0000    6.46734
439320.0000    7.75329
439360.0000    7.15991
439400.0000    7.83321
439440.0000    7.76659
439480.0000    7.98919
439520.0000    8.53017
439560.0000    8.45611
439600.0000    8.05005
439640.0000    8.22286
439680.0000    7.45405
439720.0000    7.42975
439760.0000    6.75801
439800.0000    8.41287
439840.0000    8.51880
439880.0000    7.35140
439920.0000    7.21992
439960.0000    7.61080
440000.0000    7.60396
440040.0000    7.59920
440080.0000    7.56030
440120.0000    8.15023
440160.0000    8.68108
440200.0000    8.49747
440240.0000    9.30998
440280.0000    9.34519
440320.0000   10.12605
440360.0000    9.23686
440400.0000    9.01969
440440.0000    9.20979
440480.0000    8.96404
440520.0000    9.30762
440560.0000    9.44182
440600.0000    9.40173
440640.0000    8.57852
440680.0000    7.57752
440720.0000    8.92805
440760.0000    8.84432
440800.0000    9.12901
440840.0000    9.42923
440880.0000    9.10059
440920.0000    9.41773
440960.0000    9.50591
441000.0000    9.59506
441040.0000    9.19544
441080.0000    9.23847
441120.0000    8.08252
441160.0000    8.12908
441200.0000    9.09177
441240.0000    8.71082
441280.0000    9.08334
441320.0000    8.05435
441360.0000    8.06811
441400.0000    8.16517
441440.0000    7.91486
441480.0000    9.00170
441520.0000    8.51859
441560.0000    8.86273
441600.0000    8.95075
441640.0000    9.25726
441680.0000    8.54522
441720.0000    9.18005
441760.0000    9.58114
441800.0000    9.35606
441840.0000    7.47907
441880.0000    8.45603
441920.0000    8.71275
441960.0000    8.84102
442000.0000    7.51340
442040.0000    8.39955
442080.0000    8.05576
442120.0000    9.76690
442160.0000    8.92196
442200.0000    8.06887
442240.0000    7.39997
442280.0000    8.04734
442320.0000    8.56215
442360.0000    9.04318
442400.0000    9.19626
442440.0000    9.67925
442480.0000    8.75648
442520.0000    8.99060
442560.0000    8.23370
442600.0000    8.26463
442640.0000    7.92534
442680.0000    8.70257
442720.0000    8.59527
442760.0000    8.67542
442800.0000    8.44642
442840.0000    9.70540
442880.0000    8.85713
442920.0000    8.81910
442960.0000    9.28797
443000.0000    9.56970
443040.0000    9.38019
443080.0000    8.75460
443120.0000    8.48100
443160.0000    8.32022
443200.0000    8.58204
443240.0000   10.04020
443280.0000    9.11050
443320.0000    9.51616
443360.0000    9.88632
443400.0000    8.53311
443440.0000    8.55727
443480.0000    8.02370
443520.0000    7.82928
443560.0000    7.97402
443600.0000    9.29993
443640.0000    7.84110
443680.0000    8.99792
443720.0000    8.37383
443760.0000    8.10317
443800.0000    8.63862
443840.0000    7.29748
443880.0000    7.99814
443920.0000    8.23267
443960.0000    7.87853
444000.0000    9.01414
444040.0000    8.00720
444080.0000    6.79310
444120.0000    7.51535
444160.0000    7.65967
444200.0000    6.57989
444240.0000    6.72411
444280.0000    7.84266
444320.0000    8.85366
444360.0000    8.07003
444400.0000    9.68701
444440.0000    9.15618
444480.0000    8.37765
444520.0000    8.76956
444560.0000    8.09337
444600.0000    9.01645
444640.0000    7.81858
444680.0000    8.92196
444720.0000    9.01278
444760.0000    9.12426
444800.0000    9.58494
444840.0000    8.47721
444880.0000    9.48525
444920.0000    9.90696
444960.0000    8.70073
445000.0000    8.30026
445040.0000    7.57785
445080.0000    8.46830
445120.0000    8.83448
445160.0000    8.69985
445200.0000    8.00311
445240.0000    7.61046
445280.0000    8.58345
445320.0000    8.66124
445360.0000    7.30668
445400.0000    8.40652
445440.0000   10.35752
445480.0000    8.01201
445520.0000    8.12700
445560.0000    7.15593
445600.0000    7.65854
445640.0000    7.97953
445680.0000    8.37837
445720.0000    9.25096
445760.0000    8.93739
445800.0000    8.85058
445840.0000    8.16956
445880.0000    7.98231
445920.0000    8.57753
445960.0000    8.24512
446000.0000    8.32885
446040.0000    8.61675
446080.0000    8.23600
446120.0000    9.13898
446160.0000    9.14872
446200.0000    8.39982
446240.0000    8.36505
446280.0000    9.55215
446320.0000   10.02838
446360.0000    9.91431
446400.0000    8.92137
446440.0000    8.99025
446480.0000    8.26785
446520.0000    8.56534
446560.0000    8.00311
446600.0000    8.43188
446640.0000    8.25955
446680.0000    8.36664
446720.0000    7.16522
446760.0000    8.80211
446800.0000    9.66109
446840.0000    9.41536
446880.0000    9.18837
446920.0000    8.06229
446960.0000    9.45625
447000.0000    9.61910
447040.0000    8.76327
447080.0000    7.53552
447120.0000    8.68237
447160.0000    8.09001
447200.0000    8.10122
447240.0000    8.70500
447280.0000    9.12429
447320.0000    7.97514
447360.0000    8.82804
447400.0000    8.70079
447440.0000    9.11725
447480.0000    7.80656
447520.0000    8.44220
447560.0000    8.43989
447600.0000    7.25273
447640.0000    8.36636
447680.0000    8.29432
447720.0000    8.45938
447760.0000    7.92809
447800.0000    8.44723
447840.0000    8.68893
447880.0000    8.79991
447920.0000    9.30677
447960.0000    7.97108
448000.0000    7.64172
448040.0000    8.07765
448080.0000    7.47614
448120.0000    7.61892
448160.0000    8.34523
448200.0000    8.07307
448240.0000    7.87001
448280.0000    8.45678
448320.0000    8.80761
448360.0000    9.03659
448400.0000    9.30039
448440.0000    9.58938
448480.0000    9.40929
448520.0000    9.55791
448560.0000    9.62339
448600.0000    9.70979
448640.0000    9.36162
448680.0000    9.58823
448720.0000    9.16031
448760.0000    8.82994
448800.0000    9.30892
448840.0000    9.14469
448880.0000    9.14414
448920.0000    9.54288
448960.0000    8.27480
449000.0000   10.06770
449040.0000   10.31769
449080.0000   10.06119
449120.0000   10.47327
449160.0000    9.86204
449200.0000   10.39423
449240.0000   10.67843
449280.0000    9.66425
449320.0000   10.15854
449360.0000    9.84731
449400.0000    8.94764
449440.0000    8.84347
449480.0000    8.33142
449520.0000   10.11077
449560.0000    9.38399
449600.0000    8.97438
449640.0000    7.99590
449680.0000    8.27187
449720.0000    8.78911
449760.0000    8.00364
449800.0000    7.90992
449840.0000    7.88218
449880.0000    8.20884
449920.0000    9.20739
449960.0000    8.15378
450000.0000    8.65359
450040.0000    9.94185
450080.0000    9.22414
450120.0000    9.31774
450160.0000   10.14367
450200.0000   10.14700
450240.0000   11.33821
450280.0000   11.21358
450320.0000   10.42187
450360.0000    9.65392
450400.0000    8.47967
450440.0000   10.92357
450480.0000   10.30575
450520.0000    9.54845
450560.0000   11.06529
450600.0000   10.53173
450640.0000   10.23681
450680.0000   10.00451
450720.0000    9.51767
450760.0000    9.96525
450800.0000    9.85678
450840.0000    9.53382
450880.0000   10.41137
450920.0000   10.74089
450960.0000   10.49215
451000.0000   10.42915
451040.0000    9.02509
451080.0000   11.33641
451120.0000   10.71703
451160.0000    9.99662
451200.0000   10.64800
451240.0000    9.29277
451280.0000    9.89512
451320.0000   10.17390
451360.0000   10.42216
451400.0000    9.95549
451440.0000    9.59844
451480.0000   10.53442
451520.0000    9.98671
451560.0000   11.14598
451600.0000    9.29046
451640.0000    9.35340
451680.0000    8.94245
451720.0000    9.72271
451760.0000    9.48235
451800.0000   10.44531
451840.0000    9.72116
451880.0000    9.74881
451920.0000    9.52243
451960.0000    9.56639
452000.0000    9.27958
452040.0000    9.72625
452080.0000    9.61721
452120.0000    9.82869
452160.0000    9.94448
452200.0000    9.36386
452240.0000    9.50629
452280.0000   10.42701
452320.0000    8.82451
452360.0000    9.63916
452400.0000    9.45033
452440.0000    9.06922
452480.0000    9.09888
452520.0000    8.44996
452560.0000    8.00890
452600.0000    8.51288
452640.0000    7.79821
452680.0000    6.45178
452720.0000    6.63342
452760.0000    8.08285
452800.0000    8.58377
452840.0000    7.84661
452880.0000    9.32382
452920.0000    9.02717
452960.0000    8.51516
453000.0000    8.38650
453040.0000    8.72575
453080.0000    9.00259
453120.0000    9.29506
453160.0000    9.49136
453200.0000    9.35795
453240.0000    8.37767
453280.0000    7.48556
453320.0000    8.36350
453360.0000    7.48149
453400.0000    8.06104
453440.0000    9.10008
453480.0000    9.20863
453520.0000    7.91862
453560.0000    9.26066
453600.0000    8.74359
453640.0000    9.17582
453680.0000    8.65133
453720.0000    8.81973
453760.0000    7.47994
453800.0000    7.32174
453840.0000    7.58146
453880.0000    7.71473
453920.0000    8.48373
453960.0000    8.78215
454000.0000    8.00842
454040.0000    7.98897
454080.0000    8.62358
454120.0000    7.92835
454160.0000    8.18213
454200.0000    8.74684
454240.0000    8.54395
454280.0000    7.56172
454320.0000    7.05443
454360.0000    7.02404
454400.0000    7.10748
454440.0000    6.32006
454480.0000    6.34242
454520.0000    7.16517
454560.0000    7.30627
454600.0000    7.16774
454640.0000    7.98676
454680.0000    7.45478
454720.0000    6.78490
454760.0000    6.51591
454800.0000    7.26925
454840.0000    6.57094
454880.0000    7.45898
454920.0000    6.31038
454960.0000    6.81046
455000.0000    6.75812
455040.0000    7.10254
455080.0000    7.10007
455120.0000    6.89587
455160.0000    6.82908
455200.0000    7.68783
455240.0000    7.47793
455280.0000    8.39701
455320.0000    7.17334
455360.0000    7.72490
455400.0000    7.75171
455440.0000    8.24746
455480.0000    8.06897
455520.0000    8.32084
455560.0000    8.08033
455600.0000    8.55831
455640.0000    8.59874
455680.0000    8.20015
455720.0000    8.20566
455760.0000    8.27266
455800.0000    7.44646
455840.0000    8.25284
455880.0000    8.23253
455920.0000    7.83270
455960.0000    8.31179
456000.0000    7.97399
456040.0000    8.37396
456080.0000    7.93252
456120.0000    8.13970
456160.0000    7.83712
456200.0000    7.62902
456240.0000    9.02115
456280.0000    8.96172
456320.0000    9.21503
456360.0000    9.41344
456400.0000    8.34136
456440.0000    7.86553
456480.0000    7.51944
456520.0000    6.96853
456560.0000    7.21321
456600.0000    6.03171
456640.0000    6.20328
456680.0000    7.58162
456720.0000    7.33833
456760.0000    6.82568
456800.0000    7.92040
456840.0000    7.30212
456880.0000    8.38421
456920.0000    8.05081
456960.0000    8.23735
457000.0000    7.06628
457040.0000    7.98034
457080.0000    8.13279
457120.0000    7.46714
457160.0000    8.43278
457200.0000    7.94710
457240.0000    8.74214
457280.0000    8.62515
457320.0000    7.00331
457360.0000    7.97642
457400.0000    7.43440
457440.0000    8.48699
457480.0000    8.56970
457520.0000    8.08745
457560.0000    6.88794
457600.0000    7.59129
457640.0000    7.39837
457680.0000    7.11500
457720.0000    7.98710
457760.0000    8.73264
457800.0000    8.34768
457840.0000    9.71652
457880.0000    8.59947
457920.0000    8.71205
457960.0000    9.18801
458000.0000    9.39287
458040.0000    8.79936
458080.0000    8.72415
458120.0000    8.68109
458160.0000    8.33973
458200.0000    7.84757
458240.0000    8.21682
458280.0000    8.43888
458320.0000    9.43554
458360.0000    9.48372
458400.0000    7.67542
458440.0000    8.90078
458480.0000    8.97561
458520.0000    8.96032
458560.0000    8.79394
458600.0000    8.76450
458640.0000    8.59246
458680.0000    7.65828
458720.0000    8.51430
458760.0000    7.98121
458800.0000    8.82540
458840.0000    9.54410
458880.0000    9.21288
458920.0000    9.61374
458960.0000    8.37449
459000.0000    9.44701
459040.0000    8.11868
459080.0000    8.16286
459120.0000    8.26912
459160.0000    8.97145
459200.0000   10.23036
459240.0000   10.19785
459280.0000   11.26006
459320.0000   11.28403
459360.0000    9.53339
459400.0000    9.52594
459440.0000    9.70192
459480.0000   10.84779
459520.0000   10.66125
459560.0000   10.23684
459600.0000   11.14254
459640.0000   11.07692
459680.0000   10.12001
459720.0000   10.35205
459760.0000   11.77320
459800.0000   10.88804
459840.0000   11.51903
459880.0000   10.29457
459920.0000   10.04794
459960.0000   10.36353
460000.0000   10.99502
460040.0000   10.45659
460080.0000   10.91907
460120.0000    9.18033
460160.0000   10.60415
460200.0000   10.44279
460240.0000   11.01305
460280.0000   10.86823
460320.0000   11.90831
460360.0000   10.83314
460400.0000    8.73182
460440.0000    9.20520
460480.0000    8.30543
460520.0000    9.79936
460560.0000    9.70066
460600.0000    9.49025
460640.0000    9.78616
460680.0000    8.56902
460720.0000    9.70312
460760.0000    9.43290
460800.0000    9.20221
460840.0000    9.08779
460880.0000    8.12803
460920.0000    8.66776
460960.0000    9.79318
461000.0000   10.23555
461040.0000    9.68897
461080.0000    8.82029
461120.0000   10.96382
461160.0000   10.73449
461200.0000    9.95057
461240.0000    9.94993
461280.0000    9.75479
461320.0000    9.84782
461360.0000    9.09687
461400.0000    9.74603
461440.0000    9.98387
461480.0000    8.85127
461520.0000    8.37957
461560.0000    8.83503
461600.0000    8.53664
461640.0000    8.92053
461680.0000    8.96633
461720.0000   10.21704
461760.0000   10.09755
461800.0000    9.29767
461840.0000    8.86171
461880.0000    8.51884
461920.0000    9.13116
461960.0000    8.18206
462000.0000    9.09735
462040.0000    8.88837
462080.0000    9.27199
462120.0000   10.08890
462160.0000    9.80626
462200.0000    9.02103
462240.0000    9.80344
462280.0000    9.72135
462320.0000    9.34610
462360.0000    8.34129
462400.0000    9.59072
462440.0000    9.28209
462480.0000    8.39352
462520.0000    9.08212
462560.0000    8.38424
462600.0000    8.74938
462640.0000    8.78739
462680.0000   10.95842
462720.0000   10.69672
462760.0000    9.77037
462800.0000    9.31089
462840.0000    9.85558
462880.0000   10.53970
462920.0000    9.61327
462960.0000    9.65791
463000.0000    9.17954
463040.0000    9.25140
463080.0000    8.59906
463120.0000    9.36012
463160.0000    9.61209
463200.0000    9.89158
463240.0000    9.52840
463280.0000    9.07974
463320.0000    9.20333
463360.0000    9.21334
463400.0000    9.58679
463440.0000   11.19606
463480.0000    9.63353
463520.0000   10.07702
463560.0000    9.08213
463600.0000    9.93501
463640.0000    9.44294
463680.0000    9.43067
463720.0000    9.96761
463760.0000   10.51865
463800.0000   11.37530
463840.0000   10.14795
463880.0000   10.10706
463920.0000   11.10848
463960.0000   10.71152
464000.0000    9.50231
464040.0000    8.65200
464080.0000    9.82161
464120.0000    9.62163
464160.0000   10.58021
464200.0000   10.20377
464240.0000   10.30965
464280.0000   10.14758
464320.0000    8.25250
464360.0000    9.58196
464400.0000    9.07476
464440.0000    8.98780
464480.0000    9.55570
464520.0000   10.19857
464560.0000    9.12149
464600.0000   10.14110
464640.0000   10.12708
464680.0000   10.07063
464720.0000    9.72949
464760.0000   10.20977
464800.0000    8.81257
464840.0000    8.75480
464880.0000   10.46129
464920.0000   10.43731
464960.0000   10.65526
465000.0000   11.10729
465040.0000   10.66130
465080.0000   10.78014
465120.0000   10.06639
465160.0000    9.77507
465200.0000    9.46778
465240.0000   10.43324
465280.0000    9.20077
465320.0000   10.33816
465360.0000    9.54322
465400.0000   10.40798
465440.0000   10.63498
465480.0000   11.93592
465520.0000   10.82560
465560.0000   11.19466
465600.0000   11.18829
465640.0000    9.76954
465680.0000   10.28793
465720.0000    8.69610
465760.0000    9.91358
465800.0000    9.81286
465840.0000   10.43447
465880.0000   10.24714
465920.0000   10.45809
465960.0000    9.60416
466000.0000    9.96005
466040.0000   10.60340
466080.0000   10.44314
466120.0000    9.62596
466160.0000    9.11157
466200.0000    8.50736
466240.0000    9.08778
466280.0000    9.04613
466320.0000    9.86769
466360.0000   10.02419
466400.0000   10.20069
466440.0000    8.22972
466480.0000    8.83694
466520.0000   10.11190
466560.0000   11.73790
466600.0000   11.24429
466640.0000   11.02553
466680.0000   11.76933
466720.0000   10.58466
466760.0000   11.10950
466800.0000   10.15103
466840.0000   11.62495
466880.0000   11.57004
466920.0000   10.42314
466960.0000   11.28341
467000.0000   10.72148
467040.0000    9.30788
467080.0000    9.41318
467120.0000   10.55878
467160.0000   10.44358
467200.0000   10.02693
467240.0000    9.86131
467280.0000   10.08868
467320.0000    8.40299
467360.0000    9.57755
467400.0000    9.76454
467440.0000    9.13433
467480.0000    9.95645
467520.0000   10.05203
467560.0000    9.36050
467600.0000    9.22438
467640.0000   10.51402
467680.0000   11.20872
467720.0000   10.87885
467760.0000   11.25289
467800.0000   12.07287
467840.0000   12.46412
467880.0000   12.61659
467920.0000   11.77112
467960.0000   12.03743
468000.0000   12.63684
468040.0000   11.60937
468080.0000   13.56404
468120.0000   11.65928
468160.0000   12.68852
468200.0000   13.63080
468240.0000   12.54105
468280.0000   12.01753
468320.0000   11.29270
468360.0000   10.79446
468400.0000   10.66023
468440.0000   10.04695
468480.0000   10.46300
468520.0000   12.28027
468560.0000   11.48808
468600.0000   11.86934
468640.0000   11.46204
468680.0000   10.05392
468720.0000   11.09045
468760.0000   11.62267
468800.0000   11.82678
468840.0000   10.45417
468880.0000    9.83781
468920.0000   11.11870
468960.0000   10.64233
469000.0000    9.25608
469040.0000   10.33043
469080.0000   11.02341
469120.0000   11.11990
469160.0000   11.66304
469200.0000   10.13876
469240.0000   10.36520
469280.0000   10.14778
469320.0000    9.57699
469360.0000   10.13504
469400.0000   10.38798
469440.0000   11.19034
469480.0000   10.73420
469520.0000    9.68635
469560.0000    8.38707
469600.0000    8.95181
469640.0000    9.00159
469680.0000    9.26153
469720.0000    8.56308
469760.0000    9.38111
469800.0000   10.52002
469840.0000   11.33521
469880.0000   10.77694
469920.0000   11.13145
469960.0000   10.17445
470000.0000   11.51430
470040.0000   10.70384
470080.0000    9.83911
470120.0000    9.69164
470160.0000   11.67918
470200.0000   10.88265
470240.0000   11.29586
470280.0000   11.42398
470320.0000   11.58284
470360.0000   11.54080
470400.0000   10.99093
470440.0000   10.29124
470480.0000   11.60913
470520.0000   11.31792
470560.0000   11.01710
470600.0000   10.93188
470640.0000   12.03174
470680.0000   12.40308
470720.0000   11.36994
470760.0000   12.01899
470800.0000   11.40869
470840.0000   11.62906
470880.0000   13.13473
470920.0000   12.98011
470960.0000   13.65551
471000.0000   12.49643
471040.0000   13.61049
471080.0000   12.97262
471120.0000   12.78670
471160.0000   12.70539
471200.0000   13.61350
471240.0000   12.75081
471280.0000   12.49250
471320.0000   12.83220
471360.0000   12.77763
471400.0000   13.07977
471440.0000   13.48758
471480.0000   13.44001
471520.0000   12.98160
471560.0000   13.62612
471600.0000   12.70193
471640.0000   12.20363
471680.0000   12.19317
471720.0000   11.46031
471760.0000   11.65590
471800.0000   12.01916
471840.0000   12.22237
471880.0000   12.53586
471920.0000   13.08523
471960.0000   12.33157
472000.0000   12.09997
472040.0000   12.90126
472080.0000   12.44903
472120.0000   13.10182
472160.0000   12.59782
472200.0000   12.71417
472240.0000   12.97929
472280.0000   12.94366
472320.0000   11.34885
472360.0000   13.00021
472400.0000   13.00450
472440.0000   13.29168
472480.0000   13.96999
472520.0000   13.83551
472560.0000   13.18011
472600.0000   12.75926
472640.0000   11.63275
472680.0000   12.52687
472720.0000   12.77423
472760.0000   14.24229
472800.0000   13.33938
472840.0000   12.14773
472880.0000   12.95822
472920.0000   13.53879
472960.0000   13.41114
473000.0000   13.22126
473040.0000   13.90778
473080.0000   13.52321
473120.0000   14.18053
473160.0000   14.18407
473200.0000   14.17027
473240.0000   14.18045
473280.0000   15.22262
473320.0000   13.35707
473360.0000   14.32928
473400.0000   14.67206
473440.0000   13.87402
473480.0000   12.51934
473520.0000   13.95825
473560.0000   13.50041
473600.0000   13.63736
473640.0000   13.32348
473680.0000   12.77209
473720.0000   13.23378
473760.0000   12.70396
473800.0000   13.64156
473840.0000   12.12253
473880.0000   12.99100
473920.0000   12.74737
473960.0000   12.32153
474000.0000   11.71042
474040.0000   11.23349
474080.0000   12.07937
474120.0000   11.31006
474160.0000   11.25676
474200.0000   11.32935
474240.0000   10.64226
474280.0000   11.03119
474320.0000   10.13193
474360.0000   10.94563
474400.0000   11.70948
474440.0000   10.91291
474480.0000    9.97093
474520.0000   11.46882
474560.0000   11.33296
474600.0000   11.48486
474640.0000   11.51504
474680.0000   11.43945
474720.0000   11.45829
474760.0000   12.11199
474800.0000   11.86095
474840.0000   11.59392
474880.0000   11.44443
474920.0000   11.79980
474960.0000   11.39869
475000.0000   12.01668
475040.0000   10.90667
475080.0000   10.83671
475120.0000    8.61824
475160.0000    8.09547
475200.0000    9.14430
475240.0000    9.52309
475280.0000    9.02557
475320.0000   10.27437
475360.0000   10.23469
475400.0000   11.54250
475440.0000   11.43213
475480.0000   11.01047
475520.0000   11.80228
475560.0000    9.77036
475600.0000    9.09182
475640.0000   11.17343
475680.0000   11.08501
475720.0000   11.21211
475760.0000   10.64432
475800.0000   10.64509
475840.0000    9.95382
475880.0000   11.58170
475920.0000    9.59286
475960.0000   11.14737
476000.0000   11.08823
476040.0000   11.12144
476080.0000   10.41100
476120.0000   10.85577
476160.0000   10.86504
476200.0000    9.45741
476240.0000    9.19275
476280.0000   10.32557
476320.0000    9.18060
476360.0000    8.65411
476400.0000    8.59091
476440.0000    8.71116
476480.0000    8.67901
476520.0000    9.17301
476560.0000    9.39340
476600.0000    9.45414
476640.0000    9.62075
476680.0000    8.44948
476720.0000    9.46838
476760.0000    9.79221
476800.0000    9.48361
476840.0000    9.58239
476880.0000    9.57761
476920.0000    9.65307
476960.0000    8.90355
477000.0000    8.07370
477040.0000    8.46315
477080.0000   10.18815
477120.0000    9.73859
477160.0000    8.84142
477200.0000    9.89687
477240.0000    8.65795
477280.0000    9.30547
477320.0000    9.75595
477360.0000    9.26010
477400.0000    9.24002
477440.0000    8.75310
477480.0000    9.83389
477520.0000    9.13705
477560.0000    8.76859
477600.0000    8.45563
477640.0000    8.72187
477680.0000    8.73585
477720.0000    9.07298
477760.0000    7.80313
477800.0000    7.45680
477840.0000    7.84823
477880.0000    8.25433
477920.0000    7.45151
477960.0000    7.55048
478000.0000    8.30494
478040.0000   10.54567
478080.0000    9.75008
478120.0000   10.56063
478160.0000    9.55162
478200.0000   10.34855
478240.0000    9.88102
478280.0000   10.79480
478320.0000   10.37342
478360.0000    9.61538
478400.0000    9.30567
478440.0000    9.62101
478480.0000    9.58443
478520.0000   10.09839
478560.0000    8.60112
478600.0000   10.20652
478640.0000    9.88999
478680.0000   10.36229
478720.0000    9.23928
478760.0000    9.06689
478800.0000    8.68306
478840.0000    9.56610
478880.0000    8.96559
478920.0000    8.58636
478960.0000    8.80369
479000.0000    9.59737
479040.0000   10.12522
479080.0000    9.72674
479120.0000   10.32971
479160.0000   10.39470
479200.0000    9.51086
479240.0000   10.05279
479280.0000   10.60585
479320.0000   10.02801
479360.0000   10.28703
479400.0000    9.79441
479440.0000    9.00701
479480.0000    9.17168
479520.0000    9.57656
479560.0000    9.55648
479600.0000    9.91197
479640.0000   10.46272
479680.0000   10.51800
479720.0000   10.14094
479760.0000   10.81954
479800.0000   10.17331
479840.0000   10.84299
479880.0000   11.82955
479920.0000    9.73001
479960.0000   10.15564
480000.0000   11.17531
480040.0000   11.06934
480080.0000   11.83879
480120.0000    9.99547
480160.0000   10.29652
480200.0000   10.10002
480240.0000   10.33778
480280.0000    9.51265
480320.0000   10.11349
480360.0000   10.62975
480400.0000   10.59809
480440.0000   11.17865
480480.0000   10.07177
480520.0000   10.31502
480560.0000   10.86351
480600.0000   10.40796
480640.0000   10.11055
480680.0000    9.75712
480720.0000    9.61415
480760.0000    9.61987
480800.0000   10.22145
480840.0000    8.83793
480880.0000    9.94890
480920.0000    8.90515
480960.0000    8.31534
481000.0000    9.45044
481040.0000    8.61218
481080.0000    8.42988
481120.0000    6.60467
481160.0000    8.46254
481200.0000    8.37987
481240.0000    8.15710
481280.0000    8.76655
481320.0000    8.39546
481360.0000    9.19579
481400.0000    8.93937
481440.0000    8.68166
481480.0000    8.56073
481520.0000    8.89690
481560.0000    9.17194
481600.0000    9.54505
481640.0000    9.38388
481680.0000    8.36415
481720.0000    8.08076
481760.0000    8.68382
481800.0000    8.68859
481840.0000    8.48014
481880.0000    8.45090
481920.0000    8.11489
481960.0000    9.08307
482000.0000    8.30293
482040.0000    8.67386
482080.0000    7.95716
482120.0000    8.28847
482160.0000    8.50874
482200.0000    7.57112
482240.0000    6.98795
482280.0000    7.72652
482320.0000    7.86622
482360.0000    7.75336
482400.0000    8.92048
482440.0000    8.63208
482480.0000    7.71351
482520.0000    8.04319
482560.0000    8.52709
482600.0000    7.09714
482640.0000    6.48117
482680.0000    5.94641
482720.0000    6.90196
482760.0000    7.56186
482800.0000    8.70608
482840.0000    8.28889
482880.0000    7.63358
482920.0000    8.02944
482960.0000    8.59933
483000.0000    7.90664
483040.0000    8.69901
483080.0000    8.34913
483120.0000    7.25908
483160.0000    7.57190
483200.0000    7.74713
483240.0000    7.97586
483280.0000    8.64250
483320.0000    8.73341
483360.0000    7.92682
483400.0000    9.22003
483440.0000    7.63780
483480.0000    7.16867
483520.0000    8.12667
483560.0000    8.34445
483600.0000    8.08302
483640.0000    7.86888
483680.0000    7.17186
483720.0000    7.48012
483760.0000    6.68332
483800.0000    6.53841
483840.0000    6.72224
483880.0000    6.82303
483920.0000    8.48108
483960.0000    7.49102
484000.0000    7.14959
484040.0000    8.64571
484080.0000    8.42642
484120.0000    8.58139
484160.0000    8.76296
484200.0000    8.64103
484240.0000    8.36500
484280.0000    7.98212
484320.0000    8.77324
484360.0000    9.87775
484400.0000    9.77386
484440.0000    9.35794
484480.0000    9.41086
484520.0000    8.55321
484560.0000    8.72414
484600.0000    8.62309
484640.0000    8.51366
484680.0000    9.05041
484720.0000    9.40061
484760.0000    8.93354
484800.0000    8.92691
484840.0000    9.22432
484880.0000    9.72162
484920.0000    9.84836
484960.0000    9.53770
485000.0000    9.87343
485040.0000    9.89715
485080.0000    9.35625
485120.0000    8.42740
485160.0000    8.43031
485200.0000    8.01214
485240.0000    9.21300
485280.0000    7.65690
485320.0000    8.32875
485360.0000    8.17679
485400.0000    7.78157
485440.0000    7.91751
485480.0000    7.09323
485520.0000    5.86875
485560.0000    6.23324
485600.0000    7.41771
485640.0000    8.19941
485680.0000    7.47915
485720.0000    7.23736
485760.0000    7.27448
485800.0000    7.30020
485840.0000    8.98385
485880.0000    9.91135
485920.0000    8.66193
485960.0000    8.04691
486000.0000    8.06229
486040.0000    8.21583
486080.0000    9.38913
486120.0000    9.00284
486160.0000    8.81896
486200.0000    9.93515
486240.0000    9.70145
486280.0000   10.07975
486320.0000    8.54371
486360.0000    8.17233
486400.0000    7.75090
486440.0000    9.11834
486480.0000    8.63645
486520.0000    8.78899
486560.0000    8.61268
486600.0000    8.40370
486640.0000    8.88620
486680.0000    8.80068
486720.0000    6.95576
486760.0000    7.51116
486800.0000    7.91037
486840.0000    7.87006
486880.0000    7.36715
486920.0000    8.40685
486960.0000    9.92993
487000.0000    9.92542
487040.0000    9.29240
487080.0000    8.99427
487120.0000    9.57382
487160.0000    9.14946
487200.0000    8.99616
487240.0000    8.91115
487280.0000    9.37793
487320.0000    9.66543
487360.0000    9.21654
487400.0000    8.50626
487440.0000    9.79156
487480.0000    9.53649
487520.0000    8.54458
487560.0000    8.18951
487600.0000    8.83845
487640.0000    9.28330
487680.0000    8.03592
487720.0000    8.82817
487760.0000    8.36514
487800.0000    8.41418
487840.0000    8.79060
487880.0000    8.28458
487920.0000    8.66153
487960.0000   10.03646
488000.0000    9.42897
488040.0000    8.25002
488080.0000    8.60364
488120.0000    6.82052
488160.0000    6.84117
488200.0000    7.01609
488240.0000    8.93703
488280.0000    8.17975
488320.0000    8.75391
488360.0000    8.72617
488400.0000    8.55184
488440.0000    9.30490
488480.0000    8.35432
488520.0000   10.66986
488560.0000   10.60343
488600.0000   10.71141
488640.0000   11.05813
488680.0000   11.42279
488720.0000   12.05987
488760.0000   11.71009
488800.0000   12.33205
488840.0000   11.26137
488880.0000   11.20326
488920.0000   11.51825
488960.0000   10.58706
489000.0000   11.41023
489040.0000   11.40942
489080.0000   10.64313
489120.0000   11.13061
489160.0000   10.50794
489200.0000   10.56295
489240.0000   10.56144
489280.0000   10.98566
489320.0000   11.03306
489360.0000   11.82244
489400.0000   11.80951
489440.0000   10.81927
489480.0000   10.65501
489520.0000   10.59956
489560.0000   10.65754
489600.0000   10.82158
489640.0000    9.95442
489680.0000   10.29853
489720.0000   10.06576
489760.0000   11.31598
489800.0000   10.65200
489840.0000   11.40831
489880.0000   11.02728
489920.0000   10.50737
489960.0000   10.49531
490000.0000    9.85468
490040.0000    9.53704
490080.0000    9.65128
490120.0000   11.02376
490160.0000   10.97799
490200.0000   10.51142
490240.0000   10.65460
490280.0000    9.66732
490320.0000    9.79096
490360.0000    9.54149
490400.0000    9.66892
490440.0000   10.81132
490480.0000   11.29840
490520.0000   11.62546
490560.0000   11.80400
490600.0000   11.20399
490640.0000   10.54099
490680.0000   10.48156
490720.0000    9.82821
490760.0000   10.87568
490800.0000   11.09449
490840.0000   11.14776
490880.0000   11.61586
490920.0000    8.96614
490960.0000   10.48699
491000.0000   10.93478
491040.0000   10.49753
491080.0000    9.22689
491120.0000    9.93234
491160.0000   10.50558
491200.0000   10.48945
491240.0000    9.76426
491280.0000    9.69800
491320.0000    9.47451
491360.0000    9.68662
491400.0000    9.54408
491440.0000    9.54303
491480.0000   10.29156
491520.0000    8.87987
491560.0000    7.71112
491600.0000    7.60911
491640.0000    8.10740
491680.0000    8.83415
491720.0000    8.51569
491760.0000    8.11147
491800.0000    8.79672
491840.0000    8.37687
491880.0000    8.81222
491920.0000    8.65448
491960.0000    7.88351
492000.0000    8.07262
492040.0000    7.78409
492080.0000    8.64392
492120.0000    8.77697
492160.0000    9.31925
492200.0000   10.10559
492240.0000    8.97878
492280.0000    9.34611
492320.0000    9.80921
492360.0000    9.95563
492400.0000    9.36005
492440.0000    9.49038
492480.0000    9.44541
492520.0000   10.14762
492560.0000   11.35316
492600.0000   11.39595
492640.0000   11.24539
492680.0000   11.57157
492720.0000   11.51434
492760.0000   12.65149
492800.0000   11.99975
492840.0000   12.52040
492880.0000   12.38226
492920.0000   11.58806
492960.0000   12.06578
493000.0000   10.46216
493040.0000   11.90838
493080.0000   11.30874
493120.0000   12.21122
493160.0000   11.01783
493200.0000   11.02492
493240.0000   10.97555
493280.0000   10.99188
493320.0000   10.79706
493360.0000   11.07804
493400.0000   10.02580
493440.0000    9.74146
493480.0000    9.20804
493520.0000    8.29190
493560.0000    9.13331
493600.0000    8.20959
493640.0000    8.73196
493680.0000    9.63968
493720.0000    8.76780
493760.0000    8.11989
493800.0000    7.47161
493840.0000    8.55794
493880.0000   10.34425
493920.0000    9.45725
493960.0000   10.01184
494000.0000   10.39467
494040.0000    9.88315
494080.0000    9.33435
494120.0000   10.31806
494160.0000   10.60342
494200.0000   10.61384
494240.0000   10.28997
494280.0000   11.08947
494320.0000   10.25945
494360.0000   10.20580
494400.0000   10.65187
494440.0000   11.17498
494480.0000   11.14223
494520.0000   10.78716
494560.0000    9.96783
494600.0000   10.45403
494640.0000    8.86241
494680.0000   10.18533
494720.0000    8.98799
494760.0000   10.94288
494800.0000   10.84411
494840.0000   11.30230
494880.0000   12.21257
494920.0000   10.79604
494960.0000   11.49326
495000.0000   12.46119
495040.0000   12.01432
495080.0000   11.17000
495120.0000   11.10532
495160.0000   10.78530
495200.0000   11.39321
495240.0000   11.43292
495280.0000   11.14664
495320.0000   11.44152
495360.0000   12.22557
495400.0000   11.51039
495440.0000   11.32755
495480.0000   11.18148
495520.0000   11.41658
495560.0000   10.40176
495600.0000   10.89644
495640.0000   10.53045
495680.0000   10.87520
495720.0000   10.13212
495760.0000   10.87326
495800.0000   10.13326
495840.0000   10.07352
495880.0000   11.07760
495920.0000   10.82348
495960.0000   10.53474
496000.0000   11.51266
496040.0000   11.18322
496080.0000   11.92056
496120.0000   11.57297
496160.0000   11.34070
496200.0000   10.76668
496240.0000   10.83908
496280.0000   10.99555
496320.0000   11.74481
496360.0000   11.28234
496400.0000   11.07062
496440.0000    9.97815
496480.0000   10.26594
496520.0000   10.31259
496560.0000   11.10262
496600.0000   10.80019
496640.0000   11.83612
496680.0000   10.95527
496720.0000   11.67696
496760.0000   10.18760
496800.0000   10.56226
496840.0000    9.57573
496880.0000    9.67081
496920.0000    9.40957
496960.0000   10.59919
497000.0000   10.23739
497040.0000   10.35462
497080.0000   11.40536
497120.0000   10.47001
497160.0000   11.36983
497200.0000   11.14565
497240.0000   10.76614
497280.0000   10.47940
497320.0000   10.24407
497360.0000   10.51552
497400.0000   10.67387
497440.0000   10.46866
497480.0000   10.94558
497520.0000   10.34486
497560.0000   11.95127
497600.0000   12.30047
497640.0000   10.98631
497680.0000   10.18248
497720.0000   10.35763
497760.0000    9.96441
497800.0000    9.41713
497840.0000    9.36476
497880.0000    8.74996
497920.0000    9.82127
497960.0000    8.27634
498000.0000    8.49622
498040.0000    8.04200
498080.0000    9.02470
498120.0000    8.61288
498160.0000    8.77792
498200.0000    8.57701
498240.0000    8.13799
498280.0000    7.67508
498320.0000    8.03768
498360.0000    8.09619
498400.0000    7.83547
498440.0000    7.67162
498480.0000    7.48968
498520.0000    8.45323
498560.0000    8.34618
498600.0000    8.06196
498640.0000    8.68508
498680.0000    8.47362
498720.0000    8.67699
498760.0000    8.94226
498800.0000    8.60874
498840.0000    8.60031
498880.0000    8.66107
498920.0000    8.29411
498960.0000    9.18212
499000.0000    7.16964
499040.0000    8.83367
499080.0000    9.08389
499120.0000    8.97821
499160.0000    7.32575
499200.0000    7.27153
499240.0000    7.33833
499280.0000    8.27303
499320.0000    8.35084
499360.0000    8.40222
499400.0000    8.07898
499440.0000    8.62147
499480.0000    8.43949
499520.0000    7.99483
499560.0000    7.96565
499600.0000    8.23581
499640.0000    8.46047
499680.0000    8.64797
499720.0000    8.16519
499760.0000    8.26690
499800.0000    9.62519
499840.0000    8.64086
499880.0000    8.94454
499920.0000    8.52632
499960.0000    7.86914
500000.0000    8.80148
500040.0000    8.67059
500080.0000    9.02573
500120.0000    8.44523
500160.0000    8.40199
500200.0000    8.12321
500240.0000    8.37785
500280.0000    8.49413
500320.0000    8.37747
500360.0000    8.64793
500400.0000    7.66982
500440.0000    8.05275
500480.0000    7.15885
500520.0000    8.04492
500560.0000    8.15316
500600.0000    8.02287
500640.0000    8.00889
500680.0000    7.87694
500720.0000    9.09565
500760.0000    8.73423
500800.0000    7.67055
500840.0000    6.95215
500880.0000    8.75137
500920.0000    8.45008
500960.0000    9.57513
501000.0000    8.69786
501040.0000    8.42345
501080.0000    9.27337
501120.0000    9.13138
501160.0000    9.52644
501200.0000    9.29708
501240.0000    7.99194
501280.0000    7.98889
501320.0000    8.80600
501360.0000    8.08152
501400.0000    8.15642
501440.0000    8.66636
501480.0000    7.72133
501520.0000    8.02964
501560.0000    8.02618
501600.0000    8.23491
501640.0000    8.30051
501680.0000    8.38339
501720.0000    7.27003
501760.0000    8.22289
501800.0000    8.11895
501840.0000    8.25129
501880.0000    9.47100
501920.0000    9.01086
501960.0000    9.49942
502000.0000    8.89140
502040.0000    7.52216
502080.0000    8.77461
502120.0000    9.30407
502160.0000    9.10137
502200.0000    8.86690
502240.0000    9.51608
502280.0000    9.18147
502320.0000    8.89190
502360.0000    8.64003
502400.0000    7.39466
502440.0000    8.81164
502480.0000    8.40834
502520.0000    7.08893
502560.0000    7.88433
502600.0000    7.94427
502640.0000    9.05499
502680.0000    8.09929
502720.0000    8.35347
502760.0000    8.82407
502800.0000    8.57418
502840.0000    9.46924
502880.0000    8.80660
502920.0000    8.50600
502960.0000    7.95116
503000.0000    6.66784
503040.0000    6.55616
503080.0000    6.30583
503120.0000    6.44870
503160.0000    7.36143
503200.0000    7.63557
503240.0000    7.62611
503280.0000    8.55595
503320.0000    7.01755
503360.0000    7.76659
503400.0000    6.26613
503440.0000    8.36976
503480.0000    9.14970
503520.0000    8.42832
503560.0000    6.91244
503600.0000    6.99176
503640.0000    6.17444
503680.0000    6.04781
503720.0000    6.67190
503760.0000    5.85941
503800.0000    6.91741
503840.0000    6.05117
503880.0000    7.37827
503920.0000    7.33589
503960.0000    6.75301
504000.0000    7.28968
504040.0000    7.36190
504080.0000    6.92127
504120.0000    7.99113
504160.0000    7.61624
504200.0000    7.73909
504240.0000    7.81032
504280.0000    7.50448
504320.0000    8.55604
504360.0000    7.40715
504400.0000    6.62924
504440.0000    8.22947
504480.0000    9.29729
504520.0000    9.11829
504560.0000    7.36747
504600.0000    7.56594
504640.0000    7.71304
504680.0000    8.24132
504720.0000    7.70775
504760.0000    9.10011
504800.0000    6.57411
504840.0000    8.11331
504880.0000    7.35936
504920.0000    6.62925
504960.0000    8.13388
505000.0000    8.62011
505040.0000    9.36894
505080.0000    7.94017
505120.0000    9.02212
505160.0000    8.31562
505200.0000    8.21891
505240.0000   10.27919
505280.0000    9.56455
505320.0000    9.99323
505360.0000   10.09910
505400.0000    9.82117
505440.0000    9.63017
505480.0000   10.18505
505520.0000   10.13117
505560.0000    9.59313
505600.0000    9.93327
505640.0000   10.57804
505680.0000    9.53474
505720.0000    8.84913
505760.0000    9.97750
505800.0000    8.80205
505840.0000    8.82689
505880.0000    9.49016
505920.0000    9.06261
505960.0000   10.13305
506000.0000    8.95625
506040.0000    9.13509
506080.0000    8.48066
506120.0000    8.22952
506160.0000    9.18620
506200.0000    8.44247
506240.0000    8.46770
506280.0000    8.69980
506320.0000    7.94326
506360.0000    7.11861
506400.0000    8.03886
506440.0000    8.71937
506480.0000    8.31147
506520.0000    8.07709
506560.0000    8.15936
506600.0000    8.32267
506640.0000    7.30111
506680.0000    7.25972
506720.0000    8.35079
506760.0000    7.62643
506800.0000    7.53447
506840.0000    8.60384
506880.0000    8.41638
506920.0000    7.87865
506960.0000    8.65202
507000.0000   10.05820
507040.0000    8.64020
507080.0000    8.61151
507120.0000   10.15294
507160.0000    9.59937
507200.0000    8.33839
507240.0000    9.88970
507280.0000   10.01010
507320.0000    8.75426
507360.0000    9.06260
507400.0000    9.38283
507440.0000    9.89131
507480.0000    8.95590
507520.0000    9.71622
507560.0000    9.91577
507600.0000    9.85337
507640.0000    9.79378
507680.0000   10.10132
507720.0000   10.25184
507760.0000    9.03069
507800.0000    9.01589
507840.0000   10.00698
507880.0000    8.93551
507920.0000    9.07729
507960.0000    8.00327
508000.0000    8.37035
508040.0000    8.48382
508080.0000    8.96949
508120.0000    8.75678
508160.0000    9.47466
508200.0000    8.87147
508240.0000    9.00132
508280.0000    8.78267
508320.0000    7.25254
508360.0000    7.43825
508400.0000    8.43509
508440.0000    8.02558
508480.0000    8.30820
508520.0000    9.26668
508560.0000    8.77230
508600.0000    8.56595
508640.0000    8.21616
508680.0000    9.05921
508720.0000    9.39164
508760.0000    9.66824
508800.0000    9.81554
508840.0000    8.60252
508880.0000    8.83283
508920.0000    9.93065
508960.0000    9.56966
509000.0000    9.15518
509040.0000    9.65434
509080.0000    9.22625
509120.0000    8.72876
509160.0000    8.23230
509200.0000   10.17100
509240.0000    9.14918
509280.0000    8.01763
509320.0000    8.64813
509360.0000    8.30811
509400.0000    8.74080
509440.0000    8.58276
509480.0000    7.94487
509520.0000    8.72812
509560.0000    8.62221
509600.0000    8.88771
509640.0000    8.01128
509680.0000    9.31451
509720.0000    9.74495
509760.0000    8.95939
509800.0000    8.34742
509840.0000    8.32395
509880.0000    7.67584
509920.0000    8.37488
509960.0000    7.12967
510000.0000    7.76244
510040.0000    8.19337
510080.0000    8.33742
510120.0000    8.07675
510160.0000    8.03486
510200.0000    7.26307
510240.0000    7.65254
510280.0000    8.02598
510320.0000    6.82264
510360.0000    7.91536
510400.0000    7.85711
510440.0000    9.37578
510480.0000    9.41681
510520.0000    8.68468
510560.0000    9.63963
510600.0000    9.78145
510640.0000    8.89792
510680.0000    8.58092
510720.0000    8.37376
510760.0000    9.91863
510800.0000    8.71095
510840.0000    9.24872
510880.0000    9.17373
510920.0000    8.78954
510960.0000    8.58198
511000.0000    9.05991
511040.0000    9.67682
511080.0000    8.78953
511120.0000    9.44543
511160.0000    9.51038
511200.0000    8.69350
511240.0000    9.05154
511280.0000    9.15730
511320.0000    9.60056
511360.0000    8.62260
511400.0000    9.64271
511440.0000   10.43863
511480.0000   10.29884
511520.0000   10.35910
511560.0000    9.94200
511600.0000   10.25899
511640.0000   11.16413
511680.0000    9.56182
511720.0000   10.17674
511760.0000   11.28371
511800.0000   10.57717
511840.0000   10.75420
511880.0000   10.32312
511920.0000   11.33631
511960.0000   11.00737
512000.0000   12.34308
512040.0000   12.08044
512080.0000   13.14796
512120.0000   12.77009
512160.0000   13.27185
512200.0000   13.49840
512240.0000   12.38068
512280.0000   11.55048
512320.0000   11.19481
512360.0000   11.39796
512400.0000   10.80785
512440.0000   11.28244
512480.0000   11.14093
512520.0000   10.87372
512560.0000   11.85402
512600.0000   11.00809
512640.0000   11.17740
512680.0000   10.79897
512720.0000   10.39240
512760.0000    9.96796
512800.0000   11.50606
512840.0000   10.99569
512880.0000   12.15897
512920.0000   12.93733
512960.0000   12.01047
513000.0000   12.28428
513040.0000   11.94363
513080.0000   11.87232
513120.0000   11.19616
513160.0000   11.52590
513200.0000   12.28935
513240.0000   11.42743
513280.0000   11.74288
513320.0000   11.49480
513360.0000   11.80238
513400.0000   11.73402
513440.0000   12.03706
513480.0000   11.15519
513520.0000   11.22663
513560.0000   11.33279
513600.0000   12.48347
513640.0000   12.90683
513680.0000   10.64636
513720.0000   11.42726
513760.0000   11.49865
513800.0000   11.31489
513840.0000   11.25401
513880.0000   10.77789
513920.0000   10.86498
513960.0000   11.44836
514000.0000   11.46086
514040.0000   12.99112
514080.0000   13.28264
514120.0000   11.61693
514160.0000   12.49697
514200.0000   13.29003
514240.0000   12.47507
514280.0000   12.74253
514320.0000   11.62099
514360.0000   12.18636
514400.0000   12.63721
514440.0000   12.57808
514480.0000   11.56978
514520.0000   12.09075
514560.0000   10.76425
514600.0000   11.36780
514640.0000   11.65515
514680.0000   13.03453
514720.0000   12.70921
514760.0000   11.50968
514800.0000   10.88093
514840.0000   10.14345
514880.0000   11.35787
514920.0000   11.06167
514960.0000   10.88100
515000.0000   11.37615
515040.0000   11.60725
515080.0000   11.48351
515120.0000    9.57988
515160.0000   10.09495
515200.0000    8.36916
515240.0000    8.87525
515280.0000    8.90318
515320.0000    8.93151
515360.0000    8.99594
515400.0000   10.76859
515440.0000   10.13116
515480.0000   11.81294
515520.0000   10.34770
515560.0000   10.23481
515600.0000   11.58603
515640.0000   11.50239
515680.0000   12.42861
515720.0000   12.61638
515760.0000   13.11410
515800.0000   12.81299
515840.0000   12.83764
515880.0000   12.33744
515920.0000   12.34505
515960.0000   11.91503
516000.0000   11.04017
516040.0000   11.40865
516080.0000   11.90712
516120.0000   10.57625
516160.0000   10.60208
516200.0000   11.30667
516240.0000   12.43705
516280.0000   12.31728
516320.0000   11.74265
516360.0000   12.26760
516400.0000    9.73952
516440.0000   10.65760
516480.0000   10.09775
516520.0000   10.06212
516560.0000   10.09192
516600.0000   10.89959
516640.0000   11.32949
516680.0000   11.78834
516720.0000    8.75247
516760.0000   11.67309
516800.0000   10.92450
516840.0000    9.41957
516880.0000   10.88655
516920.0000   11.88635
516960.0000   12.79768
517000.0000   12.72277
517040.0000   12.07012
517080.0000   12.74356
517120.0000   12.15414
517160.0000   10.63708
517200.0000   12.24938
517240.0000   12.59393
517280.0000   11.43041
517320.0000   12.80623
517360.0000   12.26391
517400.0000   10.96880
517440.0000   10.29552
517480.0000   10.86957
517520.0000   11.86100
517560.0000   11.36001
517600.0000   12.32434
517640.0000   11.15769
517680.0000   12.19203
517720.0000   13.12697
517760.0000   12.35067
517800.0000   13.32201
517840.0000   12.04795
517880.0000   12.49849
517920.0000   12.91651
517960.0000   11.32277
518000.0000   12.96926
518040.0000   12.89403
518080.0000   12.15935
518120.0000   12.83786
518160.0000   11.70406
518200.0000   12.09303
518240.0000   13.10679
518280.0000   12.40935
518320.0000   11.98944
518360.0000   12.66823
518400.0000   12.51298
518440.0000   11.89062
518480.0000   11.52735
518520.0000   12.44567
518560.0000   12.87734
518600.0000   12.14291
518640.0000   10.00484
518680.0000   11.20319
518720.0000   12.92126
518760.0000   12.51084
518800.0000   12.00489
518840.0000   11.60204
518880.0000   11.58061
518920.0000   10.80681
518960.0000   11.72547
519000.0000   11.19953
519040.0000   11.79806
519080.0000   11.32965
519120.0000   11.30103
519160.0000   11.24608
519200.0000   12.91323
519240.0000   12.05964
519280.0000   11.21307
519320.0000   10.86139
519360.0000    9.05287
519400.0000    7.63507
519440.0000    8.27100
519480.0000    8.32417
519520.0000    8.55654
519560.0000    9.71466
519600.0000    9.95087
519640.0000    9.56436
519680.0000    9.84760
519720.0000    7.96661
519760.0000    8.28994
519800.0000    7.39079
519840.0000    7.63749
519880.0000    9.07364
519920.0000   10.33036
519960.0000    9.24368
520000.0000    9.04746
520040.0000    9.28226
520080.0000    8.94444
520120.0000    9.27824
520160.0000    9.82593
520200.0000    9.46435
520240.0000    9.56306
520280.0000    9.27909
520320.0000    9.02714
520360.0000    8.10802
520400.0000   10.10346
520440.0000    9.39558
520480.0000    9.61647
520520.0000   10.47671
520560.0000   11.02936
520600.0000    9.88990
520640.0000    9.54018
520680.0000   10.18971
520720.0000   10.37421
520760.0000    9.77955
520800.0000    8.34221
520840.0000    9.57747
520880.0000    9.49708
520920.0000    9.66847
520960.0000    9.79479
521000.0000   11.24905
521040.0000   11.60177
521080.0000   11.67915
521120.0000   11.12982
521160.0000   11.12904
521200.0000   11.62012
521240.0000   11.28586
521280.0000    9.54321
521320.0000    9.52235
521360.0000    9.01535
521400.0000    9.52682
521440.0000    9.18263
521480.0000    9.72189
521520.0000    9.71881
521560.0000    8.92654
521600.0000    8.91799
521640.0000    9.15689
521680.0000    9.59759
521720.0000    8.76188
521760.0000    8.88706
521800.0000    8.84026
521840.0000    8.49439
521880.0000    7.26566
521920.0000    7.43057
521960.0000    6.44904
522000.0000    8.36978
522040.0000    8.94782
522080.0000    8.72405
522120.0000    8.05032
522160.0000   10.44814
522200.0000    9.88898
522240.0000    8.47650
522280.0000    9.63029
522320.0000    9.05376
522360.0000    9.11491
522400.0000    9.94054
522440.0000   10.39324
522480.0000    8.39364
522520.0000    9.38319
522560.0000    8.67024
522600.0000    9.02767
522640.0000    8.27565
522680.0000    6.06218
522720.0000    8.84734
522760.0000   10.30706
522800.0000    8.82958
522840.0000    6.43855
522880.0000    7.08330
522920.0000   10.26622
522960.0000    9.75964
523000.0000    9.62726
523040.0000   10.20801
523080.0000   10.92804
523120.0000    9.99873
523160.0000    9.22369
523200.0000    8.52519
523240.0000    8.49638
523280.0000    8.12823
523320.0000    8.71285
523360.0000   10.21859
523400.0000   10.21825
523440.0000   10.95177
523480.0000   10.56641
523520.0000   10.65790
523560.0000   10.32444
523600.0000   10.48713
523640.0000    9.35819
523680.0000    8.94965
523720.0000    8.82953
523760.0000    9.10254
523800.0000    8.49670
523840.0000    8.91673
523880.0000    9.29139
523920.0000    7.56726
523960.0000    8.25969
524000.0000    7.99859
524040.0000    9.72484
524080.0000    9.51250
524120.0000    9.73201
524160.0000    9.73605
524200.0000    8.65961
524240.0000    7.13669
524280.0000    6.72282
524320.0000    6.62365
524360.0000    5.73964
524400.0000    5.81988
524440.0000    6.18000
524480.0000    7.04093
524520.0000    7.15907
524560.0000    6.26794
524600.0000    8.08719
524640.0000    6.72111
524680.0000    8.57578
524720.0000    7.23258
524760.0000    6.10108
524800.0000    6.72074
524840.0000    6.82303
524880.0000    8.24108
524920.0000    7.47632
524960.0000    7.40747
525000.0000    7.89969
525040.0000    7.96891
525080.0000    8.93472
525120.0000    8.32525
525160.0000    9.29758
525200.0000    8.02790
525240.0000    8.89784
525280.0000    9.94558
525320.0000    9.08196
525360.0000    9.11850
525400.0000    8.89736
525440.0000    9.04279
525480.0000    8.81645
525520.0000    9.77487
525560.0000   10.59614
525600.0000   10.06828
525640.0000    9.73531
525680.0000    9.75927
525720.0000   10.22991
525760.0000    8.77666
525800.0000    7.84852
525840.0000    9.12427
525880.0000    9.85176
525920.0000    8.59645
525960.0000   10.25255
526000.0000    9.19447
526040.0000    8.78922
526080.0000    8.69297
526120.0000    8.25111
526160.0000    7.93318
526200.0000    7.97656
526240.0000    9.10054
526280.0000    7.77615
526320.0000    7.37611
526360.0000    8.60921
526400.0000    8.38302
526440.0000    8.93121
526480.0000    7.46376
526520.0000    7.99172
526560.0000    8.14368
526600.0000    7.98992
526640.0000    7.17480
526680.0000    8.00355
526720.0000    8.12819
526760.0000    6.60868
526800.0000    8.00883
526840.0000    7.27394
526880.0000    8.27453
526920.0000    7.86842
526960.0000    8.84189
527000.0000    8.48483
527040.0000    7.68290
527080.0000    7.42434
527120.0000    7.30806
527160.0000    7.30749
527200.0000    7.77110
527240.0000    7.87533
527280.0000    7.49061
527320.0000    7.33191
527360.0000    8.21332
527400.0000    8.26985
527440.0000    7.82713
527480.0000    8.34204
527520.0000    7.78041
527560.0000    8.01823
527600.0000    7.88251
527640.0000    8.49335
527680.0000    7.66110
527720.0000    7.92135
527760.0000    7.57722
527800.0000    7.61124
527840.0000    8.21670
527880.0000    7.84817
527920.0000    8.21287
527960.0000    7.21119
528000.0000    8.06445
528040.0000    7.33671
528080.0000    7.62110
528120.0000    7.61368
528160.0000    8.06628
528200.0000    7.50373
528240.0000    7.88214
528280.0000    7.72782
528320.0000    7.20026
528360.0000    7.84892
528400.0000    6.96765
528440.0000    7.81430
528480.0000    7.16331
528520.0000    7.18872
528560.0000    7.39252
528600.0000    6.83673
528640.0000    7.46136
528680.0000    6.78782
528720.0000    8.04051
528760.0000    6.95368
528800.0000    7.32399
528840.0000    6.35706
528880.0000    6.12889
528920.0000    6.29854
528960.0000    6.59343
529000.0000    6.14284
529040.0000    6.38533
529080.0000    7.14401
529120.0000    6.51899
529160.0000    6.80509
529200.0000    6.35738
529240.0000    5.69637
529280.0000    5.90169
529320.0000    6.18089
529360.0000    6.96940
529400.0000    6.72507
529440.0000    6.52169
529480.0000    7.33149
529520.0000    6.77912
529560.0000    6.91663
529600.0000    6.70575
529640.0000    6.80582
529680.0000    7.60764
529720.0000    8.00004
529760.0000    7.62128
529800.0000    8.16087
529840.0000    6.94807
529880.0000    7.46027
529920.0000    7.98403
529960.0000    8.47257
530000.0000    8.41031
530040.0000    8.03422
530080.0000    7.82426
530120.0000    8.22815
530160.0000    8.17499
530200.0000    8.50318
530240.0000    8.05546
530280.0000    8.11168
530320.0000    8.47471
530360.0000    8.61801
530400.0000    7.96417
530440.0000    8.17057
530480.0000    8.28200
530520.0000    8.27962
530560.0000    8.83247
530600.0000    8.72451
530640.0000    9.73849
530680.0000    9.89167
530720.0000    9.00585
530760.0000    8.44989
530800.0000    8.76953
530840.0000    9.19455
530880.0000    9.08303
530920.0000    8.43190
530960.0000    9.41246
531000.0000    8.99399
531040.0000    9.08498
531080.0000    9.20634
531120.0000    9.15252
531160.0000    9.12651
531200.0000    9.27956
531240.0000    9.88292
531280.0000   10.83835
531320.0000    9.37346
531360.0000   10.27248
531400.0000    9.73526
531440.0000    9.10180
531480.0000    9.18593
531520.0000    8.78471
531560.0000    9.12752
531600.0000    7.94468
531640.0000    8.15779
531680.0000    8.61951
531720.0000    8.35124
531760.0000    8.20857
531800.0000    7.95790
531840.0000    9.26735
531880.0000    9.22764
531920.0000    8.12454
531960.0000    6.67153
532000.0000    8.36249
532040.0000    8.62954
532080.0000    8.79845
532120.0000    7.05366
532160.0000    8.08831
532200.0000    9.15024
532240.0000    9.05667
532280.0000    8.04049
532320.0000    7.29431
532360.0000    8.02823
532400.0000    8.28379
532440.0000    8.82051
532480.0000    7.95108
532520.0000    7.84855
532560.0000    8.08155
532600.0000    8.49803
532640.0000    8.27817
532680.0000    8.25651
532720.0000    8.40579
532760.0000    8.36758
532800.0000    6.83198
532840.0000    7.81813
532880.0000    7.29717
532920.0000    7.11011
532960.0000    7.07635
533000.0000    7.57901
533040.0000    8.12201
533080.0000    7.97924
533120.0000    8.98265
533160.0000    8.36355
533200.0000    9.39992
533240.0000    8.79086
533280.0000    9.69967
533320.0000    8.01231
533360.0000    7.65311
533400.0000    8.36984
533440.0000    8.60658
533480.0000    8.96712
533520.0000    8.78267
533560.0000    8.53530
533600.0000    9.26899
533640.0000    8.96377
533680.0000    8.62002
533720.0000    8.12926
533760.0000    9.47950
533800.0000    8.68793
533840.0000    9.07493
533880.0000    9.01289
533920.0000    9.04958
533960.0000    8.29926
534000.0000    9.91304
534040.0000   10.05026
534080.0000    9.51121
534120.0000    9.22532
534160.0000    9.45553
534200.0000    8.84729
534240.0000    8.44923
534280.0000    8.86305
534320.0000    8.45735
534360.0000    8.61525
534400.0000    9.67279
534440.0000    8.66999
534480.0000    9.45290
534520.0000    8.55987
534560.0000    9.24966
534600.0000    9.69441
534640.0000    9.11482
534680.0000    9.37815
534720.0000    9.30965
534760.0000    8.85046
534800.0000    9.11986
534840.0000    9.31861
534880.0000    7.48100
534920.0000    7.17514
534960.0000    8.40842
535000.0000    8.30847
535040.0000    9.09934
535080.0000    7.93987
535120.0000    7.61230
535160.0000    8.69919
535200.0000    9.11430
535240.0000    9.59282
535280.0000    8.89008
535320.0000    8.14933
535360.0000    8.90294
535400.0000    9.37881
535440.0000    9.98380
535480.0000    8.42017
535520.0000    9.34485
535560.0000    9.58952
535600.0000   10.31548
535640.0000    8.97824
535680.0000    9.12836
535720.0000    9.18191
535760.0000    9.89396
535800.0000    9.09240
535840.0000    8.78053
535880.0000    9.76060
535920.0000    9.38878
535960.0000    9.59801
536000.0000    9.64608
536040.0000   10.07082
536080.0000    9.78395
536120.0000    9.85518
536160.0000   10.16449
536200.0000    9.62754
536240.0000   10.57111
536280.0000    9.72749
536320.0000   10.15235
536360.0000   10.54108
536400.0000   10.82455
536440.0000    9.45868
536480.0000   10.76777
536520.0000   10.73225
536560.0000   10.88585
536600.0000    9.44957
536640.0000    9.46032
536680.0000    9.31539
536720.0000    8.45463
536760.0000    8.10590
536800.0000    8.36788
536840.0000    8.30662
536880.0000    9.42843
536920.0000    9.52920
536960.0000    7.65663
537000.0000    8.39760
537040.0000    9.56619
537080.0000    9.02803
537120.0000    9.01023
537160.0000    9.48659
537200.0000    9.00290
537240.0000    8.98558
537280.0000    8.37439
537320.0000    8.28294
537360.0000    9.17684
537400.0000    9.66026
537440.0000    9.56896
537480.0000    9.70148
537520.0000   10.26701
537560.0000    9.74549
537600.0000    8.99395
537640.0000    8.28279
537680.0000    9.17015
537720.0000    9.26200
537760.0000    7.99247
537800.0000    8.75724
537840.0000    9.59958
537880.0000    9.18427
537920.0000    7.51927
537960.0000    7.74272
538000.0000    6.98149
538040.0000    8.21941
538080.0000    8.11752
538120.0000    8.36791
538160.0000    8.18642
538200.0000    6.51467
538240.0000    7.43518
538280.0000    7.13121
538320.0000    6.74601
538360.0000    6.28396
538400.0000    6.13908
538440.0000    7.86694
538480.0000    8.52817
538520.0000    8.73626
538560.0000    8.59380
538600.0000    9.43096
538640.0000    8.24778
538680.0000    8.84722
538720.0000    8.38652
538760.0000    8.36657
538800.0000    9.40435
538840.0000    8.98959
538880.0000    8.70042
538920.0000    9.31426
538960.0000    9.75818
539000.0000    9.96503
539040.0000    8.71684
539080.0000    8.49023
539120.0000    9.12422
539160.0000    9.60825
539200.0000    9.25049
539240.0000    8.38910
539280.0000    8.61865
539320.0000    8.19333
539360.0000    7.77844
539400.0000    6.91116
539440.0000    7.15403
539480.0000    8.53031
539520.0000    7.13585
539560.0000    8.67408
539600.0000    7.11723
539640.0000    7.98419
539680.0000    7.29007
539720.0000    7.78342
539760.0000    7.43620
539800.0000    7.95299
539840.0000    8.43499
539880.0000    8.02353
539920.0000    8.19635
539960.0000    8.67258
540000.0000    8.52325
540040.0000    8.12654
540080.0000    8.16832
540120.0000    7.44412
540160.0000    7.61928
540200.0000    7.35926
540240.0000    8.23354
540280.0000    9.47049
540320.0000    7.65476
540360.0000    7.54009
540400.0000    8.04113
540440.0000    8.88378
540480.0000    7.91008
540520.0000    8.65471
540560.0000    7.96220
540600.0000    8.03047
540640.0000    9.59951
540680.0000    8.77732
540720.0000    9.89937
540760.0000   10.10860
540800.0000    9.61664
540840.0000    9.97609
540880.0000    9.91722
540920.0000    9.92802
540960.0000   10.48655
541000.0000    9.57565
541040.0000   10.60470
541080.0000    9.53783
541120.0000   10.44316
541160.0000    9.46796
541200.0000    9.88236
541240.0000   10.14353
541280.0000   10.62506
541320.0000   10.67023
541360.0000   10.55818
541400.0000   10.46961
541440.0000    9.41576
541480.0000   10.62169
541520.0000    9.69769
541560.0000    9.44555
541600.0000    9.97884
541640.0000    9.91988
541680.0000    9.42786
541720.0000    9.61279
541760.0000    9.90038
541800.0000    9.95534
541840.0000   10.60723
541880.0000   10.02008
541920.0000   10.08630
541960.0000   10.41129
542000.0000   10.27367
542040.0000    9.99736
542080.0000    9.62028
542120.0000    7.95613
542160.0000    9.09429
542200.0000   10.15179
542240.0000   10.44454
542280.0000    9.93384
542320.0000   10.87857
542360.0000   10.77522
542400.0000    9.78824
542440.0000   10.82132
542480.0000   10.60520
542520.0000    9.00760
542560.0000    9.65664
542600.0000    9.93595
542640.0000   11.02258
542680.0000   10.83019
542720.0000   10.70370
542760.0000   11.26024
542800.0000   12.44898
542840.0000   12.42575
542880.0000   10.09933
542920.0000   10.65962
542960.0000   10.05901
543000.0000   10.86216
543040.0000   10.84786
543080.0000   10.96209
543120.0000    9.91779
543160.0000   10.07836
543200.0000    9.07588
543240.0000   10.04980
543280.0000    9.56797
543320.0000    8.62089
543360.0000    8.66950
543400.0000    9.26943
543440.0000    8.47300
543480.0000    8.99887
543520.0000    8.73601
543560.0000    8.54120
543600.0000    7.96396
543640.0000    8.95502
543680.0000   10.49124
543720.0000   10.10990
543760.0000    9.67746
543800.0000    9.96161
543840.0000    9.12782
543880.0000    9.52722
543920.0000    8.25318
543960.0000    8.57363
544000.0000    8.66269
544040.0000    8.03301
544080.0000    9.60888
544120.0000    7.80321
544160.0000    7.95251
544200.0000    8.23983
544240.0000    8.73053
544280.0000    8.30032
544320.0000    7.59127
544360.0000    8.19497
544400.0000    7.63529
544440.0000    8.58191
544480.0000    9.74989
544520.0000    9.57690
544560.0000    9.18778
544600.0000    8.61927
544640.0000    8.21241
544680.0000    9.50258
544720.0000    8.26757
544760.0000    9.51505
544800.0000    8.62676
544840.0000    9.20410
544880.0000    8.15289
544920.0000    9.13150
544960.0000    8.67018
545000.0000    8.40179
545040.0000    8.13283
545080.0000    8.65738
545120.0000    9.76876
545160.0000    8.74407
545200.0000    8.69580
545240.0000    9.96516
545280.0000    9.29676
545320.0000    9.74751
545360.0000    8.67633
545400.0000    8.35069
545440.0000    7.84494
545480.0000    8.99086
545520.0000    9.07222
545560.0000    8.77015
545600.0000    9.37690
545640.0000    8.99400
545680.0000    8.96707
545720.0000    8.05597
545760.0000    9.16625
545800.0000    8.44586
545840.0000    9.33023
545880.0000    9.31662
545920.0000    8.85775
545960.0000    9.24419
546000.0000    8.36046
546040.0000    8.34499
546080.0000    7.94638
546120.0000    7.90063
546160.0000    7.86785
546200.0000    8.40442
546240.0000    7.95967
546280.0000    8.23934
546320.0000    7.84831
546360.0000    7.96496
546400.0000    7.58606
546440.0000    8.32680
546480.0000    8.08919
546520.0000    7.85491
546560.0000    8.63772
546600.0000    8.85298
546640.0000    8.72884
546680.0000    7.94530
546720.0000    8.73336
546760.0000    7.70603
546800.0000    7.60814
546840.0000    7.98941
546880.0000    7.41868
546920.0000    7.76552
546960.0000    9.06521
547000.0000    8.75657
547040.0000    8.83854
547080.0000    8.49738
547120.0000    8.58800
547160.0000    9.15588
547200.0000    9.26433
547240.0000    8.56818
547280.0000    9.51591
547320.0000    8.52718
547360.0000    8.31163
547400.0000    9.14546
547440.0000    9.44240
547480.0000    9.30517
547520.0000    8.55484
547560.0000    9.92104
547600.0000    9.13216
547640.0000    8.54384
547680.0000    8.81833
547720.0000    8.39482
547760.0000    8.59297
547800.0000    8.13906
547840.0000    8.43759
547880.0000    8.81632
547920.0000    8.33720
547960.0000    8.10977
548000.0000    8.94479
548040.0000    8.54665
548080.0000    8.07118
548120.0000    8.78505
548160.0000    9.17321
548200.0000    8.26165
548240.0000    8.80110
548280.0000    8.81823
548320.0000    8.76083
548360.0000    8.34308
548400.0000    8.09807
548440.0000    7.43855
548480.0000    8.14261
548520.0000    8.11367
548560.0000    7.63257
548600.0000    7.44720
548640.0000    9.02189
548680.0000    9.63309
548720.0000    8.74415
548760.0000    8.75272
548800.0000    8.29716
548840.0000    8.71718
548880.0000    9.27021
548920.0000    9.19254
548960.0000    8.34293
549000.0000    8.45922
549040.0000    8.86416
549080.0000    8.46918
549120.0000    8.20397
549160.0000    8.59963
549200.0000    8.03335
549240.0000    8.29042
549280.0000    8.94184
549320.0000    8.19164
549360.0000    9.28666
549400.0000    9.46124
549440.0000    9.64546
549480.0000    8.73826
549520.0000    9.13126
549560.0000    8.21049
549600.0000    9.47287
549640.0000    8.77217
549680.0000    8.50855
549720.0000    8.32018
549760.0000    9.32555
549800.0000    8.98901
549840.0000    8.75916
549880.0000    9.19390
549920.0000    8.86331
549960.0000    9.26102
550000.0000    8.75629
550040.0000    8.70138
550080.0000    8.52752
550120.0000    8.99775
550160.0000    8.61390
550200.0000    8.93965
550240.0000    9.05711
550280.0000    8.84530
550320.0000    8.74004
550360.0000    9.07682
550400.0000    8.27621
550440.0000    8.90314
550480.0000    8.94079
550520.0000    7.87833
550560.0000    8.19877
550600.0000    8.37670
550640.0000    8.12396
550680.0000    8.52086
550720.0000    9.09932
550760.0000    9.18688
550800.0000    9.13493
550840.0000    8.85886
550880.0000    9.93280
550920.0000    9.63919
550960.0000    8.86764
551000.0000    9.30797
551040.0000    8.50437
551080.0000    8.55562
551120.0000    8.80796
551160.0000   10.09201
551200.0000    8.98310
551240.0000   10.31573
551280.0000    9.82185
551320.0000    9.57899
551360.0000    8.61547
551400.0000    9.22615
551440.0000    9.13450
551480.0000    8.81164
551520.0000    8.47553
551560.0000    7.81615
551600.0000    8.64479
551640.0000    9.01519
551680.0000   10.31135
551720.0000    9.90124
551760.0000    9.15109
551800.0000    9.09886
551840.0000    8.82249
551880.0000    8.79303
551920.0000    9.12877
551960.0000   10.02261
552000.0000    8.47755
552040.0000    9.10588
552080.0000    8.05098
552120.0000    9.05830
552160.0000    9.47261
552200.0000    8.14727
552240.0000    9.17023
552280.0000    8.60548
552320.0000    8.74518
552360.0000    8.34233
552400.0000    9.34598
552440.0000    9.33521
552480.0000    9.23640
552520.0000    8.21811
552560.0000    9.55666
552600.0000    9.15475
552640.0000    9.18470
552680.0000    9.16526
552720.0000    9.56406
552760.0000    8.94189
552800.0000    9.09035
552840.0000    9.80071
552880.0000    9.40081
552920.0000    9.51562
552960.0000    9.39215
553000.0000    9.54409
553040.0000    9.58634
553080.0000    9.07643
553120.0000    8.76015
553160.0000    9.13059
553200.0000    8.85117
553240.0000    8.72133
553280.0000    9.64706
553320.0000    8.69594
553360.0000    8.53237
553400.0000    9.05895
553440.0000    8.77816
553480.0000    8.82529
553520.0000   10.30459
553560.0000   10.87016
553600.0000   10.14204
553640.0000    9.29412
553680.0000   10.12594
553720.0000   10.06636
553760.0000    9.30952
553800.0000    9.01405
553840.0000    9.22081
553880.0000    8.96565
553920.0000    9.34288
553960.0000    9.88867
554000.0000   10.06739
554040.0000   10.06354
554080.0000    9.02965
554120.0000    9.44120
554160.0000    8.76650
554200.0000    8.30588
554240.0000    9.03995
554280.0000    8.20509
554320.0000    8.75553
554360.0000    8.23997
554400.0000    8.28553
554440.0000    9.51925
554480.0000   10.23635
554520.0000    9.25521
554560.0000    8.89688
554600.0000    9.53646
554640.0000    8.74134
554680.0000    9.21837
554720.0000    9.67232
554760.0000    9.13791
554800.0000    8.61438
554840.0000    9.19968
554880.0000    9.14947
554920.0000    7.71557
554960.0000    7.83023
555000.0000    9.50849
555040.0000    8.95080
555080.0000    9.27187
555120.0000    9.97714
555160.0000    9.20919
555200.0000    9.50908
555240.0000    8.92949
555280.0000    8.49098
555320.0000    8.45218
555360.0000    9.58507
555400.0000    8.98762
555440.0000    8.21086
555480.0000    8.78375
555520.0000   10.09621
555560.0000    8.29945
555600.0000    9.33983
555640.0000    9.51545
555680.0000    9.21270
555720.0000    9.44718
555760.0000    8.79068
555800.0000    9.13050
555840.0000    9.25344
555880.0000    9.66200
555920.0000    9.65931
555960.0000    9.22983
556000.0000    9.39771
556040.0000    9.02354
556080.0000    9.17721
556120.0000    9.65208
556160.0000    9.02169
556200.0000    9.92488
556240.0000    8.62455
556280.0000    8.66174
556320.0000    8.93630
556360.0000    9.39564
556400.0000    8.96110
556440.0000    9.67066
556480.0000    9.26312
556520.0000    9.13088
556560.0000    8.19590
556600.0000    8.55210
556640.0000    9.12033
556680.0000    9.74191
556720.0000    9.08820
556760.0000    8.93783
556800.0000    8.61908
556840.0000    8.84159
556880.0000    9.46724
556920.0000    9.34802
556960.0000    8.72164
557000.0000   10.11219
557040.0000    9.91126
557080.0000    9.90435
557120.0000    8.44310
557160.0000    9.44666
557200.0000    8.20604
557240.0000    8.86116
557280.0000    9.04443
557320.0000    9.06755
557360.0000    8.61267
557400.0000    9.11580
557440.0000    8.54548
557480.0000    8.90844
557520.0000    9.88183
557560.0000    9.12957
557600.0000    8.39766
557640.0000    9.55041
557680.0000    8.27374
557720.0000    8.93580
557760.0000    8.70474
557800.0000    8.84068
557840.0000    8.21415
557880.0000    8.71720
557920.0000    9.38841
557960.0000    9.00176
558000.0000    9.44799
558040.0000    9.07791
558080.0000    9.27082
558120.0000    9.29559
558160.0000    8.74468
558200.0000    7.91079
558240.0000    8.44840
558280.0000    6.85771
558320.0000    7.66612
558360.0000    7.98507
558400.0000    8.97847
558440.0000    9.02682
558480.0000    8.43524
558520.0000    9.17442
558560.0000    8.73009
558600.0000    9.15062
558640.0000    8.50124
558680.0000    8.17282
558720.0000    9.66812
558760.0000    9.46993
558800.0000    9.86334
558840.0000    9.85819
558880.0000    9.46215
558920.0000    9.31303
558960.0000    8.86807
559000.0000    9.85545
559040.0000   10.07894
559080.0000    9.45497
559120.0000    9.00501
559160.0000    8.90138
559200.0000    8.71371
559240.0000    8.24886
559280.0000    8.34254
559320.0000    8.78561
559360.0000    8.79803
559400.0000    8.46966
559440.0000    8.99040
559480.0000    9.55815
559520.0000    9.79536
559560.0000    8.48825
559600.0000    9.32973
559640.0000    8.20023
559680.0000    8.93769
559720.0000    9.15747
559760.0000    9.58560
559800.0000    8.08878
559840.0000    8.11048
559880.0000    9.10144
559920.0000    8.47969
559960.0000    8.57195
560000.0000    8.11066
560040.0000    8.48920
560080.0000    9.55019
560120.0000    8.77180
560160.0000    9.03911
560200.0000    9.11453
560240.0000    9.89111
560280.0000    9.53225
560320.0000    9.85311
560360.0000    9.75617
560400.0000    9.12408
560440.0000    9.06429
560480.0000    9.81698
560520.0000    9.47924
560560.0000    8.79284
560600.0000    9.42548
560640.0000    9.28508
560680.0000    8.88694
560720.0000    9.28861
560760.0000    8.42252
560800.0000    7.36754
560840.0000    8.14159
560880.0000    9.02783
560920.0000    8.43429
560960.0000    9.17691
561000.0000    9.21826
561040.0000    9.35967
561080.0000    8.31707
561120.0000    8.36447
561160.0000    9.08159
561200.0000    8.65110
561240.0000    9.53933
561280.0000   10.24879
561320.0000    9.60150
561360.0000    8.50706
561400.0000    7.96838
561440.0000    8.52203
561480.0000    9.75937
561520.0000    8.42271
561560.0000    9.69809
561600.0000    9.42040
561640.0000    9.44184
561680.0000    9.09794
561720.0000    9.49056
561760.0000    9.10261
561800.0000    9.54485
561840.0000    8.48254
561880.0000    8.67082
561920.0000    8.29932
561960.0000    9.29546
562000.0000    9.19767
562040.0000    9.12673
562080.0000    9.03934
562120.0000    8.88740
562160.0000    8.39281
562200.0000    8.56102
562240.0000    9.31576
562280.0000    9.22128
562320.0000    9.14996
562360.0000   10.03096
562400.0000    9.68969
562440.0000    9.47838
562480.0000    9.64312
562520.0000    9.34886
562560.0000    9.13555
562600.0000    8.93319
562640.0000    8.41322
562680.0000    8.32968
562720.0000    8.72707
562760.0000    7.92163
562800.0000    7.73747
562840.0000    8.34577
562880.0000    8.09339
562920.0000    7.45104
562960.0000    7.99582
563000.0000    8.19575
563040.0000    8.00003
563080.0000    8.09939
563120.0000    7.98477
563160.0000    8.87289
563200.0000    9.02630
563240.0000    7.69600
563280.0000    7.92352
563320.0000    8.28518
563360.0000    7.55287
563400.0000    7.95825
563440.0000    7.87793
563480.0000    9.02142
563520.0000    8.28875
563560.0000    8.17922
563600.0000    8.70412
563640.0000    8.63983
563680.0000    9.57850
563720.0000    8.48485
563760.0000    8.53439
563800.0000    8.16095
563840.0000    8.89594
563880.0000    8.58544
563920.0000    7.93616
563960.0000    9.34010
564000.0000    8.48054
564040.0000    9.54239
564080.0000    9.05535
564120.0000    8.82221
564160.0000    8.70723
564200.0000    8.64649
564240.0000    7.87681
564280.0000    7.97162
564320.0000    8.60483
564360.0000    8.11232
564400.0000    8.16255
564440.0000    8.18548
564480.0000    8.03858
564520.0000    8.19490
564560.0000    7.87335
564600.0000    8.17011
564640.0000    9.03907
564680.0000    8.46671
564720.0000    8.65906
564760.0000    8.22914
564800.0000    8.80993
564840.0000    8.41429
564880.0000    8.56862
564920.0000    8.80884
564960.0000    7.69958
565000.0000    8.69684
565040.0000    9.07270
565080.0000    8.27989
565120.0000    8.95710
565160.0000    8.55327
565200.0000    9.64128
565240.0000    9.40221
565280.0000    9.31278
565320.0000    8.47056
565360.0000    9.20369
565400.0000    9.37193
565440.0000    8.81541
565480.0000    8.78306
565520.0000    8.94821
565560.0000    9.06116
565600.0000    8.23796
565640.0000    9.05599
565680.0000    8.28447
565720.0000    8.69687
565760.0000    8.21317
565800.0000    9.04877
565840.0000    8.53721
565880.0000    9.28135
565920.0000    7.55982
565960.0000    9.01803
566000.0000    9.23523
566040.0000    9.66206
566080.0000    8.85954
566120.0000    8.39691
566160.0000    8.58332
566200.0000    8.68079
566240.0000    8.60025
566280.0000    8.28551
566320.0000    8.80265
566360.0000    7.93388
566400.0000    8.58774
566440.0000    8.54174
566480.0000    8.92714
566520.0000    8.48613
566560.0000    7.66390
566600.0000    9.22295
566640.0000    8.86236
566680.0000    7.95766
566720.0000    7.53702
566760.0000    8.12913
566800.0000    8.42647
566840.0000    9.50557
566880.0000    9.34915
566920.0000    8.75495
566960.0000    7.58274
567000.0000    9.40211
567040.0000    8.38312
567080.0000    8.59210
567120.0000    8.90595
567160.0000    8.82575
567200.0000    8.81987
567240.0000    9.63672
567280.0000    9.76821
567320.0000    9.18538
567360.0000   10.00747
567400.0000    9.68884
567440.0000    9.19990
567480.0000    9.25722
567520.0000    9.09685
567560.0000    9.55217
567600.0000    9.29163
567640.0000    9.10692
567680.0000   10.02888
567720.0000   10.38843
567760.0000    9.59431
567800.0000    9.97835
567840.0000    8.89031
567880.0000    7.86990
567920.0000    8.09304
567960.0000    8.29359
568000.0000    8.49673
568040.0000    8.62074
568080.0000    8.52483
568120.0000    9.02745
568160.0000    9.17189
568200.0000    9.45122
568240.0000    8.85045
568280.0000    8.79535
568320.0000    8.93888
568360.0000    9.87114
568400.0000    8.79489
568440.0000    8.12362
568480.0000    9.05097
568520.0000    8.46331
568560.0000    8.85091
568600.0000    8.89092
568640.0000    8.77383
568680.0000    9.28739
568720.0000    8.38189
568760.0000    8.87104
568800.0000    7.68725
568840.0000    9.13995
568880.0000    8.82557
568920.0000    8.70736
568960.0000    8.81857
569000.0000    8.71609
569040.0000    8.35777
569080.0000    8.89371
569120.0000    9.22815
569160.0000    9.56513
569200.0000    9.92798
569240.0000    8.67522
569280.0000    8.77536
569320.0000   10.15019
569360.0000   10.35247
569400.0000    9.96243
569440.0000    8.85918
569480.0000    9.48582
569520.0000    9.02151
569560.0000    8.62308
569600.0000    7.80462
569640.0000    8.28971
569680.0000    9.05193
569720.0000    8.81039
569760.0000    8.58987
569800.0000    8.59504
569840.0000    8.10741
569880.0000    8.17488
569920.0000    9.13473
569960.0000    9.13040
570000.0000    8.92021
570040.0000    9.15773
570080.0000    8.02932
570120.0000    9.38356
570160.0000    8.07725
570200.0000    7.89387
570240.0000    8.59987
570280.0000    7.73525
570320.0000    8.61232
570360.0000    9.22023
570400.0000    9.01592
570440.0000    8.26907
570480.0000    7.93500
570520.0000    7.03488
570560.0000    8.35403
570600.0000    8.17107
570640.0000    7.95793
570680.0000    7.42410
570720.0000    8.36739
570760.0000    7.59412
570800.0000    8.33918
570840.0000    8.78482
570880.0000    9.16774
570920.0000    9.17919
570960.0000    9.94581
571000.0000    9.15490
571040.0000    8.31596
571080.0000    8.26017
571120.0000    7.89731
571160.0000    7.56825
571200.0000    7.39723
571240.0000    8.12322
571280.0000    8.65960
571320.0000    9.11710
571360.0000    8.22626
571400.0000    8.17346
571440.0000    7.64701
571480.0000    8.68694
571520.0000    8.42684
571560.0000    8.73961
571600.0000    8.52516
571640.0000    8.23612
571680.0000    8.14252
571720.0000    8.17472
571760.0000    7.76555
571800.0000    7.96819
571840.0000    9.51441
571880.0000    8.42002
571920.0000    8.18688
571960.0000    8.37772
572000.0000    7.89418
572040.0000    7.58724
572080.0000    7.81920
572120.0000    7.91943
572160.0000    7.73194
572200.0000    8.81331
572240.0000    8.88225
572280.0000    8.45485
572320.0000    8.62643
572360.0000    8.01608
572400.0000    8.45499
572440.0000    8.46143
572480.0000    8.53772
572520.0000    8.03919
572560.0000    8.22983
572600.0000    8.35006
572640.0000    7.66869
572680.0000    8.32111
572720.0000    7.96415
572760.0000    8.60144
572800.0000    8.81061
572840.0000    8.22153
572880.0000    8.86982
572920.0000    9.23896
572960.0000    8.22960
573000.0000    9.34869
573040.0000    8.96153
573080.0000    8.08086
573120.0000    8.26909
573160.0000    8.04471
573200.0000    8.30413
573240.0000    9.26977
573280.0000    8.65640
573320.0000    7.85925
573360.0000    7.87893
573400.0000    8.07578
573440.0000    7.84704
573480.0000    8.16919
573520.0000    8.80998
573560.0000    8.03880
573600.0000    8.53388
573640.0000    8.47424
573680.0000   10.02563
573720.0000    9.33444
573760.0000    8.29652
573800.0000    7.39941
573840.0000    8.08335
573880.0000    8.23191
573920.0000    7.86336
573960.0000    8.38866
574000.0000    8.45867
574040.0000    8.75879
574080.0000    8.50501
574120.0000    8.47415
574160.0000    8.19512
574200.0000    8.42146
574240.0000    7.86980
574280.0000    8.25674
574320.0000    8.05948
574360.0000    9.35123
574400.0000    9.54007
574440.0000    8.30445
574480.0000    8.34185
574520.0000    8.35376
574560.0000    8.34551
574600.0000    8.62755
574640.0000    8.41975
574680.0000    8.26724
574720.0000    8.48129
574760.0000    8.64048
574800.0000    8.03674
574840.0000    8.33316
574880.0000    8.78220
574920.0000    8.60521
574960.0000    7.96986
575000.0000    8.21161
575040.0000    7.78513
575080.0000    8.47736
575120.0000    8.88041
575160.0000    8.88622
575200.0000    9.37883
575240.0000    9.36532
575280.0000    8.46861
575320.0000    9.06337
575360.0000    8.88719
575400.0000    8.25282
575440.0000    8.47538
575480.0000    8.91250
575520.0000    8.83960
575560.0000    9.03338
575600.0000    9.37752
575640.0000    8.44859
575680.0000    8.27407
575720.0000    9.63666
575760.0000    8.78348
575800.0000    8.29023
575840.0000    8.31695
575880.0000    8.21375
575920.0000    7.82885
575960.0000    8.33825
576000.0000    8.16722
576040.0000    8.55910
576080.0000    9.13818
576120.0000    8.63038
576160.0000    8.18164
576200.0000    8.23892
576240.0000    8.71603
576280.0000    8.04173
576320.0000    8.10224
576360.0000    8.15683
576400.0000    8.73226
576440.0000    8.90789
576480.0000    7.64012
576520.0000    8.39816
576560.0000    7.97479
576600.0000    9.13259
576640.0000    7.90213
576680.0000    8.13791
576720.0000    7.64907
576760.0000    7.03138
576800.0000    7.45979
576840.0000    8.25670
576880.0000    7.33316
576920.0000    7.20545
576960.0000    8.05055
577000.0000    7.42591
577040.0000    8.71410
577080.0000    7.68902
577120.0000    8.07401
577160.0000    8.67455
577200.0000    9.18744
577240.0000    8.72613
577280.0000    9.16735
577320.0000    8.03343
577360.0000    8.45984
577400.0000    8.26248
577440.0000    7.72083
577480.0000    8.21681
577520.0000    8.27026
577560.0000    8.38498
577600.0000    8.82858
577640.0000    8.87356
577680.0000    9.68985
577720.0000    8.35764
577760.0000    8.67353
577800.0000    8.79711
577840.0000    9.63687
577880.0000    9.14170
577920.0000    8.08178
577960.0000    8.43532
578000.0000    8.57641
578040.0000    9.58797
578080.0000    9.54242
578120.0000    8.22387
578160.0000    8.56402
578200.0000    7.72680
578240.0000    9.88426
578280.0000    8.96889
578320.0000    7.24059
578360.0000    7.28147
578400.0000    8.84988
578440.0000    9.50869
578480.0000    8.40902
578520.0000    9.88646
578560.0000   10.08576
578600.0000    9.73857
578640.0000   10.66034
578680.0000   10.75666
578720.0000   10.63173
578760.0000    9.54233
578800.0000    9.16817
578840.0000    8.73123
578880.0000    9.09651
578920.0000    8.15122
578960.0000    8.90048
579000.0000    9.37021
579040.0000    9.18701
579080.0000    7.96490
579120.0000    8.08180
579160.0000    9.07961
579200.0000    8.88564
579240.0000   10.24084
579280.0000    9.36080
579320.0000    9.05654
579360.0000    9.96512
579400.0000    9.37062
579440.0000    9.14169
579480.0000    9.96933
579520.0000    9.71703
579560.0000   11.08090
579600.0000    9.33855
579640.0000    8.90353
579680.0000    7.25141
579720.0000    8.08439
579760.0000    7.54166
579800.0000    8.61069
579840.0000    7.33028
579880.0000    7.36464
579920.0000    8.27974
579960.0000    9.59305
580000.0000    9.83723
580040.0000    8.75045
580080.0000    8.86778
580120.0000    8.20964
580160.0000    8.26641
580200.0000    8.73080
580240.0000    8.63707
580280.0000    8.86201
580320.0000    8.23330
580360.0000    8.32320
580400.0000    8.02422
580440.0000    9.16606
580480.0000    8.19248
580520.0000    9.24646
580560.0000    8.59584
580600.0000    8.73688
580640.0000    8.31160
580680.0000    7.09448
580720.0000    8.75012
580760.0000    8.12175
580800.0000    7.88918
580840.0000    9.74274
580880.0000    8.89988
580920.0000    9.60913
580960.0000    9.31433
581000.0000    9.69593
581040.0000    9.07503
581080.0000   10.57997
581120.0000   10.12518
581160.0000    9.00720
581200.0000    8.62714
581240.0000    8.46843
581280.0000    7.86172
581320.0000    8.60815
581360.0000    8.71100
581400.0000    9.70201
581440.0000    8.10550
581480.0000    8.21241
581520.0000    8.47339
581560.0000    8.70323
581600.0000    9.23377
581640.0000    9.05538
581680.0000    8.02936
581720.0000    8.42633
581760.0000    8.02077
581800.0000    8.79686
581840.0000    9.80464
581880.0000    9.88057
581920.0000   10.21752
581960.0000   10.39791
582000.0000   10.04027
582040.0000    9.88789
582080.0000    9.25997
582120.0000   10.37125
582160.0000    9.51217
582200.0000   10.33119
582240.0000   10.06137
582280.0000   10.34193
582320.0000    9.69708
582360.0000   10.16110
582400.0000    9.27184
582440.0000    8.73657
582480.0000    9.16716
582520.0000    8.36075
582560.0000    9.44388
582600.0000    9.63358
582640.0000    9.51597
582680.0000    9.35454
582720.0000    9.52257
582760.0000    9.43583
582800.0000    7.83116
582840.0000    9.85976
582880.0000    9.81015
582920.0000    8.43606
582960.0000    9.60752
583000.0000    9.76645
583040.0000   10.94712
583080.0000   10.17053
583120.0000   11.72844
583160.0000   10.55472
583200.0000   10.66892
583240.0000   11.31897
583280.0000   11.74003
583320.0000   11.28664
583360.0000   10.51031
583400.0000   10.98178
583440.0000   10.37867
583480.0000   10.64059
583520.0000   10.50958
583560.0000   11.18737
583600.0000   11.88696
583640.0000   10.40292
583680.0000   10.88828
583720.0000   11.13648
583760.0000    9.94152
583800.0000   12.32829
583840.0000   11.87266
583880.0000   10.74310
583920.0000   10.07667
583960.0000    9.48663
584000.0000   10.15368
584040.0000    9.92879
584080.0000    9.69541
584120.0000    9.98457
584160.0000    9.81441
584200.0000   10.59691
584240.0000   11.56697
584280.0000    9.82354
584320.0000   11.06710
584360.0000   11.36811
584400.0000   11.03458
584440.0000   10.33448
584480.0000    8.85658
584520.0000   10.24115
584560.0000   10.32914
584600.0000   10.91253
584640.0000   10.20226
584680.0000   10.34485
584720.0000    9.50309
584760.0000    9.78866
584800.0000    9.48928
584840.0000    9.61625
584880.0000   10.20879
584920.0000   10.01629
584960.0000   10.38173
585000.0000   11.12096
585040.0000   10.81965
585080.0000   10.50668
585120.0000   10.58272
585160.0000   10.91617
585200.0000   10.76970
585240.0000   11.38429
585280.0000   10.91701
585320.0000   10.09787
585360.0000    9.29494
585400.0000   10.39600
585440.0000   10.90256
585480.0000   10.86609
585520.0000    9.85001
585560.0000   10.37947
585600.0000   11.04917
585640.0000   10.12027
585680.0000   11.11847
585720.0000   11.06677
585760.0000   11.26415
585800.0000   10.60045
585840.0000   10.76556
585880.0000   10.69753
585920.0000   10.82561
585960.0000    9.71160
586000.0000   10.13433
586040.0000   10.31036
586080.0000    8.85648
586120.0000    9.20405
586160.0000    9.22341
586200.0000   10.08954
586240.0000    9.45060
586280.0000   10.83644
586320.0000   13.06881
586360.0000   12.26903
586400.0000   12.10339
586440.0000   10.67177
586480.0000   11.83610
586520.0000   12.28314
586560.0000   12.54999
586600.0000   11.70091
586640.0000   11.14178
586680.0000   10.57982
586720.0000   10.79522
586760.0000   10.26414
586800.0000   11.39237
586840.0000   10.33563
586880.0000   10.58622
586920.0000   10.19506
586960.0000    9.67610
587000.0000   10.82982
587040.0000   11.96883
587080.0000   11.07075
587120.0000   10.60752
587160.0000   10.06813
587200.0000   10.69835
587240.0000   10.78405
587280.0000   11.45745
587320.0000   10.34640
587360.0000   10.75934
587400.0000   10.34320
587440.0000   10.57167
587480.0000   10.77550
587520.0000    9.72532
587560.0000   10.47101
587600.0000   10.83350
587640.0000   11.26826
587680.0000   10.36761
587720.0000   10.36937
587760.0000    9.80058
587800.0000   10.76578
587840.0000   11.19902
587880.0000    9.99119
587920.0000   10.58336
587960.0000   10.88724
588000.0000   10.71263
588040.0000   10.96863
588080.0000   12.00398
588120.0000   11.28390
588160.0000   10.19551
588200.0000   10.46467
588240.0000   11.55038
588280.0000   10.72272
588320.0000   11.54041
588360.0000   12.35607
588400.0000   11.88737
588440.0000   11.45394
588480.0000   11.74239
588520.0000   12.44213
588560.0000   13.09951
588600.0000   12.56014
588640.0000   12.90567
588680.0000   11.92033
588720.0000   12.51672
588760.0000   12.49798
588800.0000   10.78739
588840.0000   12.65130
588880.0000   12.65791
588920.0000   12.65236
588960.0000   11.57129
589000.0000   12.05267
589040.0000   11.34671
589080.0000   10.43383
589120.0000   10.00103
589160.0000   11.14567
589200.0000   10.68133
589240.0000   11.27158
589280.0000    9.79729
589320.0000   11.25117
589360.0000   11.73662
589400.0000   11.15843
589440.0000   11.73254
589480.0000   12.92543
589520.0000   11.70170
589560.0000   11.80792
589600.0000   11.30988
589640.0000   11.54710
589680.0000   12.01834
589720.0000   10.85573
589760.0000   11.42782
589800.0000   11.18040
589840.0000   10.61741
589880.0000   10.78364
589920.0000   11.08625
589960.0000   10.67016
590000.0000   10.59451
590040.0000   12.83312
590080.0000   12.28512
590120.0000   11.43595
590160.0000   11.56426
590200.0000   12.28194
590240.0000   12.77912
590280.0000   11.99333
590320.0000   12.42239
590360.0000   11.82657
590400.0000   14.66975
590440.0000   13.41436
590480.0000   11.55825
590520.0000   12.03582
590560.0000   10.78800
590600.0000   11.65755
590640.0000   11.15208
590680.0000   10.50905
590720.0000   10.65254
590760.0000   11.32692
590800.0000   11.22215
590840.0000   11.88752
590880.0000   11.36563
590920.0000   10.97543
590960.0000   11.97025
591000.0000   11.38374
591040.0000   11.88233
591080.0000   10.73138
591120.0000   11.27614
591160.0000   10.27916
591200.0000   10.15065
591240.0000   10.02760
591280.0000   12.20879
591320.0000   11.60242
591360.0000   11.20423
591400.0000   12.33487
591440.0000   12.09295
591480.0000   11.38343
591520.0000   11.22958
591560.0000   10.46811
591600.0000   10.82067
591640.0000   10.52370
591680.0000   10.66500
591720.0000   10.03567
591760.0000   10.92287
591800.0000   12.14157
591840.0000   11.03181
591880.0000   10.68515
591920.0000   10.07058
591960.0000    9.66495
592000.0000    8.89293
592040.0000    9.44297
592080.0000    8.04134
592120.0000    8.26131
592160.0000    7.89588
592200.0000    9.07298
592240.0000   10.72777
592280.0000   10.98582
592320.0000    9.92344
592360.0000   10.12437
592400.0000    9.69319
592440.0000    8.25661
592480.0000    9.03199
592520.0000    8.85959
592560.0000    9.83849
592600.0000    8.73609
592640.0000   10.46126
592680.0000    9.08931
592720.0000   10.84810
592760.0000    9.92007
592800.0000    9.98767
592840.0000    9.38034
592880.0000    9.36888
592920.0000    8.39385
592960.0000    9.45595
593000.0000    9.34870
593040.0000    8.63886
593080.0000    9.51248
593120.0000    8.98384
593160.0000    9.71243
593200.0000    9.83595
593240.0000    8.92157
593280.0000    8.82194
593320.0000    9.56340
593360.0000   11.05620
593400.0000   11.87002
593440.0000   11.33440
593480.0000   10.77781
593520.0000   10.46325
593560.0000   11.04342
593600.0000   10.25415
593640.0000   11.45893
593680.0000   10.40766
593720.0000    9.66249
593760.0000    9.85969
593800.0000    9.90052
593840.0000   10.36656
593880.0000   10.00505
593920.0000   10.25501
593960.0000   10.15473
594000.0000   11.05075
594040.0000   11.00512
594080.0000   11.14491
594120.0000   11.02025
594160.0000   10.17447
594200.0000   10.66685
594240.0000    9.20591
594280.0000    9.08231
594320.0000    9.35750
594360.0000    9.82100
594400.0000   10.33171
594440.0000   10.78207
594480.0000   10.86170
594520.0000   10.40682
594560.0000   10.69880
594600.0000    9.63939
594640.0000   10.54935
594680.0000    9.02626
594720.0000   10.23775
594760.0000   11.29286
594800.0000    9.77560
594840.0000   10.65405
594880.0000    8.23076
594920.0000    7.73137
594960.0000    8.49662
595000.0000    9.35914
595040.0000    9.59806
595080.0000    9.31458
595120.0000    9.58726
595160.0000    9.80225
595200.0000   10.29318
595240.0000    8.99379
595280.0000    9.35454
595320.0000    9.18806
595360.0000    8.58282
595400.0000    8.13382
595440.0000    8.52651
595480.0000    8.45419
595520.0000    8.63550
595560.0000    9.21219
595600.0000    8.94274
595640.0000    9.94238
595680.0000    9.41848
595720.0000    8.73947
595760.0000    9.04079
595800.0000   10.21744
595840.0000    8.48029
595880.0000    8.41816
595920.0000    7.73079
595960.0000    9.12228
596000.0000    9.53336
596040.0000    9.73422
596080.0000    8.83070
596120.0000    9.91031
596160.0000   10.70804
596200.0000    9.38716
596240.0000    8.95925
596280.0000    8.15927
596320.0000    8.99163
596360.0000    9.49809
596400.0000   10.59184
596440.0000    9.13679
596480.0000    9.21964
596520.0000    9.94418
596560.0000    9.37718
596600.0000    9.14001
596640.0000    9.23897
596680.0000    9.54121
596720.0000    9.05332
596760.0000    8.11181
596800.0000    9.38351
596840.0000    9.29517
596880.0000    9.52020
596920.0000    9.20194
596960.0000    8.91836
597000.0000    9.56067
597040.0000    9.91934
597080.0000    8.60913
597120.0000    9.50757
597160.0000    9.20961
597200.0000   10.75701
597240.0000    9.85516
597280.0000   10.38259
597320.0000    9.40222
597360.0000    9.79599
597400.0000   11.44736
597440.0000   10.11321
597480.0000   10.16971
597520.0000    9.38661
597560.0000   10.00452
597600.0000    9.90455
597640.0000    9.92213
597680.0000    9.61574
597720.0000    9.66239
597760.0000    9.65149
597800.0000   10.52965
597840.0000   11.06527
597880.0000    9.03455
597920.0000    8.73685
597960.0000    9.08318
598000.0000    9.48049
598040.0000    8.88729
598080.0000    9.36147
598120.0000    9.89807
598160.0000   10.90152
598200.0000    9.75420
598240.0000    9.61709
598280.0000    9.78833
598320.0000    9.92193
598360.0000    9.56847
598400.0000    9.90597
598440.0000    9.85780
598480.0000    9.74034
598520.0000    9.94731
598560.0000    9.72540
598600.0000    9.68662
598640.0000   10.09169
598680.0000    9.53136
598720.0000    9.77909
598760.0000    9.42766
598800.0000    9.65746
598840.0000    9.56445
598880.0000    9.46217
598920.0000    9.46612
598960.0000    9.45647
599000.0000    9.12201
599040.0000    8.62625
599080.0000    8.88642
599120.0000    9.48726
599160.0000    9.04674
599200.0000    8.20093
599240.0000    8.55531
599280.0000    7.97179
599320.0000    8.65995
599360.0000    9.31574
599400.0000    9.14121
599440.0000   10.05768
599480.0000    9.61942
599520.0000   10.58365
599560.0000    9.44162
599600.0000    8.98648
599640.0000    9.15631
599680.0000    9.12316
599720.0000    8.56282
599760.0000    8.40387
599800.0000    8.39265
599840.0000    9.05518
599880.0000    8.23087
599920.0000   10.35861
599960.0000   10.79649
600000.0000   10.34746
600040.0000   12.33405
600080.0000   11.36497
600120.0000   11.09212
600160.0000   10.38508
600200.0000   10.48009
600240.0000   10.98681
600280.0000   11.82680
600320.0000   12.16479
600360.0000   11.55544
600400.0000   12.17177
600440.0000   11.41284
600480.0000   10.59758
600520.0000    9.67769
600560.0000    9.00651
600600.0000    9.12123
600640.0000    9.57321
600680.0000    9.10785
600720.0000    8.54600
600760.0000    8.15838
600800.0000    9.45013
600840.0000    8.34500
600880.0000    8.68065
600920.0000    7.89806
600960.0000    8.29058
601000.0000    8.78853
601040.0000    8.41570
601080.0000    8.33236
601120.0000    8.70313
601160.0000    8.72886
601200.0000    8.67883
601240.0000    8.75903
601280.0000    8.30970
601320.0000    7.60643
601360.0000    8.31087
601400.0000    8.36040
601440.0000    8.03293
601480.0000    8.35823
601520.0000    8.12435
601560.0000    8.80086
601600.0000    9.34705
601640.0000    8.34791
601680.0000    8.04416
601720.0000    8.31882
601760.0000    8.50638
601800.0000   10.05382
601840.0000    9.01743
601880.0000    9.29156
601920.0000    9.09244
601960.0000    8.87234
602000.0000    9.17607
602040.0000    9.82460
602080.0000    9.28893
602120.0000    8.84104
602160.0000    9.25165
602200.0000    9.27631
602240.0000    8.58723
602280.0000    9.13461
602320.0000    8.88988
602360.0000    8.63143
602400.0000   10.20736
602440.0000    9.04402
602480.0000    9.77831
602520.0000    9.73122
602560.0000    9.44640
602600.0000    9.87860
602640.0000    9.36888
602680.0000    8.77682
602720.0000    9.24504
602760.0000    9.79081
602800.0000    9.25866
602840.0000    8.65776
602880.0000    8.93820
602920.0000    9.31277
602960.0000    9.34824
603000.0000    9.78199
603040.0000    9.37422
603080.0000    9.54393
603120.0000    8.14181
603160.0000    8.87116
603200.0000    9.21582
603240.0000    9.14806
603280.0000    9.35921
603320.0000    9.36288
603360.0000    9.40538
603400.0000    9.24515
603440.0000    9.31734
603480.0000    8.96663
603520.0000    8.91120
603560.0000    8.54561
603600.0000    8.73760
603640.0000    8.26283
603680.0000    9.13649
603720.0000    8.57875
603760.0000    8.66769
603800.0000    8.90582
603840.0000    9.05103
603880.0000    9.68686
603920.0000    8.26414
603960.0000    9.14589
604000.0000    8.60018
604040.0000    9.79080
604080.0000   10.45618
604120.0000   10.52674
604160.0000   10.41711
604200.0000    9.26563
604240.0000    9.10223
604280.0000    8.53300
604320.0000    7.88240
604360.0000    9.19582
604400.0000    9.12722
604440.0000    7.76597
604480.0000    8.74949
604520.0000    8.08135
604560.0000    6.94980
604600.0000    7.72317
604640.0000    8.91153
604680.0000    8.89577
604720.0000    8.47589
604760.0000    8.69474
604800.0000    7.73131
604840.0000    7.94012
604880.0000    7.71160
604920.0000    7.52474
604960.0000    6.26081
605000.0000    6.79518
605040.0000    7.18186
605080.0000    7.29497
605120.0000    7.40458
605160.0000    7.73919
605200.0000    9.03348
605240.0000    8.99619
605280.0000    8.14948
605320.0000    8.59532
605360.0000    7.99332
605400.0000    8.90145
605440.0000    8.87130
605480.0000    9.60666
605520.0000    8.80804
605560.0000    8.89701
605600.0000    8.33443
605640.0000    9.06535
605680.0000    7.75517
605720.0000    8.74663
605760.0000    9.06146
605800.0000    9.33109
605840.0000    8.85832
605880.0000    8.22215
605920.0000    9.03090
605960.0000    8.99908
606000.0000    8.22451
606040.0000    9.33656
606080.0000    9.05890
606120.0000    9.44340
606160.0000    8.59392
606200.0000    9.68178
606240.0000    8.60284
606280.0000    9.10032
606320.0000    9.30214
606360.0000    9.17224
606400.0000    9.25134
606440.0000   10.63599
606480.0000   10.51252
606520.0000   10.57738
606560.0000   11.02808
606600.0000    9.84752
606640.0000   10.21804
606680.0000   10.95392
606720.0000    9.48370
606760.0000    9.84569
606800.0000    9.49609
606840.0000    9.58246
606880.0000   10.59618
606920.0000    9.36211
606960.0000   10.33492
607000.0000   10.16485
607040.0000   11.47294
607080.0000   10.69049
607120.0000   10.04442
607160.0000    9.94168
607200.0000    9.63789
607240.0000    9.56623
607280.0000   10.07153
607320.0000    9.01010
607360.0000    9.84999
607400.0000    9.81127
607440.0000    8.66318
607480.0000    9.68809
607520.0000    8.52600
607560.0000    9.25119
607600.0000    9.31877
607640.0000    9.03425
607680.0000    9.30265
607720.0000    9.19358
607760.0000    8.67105
607800.0000    9.06215
607840.0000    8.80089
607880.0000    9.14377
607920.0000    9.31194
607960.0000    9.24096
608000.0000    9.13689
608040.0000    8.75606
608080.0000    8.24840
608120.0000    7.85188
608160.0000    8.14458
608200.0000    8.36694
608240.0000    8.09718
608280.0000    9.11854
608320.0000    9.54262
608360.0000    9.82972
608400.0000    9.43463
608440.0000    9.12724
608480.0000    8.80585
608520.0000    9.64520
608560.0000    9.13360
608600.0000    8.60356
608640.0000    8.62254
608680.0000    8.82328
608720.0000    9.12694
608760.0000    8.60120
608800.0000    8.63586
608840.0000    9.37212
608880.0000    8.60621
608920.0000    8.32354
608960.0000    8.35071
609000.0000    8.62736
609040.0000    8.60513
609080.0000    8.99307
609120.0000    9.71638
609160.0000    9.15419
609200.0000    8.34420
609240.0000    8.85228
609280.0000    8.85200
609320.0000    9.56035
609360.0000    8.18489
609400.0000   10.02649
609440.0000    9.16265
609480.0000    8.05353
609520.0000    9.79118
609560.0000    8.64234
609600.0000    8.16817
609640.0000    8.50925
609680.0000    9.17058
609720.0000    9.57669
609760.0000    8.81986
609800.0000   10.00314
609840.0000    9.68853
609880.0000    8.85378
609920.0000    9.27170
609960.0000    9.51748
610000.0000    9.06319
610040.0000    9.85622
610080.0000    8.78125
610120.0000    8.86638
610160.0000    9.31861
610200.0000    8.88782
610240.0000    8.27547
610280.0000    8.44917
610320.0000    8.86007
610360.0000    9.55659
610400.0000    9.20209
610440.0000    9.30212
610480.0000    8.94484
610520.0000   10.19492
610560.0000    9.14115
610600.0000    9.14766
610640.0000    9.63175
610680.0000    9.68308
610720.0000    9.91441
610760.0000    9.54491
610800.0000    9.67092
610840.0000    9.00488
610880.0000    7.81965
610920.0000    8.33865
610960.0000    8.44156
611000.0000    8.59618
611040.0000    9.99925
611080.0000    8.54340
611120.0000    9.20595
611160.0000    9.59007
611200.0000    8.99513
611240.0000    8.84966
611280.0000    8.68109
611320.0000    8.88607
611360.0000    8.13064
611400.0000    8.85147
611440.0000    7.56096
611480.0000    8.92808
611520.0000    8.62981
611560.0000    8.52493
611600.0000    8.81385
611640.0000    7.60959
611680.0000    8.23028
611720.0000    8.55047
611760.0000    8.53185
611800.0000    8.23058
611840.0000    8.33855
611880.0000    7.96701
611920.0000    8.71125
611960.0000    8.11184
612000.0000    8.83369
612040.0000    8.52322
612080.0000    9.15940
612120.0000    9.01315
612160.0000    9.18485
612200.0000    9.54286
612240.0000    9.70164
612280.0000    9.75015
612320.0000    8.29592
612360.0000    9.50028
612400.0000    8.52736
612440.0000    9.25497
612480.0000    8.09272
612520.0000    8.34232
612560.0000    8.92463
612600.0000    8.31257
612640.0000    8.27825
612680.0000    8.95749
612720.0000    8.92258
612760.0000    9.35517
612800.0000    8.98869
612840.0000   10.00206
612880.0000    8.66804
612920.0000    9.19354
612960.0000    8.56806
613000.0000    8.60187
613040.0000    8.62538
613080.0000    8.56401
613120.0000    9.55423
613160.0000    9.08459
613200.0000    8.14241
613240.0000    8.90946
613280.0000   10.26249
613320.0000    8.32789
613360.0000    7.92072
613400.0000    8.37154
613440.0000    8.73408
613480.0000    8.74759
613520.0000    8.18443
613560.0000    8.17202
613600.0000    8.87127
613640.0000    9.14627
613680.0000    8.97480
613720.0000    8.26325
613760.0000    9.10348
613800.0000    7.97606
613840.0000    8.58909
613880.0000    8.39311
613920.0000    8.96743
613960.0000    8.30035
614000.0000    8.64854
614040.0000    8.43994
614080.0000    8.13866
614120.0000    8.77464
614160.0000    8.21770
614200.0000    8.70778
614240.0000    8.41483
614280.0000    8.11566
614320.0000    8.64702
614360.0000    7.45557
614400.0000    8.09600
614440.0000    7.53950
614480.0000    8.09779
614520.0000    8.17736
614560.0000    9.06553
614600.0000    9.05471
614640.0000    7.86009
614680.0000    8.85415
614720.0000    8.95040
614760.0000    9.64381
614800.0000    9.29779
614840.0000    7.89550
614880.0000    8.89882
614920.0000    8.31469
614960.0000    9.38759
615000.0000    8.32769
615040.0000    8.64009
615080.0000    8.26995
615120.0000    8.23114
615160.0000    8.68396
615200.0000    8.85069
615240.0000    9.38407
615280.0000    8.23936
615320.0000    8.63838
615360.0000    8.69053
615400.0000    8.38234
615440.0000    8.55672
615480.0000    8.64625
615520.0000    8.72489
615560.0000    8.92492
615600.0000    8.76654
615640.0000    9.15811
615680.0000    9.53688
615720.0000    9.32387
615760.0000    9.11603
615800.0000    8.73624
615840.0000    9.16273
615880.0000    8.72265
615920.0000    9.08898
615960.0000    8.93023
616000.0000    8.89672
616040.0000    8.36866
616080.0000    8.81745
616120.0000    8.38612
616160.0000    9.59085
616200.0000    9.26106
616240.0000    9.84015
616280.0000    9.37479
616320.0000    8.73529
616360.0000    9.28732
616400.0000    9.42225
616440.0000    8.94820
616480.0000    9.25585
616520.0000    9.25841
616560.0000    8.95014
616600.0000    9.94170
616640.0000    8.48311
616680.0000    9.40315
616720.0000    8.20767
616760.0000    9.42048
616800.0000    9.25852
616840.0000    9.04998
616880.0000    8.28922
616920.0000    8.65277
616960.0000    7.83810
617000.0000    8.49642
617040.0000    8.54178
617080.0000    8.76787
617120.0000    9.51394
617160.0000    9.38078
617200.0000    9.39055
617240.0000    8.94981
617280.0000    9.27226
617320.0000    8.33376
617360.0000    8.41389
617400.0000    9.08175
617440.0000    9.07756
617480.0000    9.45697
617520.0000    8.76367
617560.0000    8.77461
617600.0000    8.26116
617640.0000    7.89681
617680.0000    7.82706
617720.0000    7.91117
617760.0000    8.41005
617800.0000    8.94454
617840.0000    8.83519
617880.0000    8.51204
617920.0000    8.04919
617960.0000    7.65268
618000.0000    8.89899
618040.0000    8.65558
618080.0000    8.20705
618120.0000    8.16013
618160.0000    9.07772
618200.0000    8.00385
618240.0000    8.80330
618280.0000    8.53048
618320.0000    8.98613
618360.0000    8.49607
618400.0000    8.47682
618440.0000    8.50463
618480.0000    8.68913
618520.0000    8.45083
618560.0000    8.40049
618600.0000    9.02010
618640.0000    8.75081
618680.0000    8.97780
618720.0000    8.47740
618760.0000    8.69341
618800.0000    8.87527
618840.0000    8.81104
618880.0000    8.04162
618920.0000    8.60152
618960.0000    7.91688
619000.0000    7.84537
619040.0000    7.75686
619080.0000    8.20237
619120.0000    8.76238
619160.0000    8.46599
619200.0000    8.73936
619240.0000    8.83862
619280.0000    8.18252
619320.0000    9.55735
619360.0000    9.39321
619400.0000    9.34129
619440.0000    8.16548
619480.0000    8.38802
619520.0000    8.63036
619560.0000    9.69703
619600.0000   10.20055
619640.0000    9.90850
619680.0000    8.61946
619720.0000    8.80108
619760.0000    8.01232
619800.0000    7.73132
619840.0000    9.75630
619880.0000   10.16310
619920.0000   10.11946
619960.0000    9.29221
620000.0000    8.84418
620040.0000    9.32470
620080.0000    9.55000
620120.0000    8.61279
620160.0000    9.09128
620200.0000    9.08733
620240.0000   10.47811
620280.0000    8.26548
620320.0000    8.28495
620360.0000    8.60802
620400.0000    8.79698
620440.0000    9.01891
620480.0000    9.16776
620520.0000   10.33656
620560.0000   10.27501
620600.0000    8.83409
620640.0000    8.91510
620680.0000    8.85038
620720.0000    9.86527
620760.0000    9.47551
620800.0000    9.97686
620840.0000   10.12161
620880.0000    9.93725
620920.0000   10.01756
620960.0000   10.19100
621000.0000   10.29349
621040.0000   10.75883
621080.0000    9.53070
621120.0000    9.31933
621160.0000    9.67607
621200.0000   10.33973
621240.0000    9.36212
621280.0000    9.10711
621320.0000    9.54839
621360.0000   10.33304
621400.0000   11.07197
621440.0000    9.91756
621480.0000   10.20723
621520.0000    9.40759
621560.0000    8.54037
621600.0000    7.72044
621640.0000    9.43772
621680.0000    8.40347
621720.0000    8.46837
621760.0000    9.14652
621800.0000   11.02764
621840.0000    9.91124
621880.0000    8.88552
621920.0000    8.68803
621960.0000    8.28426
622000.0000    8.59132
622040.0000    6.91820
622080.0000    8.72752
622120.0000    9.61994
622160.0000    8.97716
622200.0000    9.30605
622240.0000    8.64705
622280.0000    8.69949
622320.0000    7.85462
622360.0000    7.68987
622400.0000    7.59104
622440.0000    6.83515
622480.0000    6.25490
622520.0000    7.26663
622560.0000    7.30484
622600.0000    7.72098
622640.0000    6.91115
622680.0000    8.47939
622720.0000    8.78347
622760.0000   10.15840
622800.0000   11.38162
622840.0000    9.61172
622880.0000   10.66282
622920.0000   10.83050
622960.0000   10.03727
623000.0000   10.21211
623040.0000    9.52915
623080.0000    8.93351
623120.0000    9.01344
623160.0000    8.58137
623200.0000    8.37652
623240.0000    8.10536
623280.0000    9.51961
623320.0000    9.72869
623360.0000    9.88043
623400.0000    9.72986
623440.0000   10.53454
623480.0000    9.96695
623520.0000    9.76537
623560.0000    9.44886
623600.0000   10.10160
623640.0000   10.33154
623680.0000   11.57119
623720.0000   11.25215
623760.0000   10.37911
623800.0000   10.15561
623840.0000    8.66786
623880.0000    8.18953
623920.0000    8.92772
623960.0000    8.51782
624000.0000    9.44744
624040.0000    8.85689
624080.0000    8.00239
624120.0000    8.31493
624160.0000    9.35566
624200.0000   10.19813
624240.0000   10.21014
624280.0000   10.82421
624320.0000   10.24138
624360.0000   10.08961
624400.0000    9.79589
624440.0000    9.53236
624480.0000    9.36918
624520.0000    9.74376
624560.0000    8.12517
624600.0000    8.21194
624640.0000    8.75176
624680.0000    8.29091
624720.0000   10.33846
624760.0000    9.07647
624800.0000    9.05325
624840.0000    9.86311
624880.0000    8.39654
624920.0000   10.00992
624960.0000    8.90830
625000.0000    8.69011
625040.0000    9.59865
625080.0000   10.63615
625120.0000   10.80688
625160.0000    9.01297
625200.0000    9.78005
625240.0000    9.66856
625280.0000   10.04612
625320.0000    9.88800
625360.0000    8.57494
625400.0000    7.92320
625440.0000    7.40331
625480.0000    8.06514
625520.0000    9.59119
625560.0000    8.58068
625600.0000    9.70427
625640.0000    8.15556
625680.0000    9.86577
625720.0000   10.24437
625760.0000    8.89722
625800.0000    8.22436
625840.0000   11.26521
625880.0000   10.02796
625920.0000    9.28721
625960.0000    8.61502
626000.0000    9.15833
626040.0000    9.28803
626080.0000    7.45120
626120.0000    8.95214
626160.0000    9.03076
626200.0000    7.87035
626240.0000    8.63764
626280.0000    8.79320
626320.0000    8.33033
626360.0000    8.39898
626400.0000    8.28434
626440.0000    8.03538
626480.0000    9.26356
626520.0000    8.94895
626560.0000    9.82193
626600.0000   11.55891
626640.0000    9.29748
626680.0000   10.45482
626720.0000    8.85934
626760.0000    9.51945
626800.0000    8.29909
626840.0000    8.28385
626880.0000    8.86514
626920.0000    7.91816
626960.0000    8.76004
627000.0000    8.19388
627040.0000    8.50829
627080.0000   10.00793
627120.0000    9.53957
627160.0000    9.83022
627200.0000    9.70504
627240.0000    9.63831
627280.0000    9.17081
627320.0000    9.34404
627360.0000    8.89624
627400.0000    6.96383
627440.0000    7.17201
627480.0000    7.78073
627520.0000    7.68078
627560.0000    8.33115
627600.0000    7.85261
627640.0000    9.52086
627680.0000    8.55092
627720.0000    8.55006
627760.0000    9.99167
627800.0000    9.99614
627840.0000    9.36880
627880.0000    9.06673
627920.0000    9.08362
627960.0000    9.72145
628000.0000    8.51651
628040.0000    8.31180
628080.0000    9.19803
628120.0000    8.40422
628160.0000    9.30729
628200.0000    7.92909
628240.0000    7.42388
628280.0000    7.90244
628320.0000    6.93838
628360.0000    8.51593
628400.0000    8.57347
628440.0000    8.06602
628480.0000    8.70346
628520.0000    6.82159
628560.0000    6.84420
628600.0000    5.37066
628640.0000    6.99075
628680.0000    6.94321
628720.0000    8.00384
628760.0000    7.74333
628800.0000   10.17532
628840.0000    9.46067
628880.0000   10.08480
628920.0000   10.35646
628960.0000   10.08178
629000.0000    8.84588
629040.0000    9.50711
629080.0000    7.79139
629120.0000    9.36016
629160.0000    8.69243
629200.0000    9.01081
629240.0000    9.90361
629280.0000    8.46100
629320.0000    7.41979
629360.0000    7.92523
629400.0000    8.44257
629440.0000   10.11188
629480.0000    8.43659
629520.0000    7.30613
629560.0000    8.32025
629600.0000    9.82132
629640.0000   10.69913
629680.0000   10.37094
629720.0000    9.20350
629760.0000   10.19986
629800.0000    8.33073
629840.0000    7.34731
629880.0000    6.87680
629920.0000    7.46476
629960.0000    6.52744
630000.0000    6.95810
630040.0000    5.38835
630080.0000    6.03215
630120.0000    6.81807
630160.0000    5.28004
630200.0000    6.29505
630240.0000    6.83027
630280.0000    7.32705
630320.0000    8.76489
630360.0000    7.80686
630400.0000    9.06247
630440.0000    7.78531
630480.0000    6.33763
630520.0000    7.64833
630560.0000    7.34377
630600.0000    7.29999
630640.0000    7.66561
630680.0000    9.55654
630720.0000    8.91207
630760.0000    8.89645
630800.0000    9.62072
630840.0000    9.57811
630880.0000    9.07170
630920.0000    9.28535
630960.0000   10.61076
631000.0000    9.55241
631040.0000    8.97700
631080.0000    9.30561
631120.0000    9.29753
631160.0000    9.65026
631200.0000    9.24348
631240.0000    8.50159
631280.0000    7.43131
631320.0000    7.84814
631360.0000    7.04180
631400.0000    7.62342
631440.0000    8.33365
631480.0000    7.94148
631520.0000    9.18628
631560.0000    8.27083
631600.0000    8.36953
631640.0000    6.95818
631680.0000    7.13340
631720.0000    6.76087
631760.0000    7.67341
631800.0000    8.14386
631840.0000    7.48415
631880.0000    7.97060
631920.0000    6.94178
631960.0000    8.40898
632000.0000    9.49516
632040.0000   10.91438
632080.0000   11.00398
632120.0000    9.13585
632160.0000    8.30131
632200.0000    9.07607
632240.0000    8.94147
632280.0000    8.23121
632320.0000    8.57101
632360.0000    8.79696
632400.0000    8.71261
632440.0000   10.24063
632480.0000    9.17782
632520.0000   10.21213
632560.0000   10.23424
632600.0000    9.64778
632640.0000    9.99709
632680.0000   10.06162
632720.0000    9.16889
632760.0000   10.21484
632800.0000   10.87184
632840.0000   10.30857
632880.0000    9.71278
632920.0000    9.02387
632960.0000    8.73669
633000.0000    8.16957
633040.0000    7.47439
633080.0000    7.97905
633120.0000    8.13479
633160.0000    6.64248
633200.0000    8.65321
633240.0000    8.53287
633280.0000    8.40120
633320.0000    8.99608
633360.0000    8.42672
633400.0000    8.89629
633440.0000    8.99562
633480.0000    7.67141
633520.0000    8.23276
633560.0000    6.38309
633600.0000    8.05033
633640.0000    9.32158
633680.0000    8.61194
633720.0000    9.75189
633760.0000    9.48509
633800.0000    8.67927
633840.0000    7.80208
633880.0000    7.87159
633920.0000    8.18161
633960.0000    9.26130
634000.0000    8.71252
634040.0000    9.41364
634080.0000    7.87445
634120.0000    8.23859
634160.0000    9.62509
634200.0000    9.14006
634240.0000    9.69969
634280.0000    8.76089
634320.0000    7.42442
634360.0000    7.28467
634400.0000    7.88650
634440.0000    7.58740
634480.0000    6.97500
634520.0000    8.37851
634560.0000    8.42686
634600.0000    9.04773
634640.0000   10.42207
634680.0000    9.69403
634720.0000   10.28527
634760.0000    8.41988
634800.0000    7.61956
634840.0000    7.12917
634880.0000    8.98800
634920.0000    9.90300
634960.0000    8.76613
635000.0000    7.68038
635040.0000    9.28445
635080.0000    7.79543
635120.0000    9.85119
635160.0000    9.03600
635200.0000   10.04078
635240.0000   10.73093
635280.0000   10.16426
635320.0000    9.67993
635360.0000    9.05709
635400.0000    9.91920
635440.0000   10.07152
635480.0000   10.88379
635520.0000   11.16170
635560.0000   11.03156
635600.0000    8.45210
635640.0000    8.32767
635680.0000   10.55990
635720.0000    9.01975
635760.0000    8.63064
635800.0000    9.25429
635840.0000    8.96316
635880.0000    7.49205
635920.0000    8.33450
635960.0000    9.88076
636000.0000   10.42839
636040.0000    9.92297
636080.0000    9.86076
636120.0000   10.13669
636160.0000   10.68095
636200.0000    9.71126
636240.0000   10.58566
636280.0000   12.15206
636320.0000   10.71502
636360.0000   10.16323
636400.0000   11.08637
636440.0000   10.28668
636480.0000    9.90247
636520.0000   11.82223
636560.0000   12.34916
636600.0000   12.43380
636640.0000   12.27926
636680.0000   12.18376
636720.0000   10.95106
636760.0000   11.53881
636800.0000   10.94361
636840.0000   12.51692
636880.0000   12.09120
636920.0000   11.93092
636960.0000   12.58441
637000.0000   11.01306
637040.0000   10.48662
637080.0000   11.22470
637120.0000   11.45849
637160.0000   12.36897
637200.0000   11.59247
637240.0000   10.40154
637280.0000   11.44198
637320.0000   11.42353
637360.0000    9.81582
637400.0000    9.57030
637440.0000    8.84728
637480.0000   10.16454
637520.0000   10.45215
637560.0000    8.53716
637600.0000    8.41646
637640.0000    7.61007
637680.0000    8.44934
637720.0000    9.96179
637760.0000    8.63998
637800.0000    7.24237
637840.0000    7.67346
637880.0000    9.82730
637920.0000    9.38549
637960.0000    9.46941
638000.0000    8.50889
638040.0000    7.19548
638080.0000    8.34905
638120.0000    8.73748
638160.0000    9.21620
638200.0000    7.76348
638240.0000    7.75161
638280.0000    7.76676
638320.0000    8.18020
638360.0000    9.22412
638400.0000    9.04699
638440.0000    8.53085
638480.0000    8.86237
638520.0000   10.16291
638560.0000    8.46226
638600.0000    9.75951
638640.0000   10.22803
638680.0000    9.76769
638720.0000   10.25708
638760.0000   10.02986
638800.0000    9.44854
638840.0000    8.34381
638880.0000    8.98634
638920.0000   11.34848
638960.0000   10.91576
639000.0000   11.50075
639040.0000    9.98344
639080.0000   10.01250
639120.0000    9.39823
639160.0000    8.53356
639200.0000    9.00422
639240.0000    7.65631
639280.0000    8.76594
639320.0000    8.68074
639360.0000    9.10480
639400.0000    9.52631
639440.0000   10.03644
639480.0000    9.82627
639520.0000    9.35805
639560.0000    9.41300
639600.0000    9.79095
639640.0000    8.08266
639680.0000    8.50072
639720.0000    7.80986
639760.0000    7.30661
639800.0000    9.10914
639840.0000    9.33995
639880.0000    9.58611
639920.0000    9.83360
639960.0000    9.06008
640000.0000    9.74720
640040.0000    8.66899
640080.0000    7.76299
640120.0000    8.49902
640160.0000    8.57131
640200.0000    5.64110
640240.0000    8.59979
640280.0000    6.75747
640320.0000    8.82152
640360.0000    9.18063
640400.0000    7.79875
640440.0000    8.23056
640480.0000    9.95490
640520.0000    9.01608
640560.0000    9.49781
640600.0000    9.01008
640640.0000    9.69117
640680.0000   10.46551
640720.0000   10.25581
640760.0000   11.10573
640800.0000    9.65609
640840.0000    9.18867
640880.0000   10.15668
640920.0000    9.49232
640960.0000    9.54113
641000.0000   10.24691
641040.0000   11.08381
641080.0000   10.53193
641120.0000    9.02157
641160.0000   10.04631
641200.0000   10.20615
641240.0000   10.97690
641280.0000   11.13275
641320.0000    9.50255
641360.0000    9.69894
641400.0000    9.41746
641440.0000    8.48561
641480.0000    8.25565
641520.0000    8.78520
641560.0000    9.19499
641600.0000    8.72814
641640.0000    9.13926
641680.0000    9.23923
641720.0000   10.82146
641760.0000   11.51946
641800.0000   10.93022
641840.0000    8.94509
641880.0000   10.21637
641920.0000    9.75491
641960.0000    9.86566
642000.0000    9.86837
642040.0000   11.35565
642080.0000   11.03821
642120.0000    9.46447
642160.0000    8.92149
642200.0000    9.84592
642240.0000   10.56468
642280.0000   11.02130
642320.0000    9.61211
642360.0000    9.27898
642400.0000   10.48892
642440.0000    9.64444
642480.0000    9.71995
642520.0000   10.24753
642560.0000   11.92085
642600.0000   12.27204
642640.0000   10.57307
642680.0000   11.03141
642720.0000   12.01410
642760.0000   13.26162
642800.0000   11.08619
642840.0000   10.66973
642880.0000   11.42683
642920.0000   10.79083
642960.0000   10.86820
643000.0000   10.42701
643040.0000   10.63181
643080.0000   10.23193
643120.0000    8.68276
643160.0000    8.37211
643200.0000    8.35632
643240.0000    9.41950
643280.0000   11.25260
643320.0000   11.19603
643360.0000   11.26600
643400.0000   10.65672
643440.0000    9.95468
643480.0000   10.67465
643520.0000    9.55492
643560.0000    8.26740
643600.0000    8.86267
643640.0000    9.67628
643680.0000    9.23934
643720.0000   10.57271
643760.0000   10.16062
643800.0000   10.95340
643840.0000    9.42131
643880.0000    8.79856
643920.0000    9.11777
643960.0000    9.17825
644000.0000    9.50020
644040.0000    9.76391
644080.0000   10.03596
644120.0000    9.48822
644160.0000   10.72041
644200.0000   10.33898
644240.0000   11.66045
644280.0000   11.70362
644320.0000   11.08698
644360.0000   11.08228
644400.0000    9.24398
644440.0000    8.80017
644480.0000    9.51458
644520.0000    8.45639
644560.0000   10.71001
644600.0000   12.16427
644640.0000    9.73157
644680.0000   12.04993
644720.0000   11.03787
644760.0000   10.73109
644800.0000   11.02128
644840.0000   11.63447
644880.0000    9.49623
644920.0000    8.95897
644960.0000    9.57332
645000.0000   10.10928
645040.0000   10.55569
645080.0000    9.49748
645120.0000    9.06976
645160.0000    9.42266
645200.0000    9.54181
645240.0000    8.95736
645280.0000    8.22764
645320.0000    7.92152
645360.0000    8.76834
645400.0000    8.33696
645440.0000    9.68572
645480.0000    9.30544
645520.0000    9.21582
645560.0000    8.18359
645600.0000    9.16385
645640.0000    9.61852
645680.0000    9.38958
645720.0000   10.35614
645760.0000    9.61719
645800.0000   10.38293
645840.0000    9.74284
645880.0000   10.29102
645920.0000    9.74874
645960.0000   10.22104
646000.0000   10.09933
646040.0000   10.00932
646080.0000    9.67692
646120.0000    8.42189
646160.0000    8.98410
646200.0000    9.41904
646240.0000    9.71858
646280.0000   10.31180
646320.0000    8.69531
646360.0000    8.13198
646400.0000    7.40088
646440.0000    8.30159
646480.0000    8.38741
646520.0000    9.38468
646560.0000    8.36647
646600.0000    8.37236
646640.0000    7.85135
646680.0000    9.98648
646720.0000   10.08334
646760.0000    8.88627
646800.0000    9.08220
646840.0000    8.97900
646880.0000    8.54769
646920.0000    9.20603
646960.0000    9.46767
647000.0000    8.28698
647040.0000    7.87680
647080.0000    8.46001
647120.0000    9.07408
647160.0000    8.37242
647200.0000    8.58239
647240.0000    8.19744
647280.0000    9.34583
647320.0000    8.20560
647360.0000    9.40435
647400.0000    8.71362
647440.0000    9.85551
647480.0000    9.67180
647520.0000    9.25231
647560.0000    9.80394
647600.0000   10.33184
647640.0000   10.69404
647680.0000   10.44196
647720.0000   11.13699
647760.0000    9.58548
647800.0000    8.90312
647840.0000    8.67559
647880.0000    9.65073
647920.0000   10.81496
647960.0000    9.40176
648000.0000    9.60109
648040.0000    9.05941
648080.0000    9.09172
648120.0000   10.45596
648160.0000    9.69269
648200.0000    9.90430
648240.0000    9.98109
648280.0000   10.32633
648320.0000    9.98466
648360.0000   10.67213
648400.0000   12.15969
648440.0000   10.54939
648480.0000    8.75662
648520.0000    9.93410
648560.0000    9.91848
648600.0000    8.54207
648640.0000    7.54986
648680.0000    8.19404
648720.0000    8.96534
648760.0000    7.03664
648800.0000    8.00303
648840.0000    8.39980
648880.0000    7.79952
648920.0000    7.83359
648960.0000    8.69000
649000.0000    8.99421
649040.0000    8.87852
649080.0000    8.96231
649120.0000   10.19385
649160.0000    9.20890
649200.0000   10.23290
649240.0000    9.76032
649280.0000   10.43821
649320.0000    9.05631
649360.0000    9.77598
649400.0000   10.22452
649440.0000   10.32059
649480.0000    9.18258
649520.0000    9.03437
649560.0000    8.07814
649600.0000    8.95006
649640.0000    8.34847
649680.0000    8.39833
649720.0000    8.19560
649760.0000    9.22052
649800.0000    9.18886
649840.0000    8.81200
649880.0000    9.13773
649920.0000    8.84280
649960.0000    9.30278
650000.0000    9.65698
650040.0000   10.14358
650080.0000    8.63689
650120.0000    8.66940
650160.0000   11.04679
650200.0000    9.93978
650240.0000    9.41821
650280.0000   10.54984
650320.0000   10.45291
650360.0000    9.07515
650400.0000    9.52309
650440.0000   10.22790
650480.0000    9.65762
650520.0000    9.19093
650560.0000    8.95475
650600.0000    9.08666
650640.0000    9.54498
650680.0000    9.99000
650720.0000   10.24277
650760.0000   10.29243
650800.0000   10.22747
650840.0000    8.20413
650880.0000    8.28029
650920.0000    9.15026
650960.0000    9.42532
651000.0000    8.27158
651040.0000    8.29427
651080.0000    7.97693
651120.0000    7.28564
651160.0000    7.10299
651200.0000    6.72820
651240.0000    7.28559
651280.0000    8.24607
651320.0000    8.25508
651360.0000    7.32213
651400.0000    7.68404
651440.0000    8.63052
651480.0000    8.07190
651520.0000    7.31936
651560.0000    8.58090
651600.0000    7.88788
651640.0000    8.00828
651680.0000    7.27733
651720.0000    7.40195
651760.0000    7.28534
651800.0000    7.27881
651840.0000    6.78377
651880.0000    8.00133
651920.0000    9.26864
651960.0000    8.62692
652000.0000    8.55243
652040.0000    8.70502
652080.0000    8.84486
652120.0000    7.50458
652160.0000    7.41933
652200.0000    6.43456
652240.0000    7.38926
652280.0000    6.94592
652320.0000    7.71583
652360.0000    7.26629
652400.0000    8.31513
652440.0000    8.99664
652480.0000    7.63741
652520.0000    7.82384
652560.0000    7.66488
652600.0000    8.69915
652640.0000    8.54344
652680.0000    7.15685
652720.0000    7.65163
652760.0000    7.40223
652800.0000    8.96332
652840.0000    9.43244
652880.0000    9.14825
652920.0000    8.51674
652960.0000    8.33101
653000.0000    7.31672
653040.0000    7.14774
653080.0000    7.55004
653120.0000    7.38133
653160.0000    8.47373
653200.0000    7.75174
653240.0000    8.21142
653280.0000    7.64133
653320.0000    7.37927
653360.0000    7.38738
653400.0000    7.46754
653440.0000    7.90700
653480.0000    7.44716
653520.0000    7.98125
653560.0000    7.66991
653600.0000    6.80440
653640.0000    7.92594
653680.0000    6.71613
653720.0000    7.96426
653760.0000    8.09225
653800.0000    7.61890
653840.0000    7.36413
653880.0000    8.03407
653920.0000    6.89234
653960.0000    6.54470
654000.0000    6.79788
654040.0000    7.24396
654080.0000    7.16389
654120.0000    7.06727
654160.0000    8.16145
654200.0000    7.59032
654240.0000    7.99096
654280.0000    7.11589
654320.0000    7.07036
654360.0000    8.21545
654400.0000    7.78849
654440.0000    8.22157
654480.0000    8.40511
654520.0000    8.27888
654560.0000    9.26999
654600.0000    8.91769
654640.0000    7.78362
654680.0000    8.07783
654720.0000    8.41098
654760.0000    8.24667
654800.0000    8.58633
654840.0000    8.32736
654880.0000    8.63733
654920.0000    8.91368
654960.0000    9.05033
655000.0000    8.22526
655040.0000    9.06481
655080.0000    9.39012
655120.0000    8.46315
655160.0000    7.61625
655200.0000    8.44887
655240.0000    7.99484
655280.0000    8.08792
655320.0000    8.29650
655360.0000    8.11113
655400.0000    8.90129
655440.0000    9.09077
655480.0000    9.41953
655520.0000    8.52708
655560.0000    8.28797
655600.0000    9.24088
655640.0000    9.45686
655680.0000    9.87064
655720.0000    8.59871
655760.0000    8.92843
655800.0000    8.96357
655840.0000    8.85390
655880.0000    8.77652
655920.0000    8.57510
655960.0000    8.40535
656000.0000    8.57577
656040.0000    8.39371
656080.0000    7.45449
656120.0000    7.62715
656160.0000    8.33815
656200.0000    7.41648
656240.0000    8.10086
656280.0000    8.38840
656320.0000    8.28705
656360.0000    8.59978
656400.0000    9.15709
656440.0000    9.34409
656480.0000    8.08773
656520.0000    8.20588
656560.0000    8.30879
656600.0000    7.80926
656640.0000    8.10183
656680.0000    7.84105
656720.0000    8.16752
656760.0000    8.19674
656800.0000    8.82911
656840.0000    7.96127
656880.0000    7.99727
656920.0000    8.57380
656960.0000    8.26749
657000.0000    8.28532
657040.0000    7.37968
657080.0000    8.55222
657120.0000    9.61621
657160.0000    9.27105
657200.0000    8.69639
657240.0000    8.15201
657280.0000    7.30464
657320.0000    8.90849
657360.0000    8.51885
657400.0000    9.30444
657440.0000    8.21457
657480.0000    9.18463
657520.0000    8.86110
657560.0000    8.83236
657600.0000    8.62955
657640.0000    8.49737
657680.0000    8.43192
657720.0000    9.17399
657760.0000    8.44930
657800.0000    8.60155
657840.0000    8.27078
657880.0000    8.77280
657920.0000    8.41484
657960.0000    7.70836
658000.0000    7.45607
658040.0000    8.36864
658080.0000    8.26082
658120.0000    8.06803
658160.0000    8.92614
658200.0000    8.33089
658240.0000    8.00210
658280.0000    8.13549
658320.0000    8.67417
658360.0000    8.40552
658400.0000    8.82355
658440.0000    8.42691
658480.0000    8.15244
658520.0000    9.38637
658560.0000    9.06739
658600.0000    8.20644
658640.0000    9.38359
658680.0000    8.10046
658720.0000    9.05593
658760.0000    7.50261
658800.0000    8.21463
658840.0000    8.49570
658880.0000    7.70090
658920.0000    7.43809
658960.0000    8.08327
659000.0000    9.46936
659040.0000    9.05951
659080.0000   10.32927
659120.0000    9.75471
659160.0000    9.71332
659200.0000    9.01903
659240.0000    9.85788
659280.0000    9.05013
659320.0000    9.27913
659360.0000    9.28580
659400.0000    9.97794
659440.0000    9.16240
659480.0000    8.24137
659520.0000    8.68186
659560.0000    8.10040
659600.0000    8.07191
659640.0000    7.22893
659680.0000    9.08152
659720.0000    8.89925
659760.0000    8.24264
659800.0000    8.12519
659840.0000    7.95583
659880.0000    7.89614
659920.0000    8.70025
659960.0000    8.27452
660000.0000    8.98936
660040.0000    8.27050
660080.0000    7.78498
660120.0000    9.26979
660160.0000    8.41785
660200.0000    8.28629
660240.0000    8.36912
660280.0000    8.18453
660320.0000    8.52648
660360.0000    8.87836
660400.0000    8.95607
660440.0000    8.85010
660480.0000    7.76251
660520.0000    8.64018
660560.0000    8.20834
660600.0000    9.43342
660640.0000    9.07007
660680.0000    9.50969
660720.0000    8.92581
660760.0000    8.28152
660800.0000    7.84314
660840.0000    8.92720
660880.0000    8.82077
660920.0000    8.57806
660960.0000    9.00947
661000.0000    8.77725
661040.0000    8.86656
661080.0000    7.23899
661120.0000    7.98515
661160.0000    8.34943
661200.0000    8.51288
661240.0000    8.04716
661280.0000    8.14287
661320.0000    7.86948
661360.0000    9.00395
661400.0000    8.94343
661440.0000    8.52604
661480.0000    9.28929
661520.0000    9.11915
661560.0000    8.71107
661600.0000    8.68503
661640.0000    9.21392
661680.0000    8.56329
661720.0000    9.18965
661760.0000    8.72710
661800.0000    8.36231
661840.0000    8.43475
661880.0000    8.65748
661920.0000    7.14045
661960.0000    7.56709
662000.0000    6.99733
662040.0000    7.24352
662080.0000    8.29667
662120.0000    8.10598
662160.0000    8.75118
662200.0000    8.95381
662240.0000    9.73561
662280.0000    9.61517
662320.0000   10.04188
662360.0000    9.70383
662400.0000   10.32670
662440.0000   10.25549
662480.0000    9.72194
662520.0000    9.93976
662560.0000    8.44272
662600.0000    9.15942
662640.0000    9.25620
662680.0000    9.08026
662720.0000   10.27789
662760.0000    9.54143
662800.0000   10.10818
662840.0000   10.83540
662880.0000   10.70207
662920.0000    9.76467
662960.0000   10.88508
663000.0000   10.41190
663040.0000   10.04780
663080.0000   10.82106
663120.0000   10.35403
663160.0000    9.77804
663200.0000   10.22743
663240.0000   10.09513
663280.0000    9.65215
663320.0000    9.31445
663360.0000    9.02446
663400.0000    8.40520
663440.0000    8.47728
663480.0000    8.64547
663520.0000    8.24548
663560.0000    7.25791
663600.0000    8.16048
663640.0000    8.08890
663680.0000    9.28036
663720.0000    9.22493
663760.0000    8.99939
663800.0000    9.51799
663840.0000    9.63070
663880.0000    8.91396
663920.0000    8.21378
663960.0000    8.45689
664000.0000    8.41707
664040.0000    7.49340
664080.0000    7.53202
664120.0000    8.07748
664160.0000    9.30023
664200.0000    8.67848
664240.0000    6.52980
664280.0000    7.35584
664320.0000    8.94286
664360.0000    8.81691
664400.0000    8.22737
664440.0000    8.03199
664480.0000    8.32347
664520.0000    8.51277
664560.0000    8.24800
664600.0000    8.17616
664640.0000    8.15188
664680.0000    6.71801
664720.0000    8.08011
664760.0000    8.71682
664800.0000    8.29428
664840.0000    8.53964
664880.0000    7.91255
664920.0000    8.92825
664960.0000    7.21515
665000.0000    7.17802
665040.0000    8.77326
665080.0000    8.63402
665120.0000    8.03082
665160.0000    6.77420
665200.0000    7.32878
665240.0000    8.78040
665280.0000    7.65647
665320.0000    9.18022
665360.0000    8.56132
665400.0000    8.34936
665440.0000    9.68521
665480.0000    9.05528
665520.0000    9.23020
665560.0000    8.79981
665600.0000    7.81084
665640.0000    9.09075
665680.0000    9.57397
665720.0000    8.65276
665760.0000    8.87913
665800.0000    8.99006
665840.0000    8.80083
665880.0000    8.07909
665920.0000    8.07240
665960.0000    6.49046
666000.0000    7.49657
666040.0000    7.92246
666080.0000    8.09490
666120.0000    7.02093
666160.0000    8.35880
666200.0000    8.20642
666240.0000    8.65173
666280.0000    8.16497
666320.0000    7.22927
666360.0000    6.83611
666400.0000    6.06678
666440.0000    5.97272
666480.0000    6.04224
666520.0000    6.92374
666560.0000    7.06000
666600.0000    7.33899
666640.0000    8.21512
666680.0000    7.80467
666720.0000    9.01431
666760.0000    7.23014
666800.0000    9.55583
666840.0000    9.66844
666880.0000    8.21772
666920.0000    8.72338
666960.0000    8.33970
667000.0000    9.01441
667040.0000    7.58003
667080.0000    8.63184
667120.0000    8.24510
667160.0000    7.02442
667200.0000    8.08875
667240.0000    6.46695
667280.0000    7.67061
667320.0000    9.05458
667360.0000    9.29165
667400.0000    8.36840
667440.0000    8.16517
667480.0000    8.71217
667520.0000    8.40655
667560.0000    7.85359
667600.0000    8.95865
667640.0000    8.44664
667680.0000    8.00608
667720.0000    8.37595
667760.0000    8.45112
667800.0000    8.76200
667840.0000    8.70976
667880.0000    7.83496
667920.0000    8.02497
667960.0000    7.48000
668000.0000    7.30457
668040.0000    6.90871
668080.0000    7.32209
668120.0000    9.32760
668160.0000    7.47687
668200.0000    7.04529
668240.0000    8.33154
668280.0000    9.31208
668320.0000    9.61891
668360.0000    8.79802
668400.0000    9.13948
668440.0000    8.42718
668480.0000    8.11086
668520.0000    8.33715
668560.0000    8.90468
668600.0000    8.91077
668640.0000    8.60978
668680.0000    7.38740
668720.0000    6.87068
668760.0000    7.84210
668800.0000    7.17717
668840.0000    8.14714
668880.0000    8.85126
668920.0000    8.24924
668960.0000    7.82229
669000.0000    8.60537
669040.0000    6.92233
669080.0000    7.89349
669120.0000    8.66634
669160.0000    8.44019
669200.0000    8.39577
669240.0000    9.59746
669280.0000    8.34233
669320.0000    9.16624
669360.0000    9.04993
669400.0000    9.71647
669440.0000    8.88726
669480.0000    9.11933
669520.0000    7.97032
669560.0000    8.45558
669600.0000    8.38781
669640.0000    9.13684
669680.0000    8.94156
669720.0000    7.60847
669760.0000    8.46773
669800.0000    7.95886
669840.0000    8.09544
669880.0000    8.88978
669920.0000    7.83985
669960.0000    7.81178
670000.0000    8.54264
670040.0000    7.58085
670080.0000    7.67074
670120.0000    8.32361
670160.0000    7.81959
670200.0000    7.97138
670240.0000    7.99899
670280.0000    8.30922
670320.0000    7.98449
670360.0000    8.50578
670400.0000    8.78209
670440.0000    9.45706
670480.0000    8.63241
670520.0000    8.50749
670560.0000    8.53523
670600.0000    8.15424
670640.0000    8.18890
670680.0000    8.94197
670720.0000    8.60391
670760.0000    8.50551
670800.0000    7.47943
670840.0000    7.66930
670880.0000    7.77789
670920.0000    8.19917
670960.0000    9.38195
671000.0000    9.33887
671040.0000    9.10374
671080.0000    8.88402
671120.0000    8.23853
671160.0000    9.11280
671200.0000    9.50291
671240.0000    8.23005
671280.0000    9.62119
671320.0000    9.70554
671360.0000    9.41521
671400.0000    8.76377
671440.0000   10.35326
671480.0000    9.30293
671520.0000    8.11572
671560.0000    7.65260
671600.0000    8.55901
671640.0000    8.82775
671680.0000    7.68715
671720.0000    7.48569
671760.0000    8.65668
671800.0000    8.11564
671840.0000    9.27266
671880.0000    9.13191
671920.0000    9.85050
671960.0000    8.29386
672000.0000    7.79719
672040.0000    7.61842
672080.0000    7.96356
672120.0000    7.99898
672160.0000    7.45340
672200.0000    7.69346
672240.0000    7.67975
672280.0000    6.79025
672320.0000    6.96868
672360.0000    7.14987
672400.0000    7.75644
672440.0000    7.77153
672480.0000    7.20094
672520.0000    7.26566
672560.0000    6.97311
672600.0000    6.95073
672640.0000    6.99993
672680.0000    6.67048
672720.0000    7.10850
672760.0000    7.71433
672800.0000    7.21189
672840.0000    7.31945
672880.0000    6.72394
672920.0000    7.00171
672960.0000    7.39049
673000.0000    6.89518
673040.0000    7.25728
673080.0000    8.93884
673120.0000    8.38311
673160.0000    8.02448
673200.0000    8.91172
673240.0000    8.35814
673280.0000    7.99552
673320.0000    8.48715
673360.0000    8.02075
673400.0000    8.66647
673440.0000    8.37178
673480.0000    8.21642
673520.0000    8.40306
673560.0000    8.46681
673600.0000    8.77607
673640.0000    7.88989
673680.0000    8.20371
673720.0000    9.81775
673760.0000   10.04771
673800.0000    9.23653
673840.0000    8.35216
673880.0000    9.47253
673920.0000    9.09109
673960.0000    9.03655
674000.0000    8.19689
674040.0000    8.76081
674080.0000    8.98248
674120.0000    7.64789
674160.0000    7.14826
674200.0000    8.85792
674240.0000   10.01311
674280.0000   10.19412
674320.0000    8.90569
674360.0000    7.45870
674400.0000    6.18870
674440.0000    7.21729
674480.0000    5.24520
674520.0000    6.78731
674560.0000    6.28761
674600.0000    7.26982
674640.0000    7.40500
674680.0000    7.21967
674720.0000    7.44760
674760.0000    8.16571
674800.0000    8.90331
674840.0000    8.79744
674880.0000    9.55494
674920.0000    8.67214
674960.0000    7.79308
675000.0000    8.03335
675040.0000    8.27206
675080.0000    7.69783
675120.0000    8.33022
675160.0000    8.39337
675200.0000    9.62043
675240.0000    8.74992
675280.0000    8.89765
675320.0000    8.30844
675360.0000    8.30105
675400.0000    8.77335
675440.0000    9.46684
675480.0000    8.72861
675520.0000    9.26240
675560.0000    9.62669
675600.0000   10.04960
675640.0000    8.82047
675680.0000    9.47577
675720.0000    9.03523
675760.0000    9.22163
675800.0000    8.35154
675840.0000    8.75071
675880.0000    9.03535
675920.0000    9.31495
675960.0000    8.39832
676000.0000    8.31504
676040.0000    8.48460
676080.0000    8.43672
676120.0000    8.34843
676160.0000    8.37978
676200.0000    8.92594
676240.0000    8.19766
676280.0000    7.50037
676320.0000    8.15658
676360.0000    7.68070
676400.0000    8.89562
676440.0000    7.22091
676480.0000    8.61201
676520.0000    8.89380
676560.0000    8.70232
676600.0000    9.10733
676640.0000    7.92376
676680.0000    9.23218
676720.0000    7.73365
676760.0000    8.12806
676800.0000    7.95943
676840.0000    7.50997
676880.0000    7.97483
676920.0000    8.07066
676960.0000    9.00012
677000.0000    8.36815
677040.0000    7.87306
677080.0000    9.02775
677120.0000    8.67421
677160.0000    8.48726
677200.0000    7.29777
677240.0000    7.91749
677280.0000    9.40662
677320.0000    8.79826
677360.0000    8.99121
677400.0000    8.42131
677440.0000    9.20411
677480.0000    8.51795
677520.0000    7.94143
677560.0000    9.12202
677600.0000    8.80631
677640.0000    8.84980
677680.0000    9.43151
677720.0000    9.47735
677760.0000    9.45752
677800.0000    8.92007
677840.0000    9.61800
677880.0000    9.28868
677920.0000    8.94787
677960.0000    9.16415
678000.0000    9.41016
678040.0000    7.60082
678080.0000    8.15834
678120.0000    6.89030
678160.0000    6.22422
678200.0000    6.93620
678240.0000    7.21739
678280.0000    6.66620
678320.0000    7.32525
678360.0000    6.90699
678400.0000    8.06664
678440.0000    6.91982
678480.0000    7.27892
678520.0000    7.83107
678560.0000    7.52151
678600.0000    7.82228
678640.0000    7.61540
678680.0000    7.87131
678720.0000    7.90486
678760.0000    8.04747
678800.0000    8.28397
678840.0000    7.29176
678880.0000    7.36137
678920.0000    7.83997
678960.0000    7.87873
679000.0000    7.09116
679040.0000    5.86043
679080.0000    7.38404
679120.0000    7.55657
679160.0000    6.85243
679200.0000    7.84400
679240.0000    7.55344
679280.0000    7.58420
679320.0000    8.65298
679360.0000    8.77213
679400.0000    9.10554
679440.0000    8.77113
679480.0000    8.57037
679520.0000    8.93759
679560.0000    8.10159
679600.0000    8.71261
679640.0000    8.03637
679680.0000    7.73469
679720.0000    7.00655
679760.0000    7.50687
679800.0000    7.29920
679840.0000    7.42829
679880.0000    7.57122
679920.0000    7.59186
679960.0000    7.25161
680000.0000    7.59628
680040.0000    8.25384
680080.0000    8.30744
680120.0000    8.73234
680160.0000    8.20968
680200.0000    7.89408
680240.0000    7.74674
680280.0000    8.26398
680320.0000    9.37028
680360.0000    8.78840
680400.0000    9.48255
680440.0000   10.23725
680480.0000   10.24686
680520.0000   10.52162
680560.0000    9.17787
680600.0000    9.49636
680640.0000   10.03947
680680.0000   10.38417
680720.0000    9.97758
680760.0000    9.54909
680800.0000    8.89964
680840.0000    8.82931
680880.0000    8.72355
680920.0000    7.74699
680960.0000    9.27836
681000.0000    8.48626
681040.0000    9.54081
681080.0000    8.11216
681120.0000    8.83797
681160.0000    8.67551
681200.0000    9.53379
681240.0000    7.37157
681280.0000    8.30805
681320.0000    8.53826
681360.0000    8.27215
681400.0000    8.27717
681440.0000    7.77267
681480.0000    7.50376
681520.0000    8.12631
681560.0000    7.81697
681600.0000    8.54120
681640.0000    8.66390
681680.0000    8.59279
681720.0000    8.16382
681760.0000    8.30497
681800.0000    8.02756
681840.0000    9.15986
681880.0000    8.10623
681920.0000    7.85919
681960.0000    6.75443
682000.0000    8.04664
682040.0000    7.71762
682080.0000    7.40313
682120.0000    7.65667
682160.0000    7.99454
682200.0000    8.08980
682240.0000    6.46470
682280.0000    8.25307
682320.0000    6.90261
682360.0000    8.25317
682400.0000    9.32202
682440.0000    8.82421
682480.0000    9.09205
682520.0000    8.23018
682560.0000    8.35094
682600.0000    7.27682
682640.0000    7.72721
682680.0000    7.70254
682720.0000    8.22331
682760.0000    7.92798
682800.0000    8.46872
682840.0000    8.41547
682880.0000    7.97893
682920.0000    8.27783
682960.0000    8.42110
683000.0000    7.97364
683040.0000    8.29522
683080.0000    8.91907
683120.0000    8.04148
683160.0000    7.60920
683200.0000    8.87314
683240.0000    7.63296
683280.0000    8.10655
683320.0000    7.66923
683360.0000    8.40692
683400.0000    8.23908
683440.0000    8.25612
683480.0000    7.63752
683520.0000    8.44250
683560.0000    8.35996
683600.0000    7.12460
683640.0000    8.25001
683680.0000    7.92668
683720.0000    7.99064
683760.0000    8.93547
683800.0000    8.78261
683840.0000    8.85459
683880.0000    8.88622
683920.0000    8.04605
683960.0000    8.59631
684000.0000    7.95981
684040.0000    7.36725
684080.0000    8.40453
684120.0000    8.18757
684160.0000    8.28248
684200.0000    8.30139
684240.0000    8.64897
684280.0000    8.89774
684320.0000    8.26427
684360.0000    8.67325
684400.0000    9.32906
684440.0000    9.30724
684480.0000    9.25629
684520.0000    8.90221
684560.0000    9.47939
684600.0000    9.55382
684640.0000    9.34267
684680.0000    7.91523
684720.0000    8.58040
684760.0000    8.89735
684800.0000    9.21966
684840.0000    8.89826
684880.0000    9.24323
684920.0000    8.76628
684960.0000    8.41650
685000.0000    8.27917
685040.0000    8.64373
685080.0000    7.81885
685120.0000    8.69627
685160.0000    8.57651
685200.0000    8.94174
685240.0000    8.46279
685280.0000    8.36190
685320.0000    8.13232
685360.0000    8.44137
685400.0000    8.20048
685440.0000    8.29669
685480.0000    8.46337
685520.0000    8.94755
685560.0000    7.70855
685600.0000    8.77790
685640.0000    7.94940
685680.0000    9.08060
685720.0000    9.16346
685760.0000    9.70505
685800.0000    9.20680
685840.0000    9.71760
685880.0000    8.69848
685920.0000    8.64690
685960.0000    9.30070
686000.0000    8.66654
686040.0000    9.66778
686080.0000    9.88755
686120.0000   10.43064
686160.0000    9.81058
686200.0000    9.26488
686240.0000    9.63522
686280.0000   10.42977
686320.0000    8.72862
686360.0000   10.51783
686400.0000   10.44609
686440.0000    9.83481
686480.0000   10.18698
686520.0000   10.15063
686560.0000   11.77098
686600.0000   10.86947
686640.0000   10.55174
686680.0000    9.45448
686720.0000    9.80468
686760.0000   10.99285
686800.0000   10.33337
686840.0000   10.95545
686880.0000   11.00203
686920.0000   11.08024
686960.0000   11.07426
687000.0000   10.07267
687040.0000    9.49713
687080.0000   10.74536
687120.0000    9.76895
687160.0000   10.34447
687200.0000   10.80998
687240.0000   11.13009
687280.0000   11.29428
687320.0000   10.19505
687360.0000    9.98430
687400.0000    9.40443
687440.0000    9.28960
687480.0000    9.37419
687520.0000   10.33007
687560.0000    9.60244
687600.0000    9.45503
687640.0000   10.15324
687680.0000    9.47839
687720.0000   11.23588
687760.0000   10.05482
687800.0000    9.80741
687840.0000    9.15376
687880.0000   10.40405
687920.0000    9.72850
687960.0000    9.99354
688000.0000    8.61754
688040.0000    8.87906
688080.0000    9.14364
688120.0000    9.05381
688160.0000    8.41968
688200.0000    9.05325
688240.0000   10.38052
688280.0000   10.23892
688320.0000    9.06498
688360.0000    9.39902
688400.0000   10.20265
688440.0000    8.88650
688480.0000    9.34289
688520.0000    9.25158
688560.0000    9.40840
688600.0000    8.49844
688640.0000   10.58275
688680.0000    9.93036
688720.0000   10.06714
688760.0000   10.40048
688800.0000    9.28921
688840.0000    9.51823
688880.0000   10.21445
688920.0000    9.66440
688960.0000   10.19121
689000.0000    9.77035
689040.0000   10.25080
689080.0000   10.33909
689120.0000   11.11061
689160.0000   10.61559
689200.0000   10.59175
689240.0000   10.85835
689280.0000   10.87637
689320.0000   11.15925
689360.0000   10.63365
689400.0000    9.97508
689440.0000    8.81125
689480.0000   10.34775
689520.0000    9.73116
689560.0000   10.28324
689600.0000   10.92300
689640.0000   10.00469
689680.0000    9.86462
689720.0000   10.00885
689760.0000    9.81277
689800.0000    9.02378
689840.0000    7.56863
689880.0000    8.92710
689920.0000    8.88495
689960.0000    9.73347
690000.0000    9.20306
690040.0000    8.89672
690080.0000    9.59839
690120.0000    8.92333
690160.0000    9.10489
690200.0000    9.39217
690240.0000   10.13820
690280.0000    9.46963
690320.0000    9.72795
690360.0000    9.42833
690400.0000    7.90787
690440.0000    7.84400
690480.0000    8.21160
690520.0000    7.59841
690560.0000    8.69997
690600.0000    8.65684
690640.0000    8.30130
690680.0000    9.25332
690720.0000    8.33127
690760.0000    8.80745
690800.0000    8.30078
690840.0000    7.40535
690880.0000    8.69498
690920.0000    8.26659
690960.0000    8.27201
691000.0000    8.32592
691040.0000    7.80620
691080.0000    8.79590
691120.0000    8.23596
691160.0000    7.98172
691200.0000    9.12103
691240.0000    7.35929
691280.0000    7.97730
691320.0000    8.57692
691360.0000    8.12935
691400.0000    8.83489
691440.0000    8.37756
691480.0000    8.08209
691520.0000    9.12311
691560.0000    8.27236
691600.0000    8.53532
691640.0000    8.16244
691680.0000    9.24804
691720.0000    8.96791
691760.0000    9.69893
691800.0000    9.24696
691840.0000    9.51394
691880.0000    9.69370
691920.0000   11.02430
691960.0000   10.23233
692000.0000    9.98294
692040.0000   10.64653
692080.0000    9.08307
692120.0000   10.01709
692160.0000    9.85638
692200.0000   10.13599
692240.0000    9.74660
692280.0000    9.36401
692320.0000    8.66698
692360.0000    8.71291
692400.0000    8.87100
692440.0000    8.41139
692480.0000    8.88756
692520.0000    9.12690
692560.0000    9.07059
692600.0000    9.53516
692640.0000    9.14873
692680.0000    9.28324
692720.0000    9.92585
692760.0000    9.74412
692800.0000    9.10326
692840.0000    8.28757
692880.0000    8.31905
692920.0000    8.52677
692960.0000    7.81988
693000.0000    8.65871
693040.0000    8.15213
693080.0000    8.79523
693120.0000    9.07281
693160.0000    8.95936
693200.0000    8.82717
693240.0000    7.80906
693280.0000    7.02902
693320.0000    7.73788
693360.0000    7.69441
693400.0000    7.92405
693440.0000    9.15156
693480.0000    8.10098
693520.0000    9.07040
693560.0000    7.81067
693600.0000    8.66640
693640.0000    8.75817
693680.0000    9.63170
693720.0000    9.17802
693760.0000    9.52849
693800.0000   10.05725
693840.0000    9.78533
693880.0000    8.78664
693920.0000    9.00797
693960.0000    9.22587
694000.0000    9.46973
694040.0000    9.54148
694080.0000    9.66840
694120.0000    9.50206
694160.0000    9.20308
694200.0000   10.25253
694240.0000    8.92792
694280.0000    8.95592
694320.0000    8.59241
694360.0000    8.09036
694400.0000    8.35945
694440.0000    9.34015
694480.0000    9.42568
694520.0000    9.99861
694560.0000   10.55069
694600.0000    9.59465
694640.0000    9.39035
694680.0000   10.36074
694720.0000   10.10155
694760.0000    9.63446
694800.0000    9.40704
694840.0000    9.44146
694880.0000    8.56628
694920.0000    8.52835
694960.0000    8.54330
695000.0000    8.30968
695040.0000    9.88285
695080.0000    9.32896
695120.0000    9.37078
695160.0000    9.06079
695200.0000    9.13190
695240.0000    8.81952
695280.0000    9.99018
695320.0000    9.03526
695360.0000    8.51792
695400.0000    8.59425
695440.0000    8.14398
695480.0000    8.97081
695520.0000    9.89709
695560.0000    8.98577
695600.0000    9.20311
695640.0000    9.65472
695680.0000    9.45085
695720.0000    9.22229
695760.0000    8.21092
695800.0000    9.35989
695840.0000    8.47180
695880.0000    8.00858
695920.0000    9.43612
695960.0000    8.87194
696000.0000    9.37388
696040.0000    9.58879
696080.0000    8.81438
696120.0000    8.50574
696160.0000    8.21838
696200.0000    8.22828
696240.0000    8.22853
696280.0000    8.73309
696320.0000    7.58634
696360.0000    7.86656
696400.0000    7.66795
696440.0000    7.39751
696480.0000    8.00792
696520.0000    8.42171
696560.0000    9.35507
696600.0000    8.22811
696640.0000    8.65247
696680.0000    7.95601
696720.0000    8.15076
696760.0000    7.82078
696800.0000    8.55568
696840.0000    7.98988
696880.0000    8.78831
696920.0000   10.13810
696960.0000    9.17264
697000.0000    9.36061
697040.0000    8.65044
697080.0000    9.58441
697120.0000    9.63609
697160.0000    9.26714
697200.0000    9.00692
697240.0000    8.42417
697280.0000    9.19221
697320.0000    8.38549
697360.0000    8.88396
697400.0000    8.61310
697440.0000    8.80704
697480.0000    8.90972
697520.0000    8.35633
697560.0000    8.57097
697600.0000    9.86030
697640.0000    9.43830
697680.0000    8.85243
697720.0000    9.19453
697760.0000   10.00906
697800.0000    8.98613
697840.0000    8.70162
697880.0000    8.06185
697920.0000    8.52010
697960.0000    7.97994
698000.0000    8.62987
698040.0000    8.89034
698080.0000    8.24876
698120.0000    8.62085
698160.0000    8.72931
698200.0000    7.92055
698240.0000    9.36181
698280.0000    8.71766
698320.0000    8.84455
698360.0000    8.02969
698400.0000    8.30769
698440.0000    8.44919
698480.0000    9.39750
698520.0000    8.52572
698560.0000    8.52365
698600.0000    7.56767
698640.0000    8.51006
698680.0000    8.93797
698720.0000    7.70763
698760.0000    8.34676
698800.0000    8.21687
698840.0000    8.89006
698880.0000    8.84456
698920.0000    8.17270
698960.0000    8.95095
699000.0000    8.23556
[truncated: 173,079 more chars]
