# Supplementary material for: Comment on 'Valid molecular dynamics simulations of human hemoglobin require a surprisingly large box size'
Source: eLife. 2019 Jun 20;8:e44718. doi: 10.7554/eLife.44718 (PMC6586461; doi:10.7554/eLife.44718)
Supplement: Figure 1—source data 1. — The zip archive contains a README file describing which source files correspond to the different panels. [file elife-44718-fig1-data1.zip › figure1/panel_C/90A/d/proj.xvg]

@ autoscale onread none
@ with g0
@ g0 on
@ title "projection on eigenvectors (nm)"
@ xaxis  label "Time (ps)"
@ world xmin 0
@ world xmax 1e+06
@ world ymin -9.12267
@ world ymax 5.87938
@ view xmin 0.15
@ view xmax 0.85
@ view ymin 0.15
@ view ymax 0.85
@ yaxis  label "vec 1"
@ xaxis tick major 250000
@ xaxis tick minor 125000
@ xaxis ticklabel start type spec
@ xaxis ticklabel start -0
@ yaxis tick major 5
@ yaxis tick minor 2.5
@ yaxis ticklabel start type spec
@ yaxis ticklabel start -5
@ zeroxaxis bar on
@ zeroxaxis bar linestyle 3
    0.0000   -5.08866
   40.0000   -4.90451
   80.0000   -5.03176
  120.0000   -4.80738
  160.0000   -5.08065
  200.0000   -5.55271
  240.0000   -4.82104
  280.0000   -6.02053
  320.0000   -5.01209
  360.0000   -5.42975
  400.0000   -4.69544
  440.0000   -5.49130
  480.0000   -5.87665
  520.0000   -5.19034
  560.0000   -5.79862
  600.0000   -6.31201
  640.0000   -5.91874
  680.0000   -5.49546
  720.0000   -5.99492
  760.0000   -6.08153
  800.0000   -5.81999
  840.0000   -6.51024
  880.0000   -5.99914
  920.0000   -6.47258
  960.0000   -7.33411
 1000.0000   -6.62276
 1040.0000   -6.83634
 1080.0000   -6.08383
 1120.0000   -5.16607
 1160.0000   -5.82853
 1200.0000   -5.56562
 1240.0000   -5.69269
 1280.0000   -5.39631
 1320.0000   -5.42801
 1360.0000   -5.39179
 1400.0000   -5.28489
 1440.0000   -5.53410
 1480.0000   -5.16869
 1520.0000   -4.60966
 1560.0000   -4.64412
 1600.0000   -5.28648
 1640.0000   -4.90503
 1680.0000   -4.99392
 1720.0000   -5.33857
 1760.0000   -5.79343
 1800.0000   -5.47117
 1840.0000   -5.40959
 1880.0000   -5.74783
 1920.0000   -5.66713
 1960.0000   -5.38601
 2000.0000   -5.48140
 2040.0000   -5.03273
 2080.0000   -5.45842
 2120.0000   -5.42446
 2160.0000   -5.63664
 2200.0000   -5.31530
 2240.0000   -5.17858
 2280.0000   -4.97214
 2320.0000   -5.90908
 2360.0000   -6.00733
 2400.0000   -4.95204
 2440.0000   -4.37588
 2480.0000   -4.86045
 2520.0000   -4.75918
 2560.0000   -5.77806
 2600.0000   -5.35558
 2640.0000   -4.45654
 2680.0000   -4.43401
 2720.0000   -5.77664
 2760.0000   -5.41235
 2800.0000   -5.19248
 2840.0000   -4.75532
 2880.0000   -5.31725
 2920.0000   -5.20544
 2960.0000   -4.91495
 3000.0000   -4.40395
 3040.0000   -5.24903
 3080.0000   -5.02588
 3120.0000   -4.88317
 3160.0000   -5.01557
 3200.0000   -5.86451
 3240.0000   -5.40555
 3280.0000   -5.33128
 3320.0000   -5.84265
 3360.0000   -4.89049
 3400.0000   -6.41858
 3440.0000   -6.30116
 3480.0000   -6.75060
 3520.0000   -7.09712
 3560.0000   -5.08656
 3600.0000   -5.60787
 3640.0000   -5.44739
 3680.0000   -5.07307
 3720.0000   -6.02064
 3760.0000   -6.11826
 3800.0000   -5.01245
 3840.0000   -5.51876
 3880.0000   -5.89546
 3920.0000   -5.75994
 3960.0000   -5.77752
 4000.0000   -6.17442
 4040.0000   -6.47646
 4080.0000   -5.34204
 4120.0000   -5.65358
 4160.0000   -5.45630
 4200.0000   -5.91164
 4240.0000   -6.47057
 4280.0000   -6.68767
 4320.0000   -6.01370
 4360.0000   -5.58976
 4400.0000   -6.49557
 4440.0000   -5.76498
 4480.0000   -5.47509
 4520.0000   -6.24838
 4560.0000   -6.45273
 4600.0000   -6.67721
 4640.0000   -6.37928
 4680.0000   -6.01376
 4720.0000   -6.08495
 4760.0000   -5.51037
 4800.0000   -6.34172
 4840.0000   -6.20918
 4880.0000   -6.46088
 4920.0000   -5.01788
 4960.0000   -5.09523
 5000.0000   -5.63113
 5040.0000   -6.00396
 5080.0000   -5.85003
 5120.0000   -6.13478
 5160.0000   -6.01928
 5200.0000   -5.04305
 5240.0000   -5.24823
 5280.0000   -5.37398
 5320.0000   -5.98091
 5360.0000   -5.37269
 5400.0000   -6.06019
 5440.0000   -5.76764
 5480.0000   -6.33552
 5520.0000   -4.79901
 5560.0000   -5.42410
 5600.0000   -4.39353
 5640.0000   -5.96527
 5680.0000   -5.70494
 5720.0000   -5.70078
 5760.0000   -5.98772
 5800.0000   -6.12837
 5840.0000   -5.72423
 5880.0000   -5.37848
 5920.0000   -5.86636
 5960.0000   -5.33077
 6000.0000   -5.30558
 6040.0000   -6.29744
 6080.0000   -5.48406
 6120.0000   -5.80895
 6160.0000   -5.36233
 6200.0000   -5.16087
 6240.0000   -5.76808
 6280.0000   -5.94236
 6320.0000   -6.07591
 6360.0000   -5.74803
 6400.0000   -5.91483
 6440.0000   -6.32982
 6480.0000   -6.60031
 6520.0000   -6.39662
 6560.0000   -5.21272
 6600.0000   -6.51919
 6640.0000   -5.23237
 6680.0000   -4.37215
 6720.0000   -4.86191
 6760.0000   -5.74223
 6800.0000   -5.36086
 6840.0000   -5.38693
 6880.0000   -6.13069
 6920.0000   -5.32095
 6960.0000   -5.28694
 7000.0000   -4.95711
 7040.0000   -5.49766
 7080.0000   -4.34315
 7120.0000   -4.33320
 7160.0000   -4.40448
 7200.0000   -4.99576
 7240.0000   -5.59092
 7280.0000   -5.25351
 7320.0000   -6.29123
 7360.0000   -5.14194
 7400.0000   -5.32493
 7440.0000   -5.09234
 7480.0000   -5.54337
 7520.0000   -5.26591
 7560.0000   -6.10743
 7600.0000   -5.99859
 7640.0000   -5.79858
 7680.0000   -5.26957
 7720.0000   -4.61843
 7760.0000   -5.55692
 7800.0000   -5.35287
 7840.0000   -5.36040
 7880.0000   -5.79004
 7920.0000   -4.49046
 7960.0000   -6.11084
 8000.0000   -5.82125
 8040.0000   -4.90288
 8080.0000   -5.04809
 8120.0000   -4.90444
 8160.0000   -4.69220
 8200.0000   -4.82855
 8240.0000   -4.96922
 8280.0000   -4.72714
 8320.0000   -5.54245
 8360.0000   -4.29808
 8400.0000   -5.33015
 8440.0000   -5.33410
 8480.0000   -4.61184
 8520.0000   -5.10659
 8560.0000   -6.25958
 8600.0000   -6.06423
 8640.0000   -5.83975
 8680.0000   -5.38611
 8720.0000   -5.50428
 8760.0000   -5.44854
 8800.0000   -5.50898
 8840.0000   -4.89762
 8880.0000   -4.68847
 8920.0000   -5.29783
 8960.0000   -6.08096
 9000.0000   -5.16725
 9040.0000   -5.38454
 9080.0000   -5.08887
 9120.0000   -6.08112
 9160.0000   -4.66341
 9200.0000   -4.67420
 9240.0000   -4.76360
 9280.0000   -4.49890
 9320.0000   -4.39448
 9360.0000   -4.72075
 9400.0000   -6.05578
 9440.0000   -5.64440
 9480.0000   -4.58261
 9520.0000   -4.59009
 9560.0000   -5.55458
 9600.0000   -5.79580
 9640.0000   -5.71558
 9680.0000   -5.76811
 9720.0000   -5.53226
 9760.0000   -4.54816
 9800.0000   -4.85381
 9840.0000   -5.77121
 9880.0000   -4.91567
 9920.0000   -5.15180
 9960.0000   -5.56087
10000.0000   -5.81263
10040.0000   -5.63961
10080.0000   -4.92974
10120.0000   -5.37886
10160.0000   -5.30407
10200.0000   -6.15404
10240.0000   -5.40297
10280.0000   -4.99022
10320.0000   -5.38122
10360.0000   -5.24358
10400.0000   -5.54083
10440.0000   -6.07662
10480.0000   -5.43844
10520.0000   -4.56023
10560.0000   -4.77820
10600.0000   -5.34628
10640.0000   -5.46761
10680.0000   -5.57330
10720.0000   -5.40656
10760.0000   -4.97646
10800.0000   -5.99580
10840.0000   -5.42805
10880.0000   -6.23738
10920.0000   -5.54130
10960.0000   -5.74359
11000.0000   -5.74184
11040.0000   -5.24555
11080.0000   -5.66351
11120.0000   -5.34449
11160.0000   -5.61510
11200.0000   -5.77970
11240.0000   -5.13199
11280.0000   -5.16782
11320.0000   -5.12704
11360.0000   -6.12966
11400.0000   -6.05710
11440.0000   -4.91044
11480.0000   -5.54164
11520.0000   -4.88161
11560.0000   -4.99240
11600.0000   -5.29272
11640.0000   -5.35730
11680.0000   -6.15952
11720.0000   -6.07652
11760.0000   -5.41389
11800.0000   -6.08537
11840.0000   -6.08637
11880.0000   -5.96589
11920.0000   -6.12166
11960.0000   -6.12698
12000.0000   -6.25427
12040.0000   -6.69088
12080.0000   -6.04541
12120.0000   -6.03361
12160.0000   -5.25112
12200.0000   -6.44310
12240.0000   -5.75349
12280.0000   -5.18161
12320.0000   -5.20176
12360.0000   -6.20312
12400.0000   -5.93676
12440.0000   -5.81664
12480.0000   -5.72675
12520.0000   -6.10543
12560.0000   -6.12542
12600.0000   -6.03080
12640.0000   -5.37797
12680.0000   -5.56614
12720.0000   -5.20189
12760.0000   -5.24443
12800.0000   -5.21522
12840.0000   -5.22459
12880.0000   -5.65968
12920.0000   -5.30294
12960.0000   -4.93087
13000.0000   -4.88155
13040.0000   -5.23337
13080.0000   -5.14283
13120.0000   -5.46169
13160.0000   -4.53832
13200.0000   -5.30622
13240.0000   -5.41649
13280.0000   -5.29077
13320.0000   -5.59535
13360.0000   -5.02573
13400.0000   -5.21967
13440.0000   -5.92557
13480.0000   -5.36944
13520.0000   -5.82745
13560.0000   -4.96710
13600.0000   -4.25016
13640.0000   -5.28340
13680.0000   -5.91401
13720.0000   -5.61892
13760.0000   -5.45751
13800.0000   -6.27650
13840.0000   -4.96280
13880.0000   -5.92835
13920.0000   -5.98517
13960.0000   -5.29716
14000.0000   -5.31146
14040.0000   -5.43687
14080.0000   -4.73858
14120.0000   -5.64424
14160.0000   -6.21377
14200.0000   -7.07910
14240.0000   -6.12732
14280.0000   -6.42991
14320.0000   -6.12192
14360.0000   -5.62432
14400.0000   -5.44590
14440.0000   -6.17256
14480.0000   -6.16817
14520.0000   -6.25726
14560.0000   -6.65921
14600.0000   -6.56118
14640.0000   -7.45703
14680.0000   -7.15423
14720.0000   -6.36771
14760.0000   -6.24859
14800.0000   -5.84981
14840.0000   -6.41869
14880.0000   -6.03107
14920.0000   -6.16368
14960.0000   -5.52250
15000.0000   -5.73887
15040.0000   -5.70468
15080.0000   -5.52933
15120.0000   -6.17646
15160.0000   -6.45009
15200.0000   -6.39909
15240.0000   -6.44961
15280.0000   -5.32380
15320.0000   -6.34320
15360.0000   -5.35987
15400.0000   -5.84464
15440.0000   -6.25285
15480.0000   -6.46058
15520.0000   -6.47662
15560.0000   -5.73572
15600.0000   -5.21393
15640.0000   -6.13315
15680.0000   -6.01090
15720.0000   -6.89567
15760.0000   -6.29074
15800.0000   -7.27425
15840.0000   -6.41339
15880.0000   -6.02216
15920.0000   -6.72514
15960.0000   -5.76669
16000.0000   -6.03442
16040.0000   -6.74093
16080.0000   -5.78529
16120.0000   -5.33507
16160.0000   -6.52364
16200.0000   -5.93823
16240.0000   -5.88131
16280.0000   -6.87926
16320.0000   -5.48267
16360.0000   -6.86347
16400.0000   -6.22306
16440.0000   -5.90572
16480.0000   -5.55229
16520.0000   -5.84543
16560.0000   -6.41037
16600.0000   -6.18279
16640.0000   -5.70245
16680.0000   -6.04353
16720.0000   -5.81671
16760.0000   -6.03150
16800.0000   -5.75204
16840.0000   -4.67770
16880.0000   -5.56746
16920.0000   -5.83839
16960.0000   -6.05362
17000.0000   -6.21846
17040.0000   -6.48739
17080.0000   -5.83180
17120.0000   -5.56543
17160.0000   -6.83011
17200.0000   -7.39301
17240.0000   -6.50287
17280.0000   -6.03695
17320.0000   -6.39054
17360.0000   -6.17488
17400.0000   -6.77552
17440.0000   -6.06712
17480.0000   -5.91300
17520.0000   -5.80492
17560.0000   -7.21838
17600.0000   -6.72382
17640.0000   -6.32339
17680.0000   -5.90236
17720.0000   -6.10306
17760.0000   -6.29561
17800.0000   -5.24507
17840.0000   -6.50430
17880.0000   -6.05244
17920.0000   -5.17475
17960.0000   -5.60354
18000.0000   -5.18452
18040.0000   -6.16421
18080.0000   -5.85370
18120.0000   -5.80701
18160.0000   -6.27443
18200.0000   -5.75910
18240.0000   -6.02132
18280.0000   -4.58502
18320.0000   -5.43257
18360.0000   -5.77920
18400.0000   -5.48391
18440.0000   -4.54408
18480.0000   -5.33212
18520.0000   -5.41478
18560.0000   -6.04415
18600.0000   -5.35148
18640.0000   -5.87944
18680.0000   -6.00409
18720.0000   -5.98130
18760.0000   -5.96821
18800.0000   -5.57666
18840.0000   -5.86352
18880.0000   -6.35582
18920.0000   -5.31344
18960.0000   -6.45370
19000.0000   -6.33201
19040.0000   -6.79937
19080.0000   -5.69688
19120.0000   -5.99926
19160.0000   -5.56172
19200.0000   -5.24920
19240.0000   -5.52363
19280.0000   -5.81132
19320.0000   -5.34845
19360.0000   -5.99004
19400.0000   -5.98179
19440.0000   -5.51341
19480.0000   -6.19011
19520.0000   -6.49169
19560.0000   -6.43538
19600.0000   -6.29314
19640.0000   -5.58543
19680.0000   -4.99180
19720.0000   -6.39589
19760.0000   -5.99807
19800.0000   -5.92355
19840.0000   -6.11464
19880.0000   -6.27098
19920.0000   -6.87143
19960.0000   -6.46821
20000.0000   -6.54949
20040.0000   -6.83206
20080.0000   -6.37032
20120.0000   -6.59926
20160.0000   -6.32159
20200.0000   -6.19600
20240.0000   -6.05090
20280.0000   -4.91138
20320.0000   -4.89815
20360.0000   -4.71268
20400.0000   -5.04216
20440.0000   -5.75895
20480.0000   -5.69052
20520.0000   -6.16740
20560.0000   -5.07578
20600.0000   -6.24150
20640.0000   -5.98290
20680.0000   -5.90656
20720.0000   -5.90590
20760.0000   -6.02816
20800.0000   -5.45055
20840.0000   -5.47190
20880.0000   -5.93665
20920.0000   -6.67214
20960.0000   -5.41756
21000.0000   -5.26554
21040.0000   -5.96831
21080.0000   -6.57441
21120.0000   -6.25348
21160.0000   -6.49202
21200.0000   -6.09497
21240.0000   -6.31878
21280.0000   -6.13623
21320.0000   -6.47559
21360.0000   -5.64271
21400.0000   -5.23770
21440.0000   -6.18550
21480.0000   -6.57175
21520.0000   -6.27675
21560.0000   -6.04387
21600.0000   -6.16196
21640.0000   -6.26579
21680.0000   -7.04192
21720.0000   -7.07006
21760.0000   -6.84951
21800.0000   -5.15823
21840.0000   -6.29229
21880.0000   -6.63922
21920.0000   -6.48115
21960.0000   -6.83947
22000.0000   -6.35903
22040.0000   -6.26443
22080.0000   -6.89844
22120.0000   -6.65880
22160.0000   -6.76944
22200.0000   -6.15758
22240.0000   -5.71496
22280.0000   -5.70255
22320.0000   -5.48147
22360.0000   -5.35957
22400.0000   -4.96391
22440.0000   -6.62310
22480.0000   -6.17854
22520.0000   -6.77842
22560.0000   -5.53997
22600.0000   -5.82476
22640.0000   -6.59629
22680.0000   -7.23441
22720.0000   -6.35347
22760.0000   -6.26990
22800.0000   -6.69776
22840.0000   -5.92612
22880.0000   -5.84305
22920.0000   -5.79280
22960.0000   -6.65623
23000.0000   -5.86384
23040.0000   -6.01418
23080.0000   -5.68886
23120.0000   -6.00798
23160.0000   -5.83185
23200.0000   -5.96259
23240.0000   -5.57234
23280.0000   -5.64065
23320.0000   -6.34932
23360.0000   -5.92879
23400.0000   -5.36974
23440.0000   -6.21800
23480.0000   -5.97789
23520.0000   -5.81378
23560.0000   -6.47152
23600.0000   -6.24133
23640.0000   -5.89276
23680.0000   -6.61879
23720.0000   -5.44042
23760.0000   -6.42969
23800.0000   -5.57284
23840.0000   -5.83336
23880.0000   -5.39174
23920.0000   -5.47708
23960.0000   -5.26270
24000.0000   -5.47617
24040.0000   -5.39944
24080.0000   -5.37659
24120.0000   -6.03342
24160.0000   -5.58040
24200.0000   -4.97710
24240.0000   -4.66862
24280.0000   -4.57158
24320.0000   -4.77059
24360.0000   -5.01867
24400.0000   -5.44320
24440.0000   -5.59160
24480.0000   -6.45313
24520.0000   -6.51474
24560.0000   -6.65073
24600.0000   -5.60828
24640.0000   -6.33717
24680.0000   -5.90222
24720.0000   -5.63646
24760.0000   -4.92979
24800.0000   -5.90188
24840.0000   -5.79691
24880.0000   -5.28199
24920.0000   -5.53005
24960.0000   -5.56790
25000.0000   -5.27254
25040.0000   -5.75617
25080.0000   -5.68178
25120.0000   -5.17427
25160.0000   -5.27841
25200.0000   -5.63886
25240.0000   -5.18095
25280.0000   -4.86274
25320.0000   -5.03109
25360.0000   -5.32219
25400.0000   -5.03795
25440.0000   -5.47042
25480.0000   -6.01019
25520.0000   -5.57178
25560.0000   -5.11229
25600.0000   -5.17611
25640.0000   -5.09393
25680.0000   -5.33171
25720.0000   -4.72359
25760.0000   -4.34953
25800.0000   -5.28529
25840.0000   -6.30174
25880.0000   -6.10479
25920.0000   -6.20065
25960.0000   -5.44050
26000.0000   -5.18050
26040.0000   -6.08195
26080.0000   -5.78032
26120.0000   -5.67414
26160.0000   -5.60127
26200.0000   -5.63577
26240.0000   -5.76659
26280.0000   -5.77672
26320.0000   -6.66214
26360.0000   -5.33552
26400.0000   -6.22767
26440.0000   -5.23072
26480.0000   -4.49423
26520.0000   -6.09958
26560.0000   -5.09834
26600.0000   -6.33979
26640.0000   -5.68333
26680.0000   -5.96517
26720.0000   -6.06066
26760.0000   -5.41871
26800.0000   -5.26693
26840.0000   -4.88916
26880.0000   -6.29485
26920.0000   -5.98721
26960.0000   -6.16533
27000.0000   -6.70336
27040.0000   -6.67126
27080.0000   -6.32709
27120.0000   -6.07614
27160.0000   -6.31981
27200.0000   -5.86012
27240.0000   -7.32092
27280.0000   -6.62020
27320.0000   -6.19933
27360.0000   -6.53509
27400.0000   -6.11271
27440.0000   -5.71726
27480.0000   -6.18224
27520.0000   -5.69552
27560.0000   -6.00586
27600.0000   -6.34396
27640.0000   -6.01419
27680.0000   -6.48941
27720.0000   -5.84080
27760.0000   -5.65151
27800.0000   -4.68906
27840.0000   -4.76016
27880.0000   -5.00874
27920.0000   -5.05044
27960.0000   -5.26287
28000.0000   -4.86567
28040.0000   -6.14246
28080.0000   -5.53460
28120.0000   -4.94793
28160.0000   -4.02418
28200.0000   -4.87207
28240.0000   -4.60008
28280.0000   -4.80840
28320.0000   -5.22506
28360.0000   -4.81703
28400.0000   -5.63836
28440.0000   -4.92513
28480.0000   -5.11059
28520.0000   -4.87394
28560.0000   -6.97233
28600.0000   -5.01131
28640.0000   -5.55793
28680.0000   -4.92750
28720.0000   -5.85237
28760.0000   -5.31736
28800.0000   -5.09408
28840.0000   -5.35414
28880.0000   -5.74800
28920.0000   -5.31829
28960.0000   -5.40789
29000.0000   -5.44025
29040.0000   -5.22465
29080.0000   -5.45740
29120.0000   -4.85201
29160.0000   -5.81994
29200.0000   -5.83667
29240.0000   -5.81102
29280.0000   -5.88367
29320.0000   -4.75438
29360.0000   -5.79285
29400.0000   -5.25073
29440.0000   -4.78553
29480.0000   -4.89582
29520.0000   -4.72725
29560.0000   -5.25670
29600.0000   -6.02567
29640.0000   -5.38105
29680.0000   -5.25869
29720.0000   -5.16556
29760.0000   -5.12586
29800.0000   -5.39836
29840.0000   -5.65322
29880.0000   -5.45487
29920.0000   -5.65890
29960.0000   -4.83074
30000.0000   -5.44082
30040.0000   -5.82693
30080.0000   -5.77026
30120.0000   -5.81399
30160.0000   -5.74401
30200.0000   -4.83801
30240.0000   -5.50096
30280.0000   -5.06790
30320.0000   -5.39165
30360.0000   -5.57818
30400.0000   -5.83140
30440.0000   -5.56109
30480.0000   -5.80191
30520.0000   -5.22719
30560.0000   -5.44456
30600.0000   -4.61715
30640.0000   -6.13051
30680.0000   -6.03761
30720.0000   -4.43430
30760.0000   -5.22856
30800.0000   -5.86109
30840.0000   -5.67648
30880.0000   -5.12687
30920.0000   -5.23421
30960.0000   -5.79500
31000.0000   -5.28382
31040.0000   -5.33942
31080.0000   -5.21088
31120.0000   -5.16626
31160.0000   -5.60575
31200.0000   -4.76663
31240.0000   -4.77676
31280.0000   -4.72944
31320.0000   -5.40664
31360.0000   -4.93334
31400.0000   -5.24799
31440.0000   -5.01820
31480.0000   -4.70957
31520.0000   -5.43364
31560.0000   -4.60527
31600.0000   -4.73206
31640.0000   -4.63774
31680.0000   -5.35797
31720.0000   -5.22420
31760.0000   -4.40986
31800.0000   -4.92534
31840.0000   -6.03438
31880.0000   -5.88343
31920.0000   -6.76091
31960.0000   -5.84121
32000.0000   -5.66752
32040.0000   -6.43393
32080.0000   -5.39501
32120.0000   -6.05679
32160.0000   -5.75192
32200.0000   -6.09060
32240.0000   -5.97714
32280.0000   -5.57641
32320.0000   -4.51437
32360.0000   -4.89433
32400.0000   -5.24592
32440.0000   -4.86612
32480.0000   -5.67641
32520.0000   -4.86182
32560.0000   -4.78371
32600.0000   -4.67524
32640.0000   -5.43700
32680.0000   -4.93404
32720.0000   -6.46500
32760.0000   -4.22344
32800.0000   -4.75589
32840.0000   -5.12634
32880.0000   -5.07359
32920.0000   -5.05281
32960.0000   -5.59465
33000.0000   -5.09311
33040.0000   -5.31057
33080.0000   -4.53805
33120.0000   -4.34389
33160.0000   -3.98927
33200.0000   -4.31674
33240.0000   -5.28051
33280.0000   -5.63515
33320.0000   -5.23435
33360.0000   -4.67851
33400.0000   -4.54688
33440.0000   -4.89425
33480.0000   -4.63085
33520.0000   -4.69744
33560.0000   -5.00899
33600.0000   -5.19052
33640.0000   -4.86549
33680.0000   -4.82078
33720.0000   -5.33582
33760.0000   -5.42409
33800.0000   -5.21347
33840.0000   -5.65909
33880.0000   -5.41978
33920.0000   -5.77625
33960.0000   -5.04572
34000.0000   -5.25816
34040.0000   -5.47247
34080.0000   -6.24488
34120.0000   -5.33402
34160.0000   -4.68279
34200.0000   -5.25004
34240.0000   -4.96202
34280.0000   -5.62180
34320.0000   -5.27789
34360.0000   -5.70082
34400.0000   -5.97374
34440.0000   -4.99812
34480.0000   -5.30838
34520.0000   -4.81438
34560.0000   -5.78001
34600.0000   -5.19160
34640.0000   -6.02769
34680.0000   -4.32930
34720.0000   -4.74577
34760.0000   -4.59619
34800.0000   -5.45753
34840.0000   -5.20031
34880.0000   -4.94520
34920.0000   -5.38569
34960.0000   -5.07376
35000.0000   -4.87984
35040.0000   -4.99532
35080.0000   -4.84473
35120.0000   -4.65555
35160.0000   -4.30838
35200.0000   -5.21804
35240.0000   -5.05555
35280.0000   -5.69677
35320.0000   -5.35280
35360.0000   -5.29760
35400.0000   -5.42663
35440.0000   -5.62517
35480.0000   -5.67289
35520.0000   -5.81942
35560.0000   -5.77606
35600.0000   -4.78332
35640.0000   -5.93364
35680.0000   -4.59548
35720.0000   -6.22042
35760.0000   -5.68368
35800.0000   -5.30544
35840.0000   -5.33383
35880.0000   -6.11186
35920.0000   -5.96983
35960.0000   -5.82982
36000.0000   -5.86269
36040.0000   -5.70070
36080.0000   -5.55769
36120.0000   -5.48511
36160.0000   -5.52080
36200.0000   -6.29173
36240.0000   -5.49436
36280.0000   -5.76739
36320.0000   -6.01388
36360.0000   -5.07335
36400.0000   -5.71829
36440.0000   -5.17586
36480.0000   -5.02426
36520.0000   -4.90384
36560.0000   -6.10095
36600.0000   -5.39212
36640.0000   -5.29203
36680.0000   -6.20431
36720.0000   -5.01897
36760.0000   -5.63081
36800.0000   -5.61808
36840.0000   -6.03266
36880.0000   -5.90663
36920.0000   -4.94386
36960.0000   -5.36048
37000.0000   -5.39725
37040.0000   -5.45325
37080.0000   -5.69196
37120.0000   -4.67403
37160.0000   -5.11885
37200.0000   -4.95045
37240.0000   -6.05522
37280.0000   -5.06782
37320.0000   -6.04917
37360.0000   -5.78890
37400.0000   -6.52823
37440.0000   -5.89549
37480.0000   -5.68080
37520.0000   -5.97582
37560.0000   -5.67072
37600.0000   -4.94499
37640.0000   -5.59741
37680.0000   -5.88381
37720.0000   -6.20243
37760.0000   -4.80946
37800.0000   -4.80240
37840.0000   -4.73983
37880.0000   -4.57187
37920.0000   -5.46600
37960.0000   -5.50604
38000.0000   -4.80290
38040.0000   -5.01489
38080.0000   -4.60136
38120.0000   -5.41468
38160.0000   -5.89799
38200.0000   -5.46807
38240.0000   -5.94919
38280.0000   -6.07048
38320.0000   -5.40160
38360.0000   -5.69292
38400.0000   -5.28417
38440.0000   -5.74327
38480.0000   -5.79505
38520.0000   -5.50732
38560.0000   -5.47177
38600.0000   -6.38835
38640.0000   -5.31171
38680.0000   -5.33798
38720.0000   -5.39499
38760.0000   -5.31757
38800.0000   -6.10076
38840.0000   -4.92356
38880.0000   -5.44779
38920.0000   -6.40728
38960.0000   -5.07806
39000.0000   -5.99347
39040.0000   -5.72472
39080.0000   -5.86762
39120.0000   -5.69606
39160.0000   -6.17559
39200.0000   -4.98786
39240.0000   -5.15022
39280.0000   -4.94335
39320.0000   -5.15375
39360.0000   -5.81312
39400.0000   -6.13776
39440.0000   -5.88648
39480.0000   -5.88143
39520.0000   -7.25308
39560.0000   -6.98896
39600.0000   -7.33873
39640.0000   -6.21199
39680.0000   -5.78181
39720.0000   -5.82592
39760.0000   -5.90626
39800.0000   -4.64004
39840.0000   -5.27121
39880.0000   -5.76425
39920.0000   -6.21953
39960.0000   -5.45775
40000.0000   -5.13590
40040.0000   -6.23401
40080.0000   -5.09864
40120.0000   -6.21239
40160.0000   -6.26771
40200.0000   -6.28718
40240.0000   -6.42552
40280.0000   -5.22155
40320.0000   -6.04154
40360.0000   -6.21579
40400.0000   -5.26872
40440.0000   -6.46530
40480.0000   -5.74448
40520.0000   -5.95977
40560.0000   -5.60353
40600.0000   -5.30325
40640.0000   -5.04751
40680.0000   -4.56025
40720.0000   -6.18777
40760.0000   -5.97104
40800.0000   -5.12596
40840.0000   -5.79607
40880.0000   -4.93509
40920.0000   -4.52471
40960.0000   -5.62969
41000.0000   -5.61855
41040.0000   -5.20430
41080.0000   -5.06204
41120.0000   -5.22466
41160.0000   -6.23004
41200.0000   -6.13800
41240.0000   -5.51303
41280.0000   -5.97135
41320.0000   -5.65049
41360.0000   -5.22304
41400.0000   -5.71326
41440.0000   -6.20792
41480.0000   -6.20772
41520.0000   -5.56519
41560.0000   -6.72233
41600.0000   -6.10707
41640.0000   -5.87898
41680.0000   -6.57950
41720.0000   -5.76671
41760.0000   -5.53538
41800.0000   -5.59258
41840.0000   -5.40874
41880.0000   -5.78606
41920.0000   -5.58217
41960.0000   -5.77159
42000.0000   -4.92789
42040.0000   -4.97379
42080.0000   -5.24708
42120.0000   -6.13027
42160.0000   -6.13730
42200.0000   -6.59232
42240.0000   -6.12828
42280.0000   -6.29384
42320.0000   -6.69203
42360.0000   -6.36105
42400.0000   -5.55381
42440.0000   -5.63796
42480.0000   -5.71324
42520.0000   -6.23972
42560.0000   -6.23377
42600.0000   -5.60112
42640.0000   -5.70153
42680.0000   -5.48661
42720.0000   -5.60349
42760.0000   -6.27665
42800.0000   -6.13264
42840.0000   -6.08170
42880.0000   -5.66854
42920.0000   -5.85391
42960.0000   -5.31972
43000.0000   -4.88992
43040.0000   -5.04725
43080.0000   -5.47559
43120.0000   -6.25187
43160.0000   -5.18852
43200.0000   -5.79457
43240.0000   -5.83004
43280.0000   -5.74246
43320.0000   -5.39375
43360.0000   -5.72059
43400.0000   -5.52128
43440.0000   -5.53815
43480.0000   -5.53676
43520.0000   -5.16139
43560.0000   -4.78447
43600.0000   -5.43561
43640.0000   -5.17784
43680.0000   -5.88091
43720.0000   -5.42472
43760.0000   -5.25078
43800.0000   -6.07197
43840.0000   -6.83431
43880.0000   -6.35044
43920.0000   -5.89608
43960.0000   -5.54764
44000.0000   -6.11763
44040.0000   -5.83092
44080.0000   -5.63742
44120.0000   -5.96434
44160.0000   -6.20021
44200.0000   -6.00695
44240.0000   -5.71250
44280.0000   -5.68242
44320.0000   -5.86015
44360.0000   -5.41857
44400.0000   -5.33833
44440.0000   -6.28153
44480.0000   -5.32331
44520.0000   -5.09308
44560.0000   -4.86838
44600.0000   -5.64432
44640.0000   -6.08271
44680.0000   -5.87915
44720.0000   -5.44487
44760.0000   -5.57290
44800.0000   -4.71797
44840.0000   -6.20775
44880.0000   -5.70115
44920.0000   -5.68098
44960.0000   -5.17563
45000.0000   -4.82686
45040.0000   -5.81670
45080.0000   -6.05944
45120.0000   -5.25536
45160.0000   -5.31030
45200.0000   -5.40433
45240.0000   -6.08563
45280.0000   -5.37095
45320.0000   -5.58243
45360.0000   -5.16151
45400.0000   -5.09338
45440.0000   -4.74681
45480.0000   -4.88238
45520.0000   -4.91934
45560.0000   -5.54968
45600.0000   -4.85772
45640.0000   -4.61944
45680.0000   -5.43848
45720.0000   -4.58797
45760.0000   -4.50904
45800.0000   -5.46958
45840.0000   -5.38284
45880.0000   -5.07425
45920.0000   -4.10109
45960.0000   -5.12358
46000.0000   -3.67365
46040.0000   -4.71490
46080.0000   -5.03664
46120.0000   -5.34583
46160.0000   -4.88796
46200.0000   -4.44965
46240.0000   -4.48158
46280.0000   -4.06855
46320.0000   -4.97367
46360.0000   -4.92065
46400.0000   -4.76236
46440.0000   -5.63882
46480.0000   -5.84795
46520.0000   -4.90377
46560.0000   -5.32780
46600.0000   -4.72039
46640.0000   -4.50837
46680.0000   -5.01105
46720.0000   -4.67492
46760.0000   -4.58055
46800.0000   -5.12548
46840.0000   -4.96094
46880.0000   -4.67615
46920.0000   -5.96111
46960.0000   -5.17003
47000.0000   -5.11985
47040.0000   -4.26521
47080.0000   -4.50791
47120.0000   -4.21610
47160.0000   -4.67059
47200.0000   -5.22457
47240.0000   -5.52482
47280.0000   -5.51731
47320.0000   -5.81059
47360.0000   -5.84045
47400.0000   -4.69020
47440.0000   -5.29277
47480.0000   -5.82952
47520.0000   -4.71604
47560.0000   -5.57831
47600.0000   -6.70592
47640.0000   -6.71847
47680.0000   -5.48713
47720.0000   -5.40246
47760.0000   -5.46113
47800.0000   -5.57664
47840.0000   -5.15006
47880.0000   -5.82598
47920.0000   -5.00688
47960.0000   -4.93864
48000.0000   -5.71345
48040.0000   -5.88642
48080.0000   -5.28384
48120.0000   -5.81743
48160.0000   -6.26377
48200.0000   -5.30961
48240.0000   -5.41423
48280.0000   -5.37612
48320.0000   -5.71399
48360.0000   -6.19617
48400.0000   -6.31070
48440.0000   -5.62594
48480.0000   -5.46844
48520.0000   -5.25935
48560.0000   -6.05496
48600.0000   -5.65350
48640.0000   -6.15782
48680.0000   -5.69795
48720.0000   -6.04535
48760.0000   -5.16188
48800.0000   -5.04058
48840.0000   -4.50576
48880.0000   -5.27873
48920.0000   -5.36338
48960.0000   -5.08304
49000.0000   -4.69275
49040.0000   -4.83399
49080.0000   -5.30442
49120.0000   -4.77272
49160.0000   -5.32601
49200.0000   -5.50948
49240.0000   -5.49274
49280.0000   -5.92323
49320.0000   -4.56353
49360.0000   -4.89715
49400.0000   -5.14523
49440.0000   -5.64593
49480.0000   -4.42171
49520.0000   -4.97058
49560.0000   -4.37610
49600.0000   -5.77174
49640.0000   -5.43427
49680.0000   -6.08451
49720.0000   -5.99721
49760.0000   -5.03152
49800.0000   -5.22344
49840.0000   -5.23908
49880.0000   -5.62486
49920.0000   -5.92232
49960.0000   -5.66203
50000.0000   -5.76109
50040.0000   -4.64433
50080.0000   -4.97489
50120.0000   -4.34579
50160.0000   -4.32436
50200.0000   -5.00776
50240.0000   -5.50575
50280.0000   -5.66931
50320.0000   -5.17275
50360.0000   -4.90469
50400.0000   -4.92435
50440.0000   -4.81978
50480.0000   -5.23190
50520.0000   -4.76606
50560.0000   -4.94038
50600.0000   -4.74083
50640.0000   -5.53603
50680.0000   -6.15552
50720.0000   -5.89912
50760.0000   -5.54123
50800.0000   -5.39079
50840.0000   -5.68065
50880.0000   -5.74259
50920.0000   -5.00206
50960.0000   -5.65733
51000.0000   -5.08346
51040.0000   -5.50437
51080.0000   -5.48718
51120.0000   -6.11549
51160.0000   -6.04832
51200.0000   -5.32707
51240.0000   -5.09982
51280.0000   -5.52301
51320.0000   -4.70006
51360.0000   -5.60336
51400.0000   -6.11904
51440.0000   -6.13959
51480.0000   -6.14078
51520.0000   -5.95187
51560.0000   -5.47978
51600.0000   -4.71871
51640.0000   -4.95899
51680.0000   -4.94657
51720.0000   -5.89626
51760.0000   -5.81801
51800.0000   -5.81037
51840.0000   -5.16412
51880.0000   -5.34201
51920.0000   -5.03347
51960.0000   -4.52664
52000.0000   -4.18501
52040.0000   -5.30619
52080.0000   -5.00572
52120.0000   -5.07572
52160.0000   -4.66812
52200.0000   -5.05388
52240.0000   -4.88649
52280.0000   -5.03572
52320.0000   -4.89477
52360.0000   -4.93402
52400.0000   -5.07321
52440.0000   -6.14486
52480.0000   -5.18762
52520.0000   -5.46015
52560.0000   -5.53373
52600.0000   -5.67613
52640.0000   -5.32968
52680.0000   -5.16494
52720.0000   -5.80672
52760.0000   -4.93315
52800.0000   -4.41745
52840.0000   -4.67367
52880.0000   -5.01129
52920.0000   -4.51736
52960.0000   -4.50019
53000.0000   -4.32319
53040.0000   -4.76090
53080.0000   -4.75395
53120.0000   -4.10239
53160.0000   -3.65979
53200.0000   -4.27216
53240.0000   -4.09244
53280.0000   -4.39220
53320.0000   -4.20597
53360.0000   -3.91765
53400.0000   -3.59366
53440.0000   -5.11441
53480.0000   -4.95554
53520.0000   -4.82203
53560.0000   -4.87475
53600.0000   -5.53871
53640.0000   -4.14911
53680.0000   -5.19343
53720.0000   -5.13381
53760.0000   -5.14378
53800.0000   -4.91154
53840.0000   -4.29287
53880.0000   -4.97901
53920.0000   -5.19480
53960.0000   -4.94239
54000.0000   -4.94494
54040.0000   -4.82094
54080.0000   -4.97527
54120.0000   -5.16657
54160.0000   -3.92863
54200.0000   -4.23803
54240.0000   -5.11258
54280.0000   -4.44856
54320.0000   -5.38044
54360.0000   -5.94825
54400.0000   -5.51390
54440.0000   -6.11779
54480.0000   -5.82185
54520.0000   -4.76892
54560.0000   -4.27848
54600.0000   -4.13606
54640.0000   -5.44511
54680.0000   -4.93306
54720.0000   -4.84274
54760.0000   -4.85284
54800.0000   -5.24785
54840.0000   -5.56079
54880.0000   -5.50580
54920.0000   -5.35105
54960.0000   -5.56723
55000.0000   -5.49650
55040.0000   -6.01141
55080.0000   -5.55714
55120.0000   -5.98588
55160.0000   -5.88778
55200.0000   -5.99037
55240.0000   -5.69772
55280.0000   -5.47900
55320.0000   -5.37445
55360.0000   -5.48064
55400.0000   -5.72190
55440.0000   -6.03998
55480.0000   -5.36481
55520.0000   -5.54714
55560.0000   -5.23426
55600.0000   -5.53228
55640.0000   -5.78565
55680.0000   -5.65476
55720.0000   -4.97293
55760.0000   -5.70273
55800.0000   -5.21477
55840.0000   -4.90495
55880.0000   -5.11649
55920.0000   -5.53301
55960.0000   -6.25092
56000.0000   -5.36519
56040.0000   -5.76126
56080.0000   -5.54854
56120.0000   -5.65736
56160.0000   -5.33407
56200.0000   -4.45442
56240.0000   -4.63934
56280.0000   -4.55907
56320.0000   -4.88793
56360.0000   -4.92930
56400.0000   -5.97320
56440.0000   -5.57617
56480.0000   -5.32216
56520.0000   -5.47738
56560.0000   -6.33843
56600.0000   -5.10704
56640.0000   -5.34908
56680.0000   -5.17256
56720.0000   -5.17443
56760.0000   -4.99618
56800.0000   -5.19151
56840.0000   -5.41643
56880.0000   -5.24527
56920.0000   -5.12502
56960.0000   -4.63530
57000.0000   -5.21266
57040.0000   -5.55340
57080.0000   -6.15201
57120.0000   -5.70995
57160.0000   -4.93810
57200.0000   -6.00407
57240.0000   -5.49774
57280.0000   -5.60736
57320.0000   -5.59590
57360.0000   -6.08820
57400.0000   -6.01740
57440.0000   -6.25404
57480.0000   -6.14120
57520.0000   -5.66580
57560.0000   -6.17925
57600.0000   -6.17969
57640.0000   -6.10269
57680.0000   -5.55611
57720.0000   -5.39011
57760.0000   -5.91284
57800.0000   -5.44937
57840.0000   -5.32745
57880.0000   -5.76729
57920.0000   -5.57510
57960.0000   -5.72784
58000.0000   -5.54335
58040.0000   -5.36456
58080.0000   -5.75483
58120.0000   -5.86898
58160.0000   -5.97159
58200.0000   -5.08517
58240.0000   -4.74430
58280.0000   -4.86264
58320.0000   -6.33026
58360.0000   -5.96881
58400.0000   -5.10225
58440.0000   -5.71134
58480.0000   -5.53921
58520.0000   -4.77228
58560.0000   -5.81744
58600.0000   -4.55664
58640.0000   -5.48009
58680.0000   -5.33808
58720.0000   -5.54597
58760.0000   -5.45372
58800.0000   -5.69746
58840.0000   -6.15904
58880.0000   -5.84224
58920.0000   -4.46575
58960.0000   -5.67326
59000.0000   -4.39202
59040.0000   -4.43654
59080.0000   -4.48179
59120.0000   -5.25500
59160.0000   -4.33543
59200.0000   -4.83786
59240.0000   -4.31867
59280.0000   -4.89627
59320.0000   -4.95393
59360.0000   -4.80183
59400.0000   -5.46663
59440.0000   -4.57814
59480.0000   -4.24165
59520.0000   -4.66905
59560.0000   -4.36268
59600.0000   -6.10067
59640.0000   -5.63731
59680.0000   -5.27496
59720.0000   -4.66535
59760.0000   -5.79587
59800.0000   -4.99791
59840.0000   -4.91395
59880.0000   -5.02680
59920.0000   -6.84818
59960.0000   -5.77953
60000.0000   -5.04407
60040.0000   -6.00996
60080.0000   -5.67041
60120.0000   -4.81367
60160.0000   -5.54752
60200.0000   -5.19957
60240.0000   -4.64282
60280.0000   -5.74159
60320.0000   -5.45211
60360.0000   -4.93659
60400.0000   -4.54305
60440.0000   -4.79933
60480.0000   -6.30930
60520.0000   -5.11136
60560.0000   -4.69876
60600.0000   -4.85443
60640.0000   -5.31068
60680.0000   -5.69733
60720.0000   -6.05793
60760.0000   -5.44562
60800.0000   -6.11786
60840.0000   -6.71624
60880.0000   -6.26838
60920.0000   -6.40142
60960.0000   -4.55727
61000.0000   -6.45331
61040.0000   -5.50758
61080.0000   -5.73057
61120.0000   -5.27208
61160.0000   -5.65289
61200.0000   -4.93175
61240.0000   -4.98622
61280.0000   -4.97849
61320.0000   -5.11316
61360.0000   -5.22974
61400.0000   -5.37757
61440.0000   -5.79369
61480.0000   -4.66209
61520.0000   -6.07713
61560.0000   -5.91317
61600.0000   -5.38184
61640.0000   -5.24927
61680.0000   -5.15920
61720.0000   -5.43563
61760.0000   -5.34833
61800.0000   -5.92689
61840.0000   -4.83425
61880.0000   -5.77766
61920.0000   -5.70977
61960.0000   -5.61624
62000.0000   -4.50325
62040.0000   -4.81014
62080.0000   -4.47908
62120.0000   -4.66933
62160.0000   -4.61314
62200.0000   -4.21953
62240.0000   -4.55145
62280.0000   -4.70889
62320.0000   -5.25569
62360.0000   -5.49805
62400.0000   -5.10585
62440.0000   -6.04587
62480.0000   -5.34399
62520.0000   -5.67580
62560.0000   -5.17479
62600.0000   -5.75859
62640.0000   -5.35039
62680.0000   -4.77355
62720.0000   -5.84460
62760.0000   -5.41690
62800.0000   -5.72475
62840.0000   -5.71210
62880.0000   -5.48229
62920.0000   -5.42536
62960.0000   -6.10049
63000.0000   -6.49553
63040.0000   -4.44114
63080.0000   -5.17011
63120.0000   -4.88559
63160.0000   -4.36711
63200.0000   -4.85207
63240.0000   -5.43759
63280.0000   -4.34089
63320.0000   -4.39949
63360.0000   -4.59579
63400.0000   -4.64210
63440.0000   -4.78863
63480.0000   -4.84788
63520.0000   -3.93334
63560.0000   -5.38211
63600.0000   -5.35832
63640.0000   -3.98099
63680.0000   -3.13014
63720.0000   -3.99670
63760.0000   -3.67943
63800.0000   -4.28767
63840.0000   -5.57495
63880.0000   -5.11590
63920.0000   -5.19429
63960.0000   -4.78719
64000.0000   -5.15201
64040.0000   -3.82433
64080.0000   -4.18918
64120.0000   -4.41138
64160.0000   -4.71410
64200.0000   -4.78645
64240.0000   -4.40581
64280.0000   -5.49056
64320.0000   -5.34059
64360.0000   -5.95776
64400.0000   -5.07913
64440.0000   -5.66441
64480.0000   -4.72341
64520.0000   -4.66219
64560.0000   -4.67321
64600.0000   -5.72709
64640.0000   -5.13879
64680.0000   -4.81812
64720.0000   -5.88917
64760.0000   -5.97520
64800.0000   -6.05187
64840.0000   -6.01766
64880.0000   -4.54686
64920.0000   -4.83853
64960.0000   -5.65584
65000.0000   -5.82228
65040.0000   -5.35842
65080.0000   -4.94412
65120.0000   -5.26596
65160.0000   -5.51203
65200.0000   -5.98521
65240.0000   -5.22943
65280.0000   -4.56238
65320.0000   -4.40090
65360.0000   -5.55629
65400.0000   -5.22321
65440.0000   -5.08921
65480.0000   -4.46808
65520.0000   -4.87183
65560.0000   -4.35698
65600.0000   -4.69007
65640.0000   -5.11401
65680.0000   -4.97501
65720.0000   -5.14884
65760.0000   -5.73210
65800.0000   -5.40626
65840.0000   -4.98454
65880.0000   -4.35412
65920.0000   -3.85526
65960.0000   -5.01315
66000.0000   -5.56318
66040.0000   -5.00688
66080.0000   -5.18066
66120.0000   -5.53552
66160.0000   -5.78808
66200.0000   -5.30767
66240.0000   -4.50577
66280.0000   -5.71430
66320.0000   -6.96848
66360.0000   -5.47268
66400.0000   -5.50050
66440.0000   -5.34376
66480.0000   -5.46318
66520.0000   -6.59963
66560.0000   -5.60433
66600.0000   -5.95721
66640.0000   -4.86719
66680.0000   -5.49221
66720.0000   -5.25253
66760.0000   -5.42221
66800.0000   -4.63719
66840.0000   -4.91387
66880.0000   -5.01242
66920.0000   -4.47455
66960.0000   -4.97014
67000.0000   -4.42005
67040.0000   -5.71406
67080.0000   -6.11861
67120.0000   -4.65151
67160.0000   -5.83031
67200.0000   -5.60768
67240.0000   -6.29684
67280.0000   -5.78728
67320.0000   -6.77396
67360.0000   -6.87272
67400.0000   -5.46263
67440.0000   -6.45606
67480.0000   -5.94462
67520.0000   -4.51557
67560.0000   -5.87768
67600.0000   -4.83900
67640.0000   -6.09471
67680.0000   -4.38297
67720.0000   -3.97119
67760.0000   -5.12005
67800.0000   -5.74934
67840.0000   -5.83157
67880.0000   -6.33027
67920.0000   -6.45715
67960.0000   -5.17232
68000.0000   -6.31713
68040.0000   -5.27949
68080.0000   -5.22595
68120.0000   -4.79105
68160.0000   -5.07584
68200.0000   -4.74378
68240.0000   -5.73918
68280.0000   -4.91003
68320.0000   -4.83744
68360.0000   -5.01273
68400.0000   -4.79388
68440.0000   -5.20840
68480.0000   -4.73527
68520.0000   -5.27423
68560.0000   -4.70044
68600.0000   -5.61955
68640.0000   -5.00931
68680.0000   -6.51838
68720.0000   -5.97619
68760.0000   -5.28910
68800.0000   -5.81100
68840.0000   -5.02412
68880.0000   -6.91259
68920.0000   -5.93567
68960.0000   -6.94622
69000.0000   -6.65640
69040.0000   -6.14997
69080.0000   -5.63581
69120.0000   -6.22211
69160.0000   -4.99793
69200.0000   -5.69221
69240.0000   -5.60030
69280.0000   -5.73861
69320.0000   -5.34390
69360.0000   -5.91055
69400.0000   -5.29499
69440.0000   -5.34832
69480.0000   -5.58702
69520.0000   -6.08618
69560.0000   -5.29549
69600.0000   -5.85842
69640.0000   -5.73831
69680.0000   -5.11015
69720.0000   -5.63003
69760.0000   -5.13358
69800.0000   -5.58607
69840.0000   -5.14547
69880.0000   -6.19405
69920.0000   -4.79121
69960.0000   -6.35702
70000.0000   -6.16122
70040.0000   -5.13584
70080.0000   -5.35345
70120.0000   -4.81948
70160.0000   -4.86010
70200.0000   -4.37395
70240.0000   -5.79300
70280.0000   -4.24636
70320.0000   -4.17614
70360.0000   -5.27775
70400.0000   -4.61319
70440.0000   -3.98273
70480.0000   -3.45239
70520.0000   -4.76158
70560.0000   -4.36340
70600.0000   -4.85310
70640.0000   -5.17278
70680.0000   -5.68153
70720.0000   -5.23070
70760.0000   -4.71504
70800.0000   -5.71497
70840.0000   -5.01220
70880.0000   -6.26094
70920.0000   -6.65973
70960.0000   -6.18567
71000.0000   -4.60241
71040.0000   -6.10758
71080.0000   -4.54843
71120.0000   -4.18530
71160.0000   -3.81404
71200.0000   -4.08062
71240.0000   -4.39901
71280.0000   -4.81782
71320.0000   -3.98753
71360.0000   -4.52092
71400.0000   -3.17880
71440.0000   -3.18421
71480.0000   -2.91638
71520.0000   -2.95089
71560.0000   -3.72477
71600.0000   -3.14484
71640.0000   -2.85037
71680.0000   -3.48009
71720.0000   -4.41198
71760.0000   -4.52365
71800.0000   -3.30145
71840.0000   -4.44568
71880.0000   -3.34508
71920.0000   -4.14505
71960.0000   -3.28182
72000.0000   -3.51525
72040.0000   -3.17509
72080.0000   -3.05576
72120.0000   -4.92501
72160.0000   -3.83451
72200.0000   -4.42473
72240.0000   -3.88323
72280.0000   -3.05091
72320.0000   -4.17314
72360.0000   -2.46602
72400.0000   -2.71788
72440.0000   -3.02639
72480.0000   -3.94050
72520.0000   -4.27221
72560.0000   -3.10236
72600.0000   -3.58518
72640.0000   -3.95077
72680.0000   -4.22766
72720.0000   -4.65340
72760.0000   -3.64075
72800.0000   -3.75309
72840.0000   -2.70004
72880.0000   -4.11245
72920.0000   -5.08036
72960.0000   -4.89391
73000.0000   -4.02864
73040.0000   -4.63854
73080.0000   -4.69524
73120.0000   -4.41858
73160.0000   -4.28222
73200.0000   -5.42984
73240.0000   -5.16939
73280.0000   -3.81983
73320.0000   -4.65935
73360.0000   -4.58740
73400.0000   -4.66642
73440.0000   -4.71197
73480.0000   -4.73342
73520.0000   -4.51287
73560.0000   -4.97670
73600.0000   -4.34348
73640.0000   -5.40078
73680.0000   -4.20443
73720.0000   -3.61454
73760.0000   -4.48774
73800.0000   -5.04630
73840.0000   -5.20264
73880.0000   -3.60899
73920.0000   -4.96961
73960.0000   -4.71948
74000.0000   -4.50794
74040.0000   -4.59373
74080.0000   -4.24357
74120.0000   -4.34358
74160.0000   -4.30804
74200.0000   -3.83603
74240.0000   -3.93029
74280.0000   -3.54961
74320.0000   -3.95168
74360.0000   -5.13787
74400.0000   -5.83643
74440.0000   -4.85146
74480.0000   -4.64731
74520.0000   -4.27346
74560.0000   -5.31951
74600.0000   -4.67991
74640.0000   -5.64946
74680.0000   -4.56587
74720.0000   -4.71467
74760.0000   -4.22495
74800.0000   -4.49190
74840.0000   -4.12804
74880.0000   -5.34272
74920.0000   -5.04082
74960.0000   -5.25411
75000.0000   -4.28542
75040.0000   -5.02957
75080.0000   -5.16596
75120.0000   -4.48919
75160.0000   -4.68690
75200.0000   -3.42838
75240.0000   -3.97452
75280.0000   -3.95024
75320.0000   -2.99870
75360.0000   -4.18372
75400.0000   -3.85008
75440.0000   -4.18023
75480.0000   -4.58735
75520.0000   -3.89053
75560.0000   -4.54900
75600.0000   -4.84402
75640.0000   -2.06548
75680.0000   -3.21588
75720.0000   -2.61437
75760.0000   -2.22265
75800.0000   -3.24892
75840.0000   -3.52069
75880.0000   -3.65636
75920.0000   -3.11770
75960.0000   -4.30568
76000.0000   -3.14247
76040.0000   -2.79672
76080.0000   -2.43382
76120.0000   -2.71835
76160.0000   -2.06133
76200.0000   -2.91577
76240.0000   -2.77098
76280.0000   -3.69201
76320.0000   -4.01936
76360.0000   -5.22185
76400.0000   -5.05155
76440.0000   -3.63437
76480.0000   -4.82287
76520.0000   -5.28431
76560.0000   -5.02232
76600.0000   -4.43048
76640.0000   -5.10970
76680.0000   -5.44711
76720.0000   -5.08673
76760.0000   -5.66803
76800.0000   -5.55064
76840.0000   -6.04831
76880.0000   -5.52303
76920.0000   -5.21584
76960.0000   -5.54055
77000.0000   -5.79739
77040.0000   -5.70124
77080.0000   -6.29096
77120.0000   -5.61789
77160.0000   -6.52350
77200.0000   -5.65600
77240.0000   -5.00248
77280.0000   -4.17445
77320.0000   -4.97727
77360.0000   -4.99236
77400.0000   -5.37310
77440.0000   -5.98917
77480.0000   -5.65016
77520.0000   -6.06587
77560.0000   -6.29899
77600.0000   -5.74757
77640.0000   -5.43376
77680.0000   -5.89192
77720.0000   -5.95420
77760.0000   -5.39271
77800.0000   -6.55047
77840.0000   -6.23741
77880.0000   -6.38107
77920.0000   -6.27791
77960.0000   -5.74901
78000.0000   -5.49490
78040.0000   -5.34264
78080.0000   -6.18260
78120.0000   -5.94755
78160.0000   -4.98287
78200.0000   -5.46371
78240.0000   -5.83531
78280.0000   -5.33104
78320.0000   -5.77865
78360.0000   -5.45424
78400.0000   -6.45927
78440.0000   -6.59602
78480.0000   -5.52653
78520.0000   -6.15943
78560.0000   -5.92334
78600.0000   -5.19132
78640.0000   -5.89734
78680.0000   -6.09264
78720.0000   -5.96162
78760.0000   -6.33491
78800.0000   -5.98307
78840.0000   -6.78833
78880.0000   -6.68025
78920.0000   -6.35454
78960.0000   -5.75187
79000.0000   -6.13635
79040.0000   -6.11639
79080.0000   -6.99000
79120.0000   -6.44287
79160.0000   -6.41085
79200.0000   -7.80137
79240.0000   -6.58640
79280.0000   -6.95765
79320.0000   -5.80100
79360.0000   -5.31599
79400.0000   -6.21084
79440.0000   -5.30057
79480.0000   -5.01083
79520.0000   -5.14394
79560.0000   -5.80708
79600.0000   -5.54308
79640.0000   -4.91907
79680.0000   -5.37394
79720.0000   -5.83115
79760.0000   -5.56573
79800.0000   -5.05608
79840.0000   -5.57035
79880.0000   -4.86953
79920.0000   -6.07681
79960.0000   -6.49640
80000.0000   -5.89258
80040.0000   -6.11487
80080.0000   -5.43304
80120.0000   -5.34120
80160.0000   -6.28726
80200.0000   -6.11972
80240.0000   -6.28351
80280.0000   -6.27978
80320.0000   -6.58953
80360.0000   -6.14536
80400.0000   -5.98822
80440.0000   -6.72761
80480.0000   -6.54778
80520.0000   -6.92426
80560.0000   -7.02114
80600.0000   -6.55724
80640.0000   -7.01969
80680.0000   -6.78274
80720.0000   -6.12930
80760.0000   -6.21300
80800.0000   -5.84890
80840.0000   -5.78976
80880.0000   -5.04947
80920.0000   -5.59217
80960.0000   -5.50880
81000.0000   -7.08087
81040.0000   -6.22187
81080.0000   -5.14350
81120.0000   -5.41337
81160.0000   -4.95903
81200.0000   -5.59871
81240.0000   -5.69566
81280.0000   -6.23664
81320.0000   -5.89119
81360.0000   -5.94339
81400.0000   -5.89412
81440.0000   -4.30944
81480.0000   -5.07960
81520.0000   -5.98711
81560.0000   -5.73792
81600.0000   -4.62289
81640.0000   -6.03104
81680.0000   -5.65137
81720.0000   -5.23320
81760.0000   -5.05500
81800.0000   -5.45415
81840.0000   -5.85783
81880.0000   -5.31077
81920.0000   -6.10695
81960.0000   -6.20885
82000.0000   -5.40996
82040.0000   -5.60207
82080.0000   -5.85771
82120.0000   -5.49851
82160.0000   -5.47254
82200.0000   -5.73498
82240.0000   -5.28895
82280.0000   -5.93950
82320.0000   -5.80331
82360.0000   -6.62557
82400.0000   -5.63028
82440.0000   -5.83630
82480.0000   -5.30803
82520.0000   -4.35350
82560.0000   -5.34933
82600.0000   -5.79087
82640.0000   -5.18700
82680.0000   -5.68112
82720.0000   -5.93663
82760.0000   -5.16584
82800.0000   -5.20165
82840.0000   -6.11647
82880.0000   -6.22750
82920.0000   -5.75208
82960.0000   -5.97222
83000.0000   -6.14497
83040.0000   -5.12442
83080.0000   -5.14304
83120.0000   -4.90928
83160.0000   -5.75290
83200.0000   -5.20226
83240.0000   -5.46663
83280.0000   -4.87664
83320.0000   -5.22746
83360.0000   -5.08551
83400.0000   -5.88583
83440.0000   -5.60543
83480.0000   -5.01142
83520.0000   -4.89713
83560.0000   -6.12341
83600.0000   -4.87312
83640.0000   -3.96074
83680.0000   -4.51518
83720.0000   -5.38663
83760.0000   -5.75469
83800.0000   -4.97859
83840.0000   -5.24172
83880.0000   -6.36507
83920.0000   -5.65187
83960.0000   -5.11316
84000.0000   -6.08502
84040.0000   -5.76019
84080.0000   -4.96783
84120.0000   -5.04642
84160.0000   -5.25666
84200.0000   -5.83124
84240.0000   -6.16536
84280.0000   -5.21875
84320.0000   -6.17691
84360.0000   -5.97684
84400.0000   -6.49046
84440.0000   -6.05705
84480.0000   -5.57907
84520.0000   -6.66367
84560.0000   -7.05288
84600.0000   -6.08014
84640.0000   -7.14736
84680.0000   -6.84014
84720.0000   -7.18242
84760.0000   -6.63844
84800.0000   -6.15194
84840.0000   -6.43614
84880.0000   -5.89935
84920.0000   -6.41228
84960.0000   -7.07370
85000.0000   -6.25564
85040.0000   -6.03432
85080.0000   -5.58653
85120.0000   -5.08555
85160.0000   -6.16362
85200.0000   -4.79863
85240.0000   -5.93724
85280.0000   -5.57960
85320.0000   -6.22171
85360.0000   -5.08981
85400.0000   -5.03918
85440.0000   -5.40391
85480.0000   -5.49474
85520.0000   -5.98905
85560.0000   -5.42321
85600.0000   -5.33289
85640.0000   -5.03688
85680.0000   -5.20766
85720.0000   -4.46738
85760.0000   -4.74885
85800.0000   -5.73340
85840.0000   -5.36422
85880.0000   -4.65338
85920.0000   -5.01279
85960.0000   -5.56095
86000.0000   -6.09718
86040.0000   -5.63698
86080.0000   -5.40221
86120.0000   -5.52231
86160.0000   -5.67852
86200.0000   -5.15910
86240.0000   -5.02884
86280.0000   -5.53451
86320.0000   -6.08194
86360.0000   -5.87041
86400.0000   -5.16246
86440.0000   -5.31346
86480.0000   -5.82645
86520.0000   -5.96938
86560.0000   -5.79167
86600.0000   -6.18827
86640.0000   -4.86734
86680.0000   -4.92658
86720.0000   -5.85377
86760.0000   -5.79624
86800.0000   -5.78225
86840.0000   -5.54477
86880.0000   -6.10317
86920.0000   -5.31762
86960.0000   -5.96659
87000.0000   -5.75270
87040.0000   -5.75515
87080.0000   -5.15503
87120.0000   -5.12799
87160.0000   -5.65225
87200.0000   -6.57534
87240.0000   -6.53833
87280.0000   -6.03030
87320.0000   -5.99987
87360.0000   -5.09430
87400.0000   -5.05205
87440.0000   -5.93509
87480.0000   -5.18174
87520.0000   -5.20490
87560.0000   -5.18145
87600.0000   -6.25722
87640.0000   -5.89331
87680.0000   -5.68580
87720.0000   -5.20312
87760.0000   -6.44429
87800.0000   -5.78949
87840.0000   -6.14479
87880.0000   -6.28583
87920.0000   -5.25587
87960.0000   -6.39989
88000.0000   -6.63238
88040.0000   -6.80620
88080.0000   -6.61144
88120.0000   -6.05263
88160.0000   -5.69847
88200.0000   -6.99680
88240.0000   -5.53181
88280.0000   -5.18742
88320.0000   -4.76906
88360.0000   -6.72202
88400.0000   -5.60943
88440.0000   -5.18430
88480.0000   -5.61666
88520.0000   -6.86744
88560.0000   -6.04598
88600.0000   -5.51627
88640.0000   -5.69539
88680.0000   -4.97936
88720.0000   -5.74336
88760.0000   -6.57819
88800.0000   -5.00730
88840.0000   -6.02774
88880.0000   -6.12807
88920.0000   -6.51318
88960.0000   -5.84046
89000.0000   -5.77988
89040.0000   -5.18868
89080.0000   -4.85811
89120.0000   -5.24575
89160.0000   -5.43002
89200.0000   -6.63910
89240.0000   -5.78824
89280.0000   -6.38551
89320.0000   -6.01878
89360.0000   -5.53776
89400.0000   -6.29279
89440.0000   -6.57877
89480.0000   -6.68470
89520.0000   -6.71136
89560.0000   -5.62911
89600.0000   -6.54496
89640.0000   -5.84049
89680.0000   -6.22348
89720.0000   -6.26054
89760.0000   -5.26199
89800.0000   -6.19285
89840.0000   -5.73064
89880.0000   -5.83943
89920.0000   -6.37928
89960.0000   -5.66680
90000.0000   -4.90551
90040.0000   -4.85969
90080.0000   -5.45556
90120.0000   -6.02207
90160.0000   -5.98476
90200.0000   -5.59390
90240.0000   -6.17232
90280.0000   -5.40879
90320.0000   -5.18023
90360.0000   -5.80292
90400.0000   -5.76444
90440.0000   -6.59455
90480.0000   -5.66807
90520.0000   -6.78173
90560.0000   -6.15381
90600.0000   -6.03903
90640.0000   -6.31186
90680.0000   -6.12699
90720.0000   -6.58142
90760.0000   -6.01878
90800.0000   -5.91684
90840.0000   -6.21917
90880.0000   -6.45938
90920.0000   -6.31309
90960.0000   -6.59724
91000.0000   -6.51122
91040.0000   -6.21535
91080.0000   -6.69781
91120.0000   -6.13157
91160.0000   -5.93810
91200.0000   -6.04096
91240.0000   -6.64694
91280.0000   -7.25941
91320.0000   -6.26367
91360.0000   -6.50998
91400.0000   -5.31120
91440.0000   -6.36159
91480.0000   -5.96814
91520.0000   -6.51206
91560.0000   -6.26357
91600.0000   -6.55567
91640.0000   -6.09492
91680.0000   -6.31883
91720.0000   -5.90663
91760.0000   -6.63904
91800.0000   -6.47710
91840.0000   -6.07397
91880.0000   -6.51342
91920.0000   -6.33138
91960.0000   -6.14813
92000.0000   -5.99531
92040.0000   -5.98504
92080.0000   -7.00093
92120.0000   -5.40244
92160.0000   -4.77205
92200.0000   -4.82878
92240.0000   -4.87651
92280.0000   -5.80223
92320.0000   -6.69035
92360.0000   -5.50177
92400.0000   -5.83403
92440.0000   -5.98131
92480.0000   -6.46280
92520.0000   -5.83724
92560.0000   -6.14798
92600.0000   -6.29670
92640.0000   -5.78634
92680.0000   -6.41041
92720.0000   -6.37358
92760.0000   -5.43184
92800.0000   -5.66489
92840.0000   -5.89429
92880.0000   -6.48707
92920.0000   -5.64925
92960.0000   -7.02138
93000.0000   -6.05986
93040.0000   -5.90484
93080.0000   -6.08663
93120.0000   -6.21285
93160.0000   -5.23284
93200.0000   -5.24436
93240.0000   -5.20887
93280.0000   -5.75804
93320.0000   -5.49586
93360.0000   -6.26982
93400.0000   -6.09613
93440.0000   -5.74250
93480.0000   -6.60870
93520.0000   -5.94926
93560.0000   -5.78622
93600.0000   -6.21366
93640.0000   -5.10663
93680.0000   -5.50572
93720.0000   -5.98370
93760.0000   -5.89488
93800.0000   -5.90995
93840.0000   -5.97346
93880.0000   -6.36877
93920.0000   -5.45828
93960.0000   -5.54778
94000.0000   -5.75504
94040.0000   -5.41307
94080.0000   -6.30517
94120.0000   -5.20815
94160.0000   -6.05039
94200.0000   -5.36937
94240.0000   -5.47715
94280.0000   -5.26936
94320.0000   -5.06439
94360.0000   -6.02309
94400.0000   -5.99994
94440.0000   -4.52478
94480.0000   -5.51191
94520.0000   -5.52006
94560.0000   -5.83972
94600.0000   -5.41813
94640.0000   -5.01118
94680.0000   -4.88544
94720.0000   -5.05839
94760.0000   -6.03772
94800.0000   -5.19947
94840.0000   -5.06396
94880.0000   -4.60001
94920.0000   -4.14911
94960.0000   -5.27113
95000.0000   -5.41289
95040.0000   -4.77524
95080.0000   -5.05306
95120.0000   -5.18323
95160.0000   -5.13218
95200.0000   -5.44345
95240.0000   -5.69968
95280.0000   -5.42877
95320.0000   -5.14837
95360.0000   -4.95156
95400.0000   -4.76207
95440.0000   -4.63155
95480.0000   -5.40888
95520.0000   -4.80212
95560.0000   -4.97493
95600.0000   -5.41929
95640.0000   -4.26342
95680.0000   -4.27425
95720.0000   -5.05387
95760.0000   -4.91688
95800.0000   -5.26782
95840.0000   -5.35549
95880.0000   -5.20140
95920.0000   -6.36819
95960.0000   -5.17479
96000.0000   -5.23789
96040.0000   -5.05994
96080.0000   -5.45425
96120.0000   -4.40193
96160.0000   -4.32912
96200.0000   -5.36807
96240.0000   -6.06518
96280.0000   -4.97199
96320.0000   -4.76782
96360.0000   -5.24771
96400.0000   -5.00787
96440.0000   -4.54293
96480.0000   -4.47986
96520.0000   -5.72827
96560.0000   -4.99848
96600.0000   -5.07032
96640.0000   -5.33630
96680.0000   -6.38700
96720.0000   -5.62015
96760.0000   -5.09636
96800.0000   -4.91146
96840.0000   -5.77669
96880.0000   -5.01878
96920.0000   -4.21584
96960.0000   -5.48099
97000.0000   -5.49401
97040.0000   -5.02152
97080.0000   -5.46136
97120.0000   -5.10809
97160.0000   -6.09329
97200.0000   -4.55310
97240.0000   -4.10061
97280.0000   -4.38782
97320.0000   -4.33371
97360.0000   -5.13693
97400.0000   -4.63317
97440.0000   -5.14946
97480.0000   -5.90205
97520.0000   -6.50015
97560.0000   -5.64403
97600.0000   -6.16214
97640.0000   -6.05687
97680.0000   -5.46678
97720.0000   -6.43902
97760.0000   -5.91455
97800.0000   -5.89468
97840.0000   -6.10884
97880.0000   -6.70879
97920.0000   -6.27839
97960.0000   -6.51394
98000.0000   -6.88055
98040.0000   -5.75893
98080.0000   -5.83937
98120.0000   -6.00757
98160.0000   -4.69241
98200.0000   -4.96143
98240.0000   -4.96929
98280.0000   -6.13903
98320.0000   -5.82116
98360.0000   -6.48277
98400.0000   -6.55458
98440.0000   -5.95613
98480.0000   -5.42851
98520.0000   -5.89429
98560.0000   -5.43931
98600.0000   -4.65504
98640.0000   -5.32862
98680.0000   -5.59979
98720.0000   -5.18438
98760.0000   -5.87765
98800.0000   -5.36968
98840.0000   -4.92551
98880.0000   -4.43860
98920.0000   -5.14497
98960.0000   -6.16476
99000.0000   -5.68675
99040.0000   -6.65601
99080.0000   -5.96451
99120.0000   -4.83328
99160.0000   -6.11458
99200.0000   -5.78740
99240.0000   -6.72661
99280.0000   -6.29452
99320.0000   -6.56163
99360.0000   -6.99936
99400.0000   -6.49341
99440.0000   -6.15904
99480.0000   -6.49598
99520.0000   -5.26436
99560.0000   -5.52310
99600.0000   -5.69290
99640.0000   -5.77387
99680.0000   -5.48562
99720.0000   -6.00156
99760.0000   -5.35146
99800.0000   -5.64196
99840.0000   -5.36245
99880.0000   -6.33210
99920.0000   -6.07917
99960.0000   -6.40665
100000.0000   -5.69262
100040.0000   -5.60530
100080.0000   -5.94332
100120.0000   -6.37621
100160.0000   -5.49214
100200.0000   -5.76187
100240.0000   -6.12054
100280.0000   -5.45343
100320.0000   -6.85336
100360.0000   -6.68278
100400.0000   -6.57911
100440.0000   -6.31728
100480.0000   -5.67516
100520.0000   -5.91730
100560.0000   -6.11790
100600.0000   -5.62658
100640.0000   -5.56721
100680.0000   -6.11176
100720.0000   -6.02604
100760.0000   -5.76803
100800.0000   -5.77490
100840.0000   -6.44003
100880.0000   -5.72495
100920.0000   -6.14209
100960.0000   -5.17933
101000.0000   -5.79615
101040.0000   -5.82085
101080.0000   -5.06924
101120.0000   -5.57201
101160.0000   -5.74256
101200.0000   -5.36912
101240.0000   -5.03607
101280.0000   -5.33009
101320.0000   -5.87094
101360.0000   -5.61790
101400.0000   -5.76898
101440.0000   -5.47023
101480.0000   -5.98959
101520.0000   -6.35124
101560.0000   -6.02860
101600.0000   -5.59996
101640.0000   -5.64646
101680.0000   -6.61242
101720.0000   -6.80735
101760.0000   -5.92666
101800.0000   -6.50111
101840.0000   -5.62832
101880.0000   -5.66388
101920.0000   -6.75354
101960.0000   -5.98521
102000.0000   -4.55145
102040.0000   -5.64328
102080.0000   -5.04348
102120.0000   -6.35518
102160.0000   -6.11131
102200.0000   -4.94009
102240.0000   -5.83741
102280.0000   -6.55003
102320.0000   -5.82937
102360.0000   -6.33968
102400.0000   -6.78460
102440.0000   -5.92846
102480.0000   -6.33147
102520.0000   -5.53400
102560.0000   -6.39795
102600.0000   -5.89624
102640.0000   -6.63538
102680.0000   -6.53805
102720.0000   -6.99907
102760.0000   -6.66417
102800.0000   -6.50126
102840.0000   -6.31172
102880.0000   -5.80587
102920.0000   -6.80646
102960.0000   -5.49487
103000.0000   -6.40272
103040.0000   -6.71090
103080.0000   -5.79110
103120.0000   -5.77103
103160.0000   -6.14114
103200.0000   -6.44713
103240.0000   -6.17519
103280.0000   -5.98030
103320.0000   -6.65315
103360.0000   -5.36323
103400.0000   -5.62050
103440.0000   -7.05203
103480.0000   -6.72673
103520.0000   -5.89478
103560.0000   -6.12461
103600.0000   -6.38888
103640.0000   -4.72278
103680.0000   -6.01660
103720.0000   -6.41362
103760.0000   -5.79051
103800.0000   -5.91116
103840.0000   -5.81219
103880.0000   -5.30557
103920.0000   -5.00343
103960.0000   -5.50636
104000.0000   -6.75937
104040.0000   -6.39857
104080.0000   -5.94927
104120.0000   -5.85340
104160.0000   -5.70387
104200.0000   -6.37038
104240.0000   -6.76059
104280.0000   -6.27380
104320.0000   -6.36211
104360.0000   -6.23523
104400.0000   -5.85796
104440.0000   -5.81184
104480.0000   -4.83063
104520.0000   -5.06818
104560.0000   -3.87297
104600.0000   -4.26466
104640.0000   -5.07198
104680.0000   -5.02934
104720.0000   -5.10536
104760.0000   -6.29540
104800.0000   -6.05156
104840.0000   -5.60103
104880.0000   -5.42887
104920.0000   -6.14926
104960.0000   -5.88451
105000.0000   -5.67110
105040.0000   -5.32155
105080.0000   -5.55631
105120.0000   -6.37163
105160.0000   -5.69810
105200.0000   -6.13687
105240.0000   -6.09964
105280.0000   -6.60159
105320.0000   -5.72509
105360.0000   -5.58946
105400.0000   -5.97528
105440.0000   -6.26942
105480.0000   -5.28629
105520.0000   -5.39314
105560.0000   -5.13398
105600.0000   -5.80998
105640.0000   -5.04119
105680.0000   -6.03404
105720.0000   -5.23649
105760.0000   -5.83824
105800.0000   -6.01811
105840.0000   -5.29818
105880.0000   -5.38859
105920.0000   -5.05536
105960.0000   -5.85039
106000.0000   -5.51925
106040.0000   -5.60075
106080.0000   -5.28171
106120.0000   -4.91350
106160.0000   -5.52568
106200.0000   -5.95108
106240.0000   -5.21975
106280.0000   -5.73909
106320.0000   -4.88950
106360.0000   -5.28830
106400.0000   -6.07677
106440.0000   -5.53660
106480.0000   -5.92694
106520.0000   -5.80811
106560.0000   -5.72218
106600.0000   -5.02203
106640.0000   -5.43682
106680.0000   -5.34532
106720.0000   -5.84792
106760.0000   -6.13259
106800.0000   -5.68585
106840.0000   -4.89298
106880.0000   -6.83881
106920.0000   -5.44348
106960.0000   -6.07901
107000.0000   -6.63835
107040.0000   -6.45791
107080.0000   -6.55193
107120.0000   -6.07009
107160.0000   -6.82513
107200.0000   -6.80386
107240.0000   -6.72928
107280.0000   -6.44487
107320.0000   -5.70244
107360.0000   -5.62255
107400.0000   -6.08481
107440.0000   -6.10728
107480.0000   -5.63948
107520.0000   -5.43279
107560.0000   -4.98931
107600.0000   -4.94197
107640.0000   -5.53352
107680.0000   -5.38678
107720.0000   -5.79554
107760.0000   -5.63110
107800.0000   -6.37942
107840.0000   -6.15801
107880.0000   -6.87493
107920.0000   -5.91317
107960.0000   -5.73587
108000.0000   -7.13521
108040.0000   -5.25924
108080.0000   -6.16156
108120.0000   -5.77134
108160.0000   -6.11942
108200.0000   -5.90473
108240.0000   -5.66561
108280.0000   -5.23089
108320.0000   -4.80616
108360.0000   -5.82349
108400.0000   -6.27422
108440.0000   -5.98804
108480.0000   -6.47902
108520.0000   -5.06119
108560.0000   -5.15502
108600.0000   -4.18609
108640.0000   -5.39280
108680.0000   -5.84405
108720.0000   -6.18573
108760.0000   -5.74969
108800.0000   -5.78830
108840.0000   -4.83239
108880.0000   -5.21805
108920.0000   -5.63886
108960.0000   -4.10028
109000.0000   -5.36386
109040.0000   -6.15116
109080.0000   -5.37779
109120.0000   -5.96996
109160.0000   -5.64515
109200.0000   -5.75857
109240.0000   -4.95806
109280.0000   -5.03010
109320.0000   -5.07059
109360.0000   -5.64479
109400.0000   -5.73130
109440.0000   -6.73965
109480.0000   -6.12021
109520.0000   -5.18864
109560.0000   -6.17008
109600.0000   -5.69649
109640.0000   -5.12777
109680.0000   -5.41775
109720.0000   -5.41925
109760.0000   -4.96326
109800.0000   -5.99874
109840.0000   -6.09578
109880.0000   -6.28905
109920.0000   -6.22348
109960.0000   -5.36254
110000.0000   -6.02046
110040.0000   -6.10842
110080.0000   -6.33769
110120.0000   -5.60251
110160.0000   -5.46061
110200.0000   -5.88496
110240.0000   -5.48666
110280.0000   -5.81101
110320.0000   -5.18095
110360.0000   -5.56596
110400.0000   -4.92503
110440.0000   -4.80835
110480.0000   -5.38178
110520.0000   -6.02924
110560.0000   -5.25597
110600.0000   -6.02299
110640.0000   -5.93189
110680.0000   -5.70351
110720.0000   -5.49050
110760.0000   -4.78153
110800.0000   -5.40275
110840.0000   -4.92716
110880.0000   -4.67064
110920.0000   -5.58587
110960.0000   -4.29643
111000.0000   -4.33227
111040.0000   -5.18417
111080.0000   -3.99329
111120.0000   -5.55931
111160.0000   -5.13597
111200.0000   -5.03946
111240.0000   -4.95133
111280.0000   -4.95210
111320.0000   -6.02821
111360.0000   -4.78211
111400.0000   -5.46429
111440.0000   -5.73396
111480.0000   -4.02419
111520.0000   -5.72941
111560.0000   -5.82648
111600.0000   -5.63030
111640.0000   -4.77424
111680.0000   -5.78622
111720.0000   -5.99242
111760.0000   -5.83733
111800.0000   -5.27307
111840.0000   -4.70055
111880.0000   -4.64954
111920.0000   -5.05992
111960.0000   -5.60040
112000.0000   -5.21882
112040.0000   -4.58207
112080.0000   -4.76766
112120.0000   -5.85130
112160.0000   -6.11076
112200.0000   -5.57569
112240.0000   -5.46351
112280.0000   -6.62228
112320.0000   -5.90522
112360.0000   -5.70435
112400.0000   -6.11457
112440.0000   -6.11928
112480.0000   -6.36998
112520.0000   -6.82884
112560.0000   -6.42551
112600.0000   -4.93378
112640.0000   -5.58170
112680.0000   -5.29585
112720.0000   -4.84089
112760.0000   -5.21934
112800.0000   -4.47382
112840.0000   -5.19921
112880.0000   -4.70356
112920.0000   -5.14121
112960.0000   -5.49645
113000.0000   -5.03395
113040.0000   -4.92579
113080.0000   -5.20200
113120.0000   -5.15201
113160.0000   -5.98176
113200.0000   -4.47783
113240.0000   -5.17124
113280.0000   -4.98049
113320.0000   -5.14594
113360.0000   -4.58039
113400.0000   -5.32879
113440.0000   -5.68256
113480.0000   -5.57534
113520.0000   -4.65768
113560.0000   -5.85281
113600.0000   -5.29223
113640.0000   -5.59530
113680.0000   -5.24219
113720.0000   -4.87326
113760.0000   -4.74953
113800.0000   -5.18067
113840.0000   -4.91272
113880.0000   -4.92685
113920.0000   -5.71229
113960.0000   -4.61051
114000.0000   -5.28347
114040.0000   -5.00179
114080.0000   -4.87693
114120.0000   -4.38125
114160.0000   -4.96840
114200.0000   -5.28808
114240.0000   -5.22852
114280.0000   -5.49725
114320.0000   -4.96840
114360.0000   -4.68692
114400.0000   -4.98788
114440.0000   -4.34765
114480.0000   -5.09267
114520.0000   -4.74998
114560.0000   -5.34344
114600.0000   -4.83736
114640.0000   -5.88917
114680.0000   -5.05909
114720.0000   -4.75212
114760.0000   -5.06750
114800.0000   -5.74508
114840.0000   -5.07069
114880.0000   -4.55332
114920.0000   -4.21036
114960.0000   -4.71085
115000.0000   -6.52787
115040.0000   -5.82882
115080.0000   -5.40096
115120.0000   -5.34161
115160.0000   -5.61778
115200.0000   -5.56591
115240.0000   -6.01953
115280.0000   -4.97825
115320.0000   -5.29378
115360.0000   -5.34940
115400.0000   -6.50456
115440.0000   -6.55286
115480.0000   -5.80097
115520.0000   -6.52303
115560.0000   -6.62536
115600.0000   -6.34840
115640.0000   -5.76645
115680.0000   -5.65747
115720.0000   -4.84433
115760.0000   -4.89691
115800.0000   -5.67454
115840.0000   -5.17626
115880.0000   -5.88802
115920.0000   -5.27057
115960.0000   -5.21132
116000.0000   -4.99028
116040.0000   -6.25392
116080.0000   -5.78935
116120.0000   -6.35098
116160.0000   -5.83727
116200.0000   -5.75415
116240.0000   -4.57677
116280.0000   -4.75584
116320.0000   -5.07785
116360.0000   -4.73541
116400.0000   -5.07631
116440.0000   -5.35633
116480.0000   -5.30359
116520.0000   -5.27335
116560.0000   -5.07411
116600.0000   -5.35916
116640.0000   -5.25796
116680.0000   -5.42092
116720.0000   -6.67314
116760.0000   -6.79241
116800.0000   -6.02925
116840.0000   -6.73894
116880.0000   -5.49109
116920.0000   -6.08826
116960.0000   -5.88541
117000.0000   -6.19300
117040.0000   -5.44484
117080.0000   -5.07237
117120.0000   -6.72569
117160.0000   -5.85290
117200.0000   -5.97139
117240.0000   -6.81303
117280.0000   -5.87712
117320.0000   -5.17929
117360.0000   -4.87894
117400.0000   -5.56619
117440.0000   -5.69745
117480.0000   -6.23615
117520.0000   -5.77233
117560.0000   -5.73911
117600.0000   -4.62970
117640.0000   -5.10594
117680.0000   -4.16876
117720.0000   -3.90543
117760.0000   -5.20162
117800.0000   -5.32288
117840.0000   -5.76696
117880.0000   -5.76278
117920.0000   -6.33870
117960.0000   -5.46033
118000.0000   -6.51289
118040.0000   -4.97002
118080.0000   -5.45359
118120.0000   -5.26531
118160.0000   -6.28034
118200.0000   -5.52037
118240.0000   -5.91548
118280.0000   -5.21109
118320.0000   -5.65537
118360.0000   -6.79659
118400.0000   -5.55816
118440.0000   -5.88441
118480.0000   -7.13349
118520.0000   -6.02203
118560.0000   -6.13853
118600.0000   -6.93309
118640.0000   -6.58975
118680.0000   -5.77381
118720.0000   -6.57088
118760.0000   -5.36005
118800.0000   -6.32888
118840.0000   -6.42498
118880.0000   -6.11353
118920.0000   -5.42357
118960.0000   -6.02542
119000.0000   -5.38528
119040.0000   -6.18117
119080.0000   -6.11347
119120.0000   -5.91430
119160.0000   -5.11512
119200.0000   -4.92474
119240.0000   -5.50020
119280.0000   -5.60676
119320.0000   -6.01325
119360.0000   -5.18135
119400.0000   -6.43869
119440.0000   -5.42483
119480.0000   -5.62117
119520.0000   -5.91715
119560.0000   -5.08966
119600.0000   -5.98552
119640.0000   -5.54037
119680.0000   -4.44764
119720.0000   -5.30935
119760.0000   -5.35936
119800.0000   -6.62345
119840.0000   -6.29972
119880.0000   -5.94319
119920.0000   -6.26737
119960.0000   -6.36044
120000.0000   -6.82568
120040.0000   -5.50344
120080.0000   -5.85885
120120.0000   -6.01502
120160.0000   -5.28889
120200.0000   -5.82985
120240.0000   -5.36793
120280.0000   -5.29940
120320.0000   -5.89276
120360.0000   -6.56223
120400.0000   -5.70378
120440.0000   -5.57832
120480.0000   -5.51762
120520.0000   -6.12534
120560.0000   -5.95232
120600.0000   -6.16886
120640.0000   -5.94290
120680.0000   -6.90548
120720.0000   -5.95489
120760.0000   -6.10370
120800.0000   -5.74978
120840.0000   -6.62352
120880.0000   -6.22362
120920.0000   -6.27838
120960.0000   -6.86777
121000.0000   -5.91896
121040.0000   -6.41872
121080.0000   -6.95744
121120.0000   -6.15963
121160.0000   -5.83726
121200.0000   -6.30892
121240.0000   -6.44148
121280.0000   -6.98119
121320.0000   -6.59906
121360.0000   -6.91904
121400.0000   -6.12568
121440.0000   -5.35871
121480.0000   -5.56998
121520.0000   -5.59380
121560.0000   -6.54657
121600.0000   -6.24212
121640.0000   -5.67331
121680.0000   -6.40080
121720.0000   -6.36636
121760.0000   -6.50365
121800.0000   -6.08622
121840.0000   -5.46508
121880.0000   -5.77496
121920.0000   -5.82409
121960.0000   -5.83816
122000.0000   -5.97834
122040.0000   -5.98179
122080.0000   -5.75402
122120.0000   -5.58416
122160.0000   -6.76423
122200.0000   -7.04088
122240.0000   -5.79743
122280.0000   -5.60451
122320.0000   -5.29007
122360.0000   -5.88383
122400.0000   -6.15173
122440.0000   -5.92162
122480.0000   -4.81706
122520.0000   -5.63084
122560.0000   -5.26691
122600.0000   -5.53006
122640.0000   -6.39041
122680.0000   -5.21074
122720.0000   -5.21127
122760.0000   -5.62317
122800.0000   -6.10308
122840.0000   -6.68692
122880.0000   -6.63258
122920.0000   -6.56263
122960.0000   -7.06714
123000.0000   -5.78759
123040.0000   -6.49909
123080.0000   -6.95098
123120.0000   -7.34917
123160.0000   -5.24865
123200.0000   -5.96873
123240.0000   -6.11077
123280.0000   -5.62010
123320.0000   -6.53612
123360.0000   -6.20602
123400.0000   -6.31700
123440.0000   -6.23186
123480.0000   -6.97087
123520.0000   -6.48554
123560.0000   -5.39821
123600.0000   -5.91670
123640.0000   -5.77499
123680.0000   -5.99480
123720.0000   -5.78172
123760.0000   -5.58833
123800.0000   -5.85958
123840.0000   -5.86465
123880.0000   -5.40196
123920.0000   -5.42646
123960.0000   -5.10669
124000.0000   -4.76746
124040.0000   -4.65065
124080.0000   -5.41037
124120.0000   -4.70249
124160.0000   -4.56632
124200.0000   -4.46117
124240.0000   -4.78701
124280.0000   -4.64250
124320.0000   -5.07107
124360.0000   -5.02374
124400.0000   -5.14390
124440.0000   -4.77861
124480.0000   -6.72021
124520.0000   -5.20132
124560.0000   -5.88598
124600.0000   -4.56540
124640.0000   -4.79477
124680.0000   -4.92741
124720.0000   -4.69606
124760.0000   -5.92640
124800.0000   -6.00478
124840.0000   -4.97099
124880.0000   -4.94334
124920.0000   -4.79032
124960.0000   -5.61274
125000.0000   -5.89981
125040.0000   -5.19597
125080.0000   -5.32964
125120.0000   -5.02560
125160.0000   -5.01276
125200.0000   -4.56345
125240.0000   -5.69987
125280.0000   -5.33966
125320.0000   -5.34081
125360.0000   -5.14300
125400.0000   -4.96812
125440.0000   -5.61914
125480.0000   -5.90330
125520.0000   -6.38798
125560.0000   -5.90912
125600.0000   -5.59506
125640.0000   -6.05656
125680.0000   -5.79680
125720.0000   -5.01966
125760.0000   -3.75954
125800.0000   -5.54120
125840.0000   -5.19158
125880.0000   -4.54638
125920.0000   -5.86272
125960.0000   -4.98242
126000.0000   -6.07376
126040.0000   -5.90565
126080.0000   -4.83101
126120.0000   -5.25997
126160.0000   -5.64775
126200.0000   -6.52361
126240.0000   -5.18056
126280.0000   -5.18439
126320.0000   -5.14824
126360.0000   -5.33149
126400.0000   -6.27980
126440.0000   -6.44206
126480.0000   -5.32948
126520.0000   -5.50723
126560.0000   -5.18449
126600.0000   -4.22844
126640.0000   -5.34100
126680.0000   -6.38907
126720.0000   -5.55905
126760.0000   -5.85989
126800.0000   -5.79787
126840.0000   -5.81473
126880.0000   -5.58680
126920.0000   -5.33049
126960.0000   -5.37232
127000.0000   -4.32252
127040.0000   -4.75301
127080.0000   -4.99027
127120.0000   -5.09812
127160.0000   -5.94903
127200.0000   -6.06282
127240.0000   -4.80880
127280.0000   -5.47779
127320.0000   -4.36629
127360.0000   -4.56236
127400.0000   -5.14545
127440.0000   -5.11946
127480.0000   -4.87647
127520.0000   -5.02857
127560.0000   -5.10063
127600.0000   -5.66992
127640.0000   -5.91439
127680.0000   -5.63842
127720.0000   -4.97894
127760.0000   -5.14116
127800.0000   -5.54964
127840.0000   -5.07067
127880.0000   -4.99921
127920.0000   -4.91586
127960.0000   -5.73637
128000.0000   -4.95928
128040.0000   -5.19248
128080.0000   -4.43119
128120.0000   -4.74002
128160.0000   -5.26836
128200.0000   -5.07183
128240.0000   -5.13178
128280.0000   -5.42678
128320.0000   -6.01526
128360.0000   -6.19510
128400.0000   -4.61573
128440.0000   -5.82880
128480.0000   -5.23891
128520.0000   -4.41435
128560.0000   -4.83033
128600.0000   -4.73835
128640.0000   -4.32362
128680.0000   -5.19630
128720.0000   -5.32693
128760.0000   -4.93048
128800.0000   -5.18296
128840.0000   -4.86247
128880.0000   -5.77459
128920.0000   -5.32738
128960.0000   -6.19091
129000.0000   -5.43112
129040.0000   -6.01649
129080.0000   -5.49035
129120.0000   -5.28240
129160.0000   -4.59589
129200.0000   -4.58316
129240.0000   -3.99847
129280.0000   -5.55891
129320.0000   -6.42942
129360.0000   -5.73978
129400.0000   -5.17797
129440.0000   -4.93517
129480.0000   -5.08998
129520.0000   -5.97055
129560.0000   -6.02576
129600.0000   -5.69736
129640.0000   -5.74094
129680.0000   -6.17110
129720.0000   -6.34407
129760.0000   -6.26619
129800.0000   -6.31215
129840.0000   -5.74089
129880.0000   -5.38929
129920.0000   -6.34105
129960.0000   -6.17909
130000.0000   -5.51648
130040.0000   -5.88973
130080.0000   -4.81743
130120.0000   -5.53453
130160.0000   -5.68651
130200.0000   -5.97800
130240.0000   -5.52048
130280.0000   -5.80713
130320.0000   -5.61308
130360.0000   -6.22227
130400.0000   -6.14510
130440.0000   -6.06259
130480.0000   -5.38293
130520.0000   -6.03520
130560.0000   -6.29610
130600.0000   -6.52838
130640.0000   -6.25608
130680.0000   -5.84984
130720.0000   -5.71005
130760.0000   -5.88188
130800.0000   -5.93137
130840.0000   -5.65834
130880.0000   -6.18825
130920.0000   -5.49096
130960.0000   -6.16914
131000.0000   -7.68124
131040.0000   -6.61716
131080.0000   -5.55786
131120.0000   -6.29420
131160.0000   -6.11746
131200.0000   -5.36777
131240.0000   -5.26536
131280.0000   -5.38832
131320.0000   -5.18927
131360.0000   -5.47094
131400.0000   -4.95874
131440.0000   -5.15209
131480.0000   -5.32080
131520.0000   -5.28024
131560.0000   -4.62896
131600.0000   -4.94691
131640.0000   -6.40371
131680.0000   -5.75225
131720.0000   -5.76998
131760.0000   -5.26110
131800.0000   -4.82614
131840.0000   -5.76659
131880.0000   -5.06430
131920.0000   -5.54617
131960.0000   -5.20317
132000.0000   -5.48696
132040.0000   -5.60038
132080.0000   -5.84185
132120.0000   -6.28897
132160.0000   -5.43914
132200.0000   -5.67878
132240.0000   -5.42708
132280.0000   -5.03835
132320.0000   -5.70356
132360.0000   -5.38974
132400.0000   -5.77803
132440.0000   -4.84010
132480.0000   -5.85638
132520.0000   -6.53686
132560.0000   -6.45054
132600.0000   -5.78775
132640.0000   -5.97215
132680.0000   -5.70304
132720.0000   -4.83115
132760.0000   -6.03107
132800.0000   -6.20772
132840.0000   -5.48512
132880.0000   -5.67921
132920.0000   -5.97370
132960.0000   -5.77360
133000.0000   -4.87967
133040.0000   -5.25929
133080.0000   -6.27271
133120.0000   -5.59241
133160.0000   -5.23673
133200.0000   -4.80220
133240.0000   -5.50250
133280.0000   -5.55035
133320.0000   -5.31360
133360.0000   -5.06613
133400.0000   -4.46754
133440.0000   -6.45938
133480.0000   -5.65082
133520.0000   -6.50967
133560.0000   -5.26473
133600.0000   -5.18646
133640.0000   -5.67096
133680.0000   -4.76022
133720.0000   -4.75936
133760.0000   -4.75419
133800.0000   -5.11896
133840.0000   -5.06136
133880.0000   -4.98353
133920.0000   -4.34086
133960.0000   -4.80280
134000.0000   -4.49400
134040.0000   -4.27481
134080.0000   -5.06777
134120.0000   -4.36574
134160.0000   -3.74996
134200.0000   -3.05783
134240.0000   -2.89406
134280.0000   -3.51748
134320.0000   -3.66183
134360.0000   -3.23721
134400.0000   -3.71484
134440.0000   -3.93474
134480.0000   -3.46743
134520.0000   -4.13667
134560.0000   -4.59030
134600.0000   -4.43121
134640.0000   -4.98163
134680.0000   -4.84461
134720.0000   -4.79691
134760.0000   -4.58728
134800.0000   -5.36565
134840.0000   -5.70148
134880.0000   -5.68058
134920.0000   -5.99392
134960.0000   -5.23937
135000.0000   -4.99640
135040.0000   -4.75011
135080.0000   -5.19462
135120.0000   -6.17586
135160.0000   -4.65571
135200.0000   -5.20971
135240.0000   -4.16063
135280.0000   -4.05488
135320.0000   -3.99176
135360.0000   -4.12079
135400.0000   -4.83790
135440.0000   -5.90276
135480.0000   -5.04866
135520.0000   -4.20020
135560.0000   -4.99534
135600.0000   -4.50203
135640.0000   -3.93814
135680.0000   -4.51734
135720.0000   -4.93288
135760.0000   -5.21259
135800.0000   -3.95401
135840.0000   -3.94736
135880.0000   -4.55087
135920.0000   -3.93199
135960.0000   -4.09173
136000.0000   -4.29119
136040.0000   -4.87492
136080.0000   -4.47132
136120.0000   -4.38459
136160.0000   -3.78248
136200.0000   -4.44045
136240.0000   -5.38718
136280.0000   -4.39729
136320.0000   -4.51644
136360.0000   -4.39196
136400.0000   -3.74846
136440.0000   -4.31409
136480.0000   -3.43558
136520.0000   -4.14092
136560.0000   -4.50266
136600.0000   -5.27015
136640.0000   -4.12953
136680.0000   -4.32927
136720.0000   -5.00301
136760.0000   -3.82740
136800.0000   -4.73354
136840.0000   -3.57437
136880.0000   -4.26558
136920.0000   -3.92800
136960.0000   -4.96664
137000.0000   -4.55172
137040.0000   -4.41744
137080.0000   -4.39021
137120.0000   -4.81613
137160.0000   -4.30499
137200.0000   -4.34641
137240.0000   -4.36888
137280.0000   -4.49081
137320.0000   -4.16473
137360.0000   -4.13023
137400.0000   -4.20179
137440.0000   -4.71942
137480.0000   -4.77894
137520.0000   -3.14616
137560.0000   -4.15591
137600.0000   -4.89306
137640.0000   -3.50678
137680.0000   -4.16151
137720.0000   -4.53403
137760.0000   -5.08349
137800.0000   -4.73037
137840.0000   -5.25168
137880.0000   -4.73198
137920.0000   -4.27798
137960.0000   -5.65333
138000.0000   -3.95793
138040.0000   -4.61736
138080.0000   -4.87429
138120.0000   -5.40856
138160.0000   -4.60246
138200.0000   -4.58890
138240.0000   -4.60912
138280.0000   -4.61652
138320.0000   -4.41034
138360.0000   -3.34853
138400.0000   -3.24704
138440.0000   -5.06198
138480.0000   -4.74969
138520.0000   -4.72642
138560.0000   -4.24861
138600.0000   -4.30171
138640.0000   -4.76504
138680.0000   -3.59860
138720.0000   -4.05780
138760.0000   -3.89895
138800.0000   -4.39957
138840.0000   -4.74090
138880.0000   -4.05796
138920.0000   -4.65286
138960.0000   -4.26320
139000.0000   -4.89068
139040.0000   -4.69135
139080.0000   -4.36751
139120.0000   -4.72908
139160.0000   -4.69063
139200.0000   -4.91786
139240.0000   -4.75447
139280.0000   -4.83440
139320.0000   -4.07433
139360.0000   -4.89536
139400.0000   -4.24265
139440.0000   -4.26823
139480.0000   -4.96079
139520.0000   -2.95886
139560.0000   -4.69232
139600.0000   -4.78364
139640.0000   -4.84149
139680.0000   -5.23163
139720.0000   -4.72137
139760.0000   -5.32291
139800.0000   -5.15777
139840.0000   -5.20591
139880.0000   -4.68275
139920.0000   -4.32182
139960.0000   -3.92372
140000.0000   -4.19064
140040.0000   -4.76173
140080.0000   -4.09162
140120.0000   -4.08678
140160.0000   -3.90413
140200.0000   -4.23511
140240.0000   -3.65278
140280.0000   -3.24216
140320.0000   -3.77519
140360.0000   -4.68681
140400.0000   -4.17267
140440.0000   -4.60319
140480.0000   -4.26308
140520.0000   -4.67994
140560.0000   -4.30798
140600.0000   -4.93840
140640.0000   -4.75140
140680.0000   -5.11103
140720.0000   -5.15065
140760.0000   -4.61658
140800.0000   -4.79911
140840.0000   -4.75214
140880.0000   -5.29935
140920.0000   -4.94365
140960.0000   -4.13210
141000.0000   -4.81566
141040.0000   -4.55967
141080.0000   -4.98515
141120.0000   -4.77480
141160.0000   -5.13946
141200.0000   -4.94648
141240.0000   -4.65424
141280.0000   -5.03783
141320.0000   -4.93400
141360.0000   -3.90157
141400.0000   -3.99873
141440.0000   -3.87078
141480.0000   -4.19673
141520.0000   -4.01399
141560.0000   -4.30867
141600.0000   -4.28691
141640.0000   -4.70312
141680.0000   -4.30475
141720.0000   -3.52357
141760.0000   -4.92803
141800.0000   -4.22078
141840.0000   -4.42501
141880.0000   -4.60935
141920.0000   -4.11606
141960.0000   -4.61060
142000.0000   -4.93609
142040.0000   -5.50610
142080.0000   -5.07805
142120.0000   -3.97240
142160.0000   -5.00811
142200.0000   -4.13492
142240.0000   -4.98174
142280.0000   -5.59266
142320.0000   -6.11596
142360.0000   -4.57314
142400.0000   -4.21374
142440.0000   -5.06283
142480.0000   -4.47564
142520.0000   -4.78424
142560.0000   -4.59750
142600.0000   -4.29733
142640.0000   -4.36737
142680.0000   -5.55801
142720.0000   -4.69708
142760.0000   -5.21654
142800.0000   -4.65579
142840.0000   -4.96008
142880.0000   -4.74587
142920.0000   -5.20374
142960.0000   -5.63372
143000.0000   -4.89242
143040.0000   -4.09682
143080.0000   -3.03896
143120.0000   -4.98808
143160.0000   -4.54730
143200.0000   -5.51436
143240.0000   -5.16897
143280.0000   -3.73340
143320.0000   -5.20764
143360.0000   -4.33864
143400.0000   -5.02453
143440.0000   -4.69171
143480.0000   -4.04847
143520.0000   -4.16647
143560.0000   -4.40733
143600.0000   -5.37476
143640.0000   -4.97592
143680.0000   -5.24564
143720.0000   -5.07331
143760.0000   -4.90275
143800.0000   -4.27394
143840.0000   -4.62865
143880.0000   -4.25087
143920.0000   -4.18295
143960.0000   -4.11363
144000.0000   -4.01672
144040.0000   -4.80451
144080.0000   -4.62104
144120.0000   -4.24696
144160.0000   -4.91374
144200.0000   -5.58426
144240.0000   -4.94344
144280.0000   -4.78343
144320.0000   -4.15901
144360.0000   -5.16263
144400.0000   -4.80915
144440.0000   -5.30975
144480.0000   -4.84725
144520.0000   -4.84305
144560.0000   -5.10366
144600.0000   -4.77986
144640.0000   -3.87520
144680.0000   -4.32615
144720.0000   -3.87693
144760.0000   -4.67584
144800.0000   -4.86451
144840.0000   -5.45401
144880.0000   -5.16918
144920.0000   -5.14396
144960.0000   -5.19520
145000.0000   -5.38670
145040.0000   -5.37671
145080.0000   -4.83842
145120.0000   -5.68811
145160.0000   -5.09291
145200.0000   -5.39507
145240.0000   -5.47663
145280.0000   -4.16417
145320.0000   -4.74349
145360.0000   -5.45286
145400.0000   -5.41269
145440.0000   -5.38028
145480.0000   -5.27978
145520.0000   -5.09535
145560.0000   -4.95846
145600.0000   -4.68976
145640.0000   -4.55388
145680.0000   -4.82080
145720.0000   -4.97524
145760.0000   -5.06752
145800.0000   -5.62637
145840.0000   -4.56623
145880.0000   -4.68819
145920.0000   -4.14974
145960.0000   -3.82812
146000.0000   -4.51534
146040.0000   -4.46007
146080.0000   -4.57227
146120.0000   -5.57545
146160.0000   -4.79881
146200.0000   -4.51158
146240.0000   -4.94691
146280.0000   -4.93815
146320.0000   -4.60310
146360.0000   -4.95526
146400.0000   -4.81968
146440.0000   -5.03727
146480.0000   -5.06021
146520.0000   -4.85466
146560.0000   -4.40935
146600.0000   -5.20171
146640.0000   -4.80279
146680.0000   -5.08904
146720.0000   -4.60568
146760.0000   -4.66648
146800.0000   -5.45058
146840.0000   -6.07071
146880.0000   -6.10672
146920.0000   -5.94917
146960.0000   -5.61812
147000.0000   -5.01962
147040.0000   -4.62268
147080.0000   -5.89293
147120.0000   -4.99618
147160.0000   -5.66098
147200.0000   -5.19677
147240.0000   -6.05911
147280.0000   -5.23281
147320.0000   -5.32856
147360.0000   -5.39694
147400.0000   -6.08974
147440.0000   -5.38924
147480.0000   -4.34130
147520.0000   -4.67612
147560.0000   -4.80261
147600.0000   -5.17359
147640.0000   -5.12596
147680.0000   -5.30431
147720.0000   -4.58738
147760.0000   -3.99393
147800.0000   -4.91948
147840.0000   -5.67505
147880.0000   -5.64573
147920.0000   -5.57092
147960.0000   -4.53597
148000.0000   -4.93035
148040.0000   -4.77291
148080.0000   -4.69305
148120.0000   -4.88596
148160.0000   -5.71161
148200.0000   -5.54758
148240.0000   -5.24265
148280.0000   -5.69225
148320.0000   -5.39069
148360.0000   -5.04539
148400.0000   -5.01989
148440.0000   -4.96967
148480.0000   -4.41673
148520.0000   -4.71797
148560.0000   -5.08495
148600.0000   -3.56748
148640.0000   -4.46585
148680.0000   -4.69385
148720.0000   -5.12547
148760.0000   -4.67256
148800.0000   -5.15521
148840.0000   -4.54492
148880.0000   -4.46451
148920.0000   -4.80161
148960.0000   -4.19841
149000.0000   -4.99884
149040.0000   -4.64186
149080.0000   -4.53600
149120.0000   -4.91054
149160.0000   -4.21866
149200.0000   -4.65430
149240.0000   -4.13401
149280.0000   -4.58670
149320.0000   -4.47770
149360.0000   -5.12363
149400.0000   -4.64144
149440.0000   -4.02548
149480.0000   -5.13396
149520.0000   -4.99242
149560.0000   -4.82379
149600.0000   -4.66240
149640.0000   -4.32967
149680.0000   -5.16459
149720.0000   -5.68854
149760.0000   -5.30396
149800.0000   -4.33527
149840.0000   -4.13773
149880.0000   -5.39760
149920.0000   -4.54237
149960.0000   -5.11824
150000.0000   -4.84662
150040.0000   -4.64774
150080.0000   -4.74497
150120.0000   -5.40366
150160.0000   -5.29511
150200.0000   -4.00487
150240.0000   -4.76343
150280.0000   -4.58350
150320.0000   -4.07591
150360.0000   -4.47196
150400.0000   -4.22973
150440.0000   -4.96828
150480.0000   -5.10635
150520.0000   -4.86375
150560.0000   -5.52845
150600.0000   -5.21015
150640.0000   -4.87400
150680.0000   -4.44502
150720.0000   -4.89817
150760.0000   -5.08502
150800.0000   -4.53189
150840.0000   -5.36920
150880.0000   -5.70292
150920.0000   -4.90219
150960.0000   -3.67112
151000.0000   -4.62811
151040.0000   -4.64943
151080.0000   -5.77964
151120.0000   -5.65344
151160.0000   -5.35222
151200.0000   -6.26282
151240.0000   -5.55255
151280.0000   -5.30732
151320.0000   -4.93420
151360.0000   -5.17119
151400.0000   -4.40151
151440.0000   -4.66205
151480.0000   -4.92842
151520.0000   -5.89946
151560.0000   -5.52099
151600.0000   -5.18146
151640.0000   -4.97320
151680.0000   -4.47022
151720.0000   -4.42467
151760.0000   -4.69330
151800.0000   -4.94390
151840.0000   -5.43872
151880.0000   -4.59198
151920.0000   -4.92223
151960.0000   -4.55861
152000.0000   -4.70693
152040.0000   -4.62845
152080.0000   -4.55368
152120.0000   -4.90972
152160.0000   -5.07321
152200.0000   -4.82308
152240.0000   -4.63973
152280.0000   -4.28196
152320.0000   -4.97537
152360.0000   -5.98223
152400.0000   -5.24597
152440.0000   -4.83341
152480.0000   -4.76209
152520.0000   -4.78737
152560.0000   -4.52415
152600.0000   -4.66454
152640.0000   -4.69657
152680.0000   -5.35040
152720.0000   -4.52497
152760.0000   -4.44975
152800.0000   -4.72446
152840.0000   -5.02538
152880.0000   -5.13934
152920.0000   -5.61261
152960.0000   -5.75387
153000.0000   -5.46056
153040.0000   -5.49210
153080.0000   -6.73466
153120.0000   -6.86321
153160.0000   -6.58406
153200.0000   -5.73501
153240.0000   -5.41582
153280.0000   -5.82236
153320.0000   -6.06311
153360.0000   -5.94044
153400.0000   -5.58395
153440.0000   -6.57884
153480.0000   -5.64300
153520.0000   -6.19711
153560.0000   -4.90771
153600.0000   -5.27985
153640.0000   -5.21413
153680.0000   -4.64971
153720.0000   -4.63747
153760.0000   -3.86289
153800.0000   -4.66434
153840.0000   -4.84757
153880.0000   -5.25359
153920.0000   -4.44576
153960.0000   -4.94699
154000.0000   -4.29453
154040.0000   -4.72000
154080.0000   -5.00056
154120.0000   -3.70654
154160.0000   -4.39462
154200.0000   -4.77596
154240.0000   -4.87993
154280.0000   -4.45316
154320.0000   -4.64317
154360.0000   -4.82613
154400.0000   -4.97479
154440.0000   -4.73118
154480.0000   -4.67786
154520.0000   -4.07585
154560.0000   -4.66857
154600.0000   -5.04145
154640.0000   -5.02574
154680.0000   -4.93542
154720.0000   -5.14461
154760.0000   -5.24052
154800.0000   -5.00170
154840.0000   -4.49893
154880.0000   -5.44051
154920.0000   -5.27443
154960.0000   -4.45836
155000.0000   -6.57660
155040.0000   -5.39927
155080.0000   -5.34817
155120.0000   -4.65894
155160.0000   -4.61276
155200.0000   -4.96978
155240.0000   -5.08782
155280.0000   -4.65146
155320.0000   -4.93627
155360.0000   -5.41355
155400.0000   -5.30920
155440.0000   -5.00942
155480.0000   -5.33587
155520.0000   -4.76530
155560.0000   -5.57887
155600.0000   -4.97580
155640.0000   -5.31658
155680.0000   -6.79486
155720.0000   -5.13933
155760.0000   -5.02222
155800.0000   -5.31342
155840.0000   -5.23318
155880.0000   -5.77963
155920.0000   -5.47171
155960.0000   -5.66595
156000.0000   -5.00581
156040.0000   -5.16013
156080.0000   -5.84804
156120.0000   -5.07838
156160.0000   -4.34452
156200.0000   -4.87645
156240.0000   -4.80664
156280.0000   -3.72257
156320.0000   -5.06210
156360.0000   -5.08354
156400.0000   -5.37855
156440.0000   -5.41148
156480.0000   -5.48423
156520.0000   -5.12451
156560.0000   -5.14863
156600.0000   -5.33436
156640.0000   -5.39489
156680.0000   -4.66625
156720.0000   -4.77788
156760.0000   -4.72766
156800.0000   -5.10522
156840.0000   -4.20897
156880.0000   -5.29400
156920.0000   -5.99375
156960.0000   -5.14215
157000.0000   -4.78194
157040.0000   -4.62735
157080.0000   -4.33161
157120.0000   -4.30864
157160.0000   -4.28613
157200.0000   -4.22863
157240.0000   -4.85016
157280.0000   -4.07986
157320.0000   -4.16869
157360.0000   -3.74541
157400.0000   -4.38874
157440.0000   -4.71513
157480.0000   -4.51535
157520.0000   -4.41108
157560.0000   -4.45985
157600.0000   -4.28924
157640.0000   -3.79750
157680.0000   -3.96068
157720.0000   -4.31211
157760.0000   -4.14876
157800.0000   -3.57077
157840.0000   -4.39279
157880.0000   -4.83270
157920.0000   -5.21484
157960.0000   -4.40274
158000.0000   -4.89462
158040.0000   -4.98566
158080.0000   -5.82060
158120.0000   -4.96226
158160.0000   -4.24981
158200.0000   -4.68178
158240.0000   -5.58329
158280.0000   -4.53034
158320.0000   -4.53982
158360.0000   -5.60809
158400.0000   -4.04998
158440.0000   -3.97906
158480.0000   -5.55747
158520.0000   -4.83534
158560.0000   -5.32038
158600.0000   -5.20827
158640.0000   -4.51557
158680.0000   -5.51048
158720.0000   -5.39778
158760.0000   -4.85302
158800.0000   -5.39745
158840.0000   -5.18259
158880.0000   -5.29256
158920.0000   -4.97991
158960.0000   -5.17695
159000.0000   -4.68377
159040.0000   -4.55717
159080.0000   -4.98378
159120.0000   -5.53027
159160.0000   -4.81941
159200.0000   -4.20843
159240.0000   -4.62994
159280.0000   -4.02025
159320.0000   -3.86176
159360.0000   -4.89766
159400.0000   -4.24918
159440.0000   -5.11569
159480.0000   -4.45424
159520.0000   -5.30880
159560.0000   -5.23330
159600.0000   -5.19959
159640.0000   -4.78797
159680.0000   -4.38363
159720.0000   -4.03644
159760.0000   -5.16052
159800.0000   -5.22451
159840.0000   -4.54088
159880.0000   -4.98777
159920.0000   -5.40964
159960.0000   -5.01045
160000.0000   -5.22594
160040.0000   -5.73906
160080.0000   -4.86217
160120.0000   -5.11463
160160.0000   -4.91440
160200.0000   -5.90674
160240.0000   -4.68820
160280.0000   -5.16677
160320.0000   -4.87184
160360.0000   -5.04103
160400.0000   -4.97400
160440.0000   -3.43776
160480.0000   -3.93379
160520.0000   -4.48547
160560.0000   -4.69950
160600.0000   -4.53100
160640.0000   -5.06642
160680.0000   -4.52833
160720.0000   -4.32024
160760.0000   -4.23797
160800.0000   -4.92737
160840.0000   -3.87053
160880.0000   -3.83791
160920.0000   -3.98543
160960.0000   -4.12826
161000.0000   -4.60674
161040.0000   -4.17283
161080.0000   -4.10786
161120.0000   -3.88744
161160.0000   -4.39665
161200.0000   -4.52341
161240.0000   -4.01625
161280.0000   -4.45239
161320.0000   -4.81200
161360.0000   -4.49356
161400.0000   -4.46386
161440.0000   -4.78045
161480.0000   -4.72878
161520.0000   -4.50557
161560.0000   -4.65007
161600.0000   -4.07467
161640.0000   -4.28073
161680.0000   -4.93576
161720.0000   -4.12018
161760.0000   -4.20053
161800.0000   -3.82378
161840.0000   -4.99704
161880.0000   -3.99248
161920.0000   -4.16207
161960.0000   -3.64112
162000.0000   -4.33201
162040.0000   -3.87799
162080.0000   -4.21231
162120.0000   -4.11896
162160.0000   -4.22245
162200.0000   -5.04536
162240.0000   -4.68567
162280.0000   -4.61984
162320.0000   -4.32752
162360.0000   -3.80030
162400.0000   -4.25331
162440.0000   -3.62395
162480.0000   -4.23560
162520.0000   -4.80143
162560.0000   -4.78568
162600.0000   -4.15391
162640.0000   -3.77790
162680.0000   -4.75993
162720.0000   -4.35366
162760.0000   -3.92676
162800.0000   -4.62795
162840.0000   -3.95806
162880.0000   -4.17792
162920.0000   -5.12979
162960.0000   -4.52138
163000.0000   -4.74655
163040.0000   -5.09919
163080.0000   -4.73491
163120.0000   -4.80420
163160.0000   -5.07763
163200.0000   -5.91057
163240.0000   -4.80270
163280.0000   -4.99782
163320.0000   -4.58666
163360.0000   -5.16719
163400.0000   -6.18773
163440.0000   -4.69090
163480.0000   -4.43488
163520.0000   -3.99669
163560.0000   -4.90110
163600.0000   -5.30510
163640.0000   -5.54930
163680.0000   -4.73599
163720.0000   -4.35559
163760.0000   -5.63613
163800.0000   -5.65854
163840.0000   -4.88111
163880.0000   -5.20840
163920.0000   -4.26489
163960.0000   -4.68321
164000.0000   -4.86400
164040.0000   -5.17833
164080.0000   -5.41896
164120.0000   -5.79503
164160.0000   -5.75800
164200.0000   -5.77488
164240.0000   -6.02755
164280.0000   -5.17534
164320.0000   -4.71955
164360.0000   -4.31174
164400.0000   -5.24785
164440.0000   -4.82287
164480.0000   -4.73595
164520.0000   -5.21940
164560.0000   -4.96343
164600.0000   -4.49032
164640.0000   -4.61685
164680.0000   -4.79599
164720.0000   -4.69974
164760.0000   -4.58006
164800.0000   -5.34019
164840.0000   -4.47841
164880.0000   -4.61551
164920.0000   -4.45266
164960.0000   -5.49494
165000.0000   -5.45138
165040.0000   -3.97670
165080.0000   -4.74064
165120.0000   -4.99575
165160.0000   -5.11846
165200.0000   -4.35018
165240.0000   -4.99340
165280.0000   -3.97891
165320.0000   -4.65914
165360.0000   -4.51750
165400.0000   -3.33761
165440.0000   -3.43987
165480.0000   -4.31059
165520.0000   -4.02946
165560.0000   -4.22366
165600.0000   -4.69336
165640.0000   -3.16748
165680.0000   -4.10346
165720.0000   -4.66024
165760.0000   -4.66246
165800.0000   -4.53851
165840.0000   -4.49208
165880.0000   -3.94634
165920.0000   -3.66013
165960.0000   -4.27897
166000.0000   -4.01567
166040.0000   -5.09410
166080.0000   -3.84792
166120.0000   -5.09324
166160.0000   -4.29208
166200.0000   -4.84876
166240.0000   -4.08320
166280.0000   -4.10267
166320.0000   -5.14545
166360.0000   -4.61834
166400.0000   -5.19201
166440.0000   -4.34265
166480.0000   -4.41257
166520.0000   -4.09507
166560.0000   -4.21998
166600.0000   -4.41190
166640.0000   -4.40843
166680.0000   -5.60147
166720.0000   -5.40856
166760.0000   -4.70486
166800.0000   -4.03295
166840.0000   -5.41211
166880.0000   -4.46115
166920.0000   -5.40863
166960.0000   -4.47462
167000.0000   -5.74221
167040.0000   -5.52087
167080.0000   -6.06188
167120.0000   -5.84708
167160.0000   -5.96428
167200.0000   -4.70107
167240.0000   -4.60462
167280.0000   -5.55803
167320.0000   -5.09833
167360.0000   -5.11904
167400.0000   -5.77737
167440.0000   -5.91095
167480.0000   -5.88036
167520.0000   -4.52292
167560.0000   -5.85212
167600.0000   -5.33772
167640.0000   -5.92391
167680.0000   -6.43282
167720.0000   -5.28423
167760.0000   -5.41423
167800.0000   -5.49665
167840.0000   -5.75153
167880.0000   -5.62668
167920.0000   -5.27669
167960.0000   -5.76348
168000.0000   -6.41125
168040.0000   -5.26861
168080.0000   -6.27899
168120.0000   -6.05816
168160.0000   -6.05084
168200.0000   -4.97131
168240.0000   -4.54384
168280.0000   -4.24978
168320.0000   -5.87732
168360.0000   -4.49165
168400.0000   -5.61144
168440.0000   -5.30670
168480.0000   -5.50416
168520.0000   -5.46929
168560.0000   -4.74642
168600.0000   -5.00246
168640.0000   -4.98834
168680.0000   -5.43196
168720.0000   -4.79881
168760.0000   -4.80607
168800.0000   -3.93319
168840.0000   -4.08864
168880.0000   -5.41384
168920.0000   -4.83346
168960.0000   -4.58099
169000.0000   -4.28622
169040.0000   -4.88546
169080.0000   -5.18291
169120.0000   -5.28104
169160.0000   -4.74687
169200.0000   -4.05561
169240.0000   -3.79044
169280.0000   -4.38219
169320.0000   -4.35109
169360.0000   -4.79483
169400.0000   -4.34199
169440.0000   -4.75075
169480.0000   -4.30960
169520.0000   -4.70517
169560.0000   -4.55101
169600.0000   -5.24309
169640.0000   -5.11100
169680.0000   -5.28621
169720.0000   -4.93677
169760.0000   -5.98361
169800.0000   -5.97229
169840.0000   -5.21910
169880.0000   -5.24803
169920.0000   -4.68292
169960.0000   -5.10126
170000.0000   -5.59583
170040.0000   -4.87174
170080.0000   -5.22328
170120.0000   -4.62080
170160.0000   -5.18726
170200.0000   -4.20037
170240.0000   -4.06974
170280.0000   -4.19996
170320.0000   -3.66248
170360.0000   -3.37755
170400.0000   -4.94954
170440.0000   -4.99217
170480.0000   -4.24260
170520.0000   -5.48154
170560.0000   -5.56615
170600.0000   -5.33382
170640.0000   -4.99529
170680.0000   -4.81662
170720.0000   -5.18940
170760.0000   -4.81783
170800.0000   -4.79554
170840.0000   -5.37050
170880.0000   -4.97788
170920.0000   -5.82978
170960.0000   -5.03392
171000.0000   -4.48901
171040.0000   -4.69253
171080.0000   -5.17909
171120.0000   -4.75174
171160.0000   -4.61903
171200.0000   -4.57370
171240.0000   -4.06137
171280.0000   -4.74273
171320.0000   -4.50463
171360.0000   -4.52289
171400.0000   -4.30638
171440.0000   -3.97649
171480.0000   -4.01697
171520.0000   -4.68760
171560.0000   -4.01356
171600.0000   -4.41383
171640.0000   -4.06729
171680.0000   -4.21093
171720.0000   -4.54733
171760.0000   -3.68184
171800.0000   -3.21963
171840.0000   -3.79437
171880.0000   -3.94021
171920.0000   -4.38090
171960.0000   -4.33487
172000.0000   -4.07174
172040.0000   -3.55873
172080.0000   -4.20721
172120.0000   -3.57630
172160.0000   -4.57759
172200.0000   -4.28156
172240.0000   -5.18146
172280.0000   -4.70755
172320.0000   -4.75781
172360.0000   -4.84831
172400.0000   -4.97979
172440.0000   -4.86096
172480.0000   -5.41867
172520.0000   -4.63306
172560.0000   -4.55861
172600.0000   -4.68702
172640.0000   -4.43501
172680.0000   -4.32710
172720.0000   -4.64421
172760.0000   -5.77797
172800.0000   -5.38675
172840.0000   -5.95864
172880.0000   -4.20095
172920.0000   -5.29754
172960.0000   -5.15438
173000.0000   -4.63059
173040.0000   -4.57574
173080.0000   -4.92410
173120.0000   -4.58469
173160.0000   -4.48117
173200.0000   -4.32473
173240.0000   -4.80540
173280.0000   -5.27261
173320.0000   -4.52054
173360.0000   -3.76523
173400.0000   -4.82922
173440.0000   -4.15833
173480.0000   -4.61325
173520.0000   -4.65289
173560.0000   -3.61905
173600.0000   -3.95789
173640.0000   -5.10736
173680.0000   -4.76209
173720.0000   -3.91976
173760.0000   -4.24454
173800.0000   -4.07237
173840.0000   -5.36088
173880.0000   -4.69973
173920.0000   -4.92983
173960.0000   -4.89020
174000.0000   -5.06700
174040.0000   -4.81420
174080.0000   -5.38285
174120.0000   -5.79186
174160.0000   -4.92650
174200.0000   -5.57521
174240.0000   -6.11053
174280.0000   -5.72009
174320.0000   -5.81015
174360.0000   -5.50119
174400.0000   -6.29625
174440.0000   -5.80255
174480.0000   -5.79951
174520.0000   -5.50609
174560.0000   -4.97674
174600.0000   -5.73872
174640.0000   -4.90437
174680.0000   -5.30975
174720.0000   -5.80633
174760.0000   -5.62752
174800.0000   -5.31992
174840.0000   -5.88831
174880.0000   -5.41336
174920.0000   -4.53600
174960.0000   -5.60941
175000.0000   -4.78867
175040.0000   -4.68476
175080.0000   -5.22942
175120.0000   -5.71306
175160.0000   -5.85651
175200.0000   -5.77610
175240.0000   -4.96337
175280.0000   -4.97528
175320.0000   -4.32817
175360.0000   -4.64082
175400.0000   -4.53934
175440.0000   -5.79728
175480.0000   -4.87073
175520.0000   -4.99159
175560.0000   -4.88179
175600.0000   -5.16144
175640.0000   -5.30966
175680.0000   -4.65119
175720.0000   -4.67674
175760.0000   -5.26351
175800.0000   -5.55022
175840.0000   -4.68022
175880.0000   -5.54898
175920.0000   -5.30266
175960.0000   -5.57020
176000.0000   -6.12034
176040.0000   -5.13504
176080.0000   -4.92475
176120.0000   -4.45790
176160.0000   -4.74011
176200.0000   -4.66208
176240.0000   -4.91281
176280.0000   -5.57923
176320.0000   -5.14757
176360.0000   -5.01651
176400.0000   -4.90183
176440.0000   -4.18949
176480.0000   -4.26924
176520.0000   -4.66642
176560.0000   -4.66592
176600.0000   -4.18591
176640.0000   -4.58247
176680.0000   -4.39180
176720.0000   -4.44082
176760.0000   -4.57617
176800.0000   -4.64011
176840.0000   -4.55982
176880.0000   -4.91189
176920.0000   -4.55282
176960.0000   -4.45297
177000.0000   -4.14840
177040.0000   -4.69623
177080.0000   -4.61290
177120.0000   -4.41051
177160.0000   -4.50613
177200.0000   -4.84862
177240.0000   -4.77690
177280.0000   -5.21448
177320.0000   -5.11021
177360.0000   -5.11325
177400.0000   -5.07280
177440.0000   -4.78241
177480.0000   -4.73793
177520.0000   -5.38911
177560.0000   -5.31157
177600.0000   -4.74804
177640.0000   -5.46438
177680.0000   -4.67064
177720.0000   -5.21150
177760.0000   -4.92800
177800.0000   -4.78802
177840.0000   -4.96666
177880.0000   -4.50494
177920.0000   -4.53139
177960.0000   -4.88126
178000.0000   -3.85233
178040.0000   -4.42254
178080.0000   -4.41899
178120.0000   -4.17929
178160.0000   -4.31679
178200.0000   -4.76156
178240.0000   -3.95763
178280.0000   -4.15890
178320.0000   -4.77070
178360.0000   -4.21721
178400.0000   -4.90182
178440.0000   -4.48900
178480.0000   -4.52045
178520.0000   -4.33109
178560.0000   -4.61603
178600.0000   -5.14751
178640.0000   -4.73608
178680.0000   -3.98707
178720.0000   -4.55140
178760.0000   -3.54114
178800.0000   -5.03929
178840.0000   -4.83883
178880.0000   -4.05256
178920.0000   -5.42846
178960.0000   -4.43710
179000.0000   -4.80086
179040.0000   -4.25191
179080.0000   -4.26141
179120.0000   -4.68290
179160.0000   -4.01947
179200.0000   -3.42262
179240.0000   -4.62674
179280.0000   -4.57690
179320.0000   -4.40099
179360.0000   -4.62589
179400.0000   -4.77623
179440.0000   -4.91890
179480.0000   -5.23750
179520.0000   -5.12803
179560.0000   -3.60267
179600.0000   -4.91442
179640.0000   -5.33536
179680.0000   -4.89739
179720.0000   -4.82372
179760.0000   -5.14333
179800.0000   -5.16673
179840.0000   -5.61076
179880.0000   -5.13422
179920.0000   -4.77964
179960.0000   -5.28045
180000.0000   -5.46765
180040.0000   -5.38728
180080.0000   -4.84571
180120.0000   -4.70591
180160.0000   -5.62438
180200.0000   -5.51681
180240.0000   -5.87130
180280.0000   -5.68635
180320.0000   -5.32962
180360.0000   -4.84055
180400.0000   -4.93614
180440.0000   -5.24536
180480.0000   -5.45336
180520.0000   -5.79654
180560.0000   -5.53000
180600.0000   -5.90966
180640.0000   -5.19737
180680.0000   -5.14181
180720.0000   -4.71614
180760.0000   -5.34519
180800.0000   -5.33386
180840.0000   -4.66124
180880.0000   -4.16722
180920.0000   -4.80248
180960.0000   -4.59926
181000.0000   -4.36685
181040.0000   -4.72851
181080.0000   -5.26041
181120.0000   -5.12135
181160.0000   -5.05159
181200.0000   -4.48262
181240.0000   -3.91191
181280.0000   -4.01292
181320.0000   -5.02504
181360.0000   -4.17561
181400.0000   -4.70578
181440.0000   -4.41729
181480.0000   -4.73104
181520.0000   -5.05365
181560.0000   -4.76349
181600.0000   -4.63712
181640.0000   -5.65861
181680.0000   -5.38834
181720.0000   -4.65535
181760.0000   -4.72182
181800.0000   -5.23334
181840.0000   -4.41710
181880.0000   -4.64163
181920.0000   -4.64277
181960.0000   -5.64152
182000.0000   -5.57525
182040.0000   -4.85925
182080.0000   -6.34274
182120.0000   -6.26167
182160.0000   -5.49106
182200.0000   -4.82385
182240.0000   -5.45065
182280.0000   -4.85155
182320.0000   -3.56501
182360.0000   -3.69524
182400.0000   -4.26741
182440.0000   -5.44996
182480.0000   -5.07502
182520.0000   -5.24188
182560.0000   -5.39595
182600.0000   -5.44771
182640.0000   -4.85097
182680.0000   -5.21525
182720.0000   -5.26723
182760.0000   -4.75089
182800.0000   -4.63123
182840.0000   -4.90425
182880.0000   -4.42185
182920.0000   -4.41445
182960.0000   -4.80847
183000.0000   -5.69424
183040.0000   -5.52333
183080.0000   -5.30321
183120.0000   -5.08510
183160.0000   -5.64931
183200.0000   -6.21235
183240.0000   -5.45927
183280.0000   -5.41724
183320.0000   -5.63927
183360.0000   -5.24427
183400.0000   -4.68245
183440.0000   -4.39032
183480.0000   -5.09251
183520.0000   -4.84503
183560.0000   -4.62307
183600.0000   -4.42756
183640.0000   -4.98474
183680.0000   -5.56740
183720.0000   -4.50011
183760.0000   -4.69650
183800.0000   -4.15565
183840.0000   -5.47632
183880.0000   -4.93880
183920.0000   -5.31932
183960.0000   -4.56623
184000.0000   -4.62828
184040.0000   -5.12242
184080.0000   -4.81393
184120.0000   -4.82947
184160.0000   -5.32365
184200.0000   -4.75705
184240.0000   -4.64564
184280.0000   -4.76799
184320.0000   -4.39936
184360.0000   -5.07420
184400.0000   -5.36729
184440.0000   -5.71565
184480.0000   -5.06889
184520.0000   -5.12841
184560.0000   -5.39180
184600.0000   -4.70672
184640.0000   -4.75086
184680.0000   -5.07681
184720.0000   -5.83822
184760.0000   -5.61075
184800.0000   -5.82583
184840.0000   -5.81101
184880.0000   -5.60266
184920.0000   -5.71842
184960.0000   -4.66704
185000.0000   -4.85839
185040.0000   -4.01642
185080.0000   -4.54710
185120.0000   -5.54467
185160.0000   -4.57224
185200.0000   -4.54043
185240.0000   -5.79002
185280.0000   -5.03528
185320.0000   -5.84871
185360.0000   -6.34005
185400.0000   -5.63198
185440.0000   -5.28448
185480.0000   -4.77730
185520.0000   -4.84051
185560.0000   -5.49021
185600.0000   -5.60990
185640.0000   -4.44270
185680.0000   -4.68843
185720.0000   -4.19492
185760.0000   -5.07893
185800.0000   -4.66000
185840.0000   -3.28465
185880.0000   -4.06224
185920.0000   -4.57118
185960.0000   -4.73952
186000.0000   -4.37985
186040.0000   -4.74005
186080.0000   -4.89670
186120.0000   -4.70057
186160.0000   -4.42400
186200.0000   -4.18264
186240.0000   -4.48889
186280.0000   -3.14826
186320.0000   -3.90332
186360.0000   -4.89727
186400.0000   -5.18623
186440.0000   -4.30677
186480.0000   -5.46242
186520.0000   -4.94080
186560.0000   -5.01765
186600.0000   -4.96674
186640.0000   -5.22368
186680.0000   -5.15710
186720.0000   -4.19308
186760.0000   -4.45219
186800.0000   -5.53948
186840.0000   -5.36817
186880.0000   -5.16513
186920.0000   -5.11570
186960.0000   -5.68208
187000.0000   -5.13445
187040.0000   -5.47597
187080.0000   -5.26918
187120.0000   -5.50199
187160.0000   -4.67850
187200.0000   -4.30108
187240.0000   -4.15215
187280.0000   -4.70374
187320.0000   -3.96509
187360.0000   -5.00181
187400.0000   -5.48068
187440.0000   -5.77797
187480.0000   -4.06080
187520.0000   -4.18782
187560.0000   -4.63847
187600.0000   -4.61138
187640.0000   -4.67175
187680.0000   -3.92335
187720.0000   -4.33982
187760.0000   -4.84862
187800.0000   -4.13884
187840.0000   -5.25809
187880.0000   -4.93672
187920.0000   -4.32721
187960.0000   -4.51457
188000.0000   -4.40912
188040.0000   -4.08539
188080.0000   -3.93994
188120.0000   -3.73290
188160.0000   -3.98128
188200.0000   -3.98358
188240.0000   -4.32816
188280.0000   -4.47027
188320.0000   -4.67055
188360.0000   -4.60305
188400.0000   -4.79801
188440.0000   -4.76588
188480.0000   -4.87807
188520.0000   -5.50345
188560.0000   -4.61551
188600.0000   -3.97387
188640.0000   -4.24961
188680.0000   -4.29800
188720.0000   -3.80541
188760.0000   -4.67233
188800.0000   -4.95469
188840.0000   -4.94724
188880.0000   -5.50868
188920.0000   -5.45675
188960.0000   -4.50778
189000.0000   -4.64882
189040.0000   -4.58275
189080.0000   -3.68628
189120.0000   -4.95240
189160.0000   -4.63499
189200.0000   -5.00545
189240.0000   -4.43291
189280.0000   -4.41162
189320.0000   -4.85419
189360.0000   -4.96426
189400.0000   -5.05783
189440.0000   -4.60394
189480.0000   -4.35337
189520.0000   -4.13185
189560.0000   -4.48317
189600.0000   -4.29902
189640.0000   -4.42027
189680.0000   -4.95595
189720.0000   -4.42422
189760.0000   -4.34197
189800.0000   -4.47537
189840.0000   -3.96865
189880.0000   -5.25821
189920.0000   -4.67360
189960.0000   -4.92000
190000.0000   -5.22416
190040.0000   -4.76438
190080.0000   -3.66656
190120.0000   -4.05298
190160.0000   -3.95067
190200.0000   -3.78646
190240.0000   -3.31275
190280.0000   -3.84901
190320.0000   -3.69097
190360.0000   -4.53903
190400.0000   -3.92210
190440.0000   -4.49255
190480.0000   -4.19241
190520.0000   -4.42176
190560.0000   -4.21801
190600.0000   -4.18732
190640.0000   -4.00014
190680.0000   -3.83469
190720.0000   -4.24245
190760.0000   -4.25507
190800.0000   -4.22880
190840.0000   -4.10883
190880.0000   -3.44800
190920.0000   -3.41306
190960.0000   -3.68841
191000.0000   -4.00257
191040.0000   -2.82497
191080.0000   -2.97753
191120.0000   -2.90825
191160.0000   -2.72205
191200.0000   -3.85949
191240.0000   -2.88163
191280.0000   -4.08487
191320.0000   -3.37893
191360.0000   -3.48458
191400.0000   -3.63007
191440.0000   -4.11735
191480.0000   -4.04921
191520.0000   -4.05150
191560.0000   -3.45885
191600.0000   -3.87049
191640.0000   -4.03108
191680.0000   -4.30174
191720.0000   -3.81684
191760.0000   -4.44798
191800.0000   -4.27973
191840.0000   -3.80964
191880.0000   -3.78121
191920.0000   -3.73926
191960.0000   -3.66681
192000.0000   -4.18441
192040.0000   -4.01139
192080.0000   -4.30262
192120.0000   -4.61112
192160.0000   -3.91405
192200.0000   -4.34721
192240.0000   -4.39466
192280.0000   -4.88519
192320.0000   -4.29599
192360.0000   -4.81001
192400.0000   -4.23721
192440.0000   -4.80872
192480.0000   -4.88531
192520.0000   -4.47892
192560.0000   -4.50488
192600.0000   -4.06894
192640.0000   -3.96674
192680.0000   -4.41731
192720.0000   -4.27407
192760.0000   -4.47912
192800.0000   -4.68265
192840.0000   -4.25994
192880.0000   -4.64134
192920.0000   -4.84546
192960.0000   -5.08807
193000.0000   -5.35426
193040.0000   -5.48325
193080.0000   -4.58543
193120.0000   -4.74230
193160.0000   -4.54727
193200.0000   -3.73991
193240.0000   -4.08938
193280.0000   -3.78645
193320.0000   -4.50951
193360.0000   -4.94421
193400.0000   -4.35611
193440.0000   -4.03343
193480.0000   -3.43469
193520.0000   -4.81203
193560.0000   -4.51465
193600.0000   -4.10875
193640.0000   -4.47219
193680.0000   -4.53500
193720.0000   -3.96980
193760.0000   -3.98221
193800.0000   -3.78038
193840.0000   -4.00278
193880.0000   -4.11812
193920.0000   -4.61727
193960.0000   -4.64511
194000.0000   -3.06742
194040.0000   -4.41036
194080.0000   -3.51699
194120.0000   -3.71871
194160.0000   -4.74039
194200.0000   -4.09160
194240.0000   -3.42329
194280.0000   -4.08155
194320.0000   -3.30962
194360.0000   -4.15205
194400.0000   -2.87869
194440.0000   -3.41733
194480.0000   -4.32797
194520.0000   -4.20151
194560.0000   -4.41294
194600.0000   -4.55731
194640.0000   -3.86462
194680.0000   -3.93505
194720.0000   -3.99630
194760.0000   -4.16834
194800.0000   -3.72044
194840.0000   -4.50780
194880.0000   -4.71164
194920.0000   -4.82763
194960.0000   -4.44556
195000.0000   -4.58246
195040.0000   -4.81743
195080.0000   -4.64052
195120.0000   -4.65218
195160.0000   -4.08936
195200.0000   -4.29699
195240.0000   -3.99752
195280.0000   -4.08449
195320.0000   -4.94974
195360.0000   -4.36715
195400.0000   -4.33331
195440.0000   -4.31483
195480.0000   -4.90275
195520.0000   -4.76051
195560.0000   -4.39327
195600.0000   -4.48936
195640.0000   -4.07788
195680.0000   -4.23145
195720.0000   -3.92639
195760.0000   -4.69147
195800.0000   -4.25915
195840.0000   -4.26291
195880.0000   -4.12144
195920.0000   -4.25221
195960.0000   -5.47169
196000.0000   -4.37921
196040.0000   -4.24352
196080.0000   -4.51131
196120.0000   -4.39629
196160.0000   -5.06945
196200.0000   -4.93637
196240.0000   -4.86784
196280.0000   -4.66480
196320.0000   -4.93854
196360.0000   -4.89703
196400.0000   -4.91485
196440.0000   -4.47031
196480.0000   -4.47771
196520.0000   -4.51182
196560.0000   -5.07973
196600.0000   -4.49877
196640.0000   -4.89620
196680.0000   -5.18568
196720.0000   -4.24622
196760.0000   -4.88975
196800.0000   -5.56799
196840.0000   -5.00944
196880.0000   -5.41206
196920.0000   -4.93384
196960.0000   -3.93188
197000.0000   -5.32622
197040.0000   -3.44094
197080.0000   -4.83779
197120.0000   -4.97516
197160.0000   -5.38911
197200.0000   -5.02345
197240.0000   -5.59624
197280.0000   -4.57033
197320.0000   -4.83033
197360.0000   -4.69273
197400.0000   -4.91321
197440.0000   -5.23134
197480.0000   -4.90805
197520.0000   -5.22800
197560.0000   -5.41582
197600.0000   -4.97011
197640.0000   -5.31019
197680.0000   -6.14575
197720.0000   -6.29196
197760.0000   -5.18398
197800.0000   -5.15446
197840.0000   -5.08351
197880.0000   -4.81602
197920.0000   -4.33659
197960.0000   -4.83506
198000.0000   -4.20809
198040.0000   -4.72724
198080.0000   -5.06514
198120.0000   -5.72798
198160.0000   -5.40088
198200.0000   -5.28175
198240.0000   -5.25621
198280.0000   -4.45364
198320.0000   -4.48790
198360.0000   -4.79547
198400.0000   -3.73789
198440.0000   -4.38090
198480.0000   -4.31379
198520.0000   -4.17231
198560.0000   -4.79122
198600.0000   -4.44802
198640.0000   -4.17863
198680.0000   -3.90896
198720.0000   -4.23720
198760.0000   -4.05567
198800.0000   -3.93707
198840.0000   -3.51944
198880.0000   -4.10593
198920.0000   -3.95797
198960.0000   -4.30232
199000.0000   -4.64734
199040.0000   -4.15227
199080.0000   -4.57697
199120.0000   -5.07413
199160.0000   -4.19731
199200.0000   -4.71649
199240.0000   -4.39331
199280.0000   -4.43656
199320.0000   -4.73545
199360.0000   -4.56234
199400.0000   -4.53649
199440.0000   -4.83571
199480.0000   -4.68861
199520.0000   -3.92846
199560.0000   -4.14133
199600.0000   -4.53686
199640.0000   -4.20514
199680.0000   -3.87335
199720.0000   -4.07951
199760.0000   -4.00373
199800.0000   -4.44024
199840.0000   -4.26178
199880.0000   -4.21166
199920.0000   -4.27283
199960.0000   -4.41165
200000.0000   -4.37400
200040.0000   -5.33351
200080.0000   -4.64080
200120.0000   -3.90488
200160.0000   -4.08275
200200.0000   -3.89828
200240.0000   -4.12514
200280.0000   -4.33531
200320.0000   -4.19012
200360.0000   -4.39474
200400.0000   -4.26646
200440.0000   -4.30510
200480.0000   -4.47450
200520.0000   -4.33905
200560.0000   -5.02774
200600.0000   -4.26016
200640.0000   -4.71411
200680.0000   -4.69629
200720.0000   -4.54997
200760.0000   -4.91994
200800.0000   -4.33061
200840.0000   -4.73088
200880.0000   -4.64473
200920.0000   -4.74001
200960.0000   -4.78864
201000.0000   -4.96036
201040.0000   -5.13581
201080.0000   -4.10757
201120.0000   -4.50725
201160.0000   -5.04251
201200.0000   -4.74500
201240.0000   -4.18047
201280.0000   -3.91323
201320.0000   -4.06152
201360.0000   -5.07266
201400.0000   -4.25651
201440.0000   -5.43279
201480.0000   -4.29953
201520.0000   -4.86765
201560.0000   -4.38426
201600.0000   -5.18071
201640.0000   -4.16762
201680.0000   -3.91032
201720.0000   -4.65341
201760.0000   -5.10335
201800.0000   -4.47504
201840.0000   -4.46612
201880.0000   -5.53656
201920.0000   -5.01929
201960.0000   -5.34948
202000.0000   -5.91938
202040.0000   -4.83179
202080.0000   -5.81126
202120.0000   -6.10082
202160.0000   -5.43376
202200.0000   -5.91842
202240.0000   -6.01935
202280.0000   -5.99806
202320.0000   -5.45080
202360.0000   -6.00150
202400.0000   -5.87198
202440.0000   -6.53443
202480.0000   -5.50087
202520.0000   -4.77851
202560.0000   -5.65983
202600.0000   -4.97798
202640.0000   -4.35076
202680.0000   -4.65825
202720.0000   -4.80081
202760.0000   -5.17681
202800.0000   -5.96619
202840.0000   -5.44626
202880.0000   -5.72879
202920.0000   -5.28715
202960.0000   -4.74705
203000.0000   -4.82964
203040.0000   -5.88952
203080.0000   -5.69625
203120.0000   -4.43063
203160.0000   -4.28122
203200.0000   -4.68180
203240.0000   -5.34955
203280.0000   -4.62640
203320.0000   -5.09238
203360.0000   -4.37180
203400.0000   -4.69180
203440.0000   -4.20113
203480.0000   -5.04724
203520.0000   -4.60298
203560.0000   -5.24796
203600.0000   -5.22819
203640.0000   -5.25052
203680.0000   -5.42427
203720.0000   -5.50575
203760.0000   -5.25182
203800.0000   -6.12185
203840.0000   -5.92292
203880.0000   -5.57345
203920.0000   -5.32464
203960.0000   -5.11437
204000.0000   -5.00910
204040.0000   -5.15437
204080.0000   -4.72698
204120.0000   -5.43857
204160.0000   -6.50872
204200.0000   -5.34102
204240.0000   -5.01308
204280.0000   -4.69922
204320.0000   -5.96533
204360.0000   -4.72335
204400.0000   -3.62633
204440.0000   -4.94502
204480.0000   -4.80797
204520.0000   -4.50740
204560.0000   -4.92212
204600.0000   -4.46902
204640.0000   -5.24480
204680.0000   -5.16631
204720.0000   -4.82581
204760.0000   -4.89114
204800.0000   -5.10551
204840.0000   -4.66755
204880.0000   -5.16419
204920.0000   -4.36720
204960.0000   -4.55714
205000.0000   -5.33390
205040.0000   -5.64728
205080.0000   -4.79399
205120.0000   -5.12285
205160.0000   -4.74017
205200.0000   -4.47513
205240.0000   -5.07235
205280.0000   -5.08603
205320.0000   -5.32513
205360.0000   -4.89975
205400.0000   -4.40913
205440.0000   -5.03048
205480.0000   -4.28395
205520.0000   -5.59481
205560.0000   -5.59305
205600.0000   -5.04887
205640.0000   -5.17942
205680.0000   -4.67727
205720.0000   -4.73103
205760.0000   -4.77128
205800.0000   -5.21759
205840.0000   -4.70855
205880.0000   -4.70637
205920.0000   -4.69694
205960.0000   -4.82234
206000.0000   -5.38318
206040.0000   -4.87567
206080.0000   -3.85647
206120.0000   -4.90260
206160.0000   -5.00239
206200.0000   -5.65385
206240.0000   -5.16275
206280.0000   -5.17896
206320.0000   -4.37157
206360.0000   -4.54159
206400.0000   -4.59107
206440.0000   -4.47331
206480.0000   -4.45613
206520.0000   -4.78397
206560.0000   -4.90463
206600.0000   -4.98926
206640.0000   -4.88922
206680.0000   -4.05683
206720.0000   -4.81394
206760.0000   -4.94799
206800.0000   -4.61746
206840.0000   -4.50485
206880.0000   -4.20335
206920.0000   -4.47580
206960.0000   -5.92527
207000.0000   -4.94710
207040.0000   -5.18455
207080.0000   -4.30498
207120.0000   -5.05150
207160.0000   -4.94341
207200.0000   -4.34715
207240.0000   -5.04983
207280.0000   -5.40620
207320.0000   -5.53648
207360.0000   -4.77619
207400.0000   -5.52264
207440.0000   -5.09593
207480.0000   -6.04994
207520.0000   -5.81274
207560.0000   -4.45300
207600.0000   -5.59505
207640.0000   -5.20472
207680.0000   -5.22720
207720.0000   -4.52478
207760.0000   -5.26743
207800.0000   -4.72035
207840.0000   -5.12203
207880.0000   -4.50199
207920.0000   -4.57224
207960.0000   -4.32690
208000.0000   -5.08794
208040.0000   -5.74000
208080.0000   -5.88620
208120.0000   -5.69907
208160.0000   -4.66820
208200.0000   -4.73870
208240.0000   -4.41235
208280.0000   -4.46764
208320.0000   -4.10548
208360.0000   -4.52260
208400.0000   -3.83710
208440.0000   -4.08211
208480.0000   -5.20584
208520.0000   -4.25314
208560.0000   -4.45440
208600.0000   -4.19977
208640.0000   -4.53094
208680.0000   -4.16389
208720.0000   -4.34789
208760.0000   -4.61014
208800.0000   -4.89297
208840.0000   -4.88517
208880.0000   -4.56679
208920.0000   -4.22621
208960.0000   -5.05463
209000.0000   -4.92826
209040.0000   -4.52857
209080.0000   -4.63072
209120.0000   -4.64325
209160.0000   -5.24964
209200.0000   -5.51699
209240.0000   -4.43858
209280.0000   -4.63111
209320.0000   -4.30210
209360.0000   -4.78740
209400.0000   -4.93276
209440.0000   -5.35794
209480.0000   -3.86781
209520.0000   -4.77804
209560.0000   -4.60157
209600.0000   -4.93974
209640.0000   -4.55824
209680.0000   -4.45023
209720.0000   -3.90691
209760.0000   -3.34122
209800.0000   -4.66663
209840.0000   -4.58744
209880.0000   -4.80644
209920.0000   -5.67174
209960.0000   -5.70978
210000.0000   -5.47266
210040.0000   -4.34502
210080.0000   -4.46808
210120.0000   -5.77491
210160.0000   -4.82081
210200.0000   -5.27668
210240.0000   -4.87591
210280.0000   -4.48767
210320.0000   -4.97470
210360.0000   -4.89410
210400.0000   -4.44927
210440.0000   -4.54131
210480.0000   -4.52999
210520.0000   -4.73527
210560.0000   -4.85244
210600.0000   -4.42087
210640.0000   -4.02213
210680.0000   -4.26764
210720.0000   -4.68929
210760.0000   -5.06599
210800.0000   -4.65798
210840.0000   -4.06526
210880.0000   -4.50867
210920.0000   -4.15224
210960.0000   -4.20551
211000.0000   -4.33510
211040.0000   -4.61635
211080.0000   -5.37522
211120.0000   -5.29067
211160.0000   -5.12654
211200.0000   -4.01811
211240.0000   -5.07451
211280.0000   -4.68588
211320.0000   -4.12760
211360.0000   -4.87216
211400.0000   -4.88813
211440.0000   -4.75232
211480.0000   -4.77173
211520.0000   -4.75440
211560.0000   -5.15338
211600.0000   -4.39281
211640.0000   -4.44328
211680.0000   -4.74064
211720.0000   -4.06136
211760.0000   -3.66125
211800.0000   -4.51743
211840.0000   -4.76309
211880.0000   -4.70659
211920.0000   -5.12935
211960.0000   -3.59884
212000.0000   -4.76525
212040.0000   -4.45072
212080.0000   -4.24661
212120.0000   -4.13387
212160.0000   -4.79772
212200.0000   -4.53569
212240.0000   -4.63083
212280.0000   -4.85317
212320.0000   -5.12839
212360.0000   -4.76309
212400.0000   -4.75208
212440.0000   -4.90648
212480.0000   -5.59349
212520.0000   -6.04768
212560.0000   -5.87842
212600.0000   -4.49428
212640.0000   -5.69431
212680.0000   -5.43733
212720.0000   -5.48216
212760.0000   -4.32435
212800.0000   -5.18673
212840.0000   -5.30147
212880.0000   -5.64770
212920.0000   -5.21441
212960.0000   -5.17484
213000.0000   -4.92715
213040.0000   -4.56765
213080.0000   -5.60185
213120.0000   -5.09173
213160.0000   -5.19201
213200.0000   -4.55975
213240.0000   -4.92265
213280.0000   -5.33370
213320.0000   -5.45884
213360.0000   -4.20712
213400.0000   -3.86113
213440.0000   -4.42402
213480.0000   -4.21249
213520.0000   -4.33496
213560.0000   -3.95212
213600.0000   -4.98974
213640.0000   -5.69744
213680.0000   -4.83067
213720.0000   -5.02530
213760.0000   -4.51434
213800.0000   -4.35965
213840.0000   -4.36083
213880.0000   -4.36870
213920.0000   -4.45942
213960.0000   -4.58241
214000.0000   -4.86895
214040.0000   -4.57884
214080.0000   -5.02899
214120.0000   -3.78810
214160.0000   -3.89459
214200.0000   -4.29862
214240.0000   -4.57761
214280.0000   -4.77316
214320.0000   -5.70735
214360.0000   -5.07969
214400.0000   -4.21275
214440.0000   -4.03955
214480.0000   -4.04498
214520.0000   -4.44988
214560.0000   -4.13647
214600.0000   -4.19345
214640.0000   -4.77251
214680.0000   -4.08002
214720.0000   -4.19783
214760.0000   -4.34946
214800.0000   -4.09184
214840.0000   -3.74705
214880.0000   -4.44200
214920.0000   -4.15691
214960.0000   -4.16533
215000.0000   -3.64859
215040.0000   -3.70552
215080.0000   -4.81650
215120.0000   -5.03059
215160.0000   -3.84322
215200.0000   -5.14217
215240.0000   -4.58634
215280.0000   -4.89982
215320.0000   -4.60592
215360.0000   -4.66633
215400.0000   -4.34888
215440.0000   -4.75627
215480.0000   -3.78323
215520.0000   -4.43650
215560.0000   -3.88001
215600.0000   -4.17758
215640.0000   -4.61056
215680.0000   -4.69627
215720.0000   -4.86279
215760.0000   -4.43709
215800.0000   -4.44703
215840.0000   -4.68482
215880.0000   -4.72589
215920.0000   -4.35765
215960.0000   -4.63698
216000.0000   -5.59549
216040.0000   -6.08228
216080.0000   -5.44644
216120.0000   -5.66288
216160.0000   -4.90669
216200.0000   -5.07926
216240.0000   -5.76946
216280.0000   -5.65060
216320.0000   -4.84525
216360.0000   -4.51311
216400.0000   -4.85423
216440.0000   -5.98774
216480.0000   -5.38666
216520.0000   -5.44129
216560.0000   -6.33520
216600.0000   -5.57665
216640.0000   -5.69182
216680.0000   -5.84165
216720.0000   -5.55738
216760.0000   -5.62972
216800.0000   -5.94188
216840.0000   -5.41419
216880.0000   -5.61779
216920.0000   -5.79264
216960.0000   -5.49321
217000.0000   -5.57785
217040.0000   -5.98545
217080.0000   -6.35195
217120.0000   -5.87298
217160.0000   -5.16191
217200.0000   -5.07230
217240.0000   -4.95257
217280.0000   -5.56032
217320.0000   -4.42307
217360.0000   -4.76886
217400.0000   -5.49925
217440.0000   -5.29234
217480.0000   -5.42309
217520.0000   -4.41671
217560.0000   -4.27978
217600.0000   -4.73142
217640.0000   -4.29303
217680.0000   -5.19351
217720.0000   -4.54520
217760.0000   -5.44451
217800.0000   -3.90742
217840.0000   -5.04906
217880.0000   -5.08973
217920.0000   -4.92002
217960.0000   -5.14992
218000.0000   -3.84483
218040.0000   -4.97640
218080.0000   -6.02928
218120.0000   -5.76681
218160.0000   -5.45443
218200.0000   -5.76982
218240.0000   -5.68717
218280.0000   -6.00027
218320.0000   -5.44343
218360.0000   -5.09210
218400.0000   -4.98664
218440.0000   -5.04208
218480.0000   -5.06417
218520.0000   -4.79062
218560.0000   -5.16174
218600.0000   -4.53297
218640.0000   -5.19117
218680.0000   -4.92067
218720.0000   -4.85005
218760.0000   -4.68967
218800.0000   -4.63420
218840.0000   -5.92664
218880.0000   -5.58587
218920.0000   -4.78267
218960.0000   -5.10975
219000.0000   -4.47007
219040.0000   -4.52287
219080.0000   -4.49404
219120.0000   -3.97814
219160.0000   -4.26824
219200.0000   -4.12180
219240.0000   -4.12456
219280.0000   -3.38430
219320.0000   -3.94365
219360.0000   -4.57727
219400.0000   -4.18527
219440.0000   -4.26171
219480.0000   -4.32830
219520.0000   -4.69134
219560.0000   -4.45073
219600.0000   -4.43506
219640.0000   -4.11788
219680.0000   -4.63737
219720.0000   -4.29570
219760.0000   -3.67198
219800.0000   -3.60484
219840.0000   -4.10404
219880.0000   -4.72405
219920.0000   -3.92254
219960.0000   -4.36664
220000.0000   -5.12338
220040.0000   -3.82838
220080.0000   -4.19479
220120.0000   -4.30451
220160.0000   -4.04704
220200.0000   -4.60522
220240.0000   -4.26443
220280.0000   -3.33920
220320.0000   -4.47123
220360.0000   -3.95378
220400.0000   -4.16270
220440.0000   -4.74118
220480.0000   -4.33397
220520.0000   -4.38243
220560.0000   -5.15136
220600.0000   -4.18189
220640.0000   -4.16594
220680.0000   -4.86768
220720.0000   -4.13728
220760.0000   -3.47098
220800.0000   -4.20532
220840.0000   -3.62418
220880.0000   -3.50276
220920.0000   -2.97670
220960.0000   -3.15228
221000.0000   -3.96113
221040.0000   -4.19447
221080.0000   -4.22325
221120.0000   -4.39589
221160.0000   -3.48783
221200.0000   -4.44247
221240.0000   -4.71398
221280.0000   -4.16890
221320.0000   -4.58877
221360.0000   -3.80866
221400.0000   -3.96084
221440.0000   -3.71215
221480.0000   -3.88522
221520.0000   -4.20670
221560.0000   -3.70498
221600.0000   -3.86613
221640.0000   -4.47350
221680.0000   -3.96977
221720.0000   -3.93355
221760.0000   -3.83174
221800.0000   -3.82694
221840.0000   -3.68787
221880.0000   -3.53981
221920.0000   -4.35145
221960.0000   -4.23218
222000.0000   -4.68972
222040.0000   -4.53541
222080.0000   -3.92410
222120.0000   -4.16664
222160.0000   -4.39336
222200.0000   -4.00875
222240.0000   -4.84446
222280.0000   -5.00628
222320.0000   -5.14595
222360.0000   -4.61952
222400.0000   -4.85788
222440.0000   -5.46771
222480.0000   -4.59285
222520.0000   -4.41980
222560.0000   -5.26011
222600.0000   -4.90864
222640.0000   -5.25365
222680.0000   -5.68944
222720.0000   -4.64979
222760.0000   -4.19596
222800.0000   -4.73042
222840.0000   -4.32543
222880.0000   -4.01294
222920.0000   -5.11591
222960.0000   -4.19398
223000.0000   -4.65201
223040.0000   -4.98258
223080.0000   -5.54762
223120.0000   -5.25393
223160.0000   -5.25278
223200.0000   -4.81653
223240.0000   -5.58559
223280.0000   -5.83813
223320.0000   -5.07689
223360.0000   -4.86351
223400.0000   -5.14217
223440.0000   -5.05337
223480.0000   -4.47722
223520.0000   -4.87997
223560.0000   -5.24271
223600.0000   -5.13479
223640.0000   -5.03493
223680.0000   -5.00838
223720.0000   -4.77520
223760.0000   -4.59657
223800.0000   -5.05807
223840.0000   -4.78336
223880.0000   -5.13198
223920.0000   -5.66774
223960.0000   -5.51085
224000.0000   -5.10979
224040.0000   -3.55737
224080.0000   -4.98111
224120.0000   -4.90071
224160.0000   -5.40301
224200.0000   -5.76306
224240.0000   -4.88406
224280.0000   -5.27223
224320.0000   -4.16993
224360.0000   -4.81616
224400.0000   -4.45661
224440.0000   -4.20351
224480.0000   -3.81261
224520.0000   -4.35546
224560.0000   -3.85061
224600.0000   -4.82831
224640.0000   -4.98726
224680.0000   -4.01022
224720.0000   -3.83539
224760.0000   -4.28031
224800.0000   -4.63655
224840.0000   -3.69663
224880.0000   -3.73766
224920.0000   -3.72929
224960.0000   -3.53258
225000.0000   -4.70454
225040.0000   -4.70442
225080.0000   -4.15864
225120.0000   -3.86916
225160.0000   -4.29272
225200.0000   -4.29920
225240.0000   -5.78082
225280.0000   -5.25128
225320.0000   -4.99629
225360.0000   -5.20544
225400.0000   -5.80307
225440.0000   -6.43079
225480.0000   -5.93118
225520.0000   -5.86083
225560.0000   -6.09185
225600.0000   -4.28786
225640.0000   -4.78473
225680.0000   -5.16819
225720.0000   -4.81526
225760.0000   -4.21997
225800.0000   -4.78321
225840.0000   -4.61642
225880.0000   -5.41385
225920.0000   -5.49473
225960.0000   -5.60015
226000.0000   -5.38923
226040.0000   -5.07074
226080.0000   -5.02433
226120.0000   -4.32632
226160.0000   -4.48086
226200.0000   -4.21274
226240.0000   -4.79254
226280.0000   -3.98633
226320.0000   -5.10769
226360.0000   -4.12348
226400.0000   -4.01707
226440.0000   -3.74212
226480.0000   -4.37415
226520.0000   -4.45976
226560.0000   -5.16935
226600.0000   -4.58413
226640.0000   -4.81180
226680.0000   -4.42191
226720.0000   -4.11843
226760.0000   -4.60377
226800.0000   -4.32026
226840.0000   -4.39046
226880.0000   -4.34297
226920.0000   -5.33963
226960.0000   -5.33028
227000.0000   -5.74040
227040.0000   -5.37385
227080.0000   -5.19137
227120.0000   -5.02121
227160.0000   -6.12506
227200.0000   -5.71778
227240.0000   -5.84077
227280.0000   -5.48229
227320.0000   -6.07561
227360.0000   -5.09003
227400.0000   -6.11178
227440.0000   -4.45755
227480.0000   -5.19665
227520.0000   -3.91795
227560.0000   -4.94817
227600.0000   -4.29601
227640.0000   -4.39607
227680.0000   -4.90373
227720.0000   -4.19953
227760.0000   -5.02555
227800.0000   -3.97986
227840.0000   -4.15877
227880.0000   -4.63734
227920.0000   -5.19425
227960.0000   -5.17869
228000.0000   -4.44355
228040.0000   -5.03508
228080.0000   -5.65210
228120.0000   -4.44750
228160.0000   -5.44704
228200.0000   -5.07459
228240.0000   -4.59665
228280.0000   -5.24950
228320.0000   -4.80726
228360.0000   -3.61135
228400.0000   -4.52532
228440.0000   -4.13185
228480.0000   -4.70042
228520.0000   -3.92283
228560.0000   -4.55541
228600.0000   -5.75826
228640.0000   -5.37139
228680.0000   -4.70981
228720.0000   -4.96464
228760.0000   -4.53097
228800.0000   -4.97152
228840.0000   -5.23197
228880.0000   -5.25083
228920.0000   -5.36681
228960.0000   -5.01036
229000.0000   -4.44656
229040.0000   -4.87246
229080.0000   -4.60498
229120.0000   -4.72493
229160.0000   -5.15005
229200.0000   -5.19867
229240.0000   -5.95258
229280.0000   -4.85778
229320.0000   -5.04141
229360.0000   -4.56568
229400.0000   -4.39462
229440.0000   -4.28394
229480.0000   -4.91483
229520.0000   -5.37753
229560.0000   -5.06967
229600.0000   -5.96590
229640.0000   -5.64228
229680.0000   -5.38088
229720.0000   -4.84379
229760.0000   -5.45369
229800.0000   -5.17024
229840.0000   -4.45945
229880.0000   -4.54473
229920.0000   -4.87254
229960.0000   -5.32965
230000.0000   -4.31129
230040.0000   -3.77831
230080.0000   -3.37643
230120.0000   -3.74866
230160.0000   -4.43297
230200.0000   -4.31182
230240.0000   -5.26700
230280.0000   -4.85056
230320.0000   -5.12897
230360.0000   -4.79885
230400.0000   -4.85570
230440.0000   -4.92987
230480.0000   -4.20260
230520.0000   -4.95628
230560.0000   -5.06808
230600.0000   -4.79317
230640.0000   -4.90325
230680.0000   -4.56525
230720.0000   -5.33080
230760.0000   -5.26939
230800.0000   -4.89667
230840.0000   -4.52563
230880.0000   -5.11572
230920.0000   -4.31594
230960.0000   -4.28535
231000.0000   -4.76440
231040.0000   -4.52907
231080.0000   -4.28220
231120.0000   -4.17411
231160.0000   -4.42231
231200.0000   -4.23674
231240.0000   -5.04704
231280.0000   -4.48847
231320.0000   -5.02012
231360.0000   -4.50843
231400.0000   -4.09770
231440.0000   -4.16699
231480.0000   -3.97213
231520.0000   -4.60894
231560.0000   -5.02308
231600.0000   -4.70571
231640.0000   -4.60002
231680.0000   -5.08340
231720.0000   -5.12615
231760.0000   -5.46935
231800.0000   -5.76337
231840.0000   -6.13926
231880.0000   -5.34331
231920.0000   -5.90817
231960.0000   -4.92977
232000.0000   -6.17420
232040.0000   -4.94597
232080.0000   -4.64463
232120.0000   -4.78614
232160.0000   -4.89147
232200.0000   -5.30257
232240.0000   -5.69642
232280.0000   -5.79143
232320.0000   -4.46620
232360.0000   -4.87471
232400.0000   -4.59471
232440.0000   -5.17933
232480.0000   -5.25146
232520.0000   -5.32463
232560.0000   -5.76558
232600.0000   -4.66557
232640.0000   -5.44081
232680.0000   -4.76977
232720.0000   -5.51838
232760.0000   -5.53934
232800.0000   -5.35556
232840.0000   -4.76435
232880.0000   -4.90690
232920.0000   -5.32907
232960.0000   -5.44683
233000.0000   -4.94382
233040.0000   -4.02113
233080.0000   -4.64667
233120.0000   -4.67174
233160.0000   -4.75571
233200.0000   -4.82041
233240.0000   -4.70464
233280.0000   -3.77031
233320.0000   -4.18399
233360.0000   -5.28540
233400.0000   -4.67420
233440.0000   -4.79820
233480.0000   -4.76034
233520.0000   -5.14067
233560.0000   -4.75665
233600.0000   -4.59825
233640.0000   -5.01193
233680.0000   -4.71569
233720.0000   -5.67951
233760.0000   -5.10749
233800.0000   -5.66581
233840.0000   -5.62957
233880.0000   -4.34135
233920.0000   -4.32935
233960.0000   -4.77018
234000.0000   -5.75069
234040.0000   -5.69750
234080.0000   -4.38880
234120.0000   -4.88542
234160.0000   -5.16972
234200.0000   -4.76333
234240.0000   -4.69726
234280.0000   -4.47471
234320.0000   -4.28476
234360.0000   -5.55422
234400.0000   -4.71195
234440.0000   -4.90607
234480.0000   -4.74893
234520.0000   -5.15488
234560.0000   -5.58908
234600.0000   -6.03873
234640.0000   -5.57402
234680.0000   -5.00958
234720.0000   -4.77550
234760.0000   -5.67677
234800.0000   -5.76361
234840.0000   -4.60030
234880.0000   -5.40862
234920.0000   -5.39816
234960.0000   -5.78248
235000.0000   -5.61417
235040.0000   -5.74260
235080.0000   -5.89070
235120.0000   -5.54950
235160.0000   -6.06347
235200.0000   -5.58239
235240.0000   -4.97814
235280.0000   -4.62829
235320.0000   -4.43478
235360.0000   -4.96569
235400.0000   -5.53988
235440.0000   -4.94436
235480.0000   -5.19700
235520.0000   -5.51108
235560.0000   -5.55219
235600.0000   -5.13529
235640.0000   -5.32698
235680.0000   -4.94325
235720.0000   -4.44708
235760.0000   -5.65644
235800.0000   -5.07103
235840.0000   -5.07845
235880.0000   -4.97333
235920.0000   -4.42850
235960.0000   -5.83416
236000.0000   -5.24322
236040.0000   -5.40291
236080.0000   -5.42816
236120.0000   -5.52824
236160.0000   -4.94050
236200.0000   -5.00847
236240.0000   -5.37999
236280.0000   -4.61674
236320.0000   -5.22220
236360.0000   -5.16219
236400.0000   -4.04386
236440.0000   -4.31306
236480.0000   -4.11410
236520.0000   -5.36097
236560.0000   -5.44542
236600.0000   -5.22765
236640.0000   -4.65367
236680.0000   -4.61290
236720.0000   -4.56786
236760.0000   -4.45439
236800.0000   -4.65137
236840.0000   -4.99552
236880.0000   -5.59487
236920.0000   -5.94968
236960.0000   -5.22772
237000.0000   -5.38488
237040.0000   -4.98044
237080.0000   -5.16566
237120.0000   -4.55355
237160.0000   -4.43940
237200.0000   -4.08288
237240.0000   -4.31630
237280.0000   -4.79229
237320.0000   -4.41039
237360.0000   -5.05580
237400.0000   -4.47406
237440.0000   -5.01127
237480.0000   -4.47443
237520.0000   -5.23138
237560.0000   -4.29682
237600.0000   -3.91878
237640.0000   -5.02178
237680.0000   -4.27832
237720.0000   -4.17032
237760.0000   -4.15465
237800.0000   -3.99112
237840.0000   -4.90741
237880.0000   -3.96736
237920.0000   -5.71784
237960.0000   -4.67427
238000.0000   -4.65915
238040.0000   -4.46511
238080.0000   -5.31487
238120.0000   -4.68281
238160.0000   -4.24384
238200.0000   -4.79046
238240.0000   -5.54792
238280.0000   -5.61849
238320.0000   -6.19725
238360.0000   -5.19910
238400.0000   -5.03129
238440.0000   -5.18619
238480.0000   -5.14833
238520.0000   -5.06489
238560.0000   -4.82325
238600.0000   -4.67261
238640.0000   -4.38495
238680.0000   -5.02400
238720.0000   -4.89064
238760.0000   -5.75131
238800.0000   -5.25111
238840.0000   -4.65186
238880.0000   -5.46162
238920.0000   -5.43049
238960.0000   -5.08479
239000.0000   -5.83773
239040.0000   -4.61186
239080.0000   -4.62746
239120.0000   -5.09249
239160.0000   -4.64557
239200.0000   -4.60699
239240.0000   -4.35370
239280.0000   -5.43062
239320.0000   -3.71119
239360.0000   -4.59513
239400.0000   -4.70441
239440.0000   -4.16217
239480.0000   -4.71573
239520.0000   -6.20337
239560.0000   -5.34668
239600.0000   -5.40588
239640.0000   -4.64872
239680.0000   -4.53816
239720.0000   -4.63997
239760.0000   -5.44594
239800.0000   -4.55857
239840.0000   -4.84826
239880.0000   -4.93295
239920.0000   -4.71754
239960.0000   -4.84206
240000.0000   -4.62485
240040.0000   -4.40520
240080.0000   -4.77859
240120.0000   -4.76700
240160.0000   -4.62911
240200.0000   -4.02568
240240.0000   -4.18433
240280.0000   -3.87479
240320.0000   -4.36783
240360.0000   -4.43035
240400.0000   -4.22567
240440.0000   -3.16104
240480.0000   -3.94370
240520.0000   -3.80967
240560.0000   -4.20675
240600.0000   -5.00763
240640.0000   -3.59047
240680.0000   -4.76770
240720.0000   -4.93777
240760.0000   -4.65324
240800.0000   -4.41750
240840.0000   -4.03657
240880.0000   -4.48877
240920.0000   -5.35993
240960.0000   -3.88093
241000.0000   -4.64709
241040.0000   -5.62097
241080.0000   -5.18138
241120.0000   -5.94990
241160.0000   -5.04204
241200.0000   -5.14994
241240.0000   -5.45176
241280.0000   -6.26412
241320.0000   -6.12389
241360.0000   -5.18788
241400.0000   -5.89574
241440.0000   -5.27634
241480.0000   -5.07197
241520.0000   -4.67766
241560.0000   -4.54133
241600.0000   -4.44439
241640.0000   -5.77118
241680.0000   -5.41662
241720.0000   -4.89424
241760.0000   -4.62255
241800.0000   -5.04736
241840.0000   -5.80558
241880.0000   -4.99402
241920.0000   -5.17976
241960.0000   -4.27315
242000.0000   -4.41919
242040.0000   -3.96488
242080.0000   -4.31020
242120.0000   -4.40151
242160.0000   -4.21991
242200.0000   -5.03314
242240.0000   -4.60248
242280.0000   -5.44252
242320.0000   -4.91478
242360.0000   -5.08401
242400.0000   -5.36992
242440.0000   -5.40409
242480.0000   -5.17428
242520.0000   -5.86319
242560.0000   -5.83855
242600.0000   -6.48822
242640.0000   -5.89708
242680.0000   -5.44769
242720.0000   -5.88855
242760.0000   -4.62530
242800.0000   -4.81140
242840.0000   -4.47004
242880.0000   -5.61372
242920.0000   -5.38927
242960.0000   -4.18907
243000.0000   -4.28562
243040.0000   -4.39120
243080.0000   -4.39272
243120.0000   -5.18164
243160.0000   -5.08401
243200.0000   -5.72845
243240.0000   -5.22240
243280.0000   -5.41160
243320.0000   -6.05912
243360.0000   -5.02532
243400.0000   -5.80029
243440.0000   -5.36516
243480.0000   -5.22131
243520.0000   -5.06278
243560.0000   -6.27181
243600.0000   -5.65677
243640.0000   -5.14308
243680.0000   -5.29170
243720.0000   -4.56234
243760.0000   -5.05959
243800.0000   -4.36199
243840.0000   -4.26714
243880.0000   -4.07531
243920.0000   -3.40686
243960.0000   -3.67057
244000.0000   -2.99873
244040.0000   -4.01488
244080.0000   -3.96227
244120.0000   -3.97957
244160.0000   -5.02818
244200.0000   -4.86168
244240.0000   -4.78096
244280.0000   -5.02196
244320.0000   -3.98784
244360.0000   -4.90044
244400.0000   -3.77520
244440.0000   -3.96648
244480.0000   -4.25223
244520.0000   -4.96921
244560.0000   -4.61493
244600.0000   -3.97013
244640.0000   -4.50170
244680.0000   -4.90170
244720.0000   -3.77180
244760.0000   -4.82467
244800.0000   -4.84486
244840.0000   -5.34122
244880.0000   -5.32300
244920.0000   -5.46152
244960.0000   -5.46485
245000.0000   -5.72684
245040.0000   -4.80606
245080.0000   -4.75711
245120.0000   -4.86003
245160.0000   -5.21717
245200.0000   -5.03244
245240.0000   -4.45964
245280.0000   -5.02669
245320.0000   -4.92402
245360.0000   -4.25831
245400.0000   -5.12472
245440.0000   -4.56856
245480.0000   -4.37292
245520.0000   -4.43356
245560.0000   -4.77065
245600.0000   -4.78555
245640.0000   -4.07241
245680.0000   -4.06977
245720.0000   -4.15936
245760.0000   -4.20554
245800.0000   -4.12663
245840.0000   -3.60982
245880.0000   -3.88854
245920.0000   -4.32441
245960.0000   -3.89323
246000.0000   -3.98447
246040.0000   -4.29961
246080.0000   -4.49117
246120.0000   -4.58478
246160.0000   -5.82535
246200.0000   -5.08259
246240.0000   -4.51837
246280.0000   -5.28120
246320.0000   -5.44098
246360.0000   -5.50922
246400.0000   -4.26963
246440.0000   -4.57083
246480.0000   -5.29036
246520.0000   -4.41761
246560.0000   -5.06845
246600.0000   -4.26390
246640.0000   -4.51519
246680.0000   -5.07657
246720.0000   -5.10805
246760.0000   -5.11306
246800.0000   -5.15947
246840.0000   -5.32325
246880.0000   -4.59715
246920.0000   -4.59697
246960.0000   -4.52491
247000.0000   -4.63949
247040.0000   -5.08898
247080.0000   -4.49667
247120.0000   -4.86450
247160.0000   -4.69427
247200.0000   -5.03261
247240.0000   -5.05913
247280.0000   -4.65300
247320.0000   -4.76094
247360.0000   -4.92379
247400.0000   -5.84386
247440.0000   -5.17406
247480.0000   -5.29864
247520.0000   -4.63674
247560.0000   -5.38003
247600.0000   -4.82853
247640.0000   -5.41057
247680.0000   -5.33900
247720.0000   -5.48862
247760.0000   -5.80854
247800.0000   -5.39073
247840.0000   -5.10993
247880.0000   -4.69983
247920.0000   -5.54565
247960.0000   -5.02633
248000.0000   -4.72432
248040.0000   -5.27574
248080.0000   -5.27981
248120.0000   -5.84457
248160.0000   -5.51391
248200.0000   -5.20774
248240.0000   -4.35736
248280.0000   -4.74548
248320.0000   -5.41444
248360.0000   -5.99384
248400.0000   -5.12619
248440.0000   -5.80637
248480.0000   -4.67791
248520.0000   -4.68586
248560.0000   -5.51698
248600.0000   -4.81692
248640.0000   -5.46803
248680.0000   -5.66987
248720.0000   -4.95230
248760.0000   -5.46115
248800.0000   -5.53509
248840.0000   -5.55539
248880.0000   -6.58722
248920.0000   -5.35314
248960.0000   -4.79433
249000.0000   -5.05132
249040.0000   -5.01869
249080.0000   -4.97451
249120.0000   -4.60868
249160.0000   -4.66034
249200.0000   -4.66234
249240.0000   -4.83397
249280.0000   -5.09015
249320.0000   -4.59574
249360.0000   -4.49279
249400.0000   -4.67397
249440.0000   -4.10640
249480.0000   -4.75537
249520.0000   -5.96710
249560.0000   -5.02626
249600.0000   -4.70174
249640.0000   -5.73438
249680.0000   -4.70816
249720.0000   -5.28019
249760.0000   -5.08220
249800.0000   -5.46693
249840.0000   -4.44662
249880.0000   -4.89424
249920.0000   -4.98999
249960.0000   -4.41197
250000.0000   -5.61872
250040.0000   -5.61464
250080.0000   -4.94120
250120.0000   -4.87475
250160.0000   -5.20750
250200.0000   -5.11233
250240.0000   -5.45579
250280.0000   -4.81353
250320.0000   -4.96859
250360.0000   -4.89716
250400.0000   -4.64743
250440.0000   -5.72413
250480.0000   -4.98368
250520.0000   -5.22860
250560.0000   -5.30351
250600.0000   -5.64973
250640.0000   -5.13151
250680.0000   -5.94413
250720.0000   -5.15751
250760.0000   -5.92363
250800.0000   -5.50923
250840.0000   -5.10456
250880.0000   -5.56485
250920.0000   -5.54756
250960.0000   -5.83581
251000.0000   -5.88367
251040.0000   -5.96904
251080.0000   -5.60623
251120.0000   -5.02382
251160.0000   -5.47882
251200.0000   -4.93500
251240.0000   -5.26648
251280.0000   -5.47922
251320.0000   -5.00434
251360.0000   -5.18930
251400.0000   -4.79125
251440.0000   -5.29783
251480.0000   -5.73312
251520.0000   -5.16239
251560.0000   -5.18636
251600.0000   -4.46837
251640.0000   -4.79315
251680.0000   -5.05947
251720.0000   -5.76763
251760.0000   -5.90828
251800.0000   -5.28822
251840.0000   -5.04867
251880.0000   -5.26661
251920.0000   -4.94328
251960.0000   -5.27278
252000.0000   -5.33733
252040.0000   -4.45638
252080.0000   -4.57963
252120.0000   -4.62015
252160.0000   -5.22110
252200.0000   -6.10964
252240.0000   -4.56646
252280.0000   -4.75613
252320.0000   -4.44956
252360.0000   -5.14786
252400.0000   -4.90920
252440.0000   -5.79712
252480.0000   -4.82592
252520.0000   -4.08408
252560.0000   -4.56434
252600.0000   -5.08707
252640.0000   -5.01295
252680.0000   -4.42520
252720.0000   -4.70259
252760.0000   -4.44771
252800.0000   -4.33445
252840.0000   -5.15704
252880.0000   -4.57776
252920.0000   -4.82273
252960.0000   -4.78559
253000.0000   -5.36483
253040.0000   -6.16125
253080.0000   -5.84776
253120.0000   -5.23880
253160.0000   -4.91460
253200.0000   -5.34429
253240.0000   -4.59652
253280.0000   -6.12982
253320.0000   -5.75311
253360.0000   -6.05388
253400.0000   -5.17419
253440.0000   -4.49152
253480.0000   -5.02787
253520.0000   -5.41038
253560.0000   -5.83979
253600.0000   -5.64130
253640.0000   -5.80758
253680.0000   -4.80514
253720.0000   -4.95811
253760.0000   -5.29537
253800.0000   -5.98992
253840.0000   -4.99951
253880.0000   -5.19976
253920.0000   -4.03706
253960.0000   -4.77730
254000.0000   -4.63452
254040.0000   -4.51402
254080.0000   -4.81027
254120.0000   -5.45902
254160.0000   -5.82921
254200.0000   -6.00439
254240.0000   -5.19790
254280.0000   -5.50118
254320.0000   -4.70613
254360.0000   -4.29038
254400.0000   -4.06968
254440.0000   -4.63608
254480.0000   -4.37655
254520.0000   -4.17233
254560.0000   -4.67845
254600.0000   -3.81526
254640.0000   -4.41088
254680.0000   -4.52798
254720.0000   -5.43655
254760.0000   -5.51302
254800.0000   -4.93968
254840.0000   -5.03064
254880.0000   -4.61432
254920.0000   -4.96720
254960.0000   -5.10087
255000.0000   -4.75832
255040.0000   -5.91556
255080.0000   -5.44578
255120.0000   -4.83238
255160.0000   -6.00995
255200.0000   -5.72178
255240.0000   -5.78318
255280.0000   -5.35626
255320.0000   -5.14649
255360.0000   -5.00143
255400.0000   -5.53139
255440.0000   -4.30282
255480.0000   -5.04761
255520.0000   -5.74904
255560.0000   -4.79381
255600.0000   -5.49089
255640.0000   -5.38906
255680.0000   -5.23943
255720.0000   -5.32238
255760.0000   -6.30275
255800.0000   -6.16752
255840.0000   -4.82994
255880.0000   -5.12706
255920.0000   -5.30958
255960.0000   -5.11612
256000.0000   -4.86320
256040.0000   -5.62539
256080.0000   -5.12042
256120.0000   -5.10053
256160.0000   -5.55612
256200.0000   -4.12053
256240.0000   -5.53719
256280.0000   -4.38043
256320.0000   -4.80270
256360.0000   -5.07326
256400.0000   -4.34459
256440.0000   -5.21410
256480.0000   -5.61281
256520.0000   -5.22249
256560.0000   -5.25317
256600.0000   -5.35356
256640.0000   -5.56401
256680.0000   -6.21798
256720.0000   -6.00620
256760.0000   -5.14642
256800.0000   -5.24874
256840.0000   -4.88393
256880.0000   -4.10527
256920.0000   -5.42730
256960.0000   -5.66462
257000.0000   -4.92663
257040.0000   -4.73518
257080.0000   -4.80911
257120.0000   -5.41023
257160.0000   -4.45323
257200.0000   -4.41876
257240.0000   -4.07979
257280.0000   -4.10173
257320.0000   -4.71004
257360.0000   -4.37766
257400.0000   -3.74915
257440.0000   -5.04318
257480.0000   -4.16298
257520.0000   -4.77346
257560.0000   -4.62386
257600.0000   -4.46105
257640.0000   -3.81655
257680.0000   -4.12831
257720.0000   -4.73991
257760.0000   -5.27943
257800.0000   -5.20565
257840.0000   -4.55902
257880.0000   -4.31602
257920.0000   -4.72615
257960.0000   -4.37721
258000.0000   -4.34193
258040.0000   -5.32299
258080.0000   -4.07458
258120.0000   -4.46724
258160.0000   -4.77675
258200.0000   -4.57679
258240.0000   -4.31510
258280.0000   -3.58037
258320.0000   -3.99790
258360.0000   -4.02989
258400.0000   -4.48332
258440.0000   -4.41267
258480.0000   -4.98372
258520.0000   -4.88660
258560.0000   -3.69766
258600.0000   -4.78971
258640.0000   -5.04533
258680.0000   -4.99415
258720.0000   -4.75002
258760.0000   -4.94381
258800.0000   -4.66253
258840.0000   -5.01402
258880.0000   -5.36597
258920.0000   -4.72174
258960.0000   -5.13386
259000.0000   -5.52257
259040.0000   -4.90460
259080.0000   -4.39682
259120.0000   -4.93655
259160.0000   -5.82624
259200.0000   -4.72001
259240.0000   -5.68425
259280.0000   -5.79864
259320.0000   -5.06411
259360.0000   -5.29416
259400.0000   -3.86516
259440.0000   -3.87138
259480.0000   -3.96220
259520.0000   -4.08539
259560.0000   -3.89558
259600.0000   -4.02196
259640.0000   -3.96798
259680.0000   -3.98403
259720.0000   -3.91711
259760.0000   -4.88467
259800.0000   -4.05610
259840.0000   -4.67216
259880.0000   -4.56997
259920.0000   -4.17016
259960.0000   -5.19240
260000.0000   -4.90438
260040.0000   -5.08059
260080.0000   -4.58696
260120.0000   -4.61428
260160.0000   -4.78352
260200.0000   -4.58118
260240.0000   -4.76206
260280.0000   -4.61523
260320.0000   -5.18501
260360.0000   -5.17858
260400.0000   -4.87474
260440.0000   -4.93476
260480.0000   -5.19819
260520.0000   -5.13835
260560.0000   -5.09256
260600.0000   -5.04965
260640.0000   -5.44960
260680.0000   -4.91385
260720.0000   -4.78429
260760.0000   -4.84089
260800.0000   -4.07839
260840.0000   -4.21408
260880.0000   -4.13383
260920.0000   -3.68904
260960.0000   -4.38837
261000.0000   -4.90131
261040.0000   -5.07833
261080.0000   -4.75894
261120.0000   -4.20681
261160.0000   -4.37507
261200.0000   -4.88057
261240.0000   -5.16529
261280.0000   -5.62427
261320.0000   -5.15823
261360.0000   -5.15686
261400.0000   -4.79800
261440.0000   -5.01578
261480.0000   -4.73945
261520.0000   -4.34656
261560.0000   -4.54035
261600.0000   -4.63024
261640.0000   -4.48808
261680.0000   -4.53871
261720.0000   -5.08243
261760.0000   -4.92593
261800.0000   -4.03728
261840.0000   -5.05161
261880.0000   -5.28995
261920.0000   -5.28649
261960.0000   -5.20632
262000.0000   -4.64674
262040.0000   -5.07958
262080.0000   -4.58048
262120.0000   -5.33726
262160.0000   -5.73296
262200.0000   -6.11203
262240.0000   -6.05140
262280.0000   -5.35178
262320.0000   -5.77833
262360.0000   -5.65766
262400.0000   -5.85608
262440.0000   -5.44529
262480.0000   -5.94586
262520.0000   -5.36674
262560.0000   -5.15112
262600.0000   -6.11980
262640.0000   -5.63351
262680.0000   -4.59783
262720.0000   -5.56185
262760.0000   -5.35483
262800.0000   -5.35197
262840.0000   -5.62996
262880.0000   -5.40844
262920.0000   -5.42884
262960.0000   -4.44236
263000.0000   -5.24747
263040.0000   -5.63095
263080.0000   -5.23904
263120.0000   -5.24909
263160.0000   -5.42361
263200.0000   -5.37593
263240.0000   -5.39035
263280.0000   -4.93427
263320.0000   -5.01473
263360.0000   -5.14013
263400.0000   -5.01911
263440.0000   -4.63046
263480.0000   -5.03771
263520.0000   -4.73808
263560.0000   -4.28656
263600.0000   -4.49306
263640.0000   -4.53908
263680.0000   -4.96662
263720.0000   -5.37628
263760.0000   -4.77399
263800.0000   -5.53202
263840.0000   -4.78673
263880.0000   -4.09884
263920.0000   -4.98714
263960.0000   -4.74741
264000.0000   -5.04462
264040.0000   -5.03330
264080.0000   -5.28323
264120.0000   -5.30475
264160.0000   -4.58100
264200.0000   -4.90904
264240.0000   -4.84080
264280.0000   -4.64517
264320.0000   -4.66702
264360.0000   -4.68290
264400.0000   -4.57335
264440.0000   -4.89590
264480.0000   -4.50546
264520.0000   -5.18212
264560.0000   -4.06246
264600.0000   -4.66797
264640.0000   -4.92888
264680.0000   -4.49714
264720.0000   -5.13746
264760.0000   -4.99369
264800.0000   -4.80921
264840.0000   -4.75981
264880.0000   -4.72711
264920.0000   -3.63499
264960.0000   -4.71228
265000.0000   -4.63872
265040.0000   -4.73967
265080.0000   -4.87611
265120.0000   -5.61798
265160.0000   -5.09367
265200.0000   -4.49969
265240.0000   -4.86985
265280.0000   -4.82588
265320.0000   -5.39724
265360.0000   -4.33231
265400.0000   -4.56370
265440.0000   -5.33659
265480.0000   -5.38755
265520.0000   -5.08908
265560.0000   -4.44351
265600.0000   -5.17603
265640.0000   -4.54309
265680.0000   -4.96062
265720.0000   -4.86979
265760.0000   -5.87027
265800.0000   -5.72199
265840.0000   -5.02413
265880.0000   -5.06677
265920.0000   -5.16506
265960.0000   -6.00926
266000.0000   -5.76375
266040.0000   -5.65920
266080.0000   -5.41041
266120.0000   -4.79706
266160.0000   -5.09297
266200.0000   -5.83292
266240.0000   -4.81384
266280.0000   -5.20957
266320.0000   -5.80098
266360.0000   -5.19450
266400.0000   -4.86557
266440.0000   -4.73155
266480.0000   -5.33389
266520.0000   -5.13274
266560.0000   -4.42954
266600.0000   -4.89126
266640.0000   -4.52049
266680.0000   -4.36986
266720.0000   -4.77984
266760.0000   -4.34482
266800.0000   -4.64794
266840.0000   -5.07786
266880.0000   -4.93621
266920.0000   -5.66550
266960.0000   -4.99066
267000.0000   -5.55884
267040.0000   -5.07145
267080.0000   -5.86308
267120.0000   -5.37244
267160.0000   -5.21943
267200.0000   -5.09047
267240.0000   -6.10195
267280.0000   -5.87366
267320.0000   -5.30352
267360.0000   -4.98430
267400.0000   -5.40678
267440.0000   -5.10773
267480.0000   -5.59533
267520.0000   -4.75372
267560.0000   -5.32910
267600.0000   -5.47438
267640.0000   -6.35803
267680.0000   -5.64408
267720.0000   -5.58508
267760.0000   -6.06461
267800.0000   -5.51413
267840.0000   -5.60650
267880.0000   -5.10907
267920.0000   -4.59415
267960.0000   -5.07121
268000.0000   -5.08206
268040.0000   -5.39107
268080.0000   -5.70908
268120.0000   -5.48136
268160.0000   -5.54208
268200.0000   -5.09604
268240.0000   -5.59350
268280.0000   -6.33211
268320.0000   -5.64915
268360.0000   -5.15181
268400.0000   -5.28256
268440.0000   -5.77122
268480.0000   -4.49487
268520.0000   -5.18564
268560.0000   -5.13148
268600.0000   -5.30973
268640.0000   -5.04985
268680.0000   -5.06112
268720.0000   -4.54819
268760.0000   -5.38793
268800.0000   -5.68154
268840.0000   -5.71351
268880.0000   -5.47542
268920.0000   -5.76451
268960.0000   -5.10803
269000.0000   -5.86147
269040.0000   -5.72066
269080.0000   -6.66318
269120.0000   -6.81345
269160.0000   -6.40071
269200.0000   -5.94979
269240.0000   -6.31781
269280.0000   -5.96607
269320.0000   -5.71697
269360.0000   -5.50988
269400.0000   -5.43737
269440.0000   -5.97976
269480.0000   -5.82100
269520.0000   -5.70281
269560.0000   -5.41561
269600.0000   -6.08648
269640.0000   -6.19996
269680.0000   -5.17179
269720.0000   -5.39357
269760.0000   -6.02806
269800.0000   -5.78792
269840.0000   -5.34638
269880.0000   -5.75273
269920.0000   -5.50997
269960.0000   -5.51220
270000.0000   -5.60859
270040.0000   -6.35705
270080.0000   -6.77471
270120.0000   -5.55566
270160.0000   -6.45603
270200.0000   -5.53847
270240.0000   -5.69379
270280.0000   -5.84276
270320.0000   -6.05331
270360.0000   -6.11503
270400.0000   -5.28095
270440.0000   -5.28920
270480.0000   -6.12513
270520.0000   -5.44887
270560.0000   -6.13986
270600.0000   -6.58357
270640.0000   -6.24861
270680.0000   -5.97060
270720.0000   -6.08055
270760.0000   -5.90452
270800.0000   -6.69543
270840.0000   -5.28605
270880.0000   -4.67310
270920.0000   -4.97867
270960.0000   -5.42730
271000.0000   -5.67265
271040.0000   -4.61655
271080.0000   -4.85858
271120.0000   -5.53750
271160.0000   -5.29476
271200.0000   -5.35143
271240.0000   -4.94824
271280.0000   -4.96918
271320.0000   -5.11306
271360.0000   -4.29599
271400.0000   -4.69176
271440.0000   -5.45685
271480.0000   -4.67899
271520.0000   -4.50313
271560.0000   -4.37512
271600.0000   -4.02742
271640.0000   -5.07551
271680.0000   -4.77665
271720.0000   -4.83772
271760.0000   -5.55340
271800.0000   -4.43226
271840.0000   -4.95524
271880.0000   -5.04339
271920.0000   -5.48903
271960.0000   -5.42794
272000.0000   -5.67654
272040.0000   -5.18015
272080.0000   -5.91324
272120.0000   -5.27867
272160.0000   -5.35009
272200.0000   -5.26898
272240.0000   -6.38834
272280.0000   -6.08393
272320.0000   -5.71181
272360.0000   -5.25970
272400.0000   -5.11134
272440.0000   -5.69806
272480.0000   -6.37376
272520.0000   -6.14623
272560.0000   -5.55215
272600.0000   -5.74832
272640.0000   -5.59797
272680.0000   -5.62678
272720.0000   -4.67194
272760.0000   -4.65809
272800.0000   -4.86262
272840.0000   -5.38660
272880.0000   -5.68512
272920.0000   -4.71361
272960.0000   -5.28801
273000.0000   -5.64125
273040.0000   -4.96962
273080.0000   -5.28062
273120.0000   -4.93714
273160.0000   -5.08643
273200.0000   -5.71671
273240.0000   -5.97815
273280.0000   -5.67837
273320.0000   -5.48162
273360.0000   -5.24010
273400.0000   -4.82940
273440.0000   -4.98703
273480.0000   -4.93700
273520.0000   -5.69596
273560.0000   -5.07701
273600.0000   -5.05351
273640.0000   -5.55836
273680.0000   -5.12220
273720.0000   -6.37457
273760.0000   -5.68075
273800.0000   -5.06309
273840.0000   -5.50185
273880.0000   -4.73159
273920.0000   -4.32938
273960.0000   -4.97850
274000.0000   -4.99705
274040.0000   -5.74861
274080.0000   -5.23374
274120.0000   -4.40508
274160.0000   -4.57574
274200.0000   -5.83762
274240.0000   -5.58138
274280.0000   -5.51299
274320.0000   -5.40468
274360.0000   -5.82318
274400.0000   -5.91649
274440.0000   -5.27046
274480.0000   -4.12931
274520.0000   -4.68819
274560.0000   -4.91784
274600.0000   -5.00255
274640.0000   -4.85123
274680.0000   -4.48993
274720.0000   -4.79888
274760.0000   -4.62376
274800.0000   -6.02444
274840.0000   -5.28120
274880.0000   -4.64294
274920.0000   -4.74153
274960.0000   -4.07219
275000.0000   -4.57095
275040.0000   -5.40158
275080.0000   -5.91875
275120.0000   -5.15512
275160.0000   -5.17288
275200.0000   -5.38633
275240.0000   -4.73002
275280.0000   -4.37360
275320.0000   -5.02942
275360.0000   -5.05647
275400.0000   -4.89469
275440.0000   -4.93719
275480.0000   -4.94468
275520.0000   -5.01471
275560.0000   -4.95469
275600.0000   -5.69078
275640.0000   -5.38198
275680.0000   -5.83556
275720.0000   -4.34870
275760.0000   -4.21538
275800.0000   -4.53362
275840.0000   -5.29648
275880.0000   -5.65642
275920.0000   -6.29347
275960.0000   -5.49226
276000.0000   -4.89977
276040.0000   -5.10801
276080.0000   -4.76125
276120.0000   -4.96177
276160.0000   -4.96722
276200.0000   -5.92961
276240.0000   -6.06699
276280.0000   -5.05345
276320.0000   -5.29942
276360.0000   -5.51928
276400.0000   -5.14353
276440.0000   -5.33934
276480.0000   -5.04874
276520.0000   -5.35800
276560.0000   -5.47884
276600.0000   -5.06549
276640.0000   -4.67055
276680.0000   -5.02145
276720.0000   -6.10357
276760.0000   -4.49879
276800.0000   -4.77342
276840.0000   -4.34079
276880.0000   -4.48949
276920.0000   -4.94208
276960.0000   -4.17782
277000.0000   -5.25396
277040.0000   -5.42061
277080.0000   -4.46275
277120.0000   -4.84658
277160.0000   -5.60546
277200.0000   -4.07388
277240.0000   -4.71776
277280.0000   -4.67980
277320.0000   -5.92431
277360.0000   -5.25901
277400.0000   -4.28940
277440.0000   -4.97886
277480.0000   -4.81818
277520.0000   -5.35761
277560.0000   -4.14200
277600.0000   -5.21204
277640.0000   -5.73576
277680.0000   -5.59963
277720.0000   -5.34173
277760.0000   -4.96363
277800.0000   -5.60779
277840.0000   -6.29628
277880.0000   -5.38013
277920.0000   -5.51749
277960.0000   -4.94407
278000.0000   -5.75600
278040.0000   -5.53530
278080.0000   -5.98647
278120.0000   -6.17773
278160.0000   -5.76126
278200.0000   -5.44085
278240.0000   -5.30120
278280.0000   -5.05409
278320.0000   -5.15547
278360.0000   -5.27809
278400.0000   -5.51207
278440.0000   -5.93067
278480.0000   -6.02719
278520.0000   -5.66711
278560.0000   -5.36989
278600.0000   -5.62636
278640.0000   -5.45653
278680.0000   -5.18583
278720.0000   -6.32874
278760.0000   -6.22919
278800.0000   -5.11235
278840.0000   -6.11443
278880.0000   -4.80884
278920.0000   -6.49197
278960.0000   -4.99094
279000.0000   -5.87240
279040.0000   -5.50998
279080.0000   -5.53060
279120.0000   -5.65819
279160.0000   -5.89983
279200.0000   -5.67781
279240.0000   -6.71404
279280.0000   -5.06674
279320.0000   -5.02449
279360.0000   -5.37518
279400.0000   -6.05589
279440.0000   -5.73743
279480.0000   -6.12052
279520.0000   -5.86591
279560.0000   -5.02267
279600.0000   -5.47253
279640.0000   -5.82338
279680.0000   -5.82200
279720.0000   -6.02767
279760.0000   -6.14009
279800.0000   -6.05182
279840.0000   -5.46402
279880.0000   -6.25744
279920.0000   -5.92617
279960.0000   -6.49503
280000.0000   -5.83269
280040.0000   -6.79963
280080.0000   -5.86762
280120.0000   -6.20828
280160.0000   -4.92358
280200.0000   -5.59913
280240.0000   -4.44548
280280.0000   -4.46210
280320.0000   -4.58428
280360.0000   -5.18279
280400.0000   -4.73711
280440.0000   -5.64596
280480.0000   -5.39291
280520.0000   -4.35968
280560.0000   -4.94986
280600.0000   -4.26883
280640.0000   -4.98839
280680.0000   -4.87445
280720.0000   -4.76232
280760.0000   -4.98090
280800.0000   -4.30031
280840.0000   -4.67461
280880.0000   -5.61379
280920.0000   -5.47098
280960.0000   -4.64811
281000.0000   -4.51643
281040.0000   -4.96768
281080.0000   -4.31034
281120.0000   -4.04119
281160.0000   -4.39462
281200.0000   -4.76824
281240.0000   -4.25215
281280.0000   -4.19805
281320.0000   -5.22882
281360.0000   -5.05794
281400.0000   -4.73180
281440.0000   -5.28266
281480.0000   -5.35238
281520.0000   -5.17579
281560.0000   -5.83704
281600.0000   -5.28675
281640.0000   -4.94891
281680.0000   -4.95239
281720.0000   -6.10634
281760.0000   -4.92735
281800.0000   -6.22378
281840.0000   -5.97004
281880.0000   -4.99144
281920.0000   -5.61271
281960.0000   -5.49166
282000.0000   -5.20175
282040.0000   -5.36206
282080.0000   -5.30133
282120.0000   -5.78016
282160.0000   -5.89040
282200.0000   -5.51388
282240.0000   -5.26754
282280.0000   -5.36297
282320.0000   -5.12863
282360.0000   -5.73612
282400.0000   -5.42715
282440.0000   -5.39793
282480.0000   -5.09663
282520.0000   -5.25964
282560.0000   -5.58023
282600.0000   -6.03822
282640.0000   -5.06608
282680.0000   -5.10305
282720.0000   -5.53988
282760.0000   -6.05227
282800.0000   -5.34924
282840.0000   -5.34873
282880.0000   -5.26696
282920.0000   -6.53255
282960.0000   -5.39335
283000.0000   -6.01237
283040.0000   -6.04431
283080.0000   -6.13642
283120.0000   -6.79118
283160.0000   -6.49482
283200.0000   -5.58817
283240.0000   -6.12044
283280.0000   -5.48536
283320.0000   -5.46040
283360.0000   -4.81968
283400.0000   -5.62955
283440.0000   -4.86334
283480.0000   -5.03595
283520.0000   -4.79851
283560.0000   -4.98407
283600.0000   -5.68896
283640.0000   -5.73296
283680.0000   -6.25838
283720.0000   -5.25936
283760.0000   -5.56673
283800.0000   -4.64969
283840.0000   -5.32020
283880.0000   -5.89244
283920.0000   -5.07559
283960.0000   -4.62163
284000.0000   -4.58079
284040.0000   -4.94954
284080.0000   -4.62579
284120.0000   -5.52421
284160.0000   -5.39685
284200.0000   -5.72466
284240.0000   -4.10086
284280.0000   -5.27454
284320.0000   -5.10127
284360.0000   -4.53295
284400.0000   -5.55880
284440.0000   -5.04178
284480.0000   -4.73721
284520.0000   -5.17481
284560.0000   -4.89360
284600.0000   -4.56017
284640.0000   -4.44429
284680.0000   -4.36701
284720.0000   -4.11489
284760.0000   -4.64727
284800.0000   -4.76006
284840.0000   -4.25815
284880.0000   -5.06393
284920.0000   -3.99584
284960.0000   -4.90937
285000.0000   -4.98192
285040.0000   -5.95290
285080.0000   -4.96153
285120.0000   -5.68149
285160.0000   -4.63149
285200.0000   -5.30913
285240.0000   -4.26868
285280.0000   -4.51567
285320.0000   -4.41785
285360.0000   -4.61416
285400.0000   -4.24337
285440.0000   -4.17919
285480.0000   -5.41148
285520.0000   -4.32861
285560.0000   -5.34286
285600.0000   -3.92666
285640.0000   -4.71058
285680.0000   -4.65999
285720.0000   -4.54032
285760.0000   -5.32605
285800.0000   -4.85406
285840.0000   -4.77841
285880.0000   -4.09486
285920.0000   -4.27565
285960.0000   -4.32540
286000.0000   -4.52750
286040.0000   -4.92017
286080.0000   -4.14798
286120.0000   -5.35617
286160.0000   -5.38835
286200.0000   -5.70369
286240.0000   -5.19832
286280.0000   -6.35717
286320.0000   -5.11085
286360.0000   -4.86849
286400.0000   -4.63511
286440.0000   -4.31118
286480.0000   -4.75266
286520.0000   -4.66155
286560.0000   -5.41832
286600.0000   -5.08753
286640.0000   -4.79104
286680.0000   -3.65036
286720.0000   -4.98366
286760.0000   -4.59603
286800.0000   -5.24455
286840.0000   -4.97029
286880.0000   -6.43255
286920.0000   -4.78574
286960.0000   -4.97403
287000.0000   -5.32279
287040.0000   -4.55750
287080.0000   -5.95999
287120.0000   -5.87907
287160.0000   -4.86865
287200.0000   -4.17701
287240.0000   -4.81885
287280.0000   -5.19246
287320.0000   -4.23899
287360.0000   -4.45462
287400.0000   -4.59276
287440.0000   -4.86075
287480.0000   -5.21743
287520.0000   -5.57570
287560.0000   -4.65788
287600.0000   -6.07591
287640.0000   -5.93441
287680.0000   -6.12732
287720.0000   -6.14075
287760.0000   -5.48600
287800.0000   -5.62318
287840.0000   -5.08428
287880.0000   -4.79855
287920.0000   -5.61658
287960.0000   -5.51001
288000.0000   -5.23515
288040.0000   -6.26340
288080.0000   -5.43788
288120.0000   -5.80911
288160.0000   -5.53424
288200.0000   -5.57001
288240.0000   -5.65841
288280.0000   -5.79862
288320.0000   -5.10415
288360.0000   -5.56731
288400.0000   -5.96372
288440.0000   -4.74526
288480.0000   -5.43395
288520.0000   -5.94204
288560.0000   -4.74708
288600.0000   -5.47944
288640.0000   -4.67381
288680.0000   -4.43663
288720.0000   -3.98958
288760.0000   -4.51112
288800.0000   -4.40953
288840.0000   -5.39606
288880.0000   -5.48368
288920.0000   -5.35223
288960.0000   -5.57470
289000.0000   -5.88330
289040.0000   -5.98088
289080.0000   -5.73622
289120.0000   -4.86900
289160.0000   -4.71703
289200.0000   -5.52483
289240.0000   -5.52514
289280.0000   -6.18711
289320.0000   -6.06723
289360.0000   -7.09160
289400.0000   -5.51988
289440.0000   -5.27877
289480.0000   -5.74435
289520.0000   -7.22314
289560.0000   -7.43684
289600.0000   -6.37946
289640.0000   -6.37462
289680.0000   -6.74340
289720.0000   -5.65027
289760.0000   -6.00392
289800.0000   -6.33718
289840.0000   -5.06887
289880.0000   -5.22611
289920.0000   -5.45525
289960.0000   -5.83405
290000.0000   -5.29516
290040.0000   -5.89837
290080.0000   -5.68093
290120.0000   -5.84569
290160.0000   -5.88085
290200.0000   -5.61953
290240.0000   -4.97696
290280.0000   -5.15775
290320.0000   -5.46319
290360.0000   -4.76152
290400.0000   -5.43778
290440.0000   -5.39584
290480.0000   -4.50825
290520.0000   -5.13673
290560.0000   -5.24730
290600.0000   -5.75927
290640.0000   -5.27558
290680.0000   -5.62964
290720.0000   -5.17617
290760.0000   -4.85566
290800.0000   -6.03557
290840.0000   -5.53585
290880.0000   -5.35976
290920.0000   -4.60580
290960.0000   -4.51947
291000.0000   -4.55129
291040.0000   -5.05764
291080.0000   -4.03581
291120.0000   -4.44188
291160.0000   -5.18410
291200.0000   -4.47231
291240.0000   -4.40107
291280.0000   -5.13978
291320.0000   -5.68401
291360.0000   -5.39866
291400.0000   -5.60256
291440.0000   -5.53842
291480.0000   -5.11471
291520.0000   -5.64917
291560.0000   -4.07170
291600.0000   -5.49226
291640.0000   -5.44109
291680.0000   -5.85224
291720.0000   -5.17086
291760.0000   -5.60722
291800.0000   -5.84490
291840.0000   -5.93503
291880.0000   -5.28835
291920.0000   -5.45552
291960.0000   -5.63459
292000.0000   -6.01105
292040.0000   -5.21554
292080.0000   -5.07637
292120.0000   -5.37262
292160.0000   -5.84098
292200.0000   -6.51520
292240.0000   -6.01239
292280.0000   -4.86939
292320.0000   -5.79940
292360.0000   -5.34438
292400.0000   -4.46460
292440.0000   -4.83672
292480.0000   -4.77937
292520.0000   -4.96605
292560.0000   -5.22876
292600.0000   -5.06576
292640.0000   -5.68814
292680.0000   -5.63990
292720.0000   -5.74073
292760.0000   -5.38381
292800.0000   -5.01713
292840.0000   -4.62289
292880.0000   -5.36611
292920.0000   -4.53933
292960.0000   -6.18966
293000.0000   -5.55747
293040.0000   -5.17433
293080.0000   -5.85657
293120.0000   -6.52995
293160.0000   -5.69782
293200.0000   -5.67283
293240.0000   -5.72744
293280.0000   -5.99501
293320.0000   -5.85427
293360.0000   -6.31682
293400.0000   -5.05282
293440.0000   -5.51033
293480.0000   -5.50757
293520.0000   -6.10723
293560.0000   -5.12394
293600.0000   -5.25718
293640.0000   -5.70099
293680.0000   -5.94687
293720.0000   -5.93246
293760.0000   -5.37709
293800.0000   -4.96553
293840.0000   -5.26136
293880.0000   -5.39725
293920.0000   -5.41531
293960.0000   -5.33511
294000.0000   -6.09429
294040.0000   -5.76707
294080.0000   -5.23886
294120.0000   -5.53774
294160.0000   -4.97291
294200.0000   -5.95036
294240.0000   -5.69234
294280.0000   -4.74392
294320.0000   -4.65009
294360.0000   -4.75677
294400.0000   -5.77204
294440.0000   -4.53605
294480.0000   -4.65111
294520.0000   -4.74874
294560.0000   -5.13916
294600.0000   -5.97075
294640.0000   -4.95272
294680.0000   -4.69154
294720.0000   -4.90565
294760.0000   -5.26638
294800.0000   -5.40435
294840.0000   -5.55897
294880.0000   -5.23312
294920.0000   -6.40937
294960.0000   -5.16478
295000.0000   -5.32754
295040.0000   -4.45447
295080.0000   -5.33780
295120.0000   -4.81508
295160.0000   -5.62976
295200.0000   -5.80203
295240.0000   -5.28347
295280.0000   -6.29692
295320.0000   -5.63186
295360.0000   -6.44300
295400.0000   -6.08042
295440.0000   -5.78202
295480.0000   -6.16455
295520.0000   -6.05749
295560.0000   -5.74447
295600.0000   -6.74530
295640.0000   -6.82870
295680.0000   -5.81344
295720.0000   -5.11090
295760.0000   -5.21084
295800.0000   -5.76823
295840.0000   -6.74260
295880.0000   -6.19595
295920.0000   -6.42107
295960.0000   -6.71984
296000.0000   -6.00893
296040.0000   -6.49819
296080.0000   -6.02888
296120.0000   -6.62519
296160.0000   -6.36693
296200.0000   -6.31659
296240.0000   -5.60335
296280.0000   -5.65917
296320.0000   -5.70904
296360.0000   -6.00561
296400.0000   -5.46373
296440.0000   -4.94930
296480.0000   -5.57610
296520.0000   -5.12553
296560.0000   -4.96114
296600.0000   -4.37127
296640.0000   -5.17535
296680.0000   -3.72442
296720.0000   -5.03367
296760.0000   -5.56897
296800.0000   -5.69365
296840.0000   -5.10543
296880.0000   -6.27059
296920.0000   -4.67720
296960.0000   -4.46772
297000.0000   -4.87479
297040.0000   -5.31027
297080.0000   -4.60631
297120.0000   -4.14628
297160.0000   -5.05297
297200.0000   -5.43231
297240.0000   -5.59858
297280.0000   -5.83531
297320.0000   -6.12869
297360.0000   -5.10662
297400.0000   -5.23421
297440.0000   -4.70992
297480.0000   -5.15418
297520.0000   -4.68899
297560.0000   -5.12736
297600.0000   -5.66209
297640.0000   -5.44934
297680.0000   -6.24277
297720.0000   -5.37366
297760.0000   -5.25154
297800.0000   -5.90501
297840.0000   -5.83618
297880.0000   -5.21467
297920.0000   -6.17541
297960.0000   -5.41792
298000.0000   -5.20214
298040.0000   -5.12423
298080.0000   -4.06397
298120.0000   -4.91839
298160.0000   -5.00619
298200.0000   -5.11266
298240.0000   -5.21067
298280.0000   -4.12599
298320.0000   -5.56486
298360.0000   -4.67924
298400.0000   -5.12487
298440.0000   -4.80431
298480.0000   -4.60540
298520.0000   -4.81855
298560.0000   -4.99244
298600.0000   -3.72139
298640.0000   -4.44264
298680.0000   -4.00691
298720.0000   -4.33975
298760.0000   -4.23571
298800.0000   -4.19245
298840.0000   -5.50807
298880.0000   -4.97687
298920.0000   -5.64796
298960.0000   -4.89251
299000.0000   -5.03293
299040.0000   -4.94070
299080.0000   -5.79426
299120.0000   -5.62174
299160.0000   -6.22385
299200.0000   -5.10262
299240.0000   -4.99623
299280.0000   -6.15209
299320.0000   -5.43953
299360.0000   -5.50703
299400.0000   -5.93167
299440.0000   -5.47815
299480.0000   -5.55289
299520.0000   -4.50240
299560.0000   -4.77514
299600.0000   -4.90044
299640.0000   -4.85172
299680.0000   -4.85146
299720.0000   -4.62437
299760.0000   -4.71179
299800.0000   -4.45946
299840.0000   -5.39903
299880.0000   -4.80053
299920.0000   -5.49856
299960.0000   -4.68630
300000.0000   -4.34462
300040.0000   -5.43064
300080.0000   -5.25331
300120.0000   -4.98909
300160.0000   -5.45385
300200.0000   -5.20783
300240.0000   -4.79896
300280.0000   -5.01100
300320.0000   -4.92012
300360.0000   -5.19544
300400.0000   -4.87068
300440.0000   -4.62565
300480.0000   -4.61377
300520.0000   -6.12150
300560.0000   -5.18068
300600.0000   -6.00617
300640.0000   -6.37006
300680.0000   -6.56077
300720.0000   -6.67318
300760.0000   -5.32196
300800.0000   -6.35916
300840.0000   -4.69711
300880.0000   -5.81964
300920.0000   -5.41847
300960.0000   -5.62635
301000.0000   -5.66438
301040.0000   -6.15519
301080.0000   -6.00468
301120.0000   -6.08140
301160.0000   -5.77071
301200.0000   -5.33500
301240.0000   -5.54269
301280.0000   -5.22271
301320.0000   -5.51319
301360.0000   -5.14901
301400.0000   -5.11186
301440.0000   -5.45405
301480.0000   -5.62679
301520.0000   -5.27958
301560.0000   -5.14882
301600.0000   -4.19584
301640.0000   -4.86623
301680.0000   -4.87300
301720.0000   -5.63312
301760.0000   -5.72745
301800.0000   -4.55728
301840.0000   -4.51536
301880.0000   -4.52020
301920.0000   -4.89471
301960.0000   -5.81070
302000.0000   -4.85516
302040.0000   -4.86546
302080.0000   -4.87762
302120.0000   -4.78018
302160.0000   -4.39496
302200.0000   -4.05519
302240.0000   -5.34516
302280.0000   -4.62971
302320.0000   -4.79324
302360.0000   -4.28257
302400.0000   -4.19945
302440.0000   -4.24616
302480.0000   -3.96373
302520.0000   -4.66858
302560.0000   -5.05052
302600.0000   -4.96155
302640.0000   -4.18465
302680.0000   -5.37512
302720.0000   -4.08930
302760.0000   -4.53336
302800.0000   -3.79233
302840.0000   -4.01919
302880.0000   -4.55473
302920.0000   -4.27107
302960.0000   -4.19416
303000.0000   -4.89453
303040.0000   -4.80465
303080.0000   -4.04919
303120.0000   -4.17882
303160.0000   -3.77856
303200.0000   -4.46086
303240.0000   -4.42557
303280.0000   -4.81736
303320.0000   -4.68998
303360.0000   -4.61028
303400.0000   -4.77074
303440.0000   -4.55630
303480.0000   -5.28145
303520.0000   -5.54595
303560.0000   -4.79616
303600.0000   -5.05617
303640.0000   -4.11351
303680.0000   -4.69534
303720.0000   -5.10029
303760.0000   -4.40836
303800.0000   -4.86576
303840.0000   -4.83968
303880.0000   -5.04625
303920.0000   -5.17086
303960.0000   -5.33340
304000.0000   -5.32218
304040.0000   -5.19396
304080.0000   -5.41470
304120.0000   -5.01976
304160.0000   -5.05373
304200.0000   -4.41454
304240.0000   -4.93752
304280.0000   -5.58134
304320.0000   -5.75141
304360.0000   -5.02326
304400.0000   -5.30936
304440.0000   -5.92650
304480.0000   -5.66578
304520.0000   -5.69390
304560.0000   -6.35221
304600.0000   -5.33773
304640.0000   -5.66077
304680.0000   -6.19655
304720.0000   -6.19563
304760.0000   -5.36427
304800.0000   -5.71332
304840.0000   -6.73173
304880.0000   -5.61467
304920.0000   -5.66923
304960.0000   -5.82170
305000.0000   -6.10065
305040.0000   -7.51849
305080.0000   -6.27023
305120.0000   -6.37320
305160.0000   -6.39903
305200.0000   -5.83464
305240.0000   -6.03140
305280.0000   -6.26755
305320.0000   -6.01171
305360.0000   -5.83341
305400.0000   -5.91077
305440.0000   -5.64787
305480.0000   -5.97259
305520.0000   -5.86464
305560.0000   -4.95588
305600.0000   -5.24830
305640.0000   -4.89987
305680.0000   -5.63975
305720.0000   -4.98674
305760.0000   -5.38666
305800.0000   -4.92095
305840.0000   -5.06814
305880.0000   -6.03842
305920.0000   -5.94314
305960.0000   -5.74431
306000.0000   -6.28028
306040.0000   -5.77693
306080.0000   -5.90470
306120.0000   -5.52631
306160.0000   -5.78364
306200.0000   -6.00806
306240.0000   -6.28267
306280.0000   -6.01696
306320.0000   -5.93302
306360.0000   -5.54758
306400.0000   -5.49226
306440.0000   -5.30673
306480.0000   -5.79911
306520.0000   -4.78221
306560.0000   -5.37134
306600.0000   -5.84879
306640.0000   -5.14114
306680.0000   -5.30987
306720.0000   -6.17203
306760.0000   -5.52548
306800.0000   -5.91371
306840.0000   -5.90293
306880.0000   -5.78176
306920.0000   -5.84224
306960.0000   -6.07250
307000.0000   -5.97170
307040.0000   -5.98495
307080.0000   -5.69438
307120.0000   -5.77686
307160.0000   -5.38568
307200.0000   -5.55930
307240.0000   -5.91707
307280.0000   -5.85331
307320.0000   -6.18349
307360.0000   -5.44623
307400.0000   -5.47408
307440.0000   -5.74705
307480.0000   -4.70728
307520.0000   -5.10514
307560.0000   -5.71864
307600.0000   -5.45061
307640.0000   -5.49796
307680.0000   -5.39359
307720.0000   -5.41907
307760.0000   -5.38505
307800.0000   -5.46488
307840.0000   -5.68371
307880.0000   -6.09609
307920.0000   -5.82460
307960.0000   -5.05476
308000.0000   -5.34047
308040.0000   -4.81247
308080.0000   -5.32447
308120.0000   -6.04397
308160.0000   -5.36185
308200.0000   -5.01073
308240.0000   -5.01353
308280.0000   -5.91768
308320.0000   -6.88025
308360.0000   -6.66776
308400.0000   -5.74778
308440.0000   -6.14906
308480.0000   -5.18319
308520.0000   -5.26329
308560.0000   -4.63546
308600.0000   -5.72543
308640.0000   -5.21646
308680.0000   -5.56435
308720.0000   -5.02371
308760.0000   -5.03477
308800.0000   -5.62154
308840.0000   -6.22507
308880.0000   -7.52557
308920.0000   -6.20704
308960.0000   -5.66607
309000.0000   -6.04164
309040.0000   -5.11257
309080.0000   -5.94149
309120.0000   -5.81528
309160.0000   -5.50577
309200.0000   -5.97141
309240.0000   -6.24606
309280.0000   -5.74528
309320.0000   -5.78204
309360.0000   -5.10713
309400.0000   -6.29323
309440.0000   -6.95574
309480.0000   -6.44948
309520.0000   -5.34573
309560.0000   -5.88188
309600.0000   -5.94585
309640.0000   -5.44456
309680.0000   -5.79315
309720.0000   -4.89452
309760.0000   -4.56964
309800.0000   -4.55528
309840.0000   -5.52736
309880.0000   -5.49047
309920.0000   -5.55894
309960.0000   -5.06112
310000.0000   -5.94249
310040.0000   -6.21827
310080.0000   -5.60320
310120.0000   -5.16713
310160.0000   -5.71540
310200.0000   -4.64225
310240.0000   -5.90267
310280.0000   -5.58051
310320.0000   -5.89764
310360.0000   -6.82298
310400.0000   -5.73736
310440.0000   -5.53771
310480.0000   -6.43512
310520.0000   -5.92276
310560.0000   -5.92521
310600.0000   -6.03833
310640.0000   -5.35313
310680.0000   -5.37052
310720.0000   -5.98000
310760.0000   -6.94502
310800.0000   -6.46446
310840.0000   -6.34829
310880.0000   -6.49209
310920.0000   -6.52805
310960.0000   -6.05388
311000.0000   -6.08093
311040.0000   -6.48529
311080.0000   -6.64349
311120.0000   -5.86481
311160.0000   -6.09471
311200.0000   -6.76505
311240.0000   -5.78642
311280.0000   -5.54231
311320.0000   -5.55480
311360.0000   -5.77690
311400.0000   -5.28060
311440.0000   -5.75494
311480.0000   -5.36755
311520.0000   -5.44118
311560.0000   -6.49918
311600.0000   -6.89562
311640.0000   -6.35699
311680.0000   -5.35599
311720.0000   -5.38121
311760.0000   -5.25938
311800.0000   -7.24930
311840.0000   -6.42736
311880.0000   -6.61838
311920.0000   -6.55333
311960.0000   -5.74443
312000.0000   -5.75489
312040.0000   -5.27023
312080.0000   -6.10634
312120.0000   -6.61539
312160.0000   -5.48366
312200.0000   -5.66470
312240.0000   -4.97780
312280.0000   -6.32259
312320.0000   -5.11662
312360.0000   -5.59768
312400.0000   -5.55243
312440.0000   -4.86165
312480.0000   -5.55087
312520.0000   -6.10020
312560.0000   -4.70833
312600.0000   -4.76499
312640.0000   -5.39211
312680.0000   -5.04887
312720.0000   -5.31462
312760.0000   -5.02227
312800.0000   -5.72663
312840.0000   -5.74490
312880.0000   -4.65926
312920.0000   -6.96864
312960.0000   -5.81393
313000.0000   -6.80603
313040.0000   -6.86495
313080.0000   -5.50765
313120.0000   -6.53995
313160.0000   -6.11644
313200.0000   -7.13835
313240.0000   -6.44105
313280.0000   -5.63217
313320.0000   -4.93089
313360.0000   -5.90810
313400.0000   -5.39599
313440.0000   -5.47758
313480.0000   -5.35626
313520.0000   -6.76317
313560.0000   -6.05530
313600.0000   -6.10873
313640.0000   -6.32985
313680.0000   -5.63571
313720.0000   -6.01954
313760.0000   -6.51738
313800.0000   -7.18588
313840.0000   -5.26594
313880.0000   -6.63970
313920.0000   -6.43139
313960.0000   -6.46978
314000.0000   -6.39211
314040.0000   -6.65704
314080.0000   -5.76441
314120.0000   -5.83095
314160.0000   -5.75269
314200.0000   -5.26724
314240.0000   -4.29034
314280.0000   -5.38425
314320.0000   -5.06634
314360.0000   -6.44536
314400.0000   -6.56023
314440.0000   -6.84703
314480.0000   -7.64339
314520.0000   -7.63980
314560.0000   -6.23943
314600.0000   -6.44345
314640.0000   -7.33518
314680.0000   -6.54587
314720.0000   -6.13714
314760.0000   -6.67101
314800.0000   -6.43198
314840.0000   -6.62090
314880.0000   -6.55100
314920.0000   -6.16206
314960.0000   -6.94458
315000.0000   -6.30039
315040.0000   -6.64635
315080.0000   -5.61072
315120.0000   -6.63287
315160.0000   -6.72194
315200.0000   -5.55322
315240.0000   -5.62111
315280.0000   -5.60150
315320.0000   -4.59328
315360.0000   -5.49748
315400.0000   -6.11760
315440.0000   -6.08249
315480.0000   -5.78847
315520.0000   -5.37150
315560.0000   -5.66527
315600.0000   -6.53998
315640.0000   -5.58520
315680.0000   -5.42094
315720.0000   -5.36630
315760.0000   -6.54782
315800.0000   -5.53759
315840.0000   -5.73845
315880.0000   -5.52477
315920.0000   -6.03652
315960.0000   -5.63862
316000.0000   -5.42347
316040.0000   -6.32318
316080.0000   -5.25066
316120.0000   -5.36118
316160.0000   -5.99186
316200.0000   -6.09809
316240.0000   -6.80326
316280.0000   -5.02232
316320.0000   -5.06648
316360.0000   -5.27998
316400.0000   -5.26357
316440.0000   -6.04965
316480.0000   -6.18343
316520.0000   -5.16929
316560.0000   -5.72382
316600.0000   -6.19877
316640.0000   -5.81501
316680.0000   -5.96611
316720.0000   -6.36515
316760.0000   -5.99070
316800.0000   -5.40978
316840.0000   -5.74602
316880.0000   -5.77732
316920.0000   -5.66560
316960.0000   -5.52318
317000.0000   -4.95201
317040.0000   -5.69669
317080.0000   -5.72193
317120.0000   -6.26879
317160.0000   -6.28570
317200.0000   -6.43733
317240.0000   -6.23494
317280.0000   -6.28814
317320.0000   -5.88858
317360.0000   -7.01455
317400.0000   -6.55589
317440.0000   -7.78896
317480.0000   -6.82803
317520.0000   -5.52985
317560.0000   -6.50396
317600.0000   -6.64002
317640.0000   -6.95093
317680.0000   -6.36567
317720.0000   -5.98993
317760.0000   -6.45298
317800.0000   -5.49901
317840.0000   -6.13486
317880.0000   -6.97060
317920.0000   -5.51760
317960.0000   -5.67247
318000.0000   -5.35057
318040.0000   -5.71049
318080.0000   -5.35369
318120.0000   -6.55379
318160.0000   -5.87704
318200.0000   -7.12107
318240.0000   -6.28981
318280.0000   -6.51075
318320.0000   -5.97892
318360.0000   -5.22855
318400.0000   -5.44852
318440.0000   -6.33256
318480.0000   -5.88059
318520.0000   -6.99130
318560.0000   -5.95399
318600.0000   -5.91792
318640.0000   -6.09119
318680.0000   -5.44787
318720.0000   -5.21042
318760.0000   -4.95012
318800.0000   -5.15177
318840.0000   -5.16037
318880.0000   -5.90727
318920.0000   -6.16292
318960.0000   -5.55375
319000.0000   -5.90550
319040.0000   -5.83846
319080.0000   -6.40932
319120.0000   -5.43332
319160.0000   -5.54641
319200.0000   -5.36141
319240.0000   -5.59574
319280.0000   -5.56406
319320.0000   -6.64133
319360.0000   -5.01371
319400.0000   -5.91278
319440.0000   -4.93407
319480.0000   -5.56286
319520.0000   -5.12111
319560.0000   -5.53697
319600.0000   -5.42674
319640.0000   -5.54530
319680.0000   -5.38029
319720.0000   -5.92546
319760.0000   -5.76281
319800.0000   -4.99986
319840.0000   -5.42828
319880.0000   -6.10796
319920.0000   -5.16425
319960.0000   -6.21428
320000.0000   -6.55065
320040.0000   -6.49255
320080.0000   -6.30070
320120.0000   -6.11610
320160.0000   -5.20168
320200.0000   -5.86215
320240.0000   -5.28050
320280.0000   -5.47660
320320.0000   -5.66525
320360.0000   -5.38892
320400.0000   -6.06857
320440.0000   -5.21304
320480.0000   -5.58471
320520.0000   -5.14654
320560.0000   -5.63518
320600.0000   -5.37479
320640.0000   -5.70508
320680.0000   -5.63475
320720.0000   -5.19843
320760.0000   -5.73833
320800.0000   -5.39803
320840.0000   -5.44642
320880.0000   -5.12730
320920.0000   -4.67376
320960.0000   -5.60215
321000.0000   -5.82952
321040.0000   -6.03540
321080.0000   -5.41775
321120.0000   -5.48655
321160.0000   -4.95570
321200.0000   -5.85489
321240.0000   -5.69057
321280.0000   -6.08999
321320.0000   -5.76722
321360.0000   -6.23338
321400.0000   -4.86340
321440.0000   -6.29317
321480.0000   -5.51178
321520.0000   -5.27329
321560.0000   -5.72331
321600.0000   -6.13317
321640.0000   -6.72955
321680.0000   -5.56457
321720.0000   -6.09212
321760.0000   -6.62240
321800.0000   -6.13714
321840.0000   -6.24949
321880.0000   -6.72017
321920.0000   -6.41390
321960.0000   -6.43515
322000.0000   -6.41811
322040.0000   -5.26135
322080.0000   -5.86699
322120.0000   -4.92098
322160.0000   -6.02802
322200.0000   -5.57850
322240.0000   -5.46945
322280.0000   -5.08449
322320.0000   -5.66451
322360.0000   -5.40936
322400.0000   -6.17341
322440.0000   -5.67125
322480.0000   -6.21159
322520.0000   -5.86909
322560.0000   -5.62525
322600.0000   -5.02181
322640.0000   -4.97758
322680.0000   -5.47435
322720.0000   -5.32330
322760.0000   -6.01739
322800.0000   -5.72201
322840.0000   -5.80613
322880.0000   -4.69247
322920.0000   -4.78664
322960.0000   -5.54852
323000.0000   -5.98615
323040.0000   -5.72450
323080.0000   -6.56498
323120.0000   -6.43343
323160.0000   -5.80562
323200.0000   -5.90243
323240.0000   -5.22821
323280.0000   -5.87727
323320.0000   -6.23434
323360.0000   -6.38060
323400.0000   -6.43070
323440.0000   -4.58432
323480.0000   -4.88218
323520.0000   -5.60590
323560.0000   -5.12235
323600.0000   -5.81340
323640.0000   -5.22253
323680.0000   -5.11859
323720.0000   -5.87049
323760.0000   -5.47437
323800.0000   -5.59392
323840.0000   -6.31943
323880.0000   -6.02765
323920.0000   -5.83923
323960.0000   -5.93306
324000.0000   -5.19642
324040.0000   -5.20521
324080.0000   -5.26215
324120.0000   -5.77850
324160.0000   -5.66447
324200.0000   -5.53706
324240.0000   -4.64965
324280.0000   -4.72206
324320.0000   -4.43676
324360.0000   -5.25922
324400.0000   -5.09720
324440.0000   -5.47960
324480.0000   -4.97051
324520.0000   -4.64529
324560.0000   -5.12642
324600.0000   -4.85318
324640.0000   -5.50047
324680.0000   -5.60127
324720.0000   -5.95561
324760.0000   -5.60418
324800.0000   -4.88545
324840.0000   -5.16037
324880.0000   -5.88011
324920.0000   -6.02706
324960.0000   -5.58006
325000.0000   -5.17567
325040.0000   -4.75433
325080.0000   -4.57445
325120.0000   -4.73813
325160.0000   -5.15590
325200.0000   -5.11013
325240.0000   -5.80081
325280.0000   -5.17787
325320.0000   -3.87571
325360.0000   -4.82139
325400.0000   -4.87160
325440.0000   -5.39674
325480.0000   -4.36324
325520.0000   -4.66331
325560.0000   -4.97191
325600.0000   -5.25461
325640.0000   -3.80371
325680.0000   -4.69362
325720.0000   -5.13028
325760.0000   -4.65463
325800.0000   -4.74773
325840.0000   -5.51348
325880.0000   -4.34741
325920.0000   -5.98528
325960.0000   -6.42526
326000.0000   -5.95893
326040.0000   -5.19544
326080.0000   -5.26444
326120.0000   -5.55427
326160.0000   -5.96116
326200.0000   -5.43521
326240.0000   -5.61401
326280.0000   -5.34472
326320.0000   -5.90063
326360.0000   -6.08604
326400.0000   -5.51722
326440.0000   -6.03340
326480.0000   -6.23170
326520.0000   -5.88272
326560.0000   -5.87958
326600.0000   -4.73889
326640.0000   -4.59346
326680.0000   -4.81050
326720.0000   -6.10320
326760.0000   -5.68858
326800.0000   -5.30611
326840.0000   -5.29020
326880.0000   -6.84465
326920.0000   -6.88071
326960.0000   -6.06638
327000.0000   -5.05583
327040.0000   -4.46561
327080.0000   -4.37072
327120.0000   -4.47919
327160.0000   -5.36815
327200.0000   -5.35489
327240.0000   -4.97813
327280.0000   -5.30707
327320.0000   -5.65863
327360.0000   -5.57405
327400.0000   -5.44050
327440.0000   -5.11012
327480.0000   -5.46665
327520.0000   -5.53543
327560.0000   -5.96412
327600.0000   -5.38323
327640.0000   -4.89779
327680.0000   -5.46591
327720.0000   -4.34238
327760.0000   -5.55036
327800.0000   -4.95973
327840.0000   -5.15163
327880.0000   -5.69168
327920.0000   -4.60286
327960.0000   -5.84555
328000.0000   -5.13406
328040.0000   -5.37670
328080.0000   -5.03671
328120.0000   -5.01096
328160.0000   -5.22597
328200.0000   -4.96686
328240.0000   -5.46192
328280.0000   -5.27710
328320.0000   -6.05835
328360.0000   -6.23709
328400.0000   -5.61766
328440.0000   -5.49788
328480.0000   -5.72495
328520.0000   -5.66320
328560.0000   -4.71470
328600.0000   -5.53431
328640.0000   -5.50965
328680.0000   -4.65940
328720.0000   -4.85613
328760.0000   -5.79291
328800.0000   -5.70018
328840.0000   -5.57609
328880.0000   -5.63936
328920.0000   -5.14705
328960.0000   -5.47029
329000.0000   -5.03747
329040.0000   -4.26283
329080.0000   -5.02239
329120.0000   -5.34966
329160.0000   -5.52366
329200.0000   -5.48262
329240.0000   -5.54951
329280.0000   -5.64437
329320.0000   -5.82119
329360.0000   -5.16226
329400.0000   -4.46847
329440.0000   -4.44527
329480.0000   -4.76623
329520.0000   -5.06777
329560.0000   -5.23456
329600.0000   -4.73215
329640.0000   -5.17726
329680.0000   -5.11755
329720.0000   -5.52046
329760.0000   -4.73553
329800.0000   -4.72566
329840.0000   -4.50851
329880.0000   -4.85787
329920.0000   -5.40769
329960.0000   -4.68474
330000.0000   -4.86079
330040.0000   -4.83739
330080.0000   -4.95455
330120.0000   -5.95160
330160.0000   -4.89436
330200.0000   -5.43824
330240.0000   -5.85201
330280.0000   -5.30826
330320.0000   -5.73586
330360.0000   -5.09261
330400.0000   -5.58732
330440.0000   -5.39392
330480.0000   -4.73512
330520.0000   -4.97165
330560.0000   -5.32622
330600.0000   -5.49890
330640.0000   -5.54309
330680.0000   -4.98878
330720.0000   -5.19846
330760.0000   -4.67539
330800.0000   -4.12113
330840.0000   -4.14463
330880.0000   -3.92566
330920.0000   -4.07199
330960.0000   -5.22735
331000.0000   -4.71718
331040.0000   -5.64839
331080.0000   -4.45844
331120.0000   -4.96549
331160.0000   -4.70862
331200.0000   -4.24373
331240.0000   -4.81108
331280.0000   -4.76598
331320.0000   -4.57402
331360.0000   -4.77789
331400.0000   -5.34368
331440.0000   -3.95013
331480.0000   -4.34489
331520.0000   -4.86463
331560.0000   -5.53843
331600.0000   -5.79631
331640.0000   -5.56372
331680.0000   -6.00724
331720.0000   -5.54992
331760.0000   -5.97294
331800.0000   -5.42119
331840.0000   -5.78927
331880.0000   -5.39079
331920.0000   -5.69515
331960.0000   -6.16335
332000.0000   -5.79726
332040.0000   -5.50742
332080.0000   -5.64757
332120.0000   -6.18600
332160.0000   -6.16858
332200.0000   -5.07219
332240.0000   -5.25795
332280.0000   -6.05501
332320.0000   -5.47236
332360.0000   -6.13917
332400.0000   -5.67009
332440.0000   -5.79409
332480.0000   -5.46543
332520.0000   -5.17752
332560.0000   -4.75391
332600.0000   -5.77098
332640.0000   -4.91374
332680.0000   -4.55580
332720.0000   -5.63165
332760.0000   -5.17023
332800.0000   -4.89409
332840.0000   -5.92061
332880.0000   -6.65257
332920.0000   -5.39490
332960.0000   -5.22997
333000.0000   -5.27844
333040.0000   -5.31112
333080.0000   -5.91918
333120.0000   -6.20121
333160.0000   -5.93825
333200.0000   -5.45349
333240.0000   -5.90171
333280.0000   -5.44659
333320.0000   -5.03968
333360.0000   -4.65201
333400.0000   -6.16818
333440.0000   -5.42440
333480.0000   -5.35930
333520.0000   -5.67548
333560.0000   -5.64266
333600.0000   -5.63954
333640.0000   -5.51782
333680.0000   -6.53264
333720.0000   -5.93335
333760.0000   -6.34267
333800.0000   -5.11378
333840.0000   -5.99550
333880.0000   -5.25251
333920.0000   -4.54192
333960.0000   -5.11779
334000.0000   -4.75122
334040.0000   -5.57276
334080.0000   -5.08172
334120.0000   -5.86119
334160.0000   -5.69384
334200.0000   -4.81608
334240.0000   -4.91183
334280.0000   -4.47504
334320.0000   -4.40727
334360.0000   -4.73799
334400.0000   -4.73156
334440.0000   -5.23783
334480.0000   -5.06790
334520.0000   -5.48708
334560.0000   -4.82504
334600.0000   -6.09666
334640.0000   -5.66453
334680.0000   -5.85347
334720.0000   -5.42252
334760.0000   -6.05127
334800.0000   -5.93554
334840.0000   -5.56302
334880.0000   -5.84366
334920.0000   -6.13584
334960.0000   -6.41199
335000.0000   -6.10199
335040.0000   -5.57667
335080.0000   -5.75860
335120.0000   -6.08186
335160.0000   -6.54385
335200.0000   -6.65234
335240.0000   -5.21350
335280.0000   -6.06151
335320.0000   -5.72393
335360.0000   -6.63436
335400.0000   -6.16080
335440.0000   -6.68385
335480.0000   -6.11671
335520.0000   -5.70611
335560.0000   -5.82399
335600.0000   -5.67575
335640.0000   -5.50978
335680.0000   -6.05460
335720.0000   -6.27622
335760.0000   -6.21766
335800.0000   -5.92861
335840.0000   -6.11979
335880.0000   -5.68845
335920.0000   -6.95315
335960.0000   -5.49370
336000.0000   -5.50683
336040.0000   -5.80934
336080.0000   -5.91700
336120.0000   -4.69709
336160.0000   -5.66076
336200.0000   -6.18921
336240.0000   -5.60342
336280.0000   -5.12523
336320.0000   -5.48409
336360.0000   -5.78180
336400.0000   -5.50874
336440.0000   -5.87786
336480.0000   -5.76021
336520.0000   -5.29417
336560.0000   -5.78804
336600.0000   -6.10824
336640.0000   -7.08018
336680.0000   -6.33388
336720.0000   -6.07942
336760.0000   -6.73130
336800.0000   -6.97186
336840.0000   -6.74605
336880.0000   -7.21515
336920.0000   -6.66509
336960.0000   -6.91488
337000.0000   -6.46860
337040.0000   -6.17287
337080.0000   -6.42517
337120.0000   -5.97826
337160.0000   -5.89713
337200.0000   -6.48319
337240.0000   -5.86500
337280.0000   -6.73092
337320.0000   -6.26407
337360.0000   -6.09309
337400.0000   -5.44112
337440.0000   -5.50585
337480.0000   -6.09116
337520.0000   -5.41655
337560.0000   -6.28990
337600.0000   -6.05527
337640.0000   -5.73319
337680.0000   -5.82400
337720.0000   -6.46885
337760.0000   -6.08774
337800.0000   -6.05584
337840.0000   -6.36314
337880.0000   -5.11112
337920.0000   -5.31410
337960.0000   -5.50346
338000.0000   -4.70037
338040.0000   -5.66298
338080.0000   -5.57425
338120.0000   -5.76982
338160.0000   -5.01591
338200.0000   -5.70431
338240.0000   -6.00959
338280.0000   -5.98595
338320.0000   -5.37033
338360.0000   -5.48698
338400.0000   -5.39183
338440.0000   -5.98226
338480.0000   -5.32298
338520.0000   -5.51760
338560.0000   -5.71212
338600.0000   -6.02395
338640.0000   -5.55167
338680.0000   -5.45824
338720.0000   -5.42423
338760.0000   -5.95635
338800.0000   -5.76926
338840.0000   -5.71597
338880.0000   -6.75161
338920.0000   -5.84369
338960.0000   -5.63161
339000.0000   -5.32469
339040.0000   -5.58413
339080.0000   -5.68880
339120.0000   -4.86277
339160.0000   -5.72948
339200.0000   -5.13020
339240.0000   -5.95384
339280.0000   -5.47385
339320.0000   -5.18619
339360.0000   -5.35805
339400.0000   -5.53238
339440.0000   -5.94489
339480.0000   -5.27592
339520.0000   -5.40333
339560.0000   -5.70167
339600.0000   -5.38945
339640.0000   -6.34454
339680.0000   -6.20040
339720.0000   -6.40085
339760.0000   -6.20438
339800.0000   -5.70297
339840.0000   -5.66658
339880.0000   -5.80012
339920.0000   -5.30345
339960.0000   -6.06909
340000.0000   -4.70982
340040.0000   -5.31523
340080.0000   -6.29491
340120.0000   -6.28055
340160.0000   -5.32005
340200.0000   -5.29606
340240.0000   -6.17030
340280.0000   -5.66697
340320.0000   -6.01999
340360.0000   -5.37258
340400.0000   -6.00896
340440.0000   -5.91917
340480.0000   -5.85161
340520.0000   -5.06861
340560.0000   -5.40829
340600.0000   -6.00096
340640.0000   -6.55261
340680.0000   -5.18038
340720.0000   -5.31915
340760.0000   -5.60085
340800.0000   -5.97033
340840.0000   -5.50382
340880.0000   -6.01210
340920.0000   -6.36319
340960.0000   -5.35426
341000.0000   -5.43746
341040.0000   -5.07917
341080.0000   -5.83537
341120.0000   -5.36530
341160.0000   -5.49027
341200.0000   -5.59826
341240.0000   -5.43904
341280.0000   -5.63018
341320.0000   -5.38500
341360.0000   -5.54399
341400.0000   -5.58557
341440.0000   -5.77250
341480.0000   -6.27695
341520.0000   -5.70276
341560.0000   -5.70009
341600.0000   -5.73250
341640.0000   -6.64212
341680.0000   -5.75244
341720.0000   -5.65458
341760.0000   -4.77412
341800.0000   -5.49007
341840.0000   -5.63544
341880.0000   -5.27600
341920.0000   -6.35992
341960.0000   -6.10475
342000.0000   -5.72283
342040.0000   -5.85044
342080.0000   -5.55746
342120.0000   -5.28367
342160.0000   -5.98110
342200.0000   -5.12789
342240.0000   -5.45985
342280.0000   -4.67495
342320.0000   -4.59597
342360.0000   -5.34981
342400.0000   -4.71448
342440.0000   -5.76397
342480.0000   -5.26678
342520.0000   -5.59828
342560.0000   -5.34089
342600.0000   -4.64582
342640.0000   -5.18562
342680.0000   -4.83940
342720.0000   -5.35097
342760.0000   -5.03049
342800.0000   -4.77794
342840.0000   -3.73501
342880.0000   -4.61129
342920.0000   -5.91859
342960.0000   -5.41369
343000.0000   -4.91832
343040.0000   -5.28827
343080.0000   -6.94151
343120.0000   -6.00251
343160.0000   -5.04842
343200.0000   -6.45097
343240.0000   -5.26863
343280.0000   -6.17638
343320.0000   -4.38948
343360.0000   -4.84473
343400.0000   -4.96470
343440.0000   -5.76431
343480.0000   -4.32188
343520.0000   -5.03632
343560.0000   -4.67614
343600.0000   -5.16226
343640.0000   -5.58350
343680.0000   -4.65425
343720.0000   -4.87694
343760.0000   -5.25897
343800.0000   -5.40729
343840.0000   -5.48178
343880.0000   -6.06490
343920.0000   -6.63686
343960.0000   -7.88284
344000.0000   -6.57416
344040.0000   -6.19779
344080.0000   -5.35030
344120.0000   -5.66911
344160.0000   -5.81095
344200.0000   -6.02352
344240.0000   -5.77932
344280.0000   -5.87044
344320.0000   -5.97727
344360.0000   -6.54949
344400.0000   -5.93538
344440.0000   -5.63974
344480.0000   -4.81374
344520.0000   -6.01460
344560.0000   -5.68927
344600.0000   -6.09159
344640.0000   -6.82612
344680.0000   -7.36424
344720.0000   -6.24372
344760.0000   -6.19106
344800.0000   -5.40592
344840.0000   -5.20657
344880.0000   -4.27789
344920.0000   -4.98914
344960.0000   -5.58318
345000.0000   -5.76240
345040.0000   -5.72273
345080.0000   -6.55458
345120.0000   -6.25002
345160.0000   -6.70983
345200.0000   -5.63861
345240.0000   -5.32046
345280.0000   -5.87198
345320.0000   -5.82894
345360.0000   -5.59024
345400.0000   -5.55194
345440.0000   -5.31306
345480.0000   -6.23056
345520.0000   -4.82177
345560.0000   -4.48618
345600.0000   -4.95025
345640.0000   -4.49058
345680.0000   -3.81397
345720.0000   -3.43486
345760.0000   -3.25990
345800.0000   -3.68186
345840.0000   -4.60181
345880.0000   -3.50017
345920.0000   -4.41627
345960.0000   -3.75962
346000.0000   -4.00255
346040.0000   -3.07079
346080.0000   -3.34481
346120.0000   -3.30637
346160.0000   -3.27620
346200.0000   -3.94685
346240.0000   -3.95622
346280.0000   -4.11336
346320.0000   -4.52680
346360.0000   -3.70024
346400.0000   -4.93549
346440.0000   -3.38206
346480.0000   -4.59596
346520.0000   -5.42153
346560.0000   -4.77145
346600.0000   -3.66541
346640.0000   -3.96391
346680.0000   -4.82927
346720.0000   -4.11901
346760.0000   -4.75469
346800.0000   -4.96558
346840.0000   -6.26982
346880.0000   -5.17428
346920.0000   -6.01724
346960.0000   -5.34623
347000.0000   -5.51567
347040.0000   -4.50061
347080.0000   -5.50694
347120.0000   -5.81997
347160.0000   -4.84693
347200.0000   -6.12571
347240.0000   -5.40801
347280.0000   -5.33036
347320.0000   -4.42646
347360.0000   -5.33177
347400.0000   -5.23436
347440.0000   -4.96886
347480.0000   -5.30080
347520.0000   -5.26527
347560.0000   -4.27021
347600.0000   -5.35583
347640.0000   -5.45410
347680.0000   -5.24343
347720.0000   -4.17406
347760.0000   -4.38463
347800.0000   -5.57896
347840.0000   -5.56638
347880.0000   -5.15352
347920.0000   -4.86805
347960.0000   -4.61737
348000.0000   -5.11909
348040.0000   -3.96008
348080.0000   -4.22774
348120.0000   -4.74978
348160.0000   -5.45535
348200.0000   -5.17540
348240.0000   -4.80585
348280.0000   -5.28979
348320.0000   -5.46029
348360.0000   -6.43764
348400.0000   -6.15817
348440.0000   -5.62230
348480.0000   -5.51059
348520.0000   -5.34602
348560.0000   -6.05440
348600.0000   -5.55741
348640.0000   -4.66890
348680.0000   -4.68181
348720.0000   -5.52374
348760.0000   -5.23092
348800.0000   -5.53941
348840.0000   -5.83851
348880.0000   -6.15827
348920.0000   -5.63439
348960.0000   -6.05953
349000.0000   -5.47203
349040.0000   -6.03591
349080.0000   -6.06667
349120.0000   -5.01992
349160.0000   -5.99552
349200.0000   -5.68799
349240.0000   -5.48742
349280.0000   -6.83299
349320.0000   -6.58531
349360.0000   -6.81602
349400.0000   -5.35161
349440.0000   -5.79676
349480.0000   -6.56267
349520.0000   -6.09622
349560.0000   -7.58655
349600.0000   -6.83435
349640.0000   -5.89983
349680.0000   -6.22101
349720.0000   -5.44625
349760.0000   -6.51220
349800.0000   -6.35924
349840.0000   -5.58516
349880.0000   -5.39654
349920.0000   -5.52264
349960.0000   -5.83716
350000.0000   -7.19246
350040.0000   -6.23357
350080.0000   -5.69922
350120.0000   -6.50892
350160.0000   -6.22947
350200.0000   -6.41977
350240.0000   -6.49584
350280.0000   -5.33857
350320.0000   -5.36184
350360.0000   -5.68588
350400.0000   -4.78753
350440.0000   -5.01596
350480.0000   -4.40013
350520.0000   -5.17157
350560.0000   -5.37643
350600.0000   -5.76447
350640.0000   -5.73549
350680.0000   -5.76467
350720.0000   -5.90083
350760.0000   -6.18931
350800.0000   -4.76381
350840.0000   -6.15867
350880.0000   -5.39411
350920.0000   -5.86788
350960.0000   -6.34286
351000.0000   -5.13440
351040.0000   -5.81575
351080.0000   -5.20640
351120.0000   -5.69801
351160.0000   -5.84582
351200.0000   -5.60502
351240.0000   -5.52641
351280.0000   -5.52057
351320.0000   -5.99782
351360.0000   -4.94490
351400.0000   -4.88817
351440.0000   -5.59243
351480.0000   -5.91700
351520.0000   -6.03825
351560.0000   -5.23187
351600.0000   -5.66866
351640.0000   -6.46998
351680.0000   -6.15487
351720.0000   -5.81959
351760.0000   -6.16802
351800.0000   -6.24061
351840.0000   -5.70930
351880.0000   -5.99228
351920.0000   -5.87759
351960.0000   -5.85254
352000.0000   -6.36166
352040.0000   -6.20809
352080.0000   -5.85453
352120.0000   -5.59514
352160.0000   -5.52585
352200.0000   -5.39576
352240.0000   -5.75879
352280.0000   -5.76031
352320.0000   -6.58661
352360.0000   -5.65858
352400.0000   -6.07300
352440.0000   -7.30472
352480.0000   -6.60967
352520.0000   -5.83764
352560.0000   -5.57280
352600.0000   -5.64847
352640.0000   -5.21504
352680.0000   -5.44503
352720.0000   -4.74951
352760.0000   -5.66845
352800.0000   -5.37798
352840.0000   -5.04327
352880.0000   -5.35736
352920.0000   -5.25047
352960.0000   -4.92069
353000.0000   -4.85825
353040.0000   -5.60518
353080.0000   -5.64696
353120.0000   -4.87958
353160.0000   -5.22520
353200.0000   -4.97007
353240.0000   -4.62736
353280.0000   -4.93109
353320.0000   -5.70782
353360.0000   -6.04219
353400.0000   -5.80462
353440.0000   -5.46989
353480.0000   -5.42346
353520.0000   -5.01946
353560.0000   -5.29754
353600.0000   -5.79582
353640.0000   -5.34316
353680.0000   -5.47704
353720.0000   -5.04837
353760.0000   -4.83373
353800.0000   -5.32443
353840.0000   -4.97586
353880.0000   -6.46940
353920.0000   -5.92508
353960.0000   -7.29584
354000.0000   -6.32691
354040.0000   -6.15787
354080.0000   -5.59299
354120.0000   -6.05410
354160.0000   -5.88968
354200.0000   -5.54019
354240.0000   -5.62876
354280.0000   -5.49833
354320.0000   -5.27122
354360.0000   -4.85076
354400.0000   -6.26473
354440.0000   -6.12333
354480.0000   -5.58390
354520.0000   -6.31442
354560.0000   -5.64884
354600.0000   -5.80904
354640.0000   -5.72170
354680.0000   -6.02222
354720.0000   -5.73071
354760.0000   -5.70821
354800.0000   -6.65916
354840.0000   -6.12767
354880.0000   -6.02070
354920.0000   -6.08157
354960.0000   -6.62184
355000.0000   -5.82655
355040.0000   -5.50369
355080.0000   -5.16816
355120.0000   -5.44261
355160.0000   -5.28559
355200.0000   -5.57764
355240.0000   -5.27322
355280.0000   -6.67919
355320.0000   -5.74629
355360.0000   -5.93752
355400.0000   -6.37412
355440.0000   -6.39716
355480.0000   -4.98236
355520.0000   -5.56670
355560.0000   -5.93409
355600.0000   -5.73530
355640.0000   -5.39013
355680.0000   -5.06468
355720.0000   -5.72275
355760.0000   -4.76122
355800.0000   -5.72849
355840.0000   -5.60376
355880.0000   -5.57782
355920.0000   -6.82927
355960.0000   -6.16034
356000.0000   -6.15031
356040.0000   -5.30802
356080.0000   -6.05086
356120.0000   -6.90025
356160.0000   -5.98329
356200.0000   -5.78681
356240.0000   -6.03301
356280.0000   -5.61882
356320.0000   -5.57464
356360.0000   -4.84069
356400.0000   -5.67727
356440.0000   -5.95942
356480.0000   -5.84624
356520.0000   -6.27721
356560.0000   -5.93243
356600.0000   -5.88665
356640.0000   -5.91386
356680.0000   -6.00203
356720.0000   -6.24526
356760.0000   -6.05381
356800.0000   -5.96494
356840.0000   -4.83495
356880.0000   -6.34385
356920.0000   -6.37104
356960.0000   -7.44897
357000.0000   -6.91061
357040.0000   -6.59292
357080.0000   -5.93536
357120.0000   -6.19198
357160.0000   -5.80555
357200.0000   -5.71099
357240.0000   -6.41908
357280.0000   -5.11000
357320.0000   -5.94120
357360.0000   -5.79593
357400.0000   -6.28510
357440.0000   -6.19010
357480.0000   -6.20153
357520.0000   -5.23292
357560.0000   -5.88780
357600.0000   -5.34622
357640.0000   -4.93343
357680.0000   -5.25543
357720.0000   -5.27859
357760.0000   -5.61523
357800.0000   -5.55114
357840.0000   -6.08651
357880.0000   -6.54101
357920.0000   -5.28004
357960.0000   -6.01278
358000.0000   -5.79429
358040.0000   -5.40738
358080.0000   -6.00515
358120.0000   -5.21862
358160.0000   -6.24799
358200.0000   -5.38556
358240.0000   -5.44674
358280.0000   -5.52523
358320.0000   -5.40418
358360.0000   -6.27151
358400.0000   -6.63001
358440.0000   -5.57294
358480.0000   -6.44856
358520.0000   -5.28876
358560.0000   -5.13443
358600.0000   -5.30170
358640.0000   -5.69049
358680.0000   -4.69379
358720.0000   -4.86529
358760.0000   -5.35737
358800.0000   -6.43398
358840.0000   -5.64345
358880.0000   -6.23722
358920.0000   -5.63344
358960.0000   -5.32122
359000.0000   -5.84777
359040.0000   -5.79112
359080.0000   -5.75685
359120.0000   -5.32221
359160.0000   -5.52468
359200.0000   -5.89983
359240.0000   -4.96775
359280.0000   -6.26140
359320.0000   -6.04895
359360.0000   -5.85492
359400.0000   -5.90669
359440.0000   -6.55461
359480.0000   -5.35290
359520.0000   -5.36750
359560.0000   -5.52583
359600.0000   -6.54934
359640.0000   -6.45802
359680.0000   -5.67475
359720.0000   -6.36361
359760.0000   -5.79145
359800.0000   -6.00609
359840.0000   -6.06770
359880.0000   -5.06140
359920.0000   -5.25533
359960.0000   -5.36173
360000.0000   -4.87358
360040.0000   -4.76000
360080.0000   -5.92714
360120.0000   -5.28820
360160.0000   -4.91082
360200.0000   -5.15975
360240.0000   -5.43245
360280.0000   -5.60170
360320.0000   -6.19651
360360.0000   -5.89304
360400.0000   -5.98267
360440.0000   -6.50136
360480.0000   -6.68034
360520.0000   -6.28350
360560.0000   -5.07442
360600.0000   -6.14634
360640.0000   -5.49355
360680.0000   -4.56423
360720.0000   -4.94182
360760.0000   -6.13255
360800.0000   -6.00659
360840.0000   -5.47624
360880.0000   -4.96357
360920.0000   -5.13018
360960.0000   -4.78778
361000.0000   -6.61331
361040.0000   -6.80600
361080.0000   -4.89996
361120.0000   -5.16866
361160.0000   -5.27657
361200.0000   -4.85131
361240.0000   -5.52518
361280.0000   -6.26104
361320.0000   -6.33521
361360.0000   -6.24765
361400.0000   -4.91361
361440.0000   -5.30064
361480.0000   -4.70894
361520.0000   -6.68633
361560.0000   -5.07314
361600.0000   -4.73055
361640.0000   -5.10563
361680.0000   -4.97428
361720.0000   -5.50896
361760.0000   -5.70826
361800.0000   -5.88611
361840.0000   -5.83407
361880.0000   -5.61108
361920.0000   -7.08124
361960.0000   -6.11512
362000.0000   -5.39452
362040.0000   -5.20451
362080.0000   -5.66208
362120.0000   -5.92075
362160.0000   -6.10750
362200.0000   -5.41553
362240.0000   -5.20206
362280.0000   -5.91647
362320.0000   -5.71659
362360.0000   -5.43064
362400.0000   -5.70328
362440.0000   -5.64754
362480.0000   -5.39642
362520.0000   -5.38136
362560.0000   -4.72015
362600.0000   -4.36133
362640.0000   -4.81665
362680.0000   -6.29176
362720.0000   -6.06902
362760.0000   -5.69610
362800.0000   -5.26192
362840.0000   -5.82213
362880.0000   -5.81383
362920.0000   -5.45535
362960.0000   -5.71815
363000.0000   -5.37636
363040.0000   -5.83409
363080.0000   -5.95188
363120.0000   -5.65918
363160.0000   -6.01695
363200.0000   -5.90225
363240.0000   -6.02402
363280.0000   -5.54069
363320.0000   -5.91269
363360.0000   -4.52419
363400.0000   -4.94141
363440.0000   -5.70405
363480.0000   -5.27115
363520.0000   -5.48058
363560.0000   -5.93791
363600.0000   -5.90354
363640.0000   -5.83401
363680.0000   -5.65517
363720.0000   -5.32488
363760.0000   -5.85663
363800.0000   -5.27930
363840.0000   -5.22384
363880.0000   -5.82681
363920.0000   -5.74921
363960.0000   -6.41692
364000.0000   -5.66140
364040.0000   -5.05770
364080.0000   -5.12366
364120.0000   -5.69626
364160.0000   -5.37340
364200.0000   -5.48332
364240.0000   -6.33712
364280.0000   -5.62112
364320.0000   -5.96330
364360.0000   -5.74347
364400.0000   -5.39186
364440.0000   -5.71127
364480.0000   -5.84170
364520.0000   -5.93316
364560.0000   -5.62021
364600.0000   -6.20671
364640.0000   -5.95178
364680.0000   -6.25030
364720.0000   -6.51118
364760.0000   -6.32999
364800.0000   -6.26509
364840.0000   -6.36963
364880.0000   -7.21570
364920.0000   -6.00182
364960.0000   -6.86125
365000.0000   -6.59147
365040.0000   -6.29717
365080.0000   -4.57364
365120.0000   -5.32561
365160.0000   -6.14740
365200.0000   -5.93659
365240.0000   -6.68302
365280.0000   -5.95432
365320.0000   -6.76378
365360.0000   -6.05646
365400.0000   -5.87526
365440.0000   -6.39427
365480.0000   -5.88163
365520.0000   -4.81314
365560.0000   -6.24836
365600.0000   -5.74927
365640.0000   -5.98571
365680.0000   -6.50290
365720.0000   -5.99600
365760.0000   -6.66061
365800.0000   -5.90797
365840.0000   -5.91657
365880.0000   -5.55804
365920.0000   -5.06924
365960.0000   -6.22963
366000.0000   -5.56391
366040.0000   -5.48756
366080.0000   -5.05152
366120.0000   -5.77527
366160.0000   -4.67909
366200.0000   -6.22762
366240.0000   -5.69604
366280.0000   -5.51946
366320.0000   -5.97685
366360.0000   -5.08380
366400.0000   -4.43386
366440.0000   -5.60853
366480.0000   -5.13923
366520.0000   -5.95449
366560.0000   -4.70060
366600.0000   -4.34212
366640.0000   -5.12418
366680.0000   -4.42196
366720.0000   -4.29605
366760.0000   -3.74916
366800.0000   -5.97268
366840.0000   -5.14019
366880.0000   -4.30385
366920.0000   -5.62885
366960.0000   -5.85621
367000.0000   -5.32046
367040.0000   -6.00621
367080.0000   -6.35201
367120.0000   -5.60764
367160.0000   -6.07411
367200.0000   -5.92423
367240.0000   -6.19363
367280.0000   -5.40597
367320.0000   -6.50049
367360.0000   -5.49474
367400.0000   -5.14500
367440.0000   -5.03440
367480.0000   -6.14193
367520.0000   -4.95687
367560.0000   -4.49707
367600.0000   -4.58977
367640.0000   -3.74921
367680.0000   -4.71441
367720.0000   -5.24149
367760.0000   -4.99694
367800.0000   -5.72301
367840.0000   -5.36490
367880.0000   -4.99710
367920.0000   -5.03433
367960.0000   -5.18259
368000.0000   -4.97782
368040.0000   -5.46993
368080.0000   -4.85525
368120.0000   -4.34479
368160.0000   -5.73662
368200.0000   -5.51910
368240.0000   -6.52795
368280.0000   -5.99643
368320.0000   -5.72434
368360.0000   -5.56290
368400.0000   -5.54003
368440.0000   -5.19640
368480.0000   -5.67132
368520.0000   -6.62826
368560.0000   -6.14033
368600.0000   -6.31173
368640.0000   -7.08809
368680.0000   -5.86391
368720.0000   -5.03075
368760.0000   -5.43309
368800.0000   -5.45425
368840.0000   -5.37263
368880.0000   -6.01404
368920.0000   -5.92022
368960.0000   -5.72597
369000.0000   -5.90421
369040.0000   -4.93873
369080.0000   -5.78661
369120.0000   -4.26324
369160.0000   -4.85878
369200.0000   -4.84338
369240.0000   -4.17669
369280.0000   -4.27937
369320.0000   -4.61175
369360.0000   -4.21390
369400.0000   -5.21973
369440.0000   -4.83510
369480.0000   -4.43722
369520.0000   -4.25656
369560.0000   -4.70411
369600.0000   -5.52909
369640.0000   -5.61542
369680.0000   -5.60174
369720.0000   -4.86951
369760.0000   -5.28939
369800.0000   -4.51303
369840.0000   -4.96615
369880.0000   -4.06313
369920.0000   -4.78478
369960.0000   -5.35320
370000.0000   -4.50290
370040.0000   -5.36643
370080.0000   -6.27651
370120.0000   -4.76139
370160.0000   -4.73600
370200.0000   -5.82648
370240.0000   -5.74014
370280.0000   -5.91148
370320.0000   -6.16942
370360.0000   -5.43716
370400.0000   -5.79972
370440.0000   -5.64292
370480.0000   -5.70844
370520.0000   -6.45581
370560.0000   -5.78495
370600.0000   -5.41177
370640.0000   -6.73276
370680.0000   -6.04676
370720.0000   -6.30547
370760.0000   -6.47842
370800.0000   -5.59425
370840.0000   -5.79325
370880.0000   -5.29717
370920.0000   -5.75175
370960.0000   -5.51481
371000.0000   -5.56770
371040.0000   -4.66296
371080.0000   -4.68849
371120.0000   -5.56293
371160.0000   -6.51121
371200.0000   -5.11377
371240.0000   -6.20956
371280.0000   -4.89071
371320.0000   -5.06000
371360.0000   -5.85160
371400.0000   -5.27492
371440.0000   -5.94772
371480.0000   -5.67902
371520.0000   -5.43095
371560.0000   -5.24448
371600.0000   -5.17617
371640.0000   -5.85914
371680.0000   -4.71321
371720.0000   -5.52591
371760.0000   -5.68989
371800.0000   -6.41166
371840.0000   -6.40307
371880.0000   -6.09960
371920.0000   -6.06894
371960.0000   -5.37523
372000.0000   -6.17631
372040.0000   -6.70329
372080.0000   -5.71112
372120.0000   -5.88534
372160.0000   -5.33052
372200.0000   -6.04597
372240.0000   -5.43294
372280.0000   -4.03104
372320.0000   -5.56620
372360.0000   -6.39575
372400.0000   -5.53654
372440.0000   -5.46769
372480.0000   -4.86960
372520.0000   -5.55056
372560.0000   -4.91430
372600.0000   -4.96029
372640.0000   -5.71003
372680.0000   -6.13370
372720.0000   -5.77243
372760.0000   -5.58871
372800.0000   -5.44091
372840.0000   -4.92697
372880.0000   -5.55364
372920.0000   -5.97855
372960.0000   -5.42910
373000.0000   -4.60096
373040.0000   -4.70864
373080.0000   -4.45348
373120.0000   -4.60997
373160.0000   -5.38758
373200.0000   -4.92070
373240.0000   -5.63068
373280.0000   -5.10282
373320.0000   -4.89656
373360.0000   -5.34728
373400.0000   -5.18347
373440.0000   -5.50365
373480.0000   -6.00937
373520.0000   -4.84763
373560.0000   -5.97755
373600.0000   -5.58279
373640.0000   -5.76235
373680.0000   -5.39911
373720.0000   -6.26194
373760.0000   -6.21018
373800.0000   -5.87810
373840.0000   -6.17121
373880.0000   -5.86084
373920.0000   -5.79166
373960.0000   -6.06623
374000.0000   -5.91978
374040.0000   -5.53122
374080.0000   -5.82945
374120.0000   -5.21184
374160.0000   -5.48802
374200.0000   -5.78086
374240.0000   -5.81182
374280.0000   -5.02632
374320.0000   -4.83631
374360.0000   -5.50450
374400.0000   -4.97752
374440.0000   -5.43090
374480.0000   -5.70131
374520.0000   -5.33154
374560.0000   -5.08520
374600.0000   -6.25429
374640.0000   -5.45298
374680.0000   -5.27900
374720.0000   -5.67880
374760.0000   -5.89302
374800.0000   -6.03110
374840.0000   -5.71949
374880.0000   -5.33958
374920.0000   -4.80603
374960.0000   -5.03536
375000.0000   -5.66414
375040.0000   -5.74781
375080.0000   -6.36924
375120.0000   -5.19378
375160.0000   -5.12903
375200.0000   -5.41606
375240.0000   -5.56168
375280.0000   -5.62650
375320.0000   -4.51493
375360.0000   -5.62923
375400.0000   -4.88666
375440.0000   -4.57786
375480.0000   -3.78991
375520.0000   -4.82411
375560.0000   -3.90034
375600.0000   -5.91306
375640.0000   -5.81377
375680.0000   -5.40954
375720.0000   -5.52344
375760.0000   -5.11174
375800.0000   -5.04316
375840.0000   -5.43544
375880.0000   -4.87981
375920.0000   -5.15821
375960.0000   -4.72183
376000.0000   -4.80064
376040.0000   -5.42139
376080.0000   -5.76759
376120.0000   -5.70834
376160.0000   -5.21645
376200.0000   -4.50396
376240.0000   -5.07919
376280.0000   -4.63355
376320.0000   -5.40242
376360.0000   -6.23818
376400.0000   -5.82762
376440.0000   -6.07966
376480.0000   -5.61704
376520.0000   -6.05368
376560.0000   -7.00254
376600.0000   -6.78301
376640.0000   -6.08577
376680.0000   -6.07646
376720.0000   -5.52060
376760.0000   -5.83541
376800.0000   -5.87664
376840.0000   -6.39329
376880.0000   -6.93593
376920.0000   -6.54457
376960.0000   -7.51935
377000.0000   -7.02320
377040.0000   -5.95382
377080.0000   -6.10862
377120.0000   -7.06086
377160.0000   -7.01310
377200.0000   -6.36452
377240.0000   -6.62909
377280.0000   -7.10020
377320.0000   -5.82019
377360.0000   -5.91446
377400.0000   -6.86821
377440.0000   -6.40855
377480.0000   -6.51509
377520.0000   -6.38623
377560.0000   -6.28758
377600.0000   -6.25438
377640.0000   -6.19567
377680.0000   -5.71356
377720.0000   -7.09342
377760.0000   -6.41367
377800.0000   -6.90863
377840.0000   -7.14454
377880.0000   -6.38634
377920.0000   -6.29489
377960.0000   -6.99284
378000.0000   -7.13591
378040.0000   -6.47713
378080.0000   -6.18478
378120.0000   -6.29469
378160.0000   -5.80558
378200.0000   -6.37154
378240.0000   -6.48814
378280.0000   -7.26575
378320.0000   -7.30770
378360.0000   -7.29864
378400.0000   -6.96361
378440.0000   -6.50145
378480.0000   -6.48210
378520.0000   -6.02377
378560.0000   -6.84747
378600.0000   -5.98468
378640.0000   -6.40155
378680.0000   -6.22918
378720.0000   -5.45814
378760.0000   -5.62735
378800.0000   -6.02093
378840.0000   -5.50177
378880.0000   -5.71308
378920.0000   -5.54915
378960.0000   -6.04146
379000.0000   -6.08623
379040.0000   -6.17551
379080.0000   -6.42356
379120.0000   -6.79150
379160.0000   -5.75674
379200.0000   -6.47865
379240.0000   -6.90830
379280.0000   -7.39796
379320.0000   -7.50337
379360.0000   -6.43352
379400.0000   -5.41968
379440.0000   -5.66769
379480.0000   -5.82061
379520.0000   -5.31290
379560.0000   -6.74528
379600.0000   -5.50751
379640.0000   -6.85959
379680.0000   -6.66980
379720.0000   -5.82040
379760.0000   -5.36063
379800.0000   -5.78500
379840.0000   -5.33399
379880.0000   -5.42546
379920.0000   -4.53636
379960.0000   -5.45596
380000.0000   -5.89945
380040.0000   -5.89440
380080.0000   -7.12748
380120.0000   -5.47867
380160.0000   -5.74499
380200.0000   -6.12672
380240.0000   -6.06991
380280.0000   -5.56688
380320.0000   -5.55305
380360.0000   -3.91452
380400.0000   -6.39854
380440.0000   -5.74202
380480.0000   -5.16090
380520.0000   -4.85117
380560.0000   -5.59361
380600.0000   -5.22953
380640.0000   -5.58361
380680.0000   -6.18974
380720.0000   -5.42874
380760.0000   -5.83988
380800.0000   -4.84021
380840.0000   -5.25706
380880.0000   -5.39221
380920.0000   -4.76807
380960.0000   -6.41085
381000.0000   -5.50581
381040.0000   -6.11035
381080.0000   -5.63932
381120.0000   -5.90088
381160.0000   -5.23065
381200.0000   -5.40933
381240.0000   -5.58788
381280.0000   -6.55255
381320.0000   -6.19512
381360.0000   -6.44088
381400.0000   -6.37959
381440.0000   -5.95879
381480.0000   -6.59209
381520.0000   -6.37921
381560.0000   -7.35164
381600.0000   -6.90781
381640.0000   -6.51345
381680.0000   -6.67441
381720.0000   -6.33869
381760.0000   -6.92132
381800.0000   -6.80329
381840.0000   -5.98809
381880.0000   -6.88814
381920.0000   -5.50007
381960.0000   -5.49879
382000.0000   -6.39807
382040.0000   -6.41994
382080.0000   -5.90066
382120.0000   -5.79494
382160.0000   -7.11823
382200.0000   -6.86361
382240.0000   -6.03873
382280.0000   -5.40479
382320.0000   -6.58702
382360.0000   -6.70159
382400.0000   -5.66623
382440.0000   -5.15508
382480.0000   -5.85060
382520.0000   -6.74309
382560.0000   -5.62975
382600.0000   -6.12024
382640.0000   -6.00740
382680.0000   -6.07265
382720.0000   -5.59741
382760.0000   -7.34321
382800.0000   -4.60145
382840.0000   -6.18472
382880.0000   -5.60081
382920.0000   -5.42668
382960.0000   -5.80318
383000.0000   -6.33048
383040.0000   -4.76635
383080.0000   -5.92118
383120.0000   -6.32022
383160.0000   -6.15095
383200.0000   -5.69818
383240.0000   -4.94828
383280.0000   -5.11688
383320.0000   -5.42524
383360.0000   -5.71513
383400.0000   -5.15934
383440.0000   -5.70435
383480.0000   -6.15046
383520.0000   -5.25576
383560.0000   -6.58085
383600.0000   -6.02297
383640.0000   -5.82916
383680.0000   -5.99813
383720.0000   -5.80896
383760.0000   -4.86290
383800.0000   -4.58046
383840.0000   -5.13163
383880.0000   -5.22937
383920.0000   -6.23301
383960.0000   -5.71920
384000.0000   -5.63439
384040.0000   -6.63766
384080.0000   -5.46706
384120.0000   -5.48172
384160.0000   -5.24122
384200.0000   -4.29154
384240.0000   -5.39013
384280.0000   -5.52015
384320.0000   -5.42768
384360.0000   -5.22017
384400.0000   -5.62455
384440.0000   -6.22080
384480.0000   -5.19520
384520.0000   -5.36073
384560.0000   -5.87477
384600.0000   -6.18339
384640.0000   -5.31550
384680.0000   -5.49233
384720.0000   -5.71585
384760.0000   -5.99155
384800.0000   -5.26458
384840.0000   -5.69063
384880.0000   -5.00604
384920.0000   -5.45325
384960.0000   -4.80818
385000.0000   -4.99623
385040.0000   -5.23296
385080.0000   -6.01275
385120.0000   -5.21361
385160.0000   -6.08338
385200.0000   -5.22239
385240.0000   -5.69689
385280.0000   -5.24584
385320.0000   -5.60900
385360.0000   -5.81698
385400.0000   -4.61721
385440.0000   -5.15594
385480.0000   -5.83766
385520.0000   -6.55282
385560.0000   -6.15059
385600.0000   -5.70487
385640.0000   -6.06908
385680.0000   -6.60455
385720.0000   -6.20522
385760.0000   -5.94556
385800.0000   -5.51912
385840.0000   -5.21629
385880.0000   -6.25400
385920.0000   -5.47319
385960.0000   -5.73996
386000.0000   -5.85816
386040.0000   -6.31652
386080.0000   -5.86812
386120.0000   -6.47458
386160.0000   -7.35462
386200.0000   -5.27113
386240.0000   -5.70334
386280.0000   -6.86704
386320.0000   -7.73452
386360.0000   -7.24614
386400.0000   -5.57740
386440.0000   -5.18889
386480.0000   -5.21111
386520.0000   -5.50476
386560.0000   -5.35353
386600.0000   -5.27207
386640.0000   -5.07348
386680.0000   -4.92110
386720.0000   -4.70186
386760.0000   -4.48557
386800.0000   -5.54591
386840.0000   -5.88613
386880.0000   -6.02450
386920.0000   -6.06982
386960.0000   -5.44222
387000.0000   -5.84631
387040.0000   -5.93740
387080.0000   -6.24923
387120.0000   -6.15540
387160.0000   -6.03933
387200.0000   -5.92179
387240.0000   -5.54615
387280.0000   -5.98983
387320.0000   -6.13897
387360.0000   -6.02780
387400.0000   -6.58184
387440.0000   -6.18673
387480.0000   -5.60882
387520.0000   -6.37937
387560.0000   -5.85281
387600.0000   -6.46739
387640.0000   -6.63737
387680.0000   -5.93635
387720.0000   -6.56921
387760.0000   -5.37246
387800.0000   -6.10318
387840.0000   -5.94332
387880.0000   -5.95021
387920.0000   -6.61018
387960.0000   -5.91326
388000.0000   -6.11457
388040.0000   -6.07902
388080.0000   -5.74321
388120.0000   -5.37940
388160.0000   -5.52825
388200.0000   -5.25969
388240.0000   -5.52410
388280.0000   -5.60299
388320.0000   -6.07547
388360.0000   -6.07405
388400.0000   -5.98424
388440.0000   -6.14297
388480.0000   -5.90714
388520.0000   -5.97295
388560.0000   -6.00710
388600.0000   -6.90302
388640.0000   -5.58943
388680.0000   -5.09697
388720.0000   -4.55008
388760.0000   -5.77732
388800.0000   -5.52646
388840.0000   -5.46598
388880.0000   -4.74966
388920.0000   -5.32306
388960.0000   -5.24319
389000.0000   -5.05693
389040.0000   -4.76168
389080.0000   -6.06617
389120.0000   -5.16519
389160.0000   -6.12519
389200.0000   -5.00042
389240.0000   -4.97589
389280.0000   -5.13727
389320.0000   -5.14405
389360.0000   -4.86077
389400.0000   -5.00077
389440.0000   -5.03936
389480.0000   -5.83059
389520.0000   -4.70737
389560.0000   -6.08441
389600.0000   -5.46557
389640.0000   -5.23198
389680.0000   -5.90973
389720.0000   -4.59165
389760.0000   -6.00223
389800.0000   -5.32611
389840.0000   -5.28022
389880.0000   -5.73371
389920.0000   -5.48810
389960.0000   -5.60265
390000.0000   -5.94833
390040.0000   -5.61999
390080.0000   -4.62978
390120.0000   -4.83295
390160.0000   -4.13013
390200.0000   -4.78494
390240.0000   -5.08366
390280.0000   -5.58093
390320.0000   -5.09791
390360.0000   -5.68078
390400.0000   -5.30287
390440.0000   -4.75529
390480.0000   -5.96708
390520.0000   -5.55971
390560.0000   -5.38034
390600.0000   -5.62065
390640.0000   -5.03981
390680.0000   -4.64838
390720.0000   -6.39951
390760.0000   -4.70794
390800.0000   -6.22042
390840.0000   -5.66293
390880.0000   -4.95459
390920.0000   -5.83335
390960.0000   -4.86682
391000.0000   -5.18019
391040.0000   -3.66973
391080.0000   -4.84979
391120.0000   -5.15924
391160.0000   -4.95542
391200.0000   -5.26712
391240.0000   -5.42255
391280.0000   -4.09080
391320.0000   -4.39935
391360.0000   -3.79059
391400.0000   -5.54906
391440.0000   -5.47077
391480.0000   -6.03283
391520.0000   -5.76433
391560.0000   -4.57060
391600.0000   -5.06508
391640.0000   -5.47457
391680.0000   -6.92888
391720.0000   -5.49043
391760.0000   -4.93790
391800.0000   -6.20709
391840.0000   -5.66964
391880.0000   -5.15281
391920.0000   -5.02186
391960.0000   -6.01154
392000.0000   -5.03414
392040.0000   -5.71451
392080.0000   -5.82867
392120.0000   -5.68084
392160.0000   -5.42689
392200.0000   -5.51434
392240.0000   -5.17795
392280.0000   -5.10963
392320.0000   -5.43672
392360.0000   -5.46758
392400.0000   -5.15825
392440.0000   -5.16219
392480.0000   -4.93684
392520.0000   -6.10857
392560.0000   -5.44965
392600.0000   -4.84526
392640.0000   -5.71238
392680.0000   -5.06521
392720.0000   -6.23413
392760.0000   -4.91455
392800.0000   -4.83416
392840.0000   -5.35314
392880.0000   -5.57629
392920.0000   -5.09237
392960.0000   -4.61055
393000.0000   -5.32444
393040.0000   -5.47049
393080.0000   -5.28352
393120.0000   -6.19551
393160.0000   -4.65220
393200.0000   -5.57259
393240.0000   -5.66779
393280.0000   -5.30715
393320.0000   -5.45572
393360.0000   -5.78117
393400.0000   -5.79665
393440.0000   -5.14143
393480.0000   -6.90622
393520.0000   -5.57567
393560.0000   -5.04062
393600.0000   -4.65174
393640.0000   -5.29743
393680.0000   -4.60595
393720.0000   -5.12772
393760.0000   -5.05493
393800.0000   -5.32698
393840.0000   -5.50122
393880.0000   -5.17937
393920.0000   -4.45752
393960.0000   -4.18160
394000.0000   -5.32790
394040.0000   -4.62467
394080.0000   -4.43251
394120.0000   -5.06677
394160.0000   -5.29957
394200.0000   -5.09453
394240.0000   -4.73077
394280.0000   -4.90251
394320.0000   -4.54036
394360.0000   -4.88443
394400.0000   -4.61925
394440.0000   -4.47086
394480.0000   -5.09141
394520.0000   -4.40495
394560.0000   -4.89264
394600.0000   -4.75646
394640.0000   -4.90443
394680.0000   -4.73024
394720.0000   -4.96208
394760.0000   -5.22215
394800.0000   -5.96891
394840.0000   -4.47276
394880.0000   -5.17172
394920.0000   -5.16181
394960.0000   -4.56734
395000.0000   -4.26134
395040.0000   -4.95920
395080.0000   -5.17305
395120.0000   -4.08291
395160.0000   -4.24885
395200.0000   -3.73044
395240.0000   -4.62646
395280.0000   -4.34676
395320.0000   -4.57118
395360.0000   -4.07017
395400.0000   -3.86135
395440.0000   -4.74663
395480.0000   -4.60762
395520.0000   -4.36760
395560.0000   -4.53412
395600.0000   -4.19146
395640.0000   -5.03793
395680.0000   -5.64025
395720.0000   -4.73824
395760.0000   -4.78757
395800.0000   -5.25159
395840.0000   -4.40987
395880.0000   -4.31725
395920.0000   -3.66516
395960.0000   -3.97583
396000.0000   -5.05971
396040.0000   -4.67493
396080.0000   -4.85829
396120.0000   -4.90263
396160.0000   -5.10981
396200.0000   -3.44777
396240.0000   -3.34582
396280.0000   -3.65579
396320.0000   -3.78974
396360.0000   -3.17303
396400.0000   -2.94831
396440.0000   -3.24540
396480.0000   -3.93569
396520.0000   -4.45070
396560.0000   -5.61804
396600.0000   -4.44292
396640.0000   -4.25960
396680.0000   -5.28623
396720.0000   -5.08666
396760.0000   -4.24959
396800.0000   -4.58764
396840.0000   -4.73218
396880.0000   -5.29730
396920.0000   -5.12373
396960.0000   -4.06258
397000.0000   -4.09553
397040.0000   -4.91873
397080.0000   -3.26073
397120.0000   -4.59281
397160.0000   -4.07993
397200.0000   -3.00564
397240.0000   -4.58374
397280.0000   -3.72082
397320.0000   -3.99160
397360.0000   -5.61678
397400.0000   -5.40946
397440.0000   -5.85633
397480.0000   -5.42093
397520.0000   -5.42604
397560.0000   -5.78001
397600.0000   -4.14345
397640.0000   -5.30647
397680.0000   -6.14013
397720.0000   -5.37792
397760.0000   -5.67743
397800.0000   -6.26745
397840.0000   -5.39962
397880.0000   -5.64149
397920.0000   -5.17217
397960.0000   -5.10497
398000.0000   -5.47181
398040.0000   -4.82993
398080.0000   -4.59106
398120.0000   -4.80046
398160.0000   -5.22013
398200.0000   -5.46736
398240.0000   -5.46651
398280.0000   -5.59548
398320.0000   -4.98758
398360.0000   -5.77493
398400.0000   -6.39449
398440.0000   -5.72406
398480.0000   -6.59802
398520.0000   -6.87729
398560.0000   -5.55617
398600.0000   -5.30487
398640.0000   -5.96256
398680.0000   -4.26326
398720.0000   -5.25572
398760.0000   -5.38953
398800.0000   -5.60629
398840.0000   -5.43612
398880.0000   -5.90846
398920.0000   -5.40300
398960.0000   -5.34912
399000.0000   -5.55787
399040.0000   -5.21506
399080.0000   -4.24018
399120.0000   -4.59779
399160.0000   -4.64143
399200.0000   -3.92893
399240.0000   -3.85171
399280.0000   -4.75862
399320.0000   -4.31133
399360.0000   -4.76946
399400.0000   -5.27798
399440.0000   -4.44244
399480.0000   -5.67015
399520.0000   -4.88170
399560.0000   -5.47849
399600.0000   -5.34162
399640.0000   -5.48194
399680.0000   -3.92503
399720.0000   -4.66994
399760.0000   -5.19676
399800.0000   -4.19462
399840.0000   -5.10955
399880.0000   -4.31494
399920.0000   -5.55418
399960.0000   -5.09347
400000.0000   -5.31815
400040.0000   -5.14992
400080.0000   -5.12229
400120.0000   -5.20506
400160.0000   -4.85988
400200.0000   -5.71481
400240.0000   -5.01232
400280.0000   -5.01655
400320.0000   -4.62491
400360.0000   -4.79828
400400.0000   -3.44307
400440.0000   -4.47094
400480.0000   -4.22982
400520.0000   -4.32430
400560.0000   -4.96308
400600.0000   -4.45661
400640.0000   -4.43647
400680.0000   -4.42252
400720.0000   -4.63927
400760.0000   -4.45913
400800.0000   -4.44568
400840.0000   -4.89576
400880.0000   -4.89005
400920.0000   -4.34785
400960.0000   -4.62051
401000.0000   -5.31379
401040.0000   -4.62809
401080.0000   -5.00637
401120.0000   -4.79967
401160.0000   -4.99905
401200.0000   -3.64898
401240.0000   -4.53089
401280.0000   -4.23100
401320.0000   -4.35078
401360.0000   -4.47871
401400.0000   -4.07891
401440.0000   -4.26057
401480.0000   -4.75415
401520.0000   -3.87839
401560.0000   -3.76477
401600.0000   -4.90771
401640.0000   -4.09143
401680.0000   -3.90892
401720.0000   -3.71113
401760.0000   -3.74506
401800.0000   -3.51710
401840.0000   -3.71712
401880.0000   -3.44722
401920.0000   -4.34403
401960.0000   -3.86618
402000.0000   -5.19794
402040.0000   -4.30367
402080.0000   -4.54134
402120.0000   -4.98897
402160.0000   -4.82430
402200.0000   -4.21220
402240.0000   -4.45976
402280.0000   -3.99810
402320.0000   -4.15248
402360.0000   -3.48049
402400.0000   -3.43115
402440.0000   -4.15202
402480.0000   -3.62725
402520.0000   -3.28702
402560.0000   -3.80460
402600.0000   -3.71627
402640.0000   -3.81577
402680.0000   -4.52804
402720.0000   -5.43498
402760.0000   -4.50289
402800.0000   -4.93340
402840.0000   -3.84342
402880.0000   -4.44575
402920.0000   -3.93007
402960.0000   -4.35968
403000.0000   -3.72482
403040.0000   -4.34968
403080.0000   -4.23822
403120.0000   -4.09493
403160.0000   -5.23946
403200.0000   -4.70082
403240.0000   -4.96690
403280.0000   -5.08444
403320.0000   -5.05696
403360.0000   -4.22572
403400.0000   -3.98726
403440.0000   -4.18334
403480.0000   -4.43306
403520.0000   -5.12968
403560.0000   -5.22044
403600.0000   -5.14790
403640.0000   -5.44685
403680.0000   -4.99497
403720.0000   -4.99135
403760.0000   -5.60583
403800.0000   -5.30458
403840.0000   -4.34453
403880.0000   -4.96408
403920.0000   -5.28767
403960.0000   -4.47765
404000.0000   -5.09312
404040.0000   -3.79450
404080.0000   -4.79422
404120.0000   -4.59154
404160.0000   -5.28249
404200.0000   -4.93475
404240.0000   -4.94623
404280.0000   -5.00901
404320.0000   -4.71253
404360.0000   -4.62322
404400.0000   -4.59817
404440.0000   -4.64060
404480.0000   -5.22252
404520.0000   -6.04107
404560.0000   -4.96833
404600.0000   -4.87222
404640.0000   -5.14637
404680.0000   -5.14955
404720.0000   -4.21499
404760.0000   -5.21022
404800.0000   -4.96483
404840.0000   -4.11698
404880.0000   -4.71078
404920.0000   -4.95994
404960.0000   -4.40938
405000.0000   -4.48874
405040.0000   -4.45785
405080.0000   -4.74669
405120.0000   -3.49567
405160.0000   -4.34389
405200.0000   -5.02952
405240.0000   -4.92804
405280.0000   -4.68527
405320.0000   -3.98058
405360.0000   -4.90566
405400.0000   -5.30246
405440.0000   -5.12932
405480.0000   -5.23888
405520.0000   -5.84923
405560.0000   -5.67381
405600.0000   -5.68371
405640.0000   -5.50163
405680.0000   -5.22097
405720.0000   -4.98320
405760.0000   -4.97118
405800.0000   -5.03110
405840.0000   -4.87583
405880.0000   -5.60027
405920.0000   -5.08703
405960.0000   -5.33064
406000.0000   -5.39857
406040.0000   -5.16996
406080.0000   -5.48489
406120.0000   -4.97923
406160.0000   -5.11631
406200.0000   -5.58871
406240.0000   -5.84429
406280.0000   -5.02813
406320.0000   -5.17247
406360.0000   -4.77912
406400.0000   -5.29584
406440.0000   -5.26601
406480.0000   -5.19447
406520.0000   -6.03276
406560.0000   -5.16460
406600.0000   -5.42167
406640.0000   -5.24372
406680.0000   -5.57401
406720.0000   -5.73000
406760.0000   -5.64112
406800.0000   -5.32506
406840.0000   -5.72746
406880.0000   -6.12265
406920.0000   -5.53765
406960.0000   -5.06422
407000.0000   -5.14232
407040.0000   -5.08286
407080.0000   -5.06821
407120.0000   -5.19963
407160.0000   -5.42801
407200.0000   -5.62968
407240.0000   -4.96025
407280.0000   -4.72604
407320.0000   -4.79001
407360.0000   -4.83189
407400.0000   -5.27782
407440.0000   -4.87241
407480.0000   -3.90233
407520.0000   -5.06942
407560.0000   -4.99874
407600.0000   -4.26806
407640.0000   -4.75955
407680.0000   -5.07248
407720.0000   -4.55912
407760.0000   -4.28029
407800.0000   -4.29193
407840.0000   -4.88188
407880.0000   -4.40433
407920.0000   -3.60271
407960.0000   -4.41006
408000.0000   -4.13439
408040.0000   -4.35719
408080.0000   -3.55814
408120.0000   -4.17071
408160.0000   -3.82026
408200.0000   -4.01321
408240.0000   -3.95895
408280.0000   -4.69662
408320.0000   -4.26551
408360.0000   -4.49439
408400.0000   -4.20481
408440.0000   -4.15141
408480.0000   -4.14010
408520.0000   -3.90215
408560.0000   -4.12853
408600.0000   -4.23339
408640.0000   -5.13988
408680.0000   -4.85894
408720.0000   -4.75976
408760.0000   -5.48129
408800.0000   -5.82294
408840.0000   -5.67956
408880.0000   -4.68533
408920.0000   -5.78396
408960.0000   -6.10285
409000.0000   -6.28496
409040.0000   -5.10156
409080.0000   -4.15387
409120.0000   -5.41073
409160.0000   -4.51774
409200.0000   -5.04233
409240.0000   -5.58825
409280.0000   -4.70234
409320.0000   -4.92557
409360.0000   -5.29683
409400.0000   -5.66624
409440.0000   -5.21889
409480.0000   -4.89738
409520.0000   -5.21070
409560.0000   -4.67240
409600.0000   -5.38137
409640.0000   -6.62804
409680.0000   -5.33142
409720.0000   -6.15676
409760.0000   -4.65152
409800.0000   -5.89655
409840.0000   -4.83837
409880.0000   -4.90235
409920.0000   -5.05863
409960.0000   -5.12334
410000.0000   -4.89859
410040.0000   -5.13684
410080.0000   -5.43223
410120.0000   -5.07718
410160.0000   -5.16055
410200.0000   -5.91598
410240.0000   -4.70066
410280.0000   -5.10515
410320.0000   -3.86959
410360.0000   -4.42004
410400.0000   -5.69191
410440.0000   -5.02177
410480.0000   -5.07025
410520.0000   -5.17182
410560.0000   -4.12039
410600.0000   -3.97097
410640.0000   -5.24833
410680.0000   -4.26774
410720.0000   -4.48654
410760.0000   -5.73752
410800.0000   -5.32184
410840.0000   -5.66573
410880.0000   -5.65982
410920.0000   -5.68280
410960.0000   -5.74973
411000.0000   -5.88454
411040.0000   -4.96746
411080.0000   -4.94533
411120.0000   -5.09563
411160.0000   -4.98658
411200.0000   -4.66832
411240.0000   -3.85021
411280.0000   -4.85111
411320.0000   -4.22448
411360.0000   -4.82945
411400.0000   -5.48894
411440.0000   -5.98099
411480.0000   -5.90672
411520.0000   -4.77530
411560.0000   -5.37809
411600.0000   -4.72304
411640.0000   -5.46346
411680.0000   -5.54018
411720.0000   -5.36749
411760.0000   -6.09858
411800.0000   -6.46104
411840.0000   -6.58435
411880.0000   -5.86831
411920.0000   -5.62511
411960.0000   -6.28008
412000.0000   -4.84723
412040.0000   -6.19266
412080.0000   -5.47964
412120.0000   -5.99738
412160.0000   -4.52371
412200.0000   -5.04334
412240.0000   -4.39467
412280.0000   -4.73933
412320.0000   -4.52052
412360.0000   -3.66432
412400.0000   -3.94272
412440.0000   -4.75746
412480.0000   -4.70329
412520.0000   -4.34941
412560.0000   -5.03876
412600.0000   -4.38096
412640.0000   -5.02630
412680.0000   -4.82089
412720.0000   -4.98204
412760.0000   -5.20410
412800.0000   -5.06826
412840.0000   -4.70628
412880.0000   -5.36650
412920.0000   -5.03930
412960.0000   -5.53675
413000.0000   -4.84312
413040.0000   -4.77300
413080.0000   -5.26522
413120.0000   -5.13643
413160.0000   -4.53833
413200.0000   -4.93560
413240.0000   -5.63679
413280.0000   -5.44728
413320.0000   -5.60772
413360.0000   -5.14251
413400.0000   -5.54180
413440.0000   -5.02067
413480.0000   -3.40059
413520.0000   -5.19022
413560.0000   -4.25895
413600.0000   -4.54322
413640.0000   -4.42800
413680.0000   -4.39341
413720.0000   -4.45082
413760.0000   -3.41038
413800.0000   -5.11148
413840.0000   -3.85112
413880.0000   -3.82829
413920.0000   -4.36859
413960.0000   -3.87621
414000.0000   -4.46847
414040.0000   -4.04565
414080.0000   -5.03042
414120.0000   -4.62040
414160.0000   -5.49469
414200.0000   -5.28513
414240.0000   -5.75712
414280.0000   -5.05473
414320.0000   -4.41298
414360.0000   -4.85398
414400.0000   -4.70059
414440.0000   -4.54430
414480.0000   -5.36349
414520.0000   -4.46387
414560.0000   -4.95497
414600.0000   -4.73973
414640.0000   -5.22213
414680.0000   -5.07586
414720.0000   -5.40183
414760.0000   -5.54580
414800.0000   -5.51138
414840.0000   -5.12124
414880.0000   -4.05941
414920.0000   -4.31136
414960.0000   -4.74480
415000.0000   -4.05565
415040.0000   -4.40420
415080.0000   -4.83331
415120.0000   -4.69928
415160.0000   -4.39974
415200.0000   -4.93335
415240.0000   -4.72262
415280.0000   -5.21336
415320.0000   -5.30580
415360.0000   -5.21345
415400.0000   -5.19109
415440.0000   -4.67210
415480.0000   -4.83361
415520.0000   -5.26011
415560.0000   -5.63911
415600.0000   -4.62757
415640.0000   -4.86437
415680.0000   -5.18054
415720.0000   -4.58685
415760.0000   -4.39258
415800.0000   -4.57690
415840.0000   -5.59163
415880.0000   -5.53743
415920.0000   -5.52840
415960.0000   -6.63831
416000.0000   -5.71663
416040.0000   -4.53660
416080.0000   -4.60666
416120.0000   -5.44676
416160.0000   -4.87145
416200.0000   -4.17500
416240.0000   -4.75780
416280.0000   -4.64452
416320.0000   -4.59807
416360.0000   -4.66633
416400.0000   -4.25910
416440.0000   -4.41715
416480.0000   -4.83197
416520.0000   -4.32928
416560.0000   -4.18929
416600.0000   -3.19164
416640.0000   -3.81916
416680.0000   -4.80625
416720.0000   -4.13570
416760.0000   -4.04969
416800.0000   -5.03458
416840.0000   -4.91320
416880.0000   -4.73769
416920.0000   -4.15101
416960.0000   -4.07694
417000.0000   -3.99613
417040.0000   -4.72678
417080.0000   -5.02728
417120.0000   -4.73687
417160.0000   -4.96390
417200.0000   -4.45085
417240.0000   -4.15106
417280.0000   -5.67649
417320.0000   -4.80423
417360.0000   -4.91983
417400.0000   -4.76848
417440.0000   -5.20967
417480.0000   -4.90838
417520.0000   -4.58961
417560.0000   -4.07218
417600.0000   -4.78765
417640.0000   -5.31048
417680.0000   -5.02501
417720.0000   -5.20020
417760.0000   -4.63299
417800.0000   -5.03019
417840.0000   -5.15470
417880.0000   -5.46617
417920.0000   -4.21484
417960.0000   -4.84245
418000.0000   -5.00829
418040.0000   -3.95630
418080.0000   -4.59751
418120.0000   -4.83016
418160.0000   -4.32019
418200.0000   -4.90915
418240.0000   -5.91948
418280.0000   -4.98182
418320.0000   -5.01959
418360.0000   -5.04182
418400.0000   -5.66588
418440.0000   -5.80602
418480.0000   -5.15394
418520.0000   -5.92633
418560.0000   -4.62190
418600.0000   -4.56800
418640.0000   -5.24292
418680.0000   -5.41302
418720.0000   -5.44619
418760.0000   -5.69623
418800.0000   -5.92908
418840.0000   -5.52167
418880.0000   -5.22741
418920.0000   -4.29949
418960.0000   -4.97493
419000.0000   -4.19110
419040.0000   -4.73245
419080.0000   -5.11312
419120.0000   -5.14036
419160.0000   -4.51016
419200.0000   -4.93999
419240.0000   -4.77247
419280.0000   -4.51398
419320.0000   -3.92438
419360.0000   -4.54198
419400.0000   -4.66867
419440.0000   -5.00133
419480.0000   -4.82530
419520.0000   -5.62630
419560.0000   -4.97633
419600.0000   -5.45409
419640.0000   -5.50052
419680.0000   -4.85332
419720.0000   -5.23405
419760.0000   -4.89874
419800.0000   -4.91901
419840.0000   -4.01001
419880.0000   -4.27336
419920.0000   -4.77231
419960.0000   -4.43421
420000.0000   -4.54272
420040.0000   -4.85270
420080.0000   -5.64015
420120.0000   -5.12596
420160.0000   -5.03914
420200.0000   -4.57639
420240.0000   -4.64623
420280.0000   -4.72203
420320.0000   -4.54621
420360.0000   -5.36778
420400.0000   -5.07852
420440.0000   -5.40672
420480.0000   -5.26104
420520.0000   -5.70780
420560.0000   -5.90517
420600.0000   -5.72111
420640.0000   -6.46577
420680.0000   -4.75052
420720.0000   -4.36993
420760.0000   -4.64083
420800.0000   -4.72835
420840.0000   -5.02879
420880.0000   -4.94615
420920.0000   -4.95260
420960.0000   -4.22706
421000.0000   -4.25591
421040.0000   -5.43920
421080.0000   -4.64500
421120.0000   -5.33963
421160.0000   -5.07987
421200.0000   -5.12128
421240.0000   -5.16547
421280.0000   -5.22850
421320.0000   -5.29912
421360.0000   -4.72835
421400.0000   -5.18203
421440.0000   -4.24747
421480.0000   -4.85275
421520.0000   -4.48498
421560.0000   -4.65608
421600.0000   -4.92061
421640.0000   -5.85598
421680.0000   -4.93081
421720.0000   -4.40838
421760.0000   -4.17565
421800.0000   -4.23345
421840.0000   -4.08185
421880.0000   -4.53980
421920.0000   -4.75397
421960.0000   -4.47642
422000.0000   -4.95681
422040.0000   -4.42494
422080.0000   -4.07357
422120.0000   -4.29520
422160.0000   -4.07081
422200.0000   -4.33922
422240.0000   -4.50018
422280.0000   -3.90079
422320.0000   -4.67927
422360.0000   -4.71003
422400.0000   -3.70555
422440.0000   -5.07055
422480.0000   -5.02659
422520.0000   -5.36245
422560.0000   -4.64965
422600.0000   -4.92289
422640.0000   -4.95404
422680.0000   -5.40767
422720.0000   -4.36168
422760.0000   -4.43971
422800.0000   -5.17940
422840.0000   -4.45382
422880.0000   -5.23729
422920.0000   -5.57582
422960.0000   -5.23675
423000.0000   -5.66580
423040.0000   -5.19922
423080.0000   -5.97870
423120.0000   -6.28825
423160.0000   -5.97374
423200.0000   -4.94174
423240.0000   -5.75736
423280.0000   -5.19217
423320.0000   -5.45631
423360.0000   -5.55506
423400.0000   -5.69200
423440.0000   -5.01605
423480.0000   -5.89485
423520.0000   -4.84917
423560.0000   -4.75739
423600.0000   -6.58269
423640.0000   -5.47946
423680.0000   -4.76897
423720.0000   -5.08066
423760.0000   -5.35661
423800.0000   -4.86389
423840.0000   -5.54782
423880.0000   -5.85200
423920.0000   -4.51041
423960.0000   -4.78196
424000.0000   -4.47220
424040.0000   -4.18316
424080.0000   -4.80307
424120.0000   -4.76512
424160.0000   -5.40596
424200.0000   -4.52030
424240.0000   -4.87490
424280.0000   -5.46403
424320.0000   -5.98543
424360.0000   -6.18144
424400.0000   -5.30047
424440.0000   -5.39223
424480.0000   -5.11120
424520.0000   -5.17265
424560.0000   -5.91574
424600.0000   -4.95801
424640.0000   -5.72176
424680.0000   -4.93582
424720.0000   -5.07246
424760.0000   -5.11663
424800.0000   -4.73520
424840.0000   -4.18343
424880.0000   -4.56381
424920.0000   -5.39745
424960.0000   -4.90532
425000.0000   -5.13054
425040.0000   -4.73016
425080.0000   -5.59899
425120.0000   -5.15795
425160.0000   -5.10160
425200.0000   -5.50053
425240.0000   -6.15443
425280.0000   -5.46563
425320.0000   -5.58056
425360.0000   -6.17566
425400.0000   -6.00490
425440.0000   -6.08258
425480.0000   -4.72063
425520.0000   -5.94354
425560.0000   -5.81809
425600.0000   -6.08259
425640.0000   -6.68526
425680.0000   -5.44245
425720.0000   -5.46780
425760.0000   -6.25299
425800.0000   -5.57041
425840.0000   -6.03713
425880.0000   -6.18871
425920.0000   -6.38028
425960.0000   -6.03891
426000.0000   -6.13090
426040.0000   -7.21955
426080.0000   -6.04826
426120.0000   -6.68617
426160.0000   -6.79876
426200.0000   -6.23303
426240.0000   -5.92158
426280.0000   -6.66607
426320.0000   -6.20651
426360.0000   -5.45914
426400.0000   -5.95853
426440.0000   -5.33349
426480.0000   -5.65455
426520.0000   -5.79415
426560.0000   -5.28364
426600.0000   -5.34235
426640.0000   -5.42526
426680.0000   -4.57537
426720.0000   -4.36220
426760.0000   -6.17877
426800.0000   -5.62006
426840.0000   -4.95105
426880.0000   -5.45268
426920.0000   -5.79856
426960.0000   -5.20188
427000.0000   -6.04376
427040.0000   -5.09374
427080.0000   -6.34088
427120.0000   -6.00920
427160.0000   -5.33979
427200.0000   -5.69703
427240.0000   -5.20557
427280.0000   -5.70421
427320.0000   -6.05061
427360.0000   -5.09298
427400.0000   -5.64761
427440.0000   -5.44719
427480.0000   -5.03098
427520.0000   -5.70446
427560.0000   -5.01690
427600.0000   -5.76467
427640.0000   -4.91078
427680.0000   -5.09072
427720.0000   -6.39922
427760.0000   -6.36251
427800.0000   -6.30665
427840.0000   -6.82478
427880.0000   -5.02092
427920.0000   -4.90508
427960.0000   -5.80636
428000.0000   -5.00777
428040.0000   -5.12805
428080.0000   -4.94293
428120.0000   -4.59955
428160.0000   -6.16898
428200.0000   -6.06238
428240.0000   -5.10802
428280.0000   -4.84422
428320.0000   -5.62279
428360.0000   -5.28053
428400.0000   -5.66816
428440.0000   -6.29299
428480.0000   -5.67204
428520.0000   -6.34286
428560.0000   -5.67868
428600.0000   -5.11359
428640.0000   -5.09968
428680.0000   -5.45227
428720.0000   -5.21837
428760.0000   -5.79417
428800.0000   -5.68885
428840.0000   -6.69166
428880.0000   -6.35566
428920.0000   -5.90892
428960.0000   -6.32273
429000.0000   -6.16070
429040.0000   -5.77189
429080.0000   -5.86076
429120.0000   -5.95788
429160.0000   -5.99254
429200.0000   -5.68735
429240.0000   -5.98092
429280.0000   -6.22221
429320.0000   -6.03896
429360.0000   -4.43049
429400.0000   -5.06285
429440.0000   -5.58138
429480.0000   -5.23867
429520.0000   -5.90344
429560.0000   -5.62476
429600.0000   -6.26709
429640.0000   -5.27823
429680.0000   -5.39641
429720.0000   -5.29823
429760.0000   -5.27615
429800.0000   -5.34526
429840.0000   -5.58094
429880.0000   -5.44246
429920.0000   -5.93778
429960.0000   -5.90409
430000.0000   -5.40312
430040.0000   -5.72419
430080.0000   -5.25964
430120.0000   -4.64068
430160.0000   -4.28398
430200.0000   -4.76300
430240.0000   -5.64930
430280.0000   -5.59249
430320.0000   -5.60487
430360.0000   -5.92502
430400.0000   -4.85618
430440.0000   -4.28630
430480.0000   -4.85883
430520.0000   -4.61575
430560.0000   -4.51517
430600.0000   -4.98505
430640.0000   -4.88779
430680.0000   -4.72305
430720.0000   -4.77316
430760.0000   -4.20665
430800.0000   -4.09699
430840.0000   -4.54473
430880.0000   -4.90829
430920.0000   -5.33908
430960.0000   -5.36964
431000.0000   -3.78758
431040.0000   -4.34471
431080.0000   -4.51481
431120.0000   -3.26314
431160.0000   -3.89252
431200.0000   -3.98872
431240.0000   -4.40254
431280.0000   -4.67326
431320.0000   -4.10025
431360.0000   -3.93911
431400.0000   -4.72119
431440.0000   -3.96635
431480.0000   -4.32917
431520.0000   -4.24298
431560.0000   -4.65476
431600.0000   -4.88313
431640.0000   -4.01866
431680.0000   -4.73528
431720.0000   -4.71772
431760.0000   -4.60112
431800.0000   -4.83989
431840.0000   -4.81062
431880.0000   -4.34928
431920.0000   -5.58018
431960.0000   -4.91737
432000.0000   -4.09574
432040.0000   -4.83343
432080.0000   -4.60433
432120.0000   -4.73171
432160.0000   -4.74869
432200.0000   -4.07384
432240.0000   -4.46820
432280.0000   -4.72514
432320.0000   -5.13212
432360.0000   -5.10637
432400.0000   -4.91393
432440.0000   -5.03403
432480.0000   -4.70510
432520.0000   -4.62641
432560.0000   -4.92169
432600.0000   -4.87386
432640.0000   -5.18166
432680.0000   -4.74770
432720.0000   -4.62684
432760.0000   -5.23411
432800.0000   -5.35974
432840.0000   -5.87646
432880.0000   -5.04930
432920.0000   -3.85341
432960.0000   -4.28356
433000.0000   -5.01616
433040.0000   -5.22390
433080.0000   -5.87439
433120.0000   -5.13926
433160.0000   -5.75302
433200.0000   -5.75360
433240.0000   -5.25614
433280.0000   -5.24818
433320.0000   -5.01069
433360.0000   -4.85036
433400.0000   -5.10506
433440.0000   -4.56161
433480.0000   -4.67456
433520.0000   -5.55042
433560.0000   -4.82728
433600.0000   -4.61478
433640.0000   -4.45758
433680.0000   -4.62037
433720.0000   -3.62882
433760.0000   -4.86511
433800.0000   -4.81507
433840.0000   -5.19890
433880.0000   -4.05887
433920.0000   -3.92270
433960.0000   -4.07090
434000.0000   -4.58965
434040.0000   -4.90848
434080.0000   -4.93022
434120.0000   -5.63403
434160.0000   -5.28378
434200.0000   -4.41647
434240.0000   -5.00999
434280.0000   -4.41131
434320.0000   -5.40504
434360.0000   -4.45749
434400.0000   -4.40976
434440.0000   -3.59141
434480.0000   -4.68153
434520.0000   -4.54702
434560.0000   -4.85431
434600.0000   -4.67144
434640.0000   -4.69602
434680.0000   -5.04061
434720.0000   -4.26511
434760.0000   -3.99508
434800.0000   -4.10961
434840.0000   -3.96679
434880.0000   -3.44083
434920.0000   -3.63074
434960.0000   -3.49747
435000.0000   -4.04536
435040.0000   -4.53417
435080.0000   -3.78217
435120.0000   -5.32955
435160.0000   -3.72019
435200.0000   -4.33022
435240.0000   -3.21716
435280.0000   -3.65248
435320.0000   -4.43577
435360.0000   -3.77734
435400.0000   -3.79974
435440.0000   -3.83931
435480.0000   -3.77228
435520.0000   -4.55383
435560.0000   -4.17284
435600.0000   -4.48648
435640.0000   -2.98675
435680.0000   -4.05011
435720.0000   -4.13203
435760.0000   -5.02343
435800.0000   -4.58269
435840.0000   -5.17884
435880.0000   -4.26467
435920.0000   -3.76086
435960.0000   -3.82150
436000.0000   -3.61021
436040.0000   -5.08021
436080.0000   -4.57050
436120.0000   -4.93880
436160.0000   -4.30034
436200.0000   -4.97022
436240.0000   -5.34731
436280.0000   -4.24429
436320.0000   -4.82705
436360.0000   -4.38200
436400.0000   -4.29160
436440.0000   -5.14365
436480.0000   -4.67855
436520.0000   -5.50057
436560.0000   -5.22988
436600.0000   -4.46765
436640.0000   -4.92577
436680.0000   -5.50640
436720.0000   -5.59849
436760.0000   -4.58587
436800.0000   -6.31329
436840.0000   -4.85790
436880.0000   -5.28282
436920.0000   -4.88531
436960.0000   -4.74751
437000.0000   -4.82352
437040.0000   -4.10283
437080.0000   -4.69381
437120.0000   -5.05541
437160.0000   -4.62301
437200.0000   -4.89908
437240.0000   -4.56167
437280.0000   -4.72721
437320.0000   -4.23592
437360.0000   -4.48856
437400.0000   -4.53717
437440.0000   -4.41762
437480.0000   -3.81460
437520.0000   -4.29616
437560.0000   -3.70152
437600.0000   -4.87393
437640.0000   -4.52007
437680.0000   -3.16432
437720.0000   -4.28895
437760.0000   -4.45168
437800.0000   -5.33846
437840.0000   -4.53670
437880.0000   -4.21959
437920.0000   -4.59471
437960.0000   -4.36380
438000.0000   -4.48191
438040.0000   -5.16146
438080.0000   -4.26442
438120.0000   -5.04799
438160.0000   -4.56294
438200.0000   -3.83091
438240.0000   -4.33658
438280.0000   -4.14634
438320.0000   -4.48841
438360.0000   -4.27487
438400.0000   -4.22872
438440.0000   -4.19714
438480.0000   -3.80181
438520.0000   -3.87027
438560.0000   -4.83744
438600.0000   -4.60718
438640.0000   -5.28489
438680.0000   -5.57786
438720.0000   -5.06667
438760.0000   -5.89334
438800.0000   -5.37856
438840.0000   -5.59491
438880.0000   -5.95539
438920.0000   -5.36740
438960.0000   -5.75269
439000.0000   -4.42073
439040.0000   -5.09930
439080.0000   -4.95874
439120.0000   -4.82477
439160.0000   -4.96862
439200.0000   -4.98647
439240.0000   -6.15278
439280.0000   -5.21600
439320.0000   -6.28984
439360.0000   -5.87109
439400.0000   -4.89131
439440.0000   -4.91943
439480.0000   -5.19738
439520.0000   -4.98998
439560.0000   -5.45056
439600.0000   -5.28836
439640.0000   -5.19141
439680.0000   -4.95869
439720.0000   -6.07772
439760.0000   -5.09877
439800.0000   -5.45461
439840.0000   -5.42177
439880.0000   -5.23567
439920.0000   -5.96920
439960.0000   -5.56676
440000.0000   -6.13290
440040.0000   -6.26392
440080.0000   -5.88826
440120.0000   -4.35354
440160.0000   -5.63288
440200.0000   -5.62862
440240.0000   -5.60602
440280.0000   -6.35876
440320.0000   -4.76674
440360.0000   -4.42945
440400.0000   -4.60588
440440.0000   -5.29481
440480.0000   -5.78838
440520.0000   -5.46668
440560.0000   -5.49197
440600.0000   -5.71719
440640.0000   -5.19907
440680.0000   -5.34151
440720.0000   -5.20831
440760.0000   -5.79036
440800.0000   -4.58625
440840.0000   -5.75791
440880.0000   -5.18402
440920.0000   -4.45023
440960.0000   -4.40965
441000.0000   -4.02926
441040.0000   -3.79840
441080.0000   -4.51417
441120.0000   -4.09870
441160.0000   -5.21397
441200.0000   -3.99575
441240.0000   -4.57359
441280.0000   -4.48385
441320.0000   -4.79028
441360.0000   -4.32632
441400.0000   -4.64066
441440.0000   -4.71598
441480.0000   -5.14291
441520.0000   -4.77974
441560.0000   -4.98545
441600.0000   -5.39523
441640.0000   -5.63921
441680.0000   -5.30663
441720.0000   -5.41185
441760.0000   -5.36551
441800.0000   -5.81852
441840.0000   -4.55997
441880.0000   -5.43177
441920.0000   -4.97585
441960.0000   -5.83787
442000.0000   -4.54181
442040.0000   -5.33567
442080.0000   -5.20368
442120.0000   -5.03200
442160.0000   -5.69421
442200.0000   -4.71650
442240.0000   -4.39767
442280.0000   -4.58414
442320.0000   -4.04258
442360.0000   -4.70266
442400.0000   -4.47125
442440.0000   -4.45408
442480.0000   -5.26253
442520.0000   -5.05776
442560.0000   -5.31242
442600.0000   -5.86865
442640.0000   -5.69057
442680.0000   -5.75637
442720.0000   -5.90913
442760.0000   -5.11102
442800.0000   -4.83467
442840.0000   -3.69614
442880.0000   -4.49552
442920.0000   -4.04570
442960.0000   -4.44652
443000.0000   -3.96351
443040.0000   -4.65768
443080.0000   -4.60672
443120.0000   -3.44100
443160.0000   -3.90549
443200.0000   -3.50208
443240.0000   -3.84937
443280.0000   -4.91054
443320.0000   -4.77300
443360.0000   -4.08657
443400.0000   -3.61133
443440.0000   -3.65878
443480.0000   -4.04609
443520.0000   -4.60661
443560.0000   -5.19705
443600.0000   -4.89262
443640.0000   -4.39081
443680.0000   -4.38854
443720.0000   -3.86018
443760.0000   -4.32634
443800.0000   -4.80087
443840.0000   -4.65925
443880.0000   -4.68985
443920.0000   -4.26117
443960.0000   -4.80389
444000.0000   -4.94591
444040.0000   -3.94524
444080.0000   -4.63899
444120.0000   -5.29050
444160.0000   -4.96907
444200.0000   -5.68767
444240.0000   -4.78122
444280.0000   -5.52796
444320.0000   -5.97247
444360.0000   -5.15344
444400.0000   -4.83375
444440.0000   -4.51001
444480.0000   -4.68360
444520.0000   -5.09649
444560.0000   -4.72110
444600.0000   -4.65757
444640.0000   -4.08306
444680.0000   -4.58105
444720.0000   -5.03742
444760.0000   -4.56320
444800.0000   -4.42052
444840.0000   -4.37743
444880.0000   -4.54879
444920.0000   -5.34003
444960.0000   -4.89596
445000.0000   -4.11231
445040.0000   -4.25291
445080.0000   -4.42030
445120.0000   -3.97140
445160.0000   -3.85079
445200.0000   -4.99369
445240.0000   -5.08426
445280.0000   -4.36622
445320.0000   -4.97481
445360.0000   -3.86858
445400.0000   -5.65282
445440.0000   -5.04730
445480.0000   -4.97842
445520.0000   -4.83391
445560.0000   -4.48361
445600.0000   -5.26265
445640.0000   -4.86862
445680.0000   -4.52299
445720.0000   -5.38217
445760.0000   -4.72026
445800.0000   -4.53293
445840.0000   -4.29649
445880.0000   -4.63857
445920.0000   -4.79417
445960.0000   -5.28492
446000.0000   -5.34255
446040.0000   -4.95293
446080.0000   -5.02872
446120.0000   -4.95460
446160.0000   -3.83159
446200.0000   -4.82658
446240.0000   -5.84187
446280.0000   -3.81255
446320.0000   -5.83175
446360.0000   -5.09399
446400.0000   -4.84729
446440.0000   -4.28031
446480.0000   -5.45256
446520.0000   -4.78141
446560.0000   -4.68206
446600.0000   -4.76007
446640.0000   -5.34646
446680.0000   -4.71349
446720.0000   -3.73232
446760.0000   -4.86512
446800.0000   -4.67601
446840.0000   -4.49040
446880.0000   -4.52791
446920.0000   -4.50698
446960.0000   -4.49503
447000.0000   -4.74605
447040.0000   -4.26896
447080.0000   -4.60088
447120.0000   -5.06093
447160.0000   -4.61367
447200.0000   -4.83706
447240.0000   -4.67531
447280.0000   -3.69142
447320.0000   -3.86570
447360.0000   -4.65850
447400.0000   -4.59113
447440.0000   -5.63131
447480.0000   -5.97655
447520.0000   -5.19246
447560.0000   -5.20735
447600.0000   -5.39249
447640.0000   -5.54867
447680.0000   -5.04684
447720.0000   -5.16262
447760.0000   -5.03276
447800.0000   -5.47966
447840.0000   -4.46604
447880.0000   -5.93120
447920.0000   -5.15971
447960.0000   -4.66614
448000.0000   -5.32776
448040.0000   -5.37342
448080.0000   -6.37688
448120.0000   -4.24681
448160.0000   -5.54609
448200.0000   -5.33757
448240.0000   -5.78897
448280.0000   -5.52260
448320.0000   -4.58289
448360.0000   -5.30618
448400.0000   -4.82737
448440.0000   -5.20805
448480.0000   -6.01580
448520.0000   -4.68678
448560.0000   -5.06622
448600.0000   -4.14674
448640.0000   -5.57639
448680.0000   -4.61199
448720.0000   -5.81804
448760.0000   -5.30845
448800.0000   -5.02715
448840.0000   -5.25032
448880.0000   -6.06551
448920.0000   -6.11849
448960.0000   -5.64966
449000.0000   -6.47919
449040.0000   -5.93497
449080.0000   -5.35442
449120.0000   -5.57595
449160.0000   -4.63390
449200.0000   -4.17299
449240.0000   -5.10872
449280.0000   -4.41887
449320.0000   -4.84928
449360.0000   -5.35323
449400.0000   -5.12003
449440.0000   -4.73355
449480.0000   -4.92018
449520.0000   -4.77980
449560.0000   -4.77675
449600.0000   -5.50693
449640.0000   -5.39062
449680.0000   -5.63576
449720.0000   -6.04455
449760.0000   -5.34114
449800.0000   -5.18205
449840.0000   -5.39043
449880.0000   -4.96636
449920.0000   -5.58174
449960.0000   -5.59277
450000.0000   -4.80976
450040.0000   -5.68201
450080.0000   -6.48217
450120.0000   -5.46445
450160.0000   -5.46570
450200.0000   -6.09393
450240.0000   -5.82378
450280.0000   -4.98259
450320.0000   -5.05339
450360.0000   -5.72437
450400.0000   -5.05398
450440.0000   -5.08430
450480.0000   -5.53107
450520.0000   -5.02683
450560.0000   -5.23568
450600.0000   -5.44304
450640.0000   -4.81984
450680.0000   -4.36178
450720.0000   -4.67341
450760.0000   -5.09765
450800.0000   -5.97941
450840.0000   -5.11325
450880.0000   -5.72147
450920.0000   -6.08250
450960.0000   -6.11969
451000.0000   -5.83016
451040.0000   -6.62298
451080.0000   -6.04952
451120.0000   -6.37219
451160.0000   -5.88383
451200.0000   -4.89443
451240.0000   -5.81306
451280.0000   -5.75494
451320.0000   -5.73864
451360.0000   -5.80282
451400.0000   -5.96593
451440.0000   -6.44853
451480.0000   -5.03542
451520.0000   -6.75870
451560.0000   -5.62121
451600.0000   -5.94310
451640.0000   -5.45156
451680.0000   -5.43536
451720.0000   -5.98338
451760.0000   -6.11155
451800.0000   -6.51151
451840.0000   -5.64650
451880.0000   -6.03091
451920.0000   -5.55568
451960.0000   -6.71271
452000.0000   -5.42040
452040.0000   -5.94542
452080.0000   -5.18353
452120.0000   -5.77877
452160.0000   -5.48002
452200.0000   -5.83924
452240.0000   -5.04365
452280.0000   -4.77234
452320.0000   -4.67241
452360.0000   -4.98546
452400.0000   -5.29669
452440.0000   -5.20684
452480.0000   -5.21476
452520.0000   -4.84322
452560.0000   -4.91849
452600.0000   -5.12550
452640.0000   -4.95364
452680.0000   -4.84479
452720.0000   -5.01596
452760.0000   -5.10839
452800.0000   -6.11601
452840.0000   -5.51754
452880.0000   -5.33162
452920.0000   -4.92630
452960.0000   -5.23592
453000.0000   -5.72475
453040.0000   -5.81892
453080.0000   -6.10568
453120.0000   -6.16212
453160.0000   -5.85197
453200.0000   -5.35902
453240.0000   -5.33107
453280.0000   -5.34436
453320.0000   -5.53340
453360.0000   -4.43056
453400.0000   -4.97489
453440.0000   -4.36698
453480.0000   -4.69607
453520.0000   -5.05123
453560.0000   -5.75431
453600.0000   -5.47001
453640.0000   -4.90394
453680.0000   -4.89749
453720.0000   -5.18968
453760.0000   -4.80407
453800.0000   -5.01246
453840.0000   -5.76813
453880.0000   -5.88065
453920.0000   -6.08859
453960.0000   -5.17961
454000.0000   -5.17179
454040.0000   -4.64768
454080.0000   -4.82723
454120.0000   -5.27904
454160.0000   -5.09478
454200.0000   -4.90704
454240.0000   -5.36154
454280.0000   -5.62671
454320.0000   -5.36980
454360.0000   -5.02382
454400.0000   -5.40297
454440.0000   -4.68750
454480.0000   -5.10825
454520.0000   -5.66149
454560.0000   -5.02169
454600.0000   -5.72507
454640.0000   -5.27757
454680.0000   -5.37363
454720.0000   -5.90894
454760.0000   -5.98206
454800.0000   -5.48366
454840.0000   -5.95795
454880.0000   -5.64372
454920.0000   -5.46836
454960.0000   -5.46728
455000.0000   -5.17386
455040.0000   -5.72160
455080.0000   -5.16575
455120.0000   -5.57647
455160.0000   -5.83099
455200.0000   -6.16580
455240.0000   -5.83321
455280.0000   -5.97791
455320.0000   -5.16733
455360.0000   -6.24035
455400.0000   -6.17318
455440.0000   -5.25614
455480.0000   -5.44835
455520.0000   -5.19066
455560.0000   -5.70829
455600.0000   -5.12653
455640.0000   -5.27299
455680.0000   -5.24074
455720.0000   -5.28997
455760.0000   -6.16785
455800.0000   -6.51652
455840.0000   -5.52957
455880.0000   -5.39972
455920.0000   -5.54760
455960.0000   -5.40792
456000.0000   -5.27244
456040.0000   -5.56721
456080.0000   -5.10625
456120.0000   -5.40340
456160.0000   -5.72610
456200.0000   -5.06398
456240.0000   -5.87343
456280.0000   -5.28434
456320.0000   -6.19008
456360.0000   -6.07157
456400.0000   -4.89576
456440.0000   -5.22926
456480.0000   -5.40004
456520.0000   -5.32385
456560.0000   -4.62362
456600.0000   -6.00199
456640.0000   -6.31582
456680.0000   -6.37118
456720.0000   -5.24051
456760.0000   -5.57711
456800.0000   -6.29888
456840.0000   -4.75044
456880.0000   -5.52789
456920.0000   -5.41445
456960.0000   -4.79423
457000.0000   -4.90920
457040.0000   -4.08237
457080.0000   -4.41775
457120.0000   -4.71864
457160.0000   -5.01493
457200.0000   -5.65326
457240.0000   -5.59652
457280.0000   -5.24219
457320.0000   -5.58937
457360.0000   -5.38618
457400.0000   -5.65915
457440.0000   -5.74937
457480.0000   -5.71097
457520.0000   -5.91228
457560.0000   -5.78716
457600.0000   -5.77643
457640.0000   -5.37186
457680.0000   -5.50620
457720.0000   -6.46538
457760.0000   -5.88205
457800.0000   -5.91043
457840.0000   -6.20302
457880.0000   -5.75040
457920.0000   -5.68049
457960.0000   -5.80092
458000.0000   -6.54096
458040.0000   -5.14196
458080.0000   -5.81868
458120.0000   -5.56481
458160.0000   -5.47034
458200.0000   -5.54978
458240.0000   -6.33181
458280.0000   -6.11279
458320.0000   -6.02777
458360.0000   -6.32682
458400.0000   -6.22582
458440.0000   -4.57635
458480.0000   -5.86443
458520.0000   -5.24467
458560.0000   -5.15627
458600.0000   -4.82139
458640.0000   -5.02361
458680.0000   -5.35168
458720.0000   -4.92500
458760.0000   -5.48100
458800.0000   -5.91757
458840.0000   -5.33140
458880.0000   -5.61229
458920.0000   -5.12625
458960.0000   -4.56926
459000.0000   -4.58419
459040.0000   -5.15523
459080.0000   -5.61132
459120.0000   -5.49020
459160.0000   -6.06247
459200.0000   -5.38248
459240.0000   -5.03420
459280.0000   -5.32603
459320.0000   -4.66129
459360.0000   -5.81649
459400.0000   -5.54649
459440.0000   -5.11120
459480.0000   -4.89768
459520.0000   -4.72903
459560.0000   -5.50421
459600.0000   -4.96951
459640.0000   -4.32824
459680.0000   -5.46946
459720.0000   -5.30986
459760.0000   -4.66796
459800.0000   -5.31545
459840.0000   -5.04425
459880.0000   -4.78770
459920.0000   -5.03245
459960.0000   -5.11152
460000.0000   -5.18378
460040.0000   -4.92264
460080.0000   -5.06970
460120.0000   -5.47232
460160.0000   -5.09479
460200.0000   -5.47708
460240.0000   -6.14123
460280.0000   -5.58633
460320.0000   -5.70538
460360.0000   -5.85184
460400.0000   -5.75143
460440.0000   -5.11176
460480.0000   -6.50822
460520.0000   -5.22510
460560.0000   -5.83294
460600.0000   -5.32591
460640.0000   -5.58224
460680.0000   -5.31941
460720.0000   -5.31434
460760.0000   -4.60068
460800.0000   -5.23859
460840.0000   -4.82796
460880.0000   -3.99787
460920.0000   -4.81416
460960.0000   -5.50765
461000.0000   -5.03236
461040.0000   -5.43037
461080.0000   -5.19705
461120.0000   -4.83705
461160.0000   -4.82126
461200.0000   -5.56420
461240.0000   -4.41006
461280.0000   -4.81089
461320.0000   -4.42533
461360.0000   -5.69569
461400.0000   -5.51857
461440.0000   -5.12731
461480.0000   -5.45182
461520.0000   -5.38086
461560.0000   -6.01841
461600.0000   -5.91217
461640.0000   -5.70135
461680.0000   -6.11290
461720.0000   -5.48622
461760.0000   -4.83331
461800.0000   -5.01806
461840.0000   -5.07624
461880.0000   -4.92270
461920.0000   -4.85032
461960.0000   -5.65833
462000.0000   -5.54314
462040.0000   -5.53361
462080.0000   -5.21499
462120.0000   -5.03486
462160.0000   -4.98288
462200.0000   -5.13093
462240.0000   -5.19671
462280.0000   -5.72715
462320.0000   -6.04233
462360.0000   -5.92456
462400.0000   -4.66382
462440.0000   -5.22591
462480.0000   -4.76231
462520.0000   -4.30799
462560.0000   -4.70769
462600.0000   -5.93726
462640.0000   -4.33037
462680.0000   -4.08936
462720.0000   -4.51535
462760.0000   -3.94046
462800.0000   -4.17922
462840.0000   -5.03937
462880.0000   -4.91523
462920.0000   -4.42278
462960.0000   -5.13828
463000.0000   -4.94173
463040.0000   -5.00967
463080.0000   -4.69585
463120.0000   -5.61340
463160.0000   -4.83696
463200.0000   -4.73282
463240.0000   -5.67090
463280.0000   -4.81654
463320.0000   -4.48678
463360.0000   -5.53889
463400.0000   -5.61784
463440.0000   -5.16393
463480.0000   -5.65071
463520.0000   -6.37744
463560.0000   -6.04676
463600.0000   -6.28666
463640.0000   -5.60600
463680.0000   -5.63765
463720.0000   -5.46068
463760.0000   -6.52955
463800.0000   -5.88034
463840.0000   -6.41267
463880.0000   -6.48825
463920.0000   -5.30678
463960.0000   -5.66606
464000.0000   -5.82267
464040.0000   -7.06241
464080.0000   -5.63558
464120.0000   -5.00057
464160.0000   -5.46440
464200.0000   -4.69979
464240.0000   -5.32133
464280.0000   -5.35329
464320.0000   -4.63240
464360.0000   -5.03612
464400.0000   -5.57147
464440.0000   -5.85322
464480.0000   -5.37467
464520.0000   -5.41975
464560.0000   -6.15005
464600.0000   -6.38164
464640.0000   -5.45065
464680.0000   -5.20447
464720.0000   -4.44250
464760.0000   -5.51786
464800.0000   -4.75800
464840.0000   -5.90734
464880.0000   -5.10348
464920.0000   -5.91113
464960.0000   -5.60703
465000.0000   -5.87887
465040.0000   -5.91151
465080.0000   -5.71314
465120.0000   -5.18136
465160.0000   -5.44324
465200.0000   -5.65494
465240.0000   -5.40394
465280.0000   -5.65958
465320.0000   -5.76946
465360.0000   -5.19346
465400.0000   -6.07705
465440.0000   -5.99471
465480.0000   -5.85754
465520.0000   -6.10277
465560.0000   -5.77491
465600.0000   -5.31009
465640.0000   -6.04157
465680.0000   -5.20765
465720.0000   -5.97057
465760.0000   -5.26097
465800.0000   -6.69872
465840.0000   -6.11103
465880.0000   -6.00048
465920.0000   -5.16962
465960.0000   -5.45423
466000.0000   -5.56665
466040.0000   -5.36225
466080.0000   -5.68166
466120.0000   -5.65329
466160.0000   -5.32106
466200.0000   -4.67317
466240.0000   -4.77742
466280.0000   -5.14877
466320.0000   -5.77659
466360.0000   -5.18638
466400.0000   -5.23103
466440.0000   -6.57275
466480.0000   -5.85833
466520.0000   -5.52424
466560.0000   -5.57072
466600.0000   -5.43914
466640.0000   -5.28864
466680.0000   -4.98613
466720.0000   -4.72204
466760.0000   -5.35691
466800.0000   -4.90710
466840.0000   -5.18303
466880.0000   -5.73077
466920.0000   -5.57976
466960.0000   -5.98331
467000.0000   -5.64560
467040.0000   -5.36118
467080.0000   -5.53802
467120.0000   -5.44422
467160.0000   -6.03509
467200.0000   -5.99447
467240.0000   -5.94174
467280.0000   -4.67954
467320.0000   -4.86723
467360.0000   -5.26100
467400.0000   -5.55063
467440.0000   -4.19165
467480.0000   -4.37320
467520.0000   -5.32088
467560.0000   -4.99982
467600.0000   -5.22778
467640.0000   -4.58140
467680.0000   -4.14687
467720.0000   -4.25605
467760.0000   -4.90098
467800.0000   -4.52334
467840.0000   -5.04996
467880.0000   -4.98407
467920.0000   -5.71432
467960.0000   -5.60181
468000.0000   -5.05559
468040.0000   -4.40779
468080.0000   -4.24321
468120.0000   -4.72509
468160.0000   -4.66882
468200.0000   -5.44752
468240.0000   -6.03180
468280.0000   -6.25795
468320.0000   -6.36674
468360.0000   -4.62857
468400.0000   -4.97480
468440.0000   -5.09281
468480.0000   -5.02287
468520.0000   -5.31021
468560.0000   -5.17057
468600.0000   -5.14472
468640.0000   -4.48380
468680.0000   -5.18575
468720.0000   -4.81003
468760.0000   -4.93234
468800.0000   -5.22349
468840.0000   -5.13191
468880.0000   -5.55827
468920.0000   -5.06416
468960.0000   -5.36703
469000.0000   -4.82343
469040.0000   -4.74843
469080.0000   -4.00270
469120.0000   -4.16723
469160.0000   -4.32270
469200.0000   -4.21047
469240.0000   -4.24870
469280.0000   -5.03568
469320.0000   -4.15219
469360.0000   -3.55589
469400.0000   -3.64490
469440.0000   -4.70179
469480.0000   -3.86105
469520.0000   -4.09722
469560.0000   -4.42408
469600.0000   -4.56480
469640.0000   -3.39408
469680.0000   -4.52348
469720.0000   -4.89441
469760.0000   -3.82368
469800.0000   -4.04204
469840.0000   -4.43976
469880.0000   -5.08974
469920.0000   -4.66716
469960.0000   -4.79472
470000.0000   -4.15541
470040.0000   -4.53240
470080.0000   -4.36692
470120.0000   -4.72186
470160.0000   -4.53164
470200.0000   -4.87683
470240.0000   -5.35275
470280.0000   -4.76753
470320.0000   -3.76323
470360.0000   -5.05685
470400.0000   -4.10419
470440.0000   -4.87042
470480.0000   -4.92815
470520.0000   -4.54608
470560.0000   -4.88159
470600.0000   -5.33032
470640.0000   -4.71515
470680.0000   -4.22176
470720.0000   -5.03025
470760.0000   -4.29499
470800.0000   -5.43341
470840.0000   -3.87951
470880.0000   -4.74239
470920.0000   -5.16376
470960.0000   -5.54008
471000.0000   -4.52069
471040.0000   -4.90889
471080.0000   -4.96397
471120.0000   -4.34873
471160.0000   -4.65397
471200.0000   -5.93838
471240.0000   -5.04301
471280.0000   -4.49711
471320.0000   -5.01587
471360.0000   -5.69004
471400.0000   -5.28172
471440.0000   -4.83799
471480.0000   -5.24367
471520.0000   -5.38549
471560.0000   -5.16918
471600.0000   -4.81271
471640.0000   -5.15211
471680.0000   -4.47399
471720.0000   -4.71502
471760.0000   -5.75976
471800.0000   -5.83794
471840.0000   -4.65322
471880.0000   -5.81429
471920.0000   -4.89380
471960.0000   -5.17316
472000.0000   -5.15569
472040.0000   -5.93768
472080.0000   -5.36013
472120.0000   -5.04974
472160.0000   -4.31861
472200.0000   -3.86305
472240.0000   -4.83280
472280.0000   -5.37846
472320.0000   -5.48260
472360.0000   -5.65594
472400.0000   -5.84531
472440.0000   -5.27670
472480.0000   -4.99709
472520.0000   -4.96056
472560.0000   -5.51387
472600.0000   -5.28278
472640.0000   -4.29981
472680.0000   -4.45174
472720.0000   -5.21260
472760.0000   -4.14417
472800.0000   -5.36339
472840.0000   -4.20352
472880.0000   -5.03997
472920.0000   -4.58985
472960.0000   -5.11355
473000.0000   -5.14067
473040.0000   -4.64453
473080.0000   -5.22750
473120.0000   -6.00255
473160.0000   -5.15702
473200.0000   -5.12287
473240.0000   -5.40901
473280.0000   -5.76820
473320.0000   -5.83877
473360.0000   -5.52389
473400.0000   -4.75644
473440.0000   -4.82884
473480.0000   -5.06338
473520.0000   -5.17762
473560.0000   -5.87129
473600.0000   -4.74617
473640.0000   -5.09388
473680.0000   -5.63645
473720.0000   -5.30488
473760.0000   -5.33222
473800.0000   -5.28015
473840.0000   -5.93369
473880.0000   -5.50030
473920.0000   -6.06340
473960.0000   -5.24088
474000.0000   -4.63423
474040.0000   -5.82538
474080.0000   -6.41517
474120.0000   -5.74731
474160.0000   -6.36863
474200.0000   -6.52725
474240.0000   -6.15611
474280.0000   -5.52946
474320.0000   -5.50054
474360.0000   -5.96410
474400.0000   -5.64595
474440.0000   -6.76722
474480.0000   -5.83248
474520.0000   -5.86289
474560.0000   -5.25393
474600.0000   -5.51538
474640.0000   -5.13122
474680.0000   -5.13707
474720.0000   -5.60923
474760.0000   -5.34177
474800.0000   -5.27020
474840.0000   -5.86999
474880.0000   -6.44203
474920.0000   -6.34730
474960.0000   -4.69595
475000.0000   -5.74397
475040.0000   -5.42407
475080.0000   -6.55051
475120.0000   -6.72265
475160.0000   -6.61497
475200.0000   -6.45941
475240.0000   -5.99405
475280.0000   -6.27394
475320.0000   -6.30771
475360.0000   -6.71276
475400.0000   -5.63272
475440.0000   -5.73406
475480.0000   -5.69000
475520.0000   -5.77641
475560.0000   -5.46053
475600.0000   -5.07363
475640.0000   -4.99487
475680.0000   -5.33018
475720.0000   -5.71182
475760.0000   -6.00386
475800.0000   -5.74081
475840.0000   -5.08946
475880.0000   -5.18983
475920.0000   -6.09491
475960.0000   -6.87194
476000.0000   -6.54008
476040.0000   -5.88321
476080.0000   -4.95950
476120.0000   -5.02371
476160.0000   -4.65544
476200.0000   -6.40660
476240.0000   -6.22850
476280.0000   -5.08876
476320.0000   -5.80303
476360.0000   -5.44445
476400.0000   -5.15815
476440.0000   -5.77073
476480.0000   -5.46417
476520.0000   -4.51379
476560.0000   -6.19330
476600.0000   -4.73831
476640.0000   -4.86251
476680.0000   -4.74333
476720.0000   -5.18043
476760.0000   -4.95517
476800.0000   -4.82089
476840.0000   -4.86867
476880.0000   -4.95386
476920.0000   -5.47065
476960.0000   -5.56677
477000.0000   -4.95233
477040.0000   -4.78399
477080.0000   -5.74907
477120.0000   -5.41295
477160.0000   -4.59892
477200.0000   -5.33353
477240.0000   -4.95904
477280.0000   -5.27888
477320.0000   -4.84791
477360.0000   -5.26654
477400.0000   -5.16042
477440.0000   -5.68856
477480.0000   -5.11918
477520.0000   -5.21094
477560.0000   -3.78278
477600.0000   -5.55572
477640.0000   -4.82628
477680.0000   -5.54057
477720.0000   -5.48067
477760.0000   -5.18856
477800.0000   -5.93447
477840.0000   -5.49035
477880.0000   -5.80685
477920.0000   -4.97851
477960.0000   -5.05651
478000.0000   -5.49884
478040.0000   -5.04358
478080.0000   -5.08540
478120.0000   -5.68062
478160.0000   -5.29291
478200.0000   -4.93221
478240.0000   -4.73853
478280.0000   -5.51844
478320.0000   -5.16732
478360.0000   -4.85742
478400.0000   -4.63733
478440.0000   -4.73126
478480.0000   -4.96949
478520.0000   -4.79839
478560.0000   -5.03550
478600.0000   -5.03248
478640.0000   -5.43442
478680.0000   -5.11110
478720.0000   -4.87723
478760.0000   -4.13264
478800.0000   -5.41723
478840.0000   -4.48348
478880.0000   -5.17671
478920.0000   -4.77396
478960.0000   -4.93105
479000.0000   -5.55116
479040.0000   -5.26120
479080.0000   -5.39541
479120.0000   -4.62624
479160.0000   -4.76007
479200.0000   -5.01075
479240.0000   -4.93355
479280.0000   -5.20194
479320.0000   -5.25943
479360.0000   -6.02045
479400.0000   -5.22458
479440.0000   -5.58974
479480.0000   -6.21516
479520.0000   -5.98213
479560.0000   -6.57437
479600.0000   -5.82209
479640.0000   -5.53587
479680.0000   -4.76973
479720.0000   -5.88646
479760.0000   -6.73297
479800.0000   -6.12252
479840.0000   -6.09548
479880.0000   -5.18755
479920.0000   -5.97643
479960.0000   -5.56074
480000.0000   -5.35862
480040.0000   -5.22501
480080.0000   -5.10540
480120.0000   -5.26764
480160.0000   -5.59389
480200.0000   -4.75353
480240.0000   -4.43245
480280.0000   -3.76988
480320.0000   -5.79932
480360.0000   -6.22615
480400.0000   -6.31484
480440.0000   -5.54685
480480.0000   -5.38299
480520.0000   -5.79859
480560.0000   -5.51160
480600.0000   -5.47574
480640.0000   -5.08313
480680.0000   -6.28561
480720.0000   -5.88395
480760.0000   -5.92177
480800.0000   -5.95573
480840.0000   -6.08775
480880.0000   -5.90593
480920.0000   -5.68358
480960.0000   -4.80706
481000.0000   -5.10319
481040.0000   -4.90617
481080.0000   -4.76575
481120.0000   -4.53131
481160.0000   -5.82616
481200.0000   -5.84779
481240.0000   -5.74239
481280.0000   -6.39386
481320.0000   -6.18257
481360.0000   -5.64894
481400.0000   -5.76824
481440.0000   -5.82555
481480.0000   -5.91717
481520.0000   -5.62486
481560.0000   -5.22304
481600.0000   -4.57401
481640.0000   -4.88104
481680.0000   -5.50890
481720.0000   -5.52877
481760.0000   -4.63076
481800.0000   -5.47798
481840.0000   -5.40730
481880.0000   -5.22481
481920.0000   -5.05316
481960.0000   -4.59782
482000.0000   -5.21685
482040.0000   -4.60143
482080.0000   -5.11879
482120.0000   -5.09041
482160.0000   -5.30604
482200.0000   -5.06886
482240.0000   -5.84782
482280.0000   -5.40711
482320.0000   -5.90651
482360.0000   -6.12254
482400.0000   -6.17622
482440.0000   -5.56266
482480.0000   -5.84935
482520.0000   -5.20437
482560.0000   -5.83020
482600.0000   -7.56296
482640.0000   -5.95893
482680.0000   -5.48566
482720.0000   -5.53566
482760.0000   -6.21172
482800.0000   -5.49877
482840.0000   -5.47507
482880.0000   -5.55249
482920.0000   -5.15832
482960.0000   -6.63330
483000.0000   -4.99276
483040.0000   -6.28736
483080.0000   -5.18350
483120.0000   -6.10553
483160.0000   -4.57642
483200.0000   -5.96765
483240.0000   -5.57985
483280.0000   -5.31379
483320.0000   -6.64391
483360.0000   -5.44113
483400.0000   -5.22293
483440.0000   -5.50864
483480.0000   -5.69851
483520.0000   -5.23755
483560.0000   -5.88855
483600.0000   -5.83958
483640.0000   -5.46642
483680.0000   -5.79203
483720.0000   -5.24298
483760.0000   -4.71046
483800.0000   -5.81517
483840.0000   -5.19714
483880.0000   -5.51758
483920.0000   -4.67470
483960.0000   -5.02049
484000.0000   -4.91027
484040.0000   -6.02644
484080.0000   -5.90352
484120.0000   -5.67610
484160.0000   -4.75100
484200.0000   -5.45853
484240.0000   -5.97505
484280.0000   -5.20667
484320.0000   -5.37168
484360.0000   -4.66692
484400.0000   -5.22046
484440.0000   -5.16060
484480.0000   -5.41828
484520.0000   -5.15144
484560.0000   -5.13889
484600.0000   -5.53109
484640.0000   -4.76610
484680.0000   -4.79364
484720.0000   -5.29012
484760.0000   -4.95332
484800.0000   -5.30449
484840.0000   -4.91400
484880.0000   -4.22139
484920.0000   -5.10045
484960.0000   -4.45975
485000.0000   -3.96658
485040.0000   -5.17364
485080.0000   -5.16206
485120.0000   -5.37673
485160.0000   -4.38520
485200.0000   -5.53347
485240.0000   -5.25293
485280.0000   -6.38338
485320.0000   -5.45117
485360.0000   -5.43878
485400.0000   -5.41380
485440.0000   -5.14977
485480.0000   -5.34458
485520.0000   -5.20528
485560.0000   -5.69059
485600.0000   -4.96681
485640.0000   -5.31898
485680.0000   -6.02563
485720.0000   -6.12011
485760.0000   -5.60709
485800.0000   -5.32590
485840.0000   -5.10514
485880.0000   -5.35190
485920.0000   -5.66130
485960.0000   -5.39721
486000.0000   -5.07887
486040.0000   -4.80513
486080.0000   -5.25725
486120.0000   -4.60187
486160.0000   -5.47508
486200.0000   -5.59025
486240.0000   -5.01517
486280.0000   -5.04891
486320.0000   -6.20618
486360.0000   -5.52805
486400.0000   -5.55088
486440.0000   -5.48684
486480.0000   -5.34430
486520.0000   -5.24458
486560.0000   -5.10395
486600.0000   -5.55316
486640.0000   -3.97067
486680.0000   -5.23346
486720.0000   -5.23898
486760.0000   -5.01949
486800.0000   -4.38783
486840.0000   -4.97927
486880.0000   -5.02353
486920.0000   -5.35993
486960.0000   -5.83173
487000.0000   -5.75725
487040.0000   -5.29377
487080.0000   -5.59828
487120.0000   -5.22325
487160.0000   -5.05352
487200.0000   -5.63328
487240.0000   -5.48907
487280.0000   -4.68486
487320.0000   -5.19950
487360.0000   -5.33405
487400.0000   -5.00714
487440.0000   -5.66947
487480.0000   -6.22454
487520.0000   -5.85023
487560.0000   -5.48218
487600.0000   -4.56596
487640.0000   -4.46179
487680.0000   -4.65272
487720.0000   -5.35885
487760.0000   -5.15292
487800.0000   -4.50612
487840.0000   -5.54415
487880.0000   -4.52736
487920.0000   -4.66309
487960.0000   -4.51196
488000.0000   -4.40062
488040.0000   -4.48619
488080.0000   -4.55992
488120.0000   -4.65325
488160.0000   -5.00490
488200.0000   -5.92933
488240.0000   -5.43526
488280.0000   -4.23548
488320.0000   -4.50750
488360.0000   -5.79251
488400.0000   -5.85155
488440.0000   -5.38950
488480.0000   -4.39278
488520.0000   -5.13426
488560.0000   -4.23204
488600.0000   -5.30630
488640.0000   -5.39081
488680.0000   -5.06337
488720.0000   -4.92705
488760.0000   -5.78436
488800.0000   -5.61456
488840.0000   -5.59586
488880.0000   -4.67998
488920.0000   -4.89005
488960.0000   -4.49190
489000.0000   -5.06631
489040.0000   -4.82553
489080.0000   -4.51791
489120.0000   -5.34316
489160.0000   -5.48355
489200.0000   -5.02517
489240.0000   -4.65569
489280.0000   -4.83943
489320.0000   -5.10466
489360.0000   -5.46955
489400.0000   -5.80538
489440.0000   -5.17618
489480.0000   -4.97056
489520.0000   -5.05866
489560.0000   -5.68633
489600.0000   -5.75181
489640.0000   -6.23185
489680.0000   -5.06838
489720.0000   -5.25366
489760.0000   -5.60070
489800.0000   -4.74154
489840.0000   -5.48377
489880.0000   -5.92622
489920.0000   -4.96893
489960.0000   -5.38621
490000.0000   -4.70012
490040.0000   -5.18331
490080.0000   -4.55986
490120.0000   -5.36847
490160.0000   -5.29551
490200.0000   -5.36212
490240.0000   -5.74696
490280.0000   -5.53455
490320.0000   -5.73569
490360.0000   -6.22021
490400.0000   -5.24374
490440.0000   -5.53493
490480.0000   -4.86376
490520.0000   -4.67136
490560.0000   -5.35208
490600.0000   -4.22929
490640.0000   -4.68440
490680.0000   -5.07595
490720.0000   -5.36828
490760.0000   -4.47650
490800.0000   -4.97483
490840.0000   -4.65657
490880.0000   -5.13609
490920.0000   -4.83043
490960.0000   -5.23862
491000.0000   -5.21698
491040.0000   -5.04992
491080.0000   -4.48622
491120.0000   -4.54125
491160.0000   -5.32903
491200.0000   -4.79144
491240.0000   -4.66506
491280.0000   -4.88890
491320.0000   -5.50033
491360.0000   -5.44794
491400.0000   -5.71153
491440.0000   -6.05001
491480.0000   -5.83775
491520.0000   -5.07752
491560.0000   -5.14559
491600.0000   -6.25296
491640.0000   -5.86870
491680.0000   -5.37908
491720.0000   -4.85675
491760.0000   -4.67830
491800.0000   -5.74935
491840.0000   -5.27931
491880.0000   -5.25911
491920.0000   -4.92638
491960.0000   -4.76917
492000.0000   -6.01029
492040.0000   -4.55558
492080.0000   -4.77991
492120.0000   -4.81614
492160.0000   -5.14709
492200.0000   -4.22327
492240.0000   -5.14583
492280.0000   -4.79618
492320.0000   -4.64766
492360.0000   -4.73418
492400.0000   -4.54627
492440.0000   -5.30369
492480.0000   -4.97191
492520.0000   -4.51221
492560.0000   -5.93898
492600.0000   -4.92752
492640.0000   -5.68610
492680.0000   -4.40097
492720.0000   -4.29659
492760.0000   -3.33657
492800.0000   -3.09304
492840.0000   -4.06396
492880.0000   -4.53136
492920.0000   -4.50008
492960.0000   -4.66372
493000.0000   -4.86598
493040.0000   -4.39975
493080.0000   -4.10102
493120.0000   -3.83403
493160.0000   -3.76635
493200.0000   -3.82340
493240.0000   -4.06713
493280.0000   -4.14075
493320.0000   -4.61695
493360.0000   -4.03916
493400.0000   -4.25917
493440.0000   -3.87697
493480.0000   -3.24662
493520.0000   -4.31368
493560.0000   -4.35888
493600.0000   -4.46319
493640.0000   -3.91313
493680.0000   -3.93678
493720.0000   -3.53282
493760.0000   -4.75850
493800.0000   -4.88674
493840.0000   -4.20414
493880.0000   -4.28442
493920.0000   -3.77140
493960.0000   -3.86106
494000.0000   -4.27859
494040.0000   -4.46988
494080.0000   -4.48570
494120.0000   -4.83972
494160.0000   -4.14959
494200.0000   -4.18516
494240.0000   -4.37331
494280.0000   -4.12279
494320.0000   -4.77246
494360.0000   -4.18500
494400.0000   -5.08947
494440.0000   -4.57853
494480.0000   -5.05234
494520.0000   -5.11420
494560.0000   -5.38181
494600.0000   -5.51561
494640.0000   -4.29575
494680.0000   -5.05160
494720.0000   -6.33332
494760.0000   -5.90177
494800.0000   -6.00568
494840.0000   -5.73878
494880.0000   -5.12868
494920.0000   -5.87482
494960.0000   -6.61914
495000.0000   -4.88517
495040.0000   -5.90182
495080.0000   -5.50994
495120.0000   -5.73114
495160.0000   -4.79435
495200.0000   -4.84018
495240.0000   -5.35232
495280.0000   -5.63813
495320.0000   -5.39528
495360.0000   -5.11253
495400.0000   -6.13862
495440.0000   -5.99661
495480.0000   -5.58441
495520.0000   -5.46614
495560.0000   -5.75495
495600.0000   -5.50811
495640.0000   -5.78160
495680.0000   -5.88312
495720.0000   -5.58728
495760.0000   -6.21344
495800.0000   -6.03590
495840.0000   -6.44877
495880.0000   -6.08644
495920.0000   -6.02131
495960.0000   -5.72866
496000.0000   -6.46848
496040.0000   -7.00738
496080.0000   -6.17686
496120.0000   -5.70533
496160.0000   -6.43470
496200.0000   -5.84324
496240.0000   -5.36652
496280.0000   -5.36222
496320.0000   -5.84672
496360.0000   -4.92112
496400.0000   -6.33615
496440.0000   -6.49544
496480.0000   -5.11543
496520.0000   -4.57541
496560.0000   -5.15727
496600.0000   -5.18918
496640.0000   -5.20210
496680.0000   -4.73802
496720.0000   -5.27975
496760.0000   -5.96721
496800.0000   -6.28814
496840.0000   -5.15900
496880.0000   -4.99548
496920.0000   -5.09667
496960.0000   -5.45632
497000.0000   -4.75666
497040.0000   -4.77346
497080.0000   -5.28500
497120.0000   -5.57665
497160.0000   -5.05653
497200.0000   -5.01030
497240.0000   -5.50585
497280.0000   -5.28629
497320.0000   -5.42006
497360.0000   -5.64418
497400.0000   -5.48601
497440.0000   -4.90644
497480.0000   -5.07522
497520.0000   -5.14572
497560.0000   -5.08264
497600.0000   -4.37737
497640.0000   -4.45864
497680.0000   -4.57478
497720.0000   -5.23666
497760.0000   -4.85643
497800.0000   -5.81310
497840.0000   -5.27358
497880.0000   -4.70959
497920.0000   -5.52673
497960.0000   -5.21421
498000.0000   -5.44986
498040.0000   -5.43973
498080.0000   -5.72644
498120.0000   -5.80301
498160.0000   -6.32061
498200.0000   -5.53097
498240.0000   -5.68790
498280.0000   -5.47858
498320.0000   -6.06656
498360.0000   -6.24970
498400.0000   -6.18102
498440.0000   -5.88984
498480.0000   -6.02229
498520.0000   -5.40354
498560.0000   -5.45701
498600.0000   -5.74532
498640.0000   -5.09513
498680.0000   -6.46204
498720.0000   -5.63331
498760.0000   -5.42548
498800.0000   -5.78906
498840.0000   -5.94298
498880.0000   -6.24688
498920.0000   -5.43334
498960.0000   -4.70574
499000.0000   -5.94181
499040.0000   -4.67852
499080.0000   -4.15692
499120.0000   -4.91220
499160.0000   -3.61368
499200.0000   -5.41159
499240.0000   -4.72502
499280.0000   -5.75743
499320.0000   -5.33892
499360.0000   -4.87415
499400.0000   -5.41058
499440.0000   -5.79940
499480.0000   -5.12973
499520.0000   -5.44466
499560.0000   -5.68841
499600.0000   -4.35650
499640.0000   -4.54926
499680.0000   -4.40456
499720.0000   -4.63052
499760.0000   -5.07939
499800.0000   -5.30527
499840.0000   -4.38349
499880.0000   -5.20279
499920.0000   -4.77649
499960.0000   -4.45249
500000.0000   -5.05183
500040.0000   -5.04082
500080.0000   -4.87218
500120.0000   -4.90882
500160.0000   -5.81597
500200.0000   -5.44404
500240.0000   -5.60970
500280.0000   -6.73516
500320.0000   -6.96609
500360.0000   -5.59504
500400.0000   -6.05318
500440.0000   -5.46779
500480.0000   -6.59353
500520.0000   -5.63944
500560.0000   -6.03033
500600.0000   -5.77780
500640.0000   -5.82481
500680.0000   -5.94050
500720.0000   -5.91558
500760.0000   -5.50599
500800.0000   -5.02293
500840.0000   -5.19544
500880.0000   -6.05939
500920.0000   -5.36904
500960.0000   -4.66748
501000.0000   -4.58974
501040.0000   -5.97726
501080.0000   -5.58392
501120.0000   -6.57632
501160.0000   -6.37199
501200.0000   -6.49383
501240.0000   -7.81944
501280.0000   -7.26980
501320.0000   -6.56992
501360.0000   -6.12619
501400.0000   -6.17918
501440.0000   -6.52347
501480.0000   -5.35982
501520.0000   -5.44572
501560.0000   -6.19374
501600.0000   -6.27120
501640.0000   -5.71290
501680.0000   -6.89168
501720.0000   -5.85396
501760.0000   -6.47405
501800.0000   -5.30728
501840.0000   -5.81798
501880.0000   -5.89708
501920.0000   -6.08833
501960.0000   -5.14893
502000.0000   -6.05363
502040.0000   -5.04762
502080.0000   -5.61101
502120.0000   -5.43513
502160.0000   -5.34900
502200.0000   -5.17121
502240.0000   -5.38392
502280.0000   -5.28867
502320.0000   -5.27293
502360.0000   -4.94851
502400.0000   -5.40033
502440.0000   -5.81743
502480.0000   -5.48391
502520.0000   -6.32278
502560.0000   -5.88814
502600.0000   -5.89302
502640.0000   -5.57800
502680.0000   -5.58853
502720.0000   -5.65252
502760.0000   -5.84363
502800.0000   -6.12192
502840.0000   -5.83046
502880.0000   -6.71468
502920.0000   -4.13091
502960.0000   -6.31695
503000.0000   -6.48794
503040.0000   -5.66678
503080.0000   -6.05495
503120.0000   -5.97023
503160.0000   -5.85395
503200.0000   -5.45616
503240.0000   -5.20939
503280.0000   -5.76020
503320.0000   -5.61636
503360.0000   -5.98455
503400.0000   -5.67274
503440.0000   -6.53260
503480.0000   -6.48085
503520.0000   -6.42683
503560.0000   -6.19620
503600.0000   -5.77091
503640.0000   -6.95246
503680.0000   -6.06335
503720.0000   -6.45863
503760.0000   -5.61256
503800.0000   -6.68546
503840.0000   -6.20994
503880.0000   -5.79548
503920.0000   -6.03412
503960.0000   -6.52305
504000.0000   -5.95509
504040.0000   -6.52238
504080.0000   -6.59499
504120.0000   -5.50108
504160.0000   -5.60560
504200.0000   -5.24099
504240.0000   -5.47491
504280.0000   -5.84512
504320.0000   -7.05154
504360.0000   -5.48635
504400.0000   -5.77940
504440.0000   -5.85314
504480.0000   -6.59691
504520.0000   -5.75200
504560.0000   -6.42146
504600.0000   -5.27919
504640.0000   -5.68490
504680.0000   -6.10987
504720.0000   -6.62956
504760.0000   -5.99560
504800.0000   -6.04210
504840.0000   -5.04545
504880.0000   -4.66482
504920.0000   -5.68823
504960.0000   -4.40409
505000.0000   -4.27792
505040.0000   -4.40316
505080.0000   -4.93786
505120.0000   -4.60694
505160.0000   -5.09539
505200.0000   -4.58752
505240.0000   -4.21739
505280.0000   -3.89822
505320.0000   -4.04441
505360.0000   -5.14037
505400.0000   -5.50367
505440.0000   -4.87095
505480.0000   -5.65984
505520.0000   -5.09078
505560.0000   -4.86857
505600.0000   -5.00409
505640.0000   -3.96142
505680.0000   -4.57431
505720.0000   -4.21666
505760.0000   -4.71507
505800.0000   -3.63967
505840.0000   -3.88874
505880.0000   -3.31597
505920.0000   -3.88879
505960.0000   -3.97498
506000.0000   -3.82388
506040.0000   -4.09332
506080.0000   -3.82268
506120.0000   -5.03593
506160.0000   -4.96288
506200.0000   -5.15945
506240.0000   -5.09569
506280.0000   -5.35517
506320.0000   -4.90595
506360.0000   -5.10162
506400.0000   -5.02346
506440.0000   -4.69319
506480.0000   -4.44650
506520.0000   -5.10437
506560.0000   -5.68829
506600.0000   -4.97380
506640.0000   -5.10897
506680.0000   -5.53049
506720.0000   -5.00012
506760.0000   -4.91447
506800.0000   -4.51124
506840.0000   -5.29618
506880.0000   -4.93971
506920.0000   -4.88481
506960.0000   -5.07536
507000.0000   -5.59978
507040.0000   -5.47076
507080.0000   -4.41557
507120.0000   -5.39731
507160.0000   -5.24039
507200.0000   -4.73348
507240.0000   -5.77058
507280.0000   -5.84703
507320.0000   -5.27199
507360.0000   -5.27966
507400.0000   -5.81843
507440.0000   -5.57559
507480.0000   -5.37796
507520.0000   -5.07502
507560.0000   -5.59662
507600.0000   -5.35065
507640.0000   -4.74563
507680.0000   -4.88531
507720.0000   -4.98009
507760.0000   -4.71876
507800.0000   -4.39042
507840.0000   -5.01130
507880.0000   -4.27597
507920.0000   -4.54121
507960.0000   -5.05645
508000.0000   -5.28149
508040.0000   -4.97463
508080.0000   -4.99152
508120.0000   -4.62642
508160.0000   -4.81589
508200.0000   -5.07481
508240.0000   -4.94565
508280.0000   -4.22567
508320.0000   -5.00683
508360.0000   -4.98868
508400.0000   -4.05200
508440.0000   -4.34562
508480.0000   -5.52964
508520.0000   -5.12095
508560.0000   -4.69029
508600.0000   -4.82284
508640.0000   -4.41932
508680.0000   -4.04017
508720.0000   -3.86965
508760.0000   -3.93691
508800.0000   -4.05239
508840.0000   -4.95584
508880.0000   -4.45003
508920.0000   -5.32873
508960.0000   -5.17459
509000.0000   -4.86552
509040.0000   -4.38322
509080.0000   -5.13851
509120.0000   -5.37547
509160.0000   -4.76914
509200.0000   -3.92218
509240.0000   -5.05205
509280.0000   -6.06712
509320.0000   -5.12661
509360.0000   -4.90689
509400.0000   -5.35212
509440.0000   -5.90319
509480.0000   -4.57510
509520.0000   -6.10467
509560.0000   -5.80322
509600.0000   -6.07292
509640.0000   -5.78454
509680.0000   -6.91487
509720.0000   -6.20217
509760.0000   -6.22546
509800.0000   -5.19679
509840.0000   -5.35682
509880.0000   -5.11655
509920.0000   -5.68008
509960.0000   -5.00908
510000.0000   -5.11259
510040.0000   -5.18279
510080.0000   -5.34521
510120.0000   -5.23959
510160.0000   -5.24638
510200.0000   -5.60278
510240.0000   -5.15790
510280.0000   -5.63282
510320.0000   -5.04203
510360.0000   -5.30698
510400.0000   -5.60049
510440.0000   -5.09617
510480.0000   -4.55032
510520.0000   -4.53052
510560.0000   -4.91766
510600.0000   -4.88395
510640.0000   -4.80772
510680.0000   -5.32783
510720.0000   -5.02977
510760.0000   -5.59649
510800.0000   -5.09609
510840.0000   -5.54839
510880.0000   -5.81761
510920.0000   -5.12099
510960.0000   -7.12982
511000.0000   -5.38660
511040.0000   -5.52237
511080.0000   -5.49280
511120.0000   -5.60191
511160.0000   -5.42424
511200.0000   -6.24444
511240.0000   -5.03329
511280.0000   -5.45013
511320.0000   -4.27124
511360.0000   -6.44039
511400.0000   -6.18272
511440.0000   -6.47605
511480.0000   -5.10796
511520.0000   -6.02313
511560.0000   -5.35320
511600.0000   -5.15077
511640.0000   -4.92263
511680.0000   -4.70587
511720.0000   -4.49311
511760.0000   -4.79605
511800.0000   -5.06108
511840.0000   -5.58507
511880.0000   -4.42109
511920.0000   -4.02588
511960.0000   -4.56306
512000.0000   -4.89873
512040.0000   -5.55598
512080.0000   -4.66932
512120.0000   -5.31712
512160.0000   -6.27141
512200.0000   -6.53274
512240.0000   -5.62474
512280.0000   -5.45133
512320.0000   -5.77392
512360.0000   -5.29712
512400.0000   -5.62182
512440.0000   -7.56345
512480.0000   -5.98082
512520.0000   -6.05694
512560.0000   -5.56969
512600.0000   -6.01858
512640.0000   -6.10700
512680.0000   -5.94355
512720.0000   -5.93683
512760.0000   -5.81314
512800.0000   -5.79051
512840.0000   -5.24579
512880.0000   -5.57168
512920.0000   -5.61452
512960.0000   -6.23827
513000.0000   -5.36631
513040.0000   -5.31641
513080.0000   -5.07044
513120.0000   -4.59938
513160.0000   -5.35884
513200.0000   -5.48346
513240.0000   -5.31653
513280.0000   -5.61616
513320.0000   -4.66486
513360.0000   -5.36898
513400.0000   -4.32288
513440.0000   -4.33899
513480.0000   -5.02679
513520.0000   -4.85173
513560.0000   -4.59285
513600.0000   -4.92056
513640.0000   -6.24915
513680.0000   -5.41019
513720.0000   -5.91424
513760.0000   -6.21279
513800.0000   -4.80448
513840.0000   -4.34631
513880.0000   -4.51845
513920.0000   -4.73480
513960.0000   -5.12618
514000.0000   -6.38690
514040.0000   -5.75098
514080.0000   -5.93763
514120.0000   -5.27266
514160.0000   -6.43621
514200.0000   -5.41403
514240.0000   -5.72706
514280.0000   -5.05455
514320.0000   -4.96020
514360.0000   -5.44334
514400.0000   -5.21393
514440.0000   -5.51638
514480.0000   -5.54462
514520.0000   -5.28383
514560.0000   -5.28684
514600.0000   -5.73118
514640.0000   -5.43235
514680.0000   -5.68299
514720.0000   -5.26948
514760.0000   -5.08499
514800.0000   -5.51698
514840.0000   -4.75380
514880.0000   -4.74026
514920.0000   -5.34956
514960.0000   -6.24492
515000.0000   -5.12990
515040.0000   -5.85347
515080.0000   -6.11623
515120.0000   -6.67273
515160.0000   -5.31128
515200.0000   -5.73004
515240.0000   -4.87297
515280.0000   -4.95231
515320.0000   -5.06865
515360.0000   -4.56558
515400.0000   -4.66750
515440.0000   -4.12621
515480.0000   -4.43302
515520.0000   -4.71712
515560.0000   -5.21699
515600.0000   -4.98391
515640.0000   -5.08099
515680.0000   -5.39405
515720.0000   -5.34130
515760.0000   -4.65777
515800.0000   -4.13174
515840.0000   -4.39179
515880.0000   -4.89361
515920.0000   -4.94591
515960.0000   -4.38501
516000.0000   -4.02083
516040.0000   -5.79002
516080.0000   -4.91395
516120.0000   -5.09817
516160.0000   -4.75393
516200.0000   -4.98749
516240.0000   -4.89762
516280.0000   -4.85678
516320.0000   -6.24437
516360.0000   -5.57330
516400.0000   -4.65223
516440.0000   -5.28550
516480.0000   -4.52224
516520.0000   -4.68969
516560.0000   -5.08859
516600.0000   -5.79538
516640.0000   -4.67714
516680.0000   -4.69014
516720.0000   -4.79999
516760.0000   -5.14749
516800.0000   -4.59124
516840.0000   -3.66479
516880.0000   -4.07164
516920.0000   -3.27692
516960.0000   -4.47023
517000.0000   -4.34384
517040.0000   -4.21042
517080.0000   -4.52495
517120.0000   -3.60356
517160.0000   -5.21099
517200.0000   -4.69544
517240.0000   -5.35663
517280.0000   -5.96382
517320.0000   -5.40378
517360.0000   -5.31934
517400.0000   -5.12858
517440.0000   -5.32264
517480.0000   -4.28436
517520.0000   -3.73671
517560.0000   -4.99125
517600.0000   -5.50851
517640.0000   -4.61722
517680.0000   -4.77288
517720.0000   -5.31524
517760.0000   -4.93005
517800.0000   -4.67901
517840.0000   -4.83662
517880.0000   -5.71228
517920.0000   -5.86872
517960.0000   -5.71821
518000.0000   -5.65785
518040.0000   -5.43771
518080.0000   -5.21758
518120.0000   -4.87250
518160.0000   -4.56514
518200.0000   -5.20324
518240.0000   -5.00619
518280.0000   -5.64953
518320.0000   -5.21378
518360.0000   -5.64629
518400.0000   -6.00381
518440.0000   -5.15319
518480.0000   -4.61422
518520.0000   -4.10019
518560.0000   -4.92946
518600.0000   -5.30404
518640.0000   -4.70411
518680.0000   -4.00907
518720.0000   -4.75308
518760.0000   -4.34703
518800.0000   -4.99979
518840.0000   -4.20326
518880.0000   -5.58199
518920.0000   -5.19856
518960.0000   -5.15851
519000.0000   -4.66392
519040.0000   -5.22590
519080.0000   -4.93256
519120.0000   -4.61188
519160.0000   -4.00118
519200.0000   -5.59266
519240.0000   -4.67804
519280.0000   -4.34968
519320.0000   -4.98063
519360.0000   -3.94957
519400.0000   -4.75321
519440.0000   -5.68480
519480.0000   -4.30747
519520.0000   -4.57486
519560.0000   -4.67243
519600.0000   -5.29676
519640.0000   -4.16817
519680.0000   -5.07466
519720.0000   -5.24665
519760.0000   -4.95693
519800.0000   -5.21079
519840.0000   -4.53202
519880.0000   -4.85957
519920.0000   -5.93242
519960.0000   -5.15923
520000.0000   -5.57807
520040.0000   -5.05440
520080.0000   -5.19688
520120.0000   -5.24946
520160.0000   -5.33590
520200.0000   -5.52244
520240.0000   -5.43072
520280.0000   -5.44600
520320.0000   -6.55171
520360.0000   -6.89451
520400.0000   -6.21531
520440.0000   -5.64162
520480.0000   -6.23197
520520.0000   -5.81824
520560.0000   -5.62354
520600.0000   -5.96482
520640.0000   -5.35182
520680.0000   -5.65902
520720.0000   -5.27085
520760.0000   -5.01141
520800.0000   -5.28558
520840.0000   -4.82367
520880.0000   -5.03690
520920.0000   -4.73432
520960.0000   -4.09850
521000.0000   -4.58702
521040.0000   -4.09538
521080.0000   -4.48454
521120.0000   -4.28469
521160.0000   -4.69656
521200.0000   -5.16814
521240.0000   -4.42262
521280.0000   -4.59207
521320.0000   -4.19064
521360.0000   -4.03500
521400.0000   -5.05691
521440.0000   -5.07004
521480.0000   -5.56801
521520.0000   -5.13335
521560.0000   -5.09768
521600.0000   -4.92405
521640.0000   -3.87456
521680.0000   -5.24709
521720.0000   -5.15945
521760.0000   -4.88797
521800.0000   -5.04799
521840.0000   -4.94262
521880.0000   -5.12993
521920.0000   -5.08375
521960.0000   -4.34280
522000.0000   -3.92085
522040.0000   -3.62267
522080.0000   -4.91526
522120.0000   -4.57468
522160.0000   -3.27927
522200.0000   -3.86648
522240.0000   -3.84766
522280.0000   -4.49616
522320.0000   -4.43081
522360.0000   -5.01121
522400.0000   -5.78544
522440.0000   -4.99380
522480.0000   -4.93800
522520.0000   -5.44742
522560.0000   -5.22449
522600.0000   -4.49484
522640.0000   -4.52805
522680.0000   -4.78699
522720.0000   -5.38001
522760.0000   -5.61918
522800.0000   -5.09563
522840.0000   -4.47881
522880.0000   -4.26975
522920.0000   -4.50219
522960.0000   -3.45446
523000.0000   -4.32694
523040.0000   -3.59199
523080.0000   -5.21641
523120.0000   -4.96559
523160.0000   -5.97680
523200.0000   -5.97935
523240.0000   -5.20125
523280.0000   -5.63291
523320.0000   -6.20837
523360.0000   -6.02096
523400.0000   -5.99145
523440.0000   -6.06440
523480.0000   -6.57351
523520.0000   -6.70084
523560.0000   -6.60094
523600.0000   -6.49108
523640.0000   -5.88872
523680.0000   -5.95212
523720.0000   -4.58779
523760.0000   -6.55323
523800.0000   -5.55760
523840.0000   -4.53496
523880.0000   -5.20696
523920.0000   -5.63724
523960.0000   -5.41496
524000.0000   -5.42300
524040.0000   -5.45448
524080.0000   -5.36207
524120.0000   -5.44655
524160.0000   -5.90687
524200.0000   -5.47177
524240.0000   -6.06162
524280.0000   -5.36475
524320.0000   -6.02629
524360.0000   -6.40292
524400.0000   -5.04050
524440.0000   -4.72935
524480.0000   -5.12344
524520.0000   -4.90826
524560.0000   -4.25119
524600.0000   -4.52796
524640.0000   -4.39689
524680.0000   -3.94029
524720.0000   -3.55539
524760.0000   -3.98043
524800.0000   -4.53427
524840.0000   -4.20511
524880.0000   -4.39557
524920.0000   -3.39832
524960.0000   -4.44624
525000.0000   -5.09279
525040.0000   -4.74383
525080.0000   -4.60792
525120.0000   -4.53351
525160.0000   -5.14099
525200.0000   -4.45928
525240.0000   -5.79818
525280.0000   -6.21390
525320.0000   -5.49064
525360.0000   -5.25727
525400.0000   -5.26652
525440.0000   -4.95032
525480.0000   -4.69560
525520.0000   -4.55762
525560.0000   -4.22961
525600.0000   -5.29090
525640.0000   -5.47246
525680.0000   -4.82875
525720.0000   -6.01809
525760.0000   -5.58291
525800.0000   -5.60173
525840.0000   -5.51427
525880.0000   -5.23781
525920.0000   -4.72898
525960.0000   -4.71934
526000.0000   -4.44237
526040.0000   -5.26344
526080.0000   -5.06233
526120.0000   -4.94495
526160.0000   -5.46169
526200.0000   -5.05689
526240.0000   -5.03311
526280.0000   -5.62876
526320.0000   -4.54500
526360.0000   -5.66286
526400.0000   -6.17470
526440.0000   -5.42424
526480.0000   -4.96545
526520.0000   -5.48181
526560.0000   -5.59267
526600.0000   -4.68852
526640.0000   -5.01647
526680.0000   -4.37512
526720.0000   -4.97745
526760.0000   -5.15575
526800.0000   -5.39530
526840.0000   -5.11167
526880.0000   -5.73295
526920.0000   -4.37085
526960.0000   -5.47656
527000.0000   -5.48145
527040.0000   -5.20171
527080.0000   -4.80873
527120.0000   -4.38915
527160.0000   -4.98461
527200.0000   -4.71158
527240.0000   -4.68598
527280.0000   -5.75349
527320.0000   -5.28284
527360.0000   -4.82070
527400.0000   -5.29984
527440.0000   -4.58730
527480.0000   -5.21574
527520.0000   -5.57082
527560.0000   -5.23043
527600.0000   -4.77901
527640.0000   -5.29377
527680.0000   -5.99693
527720.0000   -4.81149
527760.0000   -4.36475
527800.0000   -5.00468
527840.0000   -4.27158
527880.0000   -4.89644
527920.0000   -5.45639
527960.0000   -5.68144
528000.0000   -5.11020
528040.0000   -4.93244
528080.0000   -4.98485
528120.0000   -4.69573
528160.0000   -4.72971
528200.0000   -4.95552
528240.0000   -4.75680
528280.0000   -4.58007
528320.0000   -5.44860
528360.0000   -5.33247
528400.0000   -5.35325
528440.0000   -6.07485
528480.0000   -5.20342
528520.0000   -5.19070
528560.0000   -6.06896
528600.0000   -5.23827
528640.0000   -5.98831
528680.0000   -5.20948
528720.0000   -5.19393
528760.0000   -4.26285
528800.0000   -5.54562
528840.0000   -5.34985
528880.0000   -5.23477
528920.0000   -5.51539
528960.0000   -5.63221
529000.0000   -3.93100
529040.0000   -3.98839
529080.0000   -3.98603
529120.0000   -5.09327
529160.0000   -4.18550
529200.0000   -4.93928
529240.0000   -5.15198
529280.0000   -4.27274
529320.0000   -3.87676
529360.0000   -4.75303
529400.0000   -4.89963
529440.0000   -5.35712
529480.0000   -4.15064
529520.0000   -5.30521
529560.0000   -5.39567
529600.0000   -4.82421
529640.0000   -4.81942
529680.0000   -4.25724
529720.0000   -5.01548
529760.0000   -4.97699
529800.0000   -4.82803
529840.0000   -5.71180
529880.0000   -5.39929
529920.0000   -4.40870
529960.0000   -5.04744
530000.0000   -5.27265
530040.0000   -4.84188
530080.0000   -4.23106
530120.0000   -4.61419
530160.0000   -4.35465
530200.0000   -5.00066
530240.0000   -5.20659
530280.0000   -5.33382
530320.0000   -5.40858
530360.0000   -5.75933
530400.0000   -4.75249
530440.0000   -4.93210
530480.0000   -5.43670
530520.0000   -5.66029
530560.0000   -5.35060
530600.0000   -6.07783
530640.0000   -6.20330
530680.0000   -5.05737
530720.0000   -5.19246
530760.0000   -5.43973
530800.0000   -5.05141
530840.0000   -4.84252
530880.0000   -4.70146
530920.0000   -4.93666
530960.0000   -5.14907
531000.0000   -5.43772
531040.0000   -5.20461
531080.0000   -5.48776
531120.0000   -5.33760
531160.0000   -5.72029
531200.0000   -5.56367
531240.0000   -5.92653
531280.0000   -6.45219
531320.0000   -4.97698
531360.0000   -5.20112
531400.0000   -5.23307
531440.0000   -6.41318
531480.0000   -6.36178
531520.0000   -5.66479
531560.0000   -6.18207
531600.0000   -6.24025
531640.0000   -5.44929
531680.0000   -5.48397
531720.0000   -4.71041
531760.0000   -5.15748
531800.0000   -5.63177
531840.0000   -5.77923
531880.0000   -4.66681
531920.0000   -4.04811
531960.0000   -5.60855
532000.0000   -5.03788
532040.0000   -5.45661
532080.0000   -5.96792
532120.0000   -5.32044
532160.0000   -4.46615
532200.0000   -5.14751
532240.0000   -4.82540
532280.0000   -5.28555
532320.0000   -4.83394
532360.0000   -5.82333
532400.0000   -5.18655
532440.0000   -4.86661
532480.0000   -5.71369
532520.0000   -6.25710
532560.0000   -5.51871
532600.0000   -6.10318
532640.0000   -5.16461
532680.0000   -4.86957
532720.0000   -4.73293
532760.0000   -4.27680
532800.0000   -4.95223
532840.0000   -4.72725
532880.0000   -5.25632
532920.0000   -5.95837
532960.0000   -4.15794
533000.0000   -4.82129
533040.0000   -4.57148
533080.0000   -4.04682
533120.0000   -4.39972
533160.0000   -4.04489
533200.0000   -3.86614
533240.0000   -3.58229
533280.0000   -4.24480
533320.0000   -4.11826
533360.0000   -4.44201
533400.0000   -4.44650
533440.0000   -4.02902
533480.0000   -4.78518
533520.0000   -4.24824
533560.0000   -4.31783
533600.0000   -5.11655
533640.0000   -4.18642
533680.0000   -5.22879
533720.0000   -5.57108
533760.0000   -5.34027
533800.0000   -5.28878
533840.0000   -5.03805
533880.0000   -4.44291
533920.0000   -4.06482
533960.0000   -4.45801
534000.0000   -4.56455
534040.0000   -4.23631
534080.0000   -4.88980
534120.0000   -5.45240
534160.0000   -5.05832
534200.0000   -5.13964
534240.0000   -5.35784
534280.0000   -4.37396
534320.0000   -5.33995
534360.0000   -4.88185
534400.0000   -4.86034
534440.0000   -5.30588
534480.0000   -4.73083
534520.0000   -5.93857
534560.0000   -4.34306
534600.0000   -3.93280
534640.0000   -4.24591
534680.0000   -4.56524
534720.0000   -4.84278
534760.0000   -4.69510
534800.0000   -5.61184
534840.0000   -5.17078
534880.0000   -5.08645
534920.0000   -4.42759
534960.0000   -4.22632
535000.0000   -5.20150
535040.0000   -4.43468
535080.0000   -5.33848
535120.0000   -5.06022
535160.0000   -5.88926
535200.0000   -4.33620
535240.0000   -4.23987
535280.0000   -5.50514
535320.0000   -5.45690
535360.0000   -4.90186
535400.0000   -5.42981
535440.0000   -5.57510
535480.0000   -4.38012
535520.0000   -4.83277
535560.0000   -5.46992
535600.0000   -5.15361
535640.0000   -5.30977
535680.0000   -3.96841
535720.0000   -4.81246
535760.0000   -5.47207
535800.0000   -4.55484
535840.0000   -3.70602
535880.0000   -3.93530
535920.0000   -4.09715
535960.0000   -5.18667
536000.0000   -4.81995
536040.0000   -4.32525
536080.0000   -4.15568
536120.0000   -4.55605
536160.0000   -5.23355
536200.0000   -5.11803
536240.0000   -5.60272
536280.0000   -4.99043
536320.0000   -5.18404
536360.0000   -5.15140
536400.0000   -3.92186
536440.0000   -4.11822
536480.0000   -4.18416
536520.0000   -5.14877
536560.0000   -5.02079
536600.0000   -4.29687
536640.0000   -5.86845
536680.0000   -5.65686
536720.0000   -5.99442
536760.0000   -5.85431
536800.0000   -6.29974
536840.0000   -5.13662
536880.0000   -5.67748
536920.0000   -5.27599
536960.0000   -4.65603
537000.0000   -5.18005
537040.0000   -5.31741
537080.0000   -4.88837
537120.0000   -4.77783
537160.0000   -5.43315
537200.0000   -6.27161
537240.0000   -5.76464
537280.0000   -5.54451
537320.0000   -4.54970
537360.0000   -5.10833
537400.0000   -5.42666
537440.0000   -5.53899
537480.0000   -4.77446
537520.0000   -5.57497
537560.0000   -4.51116
537600.0000   -5.35762
537640.0000   -4.76437
537680.0000   -4.63766
537720.0000   -4.80120
537760.0000   -4.79225
537800.0000   -5.26667
537840.0000   -5.45288
537880.0000   -4.98421
537920.0000   -5.30960
537960.0000   -4.72832
538000.0000   -5.12116
538040.0000   -4.63878
538080.0000   -4.76118
538120.0000   -4.88020
538160.0000   -4.73905
538200.0000   -5.05041
538240.0000   -5.05923
538280.0000   -4.91043
538320.0000   -4.36779
538360.0000   -3.55078
538400.0000   -3.23915
538440.0000   -4.23688
538480.0000   -4.33365
538520.0000   -4.04157
538560.0000   -4.85788
538600.0000   -5.19491
538640.0000   -4.83707
538680.0000   -5.53300
538720.0000   -5.42068
538760.0000   -4.78137
538800.0000   -4.69696
538840.0000   -5.00227
538880.0000   -5.66351
538920.0000   -5.23710
538960.0000   -4.87363
539000.0000   -5.19973
539040.0000   -4.82257
539080.0000   -4.91048
539120.0000   -5.56107
539160.0000   -5.08125
539200.0000   -5.07643
539240.0000   -6.47743
539280.0000   -4.90718
539320.0000   -5.51237
539360.0000   -5.08422
539400.0000   -4.68786
539440.0000   -5.39071
539480.0000   -5.26354
539520.0000   -4.37229
539560.0000   -4.87607
539600.0000   -5.46709
539640.0000   -4.84987
539680.0000   -4.62308
539720.0000   -4.04827
539760.0000   -4.59512
539800.0000   -5.23232
539840.0000   -4.64462
539880.0000   -4.06185
539920.0000   -4.69819
539960.0000   -3.99285
540000.0000   -3.70039
540040.0000   -3.67798
540080.0000   -4.31670
540120.0000   -3.72173
540160.0000   -4.03256
540200.0000   -3.13956
540240.0000   -4.29466
540280.0000   -4.48847
540320.0000   -2.64012
540360.0000   -4.30334
540400.0000   -4.29654
540440.0000   -3.09434
540480.0000   -3.21298
540520.0000   -3.61850
540560.0000   -4.55190
540600.0000   -2.39763
540640.0000   -3.50227
540680.0000   -3.80066
540720.0000   -3.09007
540760.0000   -3.56082
540800.0000   -4.53888
540840.0000   -4.36883
540880.0000   -4.68947
540920.0000   -4.77054
540960.0000   -4.68756
541000.0000   -3.77642
541040.0000   -4.44410
541080.0000   -4.74818
541120.0000   -4.41558
541160.0000   -4.97128
541200.0000   -5.42534
541240.0000   -4.37677
541280.0000   -4.46333
541320.0000   -4.44673
541360.0000   -4.47185
541400.0000   -5.50230
541440.0000   -5.38859
541480.0000   -5.13551
541520.0000   -4.96553
541560.0000   -4.50580
541600.0000   -4.09748
541640.0000   -5.03997
541680.0000   -5.15359
541720.0000   -5.01231
541760.0000   -4.43405
541800.0000   -4.41251
541840.0000   -4.93518
541880.0000   -5.38348
541920.0000   -5.36386
541960.0000   -5.00154
542000.0000   -6.10395
542040.0000   -6.12980
542080.0000   -5.72376
542120.0000   -5.08757
542160.0000   -5.58270
542200.0000   -5.77681
542240.0000   -5.67950
542280.0000   -5.11638
542320.0000   -6.26484
542360.0000   -5.56589
542400.0000   -5.60512
542440.0000   -5.31942
542480.0000   -5.61096
542520.0000   -5.30570
542560.0000   -5.64304
542600.0000   -4.76425
542640.0000   -5.59482
542680.0000   -5.81967
542720.0000   -5.60333
542760.0000   -5.58801
542800.0000   -4.93268
542840.0000   -4.82248
542880.0000   -4.62726
542920.0000   -3.47798
542960.0000   -4.18557
543000.0000   -5.35073
543040.0000   -4.57494
543080.0000   -4.69022
543120.0000   -5.19201
543160.0000   -5.21075
543200.0000   -5.29476
543240.0000   -4.99685
543280.0000   -4.97184
543320.0000   -5.21371
543360.0000   -5.39767
543400.0000   -4.62512
543440.0000   -3.25719
543480.0000   -4.07395
543520.0000   -4.63002
543560.0000   -4.22672
543600.0000   -4.88939
543640.0000   -5.50726
543680.0000   -5.30962
543720.0000   -5.62683
543760.0000   -6.19070
543800.0000   -5.25961
543840.0000   -4.71414
543880.0000   -5.20775
543920.0000   -3.50327
543960.0000   -3.70190
544000.0000   -3.69694
544040.0000   -4.74768
544080.0000   -5.09976
544120.0000   -5.01314
544160.0000   -4.92794
544200.0000   -5.23757
544240.0000   -4.40073
544280.0000   -4.64605
544320.0000   -4.82383
544360.0000   -5.61061
544400.0000   -5.30241
544440.0000   -5.10297
544480.0000   -5.33771
544520.0000   -4.76121
544560.0000   -4.55190
544600.0000   -5.16848
544640.0000   -4.85476
544680.0000   -4.92739
544720.0000   -5.55119
544760.0000   -5.90405
544800.0000   -5.53240
544840.0000   -4.48484
544880.0000   -5.22143
544920.0000   -4.84157
544960.0000   -4.97686
545000.0000   -5.54424
545040.0000   -5.30882
545080.0000   -5.48508
545120.0000   -5.68995
545160.0000   -5.66841
545200.0000   -5.71925
545240.0000   -5.56669
545280.0000   -6.12398
545320.0000   -5.88264
545360.0000   -5.11282
545400.0000   -4.79392
545440.0000   -5.63140
545480.0000   -5.81675
545520.0000   -4.64964
545560.0000   -4.47434
545600.0000   -4.22050
545640.0000   -4.80302
545680.0000   -3.88882
545720.0000   -3.27803
545760.0000   -5.19277
545800.0000   -5.61564
545840.0000   -5.21313
545880.0000   -5.30905
545920.0000   -5.10455
545960.0000   -5.39967
546000.0000   -5.57199
546040.0000   -5.06415
546080.0000   -5.03871
546120.0000   -4.91943
546160.0000   -5.60168
546200.0000   -5.22733
546240.0000   -4.74673
546280.0000   -4.68308
546320.0000   -4.92139
546360.0000   -4.58219
546400.0000   -4.40120
546440.0000   -5.17880
546480.0000   -5.00433
546520.0000   -4.43883
546560.0000   -4.61857
546600.0000   -4.68050
546640.0000   -4.78595
546680.0000   -4.77941
546720.0000   -3.98137
546760.0000   -5.00542
546800.0000   -4.47556
546840.0000   -4.44576
546880.0000   -3.76154
546920.0000   -3.94262
546960.0000   -5.54528
547000.0000   -4.34111
547040.0000   -4.88980
547080.0000   -5.23144
547120.0000   -5.55814
547160.0000   -5.50517
547200.0000   -5.60384
547240.0000   -5.74358
547280.0000   -4.94790
547320.0000   -5.84782
547360.0000   -4.77392
547400.0000   -4.72314
547440.0000   -4.87371
547480.0000   -4.79917
547520.0000   -5.86000
547560.0000   -5.63328
547600.0000   -5.74701
547640.0000   -5.47387
547680.0000   -5.25439
547720.0000   -5.53088
547760.0000   -5.12969
547800.0000   -4.68640
547840.0000   -5.53968
547880.0000   -5.82437
547920.0000   -4.95084
547960.0000   -4.54048
548000.0000   -4.62091
548040.0000   -5.24991
548080.0000   -5.78962
548120.0000   -5.56692
548160.0000   -4.75677
548200.0000   -5.75629
548240.0000   -5.11560
548280.0000   -4.50739
548320.0000   -4.33334
548360.0000   -4.50434
548400.0000   -5.50584
548440.0000   -4.84954
548480.0000   -4.27735
548520.0000   -5.61383
548560.0000   -5.49948
548600.0000   -4.44700
548640.0000   -4.71135
548680.0000   -4.20632
548720.0000   -5.64737
548760.0000   -4.27611
548800.0000   -4.68351
548840.0000   -5.52160
548880.0000   -5.53141
548920.0000   -4.45841
548960.0000   -3.37806
549000.0000   -4.27906
549040.0000   -3.97289
549080.0000   -4.74353
549120.0000   -4.23319
549160.0000   -4.43287
549200.0000   -5.48137
549240.0000   -5.11706
549280.0000   -5.11788
549320.0000   -4.05060
549360.0000   -4.47162
549400.0000   -4.79880
549440.0000   -4.05726
549480.0000   -5.04114
549520.0000   -5.05688
549560.0000   -5.83175
549600.0000   -4.45617
549640.0000   -5.04803
549680.0000   -4.04154
549720.0000   -5.05448
549760.0000   -3.68442
549800.0000   -4.95849
549840.0000   -4.38996
549880.0000   -4.91690
549920.0000   -4.42568
549960.0000   -5.25790
550000.0000   -6.02333
550040.0000   -5.61194
550080.0000   -5.00116
550120.0000   -5.18963
550160.0000   -6.17899
550200.0000   -4.85279
550240.0000   -4.05601
550280.0000   -4.78476
550320.0000   -5.59424
550360.0000   -5.44932
550400.0000   -4.90934
550440.0000   -5.18157
550480.0000   -4.15950
550520.0000   -5.52088
550560.0000   -4.76102
550600.0000   -4.42322
550640.0000   -4.55748
550680.0000   -5.05384
550720.0000   -4.71879
550760.0000   -4.88353
550800.0000   -4.22673
550840.0000   -4.02018
550880.0000   -4.27592
550920.0000   -5.02546
550960.0000   -3.68699
551000.0000   -4.61053
551040.0000   -5.16702
551080.0000   -5.22237
551120.0000   -5.91748
551160.0000   -5.37524
551200.0000   -5.48215
551240.0000   -5.34726
551280.0000   -5.87409
551320.0000   -5.28572
551360.0000   -5.94341
551400.0000   -3.99252
551440.0000   -4.24755
551480.0000   -5.17864
551520.0000   -4.91031
551560.0000   -4.25915
551600.0000   -4.98797
551640.0000   -5.86604
551680.0000   -4.75348
551720.0000   -5.50967
551760.0000   -4.60838
551800.0000   -5.49156
551840.0000   -4.61926
551880.0000   -5.32979
551920.0000   -4.72651
551960.0000   -4.20522
552000.0000   -5.30591
552040.0000   -5.36541
552080.0000   -5.18467
552120.0000   -4.89393
552160.0000   -4.86208
552200.0000   -4.16401
552240.0000   -4.49619
552280.0000   -4.64903
552320.0000   -4.37496
552360.0000   -4.66909
552400.0000   -4.62474
552440.0000   -4.84653
552480.0000   -3.85094
552520.0000   -5.04597
552560.0000   -5.07083
552600.0000   -4.45796
552640.0000   -4.18762
552680.0000   -4.32336
552720.0000   -4.12086
552760.0000   -3.84074
552800.0000   -4.88733
552840.0000   -5.62387
552880.0000   -5.53650
552920.0000   -4.74770
552960.0000   -5.45923
553000.0000   -4.87549
553040.0000   -4.02533
553080.0000   -4.65480
553120.0000   -5.64643
553160.0000   -5.37725
553200.0000   -4.65253
553240.0000   -4.26329
553280.0000   -5.08685
553320.0000   -4.89977
553360.0000   -4.98602
553400.0000   -4.40129
553440.0000   -4.03878
553480.0000   -5.51600
553520.0000   -3.88106
553560.0000   -4.26781
553600.0000   -4.70253
553640.0000   -4.88588
553680.0000   -5.29847
553720.0000   -5.88327
553760.0000   -5.54517
553800.0000   -4.90231
553840.0000   -5.47520
553880.0000   -5.20353
553920.0000   -4.16165
553960.0000   -5.21221
554000.0000   -5.21470
554040.0000   -5.24250
554080.0000   -6.17828
554120.0000   -4.82467
554160.0000   -4.75791
554200.0000   -5.34567
554240.0000   -4.71417
554280.0000   -5.40439
554320.0000   -5.91028
554360.0000   -4.52690
554400.0000   -5.47985
554440.0000   -4.98283
554480.0000   -4.58763
554520.0000   -5.42928
554560.0000   -4.73682
554600.0000   -4.65925
554640.0000   -5.39515
554680.0000   -4.79670
554720.0000   -4.79105
554760.0000   -4.84809
554800.0000   -4.74591
554840.0000   -4.92739
554880.0000   -4.18389
554920.0000   -4.87487
554960.0000   -4.71072
555000.0000   -4.73093
555040.0000   -5.06396
555080.0000   -4.94737
555120.0000   -4.29921
555160.0000   -4.73933
555200.0000   -5.16210
555240.0000   -5.80172
555280.0000   -4.77472
555320.0000   -5.01045
555360.0000   -4.13969
555400.0000   -5.21081
555440.0000   -4.58086
555480.0000   -4.11187
555520.0000   -4.59003
555560.0000   -3.87295
555600.0000   -5.05908
555640.0000   -4.71143
555680.0000   -4.45543
555720.0000   -4.79228
555760.0000   -4.65084
555800.0000   -4.67033
555840.0000   -5.50272
555880.0000   -4.60270
555920.0000   -4.63393
555960.0000   -4.73469
556000.0000   -5.59501
556040.0000   -5.49291
556080.0000   -4.89393
556120.0000   -5.08091
556160.0000   -4.79083
556200.0000   -5.12795
556240.0000   -4.19349
556280.0000   -4.43330
556320.0000   -4.64015
556360.0000   -5.04635
556400.0000   -5.16726
556440.0000   -4.95266
556480.0000   -5.45061
556520.0000   -5.15020
556560.0000   -4.65185
556600.0000   -5.27418
556640.0000   -5.85060
556680.0000   -5.43888
556720.0000   -5.02011
556760.0000   -5.85542
556800.0000   -5.50412
556840.0000   -5.28993
556880.0000   -5.17504
556920.0000   -5.26533
556960.0000   -5.57979
557000.0000   -5.94714
557040.0000   -5.24556
557080.0000   -5.20344
557120.0000   -5.14072
557160.0000   -5.27163
557200.0000   -4.43400
557240.0000   -5.87236
557280.0000   -6.09277
557320.0000   -4.59224
557360.0000   -5.22776
557400.0000   -4.48310
557440.0000   -3.72385
557480.0000   -4.23055
557520.0000   -4.80558
557560.0000   -4.82192
557600.0000   -5.12402
557640.0000   -4.76705
557680.0000   -4.25301
557720.0000   -4.92304
557760.0000   -4.86623
557800.0000   -4.28600
557840.0000   -4.33004
557880.0000   -4.33793
557920.0000   -4.07270
557960.0000   -4.59024
558000.0000   -4.21037
558040.0000   -4.07415
558080.0000   -2.77980
558120.0000   -2.98130
558160.0000   -4.64802
558200.0000   -4.07951
558240.0000   -4.01871
558280.0000   -4.96015
558320.0000   -4.41988
558360.0000   -5.29419
558400.0000   -5.11113
558440.0000   -5.21426
558480.0000   -4.75307
558520.0000   -4.63127
558560.0000   -4.56993
558600.0000   -5.06382
558640.0000   -5.02491
558680.0000   -4.86945
558720.0000   -4.93839
558760.0000   -5.10207
558800.0000   -5.06645
558840.0000   -4.68947
558880.0000   -4.93988
558920.0000   -6.78952
558960.0000   -6.88479
559000.0000   -6.14020
559040.0000   -5.95619
559080.0000   -5.53900
559120.0000   -6.28920
559160.0000   -6.19672
559200.0000   -6.08610
559240.0000   -6.09571
559280.0000   -5.98008
559320.0000   -5.19140
559360.0000   -6.04629
559400.0000   -5.87796
559440.0000   -5.56683
559480.0000   -6.66888
559520.0000   -6.39126
559560.0000   -6.09220
559600.0000   -5.89054
559640.0000   -6.27612
559680.0000   -5.07467
559720.0000   -4.51806
559760.0000   -4.90735
559800.0000   -4.84927
559840.0000   -6.01736
559880.0000   -5.77533
559920.0000   -5.37120
559960.0000   -4.76686
560000.0000   -5.62729
560040.0000   -5.84965
560080.0000   -5.37975
560120.0000   -5.32293
560160.0000   -5.43399
560200.0000   -4.77637
560240.0000   -6.06829
560280.0000   -4.51910
560320.0000   -6.28890
560360.0000   -5.78397
560400.0000   -5.22708
560440.0000   -5.70295
560480.0000   -5.34196
560520.0000   -5.45460
560560.0000   -5.23910
560600.0000   -5.46841
560640.0000   -6.21077
560680.0000   -5.63418
560720.0000   -7.16319
560760.0000   -5.74036
560800.0000   -6.06153
560840.0000   -6.21991
560880.0000   -5.42683
560920.0000   -6.35365
560960.0000   -5.26913
561000.0000   -5.19605
561040.0000   -4.74124
561080.0000   -5.02345
561120.0000   -5.09698
561160.0000   -4.72085
561200.0000   -4.93248
561240.0000   -5.23255
561280.0000   -4.96913
561320.0000   -5.98714
561360.0000   -5.23817
561400.0000   -5.45098
561440.0000   -5.29418
561480.0000   -5.61599
561520.0000   -5.69074
561560.0000   -5.58167
561600.0000   -6.37842
561640.0000   -5.77821
561680.0000   -5.94199
561720.0000   -6.31923
561760.0000   -5.62933
561800.0000   -5.24167
561840.0000   -5.50071
561880.0000   -4.66552
561920.0000   -4.45968
561960.0000   -5.02591
562000.0000   -4.44808
562040.0000   -6.05342
562080.0000   -5.96325
562120.0000   -5.38324
562160.0000   -5.28603
562200.0000   -5.30787
562240.0000   -4.99559
562280.0000   -5.72439
562320.0000   -5.46959
562360.0000   -5.54962
562400.0000   -5.02243
562440.0000   -4.41674
562480.0000   -4.53171
562520.0000   -4.01893
562560.0000   -4.03516
562600.0000   -4.60666
562640.0000   -5.07189
562680.0000   -5.11496
562720.0000   -5.29756
562760.0000   -5.68956
562800.0000   -5.41773
562840.0000   -5.13728
562880.0000   -5.37268
562920.0000   -5.24408
562960.0000   -5.25800
563000.0000   -5.70894
563040.0000   -5.69608
563080.0000   -6.38219
563120.0000   -5.58219
563160.0000   -6.13265
563200.0000   -5.74194
563240.0000   -5.67015
563280.0000   -4.80283
563320.0000   -5.68953
563360.0000   -4.88158
563400.0000   -5.40900
563440.0000   -6.24116
563480.0000   -6.11960
563520.0000   -5.72435
563560.0000   -5.91692
563600.0000   -6.47340
563640.0000   -5.35550
563680.0000   -5.20771
563720.0000   -5.27636
563760.0000   -5.95154
563800.0000   -5.29919
563840.0000   -5.09052
563880.0000   -5.18292
563920.0000   -6.10609
563960.0000   -4.43650
564000.0000   -4.93136
564040.0000   -4.61268
564080.0000   -5.01006
564120.0000   -4.43508
564160.0000   -3.94058
564200.0000   -5.28175
564240.0000   -5.51865
564280.0000   -5.28753
564320.0000   -5.09766
564360.0000   -4.53801
564400.0000   -5.13545
564440.0000   -4.83890
564480.0000   -5.29566
564520.0000   -4.74218
564560.0000   -4.10103
564600.0000   -4.09572
564640.0000   -4.06473
564680.0000   -5.00311
564720.0000   -5.43247
564760.0000   -5.68599
564800.0000   -5.77324
564840.0000   -5.75031
564880.0000   -5.50501
564920.0000   -4.94800
564960.0000   -5.03388
565000.0000   -4.88129
565040.0000   -4.55984
565080.0000   -5.05644
565120.0000   -5.57301
565160.0000   -5.45041
565200.0000   -5.10054
565240.0000   -5.65107
565280.0000   -5.40644
565320.0000   -6.07262
565360.0000   -5.91250
565400.0000   -5.67961
565440.0000   -4.92165
565480.0000   -4.47914
565520.0000   -4.60663
565560.0000   -4.30713
565600.0000   -3.90817
565640.0000   -5.01537
565680.0000   -5.11593
565720.0000   -4.79316
565760.0000   -4.92849
565800.0000   -4.23026
565840.0000   -5.64179
565880.0000   -5.36535
565920.0000   -5.69119
565960.0000   -5.57747
566000.0000   -5.22780
566040.0000   -5.67006
566080.0000   -6.27637
566120.0000   -6.52525
566160.0000   -5.70582
566200.0000   -5.88772
566240.0000   -6.24756
566280.0000   -5.91109
566320.0000   -5.51863
566360.0000   -6.42369
566400.0000   -5.47371
566440.0000   -6.12795
566480.0000   -6.95037
566520.0000   -6.14998
566560.0000   -6.35930
566600.0000   -5.90087
566640.0000   -6.16991
566680.0000   -6.14602
566720.0000   -4.78126
566760.0000   -5.84943
566800.0000   -5.83093
566840.0000   -6.51443
566880.0000   -6.34619
566920.0000   -6.24987
566960.0000   -6.60257
567000.0000   -6.47170
567040.0000   -5.38291
567080.0000   -6.65462
567120.0000   -6.30547
567160.0000   -7.54825
567200.0000   -6.86307
567240.0000   -6.22492
567280.0000   -6.12049
567320.0000   -5.56668
567360.0000   -5.76596
567400.0000   -6.59122
567440.0000   -7.21013
567480.0000   -6.52603
567520.0000   -6.68572
567560.0000   -5.63452
567600.0000   -7.01860
567640.0000   -7.20275
567680.0000   -7.15986
567720.0000   -6.32565
567760.0000   -6.34665
567800.0000   -5.32521
567840.0000   -6.24001
567880.0000   -5.64895
567920.0000   -6.33594
567960.0000   -6.63664
568000.0000   -6.11452
568040.0000   -6.77155
568080.0000   -6.85752
568120.0000   -6.57011
568160.0000   -5.43314
568200.0000   -5.20611
568240.0000   -5.40839
568280.0000   -5.68877
568320.0000   -4.06786
568360.0000   -4.87752
568400.0000   -5.65808
568440.0000   -5.05724
568480.0000   -5.30286
568520.0000   -4.61502
568560.0000   -4.95985
568600.0000   -5.29804
568640.0000   -4.08878
568680.0000   -4.31115
568720.0000   -5.08374
568760.0000   -5.23935
568800.0000   -5.57492
568840.0000   -5.11062
568880.0000   -5.71696
568920.0000   -4.79073
568960.0000   -4.70318
569000.0000   -5.66453
569040.0000   -5.55889
569080.0000   -5.74785
569120.0000   -4.66078
569160.0000   -5.07512
569200.0000   -3.96737
569240.0000   -4.37513
569280.0000   -5.16015
569320.0000   -5.07795
569360.0000   -4.97785
569400.0000   -4.01462
569440.0000   -5.42031
569480.0000   -5.91732
569520.0000   -6.07094
569560.0000   -6.75357
569600.0000   -5.66713
569640.0000   -6.06292
569680.0000   -6.22750
569720.0000   -5.88897
569760.0000   -5.59813
569800.0000   -5.32030
569840.0000   -5.23195
569880.0000   -5.32527
569920.0000   -5.47425
569960.0000   -5.19870
570000.0000   -5.59368
570040.0000   -5.01232
570080.0000   -5.93187
570120.0000   -6.05485
570160.0000   -5.22590
570200.0000   -6.55894
570240.0000   -5.18633
570280.0000   -4.46084
570320.0000   -4.83962
570360.0000   -4.75968
570400.0000   -4.59289
570440.0000   -5.69764
570480.0000   -4.38494
570520.0000   -5.39409
570560.0000   -4.86360
570600.0000   -5.49948
570640.0000   -5.57728
570680.0000   -5.09911
570720.0000   -5.34708
570760.0000   -5.10637
570800.0000   -5.49579
570840.0000   -5.98451
570880.0000   -5.90367
570920.0000   -5.20163
570960.0000   -5.03165
571000.0000   -5.87853
571040.0000   -5.16632
571080.0000   -6.34883
571120.0000   -5.45533
571160.0000   -6.58597
571200.0000   -5.75363
571240.0000   -6.15719
571280.0000   -6.03018
571320.0000   -5.63843
571360.0000   -5.66979
571400.0000   -6.43206
571440.0000   -6.45883
571480.0000   -5.46452
571520.0000   -6.85545
571560.0000   -6.00862
571600.0000   -6.48694
571640.0000   -6.02935
571680.0000   -6.81469
571720.0000   -6.65793
571760.0000   -6.36858
571800.0000   -5.25038
571840.0000   -6.39963
571880.0000   -6.38456
571920.0000   -5.18096
571960.0000   -5.66260
572000.0000   -6.00484
572040.0000   -5.06170
572080.0000   -4.93197
572120.0000   -5.31388
572160.0000   -5.27753
572200.0000   -5.04223
572240.0000   -5.06243
572280.0000   -5.18002
572320.0000   -4.45492
572360.0000   -5.73191
572400.0000   -5.09985
572440.0000   -5.91208
572480.0000   -5.99620
572520.0000   -4.84898
572560.0000   -5.99031
572600.0000   -5.73702
572640.0000   -4.95089
572680.0000   -5.07014
572720.0000   -5.94880
572760.0000   -6.32561
572800.0000   -6.37656
572840.0000   -4.84957
572880.0000   -5.51754
572920.0000   -5.80678
572960.0000   -5.18425
573000.0000   -5.94303
573040.0000   -5.77747
573080.0000   -6.05894
573120.0000   -5.01355
573160.0000   -5.26783
573200.0000   -5.05539
573240.0000   -5.40939
573280.0000   -5.48908
573320.0000   -6.60912
573360.0000   -5.90599
573400.0000   -5.54091
573440.0000   -6.93397
573480.0000   -7.14589
573520.0000   -7.06249
573560.0000   -5.40046
573600.0000   -5.08788
573640.0000   -5.77926
573680.0000   -5.39596
573720.0000   -4.63260
573760.0000   -5.93163
573800.0000   -4.53762
573840.0000   -5.26957
573880.0000   -5.10514
573920.0000   -4.94818
573960.0000   -5.76996
574000.0000   -5.64923
574040.0000   -5.49182
574080.0000   -6.46010
574120.0000   -4.79269
574160.0000   -4.27873
574200.0000   -4.87338
574240.0000   -4.90880
574280.0000   -5.25821
574320.0000   -6.00019
574360.0000   -5.69732
574400.0000   -5.15794
574440.0000   -5.34318
574480.0000   -5.85134
574520.0000   -5.87775
574560.0000   -6.39281
574600.0000   -5.61826
574640.0000   -5.39576
574680.0000   -5.74045
574720.0000   -6.60140
574760.0000   -6.68438
574800.0000   -6.55616
574840.0000   -6.06281
574880.0000   -6.16440
574920.0000   -6.82442
574960.0000   -5.96893
575000.0000   -5.74391
575040.0000   -5.72708
575080.0000   -5.29317
575120.0000   -5.21116
575160.0000   -5.23755
575200.0000   -6.13262
575240.0000   -6.12735
575280.0000   -6.20213
575320.0000   -5.56094
575360.0000   -5.60412
575400.0000   -6.21192
575440.0000   -5.67385
575480.0000   -5.45529
575520.0000   -5.59790
575560.0000   -6.09607
575600.0000   -4.76623
575640.0000   -6.10105
575680.0000   -5.27854
575720.0000   -5.43883
575760.0000   -5.65999
575800.0000   -5.05647
575840.0000   -6.27992
575880.0000   -6.16049
575920.0000   -5.64484
575960.0000   -5.10926
576000.0000   -6.32062
576040.0000   -5.49177
576080.0000   -4.96123
576120.0000   -5.81088
576160.0000   -5.84611
576200.0000   -5.59650
576240.0000   -5.36360
576280.0000   -6.04526
576320.0000   -5.61021
576360.0000   -5.41641
576400.0000   -4.77193
576440.0000   -6.06673
576480.0000   -6.05266
576520.0000   -5.97938
576560.0000   -5.71397
576600.0000   -5.91204
576640.0000   -5.66445
576680.0000   -6.35928
576720.0000   -6.05720
576760.0000   -6.33783
576800.0000   -6.67496
576840.0000   -6.82455
576880.0000   -5.86342
576920.0000   -6.52203
576960.0000   -6.06888
577000.0000   -5.90697
577040.0000   -6.02544
577080.0000   -6.25028
577120.0000   -5.72434
577160.0000   -5.91200
577200.0000   -5.93281
577240.0000   -5.82245
577280.0000   -6.58799
577320.0000   -5.90747
577360.0000   -6.39834
577400.0000   -5.79907
577440.0000   -5.53751
577480.0000   -5.79989
577520.0000   -5.83938
577560.0000   -5.67447
577600.0000   -5.28409
577640.0000   -5.63261
577680.0000   -6.41464
577720.0000   -6.14739
577760.0000   -6.38359
577800.0000   -5.89412
577840.0000   -5.87083
577880.0000   -6.07769
577920.0000   -5.54222
577960.0000   -5.89813
578000.0000   -5.37735
578040.0000   -5.72099
578080.0000   -5.94451
578120.0000   -5.49335
578160.0000   -5.85034
578200.0000   -6.43321
578240.0000   -6.13024
578280.0000   -6.02431
578320.0000   -5.79252
578360.0000   -5.77420
578400.0000   -5.63054
578440.0000   -6.06407
578480.0000   -6.17162
578520.0000   -5.97213
578560.0000   -5.97125
578600.0000   -5.85010
578640.0000   -6.27540
578680.0000   -6.07890
578720.0000   -4.64524
578760.0000   -4.80457
578800.0000   -5.60544
578840.0000   -5.32514
578880.0000   -4.85632
578920.0000   -4.81169
578960.0000   -5.90460
579000.0000   -5.84087
579040.0000   -6.16070
579080.0000   -5.88308
579120.0000   -5.81850
579160.0000   -5.61071
579200.0000   -5.76558
579240.0000   -6.00902
579280.0000   -5.99208
579320.0000   -6.69172
579360.0000   -6.41664
579400.0000   -6.16101
579440.0000   -6.50423
579480.0000   -6.68653
579520.0000   -5.58374
579560.0000   -5.95626
579600.0000   -5.80220
579640.0000   -4.57456
579680.0000   -5.08984
579720.0000   -5.30797
579760.0000   -4.50786
579800.0000   -4.93561
579840.0000   -6.06641
579880.0000   -5.96323
579920.0000   -4.69425
579960.0000   -4.53926
580000.0000   -5.54963
580040.0000   -4.73596
580080.0000   -5.42282
580120.0000   -4.85171
580160.0000   -5.34105
580200.0000   -4.99472
580240.0000   -4.58091
580280.0000   -6.35737
580320.0000   -6.20016
580360.0000   -5.78666
580400.0000   -6.24984
580440.0000   -4.57411
580480.0000   -5.03502
580520.0000   -4.76749
580560.0000   -4.63188
580600.0000   -4.92885
580640.0000   -4.70597
580680.0000   -5.53090
580720.0000   -5.57634
580760.0000   -5.71510
580800.0000   -5.65271
580840.0000   -5.55361
580880.0000   -5.86257
580920.0000   -6.34324
580960.0000   -5.32248
581000.0000   -5.95381
581040.0000   -5.12413
581080.0000   -6.57524
581120.0000   -4.98608
581160.0000   -6.26022
581200.0000   -6.21928
581240.0000   -5.72304
581280.0000   -5.57751
581320.0000   -6.03988
581360.0000   -5.74624
581400.0000   -5.43900
581440.0000   -5.10284
581480.0000   -5.56012
581520.0000   -5.89450
581560.0000   -5.91289
581600.0000   -5.38486
581640.0000   -4.86338
581680.0000   -5.56657
581720.0000   -6.35606
581760.0000   -5.22655
581800.0000   -5.11066
581840.0000   -5.97796
581880.0000   -5.35281
581920.0000   -5.00574
581960.0000   -5.93659
582000.0000   -4.31120
582040.0000   -5.29878
582080.0000   -5.73401
582120.0000   -6.00137
582160.0000   -6.57977
582200.0000   -5.44369
582240.0000   -6.15900
582280.0000   -5.48155
582320.0000   -6.26695
582360.0000   -5.57120
582400.0000   -5.34511
582440.0000   -5.30921
582480.0000   -5.07845
582520.0000   -5.31408
582560.0000   -4.55301
582600.0000   -4.74379
582640.0000   -5.34234
582680.0000   -5.25142
582720.0000   -4.94461
582760.0000   -5.38901
582800.0000   -5.44641
582840.0000   -5.28681
582880.0000   -5.52378
582920.0000   -5.52242
582960.0000   -4.98131
583000.0000   -5.20630
583040.0000   -5.93816
583080.0000   -5.39537
583120.0000   -6.00027
583160.0000   -5.88755
583200.0000   -5.32967
583240.0000   -5.32629
583280.0000   -5.98017
583320.0000   -6.39840
583360.0000   -5.16754
583400.0000   -5.44848
583440.0000   -5.26843
583480.0000   -5.11956
583520.0000   -5.24953
583560.0000   -5.02408
583600.0000   -5.20300
583640.0000   -5.67622
583680.0000   -5.15437
583720.0000   -5.16954
583760.0000   -4.40795
583800.0000   -4.15581
583840.0000   -5.69289
583880.0000   -5.95854
583920.0000   -6.67707
583960.0000   -5.74248
584000.0000   -5.92505
584040.0000   -5.75343
584080.0000   -4.07473
584120.0000   -5.75086
584160.0000   -5.68254
584200.0000   -5.44057
584240.0000   -6.15033
584280.0000   -5.64260
584320.0000   -5.82310
584360.0000   -6.01346
584400.0000   -5.02483
584440.0000   -4.37250
584480.0000   -4.82485
584520.0000   -4.26331
584560.0000   -4.88118
584600.0000   -5.22229
584640.0000   -4.59297
584680.0000   -4.31536
584720.0000   -4.53549
584760.0000   -4.93397
584800.0000   -5.29510
584840.0000   -5.43420
584880.0000   -5.15280
584920.0000   -4.51091
584960.0000   -5.36738
585000.0000   -5.19533
585040.0000   -5.93740
585080.0000   -5.88642
585120.0000   -5.17248
585160.0000   -5.03747
585200.0000   -4.79367
585240.0000   -5.43188
585280.0000   -5.63955
585320.0000   -5.13070
585360.0000   -5.70488
585400.0000   -5.73169
585440.0000   -5.99225
585480.0000   -6.42440
585520.0000   -6.11203
585560.0000   -6.14618
585600.0000   -6.72506
585640.0000   -5.95497
585680.0000   -6.47049
585720.0000   -6.81976
585760.0000   -6.21148
585800.0000   -5.61352
585840.0000   -5.87217
585880.0000   -6.60984
585920.0000   -5.83298
585960.0000   -5.72084
586000.0000   -5.63878
586040.0000   -6.10751
586080.0000   -6.11521
586120.0000   -5.80030
586160.0000   -6.12711
586200.0000   -5.09972
586240.0000   -4.95724
586280.0000   -4.59892
586320.0000   -5.28211
586360.0000   -5.86275
586400.0000   -5.52468
586440.0000   -5.75989
586480.0000   -5.39648
586520.0000   -4.66957
586560.0000   -4.60955
586600.0000   -5.50840
586640.0000   -5.69159
586680.0000   -5.30618
586720.0000   -5.55960
586760.0000   -4.64752
586800.0000   -4.81367
586840.0000   -5.05572
586880.0000   -4.32377
586920.0000   -6.35670
586960.0000   -5.69631
587000.0000   -4.60722
587040.0000   -5.39578
587080.0000   -4.42411
587120.0000   -5.36490
587160.0000   -4.68569
587200.0000   -5.31596
587240.0000   -5.07918
587280.0000   -4.81178
587320.0000   -5.72673
587360.0000   -5.09481
587400.0000   -4.90571
587440.0000   -5.97717
587480.0000   -5.04173
587520.0000   -5.94021
587560.0000   -4.80684
587600.0000   -5.51935
587640.0000   -5.88268
587680.0000   -5.96874
587720.0000   -5.86957
587760.0000   -6.19406
587800.0000   -6.26792
587840.0000   -6.44367
587880.0000   -5.51724
587920.0000   -5.98038
587960.0000   -6.42861
588000.0000   -5.81661
588040.0000   -5.53723
588080.0000   -5.03268
588120.0000   -4.93026
588160.0000   -5.20117
588200.0000   -4.97537
588240.0000   -5.01649
588280.0000   -4.41288
588320.0000   -4.24383
588360.0000   -5.54493
588400.0000   -5.45203
588440.0000   -5.18803
588480.0000   -5.29386
588520.0000   -6.33323
588560.0000   -6.43949
588600.0000   -5.70462
588640.0000   -5.25740
588680.0000   -5.69674
588720.0000   -5.46251
588760.0000   -6.75631
588800.0000   -5.60594
588840.0000   -5.67602
588880.0000   -5.19250
588920.0000   -5.57875
588960.0000   -5.51343
589000.0000   -5.47810
589040.0000   -5.10767
589080.0000   -5.28025
589120.0000   -5.39108
589160.0000   -5.45625
589200.0000   -5.69050
589240.0000   -5.96050
589280.0000   -6.00051
589320.0000   -6.08490
589360.0000   -4.92070
589400.0000   -5.07932
589440.0000   -5.38181
589480.0000   -5.62189
589520.0000   -6.30240
589560.0000   -5.58969
589600.0000   -5.38721
589640.0000   -5.62110
589680.0000   -6.06286
589720.0000   -5.62001
589760.0000   -4.55226
589800.0000   -5.28599
589840.0000   -5.18029
589880.0000   -4.98069
589920.0000   -4.93586
589960.0000   -3.93634
590000.0000   -3.99640
590040.0000   -5.29409
590080.0000   -5.08052
590120.0000   -4.51751
590160.0000   -4.81740
590200.0000   -5.44227
590240.0000   -5.51662
590280.0000   -5.52745
590320.0000   -5.85040
590360.0000   -5.87990
590400.0000   -6.38580
590440.0000   -6.60332
590480.0000   -5.62665
590520.0000   -6.02440
590560.0000   -6.13811
590600.0000   -5.75771
590640.0000   -6.02282
590680.0000   -5.08347
590720.0000   -5.70463
590760.0000   -4.86144
590800.0000   -4.57310
590840.0000   -4.80486
590880.0000   -4.79304
590920.0000   -5.02417
590960.0000   -5.15494
591000.0000   -5.80033
591040.0000   -5.61782
591080.0000   -6.31559
591120.0000   -5.27841
591160.0000   -5.66765
591200.0000   -5.41868
591240.0000   -6.17810
591280.0000   -5.47338
591320.0000   -4.65287
591360.0000   -5.62064
591400.0000   -6.02216
591440.0000   -5.66731
591480.0000   -6.30232
591520.0000   -4.88844
591560.0000   -4.92456
591600.0000   -5.98322
591640.0000   -6.34778
591680.0000   -6.19170
591720.0000   -5.45450
591760.0000   -5.98302
591800.0000   -5.68048
591840.0000   -5.69488
591880.0000   -5.07707
591920.0000   -5.55996
591960.0000   -5.53518
592000.0000   -4.47191
592040.0000   -4.86835
592080.0000   -5.14484
592120.0000   -4.81638
592160.0000   -5.21249
592200.0000   -5.64161
592240.0000   -4.44567
592280.0000   -4.83290
592320.0000   -6.50598
592360.0000   -6.29263
592400.0000   -6.10849
592440.0000   -5.81351
592480.0000   -5.62328
592520.0000   -6.42507
592560.0000   -6.28201
592600.0000   -6.88467
592640.0000   -6.31008
592680.0000   -5.80574
592720.0000   -5.93003
592760.0000   -5.80367
592800.0000   -6.06149
592840.0000   -6.31094
592880.0000   -6.09589
592920.0000   -5.45433
592960.0000   -5.83948
593000.0000   -4.17014
593040.0000   -5.85028
593080.0000   -5.02479
593120.0000   -6.14428
593160.0000   -5.25616
593200.0000   -4.76800
593240.0000   -5.25780
593280.0000   -6.19536
593320.0000   -6.19565
593360.0000   -5.06809
593400.0000   -4.56026
593440.0000   -4.58327
593480.0000   -5.69920
593520.0000   -5.03535
593560.0000   -5.71895
593600.0000   -6.72292
593640.0000   -5.69929
593680.0000   -5.36246
593720.0000   -6.17705
593760.0000   -6.67906
593800.0000   -5.80012
593840.0000   -5.65793
593880.0000   -5.74614
593920.0000   -5.35935
593960.0000   -5.98322
594000.0000   -5.84879
594040.0000   -5.35255
594080.0000   -6.69289
594120.0000   -7.56885
594160.0000   -7.18320
594200.0000   -6.28733
594240.0000   -6.17065
594280.0000   -6.04817
594320.0000   -5.41333
594360.0000   -5.67607
594400.0000   -5.16102
594440.0000   -5.08777
594480.0000   -5.83999
594520.0000   -4.95604
594560.0000   -5.15416
594600.0000   -5.22343
594640.0000   -5.48440
594680.0000   -4.82459
594720.0000   -5.30513
594760.0000   -5.28189
594800.0000   -5.79877
594840.0000   -5.11300
594880.0000   -5.51440
594920.0000   -5.58318
594960.0000   -5.40509
595000.0000   -6.15969
595040.0000   -4.51723
595080.0000   -5.34173
595120.0000   -5.31576
595160.0000   -4.80637
595200.0000   -5.02227
595240.0000   -4.72736
595280.0000   -4.01975
595320.0000   -5.08776
595360.0000   -5.42448
595400.0000   -5.04918
595440.0000   -4.97533
595480.0000   -5.34704
595520.0000   -4.70995
595560.0000   -4.40604
595600.0000   -5.26375
595640.0000   -5.57782
595680.0000   -4.97352
595720.0000   -4.53300
595760.0000   -4.25969
595800.0000   -4.58687
595840.0000   -4.63116
595880.0000   -4.12797
595920.0000   -4.27084
595960.0000   -4.55313
596000.0000   -4.62043
596040.0000   -4.04841
596080.0000   -4.82214
596120.0000   -5.08494
596160.0000   -4.73139
596200.0000   -4.53578
596240.0000   -4.79861
596280.0000   -5.42103
596320.0000   -5.58025
596360.0000   -4.17445
596400.0000   -4.56649
596440.0000   -6.25950
596480.0000   -6.28663
596520.0000   -5.33883
596560.0000   -6.31392
596600.0000   -6.38913
596640.0000   -6.39581
596680.0000   -7.07160
596720.0000   -6.15213
596760.0000   -6.36098
596800.0000   -7.00912
596840.0000   -5.82467
596880.0000   -6.05250
596920.0000   -5.93143
596960.0000   -5.75905
597000.0000   -6.58057
597040.0000   -5.54228
597080.0000   -5.39731
597120.0000   -4.66729
597160.0000   -5.28205
597200.0000   -5.24421
597240.0000   -4.27972
597280.0000   -5.26529
597320.0000   -4.66942
597360.0000   -4.56563
597400.0000   -5.19475
597440.0000   -5.84048
597480.0000   -6.25579
597520.0000   -5.43226
597560.0000   -5.47429
597600.0000   -5.59526
597640.0000   -4.75940
597680.0000   -5.17330
597720.0000   -5.03202
597760.0000   -5.76390
597800.0000   -5.46821
597840.0000   -5.06486
597880.0000   -6.03293
597920.0000   -5.33284
597960.0000   -6.29421
598000.0000   -5.23241
598040.0000   -5.49511
598080.0000   -5.55272
598120.0000   -5.80944
598160.0000   -5.58298
598200.0000   -5.63980
598240.0000   -6.33578
598280.0000   -5.60696
598320.0000   -5.37813
598360.0000   -5.85889
598400.0000   -5.14747
598440.0000   -5.08068
598480.0000   -4.38313
598520.0000   -4.10032
598560.0000   -4.41534
598600.0000   -4.87254
598640.0000   -5.90289
598680.0000   -5.22802
598720.0000   -5.42763
598760.0000   -6.16473
598800.0000   -4.57499
598840.0000   -5.10526
598880.0000   -4.54813
598920.0000   -4.70863
598960.0000   -5.55765
599000.0000   -4.41160
599040.0000   -4.85008
599080.0000   -5.20203
599120.0000   -5.55521
599160.0000   -5.75945
599200.0000   -5.25766
599240.0000   -5.16531
599280.0000   -5.45190
599320.0000   -4.40025
599360.0000   -4.19202
599400.0000   -5.10917
599440.0000   -4.92063
599480.0000   -5.42312
599520.0000   -4.04558
599560.0000   -5.32062
599600.0000   -5.60893
599640.0000   -6.71243
599680.0000   -5.34716
599720.0000   -5.53045
599760.0000   -5.57161
599800.0000   -5.01926
599840.0000   -4.97703
599880.0000   -5.88881
599920.0000   -4.93405
599960.0000   -4.14865
600000.0000   -4.10539
600040.0000   -4.31708
600080.0000   -4.25254
600120.0000   -3.76430
600160.0000   -4.98709
600200.0000   -5.84590
600240.0000   -5.33237
600280.0000   -4.22981
600320.0000   -6.03305
600360.0000   -6.24659
600400.0000   -4.96079
600440.0000   -4.77960
600480.0000   -5.40399
600520.0000   -5.64925
600560.0000   -5.39673
600600.0000   -5.51098
600640.0000   -5.96677
600680.0000   -5.90872
600720.0000   -5.90065
600760.0000   -5.52638
600800.0000   -6.06762
600840.0000   -5.60608
600880.0000   -6.10156
600920.0000   -6.19636
600960.0000   -6.15041
601000.0000   -5.60306
601040.0000   -6.40416
601080.0000   -5.25761
601120.0000   -5.29541
601160.0000   -5.21492
601200.0000   -5.80075
601240.0000   -5.42369
601280.0000   -5.19629
601320.0000   -4.82949
601360.0000   -5.16185
601400.0000   -6.38310
601440.0000   -6.33445
601480.0000   -6.00489
601520.0000   -5.54580
601560.0000   -5.47960
601600.0000   -5.78323
601640.0000   -6.66334
601680.0000   -7.12182
601720.0000   -6.42003
601760.0000   -5.36371
601800.0000   -5.72190
601840.0000   -5.53023
601880.0000   -4.84797
601920.0000   -5.75795
601960.0000   -5.58085
602000.0000   -4.66134
602040.0000   -5.53337
602080.0000   -5.71863
602120.0000   -5.52499
602160.0000   -6.55894
602200.0000   -6.11719
602240.0000   -5.18956
602280.0000   -5.52548
602320.0000   -5.13174
602360.0000   -5.87043
602400.0000   -5.59753
602440.0000   -5.24820
602480.0000   -5.47106
602520.0000   -5.92341
602560.0000   -5.34936
602600.0000   -5.43335
602640.0000   -5.04672
602680.0000   -5.00873
602720.0000   -5.35750
602760.0000   -5.94078
602800.0000   -5.59322
602840.0000   -4.95408
602880.0000   -5.00214
602920.0000   -4.84664
602960.0000   -6.66237
603000.0000   -7.12379
603040.0000   -5.30785
603080.0000   -6.02836
603120.0000   -6.41261
603160.0000   -7.18141
603200.0000   -6.26296
603240.0000   -5.33606
603280.0000   -5.16535
603320.0000   -4.86975
603360.0000   -5.20206
603400.0000   -4.82584
603440.0000   -4.21059
603480.0000   -4.33036
603520.0000   -4.76567
603560.0000   -4.88482
603600.0000   -4.87294
603640.0000   -5.86544
603680.0000   -5.75419
603720.0000   -5.36699
603760.0000   -5.64872
603800.0000   -5.52548
603840.0000   -5.66238
603880.0000   -5.49486
603920.0000   -5.19159
603960.0000   -5.02333
604000.0000   -5.44281
604040.0000   -4.98460
604080.0000   -5.56170
604120.0000   -5.32612
604160.0000   -4.80932
604200.0000   -4.09719
604240.0000   -5.45432
604280.0000   -5.09369
604320.0000   -5.56178
604360.0000   -5.03331
604400.0000   -5.33304
604440.0000   -4.65891
604480.0000   -4.74274
604520.0000   -5.42771
604560.0000   -6.08816
604600.0000   -5.19030
604640.0000   -5.67135
604680.0000   -5.24151
604720.0000   -4.81596
604760.0000   -5.65807
604800.0000   -5.67015
604840.0000   -5.66272
604880.0000   -4.03997
604920.0000   -4.58259
604960.0000   -4.83223
605000.0000   -5.19109
605040.0000   -3.54429
605080.0000   -4.14773
605120.0000   -4.91377
605160.0000   -5.01928
605200.0000   -4.35946
605240.0000   -3.75627
605280.0000   -4.32687
605320.0000   -4.86855
605360.0000   -4.13370
605400.0000   -3.73895
605440.0000   -4.18329
605480.0000   -5.81008
605520.0000   -5.81055
605560.0000   -4.83124
605600.0000   -4.94116
605640.0000   -4.82038
605680.0000   -5.30620
605720.0000   -4.66243
605760.0000   -5.06786
605800.0000   -5.73327
605840.0000   -4.72751
605880.0000   -4.62418
605920.0000   -4.20770
605960.0000   -4.81088
606000.0000   -5.07982
606040.0000   -5.46469
606080.0000   -5.72541
606120.0000   -5.59421
606160.0000   -5.52382
606200.0000   -5.38324
606240.0000   -5.70359
606280.0000   -6.20576
606320.0000   -5.69886
606360.0000   -5.83096
606400.0000   -5.19962
606440.0000   -5.46168
606480.0000   -5.98501
606520.0000   -5.74527
606560.0000   -5.33292
606600.0000   -5.77294
606640.0000   -5.47723
606680.0000   -6.22256
606720.0000   -6.16489
606760.0000   -5.00679
606800.0000   -5.05132
606840.0000   -5.34426
606880.0000   -5.49162
606920.0000   -5.76305
606960.0000   -5.31542
607000.0000   -5.27193
607040.0000   -5.38280
607080.0000   -5.45683
607120.0000   -5.91635
607160.0000   -6.86286
607200.0000   -6.86650
607240.0000   -6.34330
607280.0000   -6.31265
607320.0000   -6.49645
607360.0000   -5.49385
607400.0000   -5.30652
607440.0000   -6.13461
607480.0000   -5.99430
607520.0000   -6.00971
607560.0000   -5.03952
607600.0000   -4.42673
607640.0000   -5.13411
607680.0000   -5.14549
607720.0000   -4.67882
607760.0000   -5.49109
607800.0000   -4.95393
607840.0000   -5.74601
607880.0000   -5.24886
607920.0000   -4.90808
607960.0000   -4.55077
608000.0000   -4.87229
608040.0000   -4.73936
608080.0000   -4.67137
608120.0000   -4.87383
608160.0000   -4.90167
608200.0000   -4.46620
608240.0000   -3.66660
608280.0000   -4.30649
608320.0000   -4.76464
608360.0000   -4.85520
608400.0000   -5.99900
608440.0000   -5.38150
608480.0000   -5.80110
608520.0000   -4.55381
608560.0000   -5.69495
608600.0000   -6.37378
608640.0000   -4.82461
608680.0000   -5.18053
608720.0000   -5.64538
608760.0000   -5.64083
608800.0000   -4.78411
608840.0000   -4.27720
608880.0000   -4.28968
608920.0000   -5.43294
608960.0000   -5.06595
609000.0000   -6.07234
609040.0000   -5.23354
609080.0000   -4.60484
609120.0000   -5.27661
609160.0000   -5.05743
609200.0000   -4.85139
609240.0000   -4.71786
609280.0000   -4.66721
609320.0000   -5.20594
609360.0000   -5.22573
609400.0000   -5.05373
609440.0000   -5.59222
609480.0000   -4.87508
609520.0000   -5.31356
609560.0000   -6.06364
609600.0000   -5.44809
609640.0000   -5.40629
609680.0000   -5.11659
609720.0000   -5.32827
609760.0000   -5.82132
609800.0000   -6.33655
609840.0000   -6.34786
609880.0000   -6.98442
609920.0000   -5.17384
609960.0000   -5.12178
610000.0000   -5.71202
610040.0000   -5.37085
610080.0000   -5.39976
610120.0000   -5.26065
610160.0000   -5.41177
610200.0000   -4.06343
610240.0000   -4.12391
610280.0000   -4.98189
610320.0000   -4.65169
610360.0000   -4.72221
610400.0000   -4.88300
610440.0000   -4.82755
610480.0000   -5.02435
610520.0000   -4.44941
610560.0000   -4.37251
610600.0000   -4.50398
610640.0000   -5.51569
610680.0000   -5.28415
610720.0000   -5.69701
610760.0000   -5.78370
610800.0000   -5.05205
610840.0000   -5.38753
610880.0000   -6.03569
610920.0000   -6.55300
610960.0000   -4.70246
611000.0000   -5.25469
611040.0000   -5.01753
611080.0000   -4.96249
611120.0000   -4.71020
611160.0000   -5.98602
611200.0000   -4.59618
611240.0000   -5.95573
611280.0000   -6.09415
611320.0000   -6.14970
611360.0000   -5.87305
611400.0000   -6.68729
611440.0000   -6.71831
611480.0000   -6.93200
611520.0000   -6.65511
611560.0000   -5.83876
611600.0000   -5.96191
611640.0000   -5.17563
611680.0000   -6.19354
611720.0000   -5.99392
611760.0000   -6.25386
611800.0000   -6.47307
611840.0000   -6.24697
611880.0000   -6.18314
611920.0000   -6.59386
611960.0000   -4.99966
612000.0000   -5.87207
612040.0000   -5.80312
612080.0000   -5.49175
612120.0000   -6.60110
612160.0000   -6.38295
612200.0000   -5.43385
612240.0000   -5.80885
612280.0000   -5.97863
612320.0000   -5.50242
612360.0000   -5.52116
612400.0000   -5.88368
612440.0000   -5.34403
612480.0000   -6.54326
612520.0000   -5.60043
612560.0000   -5.56003
612600.0000   -6.32103
612640.0000   -5.57399
612680.0000   -5.24940
612720.0000   -5.48272
612760.0000   -5.65754
612800.0000   -6.57455
612840.0000   -5.91598
612880.0000   -6.85204
612920.0000   -5.94656
612960.0000   -6.62074
613000.0000   -5.92996
613040.0000   -5.49406
613080.0000   -6.20077
613120.0000   -5.89125
613160.0000   -5.17197
613200.0000   -6.52878
613240.0000   -5.79014
613280.0000   -5.58530
613320.0000   -6.58324
613360.0000   -5.88384
613400.0000   -4.94949
613440.0000   -5.87587
613480.0000   -5.76877
613520.0000   -5.78955
613560.0000   -5.65064
613600.0000   -5.57676
613640.0000   -5.35538
613680.0000   -5.34517
613720.0000   -7.50244
613760.0000   -4.80433
613800.0000   -5.82422
613840.0000   -5.73531
613880.0000   -7.01181
613920.0000   -6.50907
613960.0000   -6.69765
614000.0000   -6.95013
614040.0000   -6.87915
614080.0000   -6.82953
614120.0000   -6.73182
614160.0000   -6.94880
614200.0000   -5.31386
614240.0000   -5.66242
614280.0000   -6.08754
614320.0000   -5.70687
614360.0000   -6.34037
614400.0000   -6.08255
614440.0000   -5.20510
614480.0000   -5.29212
614520.0000   -6.16612
614560.0000   -5.64899
614600.0000   -5.92070
614640.0000   -5.56205
614680.0000   -5.56299
614720.0000   -5.73659
614760.0000   -6.06944
614800.0000   -6.56013
614840.0000   -6.41694
614880.0000   -5.54048
614920.0000   -6.35154
614960.0000   -6.40996
615000.0000   -5.50875
615040.0000   -6.16896
615080.0000   -6.03163
615120.0000   -5.93456
615160.0000   -5.82292
615200.0000   -5.79685
615240.0000   -5.04579
615280.0000   -5.55385
615320.0000   -5.17222
615360.0000   -5.89177
615400.0000   -5.75675
615440.0000   -6.36073
615480.0000   -5.87511
615520.0000   -6.90386
615560.0000   -7.81207
615600.0000   -7.34950
615640.0000   -7.43520
615680.0000   -6.03914
615720.0000   -5.90044
615760.0000   -6.06573
615800.0000   -6.38126
615840.0000   -6.28207
615880.0000   -5.84853
615920.0000   -7.08034
615960.0000   -6.67567
616000.0000   -7.30321
616040.0000   -6.98429
616080.0000   -5.72141
616120.0000   -6.33578
616160.0000   -6.15912
616200.0000   -5.67871
616240.0000   -6.81455
616280.0000   -5.59230
616320.0000   -5.35963
616360.0000   -6.16366
616400.0000   -5.95799
616440.0000   -5.38538
616480.0000   -6.09550
616520.0000   -6.02974
616560.0000   -5.70186
616600.0000   -4.78072
616640.0000   -5.21540
616680.0000   -5.48559
616720.0000   -5.96649
616760.0000   -5.24257
616800.0000   -5.90776
616840.0000   -5.61725
616880.0000   -4.84277
616920.0000   -4.37406
616960.0000   -4.15587
617000.0000   -4.55337
617040.0000   -4.58290
617080.0000   -4.13143
617120.0000   -3.57293
617160.0000   -3.48544
617200.0000   -4.24126
617240.0000   -5.58874
617280.0000   -4.04123
617320.0000   -4.49727
617360.0000   -4.87803
617400.0000   -4.88929
617440.0000   -4.67550
617480.0000   -6.41298
617520.0000   -5.65475
617560.0000   -5.79968
617600.0000   -4.73178
617640.0000   -5.55328
617680.0000   -5.28956
617720.0000   -5.24113
617760.0000   -5.04196
617800.0000   -4.57035
617840.0000   -5.14337
617880.0000   -5.68431
617920.0000   -5.62995
617960.0000   -4.83196
618000.0000   -4.50608
618040.0000   -5.38335
618080.0000   -5.04843
618120.0000   -5.35593
618160.0000   -4.96073
618200.0000   -5.06524
618240.0000   -4.68695
618280.0000   -4.36381
618320.0000   -4.32112
618360.0000   -5.47533
618400.0000   -6.08464
618440.0000   -6.71388
618480.0000   -5.66594
618520.0000   -5.63542
618560.0000   -5.19288
618600.0000   -4.11627
618640.0000   -4.99812
618680.0000   -5.24610
618720.0000   -4.46096
618760.0000   -4.07213
618800.0000   -4.76333
618840.0000   -3.44242
618880.0000   -4.49011
618920.0000   -4.79388
618960.0000   -4.63438
619000.0000   -4.41265
619040.0000   -4.97579
619080.0000   -5.09197
619120.0000   -4.87806
619160.0000   -4.48357
619200.0000   -4.85308
619240.0000   -3.59126
619280.0000   -3.93680
619320.0000   -3.58581
619360.0000   -3.81044
619400.0000   -3.30176
619440.0000   -4.17663
619480.0000   -3.27517
619520.0000   -4.07131
619560.0000   -3.41901
619600.0000   -4.37549
619640.0000   -3.01408
619680.0000   -3.61584
619720.0000   -4.47684
619760.0000   -3.84822
619800.0000   -3.75647
619840.0000   -2.66852
619880.0000   -3.28448
619920.0000   -3.25072
619960.0000   -2.56946
620000.0000   -2.95238
620040.0000   -3.44807
620080.0000   -3.54133
620120.0000   -3.96534
620160.0000   -3.21930
620200.0000   -3.03910
620240.0000   -3.36568
620280.0000   -3.67897
620320.0000   -3.89469
620360.0000   -4.05316
620400.0000   -3.87922
620440.0000   -4.01891
620480.0000   -3.23889
620520.0000   -3.70073
620560.0000   -4.62421
620600.0000   -4.77569
620640.0000   -5.18351
620680.0000   -4.10841
620720.0000   -4.14307
620760.0000   -3.77828
620800.0000   -5.06219
620840.0000   -5.14708
620880.0000   -4.50023
620920.0000   -4.00200
620960.0000   -3.41882
621000.0000   -3.00830
621040.0000   -4.14873
621080.0000   -4.86692
621120.0000   -3.11818
621160.0000   -3.28674
621200.0000   -4.83519
621240.0000   -4.33686
621280.0000   -4.31796
621320.0000   -3.92433
621360.0000   -3.97362
621400.0000   -3.82036
621440.0000   -4.09139
621480.0000   -3.75134
621520.0000   -4.07561
621560.0000   -4.08365
621600.0000   -3.79658
621640.0000   -3.60044
621680.0000   -5.19117
621720.0000   -3.70932
621760.0000   -4.22455
621800.0000   -3.22756
621840.0000   -4.89854
621880.0000   -5.35494
621920.0000   -4.01947
621960.0000   -3.51089
622000.0000   -4.34998
622040.0000   -4.00612
622080.0000   -3.83089
622120.0000   -3.72160
622160.0000   -3.69476
622200.0000   -4.15004
622240.0000   -4.01295
622280.0000   -4.31359
622320.0000   -3.58651
622360.0000   -4.22261
622400.0000   -3.60061
622440.0000   -3.28460
622480.0000   -4.02657
622520.0000   -5.26609
622560.0000   -5.71813
622600.0000   -5.17491
622640.0000   -4.44863
622680.0000   -4.55794
622720.0000   -4.18674
622760.0000   -3.79202
622800.0000   -3.94212
622840.0000   -3.91446
622880.0000   -3.81386
622920.0000   -4.81054
622960.0000   -4.57570
623000.0000   -4.99947
623040.0000   -5.83638
623080.0000   -4.84962
623120.0000   -4.75487
623160.0000   -4.99944
623200.0000   -5.32181
623240.0000   -4.51460
623280.0000   -4.47631
623320.0000   -5.25147
623360.0000   -4.73192
623400.0000   -4.64385
623440.0000   -4.02337
623480.0000   -4.72205
623520.0000   -4.54099
623560.0000   -5.13216
623600.0000   -4.27003
623640.0000   -3.24997
623680.0000   -2.94619
623720.0000   -2.67941
623760.0000   -3.29698
623800.0000   -3.01058
623840.0000   -4.09005
623880.0000   -4.26097
623920.0000   -4.24786
623960.0000   -3.47994
624000.0000   -3.09122
624040.0000   -2.68876
624080.0000   -1.97387
624120.0000   -2.59517
624160.0000   -1.66184
624200.0000   -2.70271
624240.0000   -2.45414
624280.0000   -1.78986
624320.0000   -2.00244
624360.0000   -1.70988
624400.0000   -2.06410
624440.0000   -1.92452
624480.0000   -1.54833
624520.0000   -2.09857
624560.0000   -1.66628
624600.0000   -2.07695
624640.0000   -2.99167
624680.0000   -2.31744
624720.0000   -2.74310
624760.0000   -2.02700
624800.0000   -0.45266
624840.0000   -1.69249
624880.0000   -2.06407
624920.0000   -1.15338
624960.0000   -1.37956
625000.0000   -1.08758
625040.0000   -1.47884
625080.0000   -0.73843
625120.0000    0.30132
625160.0000   -0.15256
625200.0000   -0.50868
625240.0000   -0.44455
625280.0000   -0.73867
625320.0000   -0.72445
625360.0000   -0.33567
625400.0000   -0.24436
625440.0000   -0.98955
625480.0000   -0.61915
625520.0000   -0.71812
625560.0000   -1.14094
625600.0000   -0.76100
625640.0000   -1.62264
625680.0000   -0.95134
625720.0000   -0.78194
625760.0000   -1.17564
625800.0000   -0.85597
625840.0000   -1.60448
625880.0000   -0.86460
625920.0000   -1.13447
625960.0000   -1.76351
626000.0000   -1.52162
626040.0000   -2.54570
626080.0000   -1.85850
626120.0000   -1.33145
626160.0000   -2.08023
626200.0000   -1.28962
626240.0000   -2.21429
626280.0000   -1.57840
626320.0000   -0.68597
626360.0000   -0.54498
626400.0000   -0.65089
626440.0000   -1.69788
626480.0000   -0.16518
626520.0000   -0.17285
626560.0000   -0.49138
626600.0000   -0.79571
626640.0000   -1.72811
626680.0000   -2.09373
626720.0000   -1.40446
626760.0000   -3.02913
626800.0000   -2.08559
626840.0000   -2.23913
626880.0000   -2.67718
626920.0000   -1.97076
626960.0000   -1.95599
627000.0000   -2.49543
627040.0000   -1.23358
627080.0000   -1.89728
627120.0000   -0.97719
627160.0000   -1.52486
627200.0000   -1.32778
627240.0000   -1.21529
627280.0000   -0.68825
627320.0000   -1.09567
627360.0000   -0.57913
627400.0000   -1.26577
627440.0000   -0.74772
627480.0000   -0.61896
627520.0000   -0.48245
627560.0000   -1.67209
627600.0000   -1.39714
627640.0000   -1.30301
627680.0000   -1.15350
627720.0000   -1.50294
627760.0000   -0.98704
627800.0000   -0.69570
627840.0000   -1.02595
627880.0000   -0.79679
627920.0000   -0.56272
627960.0000   -1.71964
628000.0000   -1.43251
628040.0000   -0.77806
628080.0000   -1.19869
628120.0000   -1.99814
628160.0000   -1.25655
628200.0000   -1.90550
628240.0000   -0.86540
628280.0000   -1.33913
628320.0000   -0.64200
628360.0000   -0.49534
628400.0000    0.17251
628440.0000   -0.35694
628480.0000   -0.37633
628520.0000   -0.21937
628560.0000    0.21641
628600.0000   -0.19897
628640.0000   -0.03327
628680.0000    0.00405
628720.0000   -0.48495
628760.0000   -0.54605
628800.0000    0.25396
628840.0000   -0.75631
628880.0000   -1.41722
628920.0000   -1.10978
628960.0000   -0.64685
629000.0000   -0.00178
629040.0000   -0.49925
629080.0000   -1.05581
629120.0000   -1.09838
629160.0000   -0.00116
629200.0000   -0.45296
629240.0000   -0.54059
629280.0000    0.17113
629320.0000   -1.11234
629360.0000   -0.47274
629400.0000   -0.74369
629440.0000   -1.01820
629480.0000   -2.12286
629520.0000   -1.22604
629560.0000    0.67040
629600.0000   -0.57091
629640.0000    0.04729
629680.0000    0.00522
629720.0000   -0.61272
629760.0000   -0.12548
629800.0000   -0.53052
629840.0000   -0.59668
629880.0000    0.29380
629920.0000   -0.16542
629960.0000    0.24791
630000.0000   -0.05718
630040.0000    0.08598
630080.0000   -1.28221
630120.0000   -1.01236
630160.0000   -0.96987
630200.0000   -1.45195
630240.0000   -0.51906
630280.0000   -1.25772
630320.0000   -1.47604
630360.0000   -0.11050
630400.0000   -1.49452
630440.0000   -1.18773
630480.0000   -0.88682
630520.0000   -1.88182
630560.0000   -0.99300
630600.0000   -1.41395
630640.0000   -0.51830
630680.0000   -2.05551
630720.0000   -0.90463
630760.0000   -0.96786
630800.0000   -1.30084
630840.0000   -0.39298
630880.0000   -1.16117
630920.0000   -1.25601
630960.0000   -0.76109
631000.0000   -1.57138
631040.0000   -0.77320
631080.0000   -1.14684
631120.0000   -0.10470
631160.0000   -0.36709
631200.0000   -0.13625
631240.0000   -0.55638
631280.0000   -0.43721
631320.0000   -0.41180
631360.0000    0.05500
631400.0000   -0.41560
631440.0000   -0.48688
631480.0000   -0.33059
631520.0000   -1.99792
631560.0000   -0.60789
631600.0000   -0.69964
631640.0000    0.19360
631680.0000   -1.02701
631720.0000   -0.33372
631760.0000   -0.43237
631800.0000   -0.96650
631840.0000   -0.68157
631880.0000   -0.16242
631920.0000   -0.26797
631960.0000   -0.85599
632000.0000   -0.10284
632040.0000   -0.60686
632080.0000   -0.42334
632120.0000   -0.79744
632160.0000   -0.42294
632200.0000   -0.05028
632240.0000   -0.73783
632280.0000   -0.43138
632320.0000   -0.63223
632360.0000   -1.31076
632400.0000   -0.42704
632440.0000   -0.57942
632480.0000   -0.99171
632520.0000   -1.17100
632560.0000   -1.18089
632600.0000   -1.15227
632640.0000   -0.78535
632680.0000   -1.16854
632720.0000   -2.28058
632760.0000   -1.92389
632800.0000   -2.23829
632840.0000   -0.89392
632880.0000    0.70769
632920.0000   -0.57900
632960.0000   -1.24831
633000.0000   -0.63990
633040.0000    0.16014
633080.0000   -0.84839
633120.0000    0.26065
633160.0000    0.99021
633200.0000   -0.57197
633240.0000   -0.07556
633280.0000   -0.21505
633320.0000    0.09196
633360.0000    0.20619
633400.0000   -0.13523
633440.0000    0.71201
633480.0000   -0.07194
633520.0000    0.48164
633560.0000   -0.22813
633600.0000   -0.38444
633640.0000   -0.71029
633680.0000   -0.95850
633720.0000    0.03818
633760.0000    0.54830
633800.0000   -0.35300
633840.0000    0.19159
633880.0000   -0.04355
633920.0000    0.53773
633960.0000   -0.65965
634000.0000   -0.54085
634040.0000   -0.77533
634080.0000    0.57684
634120.0000   -0.21970
634160.0000   -0.66527
634200.0000    0.65574
634240.0000    0.71850
634280.0000    0.91693
634320.0000    0.92927
634360.0000    0.90839
634400.0000   -0.00685
634440.0000    0.47289
634480.0000   -0.07055
634520.0000    0.33039
634560.0000    0.04635
634600.0000   -0.05072
634640.0000   -0.54366
634680.0000   -0.05895
634720.0000   -0.92165
634760.0000   -0.32828
634800.0000    0.11149
634840.0000    0.21900
634880.0000   -0.05786
634920.0000   -0.39926
634960.0000   -0.40053
635000.0000   -1.18233
635040.0000    0.49104
635080.0000   -0.52125
635120.0000   -0.08250
635160.0000   -0.92737
635200.0000   -0.62470
635240.0000   -0.04701
635280.0000   -0.65318
635320.0000   -0.45553
635360.0000   -0.18664
635400.0000   -0.82042
635440.0000   -0.39168
635480.0000   -0.25620
635520.0000    0.17628
635560.0000    0.60818
635600.0000    0.34326
635640.0000    0.00488
635680.0000    0.23087
635720.0000    0.28987
635760.0000   -0.11553
635800.0000    0.21699
635840.0000   -0.99950
635880.0000   -0.59418
635920.0000   -0.13063
635960.0000   -0.46619
636000.0000   -0.87967
636040.0000   -0.45649
636080.0000   -0.13402
636120.0000   -0.22913
636160.0000   -0.42254
636200.0000   -0.54704
636240.0000   -0.48109
636280.0000    0.26526
636320.0000   -0.48476
636360.0000   -0.44644
636400.0000   -1.21133
636440.0000    0.03105
636480.0000   -0.09678
636520.0000   -0.72047
636560.0000   -0.55188
636600.0000   -0.51523
636640.0000   -1.54865
636680.0000   -1.45497
636720.0000   -0.88861
636760.0000    0.10127
636800.0000   -1.12624
636840.0000    0.20793
636880.0000    0.18381
636920.0000    0.93134
636960.0000    0.44995
637000.0000   -0.21812
637040.0000   -0.02208
637080.0000   -0.50724
637120.0000   -0.37970
637160.0000    0.17193
637200.0000   -0.76169
637240.0000    0.86481
637280.0000   -0.64777
637320.0000    0.28351
637360.0000    0.18352
637400.0000    0.69477
637440.0000   -0.13981
637480.0000    0.00844
637520.0000    0.28011
637560.0000   -0.03226
637600.0000    0.34087
637640.0000   -0.68772
637680.0000    0.04793
637720.0000   -0.66228
637760.0000   -0.01583
637800.0000    0.30821
637840.0000    0.43226
637880.0000   -0.19827
637920.0000    0.32216
637960.0000    0.50953
638000.0000   -0.00229
638040.0000   -0.27369
638080.0000   -0.11486
638120.0000   -0.31596
638160.0000   -0.62777
638200.0000   -0.70795
638240.0000   -0.48336
638280.0000   -0.99520
638320.0000   -1.33585
638360.0000   -0.57819
638400.0000   -0.13583
638440.0000   -0.48793
638480.0000   -1.02982
638520.0000   -0.58349
638560.0000    0.05253
638600.0000   -0.26738
638640.0000   -1.10619
638680.0000   -0.16534
638720.0000   -0.42899
638760.0000   -1.12574
638800.0000   -0.13050
638840.0000   -0.71076
638880.0000   -0.35543
638920.0000    0.20479
638960.0000    0.70549
639000.0000    0.33706
639040.0000    0.12114
639080.0000   -0.48287
639120.0000   -0.24257
639160.0000   -0.63346
639200.0000   -0.40268
639240.0000   -0.77854
639280.0000   -0.60169
639320.0000   -1.22599
639360.0000   -1.17715
639400.0000   -0.21876
639440.0000   -0.82174
639480.0000   -0.02598
639520.0000   -1.41751
639560.0000   -0.82459
639600.0000   -1.42010
639640.0000   -0.37292
639680.0000    0.38053
639720.0000   -0.46895
639760.0000    0.14056
639800.0000    0.13632
639840.0000    0.26858
639880.0000   -1.06889
639920.0000   -0.07901
639960.0000   -0.10405
640000.0000   -0.15277
640040.0000    0.66998
640080.0000    0.02986
640120.0000    0.01101
640160.0000   -0.23542
640200.0000   -0.62999
640240.0000   -0.98220
640280.0000   -0.91327
640320.0000   -0.42858
640360.0000   -0.69816
640400.0000   -1.49598
640440.0000   -0.45289
640480.0000   -0.63619
640520.0000   -0.88062
640560.0000   -1.40629
640600.0000   -1.33830
640640.0000   -0.23705
640680.0000   -0.94109
640720.0000   -0.88237
640760.0000   -0.93180
640800.0000   -0.34335
640840.0000   -0.28146
640880.0000   -0.09472
640920.0000   -0.63170
640960.0000    0.20843
641000.0000   -1.43782
641040.0000   -1.09025
641080.0000   -0.39490
641120.0000   -0.39814
641160.0000   -1.28645
641200.0000   -0.44133
641240.0000   -0.82225
641280.0000   -1.46643
641320.0000   -1.72965
641360.0000   -1.53762
641400.0000   -1.26768
641440.0000   -1.12138
641480.0000   -1.42838
641520.0000   -1.98827
641560.0000   -1.57701
641600.0000   -0.95986
641640.0000   -1.67181
641680.0000   -1.83709
641720.0000   -1.18324
641760.0000   -1.51605
641800.0000   -0.67317
641840.0000   -2.35109
641880.0000   -2.37784
641920.0000   -1.96020
641960.0000   -1.21999
642000.0000   -1.35137
642040.0000   -1.14941
642080.0000   -1.21408
642120.0000   -1.58069
642160.0000   -1.00872
642200.0000   -0.92210
642240.0000   -0.72524
642280.0000   -1.09890
642320.0000   -0.63663
642360.0000   -0.30613
642400.0000   -0.88189
642440.0000   -0.44821
642480.0000   -1.09263
642520.0000   -1.06943
642560.0000   -2.23123
642600.0000   -2.96149
642640.0000   -2.10255
642680.0000   -1.37496
642720.0000   -0.69774
642760.0000   -1.31078
642800.0000   -1.92855
642840.0000   -1.17874
642880.0000   -0.71490
642920.0000   -2.08462
642960.0000   -1.18342
643000.0000   -1.57922
643040.0000   -1.10519
643080.0000   -1.14797
643120.0000   -1.46877
643160.0000   -1.09173
643200.0000   -1.07794
643240.0000   -1.83385
643280.0000   -1.39592
643320.0000   -1.41975
643360.0000   -1.36461
643400.0000   -1.40037
643440.0000   -1.33944
643480.0000   -1.23397
643520.0000   -1.80134
643560.0000   -1.52715
643600.0000   -0.15097
643640.0000   -0.44991
643680.0000   -1.25752
643720.0000   -0.53337
643760.0000   -1.15741
643800.0000   -1.63362
643840.0000   -1.40707
643880.0000   -1.30055
643920.0000   -1.39453
643960.0000   -1.68344
644000.0000   -1.82110
644040.0000   -2.38863
644080.0000   -1.63657
644120.0000   -1.71975
644160.0000   -1.36862
644200.0000   -1.73725
644240.0000   -2.58328
644280.0000   -0.66416
644320.0000   -1.13161
644360.0000   -1.19052
644400.0000   -0.04566
644440.0000   -0.81527
644480.0000   -0.42567
644520.0000   -1.11816
644560.0000   -0.38015
644600.0000    0.18120
644640.0000   -0.07937
644680.0000   -1.53959
644720.0000   -0.74529
644760.0000   -1.84167
644800.0000   -0.28368
644840.0000   -0.75438
644880.0000   -1.11551
644920.0000   -1.11944
644960.0000   -1.17591
645000.0000    0.30935
645040.0000   -0.25801
645080.0000   -0.42448
645120.0000   -0.23872
645160.0000    0.33608
645200.0000    0.16495
645240.0000   -0.61349
645280.0000   -0.72400
645320.0000   -0.60113
645360.0000    0.02121
645400.0000   -2.01017
645440.0000   -2.06731
645480.0000   -0.50366
645520.0000   -0.73432
645560.0000   -0.77707
645600.0000   -1.16221
645640.0000   -0.62490
645680.0000   -0.01295
645720.0000   -0.84936
645760.0000   -1.06216
645800.0000    0.29778
645840.0000   -0.58655
645880.0000   -0.53108
645920.0000   -0.43717
645960.0000   -2.12207
646000.0000   -1.10080
646040.0000   -1.23390
646080.0000   -1.13345
646120.0000   -0.82937
646160.0000   -1.54822
646200.0000   -0.53132
646240.0000   -1.74388
646280.0000   -1.28212
646320.0000   -0.52784
646360.0000   -2.13416
646400.0000   -1.87700
646440.0000   -1.36181
646480.0000   -1.35298
646520.0000   -1.46342
646560.0000   -0.59607
646600.0000   -1.03338
646640.0000   -0.99853
646680.0000   -1.33908
646720.0000   -1.46848
646760.0000   -1.02966
646800.0000    0.28158
646840.0000   -1.41419
646880.0000   -0.54591
646920.0000   -0.25023
646960.0000   -0.29644
647000.0000   -0.89700
647040.0000   -0.55986
647080.0000    0.06151
647120.0000   -0.75794
647160.0000    0.01560
647200.0000   -0.03497
647240.0000   -0.68094
647280.0000   -1.21186
647320.0000   -1.35999
647360.0000   -1.01211
647400.0000   -0.70875
647440.0000   -1.11602
647480.0000   -1.43254
647520.0000   -1.00438
647560.0000   -1.43536
647600.0000   -1.08713
647640.0000   -1.01063
647680.0000    0.35844
647720.0000    0.04646
647760.0000   -0.36538
647800.0000   -1.52502
647840.0000   -0.43117
647880.0000   -0.32735
647920.0000   -0.26999
647960.0000   -0.18764
648000.0000   -0.13713
648040.0000    0.45562
648080.0000    0.23705
648120.0000   -0.28170
648160.0000    0.90744
648200.0000   -0.16025
648240.0000   -0.34318
648280.0000   -0.30829
648320.0000   -0.16128
648360.0000   -0.54603
648400.0000   -0.07521
648440.0000    0.71991
648480.0000   -0.48330
648520.0000   -0.33646
648560.0000   -0.26306
648600.0000    0.61142
648640.0000   -0.31688
648680.0000   -0.26730
648720.0000   -0.68811
648760.0000    0.21949
648800.0000    1.12984
648840.0000    0.22825
648880.0000    0.41849
648920.0000    0.98379
648960.0000    0.48274
649000.0000    2.02845
649040.0000    2.53761
649080.0000    1.34771
649120.0000    1.17103
649160.0000   -0.05046
649200.0000    0.26489
649240.0000    0.60261
649280.0000    1.30300
649320.0000    0.68121
649360.0000    0.93533
649400.0000   -0.48860
649440.0000    0.11945
649480.0000   -0.34634
649520.0000   -1.07968
649560.0000   -0.24197
649600.0000    0.41624
649640.0000    0.55349
649680.0000    0.31158
649720.0000    1.03355
649760.0000    0.68464
649800.0000    1.14165
649840.0000    0.97479
649880.0000    1.48955
649920.0000    0.03614
649960.0000    0.17232
650000.0000   -0.17483
650040.0000   -0.53834
650080.0000   -0.49784
650120.0000   -0.95890
650160.0000   -0.62284
650200.0000   -0.54691
650240.0000    0.09623
650280.0000    0.65785
650320.0000    0.25328
650360.0000    0.08194
650400.0000    0.46205
650440.0000    0.68809
650480.0000    0.58605
650520.0000    0.78287
650560.0000    1.09223
650600.0000    0.42551
650640.0000    0.83133
650680.0000    0.40499
650720.0000    1.30220
650760.0000    0.22396
650800.0000   -0.38357
650840.0000   -0.43995
650880.0000    0.10484
650920.0000    0.19556
650960.0000    0.58027
651000.0000    0.27291
651040.0000    0.88813
651080.0000    0.71103
651120.0000    0.93648
651160.0000    0.37305
651200.0000    0.00013
651240.0000    0.16521
651280.0000    0.29433
651320.0000    1.42846
651360.0000    1.93814
651400.0000    1.39196
651440.0000    0.95588
651480.0000    1.14872
651520.0000    1.09427
651560.0000    0.74130
651600.0000    1.35072
651640.0000    1.41002
651680.0000    0.81674
651720.0000    0.78770
651760.0000    2.10137
651800.0000    1.11497
651840.0000    1.46300
651880.0000    1.23695
651920.0000    1.21509
651960.0000    0.60696
652000.0000    1.21697
652040.0000    1.10797
652080.0000    1.45283
652120.0000    1.70946
652160.0000    0.83010
652200.0000    1.22624
652240.0000    0.92095
652280.0000    1.41042
652320.0000    1.05182
652360.0000    1.76458
652400.0000    1.18975
652440.0000    1.26479
652480.0000    1.53407
652520.0000    1.85400
652560.0000    0.90747
652600.0000    0.80737
652640.0000    1.90713
652680.0000    1.52406
652720.0000    1.19955
652760.0000    0.83280
652800.0000    1.30962
652840.0000    1.61701
652880.0000    2.02957
652920.0000    1.14467
652960.0000    2.03827
653000.0000    1.20555
653040.0000    2.07591
653080.0000    1.47765
653120.0000    1.52983
653160.0000    1.34871
653200.0000    1.34075
653240.0000    1.02561
653280.0000    0.64705
653320.0000    1.65296
653360.0000    1.30974
653400.0000    1.88923
653440.0000    1.46073
653480.0000    1.35826
653520.0000    0.97455
653560.0000    0.51677
653600.0000    0.67370
653640.0000    0.99977
653680.0000    0.60657
653720.0000    0.23118
653760.0000    0.45560
653800.0000    0.70364
653840.0000    0.72920
653880.0000    0.71971
653920.0000    1.32590
653960.0000    1.14547
654000.0000    0.93871
654040.0000    1.05344
654080.0000    0.37903
654120.0000   -0.74484
654160.0000    0.80990
654200.0000   -0.32393
654240.0000    1.57158
654280.0000    1.56679
654320.0000    1.96353
654360.0000    0.33493
654400.0000    0.72600
654440.0000    0.18930
654480.0000    0.54897
654520.0000    1.34577
654560.0000    2.08671
654600.0000    1.06529
654640.0000    0.66369
654680.0000    1.57689
654720.0000    0.89951
654760.0000    1.69960
654800.0000    1.09740
654840.0000    2.20298
654880.0000    2.43960
654920.0000    1.69866
654960.0000    1.39965
655000.0000    1.04138
655040.0000    0.93798
655080.0000    1.27654
655120.0000    0.61660
655160.0000    1.33188
655200.0000    0.46103
655240.0000    0.46962
655280.0000    1.04654
655320.0000    1.65868
655360.0000   -0.26927
655400.0000    0.38030
655440.0000    1.62725
655480.0000    1.57629
655520.0000    1.41475
655560.0000    0.07797
655600.0000    1.32318
655640.0000    1.61083
655680.0000    1.57917
655720.0000    1.60146
655760.0000    2.02336
655800.0000    2.04210
655840.0000    2.05601
655880.0000    1.77429
655920.0000    1.02310
655960.0000    1.95397
656000.0000    1.97840
656040.0000    1.88853
656080.0000    2.65653
656120.0000    1.36907
656160.0000    0.86436
656200.0000    1.70663
656240.0000    2.14116
656280.0000    2.06606
656320.0000    1.83997
656360.0000    1.87974
656400.0000    1.99384
656440.0000    2.33620
656480.0000    1.55325
656520.0000    1.23810
656560.0000    2.01190
656600.0000    1.18020
656640.0000    2.39509
656680.0000    2.09357
656720.0000    0.25112
656760.0000    2.47211
656800.0000    2.51857
656840.0000    2.00515
656880.0000    2.74065
656920.0000    3.07579
656960.0000    3.31001
657000.0000    2.31188
657040.0000    2.54386
657080.0000    3.22066
657120.0000    2.14893
657160.0000    2.07659
657200.0000    1.11069
657240.0000    2.38074
657280.0000    1.78496
657320.0000    2.03363
657360.0000    2.20590
657400.0000    1.83171
657440.0000    0.84164
657480.0000    1.19821
657520.0000    1.77452
657560.0000    0.98698
657600.0000    0.27992
657640.0000    1.06252
657680.0000    1.31730
657720.0000    0.63760
657760.0000    1.30179
657800.0000    0.79817
657840.0000    0.36772
657880.0000    1.08701
657920.0000    0.59633
657960.0000    1.07492
658000.0000    1.36377
658040.0000    0.90614
658080.0000    0.91368
658120.0000    0.65284
658160.0000    0.63398
658200.0000    1.22073
658240.0000    0.28057
658280.0000    0.04219
658320.0000   -0.04826
658360.0000   -0.34052
658400.0000   -0.62038
658440.0000    1.04153
658480.0000    0.47749
658520.0000    0.54100
658560.0000    0.18527
658600.0000   -0.35055
658640.0000   -0.45735
658680.0000    0.61418
658720.0000    1.15011
658760.0000    0.37543
658800.0000    0.73022
658840.0000   -0.74444
658880.0000    0.67845
658920.0000    1.14979
658960.0000    0.68316
659000.0000    0.41019
659040.0000   -0.01141
659080.0000   -0.11898
659120.0000    0.57982
659160.0000   -0.37995
659200.0000   -0.64568
659240.0000   -0.31425
659280.0000   -0.02742
659320.0000   -0.07559
659360.0000    0.16261
659400.0000   -0.01464
659440.0000    0.41895
659480.0000   -0.53651
659520.0000   -0.67984
659560.0000   -1.01760
659600.0000   -0.57392
659640.0000   -0.31192
659680.0000    0.10259
659720.0000   -0.65834
659760.0000   -0.42953
659800.0000    0.47604
659840.0000    1.01024
659880.0000    0.53501
659920.0000    0.31297
659960.0000    0.21076
660000.0000   -0.65306
660040.0000   -0.50764
660080.0000   -0.03433
660120.0000   -1.12216
660160.0000   -0.41515
660200.0000   -0.78330
660240.0000   -0.76974
660280.0000   -0.67262
660320.0000   -0.47236
660360.0000   -0.80521
660400.0000   -0.71555
660440.0000   -0.54673
660480.0000   -0.07070
660520.0000   -0.84436
660560.0000   -0.77722
660600.0000   -1.15955
660640.0000   -0.31216
660680.0000    0.36259
660720.0000    0.35471
660760.0000    1.41226
660800.0000    1.21083
660840.0000   -0.53727
660880.0000    0.03186
660920.0000   -0.46544
660960.0000    0.28594
661000.0000   -0.30683
661040.0000    0.18989
661080.0000   -0.13201
661120.0000    0.13619
661160.0000   -0.43514
661200.0000    0.39487
661240.0000    0.58459
661280.0000    0.05378
661320.0000    0.35140
661360.0000    0.40505
661400.0000    0.68520
661440.0000    0.80458
661480.0000   -0.02739
661520.0000   -0.12201
661560.0000    0.45326
661600.0000    0.35419
661640.0000   -0.15442
661680.0000    0.01642
661720.0000    0.10830
661760.0000    0.18157
661800.0000   -0.07900
661840.0000    0.20713
661880.0000    0.53191
661920.0000   -0.43865
661960.0000   -1.04374
662000.0000   -1.23558
662040.0000   -0.53054
662080.0000    0.04859
662120.0000    0.19601
662160.0000    0.06010
662200.0000    0.11219
662240.0000    0.56195
662280.0000   -0.64610
662320.0000   -0.00999
662360.0000   -0.14217
662400.0000    0.06567
662440.0000    0.27771
662480.0000    0.53489
662520.0000    0.15658
662560.0000    0.33765
662600.0000    0.28545
662640.0000    1.29242
662680.0000    1.21586
662720.0000    0.71540
662760.0000    0.70770
662800.0000    1.01035
662840.0000    1.41629
662880.0000    1.84355
662920.0000    0.45676
662960.0000    1.75752
663000.0000    1.63756
663040.0000    2.07087
663080.0000    1.23531
663120.0000    2.08720
663160.0000    1.61655
663200.0000    1.02459
663240.0000    1.01058
663280.0000    1.33561
663320.0000    0.88948
663360.0000    0.35796
663400.0000    0.30464
663440.0000    0.96902
663480.0000    0.45165
663520.0000    1.19307
663560.0000    1.20780
663600.0000    0.57267
663640.0000    0.55882
663680.0000    0.96756
663720.0000    0.81999
663760.0000    0.60099
663800.0000    0.71913
663840.0000    0.85247
663880.0000   -0.10307
663920.0000    0.46244
663960.0000    0.41631
664000.0000    0.09092
664040.0000    0.32446
664080.0000   -0.18252
664120.0000    0.19907
664160.0000    0.38570
664200.0000    0.01141
664240.0000    1.07083
664280.0000   -0.38446
664320.0000    0.13087
664360.0000   -0.72538
664400.0000   -0.35441
664440.0000   -0.35454
664480.0000   -0.22294
664520.0000   -0.05484
664560.0000    0.16506
664600.0000    0.92492
664640.0000    0.63052
664680.0000    1.08681
664720.0000    0.74697
664760.0000    1.16681
664800.0000    1.08997
664840.0000    0.81255
664880.0000    0.47176
664920.0000    0.88288
664960.0000    0.55942
665000.0000    0.83731
665040.0000    1.16330
665080.0000    0.99376
665120.0000    1.16716
665160.0000    0.97772
665200.0000    0.99817
665240.0000    0.67180
665280.0000    1.24739
665320.0000    0.63467
665360.0000    0.84217
665400.0000    0.87221
665440.0000    0.97638
665480.0000    1.18304
665520.0000    0.46273
665560.0000    0.95670
665600.0000    1.22715
665640.0000    0.79989
665680.0000    1.34637
665720.0000    0.92964
665760.0000   -0.26957
665800.0000    0.61523
665840.0000    1.10809
665880.0000    1.13808
665920.0000    1.05008
665960.0000    0.49335
666000.0000    0.65498
666040.0000    0.95666
666080.0000    0.21976
666120.0000    0.03237
666160.0000    0.23906
666200.0000    0.71794
666240.0000   -0.75219
666280.0000    0.07811
666320.0000   -0.01089
666360.0000   -0.67949
666400.0000   -0.41984
666440.0000   -0.09078
666480.0000   -0.18012
666520.0000   -0.66033
666560.0000   -0.14192
666600.0000   -0.37238
666640.0000   -0.06498
666680.0000   -0.30320
666720.0000   -0.60863
666760.0000   -0.71615
666800.0000   -0.04713
666840.0000    0.70698
666880.0000   -0.10857
666920.0000    0.64237
666960.0000    0.14670
667000.0000    0.27038
667040.0000   -0.01252
667080.0000    1.44695
667120.0000    0.39759
667160.0000    0.89552
667200.0000    0.19823
667240.0000    0.67189
667280.0000    1.03791
667320.0000    0.79008
667360.0000    2.08162
667400.0000    1.71596
667440.0000    1.37108
667480.0000    1.81866
667520.0000    1.40640
667560.0000    0.71191
667600.0000    0.99485
667640.0000    1.07804
667680.0000    0.44426
667720.0000    0.41296
667760.0000   -0.67940
667800.0000   -0.06914
667840.0000   -0.21402
667880.0000    0.12293
667920.0000   -0.70052
667960.0000    0.39158
668000.0000    0.14916
668040.0000   -0.05543
668080.0000   -0.16209
668120.0000    0.10883
668160.0000   -0.34553
668200.0000   -0.36199
668240.0000    0.09962
668280.0000    0.01391
668320.0000   -0.06822
668360.0000   -0.07252
668400.0000    0.07689
668440.0000   -0.05652
668480.0000    0.25407
668520.0000    0.74672
668560.0000    0.50321
668600.0000   -0.41373
668640.0000    0.30260
668680.0000   -0.01664
668720.0000    0.16115
668760.0000   -0.09113
668800.0000    0.11893
668840.0000    0.29997
668880.0000    0.64116
668920.0000    0.26901
668960.0000    0.31870
669000.0000    0.16966
669040.0000    0.46941
669080.0000    0.35541
669120.0000    0.45291
669160.0000   -0.18271
669200.0000   -0.01051
669240.0000   -0.33327
669280.0000   -0.28890
669320.0000   -0.17773
669360.0000   -0.10934
669400.0000    0.44012
669440.0000    0.23193
669480.0000    0.37105
669520.0000    0.10362
669560.0000    0.29433
669600.0000    0.89751
669640.0000    0.48330
669680.0000    0.00206
669720.0000    0.61800
669760.0000    0.68388
669800.0000    1.09693
669840.0000   -0.12160
669880.0000    0.06313
669920.0000   -0.22235
669960.0000   -0.65439
670000.0000    0.26121
670040.0000   -0.26704
670080.0000    0.29770
670120.0000    0.27637
670160.0000    0.12791
670200.0000   -0.47740
670240.0000    0.24274
670280.0000    0.43148
670320.0000   -0.01030
670360.0000    0.35116
670400.0000    0.86487
670440.0000    0.46939
670480.0000    0.19303
670520.0000    0.55887
670560.0000    0.28388
670600.0000   -0.19886
670640.0000    0.45792
670680.0000    0.69978
670720.0000   -0.24108
670760.0000   -0.08926
670800.0000   -0.22917
670840.0000   -0.52979
670880.0000   -0.04438
670920.0000   -0.57124
670960.0000   -0.33279
671000.0000   -0.58755
671040.0000   -0.31790
671080.0000   -0.18390
671120.0000   -0.77043
671160.0000    0.11933
671200.0000    0.10374
671240.0000   -0.18739
671280.0000   -0.15667
671320.0000   -0.58700
671360.0000    0.13256
671400.0000   -0.66297
671440.0000    0.07313
671480.0000   -0.06776
671520.0000   -0.24011
671560.0000    0.00098
671600.0000    0.19032
671640.0000    0.43811
671680.0000   -0.32266
671720.0000    0.13377
671760.0000    0.11920
671800.0000   -0.69338
671840.0000    0.00651
671880.0000   -0.41812
671920.0000    0.15585
671960.0000   -0.07085
672000.0000   -0.62026
672040.0000   -0.15949
672080.0000    0.00698
672120.0000    0.20421
672160.0000   -0.27969
672200.0000   -0.47999
672240.0000   -0.22119
672280.0000   -0.16239
672320.0000    0.41553
672360.0000   -0.39030
672400.0000   -0.08157
672440.0000   -0.21230
672480.0000   -0.57990
672520.0000   -0.14427
672560.0000   -0.03481
672600.0000   -0.35847
672640.0000   -0.57789
672680.0000    0.27200
672720.0000   -0.00498
672760.0000   -0.33994
672800.0000   -0.08512
672840.0000    0.47637
672880.0000    0.71281
672920.0000    0.54901
672960.0000    0.05062
673000.0000    0.18161
673040.0000   -0.08991
673080.0000   -0.11988
673120.0000   -0.18426
673160.0000   -0.25322
673200.0000    0.24135
673240.0000    0.41758
673280.0000    0.19040
673320.0000    0.43982
673360.0000   -0.53016
673400.0000   -0.35337
673440.0000   -0.03220
673480.0000   -0.22252
673520.0000   -0.10557
673560.0000   -0.73304
673600.0000   -0.20851
673640.0000   -0.40292
673680.0000    0.17202
673720.0000    0.38871
673760.0000    0.04421
673800.0000   -0.33020
673840.0000   -0.75334
673880.0000    0.18933
673920.0000   -0.62219
673960.0000    0.07094
674000.0000    0.16850
674040.0000    0.43000
674080.0000    0.95558
674120.0000    0.49839
674160.0000    0.06875
674200.0000   -0.08305
674240.0000    0.89074
674280.0000    0.38473
674320.0000   -0.06176
674360.0000   -0.00824
674400.0000   -0.42923
674440.0000    0.07712
674480.0000    0.45937
674520.0000    0.01204
674560.0000    0.21176
674600.0000    0.38034
674640.0000    0.15984
674680.0000    0.48021
674720.0000    0.64303
674760.0000    0.68299
674800.0000    0.50781
674840.0000    0.30827
674880.0000   -0.21785
674920.0000    0.15904
674960.0000   -0.04186
675000.0000    0.20962
675040.0000    0.35439
675080.0000    0.32492
675120.0000    0.12264
675160.0000    0.07824
675200.0000   -0.36362
675240.0000   -0.35182
675280.0000   -0.13682
675320.0000    0.11610
675360.0000    0.50471
675400.0000   -0.11120
675440.0000    0.12839
675480.0000   -0.35960
675520.0000   -0.01546
675560.0000    0.19107
675600.0000   -0.25613
675640.0000    0.03942
675680.0000    0.18602
675720.0000   -0.22300
675760.0000    0.32283
675800.0000   -0.02605
675840.0000    0.41226
675880.0000   -0.24289
675920.0000    0.71121
675960.0000    0.24114
676000.0000    0.39112
676040.0000   -0.14543
676080.0000    0.73231
676120.0000    0.04647
676160.0000    0.43851
676200.0000   -0.26559
676240.0000   -0.05877
676280.0000    0.24451
676320.0000    0.47929
676360.0000   -0.18529
676400.0000    0.22089
676440.0000   -0.11119
676480.0000    0.05121
676520.0000    0.20544
676560.0000   -0.33783
676600.0000    0.28401
676640.0000    0.41396
676680.0000   -0.60920
676720.0000    0.37827
676760.0000   -0.03967
676800.0000    0.12823
676840.0000    0.26348
676880.0000   -0.73002
676920.0000   -0.72483
676960.0000   -0.50312
677000.0000   -0.36075
677040.0000    0.17791
677080.0000   -0.22108
677120.0000   -0.12695
677160.0000    0.23457
677200.0000    0.43415
677240.0000    0.39162
677280.0000   -0.04770
677320.0000    0.35833
677360.0000    0.18249
677400.0000    0.02244
677440.0000   -0.03668
677480.0000    0.22668
677520.0000   -0.20737
677560.0000    0.41833
677600.0000   -0.39386
677640.0000    0.11448
677680.0000    0.64125
677720.0000    0.25523
677760.0000   -0.45728
677800.0000   -0.13396
677840.0000    0.37019
677880.0000   -0.25449
677920.0000   -0.48299
677960.0000    0.42917
678000.0000   -0.03700
678040.0000    0.51291
678080.0000   -0.00860
678120.0000    0.24163
678160.0000    0.27064
678200.0000    0.73304
678240.0000    0.52885
678280.0000    0.89318
678320.0000    0.55577
678360.0000    1.07659
678400.0000    0.69900
678440.0000    0.88895
678480.0000    0.17010
678520.0000    0.48173
678560.0000    0.08735
678600.0000    0.66546
678640.0000    1.14996
678680.0000    1.30947
678720.0000    1.49134
678760.0000    0.94876
678800.0000    0.93123
678840.0000   -0.30681
678880.0000    0.67223
678920.0000    0.73632
678960.0000    0.79952
679000.0000    0.55651
679040.0000    0.48592
679080.0000   -0.02834
679120.0000    0.54800
679160.0000    0.75251
679200.0000    0.93602
679240.0000    0.68620
679280.0000    0.85654
679320.0000    0.44667
679360.0000    0.84443
679400.0000    0.12521
679440.0000    0.44093
679480.0000    1.03383
679520.0000    0.22523
679560.0000    1.06141
679600.0000    0.42933
679640.0000    0.17723
679680.0000    0.48933
679720.0000    0.46659
679760.0000   -0.85380
679800.0000   -0.19821
679840.0000   -0.35159
679880.0000   -0.88359
679920.0000   -0.82572
679960.0000   -1.25882
680000.0000   -0.90111
680040.0000   -0.30372
680080.0000   -0.58914
680120.0000    0.10360
680160.0000   -0.82058
680200.0000    0.05800
680240.0000   -0.86760
680280.0000    0.24018
680320.0000    0.01879
680360.0000   -0.04253
680400.0000   -0.23684
680440.0000    0.11738
680480.0000   -0.08788
680520.0000   -0.79614
680560.0000   -0.23226
680600.0000   -0.77504
680640.0000   -0.80003
680680.0000   -0.75719
680720.0000   -0.50853
680760.0000   -0.35484
680800.0000   -0.41282
680840.0000   -0.04072
680880.0000   -0.51997
680920.0000   -0.39427
680960.0000    0.86946
681000.0000    0.33833
681040.0000   -0.19119
681080.0000    0.53216
681120.0000   -0.13005
681160.0000   -0.92058
681200.0000   -0.72769
681240.0000   -1.45294
681280.0000   -0.87750
681320.0000   -0.35890
681360.0000   -0.00370
681400.0000    0.20898
681440.0000   -0.66405
681480.0000   -0.83067
681520.0000   -0.08467
681560.0000    0.38080
681600.0000    0.21178
681640.0000    0.22501
681680.0000   -0.09598
681720.0000   -0.29441
681760.0000    0.26732
681800.0000   -0.20925
681840.0000   -0.66407
681880.0000   -0.70776
681920.0000   -0.08095
681960.0000   -0.34141
682000.0000   -0.85010
682040.0000   -0.28349
682080.0000    0.41483
682120.0000   -0.67142
682160.0000   -1.10045
682200.0000   -1.17987
682240.0000   -0.83142
682280.0000   -0.42336
682320.0000   -1.09825
682360.0000   -0.14614
682400.0000   -1.44161
682440.0000   -0.69095
682480.0000   -0.53092
682520.0000    0.25945
682560.0000    0.75873
682600.0000    0.78683
682640.0000    0.70205
682680.0000    0.16117
682720.0000    0.24033
682760.0000    0.53246
682800.0000    0.52208
682840.0000    0.85438
682880.0000    0.21360
682920.0000    0.04152
682960.0000   -0.51661
683000.0000   -0.75137
683040.0000   -0.42470
683080.0000   -1.00057
683120.0000   -0.63757
683160.0000   -0.41892
683200.0000   -0.17507
683240.0000   -0.63192
683280.0000    0.75837
683320.0000   -1.55215
683360.0000    0.35868
683400.0000    0.14796
683440.0000    0.45494
683480.0000   -0.50969
683520.0000    0.39168
683560.0000    0.28607
683600.0000   -0.11972
683640.0000   -0.28530
683680.0000   -0.90596
683720.0000   -0.78322
683760.0000   -0.98484
683800.0000   -0.65082
683840.0000   -1.73172
683880.0000    0.08224
683920.0000   -1.46435
683960.0000   -0.67966
684000.0000   -2.47589
684040.0000   -2.03076
684080.0000   -0.61036
684120.0000   -1.57304
684160.0000   -1.67766
684200.0000   -0.51926
684240.0000   -1.67650
684280.0000   -0.98119
684320.0000   -1.11445
684360.0000   -0.65380
684400.0000   -0.98522
684440.0000   -0.60008
684480.0000   -1.03545
684520.0000   -0.72031
684560.0000   -1.05821
684600.0000   -0.67258
684640.0000   -0.58324
684680.0000   -1.05073
684720.0000   -1.42023
684760.0000   -0.21607
684800.0000   -0.84415
684840.0000   -1.05242
684880.0000   -0.51329
684920.0000   -0.18680
684960.0000   -0.52563
685000.0000   -0.39645
685040.0000   -0.43736
685080.0000    0.07130
685120.0000   -0.14587
685160.0000   -0.34027
685200.0000   -0.73653
685240.0000   -1.13107
685280.0000   -0.98988
685320.0000    0.48252
685360.0000    0.47760
685400.0000    0.10574
685440.0000   -0.00164
685480.0000    0.16069
685520.0000   -0.24012
685560.0000   -0.15462
685600.0000   -0.08949
685640.0000   -0.03518
685680.0000    0.02932
685720.0000    0.40235
685760.0000   -0.32921
685800.0000   -0.31424
685840.0000   -0.10673
685880.0000   -0.22339
685920.0000    0.40663
685960.0000   -0.24025
686000.0000   -0.54046
686040.0000   -0.59834
686080.0000   -0.70106
686120.0000   -1.11688
686160.0000   -0.59302
686200.0000   -1.05756
686240.0000   -1.25362
686280.0000   -1.34883
686320.0000   -1.02134
686360.0000   -1.07406
686400.0000   -0.59238
686440.0000    0.10345
686480.0000    0.02649
686520.0000   -0.61369
686560.0000   -0.81805
686600.0000    0.09032
686640.0000   -0.62329
686680.0000   -0.52355
686720.0000   -0.99389
686760.0000   -1.19193
686800.0000   -0.71533
686840.0000   -1.39024
686880.0000   -0.60960
686920.0000   -1.08443
686960.0000   -0.74704
687000.0000   -0.66888
687040.0000   -1.23655
687080.0000   -0.69401
687120.0000    0.11457
687160.0000   -0.75830
687200.0000   -0.40111
687240.0000   -0.18853
687280.0000   -0.76225
687320.0000   -0.75180
687360.0000   -1.17423
687400.0000   -0.41687
687440.0000   -0.74691
687480.0000   -0.79295
687520.0000   -0.74372
687560.0000   -0.43151
687600.0000   -0.16870
687640.0000   -0.52308
687680.0000   -1.00091
687720.0000   -0.95305
687760.0000   -0.70558
687800.0000   -0.06563
687840.0000   -0.03022
687880.0000   -0.78569
687920.0000   -0.21858
687960.0000   -0.47478
688000.0000   -0.26434
688040.0000    0.08904
688080.0000    0.32444
688120.0000   -0.25186
688160.0000   -0.41321
688200.0000   -0.40361
688240.0000   -0.47068
688280.0000    0.21481
688320.0000    0.02752
688360.0000   -0.09980
688400.0000    0.60292
688440.0000    0.22167
688480.0000    0.31341
688520.0000   -0.68269
688560.0000   -0.58772
688600.0000   -1.24130
688640.0000   -0.35399
688680.0000    0.08535
688720.0000   -0.73618
688760.0000   -0.37692
688800.0000   -0.34577
688840.0000   -0.60679
688880.0000   -1.17809
688920.0000   -1.09175
688960.0000   -0.95050
689000.0000   -1.68595
689040.0000   -1.33213
689080.0000   -1.58075
689120.0000   -0.56127
689160.0000   -1.03913
689200.0000   -0.85230
689240.0000   -0.29502
689280.0000   -0.65881
689320.0000   -0.56267
689360.0000   -0.53633
689400.0000   -1.29219
689440.0000   -0.15576
689480.0000   -0.67729
689520.0000   -1.04936
689560.0000   -0.35349
689600.0000   -0.93034
689640.0000   -0.70086
689680.0000   -1.58553
689720.0000   -0.33497
689760.0000   -0.54118
689800.0000   -0.91645
689840.0000   -1.37501
689880.0000   -0.85849
689920.0000   -1.14121
689960.0000   -0.85428
690000.0000   -1.02077
690040.0000   -0.15259
690080.0000   -0.54296
690120.0000   -0.44507
690160.0000   -0.11458
690200.0000   -0.15003
690240.0000   -0.03986
690280.0000   -0.38902
690320.0000   -1.29952
690360.0000   -1.12095
690400.0000   -0.42462
690440.0000   -0.89441
690480.0000   -0.80875
690520.0000   -0.57552
690560.0000   -0.84277
690600.0000   -1.10244
690640.0000   -1.23301
690680.0000   -1.02013
690720.0000   -1.36137
690760.0000   -1.12937
690800.0000   -1.01122
690840.0000   -0.75168
690880.0000   -0.29783
690920.0000   -0.39821
690960.0000   -0.76997
691000.0000   -1.05979
691040.0000   -0.55356
691080.0000   -1.07399
691120.0000   -0.91203
691160.0000    0.21757
691200.0000   -0.60255
691240.0000   -0.57255
691280.0000   -1.14602
691320.0000   -1.10018
691360.0000   -1.01851
691400.0000   -0.17610
691440.0000   -0.85008
691480.0000   -1.06828
691520.0000   -0.53717
691560.0000   -0.82754
691600.0000    0.40580
691640.0000   -0.47259
691680.0000   -0.36843
691720.0000   -0.30015
691760.0000   -0.60117
691800.0000   -0.30241
691840.0000   -1.14944
691880.0000   -0.15436
691920.0000   -0.40664
691960.0000   -0.86588
692000.0000   -0.57447
692040.0000   -0.75641
692080.0000   -1.46023
692120.0000   -0.94400
692160.0000   -1.18688
692200.0000   -1.12408
692240.0000   -1.09920
692280.0000   -0.44494
692320.0000   -1.77134
692360.0000   -0.78255
692400.0000   -0.21802
692440.0000   -1.52536
692480.0000   -1.05378
692520.0000   -1.27108
692560.0000   -1.16597
692600.0000   -1.15277
692640.0000   -1.41041
692680.0000   -2.00772
692720.0000   -1.88026
692760.0000   -1.37671
692800.0000   -0.62143
692840.0000   -0.90225
692880.0000   -1.25107
692920.0000   -1.06467
692960.0000   -1.70863
693000.0000   -2.08658
693040.0000   -2.16550
693080.0000   -2.14411
693120.0000   -1.65495
693160.0000   -1.87605
693200.0000   -2.45232
693240.0000   -1.59053
693280.0000   -2.69440
693320.0000   -1.90043
693360.0000   -2.21072
693400.0000   -1.60175
693440.0000   -1.51247
693480.0000   -1.90992
693520.0000   -1.15748
693560.0000   -0.74418
693600.0000   -1.18285
693640.0000   -1.07931
693680.0000   -1.88621
693720.0000   -1.51636
693760.0000   -1.22836
693800.0000   -1.60303
693840.0000   -1.84479
693880.0000   -1.27375
693920.0000   -1.47108
693960.0000   -1.71740
694000.0000   -1.82041
694040.0000   -1.53546
694080.0000   -1.58135
694120.0000   -1.38037
694160.0000   -0.95427
694200.0000   -1.82569
694240.0000   -1.62625
694280.0000   -0.34616
694320.0000   -0.97569
694360.0000   -1.62203
694400.0000   -1.08985
694440.0000   -1.01195
694480.0000   -0.94961
694520.0000   -1.48755
694560.0000   -2.58141
694600.0000   -2.46056
694640.0000   -2.55503
694680.0000   -2.38136
694720.0000   -2.00726
694760.0000   -2.09987
694800.0000   -1.49698
694840.0000   -2.00318
694880.0000   -1.84824
694920.0000   -1.74801
694960.0000   -1.02272
695000.0000   -1.22129
695040.0000   -1.03050
695080.0000   -1.19604
695120.0000   -1.07590
695160.0000   -1.04223
695200.0000   -1.65473
695240.0000   -1.35383
695280.0000   -1.39471
695320.0000   -1.21428
695360.0000   -1.48528
695400.0000    0.10464
695440.0000   -0.85737
695480.0000   -0.83285
695520.0000   -0.41369
695560.0000   -0.64060
695600.0000   -1.27444
695640.0000   -0.60364
695680.0000   -1.40068
695720.0000   -0.47797
695760.0000   -0.76819
695800.0000   -0.93470
695840.0000   -0.87343
695880.0000   -1.01174
695920.0000   -0.66346
695960.0000   -0.92726
696000.0000   -1.19299
696040.0000   -0.62092
696080.0000   -1.48987
696120.0000   -1.20618
696160.0000   -1.10725
696200.0000   -0.94444
696240.0000   -1.37927
696280.0000   -1.32680
696320.0000   -1.94417
696360.0000   -2.09683
696400.0000   -1.59487
696440.0000   -1.35001
696480.0000   -0.88357
696520.0000   -0.33639
696560.0000   -0.58399
696600.0000   -0.66218
696640.0000   -0.83569
696680.0000   -0.44976
696720.0000    0.13201
696760.0000    0.35295
696800.0000   -0.15390
696840.0000   -0.49092
696880.0000   -0.89767
696920.0000   -0.65031
696960.0000   -0.03513
697000.0000    0.44523
697040.0000    0.10358
697080.0000    0.06610
697120.0000   -0.94635
697160.0000   -0.40804
697200.0000   -0.49932
697240.0000    0.06105
697280.0000   -0.16587
697320.0000   -0.62158
697360.0000   -0.76025
697400.0000    0.04492
697440.0000    0.06507
697480.0000    0.34264
697520.0000   -0.54123
697560.0000   -0.42742
697600.0000   -0.84199
697640.0000   -0.67404
697680.0000   -0.43895
697720.0000   -0.44245
697760.0000   -0.36552
697800.0000   -0.82574
697840.0000   -0.74148
697880.0000    0.03675
697920.0000   -0.02463
697960.0000   -0.88108
698000.0000   -0.16379
698040.0000   -0.36982
698080.0000    0.23701
698120.0000   -0.11398
698160.0000    0.56754
698200.0000    0.40689
698240.0000    0.60697
698280.0000    1.00258
698320.0000   -0.03420
698360.0000   -0.34059
698400.0000   -0.42115
698440.0000   -0.34531
698480.0000   -0.44253
698520.0000   -0.14105
698560.0000   -0.05207
698600.0000    0.36590
698640.0000    0.20722
698680.0000    0.18007
698720.0000   -0.04642
698760.0000    0.25661
698800.0000    0.24552
698840.0000   -0.09844
698880.0000   -0.12704
698920.0000   -0.31854
698960.0000   -0.88469
699000.0000   -0.62248
[truncated: 173,079 more chars]
