# Supplementary material for: Comment on 'Valid molecular dynamics simulations of human hemoglobin require a surprisingly large box size'
Source: eLife. 2019 Jun 20;8:e44718. doi: 10.7554/eLife.44718 (PMC6586461; doi:10.7554/eLife.44718)
Supplement: Figure 1—figure supplement 1—source data 1. [file elife-44718-fig1-figsupp1-data1.txt]

The figure is built from the same data as the Figure 1 panels A,B.
