# Supplementary material for: Comment on 'Valid molecular dynamics simulations of human hemoglobin require a surprisingly large box size'
Source: eLife. 2019 Jun 20;8:e44718. doi: 10.7554/eLife.44718 (PMC6586461; doi:10.7554/eLife.44718)
Supplement: Figure 2—source data 1. — The zip archive contains a README file describing which source files correspond to the different panels. [file elife-44718-fig2-data1.zip]

Archive with 454 entries (341 files):
- figure2/
- figure2/README
- figure2/panel_B/
- figure2/panel_B/150A/
- figure2/panel_B/150A/17/
- figure2/panel_B/150A/17/msd.xvg
- figure2/panel_B/150A/13/
- figure2/panel_B/150A/13/msd.xvg
- figure2/panel_B/150A/5/
- figure2/panel_B/150A/5/msd.xvg
- figure2/panel_B/150A/14/
- figure2/panel_B/150A/14/msd.xvg
- figure2/panel_B/150A/10/
- figure2/panel_B/150A/10/msd.xvg
- figure2/panel_B/150A/7/
- figure2/panel_B/150A/7/msd.xvg
- figure2/panel_B/150A/15/
- figure2/panel_B/150A/15/msd.xvg
- figure2/panel_B/150A/2/
- figure2/panel_B/150A/2/msd.xvg
- figure2/panel_B/150A/18/
- figure2/panel_B/150A/18/msd.xvg
- figure2/panel_B/150A/9/
- figure2/panel_B/150A/9/msd.xvg
- figure2/panel_B/150A/16/
- figure2/panel_B/150A/16/msd.xvg
- figure2/panel_B/150A/8/
- figure2/panel_B/150A/8/msd.xvg
- figure2/panel_B/150A/3/
- figure2/panel_B/150A/3/msd.xvg
- figure2/panel_B/150A/4/
- figure2/panel_B/150A/4/msd.xvg
- figure2/panel_B/150A/19/
- figure2/panel_B/150A/19/msd.xvg
- figure2/panel_B/150A/1/
- figure2/panel_B/150A/1/msd.xvg
- figure2/panel_B/150A/6/
- figure2/panel_B/150A/6/msd.xvg
- figure2/panel_B/150A/12/
- figure2/panel_B/150A/12/msd.xvg
- figure2/panel_B/150A/20/
- figure2/panel_B/150A/20/msd.xvg
- figure2/panel_B/150A/11/
- figure2/panel_B/150A/11/msd.xvg
- figure2/panel_B/120A/
- figure2/panel_B/120A/5/
- figure2/panel_B/120A/5/msd.xvg
- figure2/panel_B/120A/10/
- figure2/panel_B/120A/10/msd.xvg
- figure2/panel_B/120A/7/
- figure2/panel_B/120A/7/msd.xvg
- figure2/panel_B/120A/2/
- figure2/panel_B/120A/2/msd.xvg
- figure2/panel_B/120A/9/
- figure2/panel_B/120A/9/msd.xvg
- figure2/panel_B/120A/8/
- figure2/panel_B/120A/8/msd.xvg
- figure2/panel_B/120A/3/
- figure2/panel_B/120A/3/msd.xvg
- figure2/panel_B/120A/4/
- figure2/panel_B/120A/4/msd.xvg
- figure2/panel_B/120A/1/
- figure2/panel_B/120A/1/msd.xvg
- figure2/panel_B/120A/6/
- figure2/panel_B/120A/6/msd.xvg
- figure2/panel_B/90A/
- figure2/panel_B/90A/5/
- figure2/panel_B/90A/5/msd.xvg
- figure2/panel_B/90A/10/
- figure2/panel_B/90A/10/msd.xvg
- figure2/panel_B/90A/7/
- figure2/panel_B/90A/7/msd.xvg
- figure2/panel_B/90A/c/
- figure2/panel_B/90A/c/msd.xvg
- figure2/panel_B/90A/f/
- figure2/panel_B/90A/f/msd.xvg
- figure2/panel_B/90A/2/
- figure2/panel_B/90A/2/msd.xvg
- figure2/panel_B/90A/i/
- figure2/panel_B/90A/i/msd.xvg
- figure2/panel_B/90A/g/
- figure2/panel_B/90A/g/msd.xvg
- figure2/panel_B/90A/9/
- figure2/panel_B/90A/9/msd.xvg
- figure2/panel_B/90A/j/
- figure2/panel_B/90A/j/msd.xvg
- figure2/panel_B/90A/8/
- figure2/panel_B/90A/8/msd.xvg
- figure2/panel_B/90A/3/
- figure2/panel_B/90A/3/msd.xvg
- figure2/panel_B/90A/h/
- figure2/panel_B/90A/h/msd.xvg
- figure2/panel_B/90A/4/
- figure2/panel_B/90A/4/msd.xvg
- figure2/panel_B/90A/e/
- figure2/panel_B/90A/e/msd.xvg
- figure2/panel_B/90A/1/
- figure2/panel_B/90A/1/msd.xvg
- figure2/panel_B/90A/b/
- figure2/panel_B/90A/b/msd.xvg
- figure2/panel_B/90A/6/
- figure2/panel_B/90A/6/msd.xvg
- figure2/panel_B/90A/a/
- figure2/panel_B/90A/a/msd.xvg
- figure2/panel_B/90A/d/
- figure2/panel_B/90A/d/msd.xvg
- figure2/panel_A/
- figure2/panel_A/150a/
- figure2/panel_A/150a/17/
- figure2/panel_A/150a/17/rdf_rdf.xvg
- figure2/panel_A/150a/13/
- figure2/panel_A/150a/13/rdf_rdf.xvg
- figure2/panel_A/150a/5/
- figure2/panel_A/150a/5/rdf_rdf.xvg
- figure2/panel_A/150a/14/
- figure2/panel_A/150a/14/rdf_rdf.xvg
- figure2/panel_A/150a/10/
- figure2/panel_A/150a/10/rdf_rdf.xvg
- figure2/panel_A/150a/7/
- figure2/panel_A/150a/7/rdf_rdf.xvg
- figure2/panel_A/150a/15/
- figure2/panel_A/150a/15/rdf_rdf.xvg
- figure2/panel_A/150a/2/
- figure2/panel_A/150a/2/rdf_rdf.xvg
- figure2/panel_A/150a/18/
- figure2/panel_A/150a/18/rdf_rdf.xvg
- figure2/panel_A/150a/9/
- figure2/panel_A/150a/9/rdf_rdf.xvg
- figure2/panel_A/150a/16/
- figure2/panel_A/150a/16/rdf_rdf.xvg
- figure2/panel_A/150a/8/
- figure2/panel_A/150a/8/rdf_rdf.xvg
- figure2/panel_A/150a/3/
- figure2/panel_A/150a/3/rdf_rdf.xvg
- figure2/panel_A/150a/4/
- figure2/panel_A/150a/4/rdf_rdf.xvg
- figure2/panel_A/150a/19/
- figure2/panel_A/150a/19/rdf_rdf.xvg
- figure2/panel_A/150a/1/
- figure2/panel_A/150a/1/rdf_rdf.xvg
- figure2/panel_A/150a/6/
- figure2/panel_A/150a/6/rdf_rdf.xvg
- figure2/panel_A/150a/12/
- figure2/panel_A/150a/12/rdf_rdf.xvg
- figure2/panel_A/150a/20/
- figure2/panel_A/150a/20/rdf_rdf.xvg
- figure2/panel_A/150a/11/
- figure2/panel_A/150a/11/rdf_rdf.xvg
- figure2/panel_A/90a/
- figure2/panel_A/90a/5/
- figure2/panel_A/90a/5/rdf_rdf.xvg
- figure2/panel_A/90a/10/
- figure2/panel_A/90a/10/rdf_rdf.xvg
- figure2/panel_A/90a/7/
- figure2/panel_A/90a/7/rdf_rdf.xvg
- figure2/panel_A/90a/c/
- figure2/panel_A/90a/c/rdf_rdf.xvg
- figure2/panel_A/90a/f/
- figure2/panel_A/90a/f/rdf_rdf.xvg
- figure2/panel_A/90a/2/
- figure2/panel_A/90a/2/rdf_rdf.xvg
- figure2/panel_A/90a/i/
- figure2/panel_A/90a/i/rdf_rdf.xvg
- figure2/panel_A/90a/g/
- figure2/panel_A/90a/g/rdf_rdf.xvg
- figure2/panel_A/90a/9/
- figure2/panel_A/90a/9/rdf_rdf.xvg
- figure2/panel_A/90a/j/
- figure2/panel_A/90a/j/rdf_rdf.xvg
- figure2/panel_A/90a/8/
- figure2/panel_A/90a/8/rdf_rdf.xvg
- figure2/panel_A/90a/3/
- figure2/panel_A/90a/3/rdf_rdf.xvg
- figure2/panel_A/90a/h/
- figure2/panel_A/90a/h/rdf_rdf.xvg
- figure2/panel_A/90a/4/
- figure2/panel_A/90a/4/rdf_rdf.xvg
- figure2/panel_A/90a/e/
- figure2/panel_A/90a/e/rdf_rdf.xvg
- figure2/panel_A/90a/1/
- figure2/panel_A/90a/1/rdf_rdf.xvg
- figure2/panel_A/90a/b/
- figure2/panel_A/90a/b/rdf_rdf.xvg
- figure2/panel_A/90a/6/
- figure2/panel_A/90a/6/rdf_rdf.xvg
- figure2/panel_A/90a/a/
- figure2/panel_A/90a/a/rdf_rdf.xvg
- figure2/panel_A/90a/d/
- figure2/panel_A/90a/d/rdf_rdf.xvg
- figure2/panel_A/120a/
- figure2/panel_A/120a/5/
- figure2/panel_A/120a/5/rdf_rdf.xvg
- figure2/panel_A/120a/10/
- figure2/panel_A/120a/10/rdf_rdf.xvg
- figure2/panel_A/120a/7/
- figure2/panel_A/120a/7/rdf_rdf.xvg
- figure2/panel_A/120a/2/
- figure2/panel_A/120a/2/rdf_rdf.xvg
- figure2/panel_A/120a/9/
- figure2/panel_A/120a/9/rdf_rdf.xvg
- figure2/panel_A/120a/8/
- figure2/panel_A/120a/8/rdf_rdf.xvg
- figure2/panel_A/120a/3/
- figure2/panel_A/120a/3/rdf_rdf.xvg
- figure2/panel_A/120a/4/
- figure2/panel_A/120a/4/rdf_rdf.xvg
- figure2/panel_A/120a/1/
- figure2/panel_A/120a/1/rdf_rdf.xvg
- figure2/panel_A/120a/6/
- figure2/panel_A/120a/6/rdf_rdf.xvg
- figure2/panel_C/
- figure2/panel_C/150A/
- figure2/panel_C/150A/watnum_03nm_9.dat
- figure2/panel_C/150A/watnum_03nm_8.dat
- figure2/panel_C/150A/watnum_03nm_2.dat
- figure2/panel_C/150A/hbnum_09nm_5.dat
- figure2/panel_C/150A/watnum_09nm_9.dat
- figure2/panel_C/150A/watnum_06nm_9.dat
- figure2/panel_C/150A/hbnum_03nm_3.dat
- figure2/panel_C/150A/watnum_06nm_7.dat
- figure2/panel_C/150A/hbnum_06nm_4.dat
- figure2/panel_C/150A/watnum_09nm_10.dat
- figure2/panel_C/150A/hbnum_03nm_8.dat
- figure2/panel_C/150A/watnum_03nm_10.dat
- figure2/panel_C/150A/watnum_09nm_4.dat
- figure2/panel_C/150A/hbnum_03nm_1.dat
- figure2/panel_C/150A/hbnum_06nm_1.dat
- figure2/panel_C/150A/hbnum_03nm_7.dat
- figure2/panel_C/150A/hbnum_03nm_9.dat
- figure2/panel_C/150A/hbnum_06nm_5.dat
- figure2/panel_C/150A/watnum_03nm_7.dat
- figure2/panel_C/150A/hbnum_09nm_7.dat
- figure2/panel_C/150A/watnum_06nm_1.dat
- figure2/panel_C/150A/watnum_09nm_3.dat
- figure2/panel_C/150A/hbnum_03nm_4.dat
- figure2/panel_C/150A/hbnum_03nm_10.dat
- figure2/panel_C/150A/hbnum_06nm_6.dat
- figure2/panel_C/150A/watnum_09nm_6.dat
- figure2/panel_C/150A/hbnum_09nm_3.dat
- figure2/panel_C/150A/watnum_09nm_1.dat
- figure2/panel_C/150A/watnum_06nm_5.dat
- figure2/panel_C/150A/hbnum_09nm_10.dat
- figure2/panel_C/150A/hbnum_06nm_10.dat
- figure2/panel_C/150A/watnum_03nm_3.dat
- figure2/panel_C/150A/hbnum_03nm_5.dat
- figure2/panel_C/150A/hbnum_09nm_6.dat
- figure2/panel_C/150A/hbnum_06nm_8.dat
- figure2/panel_C/150A/hbnum_09nm_8.dat
- figure2/panel_C/150A/hbnum_09nm_4.dat
- figure2/panel_C/150A/hbnum_03nm_2.dat
- figure2/panel_C/150A/watnum_06nm_6.dat
- figure2/panel_C/150A/watnum_03nm_6.dat
- figure2/panel_C/150A/watnum_06nm_3.dat
- figure2/panel_C/150A/hbnum_06nm_2.dat
- figure2/panel_C/150A/watnum_09nm_7.dat
- figure2/panel_C/150A/watnum_09nm_5.dat
- figure2/panel_C/150A/hbnum_09nm_2.dat
- figure2/panel_C/150A/hbnum_09nm_9.dat
- figure2/panel_C/150A/watnum_09nm_8.dat
- figure2/panel_C/150A/watnum_09nm_2.dat
- figure2/panel_C/150A/hbnum_09nm_1.dat
- figure2/panel_C/150A/hbnum_06nm_3.dat
- figure2/panel_C/150A/watnum_03nm_1.dat
- figure2/panel_C/150A/watnum_06nm_10.dat
- figure2/panel_C/150A/watnum_06nm_2.dat
- figure2/panel_C/150A/watnum_03nm_4.dat
- figure2/panel_C/150A/watnum_06nm_8.dat
- figure2/panel_C/150A/watnum_06nm_4.dat
- figure2/panel_C/150A/hbnum_03nm_6.dat
- figure2/panel_C/150A/hbnum_06nm_9.dat
- figure2/panel_C/150A/watnum_03nm_5.dat
- figure2/panel_C/150A/hbnum_06nm_7.dat
- figure2/panel_C/120A/
- figure2/panel_C/120A/watnum_03nm_9.dat
- figure2/panel_C/120A/watnum_03nm_8.dat
- figure2/panel_C/120A/watnum_03nm_2.dat
- figure2/panel_C/120A/hbnum_09nm_5.dat
- figure2/panel_C/120A/watnum_09nm_9.dat
- figure2/panel_C/120A/watnum_06nm_9.dat
- figure2/panel_C/120A/hbnum_03nm_3.dat
- figure2/panel_C/120A/watnum_06nm_7.dat
- figure2/panel_C/120A/hbnum_06nm_4.dat
- figure2/panel_C/120A/watnum_09nm_10.dat
- figure2/panel_C/120A/hbnum_03nm_8.dat
- figure2/panel_C/120A/watnum_03nm_10.dat
- figure2/panel_C/120A/watnum_09nm_4.dat
- figure2/panel_C/120A/hbnum_03nm_1.dat
- figure2/panel_C/120A/hbnum_06nm_1.dat
- figure2/panel_C/120A/hbnum_03nm_7.dat
- figure2/panel_C/120A/hbnum_03nm_9.dat
- figure2/panel_C/120A/hbnum_06nm_5.dat
- figure2/panel_C/120A/watnum_03nm_7.dat
- figure2/panel_C/120A/hbnum_09nm_7.dat
- figure2/panel_C/120A/watnum_06nm_1.dat
- figure2/panel_C/120A/watnum_09nm_3.dat
- figure2/panel_C/120A/hbnum_03nm_4.dat
- figure2/panel_C/120A/hbnum_03nm_10.dat
- figure2/panel_C/120A/hbnum_06nm_6.dat
- figure2/panel_C/120A/watnum_09nm_6.dat
- figure2/panel_C/120A/hbnum_09nm_3.dat
[truncated: 154 more entries]
