# Supplementary material for: Comment on 'Valid molecular dynamics simulations of human hemoglobin require a surprisingly large box size'
Source: eLife. 2019 Jun 20;8:e44718. doi: 10.7554/eLife.44718 (PMC6586461; doi:10.7554/eLife.44718)
Supplement: Figure 2—source data 1. — The zip archive contains a README file describing which source files correspond to the different panels. [file elife-44718-fig2-data1.zip › figure2/README]

panel_A: consistently normalized water radial distribution functions from hemoglobin simulations in 90A, 120A and 150A boxes
panel_B: mean squared displacement values of water molecules for hemoglobin simulations in 90A, 120A and 150A boxes
panel_C: hydrogen bond number between water molecules (hbnum_*) and water number (watnum_*) in the 0.3, 0.6 and 0.9 nm water shells around hemoglobin for 90A, 120A and 150A boxes
