# Supplementary material for: Comment on 'Valid molecular dynamics simulations of human hemoglobin require a surprisingly large box size'
Source: eLife. 2019 Jun 20;8:e44718. doi: 10.7554/eLife.44718 (PMC6586461; doi:10.7554/eLife.44718)
Supplement: Figure 2—source data 1. — The zip archive contains a README file describing which source files correspond to the different panels. [file elife-44718-fig2-data1.zip › figure2/panel_B/150A/17/msd.xvg]

# This file was created Sun Mar 10 07:16:24 2019
# Created by:
#             :-) GROMACS - gmx msd, 2018.5-dev-20181129-d5972f7 (-:
# 
# Executable:   /usr/local/gromacs/2018/2018.4-impi2017-fftw337-gcc640-cuda91/bin/gmx
# Data prefix:  /usr/local/gromacs/2018/2018.4-impi2017-fftw337-gcc640-cuda91
# Working dir:  /home/vgapsys/project/hemoglobin/hemoglobin/Meuwly/150a-elife/eq7gpu
# Command line:
#   gmx msd -s /netmount/energy/vgapsys/hemoglobin/hemoglobin/raw/150a-elife/topol.tpr -f /netmount/energy/vgapsys/hemoglobin/hemoglobin/raw/150a-elife/eq7gpu/traj_comp.xtc -trestart 800 -n index.ndx -o msd.xvg
# gmx msd is part of G R O M A C S:
#
# Gravel Rubs Often Many Awfully Cauterized Sores
#
@    title "Mean Square Displacement"
@    xaxis  label "Time (ps)"
@    yaxis  label "MSD (nm\S2\N)"
@TYPE xy
# MSD gathered over 1e+06 ps with 1251 restarts
# Diffusion constants fitted from time 100000 to 900000 ps
# D[Water_&_OW] = 5.5818 (+/- 0.0088) (1e-5 cm^2/s)
         0           0
        40     1.35316
        80     2.71491
       120     4.07852
       160     5.44376
       200     6.80818
       240     8.17452
       280     9.54059
       320     10.9069
       360     12.2739
       400     13.6393
       440     15.0029
       480     16.3657
       520       17.73
       560     19.0924
       600     20.4553
       640     21.8181
       680     23.1772
       720     24.5348
       760     25.8938
       800     27.2497
       840     28.6076
       880     29.9639
       920     31.3197
       960      32.678
      1000     34.0353
      1040      35.394
      1080     36.7501
      1120     38.1089
      1160      39.473
      1200     40.8327
      1240     42.1892
      1280     43.5453
      1320     44.9034
      1360     46.2591
      1400     47.6188
      1440     48.9785
      1480     50.3313
      1520     51.6834
      1560     53.0381
      1600     54.3867
      1640     55.7417
      1680     57.0948
      1720     58.4454
      1760     59.8029
      1800     61.1603
      1840     62.5168
      1880     63.8713
      1920      65.227
      1960     66.5924
      2000     67.9524
      2040     69.3094
      2080     70.6665
      2120      72.024
      2160      73.376
      2200     74.7352
      2240     76.0964
      2280     77.4464
      2320     78.7977
      2360     80.1504
      2400     81.4976
      2440     82.8525
      2480     84.2039
      2520     85.5541
      2560     86.9116
      2600     88.2698
      2640     89.6262
      2680     90.9817
      2720     92.3379
      2760     93.7032
      2800     95.0631
      2840     96.4168
      2880     97.7733
      2920     99.1312
      2960     100.482
      3000     101.842
      3040     103.202
      3080     104.549
      3120       105.9
      3160     107.254
      3200       108.6
      3240     109.956
      3280     111.307
      3320     112.657
      3360     114.016
      3400     115.376
      3440     116.731
      3480     118.088
      3520     119.441
      3560     120.806
      3600     122.166
      3640     123.518
      3680     124.874
      3720     126.231
      3760     127.582
      3800     128.943
      3840     130.302
      3880     131.647
      3920     132.999
      3960     134.352
      4000     135.694
      4040      137.05
      4080     138.401
      4120     139.751
      4160      141.11
      4200     142.469
      4240     143.826
      4280     145.183
      4320     146.534
      4360     147.899
      4400     149.255
      4440     150.605
      4480     151.959
      4520     153.314
      4560     154.664
      4600     156.024
      4640     157.382
      4680     158.724
      4720     160.075
      4760     161.427
      4800     162.768
      4840     164.124
      4880     165.471
      4920      166.82
      4960     168.176
      5000     169.531
      5040     170.885
      5080      172.24
      5120     173.589
      5160     174.952
      5200     176.305
      5240     177.653
      5280     179.005
      5320     180.362
      5360     181.712
      5400     183.075
      5440     184.434
      5480     185.778
      5520      187.13
      5560     188.483
      5600     189.824
      5640      191.18
      5680     192.527
      5720     193.876
      5760     195.233
      5800     196.589
      5840     197.944
      5880     199.302
      5920     200.648
      5960     202.011
      6000     203.365
      6040     204.711
      6080     206.062
      6120     207.418
      6160     208.767
      6200     210.131
      6240      211.49
      6280     212.836
      6320     214.189
      6360     215.544
      6400     216.886
      6440     218.243
      6480     219.589
      6520     220.939
      6560     222.299
      6600     223.655
      6640     225.011
      6680     226.371
      6720     227.714
      6760     229.078
      6800     230.432
      6840     231.778
      6880     233.132
      6920      234.49
      6960     235.841
      7000     237.206
      7040     238.565
      7080     239.908
      7120     241.258
      7160     242.612
      7200     243.955
      7240     245.312
      7280     246.657
      7320     248.006
      7360     249.367
      7400     250.724
      7440     252.078
      7480     253.438
      7520      254.78
      7560     256.144
      7600     257.499
      7640     258.845
      7680     260.198
      7720     261.557
      7760     262.907
      7800     264.274
      7840     265.635
      7880      266.98
      7920     268.331
      7960     269.685
      8000     271.023
      8040     272.379
      8080     273.723
      8120     275.071
      8160     276.431
      8200     277.789
      8240     279.144
      8280     280.505
      8320     281.844
      8360      283.21
      8400     284.564
      8440      285.91
      8480      287.26
      8520     288.622
      8560     289.968
      8600     291.338
      8640     292.702
      8680     294.047
      8720     295.396
      8760     296.748
      8800     298.085
      8840     299.441
      8880     300.785
      8920     302.139
      8960       303.5
      9000     304.859
      9040     306.214
      9080     307.576
      9120     308.917
      9160     310.282
      9200     311.636
      9240     312.981
      9280      314.33
      9320     315.691
      9360     317.036
      9400     318.407
      9440     319.774
      9480     321.118
      9520     322.469
      9560     323.822
      9600      325.16
      9640     326.519
      9680     327.864
      9720     329.217
      9760     330.582
      9800      331.94
      9840     333.294
      9880     334.657
      9920     335.995
      9960     337.362
     10000     338.718
     10040     340.062
     10080     341.411
     10120     342.772
     10160     344.118
     10200     345.488
     10240     346.855
     10280     348.198
     10320     349.549
     10360     350.902
     10400     352.238
     10440     353.597
     10480      354.94
     10520     356.291
     10560     357.655
     10600     359.014
     10640      360.37
     10680     361.734
     10720     363.074
     10760     364.444
     10800     365.802
     10840     367.148
     10880     368.498
     10920     369.862
     10960     371.209
     11000     372.582
     11040      373.95
     11080     375.295
     11120     376.647
     11160     378.002
     11200     379.339
     11240     380.698
     11280     382.044
     11320     383.397
     11360     384.762
     11400      386.12
     11440     387.476
     11480     388.843
     11520     390.186
     11560     391.563
     11600     392.927
     11640     394.273
     11680     395.625
     11720     396.989
     11760     398.334
     11800     399.705
     11840     401.074
     11880     402.418
     11920     403.767
     11960     405.122
     12000     406.457
     12040     407.817
     12080     409.162
     12120     410.515
     12160     411.881
     12200      413.24
     12240     414.594
     12280     415.964
     12320     417.306
     12360     418.684
     12400     420.045
     12440     421.389
     12480      422.74
     12520       424.1
     12560     425.444
     12600     426.814
     12640     428.184
     12680      429.53
     12720      430.88
     12760     432.235
     12800     433.569
     12840      434.93
     12880     436.273
     12920     437.625
     12960     438.991
     13000     440.351
     13040     441.706
     13080     443.078
     13120     444.421
     13160       445.8
     13200     447.161
     13240     448.505
     13280     449.857
     13320     451.218
     13360     452.561
     13400     453.932
     13440     455.305
     13480      456.65
     13520     457.996
     13560     459.352
     13600     460.686
     13640     462.049
     13680      463.39
     13720     464.744
     13760     466.109
     13800     467.465
     13840     468.818
     13880     470.187
     13920      471.53
     13960      472.91
     14000     474.272
     14040     475.616
     14080     476.967
     14120     478.328
     14160     479.667
     14200     481.039
     14240     482.413
     14280     483.759
     14320     485.109
     14360     486.466
     14400     487.797
     14440      489.16
     14480     490.501
     14520     491.852
     14560     493.216
     14600      494.57
     14640     495.918
     14680     497.285
     14720     498.624
     14760         500
     14800     501.358
     14840     502.698
     14880      504.05
     14920     505.411
     14960     506.748
     15000      508.12
     15040     509.494
     15080     510.837
     15120     512.186
     15160     513.542
     15200     514.873
     15240     516.237
     15280     517.577
     15320     518.928
     15360     520.295
     15400      521.65
     15440     522.997
     15480     524.365
     15520     525.704
     15560     527.082
     15600     528.439
     15640     529.781
     15680     531.132
     15720     532.491
     15760     533.831
     15800     535.206
     15840     536.583
     15880     537.925
     15920     539.271
     15960     540.629
     16000     541.957
     16040     543.323
     16080     544.663
     16120     546.013
     16160     547.378
     16200     548.731
     16240     550.077
     16280     551.446
     16320     552.786
     16360     554.167
     16400     555.526
     16440     556.869
     16480      558.22
     16520     559.577
     16560     560.914
     16600     562.288
     16640     563.664
     16680     565.003
     16720     566.344
     16760     567.702
     16800     569.029
     16840     570.393
     16880     571.734
     16920     573.085
     16960     574.451
     17000     575.804
     17040      577.15
     17080     578.524
     17120     579.862
     17160     581.244
     17200     582.605
     17240     583.947
     17280     585.298
     17320     586.659
     17360     587.995
     17400     589.371
     17440     590.746
     17480     592.083
     17520     593.423
     17560      594.78
     17600     596.107
     17640      597.47
     17680      598.81
     17720     600.159
     17760     601.526
     17800      602.88
     17840     604.227
     17880     605.603
     17920     606.945
     17960      608.33
     18000     609.693
     18040     611.036
     18080     612.387
     18120     613.747
     18160     615.081
     18200     616.457
     18240     617.832
     18280     619.167
     18320     620.506
     18360     621.863
     18400     623.188
     18440     624.551
     18480     625.891
     18520     627.238
     18560     628.602
     18600     629.953
     18640     631.296
     18680     632.668
     18720     634.011
     18760     635.394
     18800     636.756
     18840     638.097
     18880     639.447
     18920     640.809
     18960     642.139
     19000     643.515
     19040     644.888
     19080     646.221
     19120     647.557
     19160     648.913
     19200     650.235
     19240     651.593
     19280     652.931
     19320     654.277
     19360      655.64
     19400     656.991
     19440     658.333
     19480     659.708
     19520     661.046
     19560     662.428
     19600     663.786
     19640     665.124
     19680     666.474
     19720     667.834
     19760     669.161
     19800     670.536
     19840     671.911
     19880     673.243
     19920     674.577
     19960     675.936
     20000     677.259
     20040     678.615
     20080     679.955
     20120     681.303
     20160      682.67
     20200     684.025
     20240      685.37
     20280     686.747
     20320     688.088
     20360     689.472
     20400     690.832
     20440      692.17
     20480     693.521
     20520      694.88
     20560     696.201
     20600     697.575
     20640     698.949
     20680     700.278
     20720     701.611
     20760     702.967
     20800     704.289
     20840     705.642
     20880     706.983
     20920     708.331
     20960     709.703
     21000      711.06
     21040     712.406
     21080     713.782
     21120     715.122
     21160     716.508
     21200     717.866
     21240     719.202
     21280     720.553
     21320     721.911
     21360      723.23
     21400     724.603
     21440     725.975
     21480     727.304
     21520     728.638
     21560      729.99
     21600      731.31
     21640     732.669
     21680     734.008
     21720     735.358
     21760      736.73
     21800     738.088
     21840     739.432
     21880     740.808
     21920     742.149
     21960     743.536
     22000     744.893
     22040      746.23
     22080      747.58
     22120     748.935
     22160     750.251
     22200     751.627
     22240         753
     22280     754.329
     22320     755.662
     22360     757.013
     22400     758.334
     22440     759.688
     22480     761.026
     22520     762.377
     22560      763.75
     22600      765.11
     22640     766.453
     22680     767.835
     22720      769.17
     22760     770.558
     22800     771.915
     22840     773.251
     22880     774.599
     22920     775.955
     22960      777.27
     23000     778.645
     23040      780.02
     23080     781.349
     23120     782.682
     23160     784.034
     23200     785.356
     23240     786.719
     23280     788.061
     23320     789.415
     23360      790.79
     23400     792.151
     23440     793.495
     23480     794.876
     23520     796.208
     23560     797.596
     23600     798.951
     23640     800.286
     23680     801.631
     23720     802.984
     23760     804.301
     23800     805.678
     23840     807.051
     23880     808.379
     23920     809.713
     23960     811.066
     24000     812.389
     24040     813.746
     24080     815.088
     24120     816.442
     24160      817.82
     24200     819.183
     24240     820.527
     24280     821.908
     24320     823.237
     24360     824.625
     24400     825.978
     24440      827.31
     24480     828.654
     24520     830.009
     24560     831.326
     24600     832.707
     24640     834.083
     24680     835.413
     24720     836.749
     24760     838.101
     24800     839.425
     24840     840.786
     24880     842.128
     24920     843.481
     24960     844.859
     25000     846.219
     25040     847.564
     25080     848.942
     25120     850.267
     25160     851.656
     25200     853.007
     25240     854.341
     25280     855.686
     25320     857.046
     25360     858.361
     25400     859.744
     25440     861.121
     25480     862.447
     25520     863.784
     25560     865.138
     25600      866.46
     25640     867.818
     25680     869.156
     25720      870.51
     25760     871.886
     25800     873.245
     25840     874.588
     25880     875.966
     25920      877.29
     25960     878.678
     26000      880.03
     26040     881.366
     26080     882.712
     26120     884.073
     26160     885.388
     26200     886.773
     26240     888.153
     26280     889.477
     26320     890.812
     26360     892.166
     26400     893.489
     26440     894.843
     26480     896.181
     26520     897.535
     26560     898.915
     26600     900.273
     26640     901.613
     26680      902.99
     26720     904.314
     26760     905.702
     26800     907.056
     26840     908.387
     26880     909.733
     26920     911.092
     26960     912.405
     27000     913.791
     27040     915.171
     27080     916.497
     27120     917.831
     27160     919.187
     27200     920.512
     27240     921.863
     27280     923.203
     27320     924.557
     27360     925.937
     27400     927.297
     27440     928.634
     27480     930.011
     27520     931.332
     27560     932.722
     27600     934.072
     27640       935.4
     27680     936.747
     27720     938.107
     27760     939.421
     27800     940.807
     27840     942.186
     27880     943.512
     27920     944.849
     27960     946.205
     28000     947.528
     28040     948.882
     28080     950.224
     28120     951.577
     28160      952.96
     28200     954.321
     28240     955.659
     28280     957.037
     28320     958.358
     28360     959.748
     28400     961.102
     28440     962.431
     28480     963.774
     28520     965.138
     28560     966.451
     28600      967.84
     28640     969.222
     28680     970.547
     28720     971.885
     28760     973.243
     28800     974.567
     28840     975.918
     28880     977.265
     28920      978.62
     28960     980.004
     29000     981.367
     29040     982.704
     29080     984.084
     29120     985.409
     29160     986.802
     29200     988.158
     29240     989.486
     29280      990.83
     29320     992.194
     29360     993.509
     29400     994.895
     29440     996.276
     29480     997.599
     29520     998.932
     29560     1000.29
     29600     1001.61
     29640     1002.96
     29680     1004.31
     29720     1005.66
     29760     1007.04
     29800     1008.41
     29840     1009.74
     29880     1011.13
     29920     1012.45
     29960     1013.84
     30000      1015.2
     30040     1016.52
     30080     1017.86
     30120     1019.23
     30160     1020.54
     30200     1021.93
     30240     1023.31
     30280     1024.64
     30320     1025.97
     30360     1027.32
     30400     1028.64
     30440     1029.99
     30480     1031.33
     30520     1032.69
     30560     1034.08
     30600     1035.44
     30640     1036.78
     30680     1038.16
     30720     1039.48
     30760     1040.87
     30800     1042.22
     30840     1043.55
     30880     1044.89
     30920     1046.26
     30960     1047.57
     31000     1048.96
     31040     1050.34
     31080     1051.66
     31120     1052.99
     31160     1054.35
     31200     1055.67
     31240     1057.01
     31280     1058.36
     31320     1059.71
     31360      1061.1
     31400     1062.46
     31440      1063.8
     31480     1065.18
     31520     1066.51
     31560      1067.9
     31600     1069.25
     31640     1070.58
     31680     1071.93
     31720     1073.29
     31760     1074.61
     31800        1076
     31840     1077.38
     31880      1078.7
     31920     1080.04
     31960      1081.4
     32000     1082.71
     32040     1084.06
     32080     1085.41
     32120     1086.76
     32160     1088.15
     32200     1089.51
     32240     1090.85
     32280     1092.24
     32320     1093.56
     32360     1094.95
     32400      1096.3
     32440     1097.63
     32480     1098.97
     32520     1100.34
     32560     1101.65
     32600     1103.05
     32640     1104.42
     32680     1105.74
     32720     1107.08
     32760     1108.43
     32800     1109.75
     32840     1111.09
     32880     1112.44
     32920      1113.8
     32960     1115.19
     33000     1116.55
     33040     1117.89
     33080     1119.28
     33120     1120.59
     33160     1121.98
     33200     1123.33
     33240     1124.65
     33280     1125.99
     33320     1127.36
     33360     1128.67
     33400     1130.07
     33440     1131.45
     33480     1132.77
     33520      1134.1
     33560     1135.46
     33600     1136.77
     33640     1138.11
     33680     1139.46
     33720     1140.82
     33760     1142.21
     33800     1143.58
     33840     1144.91
     33880     1146.29
     33920     1147.61
     33960        1149
     34000     1150.34
     34040     1151.67
     34080     1153.01
     34120     1154.38
     34160     1155.69
     34200     1157.09
     34240     1158.47
     34280     1159.79
     34320     1161.12
     34360     1162.48
     34400     1163.79
     34440     1165.14
     34480     1166.49
     34520     1167.84
     34560     1169.23
     34600     1170.59
     34640     1171.92
     34680     1173.31
     34720     1174.61
     34760     1176.01
     34800     1177.35
     34840     1178.67
     34880     1180.01
     34920     1181.39
     34960      1182.7
     35000      1184.1
     35040     1185.49
     35080      1186.8
     35120     1188.13
     35160     1189.49
     35200      1190.8
     35240     1192.15
     35280     1193.51
     35320     1194.86
     35360     1196.24
     35400      1197.6
     35440     1198.94
     35480     1200.32
     35520     1201.63
     35560     1203.02
     35600     1204.36
     35640     1205.68
     35680     1207.03
     35720      1208.4
     35760     1209.71
     35800     1211.12
     35840      1212.5
     35880     1213.81
     35920     1215.15
     35960     1216.51
     36000     1217.82
     36040     1219.17
     36080     1220.53
     36120     1221.88
     36160     1223.27
     36200     1224.62
     36240     1225.96
     36280     1227.34
     36320     1228.64
     36360     1230.03
     36400     1231.37
     36440     1232.69
     36480     1234.04
     36520     1235.41
     36560     1236.72
     36600     1238.13
     36640     1239.52
     36680     1240.82
     36720     1242.16
     36760     1243.52
     36800     1244.82
     36840     1246.17
     36880     1247.52
     36920     1248.88
     36960     1250.26
     37000     1251.63
     37040     1252.95
     37080     1254.34
     37120     1255.64
     37160     1257.03
     37200     1258.37
     37240     1259.69
     37280     1261.03
     37320      1262.4
     37360     1263.71
     37400     1265.12
     37440     1266.51
     37480     1267.82
     37520     1269.16
     37560     1270.51
     37600     1271.82
     37640     1273.16
     37680     1274.51
     37720     1275.86
     37760     1277.25
     37800     1278.61
     37840     1279.94
     37880     1281.32
     37920     1282.62
     37960     1284.01
     38000     1285.34
     38040     1286.66
     38080        1288
     38120     1289.37
     38160     1290.68
     38200     1292.09
     38240     1293.47
     38280     1294.78
     38320     1296.11
     38360     1297.47
     38400     1298.77
     38440     1300.11
     38480     1301.46
     38520     1302.82
     38560     1304.21
     38600     1305.57
     38640      1306.9
     38680     1308.28
     38720     1309.58
     38760     1310.97
     38800      1312.3
     38840     1313.62
     38880     1314.96
     38920     1316.33
     38960     1317.64
     39000     1319.05
     39040     1320.43
     39080     1321.74
     39120     1323.07
     39160     1324.43
     39200     1325.72
     39240     1327.06
     39280     1328.41
     39320     1329.77
     39360     1331.15
     39400     1332.51
     39440     1333.84
     39480     1335.22
     39520     1336.52
     39560     1337.91
     39600     1339.24
     39640     1340.56
     39680      1341.9
     39720     1343.28
     39760     1344.58
     39800     1345.99
     39840     1347.38
     39880     1348.67
     39920     1350.01
     39960     1351.36
     40000     1352.66
     40040        1354
     40080     1355.35
     40120      1356.7
     40160     1358.09
     40200     1359.44
     40240     1360.77
     40280     1362.15
     40320     1363.45
     40360     1364.85
     40400     1366.19
     40440      1367.5
     40480     1368.84
     40520     1370.22
     40560     1371.52
     40600     1372.93
     40640     1374.32
     40680     1375.61
     40720     1376.95
     40760      1378.3
     40800     1379.59
     40840     1380.93
     40880     1382.28
     40920     1383.64
     40960     1385.03
     41000     1386.38
     41040      1387.7
     41080     1389.09
     41120     1390.38
     41160     1391.78
     41200     1393.12
     41240     1394.43
     41280     1395.77
     41320     1397.15
     41360     1398.45
     41400     1399.86
     41440     1401.25
     41480     1402.55
     41520     1403.88
     41560     1405.24
     41600     1406.53
     41640     1407.88
     41680     1409.23
     41720     1410.58
     41760     1411.98
     41800     1413.33
     41840     1414.65
     41880     1416.04
     41920     1417.33
     41960     1418.73
     42000     1420.07
     42040     1421.38
     42080     1422.72
     42120      1424.1
     42160     1425.41
     42200     1426.82
     42240     1428.21
     42280     1429.51
     42320     1430.85
     42360     1432.21
     42400      1433.5
     42440     1434.86
     42480      1436.2
     42520     1437.55
     42560     1438.95
     42600      1440.3
     42640     1441.62
     42680     1443.01
     42720     1444.31
     42760      1445.7
     42800     1447.05
     42840     1448.36
     42880      1449.7
     42920     1451.08
     42960     1452.39
     43000      1453.8
     43040      1455.2
     43080      1456.5
     43120     1457.83
     43160     1459.19
     43200     1460.48
     43240     1461.85
     43280     1463.19
     43320     1464.55
     43360     1465.94
     43400     1467.29
     43440     1468.61
     43480        1470
     43520     1471.29
     43560      1472.7
     43600     1474.04
     43640     1475.36
     43680      1476.7
     43720     1478.08
     43760     1479.38
     43800      1480.8
     43840     1482.19
     43880     1483.49
     43920     1484.82
     43960     1486.18
     44000     1487.47
     44040     1488.83
     44080     1490.17
     44120     1491.52
     44160     1492.91
     44200     1494.26
     44240     1495.58
     44280     1496.97
     44320     1498.26
     44360     1499.66
     44400        1501
     44440     1502.32
     44480     1503.66
     44520     1505.04
     44560     1506.35
     44600     1507.76
     44640     1509.15
     44680     1510.45
     44720     1511.78
     44760     1513.13
     44800     1514.42
     44840     1515.79
     44880     1517.13
     44920     1518.48
     44960     1519.86
     45000     1521.21
     45040     1522.53
     45080     1523.92
     45120     1525.21
     45160     1526.61
     45200     1527.95
     45240     1529.27
     45280     1530.61
     45320     1531.99
     45360      1533.3
     45400     1534.71
     45440      1536.1
     45480      1537.4
     45520     1538.72
     45560     1540.07
     45600     1541.36
     45640     1542.73
     45680     1544.07
     45720     1545.41
     45760      1546.8
     45800     1548.15
     45840     1549.47
     45880     1550.86
     45920     1552.15
     45960     1553.55
     46000      1554.9
     46040     1556.22
     46080     1557.57
     46120     1558.94
     46160     1560.25
     46200     1561.66
     46240     1563.05
     46280     1564.34
     46320     1565.67
     46360     1567.02
     46400     1568.31
     46440     1569.68
     46480     1571.02
     46520     1572.37
     46560     1573.76
     46600      1575.1
     46640     1576.42
     46680     1577.81
     46720     1579.09
     46760      1580.5
     46800     1581.85
     46840     1583.17
     46880     1584.51
     46920     1585.89
     46960      1587.2
     47000     1588.62
     47040     1590.01
     47080      1591.3
     47120     1592.63
     47160     1593.98
     47200     1595.27
     47240     1596.62
     47280     1597.97
     47320     1599.31
     47360      1600.7
     47400     1602.04
     47440     1603.36
     47480     1604.75
     47520     1606.04
     47560     1607.44
     47600     1608.79
     47640     1610.11
     47680     1611.46
     47720     1612.83
     47760     1614.13
     47800     1615.54
     47840     1616.93
     47880     1618.22
     47920     1619.55
     47960      1620.9
     48000     1622.19
     48040     1623.55
     48080     1624.89
     48120     1626.24
     48160     1627.63
     48200     1628.97
     48240     1630.28
     48280     1631.67
     48320     1632.95
     48360     1634.35
     48400      1635.7
     48440     1637.02
     48480     1638.36
     48520     1639.74
     48560     1641.04
     48600     1642.46
     48640     1643.86
     48680     1645.15
     48720     1646.48
     48760     1647.84
     48800     1649.13
     48840     1650.49
     48880     1651.82
     48920     1653.17
     48960     1654.56
     49000      1655.9
     49040     1657.21
     49080      1658.6
     49120     1659.88
     49160     1661.28
     49200     1662.63
     49240     1663.95
     49280     1665.29
     49320     1666.67
     49360     1667.97
     49400     1669.39
     49440     1670.79
     49480     1672.08
     49520      1673.4
     49560     1674.76
     49600     1676.05
     49640     1677.41
     49680     1678.74
     49720     1680.08
     49760     1681.47
     49800     1682.81
     49840     1684.12
     49880     1685.52
     49920     1686.79
     49960     1688.19
     50000     1689.54
     50040     1690.86
     50080     1692.21
     50120     1693.58
     50160     1694.89
     50200      1696.3
     50240      1697.7
     50280     1698.99
     50320     1700.31
     50360     1701.66
     50400     1702.95
     50440     1704.31
     50480     1705.63
     50520     1706.98
     50560     1708.37
     50600     1709.71
     50640     1711.02
     50680     1712.41
     50720     1713.69
     50760     1715.09
     50800     1716.44
     50840     1717.76
     50880     1719.11
     50920     1720.48
     50960     1721.78
     51000      1723.2
     51040      1724.6
     51080     1725.88
     51120     1727.21
     51160     1728.57
     51200     1729.85
     51240     1731.21
     51280     1732.54
     51320     1733.89
     51360     1735.28
     51400     1736.62
     51440     1737.93
     51480     1739.32
     51520     1740.59
     51560        1742
     51600     1743.35
     51640     1744.67
     51680     1746.01
     51720     1747.39
     51760     1748.69
     51800      1750.1
     51840      1751.5
     51880     1752.78
     51920      1754.1
     51960     1755.46
     52000     1756.74
     52040      1758.1
     52080     1759.43
     52120     1760.78
     52160     1762.18
     52200     1763.51
     52240     1764.82
     52280     1766.22
     52320     1767.49
     52360      1768.9
     52400     1770.24
     52440     1771.56
     52480      1772.9
     52520     1774.28
     52560     1775.58
     52600        1777
     52640      1778.4
     52680     1779.68
     52720     1781.01
     52760     1782.36
     52800     1783.64
     52840     1785.01
     52880     1786.34
     52920     1787.69
     52960     1789.08
     53000     1790.41
     53040     1791.72
     53080     1793.12
     53120     1794.39
     53160      1795.8
     53200     1797.15
     53240     1798.47
     53280     1799.81
     53320      1801.2
     53360      1802.5
     53400     1803.92
     53440     1805.32
     53480      1806.6
     53520     1807.93
     53560     1809.28
     53600     1810.56
     53640     1811.92
     53680     1813.26
     53720     1814.61
     53760        1816
     53800     1817.33
     53840     1818.65
     53880     1820.04
     53920     1821.31
     53960     1822.72
     54000     1824.07
     54040     1825.39
     54080     1826.74
     54120     1828.12
     54160     1829.42
     54200     1830.84
     54240     1832.24
     54280     1833.52
     54320     1834.84
     54360      1836.2
     54400     1837.47
     54440     1838.83
     54480     1840.17
     54520     1841.52
     54560     1842.91
     54600     1844.24
     54640     1845.55
     54680     1846.95
     54720     1848.22
     54760     1849.63
     54800     1850.97
     54840      1852.3
     54880     1853.64
     54920     1855.03
     54960     1856.32
     55000     1857.74
     55040     1859.14
     55080     1860.42
     55120     1861.74
     55160     1863.09
     55200     1864.36
     55240     1865.73
     55280     1867.06
     55320     1868.41
     55360     1869.81
     55400     1871.14
     55440     1872.44
     55480     1873.84
     55520     1875.11
     55560     1876.52
     55600     1877.88
     55640      1879.2
     55680     1880.54
     55720     1881.93
     55760     1883.22
     55800     1884.64
     55840     1886.05
     55880     1887.32
     55920     1888.64
     55960     1889.99
     56000     1891.27
     56040     1892.64
     56080     1893.97
     56120     1895.32
     56160     1896.72
     56200     1898.05
     56240     1899.35
     56280     1900.76
     56320     1902.02
     56360     1903.44
     56400     1904.79
     56440     1906.12
     56480     1907.46
     56520     1908.85
     56560     1910.14
     56600     1911.56
     56640     1912.96
     56680     1914.23
     56720     1915.55
     56760      1916.9
     56800     1918.17
     56840     1919.53
     56880     1920.86
     56920     1922.21
     56960     1923.61
     57000     1924.94
     57040     1926.24
     57080     1927.64
     57120     1928.91
     57160     1930.32
     57200     1931.68
     57240     1933.01
     57280     1934.35
     57320     1935.74
     57360     1937.03
     57400     1938.45
     57440     1939.85
     57480     1941.12
     57520     1942.44
     57560     1943.79
     57600     1945.06
     57640     1946.43
     57680     1947.75
     57720      1949.1
     57760      1950.5
     57800     1951.83
     57840     1953.13
     57880     1954.53
     57920      1955.8
     57960     1957.21
     58000     1958.57
     58040      1959.9
     58080     1961.24
     58120     1962.63
     58160     1963.93
     58200     1965.35
     58240     1966.76
     58280     1968.02
     58320     1969.34
     58360      1970.7
     58400     1971.97
     58440     1973.34
     58480     1974.67
     58520     1976.02
     58560     1977.42
     58600     1978.74
     58640     1980.05
     58680     1981.45
     58720     1982.71
     58760     1984.13
     58800     1985.49
     58840     1986.82
     58880     1988.15
     58920     1989.55
     58960     1990.85
     59000     1992.27
     59040     1993.68
     59080     1994.94
     59120     1996.26
     59160     1997.62
     59200     1998.89
     59240     2000.25
     59280     2001.58
     59320     2002.93
     59360     2004.34
     59400     2005.66
     59440     2006.97
     59480     2008.37
     59520     2009.63
     59560     2011.05
     59600     2012.41
     59640     2013.75
     59680     2015.08
     59720     2016.48
     59760     2017.77
     59800     2019.19
     59840      2020.6
     59880     2021.87
     59920     2023.18
     59960     2024.54
     60000     2025.82
     60040     2027.18
     60080     2028.51
     60120     2029.86
     60160     2031.26
     60200     2032.58
     60240     2033.89
     60280     2035.29
     60320     2036.55
     60360     2037.97
     60400     2039.33
     60440     2040.66
     60480        2042
     60520      2043.4
     60560     2044.68
     60600     2046.11
     60640     2047.51
     60680     2048.78
     60720     2050.09
     60760     2051.45
     60800     2052.72
     60840     2054.09
     60880     2055.41
     60920     2056.76
     60960     2058.17
     61000     2059.48
     61040     2060.79
     61080     2062.19
     61120     2063.45
     61160     2064.87
     61200     2066.22
     61240     2067.55
     61280     2068.89
     61320     2070.29
     61360     2071.58
     61400     2073.01
     61440     2074.41
     61480     2075.68
     61520        2077
     61560     2078.35
     61600     2079.63
     61640        2081
     61680     2082.32
     61720     2083.68
     61760     2085.08
     61800      2086.4
     61840     2087.71
     61880     2089.11
     61920     2090.38
     61960      2091.8
     62000     2093.16
     62040     2094.48
     62080     2095.83
     62120     2097.23
     62160     2098.52
     62200     2099.95
     62240     2101.35
     62280     2102.61
     62320     2103.92
     62360     2105.28
     62400     2106.55
     62440     2107.93
     62480     2109.26
     62520     2110.61
     62560     2112.01
     62600     2113.33
     62640     2114.64
     62680     2116.05
     62720      2117.3
     62760     2118.73
     62800     2120.09
     62840     2121.41
     62880     2122.75
     62920     2124.16
     62960     2125.45
     63000     2126.87
     63040     2128.28
     63080     2129.54
     63120     2130.85
     63160     2132.21
     63200     2133.48
     63240     2134.86
     63280     2136.18
     63320     2137.53
     63360     2138.94
     63400     2140.25
     63440     2141.56
     63480     2142.97
     63520     2144.23
     63560     2145.66
     63600     2147.02
     63640     2148.34
     63680     2149.68
     63720     2151.09
     63760     2152.38
     63800     2153.81
     63840     2155.21
     63880     2156.47
     63920     2157.79
     63960     2159.14
     64000     2160.41
     64040     2161.79
     64080     2163.11
     64120     2164.46
     64160     2165.86
     64200     2167.18
     64240     2168.49
     64280      2169.9
     64320     2171.16
     64360     2172.59
     64400     2173.95
     64440     2175.28
     64480     2176.62
     64520     2178.03
     64560     2179.32
     64600     2180.74
     64640     2182.15
     64680     2183.41
     64720     2184.72
     64760     2186.08
     64800     2187.34
     64840     2188.72
     64880     2190.04
     64920     2191.39
     64960      2192.8
     65000     2194.12
     65040     2195.42
     65080     2196.83
     65120      2198.1
     65160     2199.53
     65200     2200.89
     65240      2202.2
     65280     2203.54
     65320     2204.95
     65360     2206.24
     65400     2207.67
     65440     2209.08
     65480     2210.33
     65520     2211.65
     65560     2213.01
     65600     2214.28
     65640     2215.66
     65680     2216.98
     65720     2218.33
     65760     2219.74
     65800     2221.06
     65840     2222.37
     65880     2223.78
     65920     2225.04
     65960     2226.46
     66000     2227.82
     66040     2229.14
     66080     2230.48
     66120     2231.89
     66160     2233.18
     66200     2234.61
     66240     2236.02
     66280     2237.28
     66320      2238.6
     66360     2239.96
     66400     2241.22
     66440     2242.61
     66480     2243.93
     66520     2245.29
     66560      2246.7
     66600     2248.01
     66640     2249.32
     66680     2250.72
     66720     2251.99
     66760     2253.41
     66800     2254.78
     66840     2256.09
     66880     2257.44
     66920     2258.85
     66960     2260.14
     67000     2261.57
     67040     2262.98
     67080     2264.25
     67120     2265.56
     67160     2266.92
     67200     2268.19
     67240     2269.56
     67280     2270.89
     67320     2272.24
     67360     2273.66
     67400     2274.97
     67440     2276.27
     67480     2277.68
     67520     2278.95
     67560     2280.37
     67600     2281.74
     67640     2283.05
     67680      2284.4
     67720     2285.81
     67760     2287.11
     67800     2288.53
     67840     2289.95
     67880     2291.21
     67920     2292.52
     67960     2293.88
     68000     2295.14
     68040     2296.52
     68080     2297.84
     68120      2299.2
     68160     2300.61
     68200     2301.92
     68240     2303.22
     68280     2304.64
     68320      2305.9
     68360     2307.32
     68400      2308.7
     68440     2310.01
     68480     2311.35
     68520     2312.76
     68560     2314.06
     68600     2315.49
     68640     2316.91
     68680     2318.17
     68720     2319.49
     68760     2320.84
     68800     2322.11
     68840     2323.49
     68880     2324.81
     68920     2326.16
     68960     2327.57
     69000     2328.88
     69040     2330.18
     69080      2331.6
     69120     2332.86
     69160     2334.28
     69200     2335.65
     69240     2336.96
     69280     2338.31
     69320     2339.72
     69360     2341.02
     69400     2342.44
     69440     2343.86
     69480     2345.12
     69520     2346.43
     69560     2347.79
     69600     2349.06
     69640     2350.43
     69680     2351.75
     69720     2353.11
     69760     2354.52
     69800     2355.84
     69840     2357.14
     69880     2358.55
     69920     2359.81
     69960     2361.24
     70000     2362.61
     70040     2363.92
     70080     2365.27
     70120     2366.68
     70160     2367.98
     70200      2369.4
     70240     2370.82
     70280     2372.08
     70320      2373.4
     70360     2374.76
     70400     2376.01
     70440     2377.39
     70480     2378.71
     70520     2380.07
     70560     2381.48
     70600      2382.8
     70640     2384.09
     70680     2385.51
     70720     2386.77
     70760      2388.2
     70800     2389.57
     70840     2390.88
     70880     2392.23
     70920     2393.65
     70960     2394.95
     71000     2396.37
     71040     2397.79
     71080     2399.05
     71120     2400.37
     71160     2401.73
     71200     2402.99
     71240     2404.37
     71280     2405.68
     71320     2407.04
     71360     2408.45
     71400     2409.77
     71440     2411.07
     71480     2412.48
     71520     2413.74
     71560     2415.18
     71600     2416.55
     71640     2417.87
     71680     2419.22
     71720     2420.64
     71760     2421.94
     71800     2423.35
     71840     2424.77
     71880     2426.03
     71920     2427.35
     71960     2428.71
     72000     2429.97
     72040     2431.34
     72080     2432.65
     72120     2434.01
     72160     2435.42
     72200     2436.74
     72240     2438.03
     72280     2439.45
     72320     2440.71
     72360     2442.14
     72400     2443.52
     72440     2444.84
     72480     2446.18
     72520      2447.6
     72560     2448.91
     72600     2450.32
     72640     2451.75
     72680        2453
     72720     2454.32
     72760     2455.68
     72800     2456.95
     72840     2458.31
     72880     2459.63
     72920     2460.99
     72960      2462.4
     73000     2463.72
     73040     2465.01
     73080     2466.42
     73120     2467.68
     73160     2469.12
     73200     2470.49
     73240     2471.81
     73280     2473.16
     73320     2474.58
     73360     2475.88
     73400      2477.3
     73440     2478.73
     73480     2479.98
     73520      2481.3
     73560     2482.66
     73600     2483.92
     73640     2485.29
     73680     2486.61
     73720     2487.96
     73760     2489.38
     73800     2490.68
     73840     2491.97
     73880     2493.39
     73920     2494.64
     73960     2496.07
     74000     2497.46
     74040     2498.78
     74080     2500.12
     74120     2501.55
     74160     2502.86
     74200     2504.28
     74240      2505.7
     74280     2506.96
     74320     2508.28
     74360     2509.64
     74400      2510.9
     74440     2512.26
     74480     2513.58
     74520     2514.94
     74560     2516.35
     74600     2517.66
     74640     2518.94
     74680     2520.36
     74720     2521.61
     74760     2523.05
     74800     2524.43
     74840     2525.75
     74880      2527.1
     74920     2528.52
     74960     2529.83
     75000     2531.25
     75040     2532.68
     75080     2533.93
     75120     2535.25
     75160     2536.61
     75200     2537.87
     75240     2539.25
     75280     2540.57
     75320     2541.92
     75360     2543.34
     75400     2544.64
     75440     2545.93
     75480     2547.34
     75520      2548.6
     75560     2550.03
     75600     2551.42
     75640     2552.73
     75680     2554.08
     75720     2555.51
     75760     2556.81
     75800     2558.23
     75840     2559.66
     75880     2560.91
     75920     2562.23
     75960     2563.58
     76000     2564.84
     76040     2566.23
     76080     2567.55
     76120      2568.9
     76160     2570.33
     76200     2571.62
     76240      2572.9
     76280     2574.33
     76320     2575.58
     76360     2577.02
     76400      2578.4
     76440     2579.73
     76480     2581.08
     76520      2582.5
     76560      2583.8
     76600     2585.23
     76640     2586.65
     76680     2587.91
     76720     2589.22
     76760     2590.58
     76800     2591.84
     76840     2593.22
     76880     2594.54
     76920      2595.9
     76960     2597.33
     77000     2598.63
     77040     2599.92
     77080     2601.34
     77120     2602.59
     77160     2604.03
     77200     2605.42
     77240     2606.74
     77280     2608.09
     77320     2609.51
     77360     2610.82
     77400     2612.24
     77440     2613.67
     77480     2614.92
     77520     2616.24
     77560      2617.6
     77600     2618.86
     77640     2620.24
     77680     2621.56
     77720     2622.91
     77760     2624.34
     77800     2625.64
     77840     2626.92
     77880     2628.34
     77920      2629.6
     77960     2631.04
     78000     2632.43
     78040     2633.75
     78080     2635.11
     78120     2636.53
     78160     2637.83
     78200     2639.26
     78240     2640.69
     78280     2641.94
     78320     2643.25
     78360     2644.61
     78400     2645.87
     78440     2647.24
     78480     2648.57
     78520     2649.92
     78560     2651.35
     78600     2652.64
     78640     2653.93
     78680     2655.34
     78720      2656.6
     78760     2658.05
     78800     2659.43
     78840     2660.75
     78880      2662.1
     78920     2663.53
     78960     2664.82
     79000     2666.25
     79040     2667.68
     79080     2668.94
     79120     2670.25
     79160      2671.6
     79200     2672.87
     79240     2674.24
     79280     2675.57
     79320     2676.92
     79360     2678.35
     79400     2679.64
     79440     2680.92
     79480     2682.33
     79520     2683.59
     79560     2685.04
     79600     2686.42
     79640     2687.74
     79680     2689.09
     79720     2690.51
     79760     2691.81
     79800     2693.23
     79840     2694.66
     79880     2695.92
     79920     2697.23
     79960     2698.58
     80000     2699.85
     80040     2701.22
     80080     2702.55
     80120     2703.89
     80160     2705.33
     80200     2706.62
     80240     2707.91
     80280     2709.33
     80320     2710.58
     80360     2712.03
     80400     2713.41
     80440     2714.73
     80480     2716.09
     80520      2717.5
     80560      2718.8
     80600     2720.22
     80640     2721.65
     80680     2722.91
     80720     2724.22
     80760     2725.58
     80800     2726.83
     80840     2728.22
     80880     2729.54
     80920     2730.89
     80960     2732.32
     81000     2733.61
     81040      2734.9
     81080     2736.31
     81120     2737.56
     81160     2739.01
     81200      2740.4
     81240     2741.71
     81280     2743.07
     81320     2744.49
     81360     2745.79
     81400     2747.22
     81440     2748.65
     81480      2749.9
     81520     2751.22
     81560     2752.57
     81600     2753.83
     81640     2755.22
     81680     2756.54
     81720     2757.88
     81760     2759.32
     81800     2760.61
     81840      2761.9
     81880     2763.31
     81920     2764.56
     81960     2766.02
     82000     2767.41
     82040     2768.71
     82080     2770.08
     82120     2771.49
     82160     2772.79
     82200     2774.22
     82240     2775.65
     82280     2776.91
     82320     2778.22
     82360     2779.57
     82400     2780.83
     82440     2782.22
     82480     2783.54
     82520     2784.88
     82560     2786.31
     82600      2787.6
     82640     2788.89
     82680     2790.31
     82720     2791.56
     82760     2793.01
     82800      2794.4
     82840      2795.7
     82880     2797.06
     82920     2798.47
     82960     2799.77
     83000      2801.2
     83040     2802.63
     83080     2803.89
     83120     2805.21
     83160     2806.55
     83200     2807.81
     83240      2809.2
     83280     2810.52
     83320     2811.85
     83360     2813.29
     83400     2814.57
     83440     2815.86
     83480     2817.27
     83520     2818.52
     83560     2819.96
     83600     2821.35
     83640     2822.66
     83680     2824.02
     83720     2825.43
     83760     2826.73
     83800     2828.17
     83840      2829.6
     83880     2830.86
     83920     2832.17
     83960     2833.53
     84000     2834.79
     84040     2836.18
     84080     2837.49
     84120     2838.84
     84160     2840.27
     84200     2841.55
     84240     2842.84
     84280     2844.25
     84320      2845.5
     84360     2846.94
     84400     2848.32
     84440     2849.62
     84480     2850.99
     84520      2852.4
     84560      2853.7
     84600     2855.14
     84640     2856.57
     84680     2857.83
     84720     2859.15
     84760      2860.5
     84800     2861.76
     84840     2863.15
     84880     2864.46
     84920      2865.8
     84960     2867.24
     85000     2868.53
     85040     2869.81
     85080     2871.22
     85120     2872.47
     85160     2873.92
     85200      2875.3
     85240      2876.6
     85280     2877.97
     85320     2879.37
     85360     2880.67
     85400     2882.11
     85440     2883.54
     85480      2884.8
     85520     2886.12
     85560     2887.47
     85600     2888.73
     85640     2890.11
     85680     2891.43
     85720     2892.77
     85760     2894.21
     85800      2895.5
     85840     2896.77
     85880     2898.19
     85920     2899.43
     85960     2900.88
     86000     2902.27
     86040     2903.56
     86080     2904.93
     86120     2906.33
     86160     2907.62
     86200     2909.06
     86240     2910.49
     86280     2911.75
     86320     2913.07
     86360     2914.41
     86400     2915.67
     86440     2917.05
     86480     2918.37
     86520     2919.71
     86560     2921.15
     86600     2922.44
     86640     2923.72
     86680     2925.15
     86720     2926.39
     86760     2927.84
     86800     2929.23
     86840     2930.53
     86880     2931.89
     86920     2933.29
     86960     2934.59
     87000     2936.02
     87040     2937.47
     87080     2938.72
     87120     2940.03
     87160     2941.37
     87200     2942.63
     87240     2944.01
     87280     2945.33
     87320     2946.67
     87360     2948.11
     87400      2949.4
     87440     2950.68
     87480      2952.1
     87520     2953.34
     87560     2954.79
     87600     2956.18
     87640     2957.47
     87680     2958.83
     87720     2960.23
     87760     2961.52
     87800     2962.96
     87840      2964.4
     87880     2965.65
     87920     2966.96
     87960     2968.32
     88000     2969.57
     88040     2970.95
     88080     2972.27
     88120     2973.62
     88160     2975.06
     88200     2976.35
     88240     2977.63
     88280     2979.05
     88320     2980.29
     88360     2981.74
     88400     2983.13
     88440     2984.42
     88480     2985.77
     88520     2987.18
     88560     2988.46
     88600     2989.89
     88640     2991.34
     88680     2992.58
     88720      2993.9
     88760     2995.25
     88800     2996.51
     88840     2997.89
     88880     2999.21
     88920     3000.56
     88960     3002.01
     89000      3003.3
     89040     3004.58
     89080     3006.01
     89120     3007.25
     89160     3008.71
     89200     3010.09
     89240     3011.39
     89280     3012.74
     89320     3014.14
     89360     3015.42
     89400     3016.85
     89440     3018.29
     89480     3019.54
     89520     3020.86
     89560     3022.21
     89600     3023.47
     89640     3024.86
     89680     3026.18
     89720     3027.52
     89760     3028.98
     89800     3030.27
     89840     3031.55
     89880     3032.97
     89920     3034.22
     89960     3035.67
     90000     3037.05
     90040     3038.34
     90080     3039.69
     90120     3041.09
     90160     3042.37
     90200      3043.8
     90240     3045.24
     90280     3046.49
     90320      3047.8
     90360     3049.17
     90400     3050.43
     90440      3051.8
     90480     3053.13
     90520     3054.47
     90560     3055.94
     90600     3057.22
     90640     3058.51
     90680     3059.93
     90720     3061.17
     90760     3062.62
     90800     3064.01
     90840      3065.3
     90880     3066.64
     90920     3068.05
     90960     3069.33
     91000     3070.76
     91040      3072.2
     91080     3073.45
     91120     3074.77
     91160     3076.14
     91200     3077.39
     91240     3078.77
     91280     3080.09
     91320     3081.44
     91360      3082.9
     91400     3084.19
     91440     3085.47
     91480     3086.89
     91520     3088.13
     91560     3089.59
     91600     3090.97
     91640     3092.26
     91680     3093.61
     91720     3095.01
     91760      3096.3
     91800     3097.73
     91840     3099.18
     91880     3100.43
     91920     3101.74
     91960     3103.11
     92000     3104.36
     92040     3105.73
     92080     3107.05
     92120      3108.4
     92160     3109.86
     92200     3111.15
     92240     3112.44
     92280     3113.86
     92320      3115.1
     92360     3116.55
     92400     3117.93
     92440     3119.22
     92480     3120.57
     92520     3121.97
     92560     3123.25
     92600     3124.68
     92640     3126.13
     92680     3127.38
     92720      3128.7
     92760     3130.06
     92800     3131.32
     92840     3132.68
     92880     3134.01
     92920     3135.35
     92960     3136.82
     93000     3138.11
     93040     3139.39
     93080     3140.82
     93120     3142.05
     93160      3143.5
     93200     3144.88
     93240     3146.18
     93280     3147.52
     93320     3148.93
     93360     3150.21
     93400     3151.64
     93440     3153.09
     93480     3154.33
     93520     3155.65
     93560     3157.01
     93600     3158.27
     93640     3159.64
     93680     3160.97
     93720     3162.32
     93760     3163.79
     93800     3165.09
     93840     3166.37
     93880      3167.8
     93920     3169.03
     93960      3170.5
     94000     3171.88
     94040     3173.17
     94080     3174.51
     94120     3175.91
     94160     3177.19
     94200     3178.63
     94240     3180.08
     94280     3181.33
     94320     3182.65
     94360     3184.02
     94400     3185.27
     94440     3186.64
     94480     3187.98
     94520     3189.32
     94560      3190.8
     94600      3192.1
     94640     3193.38
     94680      3194.8
     94720     3196.04
     94760      3197.5
     94800     3198.88
     94840     3200.17
     94880     3201.52
     94920     3202.91
     94960     3204.19
     95000     3205.63
     95040     3207.08
     95080     3208.33
     95120     3209.64
     95160     3211.01
     95200     3212.26
     95240     3213.64
     95280     3214.97
     95320     3216.32
     95360      3217.8
     95400     3219.09
     95440     3220.38
     95480      3221.8
     95520     3223.04
     95560     3224.51
     95600     3225.88
     95640     3227.17
     95680     3228.52
     95720     3229.93
     95760      3231.2
     95800     3232.64
     95840     3234.09
     95880     3235.35
     95920     3236.66
     95960     3238.02
     96000     3239.27
     96040     3240.65
     96080     3241.99
     96120     3243.33
     96160     3244.82
     96200     3246.11
     96240      3247.4
     96280     3248.82
     96320     3250.06
     96360     3251.53
     96400      3252.9
     96440     3254.19
     96480     3255.53
     96520     3256.94
     96560      3258.2
     96600     3259.64
     96640     3261.09
     96680     3262.34
     96720     3263.66
     96760     3265.02
     96800     3266.27
     96840     3267.66
     96880     3268.99
     96920     3270.34
     96960     3271.82
     97000     3273.11
     97040     3274.39
     97080     3275.82
     97120     3277.05
     97160     3278.52
     97200      3279.9
     97240     3281.19
     97280     3282.53
     97320     3283.94
     97360      3285.2
     97400     3286.64
     97440     3288.09
     97480     3289.35
     97520     3290.65
     97560     3292.02
     97600     3293.26
     97640     3294.64
     97680     3295.99
     97720     3297.33
     97760     3298.81
     97800     3300.11
     97840     3301.39
     97880     3302.82
     97920     3304.05
     97960     3305.51
     98000     3306.89
     98040     3308.18
     98080     3309.53
     98120     3310.94
     98160      3312.2
     98200     3313.64
     98240      3315.1
     98280     3316.34
     98320     3317.66
     98360     3319.02
     98400     3320.26
     98440     3321.63
     98480     3322.98
     98520     3324.32
     98560      3325.8
     98600     3327.09
     98640     3328.37
     98680      3329.8
     98720     3331.03
     98760      3332.5
     98800     3333.88
     98840     3335.17
     98880     3336.52
     98920     3337.93
     98960      3339.2
     99000     3340.64
     99040     3342.09
     99080     3343.34
     99120     3344.65
     99160     3346.01
     99200     3347.25
     99240     3348.63
     99280     3349.99
     99320     3351.32
     99360     3352.81
     99400     3354.09
     99440     3355.37
     99480      3356.8
     99520     3358.04
     99560     3359.51
     99600     3360.88
     99640     3362.17
     99680     3363.52
     99720     3364.93
     99760      3366.2
     99800     3367.64
     99840     3369.09
     99880     3370.34
     99920     3371.66
     99960     3373.02
    100000     3374.26
    100040     3375.65
    100080        3377
    100120     3378.34
    100160     3379.82
    100200     3381.11
    100240     3382.38
    100280     3383.82
    100320     3385.05
    100360     3386.52
    100400      3387.9
    100440     3389.18
    100480     3390.53
    100520     3391.94
    100560     3393.21
    100600     3394.66
    100640      3396.1
    100680     3397.35
    100720     3398.67
    100760     3400.03
    100800     3401.27
    100840     3402.65
    100880     3404.01
    100920     3405.35
    100960     3406.83
    101000     3408.13
    101040      3409.4
    101080     3410.83
    101120     3412.06
    101160     3413.53
    101200     3414.91
    101240      3416.2
    101280     3417.55
    101320     3418.97
    101360     3420.24
    101400     3421.68
    101440     3423.12
    101480     3424.39
    101520     3425.71
    101560     3427.07
    101600     3428.31
    101640     3429.68
    101680     3431.04
    101720     3432.39
    101760     3433.87
    101800     3435.15
    101840     3436.44
    101880     3437.86
    101920     3439.09
    101960     3440.56
    102000     3441.94
    102040     3443.23
    102080     3444.58
    102120        3446
    102160     3447.27
    102200     3448.72
    102240     3450.16
    102280     3451.42
    102320     3452.74
    102360      3454.1
    102400     3455.34
    102440     3456.73
    102480     3458.09
    102520     3459.43
    102560     3460.91
    102600     3462.19
    102640     3463.47
    102680      3464.9
    102720     3466.13
    102760      3467.6
    102800     3468.98
    102840     3470.26
    102880     3471.62
    102920     3473.04
    102960     3474.31
    103000     3475.76
    103040      3477.2
    103080     3478.46
    103120     3479.78
    103160     3481.14
    103200     3482.38
    103240     3483.77
    103280     3485.12
    103320     3486.47
    103360     3487.95
    103400     3489.23
    103440     3490.52
    103480     3491.94
    103520     3493.17
    103560     3494.64
    103600     3496.02
    103640     3497.31
    103680     3498.66
    103720     3500.08
    103760     3501.35
    103800      3502.8
    103840     3504.23
    103880      3505.5
    103920     3506.82
    103960     3508.18
    104000     3509.42
    104040     3510.81
    104080     3512.16
    104120      3513.5
    104160     3514.98
    104200     3516.27
    104240     3517.55
    104280     3518.97
    104320     3520.19
    104360     3521.67
    104400     3523.05
    104440     3524.34
    104480     3525.68
    104520     3527.11
    104560     3528.37
    104600     3529.83
    104640     3531.27
    104680     3532.52
    104720     3533.85
    104760     3535.21
    104800     3536.46
    104840     3537.85
    104880     3539.21
    104920     3540.53
    104960     3542.03
    105000     3543.31
    105040     3544.59
    105080     3546.01
    105120     3547.24
    105160     3548.73
    105200     3550.11
    105240     3551.38
    105280     3552.74
    105320     3554.16
    105360     3555.42
    105400     3556.88
    105440     3558.31
    105480     3559.57
    105520      3560.9
    105560     3562.26
    105600      3563.5
    105640      3564.9
    105680     3566.25
    105720     3567.58
    105760     3569.06
    105800     3570.35
    105840     3571.64
    105880     3573.06
    105920     3574.29
    105960     3575.77
    106000     3577.16
    106040     3578.44
    106080     3579.79
    106120     3581.21
    106160     3582.48
    106200     3583.93
    106240     3585.36
    106280     3586.62
    106320     3587.95
    106360      3589.3
    106400     3590.55
    106440     3591.95
    106480      3593.3
    106520     3594.63
    106560     3596.12
    106600     3597.41
    106640      3598.7
    106680     3600.12
    106720     3601.35
    106760     3602.84
    106800     3604.22
    106840      3605.5
    106880     3606.85
    106920     3608.27
    106960     3609.53
    107000     3610.99
    107040     3612.42
    107080     3613.68
    107120        3615
    107160     3616.36
    107200      3617.6
    107240     3619.01
    107280     3620.35
    107320     3621.68
    107360     3623.18
    107400     3624.47
    107440     3625.76
    107480     3627.18
    107520     3628.41
    107560     3629.89
    107600     3631.27
    107640     3632.55
    107680      3633.9
    107720     3635.32
    107760     3636.59
    107800     3638.04
    107840     3639.47
    107880     3640.73
    107920     3642.06
    107960     3643.42
    108000     3644.66
    108040     3646.07
    108080     3647.42
    108120     3648.76
    108160     3650.26
    108200     3651.55
    108240     3652.84
    108280     3654.27
    108320     3655.48
    108360     3656.97
    108400     3658.36
    108440     3659.64
    108480        3661
    108520     3662.42
    108560     3663.69
    108600     3665.14
    108640     3666.57
    108680     3667.82
    108720     3669.15
    108760     3670.51
    108800     3671.76
    108840     3673.17
    108880     3674.52
    108920     3675.85
    108960     3677.36
    109000     3678.66
    109040     3679.95
    109080     3681.37
    109120     3682.59
    109160     3684.08
    109200     3685.46
    109240     3686.74
    109280     3688.09
    109320     3689.52
    109360     3690.78
    109400     3692.22
    109440     3693.65
    109480      3694.9
    109520     3696.23
    109560     3697.59
    109600     3698.84
    109640     3700.25
    109680     3701.61
    109720     3702.94
    109760     3704.45
    109800     3705.74
    109840     3707.04
    109880     3708.46
    109920     3709.68
    109960     3711.17
    110000     3712.56
    110040     3713.84
    110080     3715.18
    110120     3716.61
    110160     3717.86
    110200     3719.31
    110240     3720.75
    110280     3721.99
    110320     3723.32
    110360     3724.67
    110400     3725.93
    110440     3727.33
    110480     3728.69
    110520     3730.01
    110560     3731.53
    110600     3732.82
    110640     3734.11
    110680     3735.53
    110720     3736.75
    110760     3738.24
    110800     3739.63
    110840      3740.9
    110880     3742.25
    110920     3743.69
    110960     3744.93
    111000     3746.39
    111040     3747.82
    111080     3749.06
    111120     3750.39
    111160     3751.75
    111200     3752.99
    111240     3754.39
    111280     3755.75
    111320     3757.08
    111360     3758.59
    111400     3759.89
    111440     3761.17
    111480     3762.61
    111520     3763.83
    111560     3765.32
    111600     3766.71
    111640     3767.99
    111680     3769.34
    111720     3770.76
    111760     3772.02
    111800     3773.47
    111840     3774.91
    111880     3776.15
    111920     3777.49
    111960     3778.84
    112000     3780.09
    112040     3781.49
    112080     3782.85
    112120     3784.17
    112160     3785.69
    112200     3786.98
    112240     3788.27
    112280      3789.7
    112320     3790.92
    112360     3792.42
    112400     3793.82
    112440     3795.09
    112480     3796.44
    112520     3797.87
    112560     3799.12
    112600     3800.57
    112640        3802
    112680     3803.24
    112720     3804.57
    112760     3805.92
    112800     3807.17
    112840     3808.56
    112880     3809.92
    112920     3811.24
    112960     3812.75
    113000     3814.04
    113040     3815.33
    113080     3816.77
    113120     3817.98
    113160     3819.49
    113200     3820.88
    113240     3822.15
    113280      3823.5
    113320     3824.93
    113360     3826.18
    113400     3827.63
    113440     3829.07
    113480     3830.31
    113520     3831.64
    113560     3832.99
    113600     3834.24
    113640     3835.63
    113680     3836.99
    113720     3838.31
    113760     3839.83
    113800     3841.11
    113840      3842.4
    113880     3843.84
    113920     3845.05
    113960     3846.55
    114000     3847.94
    114040     3849.21
    114080     3850.56
    114120     3851.99
    114160     3853.24
    114200     3854.68
    114240     3856.13
    114280     3857.37
    114320     3858.69
    114360     3860.05
    114400      3861.3
    114440     3862.69
    114480     3864.05
    114520     3865.36
    114560     3866.89
    114600     3868.17
    114640     3869.46
    114680      3870.9
    114720      3872.1
    114760     3873.61
    114800        3875
    114840     3876.27
    114880     3877.62
    114920     3879.06
    114960     3880.31
    115000     3881.75
    115040     3883.18
    115080     3884.43
    115120     3885.75
    115160     3887.11
    115200     3888.35
    115240     3889.74
    115280      3891.1
    115320     3892.42
    115360     3893.94
    115400     3895.23
    115440     3896.51
    115480     3897.96
    115520     3899.16
    115560     3900.66
    115600     3902.05
    115640     3903.32
    115680     3904.67
    115720      3906.1
    115760     3907.35
    115800     3908.79
    115840     3910.22
    115880     3911.47
    115920     3912.79
    115960     3914.15
    116000      3915.4
    116040     3916.78
    116080     3918.14
    116120     3919.46
    116160     3920.98
    116200     3922.27
    116240     3923.55
    116280        3925
    116320      3926.2
    116360      3927.7
    116400      3929.1
    116440     3930.37
    116480     3931.71
    116520     3933.15
    116560     3934.39
    116600     3935.84
    116640     3937.26
    116680     3938.51
    116720     3939.83
    116760      3941.2
    116800     3942.44
    116840     3943.83
    116880      3945.2
    116920     3946.51
    116960     3948.04
    117000     3949.33
    117040     3950.62
    117080     3952.06
    117120     3953.26
    117160     3954.77
    117200     3956.18
    117240     3957.44
    117280     3958.78
    117320     3960.22
    117360     3961.46
    117400     3962.91
    117440     3964.33
    117480     3965.58
    117520     3966.89
    117560     3968.26
    117600     3969.51
    117640      3970.9
    117680     3972.26
    117720     3973.59
    117760     3975.12
    117800     3976.42
    117840     3977.71
    117880     3979.15
    117920     3980.36
    117960     3981.87
    118000     3983.27
    118040     3984.52
    118080     3985.87
    118120     3987.32
    118160     3988.57
    118200     3990.01
    118240     3991.43
    118280     3992.69
    118320     3993.99
    118360     3995.36
    118400     3996.61
    118440        3998
    118480     3999.37
    118520     4000.69
    118560     4002.22
    118600     4003.53
    118640     4004.81
    118680     4006.26
    118720     4007.46
    118760     4008.98
    118800     4010.38
    118840     4011.63
    118880     4012.97
    118920     4014.42
    118960     4015.66
    119000     4017.11
    119040     4018.53
    119080     4019.79
    119120      4021.1
    119160     4022.47
    119200     4023.71
    119240     4025.12
    119280     4026.48
    119320     4027.81
    119360     4029.34
    119400     4030.64
    119440     4031.92
    119480     4033.37
    119520     4034.58
    119560      4036.1
    119600      4037.5
    119640     4038.75
    119680     4040.11
    119720     4041.55
    119760     4042.79
    119800     4044.23
    119840     4045.66
    119880      4046.9
    119920     4048.22
    119960     4049.59
    120000     4050.83
    120040     4052.24
    120080     4053.62
    120120     4054.94
    120160     4056.48
    120200     4057.77
    120240     4059.06
    120280     4060.51
    120320     4061.71
    120360     4063.23
    120400     4064.63
    120440     4065.88
    120480     4067.24
    120520     4068.68
    120560     4069.92
    120600     4071.35
    120640     4072.78
    120680     4074.03
    120720     4075.34
    120760     4076.72
    120800     4077.95
    120840     4079.34
    120880     4080.72
    120920     4082.05
    120960     4083.59
    121000     4084.89
    121040     4086.19
    121080     4087.63
    121120     4088.84
    121160     4090.36
    121200     4091.77
    121240     4093.02
    121280     4094.37
    121320      4095.8
    121360     4097.04
    121400     4098.47
    121440      4099.9
    121480     4101.15
    121520     4102.47
    121560     4103.84
    121600     4105.06
    121640     4106.47
    121680     4107.84
    121720     4109.17
    121760     4110.71
    121800     4112.01
    121840     4113.31
    121880     4114.76
    121920     4115.97
    121960     4117.48
    122000     4118.89
    122040     4120.13
    122080     4121.48
    122120     4122.92
    122160     4124.16
    122200     4125.59
    122240     4127.02
    122280     4128.27
    122320     4129.58
    122360     4130.95
    122400     4132.18
    122440     4133.57
    122480     4134.95
    122520     4136.29
    122560     4137.83
    122600     4139.13
    122640     4140.42
    122680     4141.88
    122720     4143.08
    122760     4144.59
    122800     4146.01
    122840     4147.24
    122880     4148.59
    122920     4150.03
    122960     4151.27
    123000      4152.7
    123040     4154.14
    123080     4155.39
    123120     4156.69
    123160     4158.06
    123200     4159.29
    123240     4160.69
    123280     4162.06
    123320     4163.39
    123360     4164.94
    123400     4166.24
    123440     4167.53
    123480     4168.99
    123520     4170.18
    123560      4171.7
    123600     4173.11
    123640     4174.35
    123680     4175.69
    123720     4177.13
    123760     4178.37
    123800      4179.8
    123840     4181.23
    123880     4182.49
    123920     4183.78
    123960     4185.16
    124000     4186.39
    124040     4187.78
    124080     4189.16
    124120      4190.5
    124160     4192.04
    124200     4193.35
    124240     4194.64
    124280     4196.09
    124320     4197.28
    124360      4198.8
    124400     4200.21
    124440     4201.44
    124480     4202.77
    124520     4204.23
    124560     4205.47
    124600      4206.9
    124640     4208.33
    124680     4209.59
    124720     4210.89
    124760     4212.26
    124800     4213.48
    124840     4214.88
    124880     4216.26
    124920     4217.59
    124960     4219.14
    125000     4220.44
    125040     4221.73
    125080     4223.18
    125120     4224.38
    125160     4225.89
    125200      4227.3
    125240     4228.54
    125280     4229.86
    125320     4231.31
    125360     4232.55
    125400     4233.97
    125440     4235.42
    125480     4236.67
    125520     4237.97
    125560     4239.33
    125600     4240.56
    125640     4241.97
    125680     4243.35
    125720     4244.68
    125760     4246.22
    125800     4247.53
    125840     4248.83
    125880     4250.27
    125920     4251.47
    125960     4252.98
    126000     4254.39
    126040     4255.62
    126080     4256.96
    126120     4258.41
    126160     4259.63
    126200     4261.06
    126240      4262.5
    126280     4263.75
    126320     4265.04
    126360     4266.41
    126400     4267.63
    126440     4269.05
    126480     4270.43
    126520     4271.76
    126560      4273.3
    126600     4274.62
    126640     4275.91
    126680     4277.35
    126720     4278.56
    126760     4280.06
    126800     4281.47
    126840     4282.71
    126880     4284.04
    126920     4285.49
    126960     4286.72
    127000     4288.15
    127040      4289.6
    127080     4290.84
    127120     4292.13
    127160      4293.5
    127200     4294.72
    127240     4296.14
    127280     4297.53
    127320     4298.85
    127360      4300.4
    127400     4301.72
    127440     4303.01
    127480     4304.45
    127520     4305.66
    127560     4307.16
    127600     4308.57
    127640      4309.8
    127680     4311.14
    127720     4312.59
    127760     4313.82
    127800     4315.24
    127840     4316.69
    127880     4317.93
    127920     4319.22
    127960     4320.58
    128000      4321.8
    128040     4323.22
    128080     4324.62
    128120     4325.94
    128160      4327.5
    128200     4328.81
    128240      4330.1
    128280     4331.54
    128320     4332.75
    128360     4334.24
    128400     4335.65
    128440     4336.89
    128480     4338.23
    128520     4339.68
    128560     4340.91
    128600     4342.34
    128640     4343.78
    128680     4345.04
    128720     4346.31
    128760     4347.68
    128800      4348.9
    128840     4350.32
    128880     4351.72
    128920     4353.03
    128960      4354.6
    129000     4355.91
    129040      4357.2
    129080     4358.63
    129120     4359.85
    129160     4361.35
    129200     4362.76
    129240     4363.98
    129280     4365.34
    129320     4366.79
    129360     4368.02
    129400     4369.44
    129440      4370.9
    129480     4372.15
    129520     4373.43
    129560      4374.8
    129600     4376.01
    129640     4377.44
    129680     4378.84
    129720     4380.16
    129760     4381.72
    129800     4383.04
    129840     4384.32
    129880     4385.76
    129920     4386.98
    129960     4388.48
    130000     4389.89
    130040     4391.12
    130080     4392.48
    130120     4393.93
    130160     4395.15
    130200     4396.58
    130240     4398.03
    130280     4399.28
    130320     4400.56
    130360     4401.93
    130400     4403.14
    130440     4404.57
    130480     4405.97
    130520     4407.29
    130560     4408.85
    130600     4410.17
    130640     4411.46
    130680     4412.89
    130720     4414.11
    130760     4415.61
    130800     4417.02
    130840     4418.24
    130880      4419.6
    130920     4421.04
    130960     4422.26
    131000     4423.69
    131040     4425.15
    131080     4426.38
    131120     4427.66
    131160     4429.04
    131200     4430.24
    131240     4431.67
    131280     4433.08
    131320     4434.39
    131360     4435.96
    131400     4437.26
    131440     4438.56
    131480        4440
    131520     4441.21
    131560     4442.71
    131600     4444.12
    131640     4445.33
    131680      4446.7
    131720     4448.14
    131760     4449.36
    131800     4450.79
    131840     4452.24
    131880     4453.47
    131920     4454.75
    131960     4456.12
    132000     4457.33
    132040     4458.77
    132080     4460.16
    132120     4461.47
    132160     4463.05
    132200     4464.36
    132240     4465.65
    132280     4467.09
    132320     4468.31
    132360     4469.81
    132400     4471.22
    132440     4472.43
    132480      4473.8
    132520     4475.26
    132560     4476.47
    132600     4477.89
    132640     4479.34
    132680     4480.57
    132720     4481.85
    132760     4483.22
    132800     4484.43
    132840     4485.87
    132880     4487.27
    132920     4488.58
    132960     4490.15
    133000     4491.45
    133040     4492.75
    133080     4494.19
    133120     4495.41
    133160     4496.91
    133200     4498.33
    133240     4499.54
    133280     4500.91
    133320     4502.36
    133360     4503.57
    133400        4505
    133440     4506.46
    133480     4507.67
    133520     4508.96
    133560     4510.32
    133600     4511.53
    133640     4512.97
    133680     4514.37
    133720     4515.67
    133760     4517.24
    133800     4518.55
    133840     4519.84
    133880     4521.29
    133920      4522.5
    133960     4523.99
    134000     4525.42
    134040     4526.62
    134080        4528
    134120     4529.46
    134160     4530.66
    134200     4532.11
    134240     4533.57
    134280     4534.78
    134320     4536.06
    134360     4537.43
    134400     4538.63
    134440     4540.07
    134480     4541.45
    134520     4542.77
    134560     4544.34
    134600     4545.64
    134640     4546.93
    134680     4548.38
    134720     4549.59
    134760     4551.07
    134800      4552.5
    134840      4553.7
    134880     4555.08
    134920     4556.54
    134960     4557.74
    135000     4559.19
    135040     4560.64
    135080     4561.86
    135120     4563.14
    135160     4564.49
    135200     4565.69
    135240     4567.13
    135280     4568.52
    135320     4569.84
    135360      4571.4
    135400     4572.71
    135440     4574.01
    135480     4575.45
    135520     4576.66
    135560     4578.14
    135600     4579.57
    135640     4580.77
    135680     4582.15
    135720     4583.61
    135760     4584.81
    135800     4586.26
    135840     4587.72
    135880     4588.93
    135920     4590.22
    135960     4591.57
    136000     4592.76
    136040     4594.21
    136080      4595.6
    136120     4596.91
    136160     4598.48
    136200     4599.79
    136240     4601.09
    136280     4602.53
    136320     4603.73
    136360     4605.22
    136400     4606.63
    136440     4607.84
    136480     4609.23
    136520     4610.69
    136560     4611.89
    136600     4613.34
    136640      4614.8
    136680     4616.01
    136720     4617.29
    136760     4618.65
    136800     4619.85
    136840     4621.29
    136880     4622.69
    136920     4623.99
    136960     4625.57
    137000     4626.87
    137040     4628.16
    137080     4629.61
    137120     4630.81
    137160     4632.29
    137200     4633.71
    137240     4634.93
    137280     4636.31
    137320     4637.76
    137360     4638.97
    137400     4640.42
    137440     4641.87
    137480     4643.08
    137520     4644.37
    137560     4645.72
    137600     4646.92
    137640     4648.35
    137680     4649.74
    137720     4651.04
    137760     4652.61
    137800     4653.92
    137840      4655.2
    137880     4656.65
    137920     4657.85
    137960     4659.34
    138000     4660.77
    138040     4661.97
    138080     4663.36
    138120      4664.8
    138160     4666.01
    138200     4667.47
    138240     4668.93
    138280     4670.13
    138320     4671.41
    138360     4672.77
    138400     4673.96
    138440      4675.4
    138480     4676.78
    138520     4678.08
    138560     4679.66
    138600     4680.96
    138640     4682.24
    138680      4683.7
    138720     4684.89
    138760     4686.39
    138800      4687.8
    138840        4689
    138880     4690.39
    138920     4691.84
    138960     4693.04
    139000     4694.49
    139040     4695.94
    139080     4697.15
    139120     4698.43
    139160      4699.8
    139200     4700.98
    139240     4702.42
    139280     4703.81
    139320     4705.11
    139360     4706.68
    139400     4707.98
    139440     4709.27
    139480     4710.73
    139520     4711.92
    139560     4713.41
    139600     4714.83
    139640     4716.03
    139680     4717.41
    139720     4718.85
    139760     4720.06
    139800     4721.51
    139840     4722.97
    139880     4724.16
    139920     4725.45
    139960     4726.81
    140000        4728
    140040     4729.42
    140080     4730.81
    140120      4732.1
    140160     4733.68
    140200     4734.98
    140240     4736.25
    140280     4737.71
    140320     4738.91
    140360      4740.4
    140400     4741.82
    140440     4743.01
    140480     4744.39
    140520     4745.84
    140560     4747.04
    140600      4748.5
    140640     4749.96
    140680     4751.15
    140720     4752.43
    140760      4753.8
    140800     4754.98
    140840     4756.41
    140880     4757.79
    140920     4759.07
    140960     4760.66
    141000     4761.96
    141040     4763.24
    141080     4764.69
    141120     4765.89
    141160     4767.38
    141200      4768.8
    141240     4770.01
    141280     4771.39
    141320     4772.83
    141360     4774.04
    141400     4775.48
    141440     4776.95
    141480     4778.14
    141520     4779.42
    141560      4780.8
    141600     4781.98
    141640     4783.41
    141680      4784.8
    141720     4786.07
    141760     4787.65
    141800     4788.95
    141840     4790.23
    141880     4791.69
    141920     4792.89
    141960     4794.38
    142000      4795.8
    142040        4797
    142080     4798.38
    142120     4799.84
    142160     4801.04
    142200     4802.49
    142240     4803.96
    142280     4805.16
    142320     4806.43
    142360     4807.81
    142400        4809
    142440     4810.42
    142480     4811.81
    142520      4813.1
    142560     4814.67
    142600     4815.97
    142640     4817.25
    142680      4818.7
    142720      4819.9
    142760     4821.39
    142800      4822.8
    142840        4824
    142880     4825.39
    142920     4826.84
    142960     4828.05
    143000      4829.5
    143040     4830.97
    143080     4832.16
    143120     4833.43
    143160     4834.82
    143200        4836
    143240     4837.44
    143280     4838.82
    143320      4840.1
    143360     4841.69
    143400     4842.98
    143440     4844.26
    143480     4845.72
    143520     4846.92
    143560      4848.4
    143600     4849.81
    143640     4851.02
    143680      4852.4
    143720     4853.86
    143760     4855.05
    143800      4856.5
    143840     4857.97
    143880     4859.17
    143920     4860.43
    143960     4861.82
    144000        4863
    144040     4864.44
    144080     4865.84
    144120     4867.11
    144160      4868.7
    144200     4869.99
    144240     4871.26
    144280     4872.72
    144320     4873.92
    144360      4875.4
    144400     4876.81
    144440     4878.02
    144480     4879.41
    144520     4880.87
    144560     4882.06
    144600     4883.51
    144640     4884.99
    144680     4886.18
    144720     4887.43
    144760     4888.82
    144800     4890.01
    144840     4891.44
    144880     4892.82
    144920     4894.11
    144960      4895.7
    145000        4897
    145040     4898.26
    145080     4899.71
    145120     4900.91
    145160     4902.39
    145200     4903.81
    145240     4905.01
    145280      4906.4
    145320     4907.86
    145360     4909.05
    145400      4910.5
    145440     4911.98
    145480     4913.16
    145520     4914.42
    145560     4915.81
    145600     4916.99
    145640     4918.43
    145680     4919.82
    145720     4921.11
    145760     4922.69
    145800     4923.98
    145840     4925.25
    145880     4926.71
    145920     4927.89
    145960     4929.37
    146000     4930.78
    146040     4931.98
    146080     4933.38
    146120     4934.82
    146160     4936.01
    146200     4937.47
    146240     4938.94
    146280     4940.14
    146320      4941.4
    146360     4942.78
    146400     4943.96
    146440      4945.4
    146480     4946.78
    146520     4948.08
    146560     4949.66
    146600     4950.95
    146640     4952.21
    146680     4953.67
    146720     4954.86
    146760     4956.34
    146800     4957.75
    146840     4958.95
    146880     4960.35
    146920     4961.81
    146960     4962.99
    147000     4964.45
    147040     4965.93
    147080     4967.11
    147120     4968.37
    147160     4969.76
    147200     4970.94
    147240     4972.37
    147280     4973.75
    147320     4975.05
    147360     4976.62
    147400     4977.92
    147440     4979.18
    147480     4980.64
    147520     4981.82
    147560     4983.31
    147600     4984.71
    147640     4985.91
    147680     4987.32
    147720     4988.76
    147760     4989.95
    147800     4991.41
    147840     4992.89
    147880     4994.08
    147920     4995.34
    147960     4996.73
    148000     4997.89
    148040     4999.33
    148080     5000.71
    148120     5002.01
    148160     5003.59
    148200     5004.88
    148240     5006.14
    148280      5007.6
    148320     5008.78
    148360     5010.27
    148400     5011.67
    148440     5012.87
    148480     5014.28
    148520     5015.72
    148560     5016.91
    148600     5018.37
    148640     5019.85
    148680     5021.04
    148720      5022.3
    148760     5023.69
    148800     5024.85
    148840     5026.28
    148880     5027.66
    148920     5028.96
    148960     5030.54
    149000     5031.84
    149040      5033.1
    149080     5034.56
    149120     5035.74
    149160     5037.22
    149200     5038.63
    149240     5039.83
    149280     5041.24
    149320     5042.67
    149360     5043.85
    149400     5045.33
    149440      5046.8
    149480     5047.99
    149520     5049.24
    149560     5050.63
    149600     5051.78
    149640     5053.21
    149680      5054.6
    149720     5055.89
    149760     5057.48
    149800     5058.78
    149840     5060.03
    149880     5061.49
    149920     5062.67
    149960     5064.15
    150000     5065.56
    150040     5066.75
    150080     5068.16
    150120     5069.59
    150160     5070.78
    150200     5072.24
    150240     5073.73
    150280      5074.9
    150320     5076.15
    150360     5077.55
    150400      5078.7
    150440     5080.13
    150480     5081.51
    150520      5082.8
    150560     5084.39
    150600     5085.68
    150640     5086.93
    150680     5088.39
    150720     5089.56
    150760     5091.05
    150800     5092.45
    150840     5093.65
    150880     5095.04
    150920     5096.47
    150960     5097.67
    151000     5099.13
    151040      5100.6
    151080     5101.78
    151120     5103.04
    151160     5104.43
    151200     5105.57
    151240        5107
    151280     5108.38
    151320     5109.67
    151360     5111.26
    151400     5112.56
    151440     5113.81
    151480     5115.27
    151520     5116.44
    151560     5117.91
    151600     5119.34
    151640     5120.52
    151680     5121.92
    151720     5123.36
    151760     5124.54
    151800        5126
    151840     5127.47
    151880     5128.66
    151920      5129.9
    151960     5131.29
    152000     5132.43
    152040     5133.86
    152080     5135.23
    152120     5136.53
    152160     5138.12
    152200     5139.42
    152240     5140.67
    152280     5142.13
    152320      5143.3
    152360     5144.79
    152400     5146.22
    152440     5147.39
    152480      5148.8
    152520     5150.24
    152560     5151.42
    152600     5152.87
    152640     5154.36
    152680     5155.54
    152720     5156.78
    152760     5158.17
    152800      5159.3
    152840     5160.71
    152880      5162.1
    152920     5163.39
    152960     5164.97
    153000     5166.28
    153040     5167.54
    153080     5168.98
    153120     5170.15
    153160     5171.65
    153200     5173.06
    153240     5174.25
    153280     5175.66
    153320     5177.09
    153360     5178.28
    153400     5179.74
    153440     5181.21
    153480      5182.4
    153520     5183.63
    153560     5185.02
    153600     5186.15
    153640     5187.57
    153680     5188.96
    153720     5190.25
    153760     5191.83
    153800     5193.13
    153840     5194.39
    153880     5195.82
    153920        5197
    153960     5198.49
    154000      5199.9
    154040     5201.08
    154080     5202.49
    154120     5203.93
    154160     5205.11
    154200     5206.57
    154240     5208.05
    154280     5209.23
    154320     5210.46
    154360     5211.85
    154400     5212.98
    154440     5214.38
    154480     5215.77
    154520     5217.05
    154560     5218.64
    154600     5219.94
    154640     5221.19
    154680     5222.62
    154720      5223.8
    154760     5225.29
    154800     5226.71
    154840     5227.89
    154880      5229.3
    154920     5230.73
    154960     5231.92
    155000     5233.38
    155040     5234.85
    155080     5236.02
    155120     5237.26
    155160     5238.64
    155200     5239.77
    155240     5241.17
    155280     5242.55
    155320     5243.85
    155360     5245.42
    155400     5246.72
    155440     5247.97
    155480     5249.41
    155520     5250.58
    155560     5252.07
    155600     5253.49
    155640     5254.67
    155680     5256.09
    155720     5257.52
    155760      5258.7
    155800     5260.16
    155840     5261.63
    155880      5262.8
    155920     5264.05
    155960     5265.44
    156000     5266.56
    156040     5267.96
    156080     5269.33
    156120     5270.64
    156160     5272.22
    156200     5273.51
    156240     5274.76
    156280     5276.21
    156320     5277.37
    156360     5278.86
    156400     5280.27
    156440     5281.46
    156480     5282.88
    156520      5284.3
    156560     5285.47
    156600     5286.95
    156640     5288.42
    156680      5289.6
    156720     5290.83
    156760     5292.22
    156800     5293.35
    156840     5294.75
    156880     5296.13
    156920     5297.43
    156960     5299.02
    157000     5300.31
    157040     5301.57
    157080     5303.02
    157120     5304.18
    157160     5305.67
    157200     5307.08
    157240     5308.26
    157280     5309.69
    157320      5311.1
    157360     5312.27
    157400     5313.74
    157440     5315.22
    157480     5316.39
    157520     5317.64
    157560     5319.01
    157600     5320.14
    157640     5321.55
    157680     5322.93
    157720     5324.23
    157760     5325.81
    157800     5327.11
    157840     5328.36
    157880     5329.81
    157920     5330.97
    157960     5332.46
    158000     5333.89
    158040     5335.06
    158080     5336.48
    158120     5337.91
    158160     5339.07
    158200     5340.55
    158240     5342.02
    158280      5343.2
    158320     5344.44
    158360     5345.81
    158400     5346.94
    158440     5348.35
    158480     5349.73
    158520     5351.02
    158560      5352.6
    158600      5353.9
    158640     5355.16
    158680     5356.61
    158720     5357.77
    158760     5359.26
    158800     5360.68
    158840     5361.86
    158880     5363.29
    158920     5364.71
    158960     5365.87
    159000     5367.35
    159040     5368.83
    159080     5369.99
    159120     5371.24
    159160      5372.6
    159200     5373.73
    159240     5375.15
    159280     5376.53
    159320     5377.83
    159360     5379.41
    159400      5380.7
    159440     5381.96
    159480     5383.42
    159520     5384.58
    159560     5386.08
    159600     5387.48
    159640     5388.67
    159680      5390.1
    159720     5391.51
    159760     5392.69
    159800     5394.16
    159840     5395.65
    159880     5396.82
    159920     5398.05
    159960     5399.43
    160000     5400.55
    160040     5401.96
    160080     5403.34
    160120     5404.64
    160160     5406.22
    160200     5407.52
    160240     5408.76
    160280     5410.23
    160320     5411.38
    160360     5412.88
    160400      5414.3
    160440     5415.47
    160480     5416.91
    160520     5418.32
    160560     5419.49
    160600     5420.98
    160640     5422.46
    160680     5423.62
    160720     5424.87
    160760     5426.24
    160800     5427.36
    160840     5428.78
    160880     5430.16
    160920     5431.47
    160960     5433.04
    161000     5434.35
    161040      5435.6
    161080     5437.06
    161120     5438.21
    161160      5439.7
    161200     5441.11
    161240      5442.3
    161280     5443.74
    161320     5445.15
    161360     5446.32
    161400     5447.79
    161440     5449.29
    161480     5450.45
    161520     5451.69
    161560     5453.05
    161600     5454.19
    161640     5455.61
    161680     5456.98
    161720      5458.3
    161760     5459.88
    161800     5461.18
    161840     5462.43
    161880      5463.9
    161920     5465.04
    161960     5466.55
    162000     5467.95
    162040     5469.12
    162080     5470.57
    162120     5471.99
    162160     5473.16
    162200     5474.63
    162240     5476.12
    162280     5477.28
    162320     5478.52
    162360     5479.88
    162400     5481.02
    162440     5482.45
    162480     5483.82
    162520     5485.12
    162560     5486.71
    162600     5488.01
    162640     5489.26
    162680     5490.73
    162720     5491.86
    162760     5493.37
    162800     5494.77
    162840     5495.95
    162880     5497.42
    162920     5498.81
    162960     5499.99
    163000     5501.46
    163040     5502.96
    163080     5504.11
    163120     5505.34
    163160     5506.71
    163200     5507.85
    163240     5509.27
    163280     5510.65
    163320     5511.94
    163360     5513.53
    163400     5514.84
    163440     5516.09
    163480     5517.55
    163520     5518.69
    163560     5520.19
    163600     5521.59
    163640     5522.78
    163680     5524.24
    163720     5525.65
    163760     5526.81
    163800     5528.27
    163840     5529.77
    163880     5530.94
    163920     5532.17
    163960     5533.52
    164000     5534.67
    164040     5536.09
    164080     5537.47
    164120     5538.77
    164160     5540.35
    164200     5541.65
    164240      5542.9
    164280     5544.37
    164320     5545.51
    164360     5547.01
    164400      5548.4
    164440      5549.6
    164480     5551.06
    164520     5552.47
    164560     5553.64
    164600     5555.09
    164640     5556.59
    164680     5557.76
    164720     5558.98
    164760     5560.35
    164800     5561.49
    164840     5562.91
    164880     5564.29
    164920     5565.59
    164960     5567.18
    165000     5568.48
    165040     5569.72
    165080     5571.19
    165120     5572.33
    165160     5573.83
    165200     5575.24
    165240     5576.43
    165280      5577.9
    165320      5579.3
    165360     5580.47
    165400     5581.93
    165440     5583.43
    165480     5584.59
    165520     5585.81
    165560     5587.18
    165600     5588.31
    165640     5589.74
    165680     5591.11
    165720     5592.42
    165760     5594.01
    165800      5595.3
    165840     5596.53
    165880     5598.01
    165920     5599.14
    165960     5600.64
    166000     5602.04
    166040     5603.25
    166080     5604.71
    166120     5606.11
    166160     5607.28
    166200     5608.74
    166240     5610.24
    166280     5611.41
    166320     5612.63
    166360        5614
    166400     5615.13
    166440     5616.56
    166480     5617.93
    166520     5619.23
    166560     5620.82
    166600     5622.11
    166640     5623.35
    166680     5624.81
    166720     5625.95
    166760     5627.44
    166800     5628.84
    166840     5630.04
    166880     5631.51
    166920     5632.91
    166960     5634.08
    167000     5635.55
    167040     5637.04
    167080     5638.21
    167120     5639.44
    167160      5640.8
    167200     5641.93
    167240     5643.36
    167280     5644.74
    167320     5646.04
    167360     5647.63
    167400     5648.92
    167440     5650.17
    167480     5651.63
    167520     5652.76
    167560     5654.27
    167600     5655.66
    167640     5656.85
    167680     5658.32
    167720     5659.73
    167760      5660.9
    167800     5662.36
    167840     5663.85
    167880     5665.01
    167920     5666.24
    167960     5667.59
    168000     5668.73
    168040     5670.15
    168080     5671.53
    168120     5672.83
    168160     5674.42
    168200     5675.71
    168240     5676.95
    168280     5678.42
    168320     5679.55
    168360     5681.06
    168400     5682.44
    168440     5683.65
    168480     5685.11
    168520     5686.53
    168560     5687.68
    168600     5689.15
    168640     5690.66
    168680     5691.81
    168720     5693.04
    168760     5694.39
    168800     5695.52
    168840     5696.94
    168880     5698.33
    168920     5699.62
    168960     5701.21
    169000     5702.51
    169040     5703.74
    169080     5705.21
    169120     5706.34
    169160     5707.84
    169200     5709.24
    169240     5710.44
    169280     5711.92
    169320     5713.32
    169360     5714.48
    169400     5715.94
    169440     5717.45
    169480     5718.61
    169520     5719.84
    169560     5721.19
    169600     5722.32
    169640     5723.75
    169680     5725.14
    169720     5726.42
    169760     5728.02
    169800     5729.33
    169840     5730.56
    169880     5732.02
    169920     5733.15
    169960     5734.64
    170000     5736.05
    170040     5737.25
    170080     5738.72
    170120     5740.14
    170160      5741.3
    170200     5742.76
    170240     5744.27
    170280     5745.42
    170320     5746.65
    170360        5748
    170400     5749.14
    170440     5750.56
    170480     5751.95
    170520     5753.24
    170560     5754.83
    170600     5756.13
    170640     5757.36
    170680     5758.82
    170720     5759.95
    170760     5761.44
    170800     5762.86
    170840     5764.06
    170880     5765.53
    170920     5766.96
    170960      5768.1
    171000     5769.58
    171040     5771.09
    171080     5772.24
    171120     5773.47
    171160     5774.83
    171200     5775.96
    171240     5777.39
    171280     5778.79
    171320     5780.06
    171360     5781.66
    171400     5782.97
    171440      5784.2
    171480     5785.65
    171520     5786.78
    171560     5788.28
    171600     5789.68
    171640     5790.89
    171680     5792.36
    171720     5793.78
    171760     5794.93
    171800      5796.4
    171840      5797.9
    171880     5799.06
    171920     5800.29
    171960     5801.65
    172000      5802.8
    172040     5804.23
    172080     5805.61
    172120      5806.9
    172160     5808.49
    172200     5809.79
    172240     5811.03
    172280     5812.49
    172320     5813.61
    172360     5815.11
    172400     5816.51
    172440     5817.72
    172480      5819.2
    172520     5820.62
    172560     5821.77
    172600     5823.23
    172640     5824.75
    172680      5825.9
    172720     5827.12
    172760      5828.5
    172800     5829.63
    172840     5831.06
    172880     5832.45
    172920     5833.73
    172960     5835.33
    173000     5836.63
    173040     5837.87
    173080     5839.33
    173120     5840.46
    173160     5841.94
    173200     5843.35
    173240     5844.57
    173280     5846.04
    173320     5847.47
    173360     5848.61
    173400     5850.08
    173440      5851.6
    173480     5852.76
    173520     5853.96
    173560     5855.35
    173600     5856.47
    173640     5857.91
    173680      5859.3
    173720     5860.58
    173760     5862.18
    173800     5863.47
    173840     5864.72
    173880     5866.18
    173920     5867.31
    173960      5868.8
    174000      5870.2
    174040     5871.41
    174080     5872.89
    174120     5874.31
    174160     5875.45
    174200     5876.93
    174240     5878.45
    174280      5879.6
    174320     5880.81
    174360      5882.2
    174400     5883.33
    174440     5884.77
    174480     5886.16
    174520     5887.44
    174560     5889.04
    174600     5890.33
    174640     5891.57
    174680     5893.03
    174720     5894.16
    174760     5895.65
    174800     5897.07
    174840     5898.27
    174880     5899.74
    174920     5901.16
    174960     5902.29
    175000     5903.78
    175040     5905.29
    175080     5906.45
    175120     5907.67
    175160     5909.06
    175200     5910.17
    175240     5911.63
    175280     5913.02
    175320     5914.29
    175360      5915.9
    175400     5917.17
    175440     5918.41
    175480     5919.88
    175520     5921.02
    175560      5922.5
    175600     5923.92
    175640     5925.11
    175680     5926.58
    175720     5928.01
    175760     5929.15
    175800     5930.61
    175840     5932.12
    175880     5933.28
    175920     5934.49
    175960     5935.89
    176000     5937.01
    176040     5938.46
    176080     5939.85
    176120     5941.12
    176160     5942.73
    176200     5944.01
    176240     5945.25
    176280     5946.73
    176320     5947.85
    176360     5949.35
    176400     5950.75
    176440     5951.95
    176480     5953.41
    176520     5954.85
    176560     5955.98
    176600     5957.44
    176640     5958.96
    176680     5960.12
    176720     5961.33
    176760     5962.72
    176800     5963.84
    176840     5965.28
    176880     5966.68
    176920     5967.94
    176960     5969.56
    177000     5970.84
    177040     5972.07
    177080     5973.56
    177120     5974.67
    177160     5976.17
    177200     5977.57
    177240     5978.77
    177280     5980.24
    177320     5981.66
    177360      5982.8
    177400     5984.26
    177440     5985.77
    177480     5986.93
    177520     5988.14
    177560     5989.53
    177600     5990.66
    177640     5992.09
    177680     5993.48
    177720     5994.75
    177760     5996.36
    177800     5997.64
    177840     5998.88
    177880     6000.36
    177920     6001.49
    177960     6002.99
    178000     6004.39
    178040     6005.58
    178080     6007.05
    178120     6008.47
    178160     6009.62
    178200     6011.07
    178240     6012.59
    178280     6013.74
    178320     6014.96
    178360     6016.35
    178400     6017.48
    178440     6018.92
    178480     6020.33
    178520     6021.58
    178560      6023.2
    178600     6024.47
    178640     6025.71
    178680     6027.19
    178720     6028.32
    178760     6029.82
    178800     6031.22
    178840     6032.42
    178880     6033.88
    178920      6035.3
    178960     6036.44
    179000      6037.9
    179040     6039.42
    179080     6040.58
    179120      6041.8
    179160      6043.2
    179200     6044.32
    179240     6045.77
    179280     6047.18
    179320     6048.44
    179360     6050.05
    179400     6051.33
    179440     6052.57
    179480     6054.04
    179520     6055.17
    179560     6056.67
    179600     6058.08
    179640     6059.28
    179680     6060.73
    179720     6062.17
    179760      6063.3
    179800     6064.75
    179840     6066.29
    179880     6067.44
    179920     6068.66
    179960     6070.07
    180000     6071.18
    180040     6072.64
    180080     6074.05
    180120      6075.3
    180160     6076.93
    180200     6078.19
    180240     6079.44
    180280     6080.92
    180320     6082.04
    180360     6083.53
    180400     6084.94
    180440     6086.13
    180480      6087.6
    180520     6089.02
    180560     6090.16
    180600      6091.6
    180640     6093.13
    180680     6094.28
    180720     6095.51
    180760     6096.92
    180800     6098.03
    180840     6099.49
    180880     6100.89
    180920     6102.16
    180960     6103.78
    181000     6105.05
    181040     6106.29
    181080     6107.77
    181120     6108.89
    181160     6110.37
    181200     6111.79
    181240     6112.97
    181280     6114.44
    181320     6115.87
    181360        6117
    181400     6118.45
    181440     6119.98
    181480     6121.13
    181520     6122.35
    181560     6123.76
    181600     6124.87
    181640     6126.33
    181680     6127.74
    181720        6129
    181760     6130.62
    181800     6131.89
    181840     6133.12
    181880     6134.61
    181920     6135.73
    181960     6137.22
    182000     6138.65
    182040     6139.83
    182080      6141.3
    182120     6142.73
    182160     6143.86
    182200     6145.32
    182240     6146.84
    182280     6147.98
    182320      6149.2
    182360     6150.62
    182400     6151.73
    182440     6153.19
    182480      6154.6
    182520     6155.86
    182560     6157.49
    182600     6158.76
    182640     6159.99
    182680     6161.48
    182720      6162.6
    182760     6164.09
    182800      6165.5
    182840     6166.68
    182880     6168.16
    182920     6169.59
    182960     6170.73
    183000     6172.17
    183040      6173.7
    183080     6174.85
    183120     6176.06
    183160     6177.48
    183200     6178.59
    183240     6180.05
    183280     6181.47
    183320     6182.72
    183360     6184.36
    183400     6185.62
    183440     6186.86
    183480     6188.34
    183520     6189.47
    183560     6190.97
    183600     6192.38
    183640     6193.54
    183680     6195.02
    183720     6196.45
    183760     6197.58
    183800     6199.02
    183840     6200.56
    183880     6201.71
    183920     6202.93
    183960     6204.36
    184000     6205.46
    184040     6206.92
    184080     6208.34
    184120     6209.58
    184160     6211.22
    184200     6212.49
    184240     6213.73
    184280     6215.22
    184320     6216.34
    184360     6217.84
    184400     6219.24
    184440     6220.41
    184480     6221.89
    184520     6223.33
    184560     6224.46
    184600      6225.9
    184640     6227.44
    184680     6228.59
    184720     6229.82
    184760     6231.24
    184800     6232.36
    184840      6233.8
    184880     6235.22
    184920     6236.47
    184960     6238.12
    185000     6239.38
    185040     6240.62
    185080     6242.13
    185120     6243.24
    185160     6244.74
    185200     6246.14
    185240     6247.31
    185280      6248.8
    185320     6250.23
    185360     6251.34
    185400      6252.8
    185440     6254.32
    185480     6255.47
    185520     6256.71
    185560     6258.12
    185600     6259.24
    185640     6260.68
    185680      6262.1
    185720     6263.36
    185760        6265
    185800     6266.26
    185840     6267.51
    185880     6269.01
    185920     6270.12
    185960     6271.61
    186000     6273.02
    186040     6274.19
    186080     6275.67
    186120      6277.1
    186160     6278.21
    186200     6279.66
    186240     6281.21
    186280     6282.35
    186320     6283.57
    186360     6284.99
    186400     6286.11
    186440     6287.56
    186480     6288.97
    186520     6290.23
    186560     6291.87
    186600     6293.12
    186640     6294.37
    186680     6295.87
    186720     6296.98
    186760     6298.47
    186800     6299.87
    186840     6301.04
    186880     6302.51
    186920     6303.95
    186960     6305.05
    187000     6306.49
    187040     6308.04
    187080     6309.19
    187120     6310.43
    187160     6311.84
    187200     6312.94
    187240     6314.39
    187280      6315.8
    187320     6317.05
    187360      6318.7
    187400     6319.96
    187440     6321.22
    187480     6322.72
    187520     6323.83
    187560     6325.32
    187600     6326.72
    187640      6327.9
    187680     6329.36
    187720      6330.8
    187760     6331.92
    187800     6333.36
    187840     6334.91
    187880     6336.06
    187920     6337.29
    187960     6338.69
    188000      6339.8
    188040     6341.25
    188080     6342.67
    188120     6343.91
    188160     6345.56
    188200     6346.81
    188240     6348.08
    188280     6349.58
    188320     6350.68
    188360     6352.18
    188400     6353.57
    188440     6354.75
    188480     6356.22
    188520     6357.65
    188560     6358.76
    188600      6360.2
    188640     6361.77
    188680      6362.9
    188720     6364.14
    188760     6365.55
    188800     6366.65
    188840      6368.1
    188880     6369.52
    188920     6370.77
    188960     6372.41
    189000     6373.66
    189040     6374.94
    189080     6376.45
    189120     6377.54
    189160     6379.03
    189200     6380.43
    189240     6381.61
    189280     6383.08
    189320      6384.5
    189360     6385.61
    189400     6387.06
    189440     6388.62
    189480     6389.75
    189520        6391
    189560      6392.4
    189600     6393.49
    189640     6394.94
    189680     6396.36
    189720     6397.61
    189760     6399.26
    189800     6400.52
    189840     6401.79
    189880      6403.3
    189920     6404.39
    189960     6405.88
    190000     6407.27
    190040     6408.46
    190080     6409.93
    190120     6411.34
    190160     6412.46
    190200      6413.9
    190240     6415.46
    190280      6416.6
    190320     6417.84
    190360     6419.25
    190400     6420.34
    190440     6421.78
    190480      6423.2
    190520     6424.45
    190560      6426.1
    190600     6427.36
    190640     6428.62
    190680     6430.14
    190720     6431.23
    190760     6432.72
    190800     6434.12
    190840     6435.29
    190880     6436.77
    190920     6438.19
    190960      6439.3
    191000     6440.75
    191040     6442.31
    191080     6443.45
    191120     6444.68
    191160     6446.08
    191200     6447.18
    191240     6448.62
    191280     6450.06
    191320     6451.31
    191360     6452.96
    191400     6454.22
    191440     6455.46
    191480     6456.99
    191520     6458.08
    191560     6459.58
    191600     6460.97
    191640     6462.16
    191680     6463.63
    191720     6465.05
    191760     6466.16
    191800      6467.6
    191840     6469.16
    191880     6470.29
    191920     6471.53
    191960     6472.94
    192000     6474.03
    192040     6475.48
    192080     6476.92
    192120     6478.16
    192160     6479.82
    192200      6481.1
    192240     6482.35
    192280     6483.87
    192320     6484.96
    192360     6486.45
    192400     6487.83
    192440     6489.03
    192480      6490.5
    192520     6491.92
    192560     6493.04
    192600     6494.47
    192640     6496.03
    192680     6497.16
    192720     6498.39
    192760     6499.79
    192800     6500.88
    192840     6502.33
    192880     6503.78
    192920     6505.01
    192960     6506.68
    193000     6507.96
    193040      6509.2
    193080     6510.72
    193120     6511.79
    193160      6513.3
    193200     6514.69
    193240     6515.88
    193280     6517.35
    193320     6518.77
    193360      6519.9
    193400     6521.33
    193440     6522.89
    193480     6524.02
    193520     6525.24
    193560     6526.65
    193600     6527.73
    193640     6529.16
    193680     6530.62
    193720     6531.85
    193760     6533.51
    193800     6534.79
    193840     6536.03
    193880     6537.54
    193920     6538.63
    193960     6540.12
    194000     6541.52
    194040      6542.7
    194080     6544.17
    194120     6545.59
    194160     6546.72
    194200     6548.16
    194240     6549.72
    194280     6550.85
    194320     6552.07
    194360     6553.46
    194400     6554.56
    194440     6555.98
    194480     6557.43
    194520     6558.67
    194560     6560.33
    194600      6561.6
    194640     6562.85
    194680     6564.35
    194720     6565.43
    194760     6566.94
    194800     6568.33
    194840     6569.52
    194880     6570.99
    194920     6572.41
    194960     6573.52
    195000     6574.95
    195040     6576.52
    195080     6577.66
    195120     6578.86
    195160     6580.26
    195200     6581.35
    195240     6582.78
    195280     6584.23
    195320     6585.47
    195360     6587.13
    195400      6588.4
    195440     6589.63
    195480     6591.15
    195520     6592.23
    195560     6593.75
    195600     6595.14
    195640     6596.32
    195680     6597.79
    195720     6599.22
    195760     6600.33
    195800     6601.76
    195840     6603.32
    195880     6604.47
    195920     6605.67
    195960     6607.07
    196000     6608.17
    196040     6609.59
    196080     6611.04
    196120     6612.28
    196160     6613.94
    196200     6615.23
    196240     6616.45
    196280     6617.96
    196320     6619.06
    196360     6620.57
    196400     6621.95
    196440     6623.13
    196480     6624.61
    196520     6626.04
    196560     6627.15
    196600     6628.58
    196640     6630.13
    196680     6631.28
    196720     6632.49
    196760      6633.9
    196800     6634.98
    196840     6636.42
    196880     6637.88
    196920     6639.12
    196960     6640.77
    197000     6642.07
    197040     6643.29
    197080      6644.8
    197120      6645.9
    197160     6647.42
    197200     6648.79
    197240     6649.99
    197280     6651.47
    197320      6652.9
    197360     6653.99
    197400     6655.43
    197440     6656.98
    197480     6658.12
    197520     6659.35
    197560     6660.74
    197600     6661.82
    197640     6663.26
    197680     6664.73
    197720     6665.96
    197760     6667.63
    197800     6668.92
    197840     6670.14
    197880     6671.66
    197920     6672.76
    197960     6674.28
    198000     6675.65
    198040     6676.86
    198080     6678.32
    198120     6679.77
    198160     6680.85
    198200      6682.3
    198240     6683.84
    198280     6684.99
    198320     6686.22
    198360     6687.61
    198400     6688.69
    198440     6690.14
    198480      6691.6
    198520     6692.84
    198560      6694.5
    198600     6695.79
    198640     6697.04
    198680     6698.54
    198720     6699.65
    198760     6701.16
    198800     6702.54
    198840     6703.74
    198880     6705.21
    198920     6706.65
    198960     6707.73
    199000     6709.17
    199040     6710.72
    199080     6711.88
    199120     6713.09
    199160     6714.48
    199200     6715.56
    199240        6717
    199280     6718.46
    199320     6719.72
    199360     6721.37
    199400     6722.66
    199440     6723.89
    199480     6725.42
    199520     6726.51
    199560     6728.02
    199600     6729.39
    199640      6730.6
    199680     6732.07
    199720     6733.51
    199760     6734.59
    199800     6736.02
    199840     6737.59
    199880     6738.74
    199920     6739.97
    199960     6741.35
    200000     6742.43
    200040     6743.88
    200080     6745.34
    200120      6746.6
    200160     6748.24
    200200     6749.54
    200240     6750.77
    200280     6752.29
    200320      6753.4
    200360     6754.89
    200400     6756.26
    200440     6757.47
    200480     6758.93
    200520     6760.38
    200560     6761.47
    200600      6762.9
    200640     6764.46
    200680     6765.63
    200720     6766.85
    200760     6768.24
    200800     6769.31
    200840     6770.74
    200880     6772.21
    200920     6773.48
    200960     6775.12
    201000     6776.41
    201040     6777.65
    201080     6779.18
    201120     6780.27
    201160     6781.79
    201200     6783.15
    201240     6784.36
    201280     6785.81
    201320     6787.28
    201360     6788.36
    201400     6789.78
    201440     6791.34
    201480      6792.5
    201520     6793.73
    201560     6795.11
    201600     6796.18
    201640     6797.62
    201680     6799.08
    201720     6800.34
    201760     6802.01
    201800     6803.29
    201840     6804.51
    201880     6806.06
    201920     6807.14
    201960     6808.66
    202000     6810.03
    202040     6811.24
    202080     6812.68
    202120     6814.15
    202160     6815.23
    202200     6816.64
    202240     6818.22
    202280     6819.36
    202320     6820.59
    202360     6821.96
    202400     6823.03
    202440     6824.47
    202480     6825.93
    202520      6827.2
    202560     6828.85
    202600     6830.14
    202640     6831.38
    202680     6832.91
    202720        6834
    202760     6835.52
    202800      6836.9
    202840     6838.12
    202880     6839.56
    202920     6841.01
    202960      6842.1
    203000     6843.51
    203040     6845.08
    203080     6846.22
    203120     6847.45
    203160     6848.83
    203200      6849.9
    203240     6851.33
    203280      6852.8
    203320     6854.06
    203360     6855.71
    203400     6857.01
    203440     6858.24
    203480     6859.78
    203520     6860.86
    203560     6862.38
    203600     6863.75
    203640     6864.96
    203680     6866.41
    203720     6867.87
    203760     6868.95
    203800     6870.37
    203840     6871.93
    203880     6873.08
    203920      6874.3
    203960     6875.69
    204000     6876.75
    204040     6878.18
    204080     6879.66
    204120     6880.91
    204160     6882.55
    204200     6883.87
    204240      6885.1
    204280     6886.63
    204320     6887.71
    204360     6889.24
    204400     6890.59
    204440     6891.82
    204480     6893.27
    204520     6894.73
    204560     6895.82
    204600     6897.22
    204640     6898.79
    204680     6899.94
    204720     6901.16
    204760     6902.56
    204800     6903.61
    204840     6905.06
    204880     6906.53
    204920     6907.79
    204960     6909.43
    205000     6910.73
    205040     6911.96
    205080     6913.49
    205120     6914.59
    205160     6916.12
    205200     6917.46
    205240      6918.7
    205280     6920.15
    205320     6921.61
    205360     6922.69
    205400      6924.1
    205440     6925.67
    205480     6926.82
    205520     6928.05
    205560     6929.44
    205600     6930.49
    205640     6931.94
    205680     6933.42
    205720     6934.68
    205760     6936.31
    205800     6937.61
    205840     6938.84
    205880     6940.37
    205920     6941.47
    205960     6942.99
    206000     6944.34
    206040     6945.56
    206080     6947.03
    206120     6948.49
    206160     6949.58
    206200     6950.98
    206240     6952.56
    206280      6953.7
    206320     6954.93
    206360     6956.32
    206400     6957.36
    206440     6958.82
    206480     6960.29
    206520     6961.55
    206560     6963.18
    206600     6964.47
    206640     6965.72
    206680     6967.26
    206720     6968.35
    206760     6969.88
    206800     6971.22
    206840     6972.44
    206880     6973.92
    206920     6975.38
    206960     6976.46
    207000     6977.87
    207040     6979.45
    207080     6980.58
    207120     6981.82
    207160      6983.2
    207200     6984.24
    207240     6985.71
    207280     6987.19
    207320     6988.45
    207360     6990.08
    207400     6991.38
    207440     6992.62
    207480     6994.15
    207520     6995.26
    207560     6996.77
    207600     6998.12
    207640     6999.36
    207680     7000.81
    207720     7002.29
    207760     7003.37
    207800     7004.77
    207840     7006.34
    207880     7007.48
    207920     7008.72
    207960      7010.1
    208000     7011.14
    208040      7012.6
    208080     7014.08
    208120     7015.35
    208160     7016.97
    208200     7018.28
    208240     7019.51
    208280     7021.04
    208320     7022.16
    208360     7023.67
    208400     7025.02
    208440     7026.24
    208480     7027.71
    208520     7029.18
    208560     7030.26
    208600     7031.67
    208640     7033.23
    208680     7034.37
    208720     7035.61
    208760     7036.99
    208800     7038.03
    208840     7039.48
    208880     7040.96
    208920     7042.24
    208960     7043.85
    209000     7045.15
    209040     7046.39
    209080     7047.92
    209120     7049.03
    209160     7050.54
    209200     7051.89
    209240     7053.13
    209280     7054.58
    209320     7056.04
    209360     7057.11
    209400     7058.52
    209440      7060.1
    209480     7061.23
    209520     7062.47
    209560     7063.85
    209600     7064.89
    209640     7066.33
    209680     7067.81
    209720     7069.08
    209760     7070.71
    209800     7071.99
    209840     7073.22
    209880     7074.75
    209920     7075.86
    209960     7077.38
    210000     7078.73
    210040     7079.96
    210080     7081.41
    210120     7082.88
    210160     7083.97
    210200     7085.36
    210240     7086.93
    210280     7088.06
    210320      7089.3
    210360     7090.68
    210400     7091.71
    210440     7093.16
    210480     7094.64
    210520     7095.91
    210560     7097.53
    210600     7098.82
    210640     7100.06
    210680     7101.58
    210720     7102.67
    210760     7104.21
    210800     7105.55
    210840     7106.78
    210880     7108.24
    210920     7109.69
    210960     7110.79
    211000      7112.2
    211040     7113.76
    211080     7114.88
    211120     7116.12
    211160     7117.51
    211200     7118.53
    211240     7119.98
    211280     7121.47
    211320     7122.74
    211360     7124.36
    211400     7125.64
    211440     7126.87
    211480     7128.42
    211520     7129.51
    211560     7131.03
    211600     7132.37
    211640     7133.62
    211680     7135.07
    211720     7136.53
    211760     7137.62
    211800     7139.01
    211840      7140.6
    211880     7141.72
    211920     7142.96
    211960     7144.35
    212000     7145.37
    212040     7146.81
    212080     7148.31
    212120     7149.56
    212160     7151.19
    212200     7152.46
    212240     7153.71
    212280     7155.24
    212320     7156.32
    212360     7157.86
    212400      7159.2
    212440     7160.44
    212480     7161.89
    212520     7163.34
    212560     7164.44
    212600     7165.84
    212640     7167.41
    212680     7168.54
    212720     7169.78
    212760     7171.16
    212800     7172.18
    212840     7173.64
    212880     7175.14
    212920     7176.39
    212960     7178.02
    213000      7179.3
    213040     7180.54
    213080     7182.07
    213120     7183.14
    213160      7184.7
    213200     7186.02
    213240     7187.27
    213280     7188.72
    213320     7190.17
    213360     7191.28
    213400     7192.68
    213440     7194.24
    213480     7195.37
    213520     7196.62
    213560     7197.99
    213600     7199.01
    213640     7200.48
    213680     7201.97
    213720     7203.23
    213760     7204.85
    213800     7206.12
    213840     7207.37
    213880      7208.9
    213920     7209.97
    213960     7211.52
    214000     7212.86
    214040     7214.09
    214080     7215.55
    214120     7216.99
    214160     7218.08
    214200      7219.5
    214240     7221.05
    214280     7222.18
    214320     7223.44
    214360     7224.81
    214400     7225.83
    214440      7227.3
    214480      7228.8
    214520     7230.05
    214560     7231.66
    214600     7232.94
    214640     7234.19
    214680     7235.72
    214720     7236.79
    214760     7238.34
    214800     7239.68
    214840      7240.9
    214880     7242.37
    214920     7243.81
    214960     7244.91
    215000     7246.31
    215040     7247.88
    215080     7249.01
    215120     7250.27
    215160     7251.65
    215200     7252.66
    215240     7254.13
    215280     7255.63
    215320     7256.87
    215360     7258.48
    215400     7259.77
    215440     7261.01
    215480     7262.54
    215520      7263.6
    215560     7265.16
    215600      7266.5
    215640     7267.73
    215680     7269.19
    215720     7270.63
    215760     7271.73
    215800     7273.14
    215840     7274.69
    215880     7275.83
    215920     7277.08
    215960     7278.46
    216000     7279.48
    216040     7280.93
    216080     7282.43
    216120     7283.69
    216160     7285.29
    216200     7286.57
    216240     7287.83
    216280     7289.34
    216320      7290.4
    216360     7291.98
    216400      7293.3
    216440     7294.54
    216480     7296.01
    216520     7297.44
    216560     7298.54
    216600     7299.96
    216640     7301.52
    216680     7302.64
    216720      7303.9
    216760     7305.28
    216800     7306.29
    216840     7307.75
    216880     7309.25
    216920     7310.51
    216960     7312.11
    217000      7313.4
    217040     7314.66
    217080     7316.17
    217120     7317.22
    217160     7318.79
    217200     7320.13
    217240     7321.36
    217280     7322.83
    217320     7324.25
    217360     7325.36
    217400     7326.79
    217440     7328.35
    217480     7329.45
    217520     7330.72
    217560      7332.1
    217600     7333.11
    217640     7334.57
    217680     7336.05
    217720     7337.31
    217760     7338.92
    217800     7340.19
    217840     7341.47
    217880     7342.97
    217920     7344.03
    217960     7345.61
    218000     7346.93
    218040     7348.17
    218080     7349.66
    218120     7351.07
    218160     7352.16
    218200     7353.61
    218240     7355.16
    218280     7356.27
    218320     7357.54
    218360      7358.9
    218400     7359.92
    218440     7361.36
    218480     7362.86
    218520     7364.11
    218560     7365.73
    218600        7367
    218640     7368.27
    218680     7369.78
    218720     7370.83
    218760      7372.4
    218800     7373.73
    218840     7374.97
    218880     7376.46
    218920     7377.88
    218960     7378.97
    219000     7380.41
    219040     7381.96
    219080     7383.07
    219120     7384.35
    219160     7385.71
    219200     7386.72
    219240     7388.18
    219280     7389.67
    219320      7390.9
    219360     7392.53
    219400     7393.81
    219440     7395.08
    219480     7396.59
    219520     7397.64
    219560     7399.21
    219600     7400.54
    219640     7401.76
    219680     7403.26
    219720     7404.68
    219760     7405.75
    219800     7407.21
    219840     7408.76
    219880     7409.87
    219920     7411.14
    219960     7412.49
    220000     7413.51
    220040     7414.96
    220080     7416.44
    220120     7417.69
    220160     7419.32
    220200     7420.61
    220240     7421.87
    220280     7423.39
    220320     7424.44
    220360        7426
    220400     7427.33
    220440     7428.55
    220480     7430.04
    220520     7431.47
    220560     7432.53
    220600     7433.99
    220640     7435.53
    220680     7436.66
    220720     7437.91
    220760     7439.28
    220800     7440.29
    220840     7441.73
    220880      7443.2
    220920     7444.47
    220960     7446.09
    221000     7447.38
    221040     7448.64
    221080     7450.15
    221120     7451.19
    221160     7452.78
    221200      7454.1
    221240     7455.32
    221280     7456.81
    221320     7458.23
    221360     7459.31
    221400     7460.77
    221440      7462.3
    221480     7463.43
    221520     7464.68
    221560     7466.06
    221600     7467.07
    221640      7468.5
    221680     7469.98
    221720     7471.25
    221760     7472.86
    221800     7474.15
    221840     7475.41
    221880     7476.93
    221920     7477.99
    221960     7479.56
    222000     7480.87
    222040      7482.1
    222080      7483.6
    222120     7485.02
    222160      7486.1
    222200     7487.55
    222240     7489.09
    222280     7490.21
    222320     7491.46
    222360     7492.82
    222400     7493.84
    222440      7495.3
    222480     7496.79
    222520     7498.06
    222560     7499.66
    222600     7500.94
    222640      7502.2
    222680     7503.73
    222720      7504.8
    222760     7506.37
    222800     7507.67
    222840     7508.92
    222880     7510.39
    222920     7511.82
    222960     7512.91
    223000     7514.37
    223040     7515.91
    223080     7517.02
    223120     7518.28
    223160     7519.65
    223200     7520.66
    223240     7522.13
    223280     7523.61
    223320     7524.86
    223360     7526.49
    223400     7527.78
    223440     7529.03
    223480     7530.57
    223520     7531.62
    223560     7533.19
    223600     7534.48
    223640     7535.72
    223680     7537.21
    223720     7538.63
    223760     7539.74
    223800     7541.19
    223840     7542.71
    223880     7543.83
    223920      7545.1
    223960     7546.45
    224000     7547.49
    224040     7548.94
    224080     7550.43
    224120     7551.68
    224160     7553.32
    224200      7554.6
    224240     7555.86
    224280      7557.4
    224320     7558.45
    224360     7560.02
    224400     7561.32
    224440     7562.56
    224480     7564.04
    224520     7565.45
    224560     7566.56
    224600     7568.02
    224640     7569.54
    224680     7570.67
    224720     7571.93
    224760     7573.28
    224800     7574.31
    224840     7575.78
    224880     7577.25
    224920     7578.49
    224960     7580.15
    225000     7581.43
    225040     7582.71
    225080     7584.23
    225120     7585.28
    225160     7586.87
    225200     7588.15
    225240     7589.39
    225280     7590.87
    225320     7592.29
    225360     7593.41
    225400     7594.86
    225440     7596.38
    225480     7597.51
    225520     7598.76
    225560     7600.13
    225600     7601.14
    225640     7602.62
    225680      7604.1
    225720     7605.35
    225760        7607
    225800     7608.29
    225840     7609.55
    225880     7611.09
    225920     7612.15
    225960     7613.72
    226000     7615.02
    226040     7616.25
    226080     7617.73
    226120     7619.14
    226160     7620.27
    226200     7621.72
    226240     7623.24
    226280     7624.36
    226320     7625.61
    226360     7626.97
    226400     7627.98
    226440     7629.47
    226480     7630.94
    226520     7632.19
    226560     7633.85
    226600     7635.14
    226640     7636.39
    226680     7637.92
    226720     7638.98
    226760     7640.56
    226800     7641.87
    226840      7643.1
    226880     7644.57
    226920     7645.99
    226960      7647.1
    227000     7648.57
    227040     7650.07
    227080     7651.19
    227120     7652.43
    227160     7653.81
    227200     7654.82
    227240     7656.29
    227280     7657.78
    227320     7659.02
    227360     7660.67
    227400     7661.97
    227440     7663.22
    227480     7664.75
    227520     7665.81
    227560     7667.37
    227600     7668.68
    227640     7669.92
    227680     7671.39
    227720      7672.8
    227760     7673.94
    227800     7675.41
    227840      7676.9
    227880     7678.02
    227920     7679.27
    227960     7680.63
    228000     7681.65
    228040     7683.13
    228080     7684.59
    228120     7685.83
    228160     7687.51
    228200     7688.81
    228240     7690.05
    228280     7691.58
    228320     7692.65
    228360     7694.21
    228400     7695.51
    228440     7696.74
    228480     7698.23
    228520     7699.66
    228560     7700.78
    228600     7702.25
    228640     7703.73
    228680     7704.85
    228720     7706.12
    228760     7707.47
    228800     7708.49
    228840     7709.95
    228880     7711.42
    228920     7712.68
    228960     7714.35
    229000     7715.64
    229040     7716.88
    229080      7718.4
    229120     7719.47
    229160     7721.04
    229200     7722.34
    229240     7723.57
    229280     7725.04
    229320     7726.47
    229360     7727.59
    229400     7729.07
    229440     7730.56
    229480     7731.67
    229520     7732.92
    229560     7734.28
    229600     7735.29
    229640     7736.73
    229680     7738.19
    229720     7739.46
    229760     7741.13
    229800     7742.43
    229840     7743.67
    229880     7745.19
    229920     7746.27
    229960     7747.84
    230000     7749.13
    230040     7750.34
    230080     7751.83
    230120     7753.26
    230160     7754.37
    230200     7755.85
    230240     7757.34
    230280     7758.45
    230320      7759.7
    230360     7761.06
    230400     7762.08
    230440     7763.53
    230480     7764.99
    230520     7766.25
    230560     7767.93
    230600     7769.23
    230640     7770.47
    230680     7771.99
    230720     7773.06
    230760     7774.63
    230800     7775.94
    230840     7777.15
    230880     7778.62
    230920     7780.05
    230960     7781.14
    231000     7782.63
    231040     7784.12
    231080     7785.24
    231120     7786.48
    231160     7787.84
    231200     7788.86
    231240     7790.31
    231280     7791.78
    231320     7793.02
    231360     7794.71
    231400     7796.01
    231440     7797.25
    231480     7798.76
    231520     7799.83
    231560     7801.42
    231600     7802.72
    231640     7803.91
    231680      7805.4
    231720     7806.84
    231760     7807.93
    231800     7809.42
    231840      7810.9
    231880     7812.01
    231920     7813.26
    231960     7814.63
    232000     7815.63
    232040     7817.08
    232080     7818.54
    232120     7819.81
    232160     7821.49
    232200      7822.8
    232240     7824.02
    232280     7825.54
    232320      7826.6
    232360     7828.19
    232400     7829.49
    232440     7830.69
    232480      7832.2
    232520     7833.61
    232560     7834.71
    232600     7836.19
    232640     7837.66
    232680     7838.78
    232720     7840.03
    232760     7841.39
    232800      7842.4
    232840     7843.85
    232880     7845.31
    232920     7846.58
    232960     7848.25
    233000     7849.56
    233040     7850.79
    233080      7852.3
    233120     7853.37
    233160     7854.96
    233200     7856.27
    233240     7857.46
    233280     7858.94
    233320     7860.38
    233360     7861.46
    233400     7862.96
    233440     7864.42
    233480     7865.54
    233520     7866.77
    233560     7868.15
    233600     7869.15
    233640     7870.61
    233680     7872.06
    233720     7873.32
    233760     7875.01
    233800     7876.32
    233840     7877.55
    233880     7879.06
    233920     7880.13
    233960     7881.72
    234000     7883.01
    234040     7884.21
    234080      7885.7
    234120     7887.12
    234160     7888.21
    234200     7889.72
    234240     7891.18
    234280     7892.29
    234320     7893.53
    234360      7894.9
    234400     7895.91
    234440     7897.34
    234480     7898.82
    234520     7900.07
    234560     7901.76
    234600     7903.07
    234640     7904.31
    234680     7905.81
    234720     7906.89
    234760     7908.48
    234800     7909.78
    234840     7910.97
    234880     7912.46
    234920     7913.88
    234960     7914.98
    235000     7916.46
    235040     7917.95
    235080     7919.04
    235120     7920.28
    235160     7921.65
    235200     7922.65
    235240      7924.1
    235280     7925.57
    235320     7926.83
    235360     7928.51
    235400     7929.84
    235440     7931.07
    235480     7932.55
    235520     7933.65
    235560     7935.23
    235600     7936.54
    235640     7937.74
    235680     7939.22
    235720     7940.66
    235760     7941.72
    235800     7943.23
    235840     7944.72
    235880      7945.8
    235920     7947.04
    235960     7948.42
    236000     7949.44
    236040     7950.86
    236080     7952.34
    236120      7953.6
    236160     7955.29
    236200     7956.62
    236240     7957.84
    236280     7959.32
    236320     7960.42
    236360        7962
    236400      7963.3
    236440     7964.51
    236480     7965.98
    236520     7967.42
    236560     7968.49
    236600     7970.01
    236640      7971.5
    236680     7972.58
    236720     7973.82
    236760     7975.19
    236800      7976.2
    236840     7977.65
    236880     7979.12
    236920     7980.38
    236960     7982.06
    237000      7983.4
    237040     7984.61
    237080     7986.11
    237120     7987.19
    237160     7988.79
    237200      7990.1
    237240     7991.31
    237280     7992.77
    237320     7994.21
    237360     7995.28
    237400     7996.81
    237440     7998.29
    237480     7999.38
    237520     8000.62
    237560     8001.99
    237600        8003
    237640     8004.45
    237680     8005.92
    237720     8007.17
    237760     8008.89
    237800     8010.21
    237840     8011.42
    237880     8012.91
    237920     8013.98
    237960     8015.59
    238000     8016.89
    238040     8018.12
    238080     8019.58
    238120     8021.03
    238160     8022.08
    238200     8023.62
    238240     8025.11
    238280     8026.18
    238320     8027.41
    238360     8028.79
    238400      8029.8
    238440     8031.26
    238480     8032.72
    238520     8033.96
    238560     8035.69
    238600     8037.01
    238640     8038.22
    238680     8039.72
    238720     8040.76
    238760     8042.39
    238800     8043.69
    238840     8044.91
    238880     8046.38
    238920     8047.82
    238960     8048.88
    239000     8050.43
    239040     8051.91
    239080     8052.99
    239120     8054.22
    239160     8055.59
    239200     8056.59
    239240     8058.07
    239280     8059.52
    239320     8060.77
    239360     8062.48
    239400     8063.82
    239440     8065.02
    239480     8066.52
    239520     8067.56
    239560      8069.2
    239600      8070.5
    239640      8071.7
    239680     8073.18
    239720     8074.65
    239760      8075.7
    239800     8077.23
    239840     8078.72
    239880     8079.79
    239920     8081.03
    239960     8082.39
    240000     8083.39
    240040     8084.88
    240080     8086.32
    240120     8087.57
    240160     8089.29
    240200     8090.63
    240240     8091.83
    240280     8093.33
    240320     8094.36
    240360     8096.01
    240400      8097.3
    240440      8098.5
    240480     8099.99
    240520     8101.46
    240560     8102.51
    240600     8104.06
    240640     8105.53
    240680     8106.62
    240720     8107.85
    240760      8109.2
    240800     8110.22
    240840     8111.71
    240880     8113.16
    240920      8114.4
    240960     8116.12
    241000     8117.44
    241040     8118.64
    241080     8120.16
    241120     8121.18
    241160     8122.83
    241200     8124.12
    241240     8125.33
    241280     8126.81
    241320     8128.29
    241360     8129.33
    241400     8130.88
    241440     8132.35
    241480     8133.43
    241520     8134.65
    241560     8136.02
    241600     8137.02
    241640     8138.51
    241680     8139.97
    241720     8141.19
    241760     8142.91
    241800     8144.23
    241840     8145.44
    241880     8146.94
    241920     8147.95
    241960     8149.61
    242000      8150.9
    242040     8152.11
    242080     8153.59
    242120     8155.07
    242160     8156.11
    242200     8157.64
    242240     8159.13
    242280     8160.21
    242320     8161.43
    242360     8162.81
    242400      8163.8
    242440     8165.29
    242480     8166.73
    242520     8167.95
    242560     8169.67
    242600     8170.99
    242640      8172.2
    242680     8173.69
    242720      8174.7
    242760     8176.37
    242800     8177.65
    242840     8178.85
    242880     8180.34
    242920     8181.82
    242960     8182.87
    243000     8184.39
    243040      8185.9
    243080     8186.97
    243120     8188.19
    243160     8189.55
    243200     8190.54
    243240     8192.03
    243280     8193.48
    243320      8194.7
    243360     8196.42
    243400     8197.74
    243440     8198.95
    243480     8200.44
    243520     8201.44
    243560     8203.12
    243600     8204.41
    243640     8205.61
    243680     8207.08
    243720     8208.57
    243760     8209.61
    243800     8211.15
    243840     8212.63
    243880     8213.69
    243920     8214.92
    243960     8216.28
    244000     8217.26
    244040     8218.78
    244080     8220.21
    244120     8221.43
    244160     8223.16
    244200     8224.49
    244240     8225.69
    244280     8227.17
    244320     8228.16
    244360     8229.85
    244400     8231.14
    244440     8232.33
    244480     8233.82
    244520     8235.29
    244560     8236.34
    244600     8237.86
    244640     8239.35
    244680     8240.41
    244720     8241.64
    244760     8242.99
    244800     8243.98
    244840     8245.47
    244880     8246.92
    244920     8248.15
    244960     8249.84
    245000     8251.18
    245040     8252.38
    245080     8253.87
    245120     8254.86
    245160     8256.54
    245200     8257.82
    245240     8259.02
    245280      8260.5
    245320     8261.96
    245360     8263.02
    245400     8264.55
    245440     8266.02
    245480     8267.11
    245520     8268.32
    245560     8269.68
    245600     8270.67
    245640     8272.17
    245680     8273.62
    245720     8274.84
    245760     8276.53
    245800     8277.87
    245840     8279.06
    245880     8280.56
    245920     8281.54
    245960     8283.22
    246000     8284.51
    246040      8285.7
    246080      8287.2
    246120     8288.65
    246160     8289.71
    246200     8291.24
    246240     8292.71
    246280     8293.79
    246320     8295.01
    246360     8296.37
    246400     8297.37
    246440     8298.86
    246480      8300.3
    246520     8301.53
    246560     8303.24
    246600     8304.57
    246640     8305.76
    246680     8307.26
    246720     8308.25
    246760     8309.92
    246800     8311.21
    246840      8312.4
    246880      8313.9
    246920     8315.37
    246960     8316.41
    247000     8317.95
    247040     8319.42
    247080     8320.49
    247120     8321.72
    247160     8323.07
    247200     8324.07
    247240     8325.57
    247280     8327.01
    247320     8328.25
    247360     8329.95
    247400     8331.28
    247440     8332.48
    247480     8333.99
    247520     8334.97
    247560     8336.64
    247600     8337.93
    247640     8339.13
    247680     8340.62
    247720     8342.09
    247760     8343.14
    247800     8344.67
    247840     8346.15
    247880     8347.22
    247920     8348.44
    247960     8349.81
    248000      8350.8
    248040     8352.29
    248080     8353.75
    248120     8354.97
    248160     8356.67
    248200     8357.99
    248240     8359.19
    248280     8360.69
    248320     8361.68
    248360     8363.34
    248400     8364.64
    248440     8365.84
    248480     8367.34
    248520     8368.79
    248560     8369.86
    248600     8371.38
    248640     8372.88
    248680     8373.94
    248720     8375.17
    248760     8376.52
    248800     8377.51
    248840        8379
    248880     8380.45
    248920     8381.68
    248960     8383.38
    249000     8384.71
    249040     8385.89
    249080      8387.4
    249120     8388.38
    249160     8390.03
    249200     8391.34
    249240     8392.54
    249280     8394.04
    249320      8395.5
    249360     8396.55
    249400     8398.08
    249440     8399.58
    249480     8400.63
    249520     8401.88
    249560     8403.24
    249600     8404.21
    249640     8405.71
    249680     8407.16
    249720     8408.38
    249760     8410.08
    249800     8411.42
    249840      8412.6
    249880     8414.11
    249920     8415.09
    249960     8416.75
    250000     8418.04
    250040     8419.26
    250080     8420.75
    250120     8422.22
    250160     8423.27
    250200     8424.77
    250240     8426.29
    250280     8427.35
    250320     8428.59
    250360     8429.93
    250400     8430.92
    250440      8432.4
    250480     8433.84
    250520     8435.07
    250560     8436.79
    250600     8438.11
    250640      8439.3
    250680     8440.82
    250720     8441.78
    250760     8443.44
    250800     8444.73
    250840     8445.94
    250880     8447.45
    250920     8448.91
    250960     8449.96
    251000     8451.47
    251040     8452.99
    251080     8454.04
    251120     8455.27
    251160     8456.63
    251200     8457.61
    251240     8459.06
    251280      8460.5
    251320     8461.74
    251360     8463.45
    251400     8464.77
    251440     8465.96
    251480     8467.48
    251520     8468.44
    251560      8470.1
    251600     8471.39
    251640     8472.59
    251680      8474.1
    251720     8475.55
    251760     8476.61
    251800     8478.11
    251840     8479.63
    251880     8480.67
    251920     8481.92
    251960     8483.26
    252000     8484.25
    252040      8485.7
    252080     8487.14
    252120     8488.37
    252160     8490.07
    252200     8491.38
    252240     8492.58
    252280     8494.09
    252320     8495.07
    252360     8496.72
    252400     8498.01
    252440     8499.21
    252480     8500.71
    252520     8502.16
    252560     8503.22
    252600     8504.71
    252640     8506.23
    252680     8507.28
    252720     8508.53
    252760     8509.87
    252800     8510.84
    252840      8512.3
    252880     8513.74
    252920     8514.97
    252960     8516.67
    253000     8518.01
    253040     8519.19
    253080     8520.69
    253120     8521.68
    253160     8523.33
    253200     8524.62
    253240     8525.82
    253280     8527.31
    253320     8528.75
    253360     8529.83
    253400     8531.32
    253440     8532.84
    253480     8533.88
    253520     8535.13
    253560     8536.46
    253600     8537.44
    253640     8538.89
    253680     8540.35
    253720     8541.56
    253760     8543.25
    253800      8544.6
    253840     8545.79
    253880     8547.27
    253920     8548.26
    253960     8549.92
    254000     8551.19
    254040      8552.4
    254080      8553.9
    254120     8555.33
    254160     8556.42
    254200     8557.89
    254240     8559.41
    254280     8560.45
    254320     8561.69
    254360     8563.04
    254400     8564.01
    254440     8565.46
    254480     8566.91
    254520     8568.14
    254560     8569.83
    254600     8571.16
    254640     8572.36
    254680     8573.85
    254720     8574.84
    254760      8576.5
    254800     8577.78
    254840     8578.97
    254880     8580.47
    254920      8581.9
    254960        8583
    255000     8584.46
    255040     8585.97
    255080     8587.05
    255120     8588.27
    255160     8589.62
    255200     8590.57
    255240     8592.04
    255280     8593.49
    255320     8594.72
    255360     8596.42
    255400     8597.74
    255440     8598.93
    255480     8600.44
    255520     8601.41
    255560     8603.08
    255600     8604.35
    255640     8605.55
    255680     8607.06
    255720     8608.49
    255760      8609.6
    255800     8611.06
    255840     8612.57
    255880     8613.63
    255920     8614.89
    255960     8616.21
    256000     8617.17
    256040     8618.65
    256080     8620.09
    256120     8621.33
    256160     8623.02
    256200     8624.34
    256240     8625.54
    256280     8627.04
    256320     8628.03
    256360      8629.7
    256400     8630.94
    256440     8632.14
    256480     8633.67
    256520     8635.09
    256560     8636.21
    256600     8637.67
    256640     8639.19
    256680     8640.24
    256720     8641.48
    256760     8642.84
    256800     8643.79
    256840     8645.27
    256880     8646.71
    256920     8647.96
    256960     8649.65
    257000     8650.98
    257040     8652.16
    257080     8653.67
    257120     8654.66
    257160     8656.33
    257200     8657.58
    257240     8658.76
    257280     8660.29
    257320     8661.71
    257360     8662.83
    257400      8664.3
    257440     8665.83
    257480     8666.89
    257520     8668.13
    257560     8669.47
    257600     8670.43
    257640     8671.92
    257680     8673.37
    257720     8674.61
    257760      8676.3
    257800     8677.62
    257840      8678.8
    257880     8680.32
    257920     8681.33
    257960     8682.98
    258000     8684.24
    258040     8685.44
    258080     8686.95
    258120     8688.37
    258160     8689.51
    258200     8690.97
    258240     8692.49
    258280     8693.54
    258320     8694.79
    258360     8696.14
    258400     8697.09
    258440     8698.58
    258480     8700.04
    258520     8701.28
    258560     8702.96
    258600     8704.28
    258640     8705.49
    258680     8706.98
    258720     8707.99
    258760     8709.65
    258800     8710.92
    258840      8712.1
    258880     8713.62
    258920     8715.05
    258960     8716.18
    259000     8717.62
    259040     8719.17
    259080      8720.2
    259120     8721.44
    259160     8722.82
    259200     8723.76
    259240     8725.24
    259280      8726.7
    259320     8727.94
    259360     8729.63
    259400     8730.95
    259440     8732.15
    259480     8733.65
    259520     8734.67
    259560     8736.32
    259600     8737.59
    259640     8738.78
    259680     8740.29
    259720     8741.73
    259760     8742.86
    259800     8744.31
    259840     8745.85
    259880     8746.87
    259920     8748.11
    259960     8749.51
    260000     8750.45
    260040     8751.92
    260080     8753.39
    260120     8754.64
    260160     8756.32
    260200     8757.63
    260240     8758.84
    260280     8760.34
    260320     8761.35
    260360     8763.02
    260400     8764.29
    260440     8765.48
    260480        8767
    260520     8768.42
    260560     8769.56
    260600     8771.01
    260640     8772.56
    260680     8773.59
    260720     8774.83
    260760     8776.22
    260800     8777.15
    260840     8778.64
    260880     8780.11
    260920     8781.37
    260960     8783.04
    261000     8784.35
    261040     8785.55
    261080     8787.05
    261120     8788.06
    261160     8789.74
    261200     8791.01
    261240     8792.22
    261280     8793.72
    261320     8795.15
    261360     8796.29
    261400     8797.75
    261440      8799.3
    261480     8800.33
    261520     8801.58
    261560     8802.96
    261600     8803.87
    261640     8805.38
    261680     8806.85
    261720     8808.13
    261760     8809.79
    261800      8811.1
    261840      8812.3
    261880      8813.8
    261920     8814.82
    261960      8816.5
    262000     8817.77
    262040     8818.96
    262080     8820.49
    262120     8821.91
    262160     8823.05
    262200     8824.49
    262240     8826.05
    262280      8827.1
    262320     8828.33
    262360     8829.72
    262400     8830.62
    262440     8832.12
    262480      8833.6
    262520     8834.86
    262560     8836.53
    262600     8837.84
    262640     8839.03
    262680     8840.53
    262720     8841.57
    262760     8843.24
    262800     8844.52
    262840     8845.69
    262880     8847.24
    262920     8848.65
    262960     8849.79
    263000     8851.24
    263040     8852.79
    263080     8853.84
    263120     8855.06
    263160     8856.44
    263200     8857.37
    263240     8858.88
    263280     8860.36
    263320     8861.61
    263360     8863.28
    263400      8864.6
    263440     8865.78
    263480     8867.28
    263520     8868.33
    263560     8869.99
    263600     8871.27
    263640     8872.46
    263680     8874.01
    263720     8875.42
    263760     8876.56
    263800     8878.01
    263840     8879.57
    263880     8880.62
    263920     8881.83
    263960     8883.21
    264000     8884.14
    264040     8885.67
    264080     8887.13
    264120     8888.38
    264160     8890.06
    264200     8891.38
    264240     8892.56
    264280     8894.07
    264320     8895.11
    264360     8896.76
    264400     8898.04
    264440     8899.22
    264480     8900.78
    264520     8902.17
    264560     8903.32
    264600     8904.79
    264640     8906.34
    264680     8907.39
    264720      8908.6
    264760        8910
    264800     8910.93
    264840     8912.48
    264880     8913.92
    264920     8915.17
    264960     8916.84
    265000     8918.17
    265040     8919.34
    265080     8920.86
    265120      8921.9
    265160     8923.55
    265200     8924.83
    265240     8925.99
    265280     8927.55
    265320     8928.96
    265360      8930.1
    265400     8931.57
    265440     8933.12
    265480     8934.19
    265520      8935.4
    265560     8936.78
    265600     8937.72
    265640     8939.27
    265680      8940.7
    265720     8941.96
    265760     8943.65
    265800     8944.96
    265840     8946.12
    265880     8947.66
    265920     8948.68
    265960     8950.35
    266000     8951.63
    266040      8952.8
    266080     8954.35
    266120     8955.75
    266160      8956.9
    266200     8958.38
    266240     8959.94
    266280     8960.99
    266320      8962.2
    266360     8963.59
    266400     8964.53
    266440     8966.07
    266480     8967.51
    266520     8968.76
    266560     8970.45
    266600     8971.76
    266640     8972.92
    266680     8974.48
    266720     8975.48
    266760     8977.13
    266800     8978.41
    266840      8979.6
    266880     8981.16
    266920     8982.53
    266960     8983.69
    267000     8985.17
    267040     8986.73
    267080     8987.77
    267120        8989
    267160     8990.37
    267200      8991.3
    267240     8992.86
    267280     8994.29
    267320     8995.55
    267360     8997.23
    267400     8998.56
    267440     8999.73
    267480     9001.25
    267520     9002.26
    267560     9003.91
    267600     9005.22
    267640     9006.38
    267680     9007.92
    267720     9009.29
    267760     9010.45
    267800     9011.96
    267840     9013.51
    267880     9014.55
    267920     9015.76
    267960     9017.15
    268000     9018.08
    268040     9019.66
    268080     9021.07
    268120     9022.33
    268160     9024.02
    268200     9025.34
    268240     9026.49
    268280     9028.04
    268320     9029.06
    268360      9030.7
    268400     9032.01
    268440     9033.18
    268480     9034.71
    268520     9036.08
    268560     9037.23
    268600     9038.73
    268640     9040.25
    268680     9041.32
    268720     9042.54
    268760     9043.93
    268800     9044.85
    268840     9046.42
    268880     9047.84
    268920      9049.1
    268960     9050.78
    269000      9052.1
    269040     9053.26
    269080      9054.8
    269120     9055.81
    269160     9057.46
    269200     9058.77
    269240     9059.93
    269280     9061.48
    269320     9062.83
    269360     9063.99
    269400      9065.5
    269440     9067.02
    269480     9068.08
    269520      9069.3
    269560     9070.71
    269600     9071.62
    269640      9073.2
    269680     9074.61
    269720     9075.86
    269760     9077.55
    269800     9078.86
    269840     9080.02
    269880     9081.58
    269920      9082.6
    269960     9084.23
    270000     9085.53
    270040      9086.7
    270080     9088.25
    270120     9089.61
    270160     9090.76
    270200     9092.28
    270240     9093.79
    270280     9094.85
    270320     9096.06
    270360     9097.48
    270400      9098.4
    270440     9099.96
    270480     9101.38
    270520     9102.64
    270560     9104.31
    270600     9105.63
    270640     9106.78
    270680     9108.33
    270720     9109.34
    270760     9110.98
    270800     9112.29
    270840     9113.46
    270880     9115.01
    270920     9116.36
    270960     9117.52
    271000     9119.03
    271040     9120.56
    271080     9121.61
    271120     9122.81
    271160     9124.24
    271200     9125.16
    271240      9126.7
    271280      9128.1
    271320     9129.38
    271360     9131.05
    271400     9132.37
    271440     9133.51
    271480     9135.07
    271520     9136.08
    271560     9137.73
    271600     9139.03
    271640      9140.2
    271680     9141.76
    271720     9143.11
    271760     9144.26
    271800     9145.79
    271840     9147.32
    271880     9148.33
    271920     9149.55
    271960     9150.99
    272000     9151.89
    272040     9153.45
    272080     9154.87
    272120     9156.16
    272160     9157.81
    272200     9159.14
    272240     9160.29
    272280     9161.83
    272320     9162.83
    272360     9164.48
    272400     9165.79
    272440     9166.94
    272480     9168.51
    272520     9169.85
    272560     9171.02
    272600     9172.54
    272640     9174.06
    272680     9175.09
    272720     9176.31
    272760     9177.74
    272800     9178.65
    272840     9180.21
    272880     9181.64
    272920     9182.94
    272960     9184.57
    273000      9185.9
    273040     9187.04
    273080      9188.6
    273120     9189.58
    273160     9191.24
    273200     9192.54
    273240      9193.7
    273280     9195.25
    273320     9196.62
    273360     9197.77
    273400     9199.29
    273440      9200.8
    273480     9201.85
    273520     9203.05
    273560     9204.49
    273600     9205.38
    273640     9206.95
    273680     9208.38
    273720     9209.67
    273760     9211.31
    273800     9212.63
    273840     9213.78
    273880     9215.31
    273920     9216.31
    273960     9217.97
    274000     9219.26
    274040     9220.42
    274080     9221.98
    274120     9223.34
    274160     9224.49
    274200     9226.02
    274240     9227.54
    274280     9228.57
    274320     9229.77
    274360      9231.2
    274400     9232.09
    274440     9233.66
    274480     9235.08
    274520     9236.38
    274560        9238
    274600     9239.34
    274640     9240.49
    274680     9242.03
    274720        9243
    274760     9244.67
    274800     9245.97
    274840     9247.13
    274880     9248.68
    274920     9250.02
    274960      9251.2
    275000      9252.7
    275040     9254.22
    275080     9255.25
    275120     9256.46
    275160     9257.89
    275200     9258.78
    275240     9260.32
    275280     9261.75
    275320     9263.04
    275360     9264.66
    275400     9266.02
    275440     9267.14
    275480      9268.7
    275520     9269.66
    275560     9271.33
    275600     9272.63
    275640     9273.77
    275680     9275.32
    275720     9276.67
    275760     9277.86
    275800     9279.35
    275840     9280.88
    275880     9281.92
    275920     9283.11
    275960     9284.54
    276000     9285.44
    276040     9286.98
    276080     9288.39
    276120     9289.71
    276160     9291.33
    276200     9292.67
    276240     9293.81
    276280     9295.37
    276320     9296.32
    276360     9297.98
    276400      9299.3
    276440     9300.43
    276480     9301.99
    276520     9303.33
    276560     9304.52
    276600     9306.03
    276640     9307.55
    276680     9308.59
    276720     9309.78
    276760     9311.22
    276800      9312.1
    276840     9313.62
    276880     9315.05
    276920     9316.36
    276960     9317.98
    277000     9319.33
    277040     9320.46
    277080     9322.05
    277120     9322.98
    277160     9324.67
    277200     9325.97
    277240      9327.1
    277280     9328.65
    277320        9330
    277360      9331.2
    277400     9332.71
    277440     9334.23
    277480     9335.25
    277520     9336.45
    277560     9337.87
    277600     9338.77
    277640     9340.29
    277680     9341.71
    277720        9343
    277760     9344.64
    277800        9346
    277840     9347.15
    277880     9348.73
    277920     9349.66
    277960     9351.33
    278000     9352.66
    278040     9353.77
    278080     9355.33
    278120     9356.68
    278160      9357.9
    278200     9359.39
    278240      9360.9
    278280     9361.94
    278320     9363.15
    278360     9364.55
    278400     9365.46
    278440        9367
    278480     9368.39
    278520     9369.69
    278560     9371.35
    278600     9372.69
    278640     9373.84
    278680     9375.44
    278720     9376.36
    278760     9378.01
    278800     9379.35
    278840     9380.47
    278880     9382.04
    278920     9383.39
    278960      9384.6
    279000      9386.1
    279040     9387.61
    279080     9388.66
    279120     9389.85
    279160     9391.26
    279200     9392.16
    279240     9393.68
    279280     9395.09
    279320     9396.39
    279360     9398.05
    279400     9399.37
    279440     9400.52
    279480     9402.12
    279520     9403.05
    279560     9404.71
    279600     9406.05
    279640     9407.15
    279680     9408.74
    279720     9410.09
    279760     9411.29
    279800      9412.8
    279840     9414.29
    279880     9415.36
    279920     9416.54
    279960     9417.93
    280000     9418.85
    280040     9420.39
    280080      9421.8
    280120     9423.09
    280160     9424.75
    280200     9426.08
    280240     9427.23
    280280     9428.84
    280320     9429.75
    280360      9431.4
    280400     9432.75
    280440     9433.83
    280480     9435.41
    280520     9436.76
    280560     9437.97
    280600     9439.49
    280640     9440.98
    280680     9442.03
    280720     9443.22
    280760     9444.62
    280800     9445.53
    280840     9447.07
    280880     9448.47
    280920     9449.77
    280960     9451.43
    281000     9452.76
    281040     9453.91
    281080     9455.51
    281120     9456.43
    281160     9458.07
    281200     9459.42
    281240     9460.52
    281280     9462.08
    281320     9463.44
    281360     9464.66
    281400     9466.16
    281440     9467.65
    281480     9468.71
    281520     9469.89
    281560      9471.3
    281600      9472.2
    281640     9473.76
    281680     9475.17
    281720     9476.44
    281760     9478.13
    281800     9479.46
    281840      9480.6
    281880      9482.2
    281920     9483.12
    281960     9484.75
    282000      9486.1
    282040      9487.2
    282080     9488.75
    282120     9490.13
    282160     9491.34
    282200     9492.82
    282240     9494.32
    282280     9495.38
    282320     9496.56
    282360     9497.97
    282400     9498.87
    282440     9500.41
    282480     9501.83
    282520      9503.1
    282560     9504.79
    282600     9506.14
    282640     9507.25
    282680     9508.85
    282720     9509.77
    282760      9511.4
    282800     9512.76
    282840     9513.86
    282880      9515.4
    282920     9516.79
    282960     9517.99
    283000     9519.48
    283040     9520.98
    283080     9522.03
    283120     9523.21
    283160     9524.62
    283200     9525.53
    283240     9527.06
    283280     9528.49
    283320     9529.76
    283360     9531.46
    283400     9532.79
    283440     9533.93
    283480     9535.54
    283520     9536.42
    283560     9538.06
    283600      9539.4
    283640     9540.51
    283680     9542.05
    283720     9543.44
    283760     9544.64
    283800     9546.13
    283840     9547.62
    283880     9548.67
    283920     9549.86
    283960     9551.26
    284000     9552.21
    284040     9553.71
    284080     9555.13
    284120     9556.39
    284160      9558.1
    284200     9559.43
    284240     9560.56
    284280     9562.18
    284320     9563.07
    284360      9564.7
    284400     9566.03
    284440     9567.13
    284480     9568.69
    284520     9570.08
    284560     9571.28
    284600     9572.79
    284640     9574.24
    284680     9575.32
    284720      9576.5
    284760      9577.9
    284800     9578.83
    284840     9580.35
    284880     9581.77
    284920     9583.03
    284960     9584.75
    285000     9586.08
    285040     9587.18
    285080     9588.82
    285120     9589.71
    285160     9591.34
    285200     9592.67
    285240     9593.77
    285280     9595.33
    285320     9596.69
    285360      9597.9
    285400      9599.4
    285440     9600.86
    285480     9601.94
    285520     9603.11
    285560     9604.51
    285600     9605.45
    285640     9606.95
    285680     9608.37
    285720     9609.64
    285760     9611.36
    285800     9612.67
    285840     9613.79
    285880     9615.44
    285920     9616.33
    285960     9617.95
    286000     9619.27
    286040     9620.37
    286080     9621.93
    286120     9623.29
    286160     9624.51
    286200     9626.01
    286240     9627.48
    286280     9628.55
    286320     9629.73
    286360     9631.13
    286400     9632.06
    286440     9633.56
    286480     9634.98
    286520     9636.25
    286560     9637.96
    286600     9639.27
    286640      9640.4
    286680     9642.04
    286720     9642.91
    286760     9644.55
    286800     9645.88
    286840     9646.97
    286880     9648.54
    286920      9649.9
    286960     9651.12
    287000     9652.62
    287040     9654.08
    287080     9655.17
    287120     9656.32
    287160     9657.75
    287200     9658.66
    287240     9660.16
    287280     9661.59
    287320     9662.87
    287360     9664.57
    287400     9665.89
    287440     9667.02
    287480     9668.65
    287520     9669.55
    287560     9671.18
    287600     9672.51
    287640     9673.61
    287680     9675.17
    287720     9676.52
    287760     9677.73
    287800     9679.24
    287840      9680.7
    287880     9681.79
    287920     9682.96
    287960     9684.38
    288000     9685.29
    288040      9686.8
    288080     9688.22
    288120     9689.51
    288160      9691.2
    288200      9692.5
    288240     9693.65
    288280     9695.28
    288320     9696.17
    288360      9697.8
    288400     9699.15
    288440     9700.23
    288480     9701.81
    288520     9703.16
    288560     9704.38
    288600     9705.89
    288640     9707.34
    288680     9708.44
    288720     9709.61
    288760     9711.03
    288800     9711.96
    288840     9713.45
    288880     9714.87
    288920     9716.15
    288960     9717.86
    289000     9719.16
    289040      9720.3
    289080     9721.93
    289120     9722.83
    289160     9724.46
    289200     9725.79
    289240     9726.88
    289280     9728.47
    289320     9729.82
    289360     9731.04
    289400     9732.56
    289440     9733.99
    289480      9735.1
    289520     9736.28
    289560      9737.7
    289600     9738.63
    289640     9740.11
    289680     9741.53
    289720     9742.84
    289760     9744.53
    289800     9745.82
    289840     9746.96
    289880     9748.62
    289920      9749.5
    289960     9751.14
    290000     9752.47
    290040     9753.56
    290080     9755.14
    290120     9756.49
    290160     9757.71
    290200     9759.24
    290240     9760.66
    290280     9761.77
    290320     9762.96
    290360     9764.37
    290400     9765.28
    290440      9766.8
    290480     9768.19
    290520     9769.53
    290560     9771.21
    290600     9772.52
    290640     9773.66
    290680     9775.28
    290720     9776.18
    290760     9777.82
    290800     9779.17
    290840     9780.25
    290880     9781.83
    290920     9783.17
    290960     9784.41
    291000     9785.94
    291040     9787.36
    291080     9788.48
    291120     9789.65
    291160     9791.08
    291200     9791.99
    291240     9793.51
    291280      9794.9
    291320     9796.23
    291360     9797.94
    291400     9799.25
    291440     9800.39
    291480     9802.01
    291520     9802.91
    291560     9804.55
    291600     9805.89
    291640     9806.97
    291680     9808.55
    291720     9809.89
    291760     9811.12
    291800     9812.66
    291840     9814.09
    291880      9815.2
    291920     9816.37
    291960      9817.8
    292000     9818.69
    292040      9820.2
    292080     9821.63
    292120     9822.97
    292160     9824.66
    292200     9825.97
    292240      9827.1
    292280     9828.75
    292320     9829.63
    292360     9831.28
    292400     9832.61
    292440     9833.68
    292480     9835.26
    292520     9836.61
    292560     9837.83
    292600     9839.37
    292640      9840.8
    292680     9841.89
    292720     9843.08
    292760      9844.5
    292800      9845.4
    292840     9846.91
    292880     9848.34
    292920     9849.69
    292960     9851.38
    293000      9852.7
    293040     9853.82
    293080     9855.46
    293120     9856.35
    293160     9858.01
    293200     9859.32
    293240     9860.39
    293280     9861.96
    293320      9863.3
    293360     9864.54
    293400     9866.06
    293440     9867.51
    293480     9868.59
    293520     9869.76
    293560     9871.19
    293600      9872.1
    293640     9873.63
    293680     9875.05
    293720      9876.4
    293760     9878.09
    293800     9879.39
    293840     9880.54
    293880     9882.17
    293920     9883.05
    293960      9884.7
    294000     9886.04
    294040     9887.09
    294080     9888.66
    294120     9890.01
    294160     9891.25
    294200     9892.79
    294240     9894.23
    294280     9895.32
    294320     9896.48
    294360     9897.91
    294400     9898.81
    294440     9900.33
    294480     9901.76
    294520     9903.08
    294560     9904.79
    294600     9906.09
    294640     9907.21
    294680     9908.86
    294720     9909.73
    294760     9911.38
    294800     9912.73
    294840     9913.78
    294880     9915.36
    294920     9916.72
    294960     9917.95
    295000      9919.5
    295040     9920.93
    295080     9922.02
    295120     9923.18
    295160     9924.61
    295200     9925.52
    295240     9927.01
    295280     9928.44
    295320     9929.76
    295360     9931.45
    295400     9932.78
    295440      9933.9
    295480     9935.54
    295520     9936.41
    295560     9938.06
    295600     9939.43
    295640     9940.49
    295680     9942.06
    295720     9943.43
    295760     9944.64
    295800     9946.19
    295840     9947.62
    295880     9948.71
    295920     9949.87
    295960      9951.3
    296000     9952.18
    296040     9953.67
    296080      9955.1
    296120     9956.41
    296160     9958.12
    296200     9959.46
    296240     9960.56
    296280     9962.21
    296320     9963.09
    296360     9964.74
    296400     9966.11
    296440     9967.15
    296480     9968.74
    296520     9970.12
    296560     9971.32
    296600     9972.87
    296640      9974.3
    296680      9975.4
    296720     9976.53
    296760     9977.97
    296800     9978.86
    296840     9980.34
    296880     9981.78
    296920     9983.08
    296960      9984.8
    297000     9986.13
    297040     9987.22
    297080     9988.87
    297120     9989.77
    297160     9991.41
    297200     9992.77
    297240     9993.83
    297280     9995.41
    297320     9996.77
    297360        9998
    297400     9999.52
    297440       10001
    297480     10002.1
    297520     10003.2
    297560     10004.6
    297600     10005.5
    297640       10007
    297680     10008.4
    297720     10009.8
    297760     10011.5
    297800     10012.8
    297840     10013.9
    297880     10015.6
    297920     10016.4
    297960     10018.1
    298000     10019.4
    298040     10020.5
    298080     10022.1
    298120     10023.5
    298160     10024.7
    298200     10026.2
    298240     10027.7
    298280     10028.8
    298320     10029.9
    298360     10031.3
    298400     10032.2
    298440     10033.7
    298480     10035.1
    298520     10036.4
    298560     10038.2
    298600     10039.5
    298640     10040.6
    298680     10042.2
    298720     10043.1
    298760     10044.8
    298800     10046.1
    298840     10047.2
    298880     10048.8
    298920     10050.1
    298960     10051.4
    299000     10052.9
    299040     10054.3
    299080     10055.4
    299120     10056.6
    299160       10058
    299200     10058.9
    299240     10060.4
    299280     10061.8
    299320     10063.1
    299360     10064.8
    299400     10066.2
    299440     10067.3
    299480     10068.9
    299520     10069.8
    299560     10071.5
    299600     10072.8
    299640     10073.9
    299680     10075.5
    299720     10076.8
    299760     10078.1
    299800     10079.6
    299840       10081
    299880     10082.1
    299920     10083.3
    299960     10084.7
    300000     10085.6
    300040     10087.1
    300080     10088.5
    300120     10089.8
    300160     10091.5
    300200     10092.9
    300240       10094
    300280     10095.6
    300320     10096.5
    300360     10098.2
    300400     10099.6
    300440     10100.6
    300480     10102.2
    300520     10103.6
    300560     10104.8
    300600     10106.3
    300640     10107.8
    300680     10108.8
    300720       10110
    300760     10111.4
    300800     10112.3
    300840     10113.8
    300880     10115.2
    300920     10116.5
    300960     10118.3
    301000     10119.6
    301040     10120.7
    301080     10122.4
    301120     10123.2
    301160     10124.9
    301200     10126.3
    301240     10127.3
    301280     10128.9
    301320     10130.3
    301360     10131.5
    301400       10133
    301440     10134.5
    301480     10135.6
    301520     10136.7
    301560     10138.2
    301600       10139
    301640     10140.5
    301680     10141.9
    301720     10143.2
    301760       10145
    301800     10146.3
    301840     10147.4
    301880     10149.1
    301920       10150
    301960     10151.7
    302000       10153
    302040       10154
    302080     10155.6
    302120       10157
    302160     10158.3
    302200     10159.8
    302240     10161.2
    302280     10162.3
    302320     10163.5
    302360     10164.9
    302400     10165.7
    302440     10167.2
    302480     10168.7
    302520       10170
    302560     10171.7
    302600     10173.1
    302640     10174.2
    302680     10175.8
    302720     10176.7
    302760     10178.4
    302800     10179.7
    302840     10180.8
    302880     10182.4
    302920     10183.7
    302960       10185
    303000     10186.5
    303040       10188
    303080       10189
    303120     10190.2
    303160     10191.6
    303200     10192.5
    303240       10194
    303280     10195.4
    303320     10196.7
    303360     10198.4
    303400     10199.8
    303440     10200.9
    303480     10202.6
    303520     10203.4
    303560     10205.1
    303600     10206.5
    303640     10207.5
    303680     10209.1
    303720     10210.5
    303760     10211.8
    303800     10213.2
    303840     10214.7
    303880     10215.8
    303920       10217
    303960     10218.4
    304000     10219.2
    304040     10220.8
    304080     10222.2
    304120     10223.5
    304160     10225.2
    304200     10226.6
    304240     10227.7
    304280     10229.4
    304320     10230.2
    304360       10232
    304400     10233.3
    304440     10234.3
    304480     10235.9
    304520     10237.3
    304560     10238.6
    304600     10240.1
    304640     10241.5
    304680     10242.6
    304720     10243.8
    304760     10245.2
    304800       10246
    304840     10247.6
    304880       10249
    304920     10250.3
    304960       10252
    305000     10253.4
    305040     10254.5
    305080     10256.2
    305120       10257
    305160     10258.8
    305200     10260.1
    305240     10261.1
    305280     10262.8
    305320     10264.1
    305360     10265.4
    305400     10266.9
    305440     10268.4
    305480     10269.4
    305520     10270.5
    305560       10272
    305600     10272.8
    305640     10274.4
    305680     10275.8
    305720     10277.1
    305760     10278.8
    305800     10280.2
    305840     10281.3
    305880       10283
    305920     10283.8
    305960     10285.5
    306000     10286.9
    306040     10287.9
    306080     10289.5
    306120     10290.9
    306160     10292.2
    306200     10293.7
    306240     10295.2
    306280     10296.2
    306320     10297.3
    306360     10298.8
    306400     10299.6
    306440     10301.2
    306480     10302.6
    306520     10303.9
    306560     10305.6
    306600       10307
    306640     10308.1
    306680     10309.8
    306720     10310.6
    306760     10312.3
    306800     10313.7
    306840     10314.7
    306880     10316.3
    306920     10317.7
    306960     10318.9
    307000     10320.5
    307040     10321.9
    307080       10323
    307120     10324.1
    307160     10325.6
    307200     10326.4
    307240       10328
    307280     10329.4
    307320     10330.7
    307360     10332.4
    307400     10333.7
    307440     10334.8
    307480     10336.6
    307520     10337.4
    307560     10339.1
    307600     10340.5
    307640     10341.5
    307680     10343.1
    307720     10344.5
    307760     10345.7
    307800     10347.2
    307840     10348.7
    307880     10349.7
    307920     10350.9
    307960     10352.3
    308000     10353.2
    308040     10354.8
    308080     10356.1
    308120     10357.4
    308160     10359.2
    308200     10360.5
    308240     10361.6
    308280     10363.4
    308320     10364.2
    308360     10365.9
    308400     10367.3
    308440     10368.3
    308480     10369.9
    308520     10371.3
    308560     10372.5
    308600       10374
    308640     10375.5
    308680     10376.5
    308720     10377.7
    308760     10379.1
    308800       10380
    308840     10381.6
    308880     10382.9
    308920     10384.3
    308960       10386
    309000     10387.3
    309040     10388.4
    309080     10390.2
    309120       10391
    309160     10392.7
    309200       10394
    309240       10395
    309280     10396.7
    309320       10398
    309360     10399.3
    309400     10400.8
    309440     10402.3
    309480     10403.3
    309520     10404.5
    309560     10405.9
    309600     10406.8
    309640     10408.3
    309680     10409.7
    309720       10411
    309760     10412.8
    309800     10414.1
    309840     10415.2
    309880     10416.9
    309920     10417.7
    309960     10419.5
    310000     10420.8
    310040     10421.8
    310080     10423.4
    310120     10424.8
    310160     10426.1
    310200     10427.6
    310240     10429.1
    310280     10430.1
    310320     10431.3
    310360     10432.7
    310400     10433.5
    310440     10435.1
    310480     10436.5
    310520     10437.8
    310560     10439.5
    310600     10440.9
    310640       10442
    310680     10443.7
    310720     10444.5
    310760     10446.3
    310800     10447.6
    310840     10448.6
    310880     10450.2
    310920     10451.6
    310960     10452.9
    311000     10454.4
    311040     10455.9
    311080     10456.9
    311120     10458.1
    311160     10459.5
    311200     10460.4
    311240     10461.9
    311280     10463.3
    311320     10464.6
    311360     10466.3
    311400     10467.7
    311440     10468.8
    311480     10470.5
    311520     10471.3
    311560     10473.1
    311600     10474.4
    311640     10475.4
    311680     10477.1
    311720     10478.4
    311760     10479.7
    311800     10481.2
    311840     10482.7
    311880     10483.7
    311920     10484.9
    311960     10486.3
    312000     10487.2
    312040     10488.8
    312080     10490.1
    312120     10491.5
    312160     10493.2
    312200     10494.5
    312240     10495.6
    312280     10497.3
    312320     10498.2
    312360     10499.9
    312400     10501.3
    312440     10502.2
    312480     10503.9
    312520     10505.2
    312560     10506.5
    312600     10508.1
    312640     10509.6
    312680     10510.6
    312720     10511.7
    312760     10513.2
    312800       10514
    312840     10515.6
    312880       10517
    312920     10518.3
    312960       10520
    313000     10521.4
    313040     10522.5
    313080     10524.1
    313120       10525
    313160     10526.8
    313200     10528.1
    313240     10529.1
    313280     10530.7
    313320     10532.1
    313360     10533.3
    313400     10534.9
    313440     10536.4
    313480     10537.4
    313520     10538.5
    313560       10540
    313600     10540.8
    313640     10542.4
    313680     10543.8
    313720     10545.1
    313760     10546.8
    313800     10548.2
    313840     10549.3
    313880       10551
    313920     10551.8
    313960     10553.6
    314000     10554.9
    314040     10555.9
    314080     10557.5
    314120     10558.9
    314160     10560.2
    314200     10561.7
    314240     10563.2
    314280     10564.2
    314320     10565.4
    314360     10566.8
    314400     10567.6
    314440     10569.2
    314480     10570.6
    314520     10571.9
    314560     10573.6
    314600       10575
    314640     10576.1
    314680     10577.8
    314720     10578.6
    314760     10580.4
    314800     10581.7
    314840     10582.7
    314880     10584.4
    314920     10585.7
    314960       10587
    315000     10588.5
    315040       10590
    315080       10591
    315120     10592.2
    315160     10593.6
    315200     10594.4
    315240       10596
    315280     10597.4
    315320     10598.7
    315360     10600.4
    315400     10601.8
    315440     10602.9
    315480     10604.6
    315520     10605.5
    315560     10607.2
    315600     10608.5
    315640     10609.5
    315680     10611.2
    315720     10612.5
    315760     10613.8
    315800     10615.3
    315840     10616.8
    315880     10617.8
    315920       10619
    315960     10620.4
    316000     10621.2
    316040     10622.8
    316080     10624.2
    316120     10625.5
    316160     10627.2
    316200     10628.6
    316240     10629.7
    316280     10631.4
    316320     10632.3
    316360       10634
    316400     10635.3
    316440     10636.3
    316480       10638
    316520     10639.3
    316560     10640.6
    316600     10642.1
    316640     10643.6
    316680     10644.6
    316720     10645.8
    316760     10647.2
    316800       10648
    316840     10649.6
    316880       10651
    316920     10652.3
    316960       10654
    317000     10655.4
    317040     10656.5
    317080     10658.2
    317120     10659.1
    317160     10660.8
    317200     10662.1
    317240     10663.1
    317280     10664.8
    317320     10666.1
    317360     10667.4
    317400     10668.9
    317440     10670.4
    317480     10671.4
    317520     10672.5
    317560       10674
    317600     10674.8
    317640     10676.4
    317680     10677.7
    317720     10679.1
    317760     10680.8
    317800     10682.1
    317840     10683.2
    317880     10684.9
    317920     10685.8
    317960     10687.6
    318000     10688.9
    318040     10689.9
    318080     10691.5
    318120     10692.8
    318160     10694.1
    318200     10695.7
    318240     10697.2
    318280     10698.2
    318320     10699.3
    318360     10700.7
    318400     10701.5
    318440     10703.2
    318480     10704.5
    318520     10705.8
    318560     10707.6
    318600     10708.9
    318640       10710
    318680     10711.7
    318720     10712.6
    318760     10714.3
    318800     10715.6
    318840     10716.6
    318880     10718.3
    318920     10719.6
    318960     10720.9
    319000     10722.4
    319040       10724
    319080       10725
    319120     10726.1
    319160     10727.5
    319200     10728.3
    319240     10729.9
    319280     10731.3
    319320     10732.6
    319360     10734.4
    319400     10735.7
    319440     10736.8
    319480     10738.5
    319520     10739.4
    319560     10741.1
    319600     10742.4
    319640     10743.4
    319680     10745.1
    319720     10746.4
    319760     10747.7
    319800     10749.2
    319840     10750.8
    319880     10751.7
    319920     10752.9
    319960     10754.3
    320000     10755.1
    320040     10756.7
    320080     10758.1
    320120     10759.4
    320160     10761.2
    320200     10762.5
    320240     10763.6
    320280     10765.3
    320320     10766.2
    320360     10767.9
    320400     10769.2
    320440     10770.2
    320480     10771.8
    320520     10773.2
    320560     10774.5
    320600       10776
    320640     10777.6
    320680     10778.5
    320720     10779.7
    320760     10781.1
    320800     10781.9
    320840     10783.5
    320880     10784.8
    320920     10786.2
    320960     10787.9
    321000     10789.3
    321040     10790.4
    321080     10792.1
    321120     10792.9
    321160     10794.7
    321200     10795.9
    321240       10797
    321280     10798.6
    321320       10800
    321360     10801.2
    321400     10802.8
    321440     10804.3
    321480     10805.3
    321520     10806.4
    321560     10807.8
    321600     10808.7
    321640     10810.2
    321680     10811.6
    321720     10812.9
    321760     10814.7
    321800       10816
    321840     10817.1
    321880     10818.8
    321920     10819.7
    321960     10821.4
    322000     10822.7
    322040     10823.7
    322080     10825.3
    322120     10826.7
    322160     10827.9
    322200     10829.5
    322240       10831
    322280       10832
    322320     10833.2
    322360     10834.5
    322400     10835.4
    322440       10837
    322480     10838.3
    322520     10839.6
    322560     10841.4
    322600     10842.7
    322640     10843.8
    322680     10845.6
    322720     10846.4
    322760     10848.1
    322800     10849.4
    322840     10850.4
    322880     10852.1
    322920     10853.4
    322960     10854.7
    323000     10856.2
    323040     10857.8
    323080     10858.7
    323120     10859.9
    323160     10861.3
    323200     10862.1
    323240     10863.7
    323280     10865.1
    323320     10866.4
    323360     10868.1
    323400     10869.5
    323440     10870.6
    323480     10872.3
    323520     10873.1
    323560     10874.9
    323600     10876.1
    323640     10877.1
    323680     10878.8
    323720     10880.1
    323760     10881.4
    323800     10882.9
    323840     10884.5
    323880     10885.4
    323920     10886.6
    323960       10888
    324000     10888.9
    324040     10890.4
    324080     10891.8
    324120     10893.2
    324160     10894.9
    324200     10896.2
    324240     10897.3
    324280     10899.1
    324320     10899.9
    324360     10901.6
    324400     10902.9
    324440     10903.9
    324480     10905.5
    324520     10906.9
    324560     10908.1
    324600     10909.7
    324640     10911.2
    324680     10912.2
    324720     10913.3
    324760     10914.7
    324800     10915.6
    324840     10917.2
    324880     10918.5
    324920     10919.9
    324960     10921.6
    325000       10923
    325040     10924.1
    325080     10925.8
    325120     10926.6
    325160     10928.4
    325200     10929.6
    325240     10930.7
    325280     10932.3
    325320     10933.6
    325360     10934.9
    325400     10936.4
    325440       10938
    325480       10939
    325520     10940.1
    325560     10941.5
    325600     10942.3
    325640     10943.9
    325680     10945.3
    325720     10946.7
    325760     10948.4
    325800     10949.8
    325840     10950.8
    325880     10952.6
    325920     10953.4
    325960     10955.2
    326000     10956.4
    326040     10957.4
    326080     10959.1
    326120     10960.4
    326160     10961.6
    326200     10963.2
    326240     10964.8
    326280     10965.7
    326320     10966.9
    326360     10968.3
    326400     10969.1
    326440     10970.7
    326480     10972.1
    326520     10973.5
    326560     10975.2
    326600     10976.5
    326640     10977.6
    326680     10979.4
    326720     10980.2
    326760     10981.9
    326800     10983.2
    326840     10984.2
    326880     10985.8
    326920     10987.2
    326960     10988.4
    327000       10990
    327040     10991.5
    327080     10992.5
    327120     10993.6
    327160       10995
    327200     10995.9
    327240     10997.5
    327280     10998.9
    327320     11000.2
    327360       11002
    327400     11003.3
    327440     11004.4
    327480     11006.1
    327520     11006.9
    327560     11008.7
    327600     11009.9
    327640       11011
    327680     11012.6
    327720     11013.9
    327760     11015.2
    327800     11016.8
    327840     11018.3
    327880     11019.3
    327920     11020.4
    327960     11021.8
    328000     11022.6
    328040     11024.2
    328080     11025.6
    328120       11027
    328160     11028.7
    328200     11030.1
    328240     11031.2
    328280     11032.9
    328320     11033.7
    328360     11035.5
    328400     11036.7
    328440     11037.7
    328480     11039.4
    328520     11040.7
    328560     11041.9
    328600     11043.5
    328640     11045.1
    328680     11046.1
    328720     11047.2
    328760     11048.6
    328800     11049.4
    328840       11051
    328880     11052.4
    328920     11053.8
    328960     11055.5
    329000     11056.8
    329040     11057.9
    329080     11059.7
    329120     11060.5
    329160     11062.2
    329200     11063.5
    329240     11064.5
    329280     11066.2
    329320     11067.5
    329360     11068.7
    329400     11070.3
    329440     11071.9
    329480     11072.8
    329520       11074
    329560     11075.4
    329600     11076.2
    329640     11077.8
    329680     11079.2
    329720     11080.6
    329760     11082.3
    329800     11083.6
    329840     11084.7
    329880     11086.5
    329920     11087.3
    329960     11089.1
    330000     11090.3
    330040     11091.3
    330080       11093
    330120     11094.3
    330160     11095.5
    330200     11097.1
    330240     11098.7
    330280     11099.6
    330320     11100.8
    330360     11102.2
    330400     11103.1
    330440     11104.6
    330480       11106
    330520     11107.4
    330560     11109.1
    330600     11110.5
    330640     11111.6
    330680     11113.3
    330720     11114.1
    330760     11115.9
    330800     11117.1
    330840     11118.1
    330880     11119.8
    330920     11121.1
    330960     11122.4
    331000       11124
    331040     11125.5
    331080     11126.5
    331120     11127.6
    331160       11129
    331200     11129.9
    331240     11131.5
    331280     11132.9
    331320     11134.2
    331360     11135.9
    331400     11137.3
    331440     11138.4
    331480     11140.2
    331520     11140.9
    331560     11142.7
    331600     11143.9
    331640       11145
    331680     11146.6
    331720       11148
    331760     11149.2
    331800     11150.8
    331840     11152.3
    331880     11153.3
    331920     11154.5
    331960     11155.9
    332000     11156.7
    332040     11158.3
    332080     11159.7
    332120     11161.1
    332160     11162.8
    332200     11164.1
    332240     11165.2
    332280       11167
    332320     11167.8
    332360     11169.6
    332400     11170.8
    332440     11171.9
    332480     11173.5
    332520     11174.9
    332560     11176.1
    332600     11177.7
    332640     11179.2
    332680     11180.2
    332720     11181.3
    332760     11182.8
    332800     11183.6
    332840     11185.2
    332880     11186.6
    332920       11188
    332960     11189.7
    333000     11191.1
    333040     11192.1
    333080     11193.9
    333120     11194.7
    333160     11196.5
    333200     11197.7
    333240     11198.7
    333280     11200.4
    333320     11201.8
    333360       11203
    333400     11204.6
    333440     11206.1
    333480     11207.1
    333520     11208.2
    333560     11209.6
    333600     11210.5
    333640     11212.1
    333680     11213.5
    333720     11214.9
    333760     11216.6
    333800     11217.9
    333840       11219
    333880     11220.8
    333920     11221.6
    333960     11223.4
    334000     11224.6
    334040     11225.6
    334080     11227.3
    334120     11228.6
    334160     11229.8
    334200     11231.4
    334240       11233
    334280       11234
    334320     11235.1
    334360     11236.5
    334400     11237.3
    334440       11239
    334480     11240.4
    334520     11241.7
    334560     11243.4
    334600     11244.8
    334640     11245.9
    334680     11247.7
    334720     11248.5
    334760     11250.3
    334800     11251.4
    334840     11252.5
    334880     11254.1
    334920     11255.5
    334960     11256.7
    335000     11258.3
    335040     11259.9
    335080     11260.9
    335120       11262
    335160     11263.4
    335200     11264.2
    335240     11265.9
    335280     11267.2
    335320     11268.7
    335360     11270.3
    335400     11271.7
    335440     11272.8
    335480     11274.6
    335520     11275.3
    335560     11277.1
    335600     11278.3
    335640     11279.3
    335680       11281
    335720     11282.4
    335760     11283.6
    335800     11285.2
    335840     11286.7
    335880     11287.7
    335920     11288.9
    335960     11290.2
    336000     11291.1
    336040     11292.8
    336080     11294.1
    336120     11295.5
    336160     11297.2
    336200     11298.5
    336240     11299.7
    336280     11301.4
    336320     11302.2
    336360       11304
    336400     11305.2
    336440     11306.2
    336480     11307.9
    336520     11309.3
    336560     11310.5
    336600     11312.1
    336640     11313.6
    336680     11314.6
    336720     11315.7
    336760     11317.1
    336800       11318
    336840     11319.6
    336880       11321
    336920     11322.4
    336960     11324.1
    337000     11325.4
    337040     11326.6
    337080     11328.4
    337120     11329.1
    337160     11330.9
    337200     11332.1
    337240     11333.1
    337280     11334.8
    337320     11336.2
    337360     11337.4
    337400       11339
    337440     11340.5
    337480     11341.5
    337520     11342.7
    337560     11344.1
    337600     11344.9
    337640     11346.6
    337680     11347.9
    337720     11349.4
    337760       11351
    337800     11352.4
    337840     11353.5
    337880     11355.3
    337920     11356.1
    337960     11357.9
    338000       11359
    338040     11360.1
    338080     11361.7
    338120     11363.1
    338160     11364.3
    338200       11366
    338240     11367.5
    338280     11368.5
    338320     11369.6
    338360       11371
    338400     11371.9
    338440     11373.5
    338480     11374.9
    338520     11376.3
    338560       11378
    338600     11379.3
    338640     11380.4
    338680     11382.2
    338720       11383
    338760     11384.8
    338800       11386
    338840       11387
    338880     11388.7
    338920       11390
    338960     11391.2
    339000     11392.9
    339040     11394.4
    339080     11395.4
    339120     11396.5
    339160       11398
    339200     11398.8
    339240     11400.4
    339280     11401.8
    339320     11403.2
    339360     11404.9
    339400     11406.2
    339440     11407.4
    339480     11409.1
    339520     11409.9
    339560     11411.7
    339600     11412.9
    339640     11413.9
    339680     11415.5
    339720       11417
    339760     11418.1
    339800     11419.8
    339840     11421.3
    339880     11422.3
    339920     11423.4
    339960     11424.9
    340000     11425.7
    340040     11427.3
    340080     11428.7
    340120     11430.1
    340160     11431.8
    340200     11433.1
    340240     11434.2
    340280       11436
    340320     11436.8
    340360     11438.6
    340400     11439.8
    340440     11440.8
    340480     11442.4
    340520     11443.9
    340560       11445
    340600     11446.7
    340640     11448.2
    340680     11449.2
    340720     11450.4
    340760     11451.8
    340800     11452.6
    340840     11454.2
    340880     11455.6
    340920       11457
    340960     11458.7
    341000     11460.1
    341040     11461.1
    341080     11462.9
    341120     11463.7
    341160     11465.5
    341200     11466.7
    341240     11467.6
    341280     11469.3
    341320     11470.7
    341360     11471.9
    341400     11473.6
    341440     11475.1
    341480     11476.1
    341520     11477.2
    341560     11478.6
    341600     11479.5
    341640     11481.1
    341680     11482.5
    341720     11483.9
    341760     11485.6
    341800     11486.9
    341840       11488
    341880     11489.8
    341920     11490.6
    341960     11492.4
    342000     11493.6
    342040     11494.5
    342080     11496.2
    342120     11497.6
    342160     11498.8
    342200     11500.4
    342240       11502
    342280       11503
    342320     11504.1
    342360     11505.6
    342400     11506.3
    342440     11507.9
    342480     11509.3
    342520     11510.7
    342560     11512.4
    342600     11513.8
    342640     11514.9
    342680     11516.7
    342720     11517.5
    342760     11519.3
    342800     11520.5
    342840     11521.5
    342880     11523.1
    342920     11524.5
    342960     11525.7
    343000     11527.3
    343040     11528.9
    343080     11529.9
    343120       11531
    343160     11532.5
    343200     11533.2
    343240     11534.9
    343280     11536.2
    343320     11537.6
    343360     11539.3
    343400     11540.7
    343440     11541.8
    343480     11543.6
    343520     11544.4
    343560     11546.2
    343600     11547.3
    343640     11548.4
    343680       11550
    343720     11551.4
    343760     11552.6
    343800     11554.2
    343840     11555.8
    343880     11556.8
    343920     11557.9
    343960     11559.4
    344000     11560.1
    344040     11561.8
    344080     11563.1
    344120     11564.6
    344160     11566.3
    344200     11567.7
    344240     11568.7
    344280     11570.5
    344320     11571.3
    344360     11573.1
    344400     11574.3
    344440     11575.3
    344480     11576.9
    344520     11578.4
    344560     11579.6
    344600     11581.2
    344640     11582.7
    344680     11583.7
    344720     11584.9
    344760     11586.3
    344800     11587.1
    344840     11588.7
    344880     11590.1
    344920     11591.5
    344960     11593.2
    345000     11594.6
    345040     11595.7
    345080     11597.5
    345120     11598.3
    345160     11600.1
    345200     11601.2
    345240     11602.2
    345280     11603.8
    345320     11605.3
    345360     11606.5
    345400     11608.1
    345440     11609.7
    345480     11610.7
    345520     11611.8
    345560     11613.3
    345600       11614
    345640     11615.7
    345680     11617.1
    345720     11618.5
    345760     11620.2
    345800     11621.6
    345840     11622.6
    345880     11624.4
    345920     11625.3
    345960       11627
    346000     11628.2
    346040     11629.2
    346080     11630.8
    346120     11632.3
    346160     11633.5
    346200     11635.1
    346240     11636.6
    346280     11637.6
    346320     11638.8
    346360     11640.2
    346400       11641
    346440     11642.6
    346480       11644
    346520     11645.4
    346560     11647.1
    346600     11648.5
    346640     11649.6
    346680     11651.4
    346720     11652.2
    346760       11654
    346800     11655.1
    346840     11656.1
    346880     11657.7
    346920     11659.2
    346960     11660.4
    347000     11662.1
    347040     11663.6
    347080     11664.5
    347120     11665.7
    347160     11667.1
    347200     11667.9
    347240     11669.5
    347280     11670.9
    347320     11672.4
    347360       11674
    347400     11675.5
    347440     11676.5
    347480     11678.3
    347520     11679.1
    347560     11680.9
    347600     11682.1
    347640     11683.1
    347680     11684.7
    347720     11686.1
    347760     11687.3
    347800       11689
    347840     11690.5
    347880     11691.5
    347920     11692.6
    347960     11694.1
    348000     11694.8
    348040     11696.5
    348080     11697.8
    348120     11699.3
    348160       11701
    348200     11702.4
    348240     11703.5
    348280     11705.2
    348320     11706.1
    348360     11707.8
    348400       11709
    348440       11710
    348480     11711.6
    348520       11713
    348560     11714.2
    348600     11715.9
    348640     11717.4
    348680     11718.4
    348720     11719.5
    348760       11721
    348800     11721.7
    348840     11723.4
    348880     11724.7
    348920     11726.1
    348960     11727.9
    349000     11729.2
    349040     11730.3
    349080     11732.1
    349120     11732.9
    349160     11734.7
    349200     11735.8
    349240     11736.8
    349280     11738.4
    349320     11739.9
    349360     11741.1
    349400     11742.8
    349440     11744.3
    349480     11745.2
    349520     11746.4
    349560     11747.8
    349600     11748.6
    349640     11750.2
    349680     11751.5
    349720       11753
    349760     11754.7
    349800     11756.1
    349840     11757.2
    349880     11758.9
    349920     11759.8
    349960     11761.5
    350000     11762.7
    350040     11763.7
    350080     11765.3
    350120     11766.7
    350160     11767.9
    350200     11769.6
    350240     11771.1
    350280     11772.1
    350320     11773.2
    350360     11774.6
    350400     11775.5
    350440     11777.1
    350480     11778.4
    350520     11779.9
    350560     11781.6
    350600       11783
    350640       11784
    350680     11785.8
    350720     11786.6
    350760     11788.4
    350800     11789.6
    350840     11790.6
    350880     11792.1
    350920     11793.6
    350960     11794.8
    351000     11796.5
    351040       11798
    351080       11799
    351120     11800.1
    351160     11801.5
    351200     11802.3
    351240       11804
    351280     11805.3
    351320     11806.8
    351360     11808.5
    351400     11809.8
    351440     11810.9
    351480     11812.7
    351520     11813.5
    351560     11815.3
    351600     11816.5
    351640     11817.4
    351680       11819
    351720     11820.5
    351760     11821.7
    351800     11823.4
    351840     11824.9
    351880     11825.9
    351920       11827
    351960     11828.4
    352000     11829.2
    352040     11830.9
    352080     11832.2
    352120     11833.7
    352160     11835.4
    352200     11836.7
    352240     11837.9
    352280     11839.6
    352320     11840.4
    352360     11842.2
    352400     11843.4
    352440     11844.4
    352480     11845.9
    352520     11847.4
    352560     11848.6
    352600     11850.3
    352640     11851.8
    352680     11852.8
    352720     11853.9
    352760     11855.3
    352800     11856.2
    352840     11857.8
    352880     11859.1
    352920     11860.6
    352960     11862.3
    353000     11863.7
    353040     11864.8
    353080     11866.5
    353120     11867.3
    353160     11869.2
    353200     11870.3
    353240     11871.3
    353280     11872.9
    353320     11874.3
    353360     11875.6
    353400     11877.3
    353440     11878.8
    353480     11879.7
    353520     11880.9
    353560     11882.3
    353600     11883.1
    353640     11884.7
    353680     11886.1
    353720     11887.6
    353760     11889.2
    353800     11890.6
    353840     11891.8
    353880     11893.5
    353920     11894.3
    353960     11896.1
    354000     11897.2
    354040     11898.2
    354080     11899.8
    354120     11901.3
    354160     11902.5
    354200     11904.2
    354240     11905.7
    354280     11906.7
    354320     11907.8
    354360     11909.2
    354400       11910
    354440     11911.7
    354480       11913
    354520     11914.5
    354560     11916.2
    354600     11917.6
    354640     11918.7
    354680     11920.4
    354720     11921.2
    354760       11923
    354800     11924.1
    354840     11925.2
    354880     11926.7
    354920     11928.2
    354960     11929.4
    355000     11931.1
    355040     11932.7
    355080     11933.6
    355120     11934.8
    355160     11936.2
    355200       11937
    355240     11938.6
    355280     11939.9
    355320     11941.4
    355360     11943.1
    355400     11944.5
    355440     11945.7
    355480     11947.4
    355520     11948.2
    355560       11950
    355600     11951.1
    355640     11952.1
    355680     11953.7
    355720     11955.2
    355760     11956.3
    355800     11958.1
    355840     11959.6
    355880     11960.6
    355920     11961.7
    355960     11963.1
    356000       11964
    356040     11965.6
    356080     11966.9
    356120     11968.4
    356160     11970.1
    356200     11971.5
    356240     11972.6
    356280     11974.3
    356320     11975.1
    356360     11976.9
    356400       11978
    356440       11979
    356480     11980.6
    356520     11982.1
    356560     11983.3
    356600       11985
    356640     11986.6
    356680     11987.5
    356720     11988.6
    356760       11990
    356800     11990.9
    356840     11992.5
    356880     11993.8
    356920     11995.3
    356960       11997
    357000     11998.4
    357040     11999.6
    357080     12001.2
    357120     12002.1
    357160     12003.9
    357200       12005
    357240       12006
    357280     12007.6
    357320     12009.1
    357360     12010.2
    357400       12012
    357440     12013.5
    357480     12014.5
    357520     12015.6
    357560       12017
    357600     12017.8
    357640     12019.4
    357680     12020.7
    357720     12022.3
    357760       12024
    357800     12025.3
    357840     12026.5
    357880     12028.2
    357920       12029
    357960     12030.8
    358000       12032
    358040     12032.9
    358080     12034.5
    358120       12036
    358160     12037.2
    358200       12039
    358240     12040.5
    358280     12041.5
    358320     12042.6
    358360       12044
    358400     12044.8
    358440     12046.4
    358480     12047.7
    358520     12049.2
    358560     12050.9
    358600     12052.3
    358640     12053.5
    358680     12055.2
    358720       12056
    358760     12057.8
    358800     12058.9
    358840     12059.9
    358880     12061.5
    358920       12063
    358960     12064.1
    359000     12065.9
    359040     12067.4
    359080     12068.4
    359120     12069.5
    359160     12070.9
    359200     12071.7
    359240     12073.4
    359280     12074.7
    359320     12076.2
    359360     12077.9
    359400     12079.3
    359440     12080.5
    359480     12082.1
    359520     12082.9
    359560     12084.7
    359600     12085.9
    359640     12086.9
    359680     12088.4
    359720       12090
    359760     12091.1
    359800     12092.9
    359840     12094.4
    359880     12095.4
    359920     12096.5
    359960     12097.9
    360000     12098.7
    360040     12100.4
    360080     12101.7
    360120     12103.2
    360160     12104.9
    360200     12106.3
    360240     12107.5
    360280     12109.1
    360320     12109.9
    360360     12111.7
    360400     12112.9
    360440     12113.8
    360480     12115.4
    360520     12116.9
    360560     12118.1
    360600     12119.9
    360640     12121.4
    360680     12122.4
    360720     12123.5
    360760     12124.9
    360800     12125.7
    360840     12127.4
    360880     12128.6
    360920     12130.2
    360960     12131.9
    361000     12133.2
    361040     12134.5
    361080     12136.1
    361120     12136.9
    361160     12138.7
    361200     12139.9
    361240     12140.8
    361280     12142.4
    361320     12143.9
    361360     12145.1
    361400     12146.9
    361440     12148.4
    361480     12149.4
    361520     12150.5
    361560     12151.9
    361600     12152.7
    361640     12154.4
    361680     12155.6
    361720     12157.2
    361760     12158.9
    361800     12160.2
    361840     12161.5
    361880     12163.1
    361920     12163.9
    361960     12165.7
    362000     12166.9
    362040     12167.8
    362080     12169.5
    362120       12171
    362160     12172.1
    362200     12173.9
    362240     12175.5
    362280     12176.4
    362320     12177.5
    362360       12179
    362400     12179.8
    362440     12181.4
    362480     12182.6
    362520     12184.2
    362560     12185.9
    362600     12187.2
    362640     12188.5
    362680     12190.1
    362720     12190.9
    362760     12192.7
    362800     12193.9
    362840     12194.8
    362880     12196.4
    362920       12198
    362960     12199.1
    363000     12200.9
    363040     12202.5
    363080     12203.4
    363120     12204.5
    363160     12205.9
    363200     12206.8
    363240     12208.4
    363280     12209.6
    363320     12211.1
    363360     12212.8
    363400     12214.2
    363440     12215.5
    363480     12217.1
    363520     12217.9
    363560     12219.7
    363600     12220.8
    363640     12221.8
    363680     12223.4
    363720     12224.9
    363760     12226.1
    363800     12227.9
    363840     12229.5
    363880     12230.4
    363920     12231.5
    363960     12232.9
    364000     12233.7
    364040     12235.4
    364080     12236.6
    364120     12238.1
    364160     12239.8
    364200     12241.2
    364240     12242.4
    364280     12244.1
    364320     12244.9
    364360     12246.7
    364400     12247.8
    364440     12248.8
    364480     12250.4
    364520     12251.9
    364560     12253.2
    364600     12254.8
    364640     12256.5
    364680     12257.4
    364720     12258.5
    364760     12259.9
    364800     12260.7
    364840     12262.4
    364880     12263.6
    364920     12265.1
    364960     12266.8
    365000     12268.2
    365040     12269.4
    365080     12271.1
    365120     12271.9
    365160     12273.7
    365200     12274.8
    365240     12275.8
    365280     12277.4
    365320     12278.9
    365360     12280.1
    365400     12281.8
    365440     12283.5
    365480     12284.4
    365520     12285.5
    365560     12286.9
    365600     12287.7
    365640     12289.4
    365680     12290.6
    365720     12292.1
    365760     12293.8
    365800     12295.2
    365840     12296.4
    365880       12298
    365920     12298.9
    365960     12300.7
    366000     12301.8
    366040     12302.8
    366080     12304.4
    366120     12305.9
    366160     12307.1
    366200     12308.8
    366240     12310.4
    366280     12311.4
    366320     12312.4
    366360     12313.9
    366400     12314.7
    366440     12316.4
    366480     12317.6
    366520     12319.1
    366560     12320.8
    366600     12322.2
    366640     12323.4
    366680       12325
    366720     12325.9
    366760     12327.7
    366800     12328.8
    366840     12329.8
    366880     12331.4
    366920     12332.9
    366960     12334.1
    367000     12335.8
    367040     12337.4
    367080     12338.4
    367120     12339.4
    367160     12340.9
    367200     12341.7
    367240     12343.3
    367280     12344.6
    367320     12346.1
    367360     12347.8
    367400     12349.2
    367440     12350.4
    367480       12352
    367520     12352.9
    367560     12354.7
    367600     12355.8
    367640     12356.8
    367680     12358.4
    367720     12359.9
    367760     12361.2
    367800     12362.8
    367840     12364.4
    367880     12365.4
    367920     12366.4
    367960     12367.9
    368000     12368.7
    368040     12370.3
    368080     12371.6
    368120     12373.1
    368160     12374.8
    368200     12376.2
    368240     12377.4
    368280       12379
    368320     12379.8
    368360     12381.7
    368400     12382.8
    368440     12383.8
    368480     12385.4
    368520     12386.9
    368560     12388.2
    368600     12389.8
    368640     12391.5
    368680     12392.4
    368720     12393.5
    368760     12394.9
    368800     12395.7
    368840     12397.3
    368880     12398.6
    368920     12400.1
    368960     12401.8
    369000     12403.2
    369040     12404.4
    369080     12406.1
    369120     12406.8
    369160     12408.6
    369200     12409.8
    369240     12410.8
    369280     12412.3
    369320     12413.9
    369360     12415.2
    369400     12416.8
    369440     12418.4
    369480     12419.4
    369520     12420.4
    369560     12421.9
    369600     12422.7
    369640     12424.3
    369680     12425.5
    369720     12427.1
    369760     12428.8
    369800     12430.1
    369840     12431.4
    369880       12433
    369920     12433.9
    369960     12435.7
    370000     12436.8
    370040     12437.8
    370080     12439.4
    370120     12440.9
    370160     12442.1
    370200     12443.8
    370240     12445.4
    370280     12446.4
    370320     12447.4
    370360     12448.9
    370400     12449.7
    370440     12451.3
    370480     12452.6
    370520     12454.1
    370560     12455.8
    370600     12457.1
    370640     12458.4
    370680       12460
    370720     12460.8
    370760     12462.7
    370800     12463.8
    370840     12464.8
    370880     12466.3
    370920     12467.9
    370960     12469.2
    371000     12470.8
    371040     12472.4
    371080     12473.3
    371120     12474.4
    371160     12475.9
    371200     12476.7
    371240     12478.3
    371280     12479.5
    371320     12481.1
    371360     12482.8
    371400     12484.1
    371440     12485.3
    371480       12487
    371520     12487.8
    371560     12489.7
    371600     12490.7
    371640     12491.7
    371680     12493.3
    371720     12494.8
    371760     12496.1
    371800     12497.8
    371840     12499.4
    371880     12500.3
    371920     12501.4
    371960     12502.9
    372000     12503.7
    372040     12505.2
    372080     12506.5
    372120       12508
    372160     12509.8
    372200     12511.1
    372240     12512.3
    372280       12514
    372320     12514.8
    372360     12516.6
    372400     12517.7
    372440     12518.7
    372480     12520.3
    372520     12521.8
    372560     12523.1
    372600     12524.7
    372640     12526.4
    372680     12527.3
    372720     12528.4
    372760     12529.8
    372800     12530.6
    372840     12532.2
    372880     12533.4
    372920       12535
    372960     12536.7
    373000       12538
    373040     12539.2
    373080     12540.9
    373120     12541.8
    373160     12543.6
    373200     12544.7
    373240     12545.6
    373280     12547.3
    373320     12548.8
    373360     12550.1
    373400     12551.7
    373440     12553.3
    373480     12554.2
    373520     12555.3
    373560     12556.8
    373600     12557.6
    373640     12559.1
    373680     12560.4
    373720     12561.9
    373760     12563.7
    373800       12565
    373840     12566.2
    373880     12567.9
    373920     12568.7
    373960     12570.5
    374000     12571.6
    374040     12572.6
    374080     12574.2
    374120     12575.7
    374160       12577
    374200     12578.6
    374240     12580.3
    374280     12581.2
    374320     12582.3
    374360     12583.7
    374400     12584.5
    374440     12586.1
    374480     12587.3
    374520     12588.8
    374560     12590.6
    374600     12591.9
    374640     12593.1
    374680     12594.8
    374720     12595.6
    374760     12597.4
    374800     12598.6
    374840     12599.5
    374880     12601.1
    374920     12602.6
    374960     12603.9
    375000     12605.5
    375040     12607.2
    375080     12608.1
    375120     12609.2
    375160     12610.6
    375200     12611.4
    375240       12613
    375280     12614.2
    375320     12615.8
    375360     12617.5
    375400     12618.8
    375440       12620
    375480     12621.7
    375520     12622.5
    375560     12624.3
    375600     12625.4
    375640     12626.4
    375680     12628.1
    375720     12629.5
    375760     12630.8
    375800     12632.4
    375840     12634.1
    375880       12635
    375920     12636.1
    375960     12637.5
    376000     12638.3
    376040     12639.9
    376080     12641.1
    376120     12642.7
    376160     12644.4
    376200     12645.8
    376240     12646.9
    376280     12648.6
    376320     12649.4
    376360     12651.2
    376400     12652.4
    376440     12653.3
    376480       12655
    376520     12656.5
    376560     12657.7
    376600     12659.3
    376640     12661.1
    376680     12661.9
    376720       12663
    376760     12664.4
    376800     12665.3
    376840     12666.8
    376880     12668.1
    376920     12669.6
    376960     12671.4
    377000     12672.6
    377040     12673.8
    377080     12675.5
    377120     12676.4
    377160     12678.1
    377200     12679.3
    377240     12680.2
    377280     12681.9
    377320     12683.3
    377360     12684.6
    377400     12686.2
    377440       12688
    377480     12688.9
    377520     12689.9
    377560     12691.4
    377600     12692.2
    377640     12693.7
    377680       12695
    377720     12696.5
    377760     12698.3
    377800     12699.6
    377840     12700.8
    377880     12702.5
    377920     12703.3
    377960     12705.1
    378000     12706.2
    378040     12707.1
    378080     12708.8
    378120     12710.3
    378160     12711.6
    378200     12713.2
    378240     12714.9
    378280     12715.8
    378320     12716.8
    378360     12718.3
    378400     12719.1
    378440     12720.6
    378480     12721.9
    378520     12723.4
    378560     12725.2
    378600     12726.5
    378640     12727.7
    378680     12729.4
    378720     12730.2
    378760       12732
    378800     12733.1
    378840     12734.1
    378880     12735.7
    378920     12737.2
    378960     12738.5
    379000     12740.1
    379040     12741.8
    379080     12742.7
    379120     12743.7
    379160     12745.2
    379200       12746
    379240     12747.6
    379280     12748.8
    379320     12750.3
    379360     12752.1
    379400     12753.5
    379440     12754.6
    379480     12756.4
    379520     12757.1
    379560     12758.9
    379600     12760.1
    379640       12761
    379680     12762.6
    379720     12764.2
    379760     12765.4
    379800     12767.1
    379840     12768.8
    379880     12769.7
    379920     12770.7
    379960     12772.2
    380000     12772.9
    380040     12774.5
    380080     12775.8
    380120     12777.3
    380160       12779
    380200     12780.4
    380240     12781.5
    380280     12783.3
    380320       12784
    380360     12785.9
    380400       12787
    380440     12787.9
    380480     12789.6
    380520     12791.1
    380560     12792.3
    380600       12794
    380640     12795.7
    380680     12796.6
    380720     12797.6
    380760     12799.1
    380800     12799.9
    380840     12801.4
    380880     12802.7
    380920     12804.2
    380960     12805.9
    381000     12807.3
    381040     12808.5
    381080     12810.2
    381120       12811
    381160     12812.8
    381200       12814
    381240     12814.9
    381280     12816.5
    381320       12818
    381360     12819.3
    381400     12820.9
    381440     12822.7
    381480     12823.6
    381520     12824.6
    381560     12826.1
    381600     12826.8
    381640     12828.4
    381680     12829.6
    381720     12831.1
    381760     12832.9
    381800     12834.2
    381840     12835.4
    381880     12837.1
    381920     12837.9
    381960     12839.7
    382000     12840.8
    382040     12841.8
    382080     12843.4
    382120     12844.9
    382160     12846.2
    382200     12847.8
    382240     12849.6
    382280     12850.5
    382320     12851.5
    382360       12853
    382400     12853.7
    382440     12855.3
    382480     12856.5
    382520       12858
    382560     12859.8
    382600     12861.2
    382640     12862.3
    382680     12864.1
    382720     12864.8
    382760     12866.6
    382800     12867.8
    382840     12868.7
    382880     12870.4
    382920     12871.9
    382960     12873.1
    383000     12874.8
    383040     12876.5
    383080     12877.4
    383120     12878.4
    383160     12879.9
    383200     12880.7
    383240     12882.2
    383280     12883.5
    383320       12885
    383360     12886.7
    383400     12888.1
    383440     12889.3
    383480       12891
    383520     12891.8
    383560     12893.6
    383600     12894.7
    383640     12895.7
    383680     12897.3
    383720     12898.8
    383760     12900.1
    383800     12901.8
    383840     12903.5
    383880     12904.3
    383920     12905.4
    383960     12906.9
    384000     12907.6
    384040     12909.2
    384080     12910.5
    384120       12912
    384160     12913.7
    384200     12915.1
    384240     12916.2
    384280     12917.9
    384320     12918.7
    384360     12920.5
    384400     12921.7
    384440     12922.6
    384480     12924.2
    384520     12925.8
    384560       12927
    384600     12928.7
    384640     12930.4
    384680     12931.3
    384720     12932.3
    384760     12933.8
    384800     12934.6
    384840     12936.1
    384880     12937.4
    384920     12938.9
    384960     12940.7
    385000       12942
    385040     12943.2
    385080     12944.9
    385120     12945.7
    385160     12947.5
    385200     12948.7
    385240     12949.6
    385280     12951.2
    385320     12952.7
    385360       12954
    385400     12955.7
    385440     12957.4
    385480     12958.3
    385520     12959.3
    385560     12960.8
    385600     12961.6
    385640     12963.2
    385680     12964.4
    385720       12966
    385760     12967.7
    385800     12969.1
    385840     12970.2
    385880     12971.9
    385920     12972.7
    385960     12974.5
    386000     12975.7
    386040     12976.6
    386080     12978.3
    386120     12979.7
    386160       12981
    386200     12982.7
    386240     12984.4
    386280     12985.3
    386320     12986.3
    386360     12987.9
    386400     12988.6
    386440     12990.1
    386480     12991.4
    386520       12993
    386560     12994.7
    386600     12996.1
    386640     12997.2
    386680     12998.9
    386720     12999.7
    386760     13001.5
    386800     13002.7
    386840     13003.6
    386880     13005.2
    386920     13006.8
    386960       13008
    387000     13009.7
    387040     13011.4
    387080     13012.3
    387120     13013.3
    387160     13014.9
    387200     13015.6
    387240     13017.2
    387280     13018.4
    387320       13020
    387360     13021.7
    387400     13023.1
    387440     13024.2
    387480     13025.9
    387520     13026.7
    387560     13028.5
    387600     13029.7
    387640     13030.6
    387680     13032.3
    387720     13033.7
    387760       13035
    387800     13036.7
    387840     13038.4
    387880     13039.3
    387920     13040.4
    387960     13041.9
    388000     13042.6
    388040     13044.1
    388080     13045.4
    388120       13047
    388160     13048.7
    388200     13050.1
    388240     13051.2
    388280     13052.9
    388320     13053.7
    388360     13055.5
    388400     13056.7
    388440     13057.6
    388480     13059.3
    388520     13060.7
    388560     13062.1
    388600     13063.8
    388640     13065.5
    388680     13066.3
    388720     13067.4
    388760     13068.9
    388800     13069.6
    388840     13071.2
    388880     13072.4
    388920     13073.9
    388960     13075.7
    389000     13077.1
    389040     13078.2
    389080     13079.9
    389120     13080.7
    389160     13082.5
    389200     13083.7
    389240     13084.6
    389280     13086.3
    389320     13087.8
    389360     13089.1
    389400     13090.8
    389440     13092.5
    389480     13093.3
    389520     13094.4
    389560     13095.9
    389600     13096.6
    389640     13098.1
    389680     13099.5
    389720     13100.9
    389760     13102.7
    389800     13104.1
    389840     13105.2
    389880     13106.9
    389920     13107.7
    389960     13109.5
    390000     13110.7
    390040     13111.6
    390080     13113.3
    390120     13114.7
    390160     13116.1
    390200     13117.8
    390240     13119.5
    390280     13120.3
    390320     13121.4
    390360     13122.9
    390400     13123.6
    390440     13125.1
    390480     13126.4
    390520     13127.9
    390560     13129.7
    390600     13131.1
    390640     13132.2
    390680     13133.9
    390720     13134.7
    390760     13136.5
    390800     13137.7
    390840     13138.6
    390880     13140.2
    390920     13141.7
    390960       13143
    391000     13144.8
    391040     13146.5
    391080     13147.3
    391120     13148.4
    391160     13149.9
    391200     13150.6
    391240     13152.1
    391280     13153.4
    391320     13154.9
    391360     13156.7
    391400     13158.1
    391440     13159.2
    391480     13160.9
    391520     13161.6
    391560     13163.5
    391600     13164.7
    391640     13165.5
    391680     13167.2
    391720     13168.7
    391760       13170
    391800     13171.7
    391840     13173.4
    391880     13174.2
    391920     13175.4
    391960     13176.9
    392000     13177.5
    392040     13179.1
    392080     13180.4
    392120     13181.8
    392160     13183.6
    392200       13185
    392240     13186.1
    392280     13187.8
    392320     13188.6
    392360     13190.4
    392400     13191.6
    392440     13192.5
    392480     13194.2
    392520     13195.6
    392560     13196.9
    392600     13198.7
    392640     13200.4
    392680     13201.2
    392720     13202.3
    392760     13203.8
    392800     13204.5
    392840       13206
    392880     13207.3
    392920     13208.8
    392960     13210.5
    393000       13212
    393040     13213.1
    393080     13214.8
    393120     13215.5
    393160     13217.3
    393200     13218.5
    393240     13219.4
    393280     13221.1
    393320     13222.6
    393360     13223.8
    393400     13225.6
    393440     13227.3
    393480     13228.1
    393520     13229.2
    393560     13230.7
    393600     13231.4
    393640     13232.9
    393680     13234.3
    393720     13235.7
    393760     13237.5
    393800     13238.9
    393840       13240
    393880     13241.7
    393920     13242.5
    393960     13244.3
    394000     13245.5
    394040     13246.4
    394080     13248.1
    394120     13249.5
    394160     13250.8
    394200     13252.5
    394240     13254.2
    394280     13255.1
    394320     13256.2
    394360     13257.7
    394400     13258.3
    394440     13259.9
    394480     13261.2
    394520     13262.6
    394560     13264.4
    394600     13265.9
    394640       13267
    394680     13268.6
    394720     13269.4
    394760     13271.2
    394800     13272.4
    394840     13273.3
    394880       13275
    394920     13276.4
    394960     13277.7
    395000     13279.5
    395040     13281.2
    395080       13282
    395120     13283.1
    395160     13284.6
    395200     13285.2
    395240     13286.7
    395280     13288.1
    395320     13289.5
    395360     13291.3
    395400     13292.8
    395440     13293.9
    395480     13295.6
    395520     13296.3
    395560     13298.1
    395600     13299.3
    395640     13300.2
    395680     13301.9
    395720     13303.4
    395760     13304.6
    395800     13306.4
    395840       13308
    395880     13308.9
    395920       13310
    395960     13311.5
    396000     13312.1
    396040     13313.7
    396080       13315
    396120     13316.4
    396160     13318.2
    396200     13319.6
    396240     13320.8
    396280     13322.5
    396320     13323.2
    396360       13325
    396400     13326.2
    396440     13327.1
    396480     13328.8
    396520     13330.3
    396560     13331.5
    396600     13333.3
    396640     13334.9
    396680     13335.8
    396720     13336.9
    396760     13338.4
    396800       13339
    396840     13340.5
    396880     13341.9
    396920     13343.3
    396960     13345.1
    397000     13346.5
    397040     13347.6
    397080     13349.3
    397120       13350
    397160     13351.9
    397200     13353.1
    397240       13354
    397280     13355.7
    397320     13357.1
    397360     13358.4
    397400     13360.2
    397440     13361.8
    397480     13362.7
    397520     13363.8
    397560     13365.3
    397600     13365.9
    397640     13367.4
    397680     13368.7
    397720     13370.1
    397760     13371.9
    397800     13373.3
    397840     13374.5
    397880     13376.2
    397920     13376.9
    397960     13378.7
    398000     13379.9
    398040     13380.8
    398080     13382.6
    398120       13384
    398160     13385.3
    398200       13387
    398240     13388.7
    398280     13389.5
    398320     13390.7
    398360     13392.2
    398400     13392.8
    398440     13394.3
    398480     13395.6
    398520       13397
    398560     13398.8
    398600     13400.2
    398640     13401.3
    398680       13403
    398720     13403.8
    398760     13405.6
    398800     13406.8
    398840     13407.7
    398880     13409.4
    398920     13410.8
    398960     13412.1
    399000     13413.9
    399040     13415.5
    399080     13416.4
    399120     13417.6
    399160       13419
    399200     13419.6
    399240     13421.1
    399280     13422.4
    399320     13423.9
    399360     13425.6
    399400     13427.1
    399440     13428.2
    399480     13429.9
    399520     13430.6
    399560     13432.4
    399600     13433.7
    399640     13434.6
    399680     13436.3
    399720     13437.7
    399760       13439
    399800     13440.8
    399840     13442.4
    399880     13443.3
    399920     13444.4
    399960     13445.9
    400000     13446.5
    400040       13448
    400080     13449.3
    400120     13450.7
    400160     13452.5
    400200       13454
    400240     13455.1
    400280     13456.8
    400320     13457.5
    400360     13459.3
    400400     13460.6
    400440     13461.5
    400480     13463.2
    400520     13464.6
    400560     13465.9
    400600     13467.7
    400640     13469.3
    400680     13470.2
    400720     13471.3
    400760     13472.8
    400800     13473.4
    400840     13474.9
    400880     13476.2
    400920     13477.6
    400960     13479.4
    401000     13480.9
    401040       13482
    401080     13483.7
    401120     13484.4
    401160     13486.2
    401200     13487.4
    401240     13488.4
    401280     13490.1
    401320     13491.5
    401360     13492.8
    401400     13494.6
    401440     13496.2
    401480       13497
    401520     13498.2
    401560     13499.7
    401600     13500.3
    401640     13501.8
    401680     13503.1
    401720     13504.5
    401760     13506.3
    401800     13507.8
    401840     13508.9
    401880     13510.6
    401920     13511.3
    401960     13513.1
    402000     13514.4
    402040     13515.3
    402080       13517
    402120     13518.4
    402160     13519.7
    402200     13521.5
    402240     13523.1
    402280       13524
    402320     13525.1
    402360     13526.6
    402400     13527.2
    402440     13528.7
    402480       13530
    402520     13531.4
    402560     13533.2
    402600     13534.7
    402640     13535.8
    402680     13537.5
    402720     13538.2
    402760     13540.1
    402800     13541.2
    402840     13542.2
    402880     13543.9
    402920     13545.3
    402960     13546.6
    403000     13548.4
    403040       13550
    403080     13550.9
    403120       13552
    403160     13553.5
    403200     13554.2
    403240     13555.6
    403280     13556.9
    403320     13558.3
    403360     13560.1
    403400     13561.6
    403440     13562.7
    403480     13564.4
    403520     13565.1
    403560     13566.9
    403600     13568.2
    403640     13569.1
    403680     13570.8
    403720     13572.2
    403760     13573.5
    403800     13575.3
    403840     13576.9
    403880     13577.8
    403920     13578.9
    403960     13580.5
    404000       13581
    404040     13582.5
    404080     13583.8
    404120     13585.2
    404160       13587
    404200     13588.5
    404240     13589.6
    404280     13591.3
    404320     13591.9
    404360     13593.8
    404400     13595.1
    404440     13595.9
    404480     13597.7
    404520       13599
    404560     13600.4
    404600     13602.2
    404640     13603.8
    404680     13604.6
    404720     13605.8
    404760     13607.3
    404800     13607.9
    404840     13609.4
    404880     13610.7
    404920     13612.1
    404960     13613.8
    405000     13615.3
    405040     13616.4
    405080     13618.1
    405120     13618.8
    405160     13620.7
    405200     13621.9
    405240     13622.8
    405280     13624.6
    405320     13625.9
    405360     13627.3
    405400     13629.1
    405440     13630.7
    405480     13631.5
    405520     13632.7
    405560     13634.2
    405600     13634.8
    405640     13636.3
    405680     13637.6
    405720       13639
    405760     13640.8
    405800     13642.2
    405840     13643.3
    405880       13645
    405920     13645.7
    405960     13647.6
    406000     13648.8
    406040     13649.7
    406080     13651.5
    406120     13652.9
    406160     13654.2
    406200       13656
    406240     13657.6
    406280     13658.4
    406320     13659.6
    406360     13661.2
    406400     13661.7
    406440     13663.2
    406480     13664.5
    406520     13665.9
    406560     13667.7
    406600     13669.1
    406640     13670.2
    406680       13672
    406720     13672.6
    406760     13674.5
    406800     13675.7
    406840     13676.6
    406880     13678.4
    406920     13679.8
    406960     13681.1
    407000     13682.9
    407040     13684.5
    407080     13685.4
    407120     13686.5
    407160     13688.1
    407200     13688.6
    407240     13690.1
    407280     13691.4
    407320     13692.8
    407360     13694.6
    407400       13696
    407440     13697.1
    407480     13698.9
    407520     13699.5
    407560     13701.4
    407600     13702.6
    407640     13703.5
    407680     13705.4
    407720     13706.7
    407760       13708
    407800     13709.8
    407840     13711.4
    407880     13712.3
    407920     13713.4
    407960       13715
    408000     13715.5
    408040       13717
    408080     13718.3
    408120     13719.7
    408160     13721.6
    408200       13723
    408240       13724
    408280     13725.8
    408320     13726.5
    408360     13728.3
    408400     13729.6
    408440     13730.5
    408480     13732.3
    408520     13733.6
    408560     13734.9
    408600     13736.7
    408640     13738.3
    408680     13739.2
    408720     13740.4
    408760     13741.9
    408800     13742.4
    408840     13743.9
    408880     13745.2
    408920     13746.6
    408960     13748.5
    409000     13749.9
    409040       13751
    409080     13752.8
    409120     13753.4
    409160     13755.2
    409200     13756.5
    409240     13757.4
    409280     13759.2
    409320     13760.5
    409360     13761.9
    409400     13763.7
    409440     13765.3
    409480     13766.1
    409520     13767.3
    409560     13768.9
    409600     13769.4
    409640     13770.9
    409680     13772.2
    409720     13773.6
    409760     13775.5
    409800     13776.9
    409840       13778
    409880     13779.7
    409920     13780.4
    409960     13782.2
    410000     13783.5
    410040     13784.4
    410080     13786.2
    410120     13787.5
    410160     13788.8
    410200     13790.7
    410240     13792.2
    410280     13793.1
    410320     13794.3
    410360     13795.9
    410400     13796.4
    410440     13797.9
    410480     13799.2
    410520     13800.6
    410560     13802.4
    410600     13803.9
    410640     13804.9
    410680     13806.7
    410720     13807.3
    410760     13809.2
    410800     13810.5
    410840     13811.3
    410880     13813.2
    410920     13814.4
    410960     13815.8
    411000     13817.6
    411040     13819.2
    411080     13820.1
    411120     13821.2
    411160     13822.8
    411200     13823.3
    411240     13824.9
    411280     13826.1
    411320     13827.6
    411360     13829.4
    411400     13830.8
    411440     13831.9
    411480     13833.7
    411520     13834.3
    411560     13836.1
    411600     13837.5
    411640     13838.4
    411680     13840.2
    411720     13841.4
    411760     13842.8
    411800     13844.6
    411840     13846.2
    411880     13847.1
    411920     13848.2
    411960     13849.8
    412000     13850.3
    412040     13851.8
    412080     13853.1
    412120     13854.6
    412160     13856.4
    412200     13857.8
    412240     13858.9
    412280     13860.7
    412320     13861.3
    412360     13863.1
    412400     13864.4
    412440     13865.3
    412480     13867.1
    412520     13868.4
    412560     13869.8
    412600     13871.6
    412640     13873.2
    412680     13874.1
    412720     13875.2
    412760     13876.8
    412800     13877.3
    412840     13878.8
    412880     13880.1
    412920     13881.5
    412960     13883.3
    413000     13884.8
    413040     13885.9
    413080     13887.6
    413120     13888.3
    413160     13890.1
    413200     13891.4
    413240     13892.3
    413280     13894.1
    413320     13895.4
    413360     13896.7
    413400     13898.6
    413440     13900.1
    413480       13901
    413520     13902.2
    413560     13903.7
    413600     13904.3
    413640     13905.8
    413680     13907.1
    413720     13908.5
    413760     13910.3
    413800     13911.7
    413840     13912.9
    413880     13914.6
    413920     13915.3
    413960     13917.1
    414000     13918.4
    414040     13919.2
    414080     13921.1
    414120     13922.3
    414160     13923.7
    414200     13925.6
    414240     13927.1
    414280       13928
    414320     13929.1
    414360     13930.7
    414400     13931.2
    414440     13932.8
    414480       13934
    414520     13935.4
    414560     13937.3
    414600     13938.7
    414640     13939.8
    414680     13941.5
    414720     13942.2
    414760       13944
    414800     13945.3
    414840     13946.2
    414880       13948
    414920     13949.3
    414960     13950.6
    415000     13952.5
    415040       13954
    415080     13954.9
    415120     13956.1
    415160     13957.6
    415200     13958.1
    415240     13959.7
    415280     13960.9
    415320     13962.4
    415360     13964.2
    415400     13965.6
    415440     13966.7
    415480     13968.4
    415520     13969.1
    415560     13970.9
    415600     13972.2
    415640     13973.1
    415680     13974.9
    415720     13976.2
    415760     13977.5
    415800     13979.4
    415840     13980.9
    415880     13981.8
    415920       13983
    415960     13984.5
    416000       13985
    416040     13986.6
    416080     13987.8
    416120     13989.3
    416160     13991.1
    416200     13992.5
    416240     13993.6
    416280     13995.3
    416320       13996
    416360     13997.8
    416400     13999.1
    416440       14000
    416480     14001.8
    416520     14003.1
    416560     14004.4
    416600     14006.3
    416640     14007.8
    416680     14008.7
    416720     14009.9
    416760     14011.4
    416800     14011.9
    416840     14013.5
    416880     14014.7
    416920     14016.2
    416960       14018
    417000     14019.4
    417040     14020.5
    417080     14022.2
    417120     14022.9
    417160     14024.7
    417200       14026
    417240     14026.9
    417280     14028.7
    417320       14030
    417360     14031.3
    417400     14033.2
    417440     14034.7
    417480     14035.6
    417520     14036.8
    417560     14038.3
    417600     14038.8
    417640     14040.4
    417680     14041.6
    417720     14043.1
    417760     14044.9
    417800     14046.3
    417840     14047.4
    417880     14049.1
    417920     14049.8
    417960     14051.6
    418000     14052.9
    418040     14053.7
    418080     14055.6
    418120     14056.8
    418160     14058.2
    418200     14060.1
    418240     14061.6
    418280     14062.5
    418320     14063.7
    418360     14065.2
    418400     14065.7
    418440     14067.3
    418480     14068.5
    418520       14070
    418560     14071.7
    418600     14073.2
    418640     14074.3
    418680       14076
    418720     14076.7
    418760     14078.5
    418800     14079.8
    418840     14080.6
    418880     14082.5
    418920     14083.7
    418960     14085.1
    419000       14087
    419040     14088.5
    419080     14089.4
    419120     14090.6
    419160     14092.1
    419200     14092.6
    419240     14094.2
    419280     14095.4
    419320     14096.9
    419360     14098.7
    419400     14100.1
    419440     14101.2
    419480     14102.9
    419520     14103.6
    419560     14105.4
    419600     14106.7
    419640     14107.5
    419680     14109.4
    419720     14110.6
    419760       14112
    419800     14113.9
    419840     14115.4
    419880     14116.3
    419920     14117.5
    419960       14119
    420000     14119.6
    420040     14121.1
    420080     14122.3
    420120     14123.8
    420160     14125.5
    420200       14127
    420240       14128
    420280     14129.8
    420320     14130.5
    420360     14132.3
    420400     14133.6
    420440     14134.4
    420480     14136.3
    420520     14137.5
    420560     14138.9
    420600     14140.8
    420640     14142.3
    420680     14143.2
    420720     14144.4
    420760     14145.9
    420800     14146.5
    420840       14148
    420880     14149.2
    420920     14150.7
    420960     14152.5
    421000     14153.9
    421040     14154.9
    421080     14156.7
    421120     14157.4
    421160     14159.2
    421200     14160.5
    421240     14161.3
    421280     14163.2
    421320     14164.4
    421360     14165.8
    421400     14167.7
    421440     14169.2
    421480     14170.1
    421520     14171.3
    421560     14172.8
    421600     14173.4
    421640     14174.9
    421680     14176.1
    421720     14177.6
    421760     14179.4
    421800     14180.8
    421840     14181.9
    421880     14183.6
    421920     14184.4
    421960     14186.2
    422000     14187.4
    422040     14188.3
    422080     14190.2
    422120     14191.3
    422160     14192.7
    422200     14194.7
    422240     14196.2
    422280     14197.1
    422320     14198.3
    422360     14199.8
    422400     14200.3
    422440     14201.9
    422480     14203.1
    422520     14204.5
    422560     14206.3
    422600     14207.8
    422640     14208.9
    422680     14210.6
    422720     14211.3
    422760     14213.1
    422800     14214.4
    422840     14215.2
    422880     14217.1
    422920     14218.3
    422960     14219.7
    423000     14221.7
    423040     14223.1
    423080       14224
    423120     14225.3
    423160     14226.7
    423200     14227.3
    423240     14228.8
    423280       14230
    423320     14231.5
    423360     14233.3
    423400     14234.8
    423440     14235.8
    423480     14237.5
    423520     14238.3
    423560     14240.1
    423600     14241.3
    423640     14242.2
    423680       14244
    423720     14245.3
    423760     14246.6
    423800     14248.6
    423840     14250.1
    423880       14251
    423920     14252.2
    423960     14253.7
    424000     14254.2
    424040     14255.8
    424080     14256.9
    424120     14258.4
    424160     14260.2
    424200     14261.7
    424240     14262.8
    424280     14264.5
    424320     14265.2
    424360       14267
    424400     14268.3
    424440     14269.2
    424480       14271
    424520     14272.2
    424560     14273.6
    424600     14275.6
    424640       14277
    424680     14277.9
    424720     14279.2
    424760     14280.6
    424800     14281.2
    424840     14282.6
    424880     14283.9
    424920     14285.4
    424960     14287.2
    425000     14288.6
    425040     14289.7
    425080     14291.4
    425120     14292.1
    425160     14293.9
    425200     14295.2
    425240     14296.1
    425280     14297.9
    425320     14299.1
    425360     14300.5
    425400     14302.5
    425440     14303.9
    425480     14304.8
    425520     14306.1
    425560     14307.5
    425600     14308.1
    425640     14309.5
    425680     14310.8
    425720     14312.2
    425760       14314
    425800     14315.5
    425840     14316.6
    425880     14318.3
    425920       14319
    425960     14320.8
    426000     14322.1
    426040       14323
    426080     14324.8
    426120     14326.1
    426160     14327.4
    426200     14329.4
    426240     14330.8
    426280     14331.7
    426320       14333
    426360     14334.4
    426400       14335
    426440     14336.4
    426480     14337.7
    426520     14339.2
    426560       14341
    426600     14342.4
    426640     14343.5
    426680     14345.2
    426720     14345.9
    426760     14347.7
    426800       14349
    426840     14349.8
    426880     14351.7
    426920       14353
    426960     14354.3
    427000     14356.3
    427040     14357.7
    427080     14358.6
    427120     14359.9
    427160     14361.3
    427200     14361.9
    427240     14363.3
    427280     14364.6
    427320       14366
    427360     14367.8
    427400     14369.3
    427440     14370.4
    427480       14372
    427520     14372.8
    427560     14374.6
    427600     14375.9
    427640     14376.7
    427680     14378.6
    427720     14379.9
    427760     14381.2
    427800     14383.2
    427840     14384.6
    427880     14385.5
    427920     14386.8
    427960     14388.2
    428000     14388.7
    428040     14390.2
    428080     14391.5
    428120     14392.9
    428160     14394.7
    428200     14396.2
    428240     14397.2
    428280     14398.9
    428320     14399.7
    428360     14401.5
    428400     14402.7
    428440     14403.6
    428480     14405.4
    428520     14406.7
    428560     14408.1
    428600       14410
    428640     14411.4
    428680     14412.4
    428720     14413.7
    428760     14415.1
    428800     14415.6
    428840     14417.1
    428880     14418.4
    428920     14419.8
    428960     14421.6
    429000       14423
    429040     14424.1
    429080     14425.8
    429120     14426.6
    429160     14428.4
    429200     14429.6
    429240     14430.5
    429280     14432.3
    429320     14433.6
    429360       14435
    429400     14436.9
    429440     14438.3
    429480     14439.3
    429520     14440.6
    429560       14442
    429600     14442.5
    429640       14444
    429680     14445.3
    429720     14446.7
    429760     14448.5
    429800     14449.9
    429840     14451.1
    429880     14452.7
    429920     14453.5
    429960     14455.3
    430000     14456.5
    430040     14457.4
    430080     14459.2
    430120     14460.5
    430160     14461.9
    430200     14463.8
    430240     14465.2
    430280     14466.2
    430320     14467.5
    430360     14468.9
    430400     14469.4
    430440     14470.9
    430480     14472.2
    430520     14473.6
    430560     14475.4
    430600     14476.9
    430640       14478
    430680     14479.6
    430720     14480.4
    430760     14482.2
    430800     14483.5
    430840     14484.4
    430880     14486.1
    430920     14487.5
    430960     14488.9
    431000     14490.8
    431040     14492.2
    431080     14493.1
    431120     14494.5
    431160     14495.8
    431200     14496.3
    431240     14497.8
    431280     14499.2
    431320     14500.5
    431360     14502.4
    431400     14503.8
    431440     14504.9
    431480     14506.6
    431520     14507.3
    431560     14509.2
    431600     14510.4
    431640     14511.3
    431680     14513.1
    431720     14514.4
    431760     14515.8
    431800     14517.8
    431840     14519.1
    431880       14520
    431920     14521.4
    431960     14522.7
    432000     14523.3
    432040     14524.8
    432080     14526.1
    432120     14527.5
    432160     14529.3
    432200     14530.7
    432240     14531.8
    432280     14533.5
    432320     14534.3
    432360     14536.1
    432400     14537.4
    432440     14538.3
    432480       14540
    432520     14541.3
    432560     14542.7
    432600     14544.7
    432640     14546.1
    432680       14547
    432720     14548.4
    432760     14549.7
    432800     14550.3
    432840     14551.7
    432880     14553.1
    432920     14554.4
    432960     14556.2
    433000     14557.7
    433040     14558.8
    433080     14560.5
    433120     14561.2
    433160     14563.1
    433200     14564.3
    433240     14565.2
    433280       14567
    433320     14568.3
    433360     14569.7
    433400     14571.7
    433440       14573
    433480     14573.9
    433520     14575.3
    433560     14576.6
    433600     14577.2
    433640     14578.7
    433680       14580
    433720     14581.4
    433760     14583.2
    433800     14584.6
    433840     14585.7
    433880     14587.4
    433920     14588.2
    433960       14590
    434000     14591.3
    434040     14592.2
    434080       14594
    434120     14595.2
    434160     14596.7
    434200     14598.6
    434240       14600
    434280     14600.8
    434320     14602.3
    434360     14603.6
    434400     14604.1
    434440     14605.6
    434480       14607
    434520     14608.3
    434560     14610.1
    434600     14611.5
    434640     14612.7
    434680     14614.3
    434720     14615.1
    434760     14616.9
    434800     14618.2
    434840     14619.1
    434880     14620.8
    434920     14622.1
    434960     14623.6
    435000     14625.5
    435040     14626.9
    435080     14627.7
    435120     14629.2
    435160     14630.5
    435200       14631
    435240     14632.5
    435280     14633.8
    435320     14635.2
    435360       14637
    435400     14638.5
    435440     14639.6
    435480     14641.3
    435520       14642
    435560     14643.9
    435600     14645.1
    435640     14646.1
    435680     14647.8
    435720     14649.1
    435760     14650.5
    435800     14652.5
    435840     14653.9
    435880     14654.7
    435920     14656.2
    435960     14657.4
    436000       14658
    436040     14659.5
    436080     14660.8
    436120     14662.1
    436160       14664
    436200     14665.5
    436240     14666.5
    436280     14668.2
    436320       14669
    436360     14670.8
    436400     14672.1
    436440       14673
    436480     14674.8
    436520     14676.1
    436560     14677.5
    436600     14679.4
    436640     14680.8
    436680     14681.6
    436720     14683.1
    436760     14684.4
    436800     14684.9
    436840     14686.5
    436880     14687.8
    436920     14689.1
    436960       14691
    437000     14692.5
    437040     14693.5
    437080     14695.2
    437120       14696
    437160     14697.8
    437200     14699.1
    437240       14700
    437280     14701.7
    437320       14703
    437360     14704.4
    437400     14706.4
    437440     14707.8
    437480     14708.6
    437520     14710.1
    437560     14711.4
    437600     14711.9
    437640     14713.4
    437680     14714.7
    437720     14716.1
    437760     14717.9
    437800     14719.4
    437840     14720.5
    437880     14722.1
    437920     14722.9
    437960     14724.7
    438000       14726
    438040     14726.9
    438080     14728.6
    438120       14730
    438160     14731.4
    438200     14733.3
    438240     14734.7
    438280     14735.5
    438320       14737
    438360     14738.3
    438400     14738.9
    438440     14740.4
    438480     14741.7
    438520       14743
    438560     14744.9
    438600     14746.4
    438640     14747.4
    438680     14749.1
    438720     14749.8
    438760     14751.7
    438800     14752.9
    438840     14753.9
    438880     14755.5
    438920     14756.9
    438960     14758.3
    439000     14760.2
    439040     14761.6
    439080     14762.4
    439120     14763.9
    439160     14765.2
    439200     14765.7
    439240     14767.2
    439280     14768.6
    439320     14769.9
    439360     14771.7
    439400     14773.2
    439440     14774.3
    439480     14775.9
    439520     14776.7
    439560     14778.6
    439600     14779.8
    439640     14780.8
    439680     14782.5
    439720     14783.8
    439760     14785.2
    439800     14787.1
    439840     14788.5
    439880     14789.3
    439920     14790.8
    439960     14792.1
    440000     14792.6
    440040     14794.1
    440080     14795.5
    440120     14796.7
    440160     14798.6
    440200     14800.1
    440240     14801.2
    440280     14802.8
    440320     14803.6
    440360     14805.4
    440400     14806.7
    440440     14807.7
    440480     14809.3
    440520     14810.7
    440560     14812.1
    440600       14814
    440640     14815.4
    440680     14816.2
    440720     14817.7
    440760       14819
    440800     14819.4
    440840       14821
    440880     14822.3
    440920     14823.6
    440960     14825.5
    441000       14827
    441040       14828
    441080     14829.7
    441120     14830.5
    441160     14832.3
    441200     14833.5
    441240     14834.5
    441280     14836.2
    441320     14837.5
    441360     14838.9
    441400     14840.9
    441440     14842.3
    441480     14843.1
    441520     14844.6
    441560     14845.8
    441600     14846.3
    441640     14847.9
    441680     14849.2
    441720     14850.5
    441760     14852.4
    441800     14853.9
    441840     14854.9
    441880     14856.6
    441920     14857.4
    441960     14859.2
    442000     14860.4
    442040     14861.4
    442080     14863.1
    442120     14864.4
    442160     14865.8
    442200     14867.8
    442240     14869.1
    442280       14870
    442320     14871.5
    442360     14872.7
    442400     14873.2
    442440     14874.8
    442480     14876.1
    442520     14877.4
    442560     14879.3
    442600     14880.7
    442640     14881.8
    442680     14883.5
    442720     14884.3
    442760     14886.1
    442800     14887.3
    442840     14888.3
    442880       14890
    442920     14891.3
    442960     14892.7
    443000     14894.7
    443040       14896
    443080     14896.8
    443120     14898.3
    443160     14899.6
    443200     14900.1
    443240     14901.7
    443280       14903
    443320     14904.3
    443360     14906.2
    443400     14907.6
    443440     14908.7
    443480     14910.4
    443520     14911.2
    443560       14913
    443600     14914.2
    443640     14915.2
    443680     14916.9
    443720     14918.2
    443760     14919.6
    443800     14921.6
    443840     14922.9
    443880     14923.8
    443920     14925.3
    443960     14926.5
    444000       14927
    444040     14928.6
    444080     14929.9
    444120     14931.2
    444160     14933.1
    444200     14934.5
    444240     14935.6
    444280     14937.3
    444320     14938.1
    444360     14939.9
    444400     14941.1
    444440     14942.2
    444480     14943.8
    444520     14945.1
    444560     14946.5
    444600     14948.5
    444640     14949.9
    444680     14950.7
    444720     14952.2
    444760     14953.4
    444800     14953.9
    444840     14955.6
    444880     14956.9
    444920     14958.1
    444960       14960
    445000     14961.5
    445040     14962.5
    445080     14964.3
    445120       14965
    445160     14966.8
    445200       14968
    445240     14969.1
    445280     14970.8
    445320       14972
    445360     14973.4
    445400     14975.4
    445440     14976.8
    445480     14977.6
    445520     14979.1
    445560     14980.3
    445600     14980.8
    445640     14982.5
    445680     14983.8
    445720     14985.1
    445760     14986.9
    445800     14988.4
    445840     14989.5
    445880     14991.2
    445920     14991.9
    445960     14993.7
    446000     14994.9
    446040       14996
    446080     14997.7
    446120       14999
    446160     15000.4
    446200     15002.4
    446240     15003.8
    446280     15004.5
    446320     15006.1
    446360     15007.2
    446400     15007.8
    446440     15009.5
    446480     15010.7
    446520       15012
    446560     15013.9
    446600     15015.3
    446640     15016.4
    446680     15018.1
    446720     15018.9
    446760     15020.7
    446800     15021.9
    446840       15023
    446880     15024.6
    446920     15025.9
    446960     15027.3
    447000     15029.3
    447040     15030.7
    447080     15031.4
    447120       15033
    447160     15034.2
    447200     15034.7
    447240     15036.4
    447280     15037.7
    447320     15038.9
    447360     15040.9
    447400     15042.2
    447440     15043.3
    447480       15045
    447520     15045.8
    447560     15047.6
    447600     15048.9
    447640       15050
    447680     15051.6
    447720     15052.8
    447760     15054.2
    447800     15056.3
    447840     15057.6
    447880     15058.4
    447920       15060
    447960     15061.1
    448000     15061.7
    448040     15063.3
    448080     15064.6
    448120     15065.9
    448160     15067.8
    448200     15069.2
    448240     15070.3
    448280       15072
    448320     15072.7
    448360     15074.6
    448400     15075.8
    448440     15076.9
    448480     15078.6
    448520     15079.7
    448560     15081.2
    448600     15083.2
    448640     15084.6
    448680     15085.3
    448720     15086.9
    448760     15088.1
    448800     15088.6
    448840     15090.2
    448880     15091.5
    448920     15092.8
    448960     15094.7
    449000     15096.1
    449040     15097.2
    449080     15098.9
    449120     15099.7
    449160     15101.5
    449200     15102.7
    449240     15103.8
    449280     15105.5
    449320     15106.7
    449360     15108.1
    449400     15110.1
    449440     15111.4
    449480     15112.2
    449520     15113.8
    449560       15115
    449600     15115.5
    449640     15117.2
    449680     15118.4
    449720     15119.7
    449760     15121.6
    449800       15123
    449840     15124.1
    449880     15125.9
    449920     15126.6
    449960     15128.4
    450000     15129.6
    450040     15130.7
    450080     15132.3
    450120     15133.6
    450160       15135
    450200       15137
    450240     15138.4
    450280     15139.2
    450320     15140.7
    450360     15141.9
    450400     15142.4
    450440     15144.1
    450480     15145.3
    450520     15146.6
    450560     15148.6
    450600     15149.9
    450640       15151
    450680     15152.8
    450720     15153.5
    450760     15155.3
    450800     15156.5
    450840     15157.6
    450880     15159.2
    450920     15160.5
    450960     15161.9
    451000     15163.9
    451040     15165.3
    451080       15166
    451120     15167.6
    451160     15168.8
    451200     15169.4
    451240       15171
    451280     15172.3
    451320     15173.6
    451360     15175.5
    451400     15176.9
    451440     15177.9
    451480     15179.7
    451520     15180.4
    451560     15182.2
    451600     15183.4
    451640     15184.5
    451680     15186.1
    451720     15187.4
    451760     15188.8
    451800     15190.8
    451840     15192.1
    451880     15192.9
    451920     15194.5
    451960     15195.7
    452000     15196.2
    452040     15197.9
    452080     15199.2
    452120     15200.4
    452160     15202.4
    452200     15203.8
    452240     15204.8
    452280     15206.6
    452320     15207.3
    452360     15209.1
    452400     15210.3
    452440     15211.4
    452480       15213
    452520     15214.3
    452560     15215.7
    452600     15217.7
    452640       15219
    452680     15219.8
    452720     15221.4
    452760     15222.6
    452800     15223.1
    452840     15224.8
    452880     15226.1
    452920     15227.4
    452960     15229.3
    453000     15230.7
    453040     15231.7
    453080     15233.5
    453120     15234.2
    453160       15236
    453200     15237.2
    453240     15238.3
    453280       15240
    453320     15241.2
    453360     15242.7
    453400     15244.7
    453440       15246
    453480     15246.7
    453520     15248.4
    453560     15249.5
    453600       15250
    453640     15251.8
    453680       15253
    453720     15254.3
    453760     15256.2
    453800     15257.6
    453840     15258.6
    453880     15260.4
    453920     15261.1
    453960       15263
    454000     15264.2
    454040     15265.3
    454080     15266.9
    454120     15268.1
    454160     15269.6
    454200     15271.6
    454240     15272.9
    454280     15273.7
    454320     15275.3
    454360     15276.5
    454400       15277
    454440     15278.7
    454480     15279.9
    454520     15281.2
    454560     15283.1
    454600     15284.6
    454640     15285.5
    454680     15287.3
    454720       15288
    454760     15289.8
    454800     15291.1
    454840     15292.2
    454880     15293.8
    454920       15295
    454960     15296.5
    455000     15298.5
    455040     15299.8
    455080     15300.6
    455120     15302.2
    455160     15303.4
    455200     15303.9
    455240     15305.6
    455280     15306.8
    455320     15308.1
    455360     15309.9
    455400     15311.4
    455440     15312.4
    455480     15314.2
    455520     15314.9
    455560     15316.7
    455600     15317.9
    455640       15319
    455680     15320.7
    455720     15321.8
    455760     15323.4
    455800     15325.4
    455840     15326.7
    455880     15327.4
    455920       15329
    455960     15330.2
    456000     15330.7
    456040     15332.4
    456080     15333.7
    456120     15334.9
    456160     15336.8
    456200     15338.3
    456240     15339.2
    456280       15341
    456320     15341.7
    456360     15343.5
    456400     15344.8
    456440     15345.9
    456480     15347.5
    456520     15348.7
    456560     15350.2
    456600     15352.2
    456640     15353.5
    456680     15354.2
    456720     15355.8
    456760     15357.1
    456800     15357.6
    456840     15359.2
    456880     15360.5
    456920     15361.7
    456960     15363.6
    457000     15365.1
    457040       15366
    457080     15367.8
    457120     15368.6
    457160     15370.4
    457200     15371.5
    457240     15372.7
    457280     15374.3
    457320     15375.5
    457360       15377
    457400       15379
    457440     15380.3
    457480       15381
    457520     15382.6
    457560     15383.9
    457600     15384.3
    457640       15386
    457680     15387.3
    457720     15388.5
    457760     15390.4
    457800     15391.9
    457840     15392.8
    457880     15394.6
    457920     15395.3
    457960     15397.1
    458000     15398.4
    458040     15399.5
    458080     15401.1
    458120     15402.3
    458160     15403.8
    458200     15405.8
    458240     15407.1
    458280     15407.8
    458320     15409.4
    458360     15410.7
    458400     15411.2
    458440     15412.8
    458480     15414.1
    458520     15415.3
    458560     15417.2
    458600     15418.7
    458640     15419.6
    458680     15421.4
    458720     15422.1
    458760     15423.9
    458800     15425.2
    458840     15426.3
    458880     15427.9
    458920     15429.1
    458960     15430.6
    459000     15432.6
    459040     15433.9
    459080     15434.6
    459120     15436.2
    459160     15437.6
    459200       15438
    459240     15439.6
    459280     15440.9
    459320     15442.1
    459360       15444
    459400     15445.5
    459440     15446.4
    459480     15448.2
    459520     15448.9
    459560     15450.7
    459600       15452
    459640     15453.1
    459680     15454.7
    459720     15455.9
    459760     15457.4
    459800     15459.4
    459840     15460.8
    459880     15461.4
    459920     15463.1
    459960     15464.4
    460000     15464.8
    460040     15466.5
    460080     15467.7
    460120       15469
    460160     15470.9
    460200     15472.3
    460240     15473.2
    460280       15475
    460320     15475.7
    460360     15477.6
    460400     15478.8
    460440       15480
    460480     15481.6
    460520     15482.8
    460560     15484.3
    460600     15486.3
    460640     15487.6
    460680     15488.3
    460720     15489.9
    460760     15491.2
    460800     15491.6
    460840     15493.3
    460880     15494.5
    460920     15495.8
    460960     15497.7
    461000     15499.1
    461040       15500
    461080     15501.9
    461120     15502.5
    461160     15504.4
    461200     15505.6
    461240     15506.8
    461280     15508.4
    461320     15509.6
    461360     15511.1
    461400       15513
    461440     15514.4
    461480     15515.1
    461520     15516.7
    461560       15518
    461600     15518.5
    461640     15520.1
    461680     15521.3
    461720     15522.6
    461760     15524.5
    461800     15525.9
    461840     15526.8
    461880     15528.7
    461920     15529.4
    461960     15531.2
    462000     15532.4
    462040     15533.6
    462080     15535.1
    462120     15536.4
    462160     15537.9
    462200     15539.8
    462240     15541.2
    462280     15541.9
    462320     15543.5
    462360     15544.8
    462400     15545.3
    462440     15546.9
    462480     15548.1
    462520     15549.4
    462560     15551.3
    462600     15552.7
    462640     15553.6
    462680     15555.4
    462720     15556.1
    462760       15558
    462800     15559.2
    462840     15560.3
    462880     15561.9
    462920     15563.2
    462960     15564.6
    463000     15566.6
    463040     15567.9
    463080     15568.7
    463120     15570.2
    463160     15571.5
    463200       15572
    463240     15573.6
    463280     15574.9
    463320     15576.2
    463360     15578.1
    463400     15579.5
    463440     15580.4
    463480     15582.2
    463520     15582.9
    463560     15584.8
    463600     15585.9
    463640     15587.1
    463680     15588.7
    463720       15590
    463760     15591.5
    463800     15593.4
    463840     15594.7
    463880     15595.4
    463920     15597.1
    463960     15598.3
    464000     15598.8
    464040     15600.4
    464080     15601.7
    464120       15603
    464160     15604.9
    464200     15606.4
    464240     15607.2
    464280       15609
    464320     15609.8
    464360     15611.6
    464400     15612.7
    464440     15613.9
    464480     15615.5
    464520     15616.8
    464560     15618.3
    464600     15620.2
    464640     15621.6
    464680     15622.3
    464720     15623.9
    464760     15625.1
    464800     15625.6
    464840     15627.2
    464880     15628.5
    464920     15629.8
    464960     15631.7
    465000     15633.2
    465040       15634
    465080     15635.8
    465120     15636.6
    465160     15638.4
    465200     15639.5
    465240     15640.7
    465280     15642.3
    465320     15643.6
    465360     15645.1
    465400       15647
    465440     15648.4
    465480     15649.1
    465520     15650.7
    465560     15651.9
    465600     15652.5
    465640       15654
    465680     15655.3
    465720     15656.6
    465760     15658.5
    465800     15659.9
    465840     15660.8
    465880     15662.6
    465920     15663.3
    465960     15665.2
    466000     15666.3
    466040     15667.5
    466080     15669.1
    466120     15670.4
    466160     15671.8
    466200     15673.8
    466240     15675.1
    466280     15675.8
    466320     15677.4
    466360     15678.7
    466400     15679.2
    466440     15680.8
    466480     15682.1
    466520     15683.3
    466560     15685.3
    466600     15686.7
    466640     15687.5
    466680     15689.3
    466720     15690.1
    466760     15691.9
    466800       15693
    466840     15694.2
    466880     15695.9
    466920     15697.1
    466960     15698.5
    467000     15700.5
    467040     15701.8
    467080     15702.5
    467120     15704.1
    467160     15705.4
    467200     15705.9
    467240     15707.5
    467280     15708.8
    467320     15710.1
    467360       15712
    467400     15713.4
    467440     15714.3
    467480     15716.1
    467520     15716.8
    467560     15718.7
    467600     15719.8
    467640       15721
    467680     15722.6
    467720     15723.9
    467760     15725.3
    467800     15727.3
    467840     15728.5
    467880     15729.3
    467920     15730.8
    467960     15732.2
    468000     15732.7
    468040     15734.3
    468080     15735.6
    468120     15736.9
    468160     15738.8
    468200     15740.2
    468240       15741
    468280     15742.8
    468320     15743.5
    468360     15745.4
    468400     15746.5
    468440     15747.7
    468480     15749.4
    468520     15750.6
    468560       15752
    468600       15754
    468640     15755.3
    468680       15756
    468720     15757.5
    468760     15758.9
    468800     15759.4
    468840       15761
    468880     15762.3
    468920     15763.6
    468960     15765.5
    469000       15767
    469040     15767.8
    469080     15769.6
    469120     15770.3
    469160     15772.2
    469200     15773.3
    469240     15774.4
    469280     15776.1
    469320     15777.3
    469360     15778.8
    469400     15780.8
    469440       15782
    469480     15782.7
    469520     15784.3
    469560     15785.7
    469600     15786.2
    469640     15787.8
    469680       15789
    469720     15790.4
    469760     15792.3
    469800     15793.7
    469840     15794.5
    469880     15796.3
    469920       15797
    469960     15798.9
    470000       15800
    470040     15801.2
    470080     15802.9
    470120     15804.1
    470160     15805.5
    470200     15807.5
    470240     15808.8
    470280     15809.5
    470320     15811.1
    470360     15812.4
    470400     15812.9
    470440     15814.5
    470480     15815.8
    470520     15817.1
    470560     15819.1
    470600     15820.4
    470640     15821.3
    470680     15823.1
    470720     15823.7
    470760     15825.7
    470800     15826.7
    470840     15827.9
    470880     15829.6
    470920     15830.8
    470960     15832.3
    471000     15834.3
    471040     15835.6
    471080     15836.2
    471120     15837.8
    471160     15839.2
    471200     15839.7
    471240     15841.3
    471280     15842.6
    471320     15843.9
    471360     15845.8
    471400     15847.2
    471440       15848
    471480     15849.9
    471520     15850.5
    471560     15852.4
    471600     15853.5
    471640     15854.7
    471680     15856.4
    471720     15857.6
    471760       15859
    471800       15861
    471840     15862.3
    471880       15863
    471920     15864.6
    471960       15866
    472000     15866.4
    472040       15868
    472080     15869.3
    472120     15870.6
    472160     15872.5
    472200       15874
    472240     15874.8
    472280     15876.6
    472320     15877.3
    472360     15879.2
    472400     15880.2
    472440     15881.4
    472480     15883.2
    472520     15884.4
    472560     15885.8
    472600     15887.7
    472640     15889.1
    472680     15889.8
    472720     15891.3
    472760     15892.7
    472800     15893.2
    472840     15894.8
    472880       15896
    472920     15897.3
    472960     15899.3
    473000     15900.7
    473040     15901.5
    473080     15903.3
    473120       15904
    473160     15905.9
    473200     15906.9
    473240     15908.1
    473280     15909.8
    473320     15911.1
    473360     15912.5
    473400     15914.4
    473440     15915.8
    473480     15916.5
    473520       15918
    473560     15919.4
    473600     15919.9
    473640     15921.4
    473680     15922.7
    473720       15924
    473760     15925.9
    473800     15927.4
    473840     15928.2
    473880       15930
    473920     15930.7
    473960     15932.6
    474000     15933.6
    474040     15934.8
    474080     15936.6
    474120     15937.8
    474160     15939.1
    474200     15941.1
    474240     15942.5
    474280     15943.1
    474320     15944.7
    474360       15946
    474400     15946.5
    474440     15948.1
    474480     15949.4
    474520     15950.8
    474560     15952.7
    474600       15954
    474640     15954.9
    474680     15956.7
    474720     15957.4
    474760     15959.3
    474800     15960.3
    474840     15961.6
    474880     15963.3
    474920     15964.5
    474960     15965.9
    475000     15967.8
    475040     15969.2
    475080     15969.8
    475120     15971.4
    475160     15972.7
    475200     15973.2
    475240     15974.8
    475280     15976.1
    475320     15977.5
    475360     15979.3
    475400     15980.7
    475440     15981.6
    475480     15983.5
    475520     15984.1
    475560       15986
    475600       15987
    475640     15988.3
    475680       15990
    475720     15991.2
    475760     15992.6
    475800     15994.5
    475840     15995.8
    475880     15996.5
    475920     15998.1
    475960     15999.4
    476000     15999.9
    476040     16001.6
    476080     16002.8
    476120     16004.1
    476160       16006
    476200     16007.4
    476240     16008.3
    476280     16010.2
    476320     16010.8
    476360     16012.6
    476400     16013.7
    476440       16015
    476480     16016.7
    476520     16017.9
    476560     16019.3
    476600     16021.2
    476640     16022.5
    476680     16023.2
    476720     16024.7
    476760     16026.1
    476800     16026.6
    476840     16028.2
    476880     16029.5
    476920     16030.8
    476960     16032.7
    477000     16034.1
    477040       16035
    477080     16036.8
    477120     16037.4
    477160     16039.3
    477200     16040.4
    477240     16041.6
    477280     16043.3
    477320     16044.5
    477360     16045.9
    477400     16047.8
    477440     16049.1
    477480     16049.8
    477520     16051.4
    477560     16052.7
    477600     16053.2
    477640     16054.9
    477680     16056.1
    477720     16057.5
    477760     16059.4
    477800     16060.8
    477840     16061.7
    477880     16063.5
    477920     16064.1
    477960     16065.9
    478000       16067
    478040     16068.3
    478080       16070
    478120     16071.1
    478160     16072.6
    478200     16074.5
    478240     16075.8
    478280     16076.5
    478320       16078
    478360     16079.4
    478400     16079.9
    478440     16081.6
    478480     16082.8
    478520     16084.2
    478560     16086.1
    478600     16087.5
    478640     16088.3
    478680     16090.2
    478720     16090.8
    478760     16092.6
    478800     16093.8
    478840       16095
    478880     16096.6
    478920     16097.8
    478960     16099.3
    479000     16101.2
    479040     16102.5
    479080     16103.2
    479120     16104.7
    479160     16106.1
    479200     16106.6
    479240     16108.2
    479280     16109.5
    479320     16110.9
    479360     16112.7
    479400     16114.1
    479440       16115
    479480     16116.9
    479520     16117.5
    479560     16119.3
    479600     16120.4
    479640     16121.6
    479680     16123.3
    479720     16124.5
    479760       16126
    479800     16127.9
    479840     16129.3
    479880     16129.8
    479920     16131.4
    479960     16132.8
    480000     16133.3
    480040       16135
    480080     16136.3
    480120     16137.6
    480160     16139.5
    480200     16140.9
    480240     16141.7
    480280     16143.7
    480320     16144.2
    480360     16146.1
    480400     16147.2
    480440     16148.4
    480480     16150.1
    480520     16151.3
    480560     16152.8
    480600     16154.7
    480640       16156
    480680     16156.6
    480720     16158.1
    480760     16159.6
    480800     16160.1
    480840     16161.7
    480880       16163
    480920     16164.4
    480960     16166.3
    481000     16167.7
    481040     16168.5
    481080     16170.4
    481120       16171
    481160     16172.9
    481200       16174
    481240     16175.1
    481280     16176.9
    481320     16178.1
    481360     16179.6
    481400     16181.5
    481440     16182.8
    481480     16183.4
    481520     16184.9
    481560     16186.4
    481600     16186.8
    481640     16188.5
    481680     16189.8
    481720     16191.2
    481760       16193
    481800     16194.5
    481840     16195.3
    481880     16197.2
    481920     16197.8
    481960     16199.7
    482000     16200.8
    482040     16201.9
    482080     16203.7
    482120     16204.9
    482160     16206.4
    482200     16208.3
    482240     16209.6
    482280     16210.2
    482320     16211.7
    482360     16213.1
    482400     16213.6
    482440     16215.3
    482480     16216.6
    482520       16218
    482560     16219.8
    482600     16221.3
    482640     16222.1
    482680       16224
    482720     16224.6
    482760     16226.5
    482800     16227.6
    482840     16228.7
    482880     16230.5
    482920     16231.6
    482960     16233.2
    483000       16235
    483040     16236.4
    483080     16236.9
    483120     16238.5
    483160     16239.9
    483200     16240.4
    483240     16242.1
    483280     16243.4
    483320     16244.7
    483360     16246.6
    483400     16248.1
    483440     16248.9
    483480     16250.8
    483520     16251.4
    483560     16253.3
    483600     16254.4
    483640     16255.5
    483680     16257.2
    483720     16258.4
    483760     16259.9
    483800     16261.8
    483840     16263.2
    483880     16263.7
    483920     16265.3
    483960     16266.7
    484000     16267.2
    484040     16268.8
    484080     16270.1
    484120     16271.4
    484160     16273.3
    484200     16274.8
    484240     16275.6
    484280     16277.5
    484320     16278.2
    484360       16280
    484400     16281.2
    484440     16282.2
    484480       16284
    484520     16285.2
    484560     16286.7
    484600     16288.6
    484640       16290
    484680     16290.5
    484720     16292.1
    484760     16293.4
    484800     16293.9
    484840     16295.6
    484880     16296.9
    484920     16298.2
    484960     16300.1
    485000     16301.5
    485040     16302.4
    485080     16304.3
    485120     16304.9
    485160     16306.8
    485200     16307.9
    485240       16309
    485280     16310.8
    485320     16311.9
    485360     16313.5
    485400     16315.3
    485440     16316.7
    485480     16317.2
    485520     16318.8
    485560     16320.2
    485600     16320.7
    485640     16322.4
    485680     16323.6
    485720       16325
    485760     16326.8
    485800     16328.4
    485840     16329.2
    485880     16331.1
    485920     16331.7
    485960     16333.6
    486000     16334.7
    486040     16335.8
    486080     16337.6
    486120     16338.7
    486160     16340.3
    486200     16342.1
    486240     16343.5
    486280       16344
    486320     16345.5
    486360     16346.9
    486400     16347.4
    486440     16349.1
    486480     16350.4
    486520     16351.8
    486560     16353.6
    486600     16355.1
    486640     16355.9
    486680     16357.8
    486720     16358.4
    486760     16360.3
    486800     16361.4
    486840     16362.5
    486880     16364.3
    486920     16365.5
    486960       16367
    487000     16368.8
    487040     16370.2
    487080     16370.8
    487120     16372.3
    487160     16373.7
    487200     16374.2
    487240     16375.8
    487280     16377.1
    487320     16378.5
    487360     16380.4
    487400     16381.8
    487440     16382.7
    487480     16384.6
    487520     16385.2
    487560       16387
    487600     16388.2
    487640     16389.3
    487680       16391
    487720     16392.2
    487760     16393.8
    487800     16395.6
    487840       16397
    487880     16397.6
    487920       16399
    487960     16400.4
    488000       16401
    488040     16402.6
    488080       16404
    488120     16405.3
    488160     16407.1
    488200     16408.5
    488240     16409.4
    488280     16411.3
    488320       16412
    488360     16413.8
    488400     16414.9
    488440       16416
    488480     16417.8
    488520     16418.9
    488560     16420.6
    488600     16422.3
    488640     16423.7
    488680     16424.3
    488720     16425.8
    488760     16427.2
    488800     16427.7
    488840     16429.4
    488880     16430.7
    488920     16432.1
    488960     16433.9
    489000     16435.3
    489040     16436.2
    489080     16438.1
    489120     16438.7
    489160     16440.5
    489200     16441.7
    489240     16442.8
    489280     16444.6
    489320     16445.7
    489360     16447.4
    489400     16449.1
    489440     16450.5
    489480     16451.1
    489520     16452.5
    489560       16454
    489600     16454.5
    489640     16456.1
    489680     16457.4
    489720     16458.8
    489760     16460.7
    489800       16462
    489840       16463
    489880     16464.8
    489920     16465.5
    489960     16467.3
    490000     16468.4
    490040     16469.5
    490080     16471.3
    490120     16472.4
    490160     16474.1
    490200     16475.8
    490240     16477.2
    490280     16477.8
    490320     16479.2
    490360     16480.7
    490400     16481.2
    490440     16482.8
    490480     16484.1
    490520     16485.5
    490560     16487.4
    490600     16488.7
    490640     16489.6
    490680     16491.5
    490720     16492.2
    490760     16493.9
    490800     16495.1
    490840     16496.2
    490880       16498
    490920       16499
    490960     16500.8
    491000     16502.5
    491040     16503.9
    491080     16504.4
    491120     16505.9
    491160     16507.3
    491200     16507.8
    491240     16509.5
    491280     16510.8
    491320     16512.1
    491360       16514
    491400     16515.4
    491440     16516.3
    491480     16518.2
    491520     16518.8
    491560     16520.6
    491600     16521.7
    491640     16522.9
    491680     16524.6
    491720     16525.7
    491760     16527.4
    491800     16529.1
    491840     16530.5
    491880     16531.1
    491920     16532.5
    491960     16533.9
    492000     16534.4
    492040     16536.1
    492080     16537.4
    492120     16538.7
    492160     16540.6
    492200       16542
    492240     16542.9
    492280     16544.8
    492320     16545.4
    492360     16547.2
    492400     16548.3
    492440     16549.5
    492480     16551.2
    492520     16552.3
    492560       16554
    492600     16555.7
    492640     16557.2
    492680     16557.7
    492720     16559.1
    492760     16560.6
    492800     16561.1
    492840     16562.7
    492880       16564
    492920     16565.4
    492960     16567.2
    493000     16568.6
    493040     16569.4
    493080     16571.3
    493120       16572
    493160     16573.8
    493200     16574.9
    493240     16576.1
    493280     16577.9
    493320       16579
    493360     16580.6
    493400     16582.4
    493440     16583.8
    493480     16584.3
    493520     16585.7
    493560     16587.2
    493600     16587.7
    493640     16589.3
    493680     16590.6
    493720       16592
    493760     16593.8
    493800     16595.2
    493840     16596.1
    493880       16598
    493920     16598.6
    493960     16600.5
    494000     16601.5
    494040     16602.7
    494080     16604.5
    494120     16605.6
    494160     16607.2
    494200       16609
    494240     16610.4
    494280       16611
    494320     16612.3
    494360     16613.8
    494400     16614.4
    494440     16615.9
    494480     16617.3
    494520     16618.6
    494560     16620.5
    494600     16621.8
    494640     16622.8
    494680     16624.7
    494720     16625.3
    494760     16627.2
    494800     16628.2
    494840     16629.5
    494880     16631.2
    494920     16632.3
    494960     16633.9
    495000     16635.7
    495040     16637.1
    495080     16637.7
    495120       16639
    495160     16640.6
    495200     16641.1
    495240     16642.7
    495280       16644
    495320     16645.4
    495360     16647.2
    495400     16648.5
    495440     16649.5
    495480     16651.4
    495520       16652
    495560     16653.9
    495600     16654.9
    495640     16656.2
    495680     16657.9
    495720       16659
    495760     16660.7
    495800     16662.4
    495840     16663.8
    495880     16664.4
    495920     16665.7
    495960     16667.2
    496000     16667.8
    496040     16669.4
    496080     16670.7
    496120       16672
    496160     16673.9
    496200     16675.2
    496240     16676.1
    496280       16678
    496320     16678.7
    496360     16680.6
    496400     16681.7
    496440     16682.9
    496480     16684.6
    496520     16685.7
    496560     16687.4
    496600     16689.1
    496640     16690.5
    496680     16691.1
    496720     16692.4
    496760     16693.9
    496800     16694.4
    496840     16696.1
    496880     16697.4
    496920     16698.7
    496960     16700.6
    497000     16701.9
    497040     16702.9
    497080     16704.8
    497120     16705.5
    497160     16707.3
    497200     16708.4
    497240     16709.6
    497280     16711.3
    497320     16712.5
    497360     16714.1
    497400     16715.9
    497440     16717.2
    497480     16717.9
    497520     16719.2
    497560     16720.7
    497600     16721.2
    497640     16722.9
    497680     16724.1
    497720     16725.5
    497760     16727.3
    497800     16728.7
    497840     16729.6
    497880     16731.5
    497920     16732.2
    497960       16734
    498000     16735.1
    498040     16736.3
    498080       16738
    498120     16739.2
    498160     16740.8
    498200     16742.6
    498240     16743.9
    498280     16744.6
    498320     16745.9
    498360     16747.4
    498400     16747.9
    498440     16749.5
    498480     16750.8
    498520     16752.2
    498560     16753.9
    498600     16755.4
    498640     16756.3
    498680     16758.2
    498720     16758.8
    498760     16760.7
    498800     16761.8
    498840       16763
    498880     16764.7
    498920     16765.8
    498960     16767.5
    499000     16769.3
    499040     16770.5
    499080     16771.2
    499120     16772.6
    499160     16774.1
    499200     16774.5
    499240     16776.2
    499280     16777.5
    499320     16778.8
    499360     16780.6
    499400       16782
    499440       16783
    499480     16784.8
    499520     16785.5
    499560     16787.3
    499600     16788.5
    499640     16789.7
    499680     16791.3
    499720     16792.5
    499760     16794.2
    499800     16795.9
    499840     16797.2
    499880     16797.9
    499920     16799.2
    499960     16800.7
    500000     16801.2
    500040     16802.8
    500080     16804.2
    500120     16805.4
    500160     16807.3
    500200     16808.7
    500240     16809.6
    500280     16811.4
    500320     16812.2
    500360     16813.9
    500400     16815.1
    500440     16816.3
    500480       16818
    500520     16819.1
    500560     16820.8
    500600     16822.6
    500640     16823.8
    500680     16824.5
    500720     16825.9
    500760     16827.3
    500800     16827.8
    500840     16829.5
    500880     16830.8
    500920     16832.1
    500960     16833.9
    501000     16835.3
    501040     16836.3
    501080     16838.1
    501120     16838.8
    501160     16840.6
    501200     16841.8
    501240       16843
    501280     16844.6
    501320     16845.7
    501360     16847.4
    501400     16849.2
    501440     16850.5
    501480     16851.2
    501520     16852.5
    501560       16854
    501600     16854.4
    501640     16856.2
    501680     16857.4
    501720     16858.8
    501760     16860.6
    501800       16862
    501840       16863
    501880     16864.8
    501920     16865.5
    501960     16867.3
    502000     16868.4
    502040     16869.7
    502080     16871.3
    502120     16872.4
    502160     16874.1
    502200     16875.9
    502240     16877.2
    502280     16877.9
    502320     16879.2
    502360     16880.7
    502400     16881.2
    502440     16882.9
    502480     16884.2
    502520     16885.5
    502560     16887.4
    502600     16888.8
    502640     16889.7
    502680     16891.6
    502720     16892.3
    502760       16894
    502800     16895.2
    502840     16896.4
    502880     16898.1
    502920     16899.2
    502960     16900.9
    503000     16902.7
    503040     16903.9
    503080     16904.6
    503120       16906
    503160     16907.5
    503200     16907.9
    503240     16909.7
    503280       16911
    503320     16912.3
    503360     16914.2
    503400     16915.5
    503440     16916.4
    503480     16918.3
    503520       16919
    503560     16920.8
    503600     16921.9
    503640     16923.2
    503680     16924.8
    503720     16925.9
    503760     16927.6
    503800     16929.4
    503840     16930.7
    503880     16931.4
    503920     16932.7
    503960     16934.2
    504000     16934.7
    504040     16936.5
    504080     16937.7
    504120     16939.1
    504160     16940.9
    504200     16942.3
    504240     16943.3
    504280     16945.2
    504320     16945.9
    504360     16947.5
    504400     16948.7
    504440       16950
    504480     16951.6
    504520     16952.7
    504560     16954.4
    504600     16956.2
    504640     16957.5
    504680     16958.2
    504720     16959.5
    504760       16961
    504800     16961.4
    504840     16963.3
    504880     16964.5
    504920     16965.9
    504960     16967.7
    505000     16969.1
    505040     16970.1
    505080       16972
    505120     16972.6
    505160     16974.4
    505200     16975.6
    505240     16976.8
    505280     16978.4
    505320     16979.5
    505360     16981.2
    505400       16983
    505440     16984.3
    505480       16985
    505520     16986.3
    505560     16987.8
    505600     16988.3
    505640     16990.1
    505680     16991.3
    505720     16992.7
    505760     16994.5
    505800     16995.9
    505840     16996.8
    505880     16998.8
    505920     16999.4
    505960     17001.2
    506000     17002.3
    506040     17003.6
    506080     17005.2
    506120     17006.3
    506160       17008
    506200     17009.8
    506240       17011
    506280     17011.7
    506320     17013.1
    506360     17014.6
    506400       17015
    506440     17016.9
    506480     17018.1
    506520     17019.5
    506560     17021.3
    506600     17022.6
    506640     17023.6
    506680     17025.5
    506720     17026.2
    506760       17028
    506800     17029.1
    506840     17030.3
    506880       17032
    506920     17033.1
    506960     17034.7
    507000     17036.6
    507040     17037.8
    507080     17038.5
    507120     17039.9
    507160     17041.3
    507200     17041.8
    507240     17043.7
    507280     17044.8
    507320     17046.2
    507360       17048
    507400     17049.4
    507440     17050.3
    507480     17052.3
    507520     17052.9
    507560     17054.7
    507600     17055.8
    507640       17057
    507680     17058.7
    507720     17059.7
    507760     17061.4
    507800     17063.3
    507840     17064.5
    507880     17065.2
    507920     17066.6
    507960       17068
    508000     17068.5
    508040     17070.4
    508080     17071.5
    508120     17072.9
    508160     17074.8
    508200       17076
    508240       17077
    508280       17079
    508320     17079.6
    508360     17081.4
    508400     17082.6
    508440     17083.7
    508480     17085.4
    508520     17086.5
    508560     17088.2
    508600       17090
    508640     17091.2
    508680     17091.8
    508720     17093.3
    508760     17094.7
    508800     17095.2
    508840     17097.1
    508880     17098.3
    508920     17099.6
    508960     17101.5
    509000     17102.8
    509040     17103.7
    509080     17105.7
    509120     17106.4
    509160     17108.1
    509200     17109.3
    509240     17110.5
    509280     17112.1
    509320     17113.2
    509360     17114.9
    509400     17116.7
    509440     17117.9
    509480     17118.6
    509520       17120
    509560     17121.4
    509600     17121.9
    509640     17123.8
    509680       17125
    509720     17126.3
    509760     17128.1
    509800     17129.5
    509840     17130.4
    509880     17132.4
    509920     17133.1
    509960     17134.8
    510000       17136
    510040     17137.2
    510080     17138.8
    510120     17139.9
    510160     17141.6
    510200     17143.4
    510240     17144.6
    510280     17145.3
    510320     17146.7
    510360     17148.1
    510400     17148.6
    510440     17150.5
    510480     17151.7
    510520       17153
    510560     17154.8
    510600     17156.2
    510640     17157.1
    510680     17159.1
    510720     17159.8
    510760     17161.5
    510800     17162.7
    510840     17163.9
    510880     17165.5
    510920     17166.7
    510960     17168.2
    511000     17170.2
    511040     17171.3
    511080       17172
    511120     17173.4
    511160     17174.9
    511200     17175.3
    511240     17177.2
    511280     17178.5
    511320     17179.7
    511360     17181.6
    511400     17182.9
    511440     17183.9
    511480     17185.8
    511520     17186.5
    511560     17188.2
    511600     17189.4
    511640     17190.6
    511680     17192.3
    511720     17193.4
    511760       17195
    511800     17196.9
    511840       17198
    511880     17198.8
    511920     17200.1
    511960     17201.6
    512000       17202
    512040     17203.9
    512080     17205.2
    512120     17206.5
    512160     17208.3
    512200     17209.7
    512240     17210.6
    512280     17212.6
    512320     17213.3
    512360     17214.9
    512400     17216.1
    512440     17217.3
    512480       17219
    512520     17220.1
    512560     17221.7
    512600     17223.6
    512640     17224.8
    512680     17225.5
    512720     17226.9
    512760     17228.4
    512800     17228.7
    512840     17230.7
    512880     17231.9
    512920     17233.2
    512960     17235.1
    513000     17236.4
    513040     17237.3
    513080     17239.3
    513120       17240
    513160     17241.6
    513200     17242.9
    513240       17244
    513280     17245.7
    513320     17246.8
    513360     17248.4
    513400     17250.4
    513440     17251.5
    513480     17252.2
    513520     17253.6
    513560     17255.1
    513600     17255.5
    513640     17257.3
    513680     17258.6
    513720     17259.9
    513760     17261.7
    513800     17263.1
    513840       17264
    513880     17265.9
    513920     17266.7
    513960     17268.3
    514000     17269.6
    514040     17270.7
    514080     17272.4
    514120     17273.5
    514160     17275.2
    514200       17277
    514240     17278.2
    514280     17278.9
    514320     17280.3
    514360     17281.7
    514400     17282.2
    514440       17284
    514480     17285.3
    514520     17286.5
    514560     17288.4
    514600     17289.7
    514640     17290.7
    514680     17292.6
    514720     17293.3
    514760       17295
    514800     17296.2
    514840     17297.4
    514880       17299
    514920     17300.1
    514960     17301.8
    515000     17303.7
    515040     17304.8
    515080     17305.5
    515120       17307
    515160     17308.4
    515200     17308.8
    515240     17310.6
    515280       17312
    515320     17313.2
    515360     17315.1
    515400     17316.4
    515440     17317.3
    515480     17319.3
    515520     17320.1
    515560     17321.7
    515600     17322.9
    515640     17324.1
    515680     17325.7
    515720     17326.9
    515760     17328.5
    515800     17330.4
    515840     17331.5
    515880     17332.2
    515920     17333.7
    515960       17335
    516000     17335.5
    516040     17337.3
    516080     17338.6
    516120     17339.9
    516160     17341.7
    516200       17343
    516240     17343.9
    516280     17345.9
    516320     17346.7
    516360     17348.3
    516400     17349.5
    516440     17350.7
    516480     17352.3
    516520     17353.5
    516560     17355.1
    516600       17357
    516640     17358.1
    516680     17358.8
    516720     17360.2
    516760     17361.7
    516800     17362.1
    516840     17363.9
    516880     17365.3
    516920     17366.5
    516960     17368.3
    517000     17369.7
    517040     17370.6
    517080     17372.6
    517120     17373.3
    517160     17374.9
    517200     17376.1
    517240     17377.3
    517280       17379
    517320     17380.2
    517360     17381.7
    517400     17383.7
    517440     17384.8
    517480     17385.4
    517520     17386.9
    517560     17388.3
    517600     17388.8
    517640     17390.5
    517680     17391.9
    517720     17393.1
    517760       17395
    517800     17396.3
    517840     17397.2
    517880     17399.2
    517920       17400
    517960     17401.6
    518000     17402.7
    518040     17403.9
    518080     17405.6
    518120     17406.8
    518160     17408.4
    518200     17410.3
    518240     17411.5
    518280     17412.1
    518320     17413.5
    518360       17415
    518400     17415.4
    518440     17417.1
    518480     17418.5
    518520     17419.8
    518560     17421.6
    518600     17422.9
    518640     17423.8
    518680     17425.8
    518720     17426.6
    518760     17428.1
    518800     17429.4
    518840     17430.5
    518880     17432.2
    518920     17433.4
    518960       17435
    519000     17436.9
    519040     17438.1
    519080     17438.7
    519120     17440.2
    519160     17441.6
    519200     17442.1
    519240     17443.8
    519280     17445.2
    519320     17446.3
    519360     17448.2
    519400     17449.5
    519440     17450.4
    519480     17452.4
    519520     17453.2
    519560     17454.7
    519600       17456
    519640     17457.1
    519680     17458.8
    519720       17460
    519760     17461.6
    519800     17463.5
    519840     17464.7
    519880     17465.3
    519920     17466.8
    519960     17468.2
    520000     17468.7
    520040     17470.4
    520080     17471.8
    520120     17472.9
    520160     17474.8
    520200     17476.1
    520240       17477
    520280     17479.1
    520320     17479.8
    520360     17481.3
    520400     17482.6
    520440     17483.7
    520480     17485.4
    520520     17486.6
    520560     17488.1
    520600     17490.1
    520640     17491.3
    520680     17491.9
    520720     17493.4
    520760     17494.8
    520800     17495.3
    520840     17496.9
    520880     17498.4
    520920     17499.5
    520960     17501.4
    521000     17502.7
    521040     17503.6
    521080     17505.7
    521120     17506.4
    521160     17507.8
    521200     17509.2
    521240     17510.3
    521280       17512
    521320     17513.2
    521360     17514.7
    521400     17516.7
    521440     17517.8
    521480     17518.5
    521520     17519.9
    521560     17521.4
    521600     17521.8
    521640     17523.5
    521680     17524.9
    521720       17526
    521760       17528
    521800     17529.3
    521840     17530.1
    521880     17532.2
    521920       17533
    521960     17534.4
    522000     17535.7
    522040     17536.9
    522080     17538.5
    522120     17539.7
    522160     17541.2
    522200     17543.2
    522240     17544.4
    522280       17545
    522320     17546.5
    522360     17547.9
    522400     17548.4
    522440       17550
    522480     17551.5
    522520     17552.6
    522560     17554.5
    522600     17555.8
    522640     17556.7
    522680     17558.7
    522720     17559.6
    522760       17561
    522800     17562.3
    522840     17563.4
    522880       17565
    522920     17566.3
    522960     17567.8
    523000     17569.8
    523040       17571
    523080     17571.6
    523120     17573.1
    523160     17574.5
    523200       17575
    523240     17576.7
    523280     17578.1
    523320     17579.3
    523360     17581.1
    523400     17582.4
    523440     17583.3
    523480     17585.4
    523520     17586.2
    523560     17587.6
    523600     17588.9
    523640       17590
    523680     17591.6
    523720     17592.9
    523760     17594.4
    523800     17596.4
    523840     17597.6
    523880     17598.2
    523920     17599.7
    523960     17601.1
    524000     17601.6
    524040     17603.2
    524080     17604.7
    524120     17605.9
    524160     17607.7
    524200       17609
    524240     17609.9
    524280       17612
    524320     17612.8
    524360     17614.2
    524400     17615.5
    524440     17616.6
    524480     17618.3
    524520     17619.5
    524560       17621
    524600       17623
    524640     17624.2
    524680     17624.8
    524720     17626.3
    524760     17627.7
    524800     17628.2
    524840     17629.8
    524880     17631.3
    524920     17632.4
    524960     17634.3
    525000     17635.5
    525040     17636.5
    525080     17638.6
    525120     17639.4
    525160     17640.8
    525200     17642.1
    525240     17643.2
    525280     17644.8
    525320     17646.1
    525360     17647.6
    525400     17649.6
    525440     17650.8
    525480     17651.4
    525520     17652.9
    525560     17654.3
    525600     17654.7
    525640     17656.4
    525680     17657.9
    525720       17659
    525760     17660.9
    525800     17662.1
    525840     17663.1
    525880     17665.2
    525920       17666
    525960     17667.4
    526000     17668.7
    526040     17669.8
    526080     17671.4
    526120     17672.8
    526160     17674.2
    526200     17676.2
    526240     17677.4
    526280       17678
    526320     17679.5
    526360       17681
    526400     17681.4
    526440       17683
    526480     17684.5
    526520     17685.6
    526560     17687.5
    526600     17688.7
    526640     17689.7
    526680     17691.8
    526720     17692.6
    526760       17694
    526800     17695.3
    526840     17696.4
    526880     17698.1
    526920     17699.3
    526960     17700.8
    527000     17702.8
    527040       17704
    527080     17704.6
    527120     17706.1
    527160     17707.5
    527200       17708
    527240     17709.5
    527280     17711.1
    527320     17712.2
    527360     17714.1
    527400     17715.3
    527440     17716.3
    527480     17718.3
    527520     17719.1
    527560     17720.6
    527600     17721.8
    527640       17723
    527680     17724.6
    527720     17725.9
    527760     17727.4
    527800     17729.4
    527840     17730.6
    527880     17731.2
    527920     17732.7
    527960     17734.2
    528000     17734.6
    528040     17736.1
    528080     17737.6
    528120     17738.8
    528160     17740.7
    528200     17741.9
    528240     17742.9
    528280     17744.9
    528320     17745.8
    528360     17747.2
    528400     17748.4
    528440     17749.6
    528480     17751.2
    528520     17752.5
    528560       17754
    528600       17756
    528640     17757.2
    528680     17757.8
    528720     17759.3
    528760     17760.8
    528800     17761.2
    528840     17762.8
    528880     17764.3
    528920     17765.5
    528960     17767.3
    529000     17768.6
    529040     17769.5
    529080     17771.6
    529120     17772.4
    529160     17773.8
    529200     17775.1
    529240     17776.2
    529280     17777.9
    529320     17779.1
    529360     17780.6
    529400     17782.6
    529440     17783.8
    529480     17784.5
    529520     17785.9
    529560     17787.4
    529600     17787.9
    529640     17789.5
    529680     17790.9
    529720     17792.2
    529760       17794
    529800     17795.2
    529840     17796.2
    529880     17798.2
    529920     17799.1
    529960     17800.5
    530000     17801.7
    530040     17802.9
    530080     17804.5
    530120     17805.8
    530160     17807.3
    530200     17809.2
    530240     17810.5
    530280     17811.1
    530320     17812.6
    530360       17814
    530400     17814.4
    530440     17816.1
    530480     17817.6
    530520     17818.9
    530560     17820.7
    530600     17821.9
    530640     17822.9
    530680     17824.8
    530720     17825.7
    530760     17827.1
    530800     17828.4
    530840     17829.5
    530880     17831.2
    530920     17832.5
    530960     17833.9
    531000     17835.9
    531040     17837.2
    531080     17837.7
    531120     17839.2
    531160     17840.7
    531200     17841.1
    531240     17842.8
    531280     17844.2
    531320     17845.5
    531360     17847.3
    531400     17848.6
    531440     17849.5
    531480     17851.5
    531520     17852.4
    531560     17853.8
    531600     17855.1
    531640     17856.2
    531680     17857.8
    531720     17859.1
    531760     17860.6
    531800     17862.5
    531840     17863.8
    531880     17864.3
    531920     17865.9
    531960     17867.3
    532000     17867.7
    532040     17869.4
    532080     17870.9
    532120     17872.2
    532160     17873.9
    532200     17875.2
    532240     17876.2
    532280     17878.1
    532320       17879
    532360     17880.4
    532400     17881.7
    532440     17882.8
    532480     17884.5
    532520     17885.8
    532560     17887.2
    532600     17889.2
    532640     17890.5
    532680       17891
    532720     17892.6
    532760     17893.9
    532800     17894.4
    532840     17896.1
    532880     17897.5
    532920     17898.8
    532960     17900.6
    533000     17901.9
    533040     17902.8
    533080     17904.7
    533120     17905.6
    533160     17907.1
    533200     17908.4
    533240     17909.5
    533280     17911.1
    533320     17912.4
    533360     17913.9
    533400     17915.8
    533440     17917.1
    533480     17917.7
    533520     17919.2
    533560     17920.6
    533600       17921
    533640     17922.7
    533680     17924.2
    533720     17925.5
    533760     17927.2
    533800     17928.5
    533840     17929.4
    533880     17931.4
    533920     17932.2
    533960     17933.7
    534000       17935
    534040     17936.1
    534080     17937.7
    534120     17939.1
    534160     17940.5
    534200     17942.5
    534240     17943.7
    534280     17944.3
    534320     17945.9
    534360     17947.2
    534400     17947.6
    534440     17949.3
    534480     17950.8
    534520     17952.1
    534560     17953.8
    534600     17955.1
    534640       17956
    534680       17958
    534720     17958.9
    534760     17960.3
    534800     17961.6
    534840     17962.7
    534880     17964.4
    534920     17965.7
    534960     17967.2
    535000     17969.2
    535040     17970.4
    535080     17970.9
    535120     17972.5
    535160     17973.8
    535200     17974.3
    535240     17975.8
    535280     17977.4
    535320     17978.7
    535360     17980.4
    535400     17981.7
    535440     17982.6
    535480     17984.6
    535520     17985.5
    535560     17986.9
    535600     17988.2
    535640     17989.4
    535680       17991
    535720     17992.4
    535760     17993.7
    535800     17995.8
    535840       17997
    535880     17997.6
    535920     17999.2
    535960     18000.5
    536000     18000.9
    536040     18002.5
    536080       18004
    536120     18005.3
    536160     18007.1
    536200     18008.3
    536240     18009.2
    536280     18011.2
    536320     18012.1
    536360     18013.6
    536400     18014.9
    536440     18015.9
    536480     18017.6
    536520       18019
    536560     18020.3
    536600     18022.4
    536640     18023.6
    536680     18024.2
    536720     18025.8
    536760     18027.1
    536800     18027.5
    536840     18029.1
    536880     18030.7
    536920     18031.9
    536960     18033.6
    537000     18034.9
    537040     18035.9
    537080     18037.8
    537120     18038.8
    537160     18040.2
    537200     18041.5
    537240     18042.6
    537280     18044.3
    537320     18045.6
    537360       18047
    537400     18049.1
    537440     18050.2
    537480     18050.9
    537520     18052.4
    537560     18053.7
    537600     18054.1
    537640     18055.7
    537680     18057.3
    537720     18058.5
    537760     18060.3
    537800     18061.5
    537840     18062.4
    537880     18064.4
    537920     18065.3
    537960     18066.8
    538000       18068
    538040     18069.2
    538080     18070.8
    538120     18072.2
    538160     18073.6
    538200     18075.6
    538240     18076.8
    538280     18077.4
    538320       18079
    538360     18080.3
    538400     18080.6
    538440     18082.3
    538480     18083.9
    538520     18085.1
    538560     18086.9
    538600     18088.1
    538640       18089
    538680       18091
    538720       18092
    538760     18093.4
    538800     18094.6
    538840     18095.7
    538880     18097.4
    538920     18098.7
    538960     18100.2
    539000     18102.2
    539040     18103.4
    539080       18104
    539120     18105.6
    539160     18106.8
    539200     18107.2
    539240     18108.9
    539280     18110.5
    539320     18111.7
    539360     18113.5
    539400     18114.7
    539440     18115.7
    539480     18117.6
    539520     18118.6
    539560       18120
    539600     18121.2
    539640     18122.3
    539680       18124
    539720     18125.3
    539760     18126.7
    539800     18128.8
    539840     18129.9
    539880     18130.6
    539920     18132.2
    539960     18133.4
    540000     18133.8
    540040     18135.5
    540080     18137.2
    540120     18138.4
    540160     18140.1
    540200     18141.4
    540240     18142.3
    540280     18144.3
    540320     18145.2
    540360     18146.7
    540400     18147.9
    540440       18149
    540480     18150.7
    540520       18152
    540560     18153.4
    540600     18155.5
    540640     18156.6
    540680     18157.3
    540720     18158.9
    540760     18160.1
    540800     18160.5
    540840     18162.2
    540880       18164
    540920     18165.1
    540960     18166.8
    541000     18168.1
    541040     18169.1
    541080       18171
    541120       18172
    541160     18173.4
    541200     18174.6
    541240     18175.8
    541280     18177.4
    541320     18178.7
    541360     18180.1
    541400     18182.2
    541440     18183.3
    541480       18184
    541520     18185.6
    541560     18186.8
    541600     18187.2
    541640     18188.9
    541680     18190.7
    541720     18191.8
    541760     18193.5
    541800     18194.8
    541840     18195.8
    541880     18197.7
    541920     18198.7
    541960     18200.1
    542000     18201.4
    542040     18202.5
    542080     18204.1
    542120     18205.4
    542160     18206.9
    542200     18208.9
    542240       18210
    542280     18210.7
    542320     18212.2
    542360     18213.5
    542400     18213.9
    542440     18215.6
    542480     18217.4
    542520     18218.5
    542560     18220.3
    542600     18221.6
    542640     18222.5
    542680     18224.4
    542720     18225.5
    542760     18226.8
    542800     18228.1
    542840     18229.2
    542880     18230.9
    542920     18232.1
    542960     18233.6
    543000     18235.6
    543040     18236.7
    543080     18237.5
    543120       18239
    543160     18240.3
    543200     18240.6
    543240     18242.3
    543280     18244.1
    543320     18245.2
    543360     18246.9
    543400     18248.3
    543440     18249.2
    543480     18251.2
    543520     18252.2
    543560     18253.6
    543600     18254.7
    543640     18255.9
    543680     18257.6
    543720     18258.9
    543760     18260.3
    543800     18262.3
    543840     18263.4
    543880     18264.2
    543920     18265.7
    543960       18267
    544000     18267.3
    544040     18269.1
    544080     18270.8
    544120     18271.9
    544160     18273.7
    544200       18275
    544240       18276
    544280       18278
    544320     18278.9
    544360     18280.3
    544400     18281.4
    544440     18282.6
    544480     18284.4
    544520     18285.6
    544560       18287
    544600     18289.1
    544640     18290.2
    544680     18290.9
    544720     18292.4
    544760     18293.8
    544800       18294
    544840     18295.8
    544880     18297.5
    544920     18298.7
    544960     18300.4
    545000     18301.8
    545040     18302.7
    545080     18304.7
    545120     18305.6
    545160       18307
    545200     18308.2
    545240     18309.4
    545280       18311
    545320     18312.3
    545360     18313.8
    545400     18315.8
    545440     18316.9
    545480     18317.6
    545520     18319.1
    545560     18320.4
    545600     18320.7
    545640     18322.4
    545680     18324.2
    545720     18325.4
    545760     18327.1
    545800     18328.4
    545840     18329.4
    545880     18331.4
    545920     18332.3
    545960     18333.7
    546000     18334.9
    546040       18336
    546080     18337.7
    546120       18339
    546160     18340.4
    546200     18342.5
    546240     18343.6
    546280     18344.2
    546320     18345.7
    546360     18347.1
    546400     18347.4
    546440     18349.1
    546480     18350.9
    546520       18352
    546560     18353.7
    546600     18355.1
    546640       18356
    546680       18358
    546720       18359
    546760     18360.3
    546800     18361.6
    546840     18362.7
    546880     18364.4
    546920     18365.6
    546960     18367.1
    547000     18369.2
    547040     18370.3
    547080     18370.9
    547120     18372.4
    547160     18373.7
    547200     18374.1
    547240     18375.8
    547280     18377.5
    547320     18378.7
    547360     18380.4
    547400     18381.8
    547440     18382.7
    547480     18384.7
    547520     18385.7
    547560     18387.1
    547600     18388.2
    547640     18389.4
    547680     18391.1
    547720     18392.3
    547760     18393.8
    547800     18395.9
    547840       18397
    547880     18397.6
    547920     18399.1
    547960     18400.5
    548000     18400.9
    548040     18402.5
    548080     18404.2
    548120     18405.4
    548160     18407.1
    548200     18408.5
    548240     18409.4
    548280     18411.4
    548320     18412.4
    548360     18413.7
    548400       18415
    548440       18416
    548480     18417.8
    548520     18419.1
    548560     18420.6
    548600     18422.6
    548640     18423.8
    548680     18424.3
    548720     18425.8
    548760     18427.2
    548800     18427.6
    548840     18429.2
    548880     18430.9
    548920     18432.1
    548960     18433.8
    549000     18435.2
    549040     18436.2
    549080     18438.2
    549120     18439.1
    549160     18440.5
    549200     18441.7
    549240     18442.8
    549280     18444.5
    549320     18445.9
    549360     18447.3
    549400     18449.4
    549440     18450.5
    549480     18451.1
    549520     18452.6
    549560       18454
    549600     18454.3
    549640     18455.9
    549680     18457.6
    549720     18458.9
    549760     18460.6
    549800     18461.9
    549840     18462.9
    549880       18465
    549920     18465.8
    549960     18467.2
    550000     18468.4
    550040     18469.5
    550080     18471.2
    550120     18472.7
    550160       18474
    550200     18476.1
    550240     18477.2
    550280     18477.8
    550320     18479.3
    550360     18480.7
    550400       18481
    550440     18482.7
    550480     18484.4
    550520     18485.6
    550560     18487.4
    550600     18488.7
    550640     18489.7
    550680     18491.7
    550720     18492.6
    550760       18494
    550800     18495.2
    550840     18496.3
    550880       18498
    550920     18499.4
    550960     18500.8
    551000     18502.8
    551040     18503.9
    551080     18504.6
    551120     18506.1
    551160     18507.5
    551200     18507.8
    551240     18509.5
    551280     18511.2
    551320     18512.4
    551360     18514.2
    551400     18515.5
    551440     18516.5
    551480     18518.5
    551520     18519.4
    551560     18520.8
    551600     18521.9
    551640     18523.1
    551680     18524.8
    551720     18526.2
    551760     18527.6
    551800     18529.6
    551840     18530.7
    551880     18531.3
    551920     18532.9
    551960     18534.2
    552000     18534.6
    552040     18536.2
    552080       18538
    552120     18539.2
    552160     18540.9
    552200     18542.2
    552240     18543.3
    552280     18545.3
    552320     18546.1
    552360     18547.5
    552400     18548.7
    552440     18549.8
    552480     18551.6
    552520       18553
    552560     18554.4
    552600     18556.3
    552640     18557.5
    552680     18558.1
    552720     18559.6
    552760       18561
    552800     18561.3
    552840       18563
    552880     18564.7
    552920     18565.9
    552960     18567.6
    553000       18569
    553040       18570
    553080     18572.1
    553120     18572.8
    553160     18574.3
    553200     18575.4
    553240     18576.6
    553280     18578.3
    553320     18579.7
    553360     18581.1
    553400     18583.1
    553440     18584.2
    553480     18584.8
    553520     18586.3
    553560     18587.8
    553600     18588.1
    553640     18589.7
    553680     18591.5
    553720     18592.7
    553760     18594.4
    553800     18595.8
    553840     18596.8
    553880     18598.8
    553920     18599.6
    553960       18601
    554000     18602.2
    554040     18603.3
    554080     18605.1
    554120     18606.5
    554160     18607.9
    554200     18609.9
    554240       18611
    554280     18611.6
    554320       18613
    554360     18614.6
    554400     18614.8
    554440     18616.4
    554480     18618.2
    554520     18619.4
    554560     18621.2
    554600     18622.5
    554640     18623.5
    554680     18625.6
    554720     18626.3
    554760     18627.8
    554800     18628.9
    554840       18630
    554880     18631.9
    554920     18633.3
    554960     18634.6
    555000     18636.6
    555040     18637.7
    555080     18638.3
    555120     18639.8
    555160     18641.3
    555200     18641.5
    555240     18643.1
    555280       18645
    555320     18646.1
    555360       18648
    555400     18649.3
    555440     18650.2
    555480     18652.4
    555520     18653.1
    555560     18654.5
    555600     18655.7
    555640     18656.7
    555680     18658.6
    555720       18660
    555760     18661.3
    555800     18663.4
    555840     18664.5
    555880     18665.1
    555920     18666.6
    555960     18668.1
    556000     18668.2
    556040     18669.9
    556080     18671.7
    556120     18672.9
    556160     18674.7
    556200       18676
    556240       18677
    556280     18679.1
    556320     18679.9
    556360     18681.3
    556400     18682.4
    556440     18683.5
    556480     18685.3
    556520     18686.8
    556560     18688.1
    556600     18690.2
    556640     18691.3
    556680     18691.9
    556720     18693.4
    556760     18694.8
    556800     18695.1
    556840     18696.7
    556880     18698.5
    556920     18699.6
    556960     18701.5
    557000     18702.8
    557040     18703.8
    557080       18706
    557120     18706.7
    557160     18708.1
    557200     18709.2
    557240     18710.3
    557280     18712.2
    557320     18713.6
    557360     18714.9
    557400     18717.1
    557440     18718.2
    557480     18718.7
    557520     18720.2
    557560     18721.7
    557600     18721.9
    557640     18723.6
    557680     18725.4
    557720     18726.4
    557760     18728.3
    557800     18729.6
    557840     18730.6
    557880     18732.8
    557920     18733.6
    557960     18734.9
    558000       18736
    558040     18737.1
    558080       18739
    558120     18740.4
    558160     18741.8
    558200     18743.9
    558240     18744.9
    558280     18745.5
    558320       18747
    558360     18748.5
    558400     18748.8
    558440     18750.3
    558480     18752.2
    558520     18753.3
    558560     18755.1
    558600     18756.4
    558640     18757.4
    558680     18759.6
    558720     18760.4
    558760     18761.7
    558800     18762.9
    558840     18763.9
    558880     18765.8
    558920     18767.2
    558960     18768.6
    559000     18770.7
    559040     18771.8
    559080     18772.4
    559120     18773.8
    559160     18775.2
    559200     18775.6
    559240     18777.1
    559280       18779
    559320     18780.1
    559360     18781.9
    559400     18783.2
    559440     18784.1
    559480     18786.3
    559520     18787.1
    559560     18788.4
    559600     18789.6
    559640     18790.7
    559680     18792.5
    559720       18794
    559760     18795.3
    559800     18797.4
    559840     18798.5
    559880       18799
    559920     18800.6
    559960       18802
    560000     18802.3
    560040     18803.9
    560080     18805.7
    560120     18806.8
    560160     18808.7
    560200     18809.9
    560240     18810.8
    560280       18813
    560320     18813.9
    560360     18815.2
    560400     18816.3
    560440     18817.4
    560480     18819.3
    560520     18820.7
    560560     18822.1
    560600     18824.2
    560640     18825.2
    560680     18825.8
    560720     18827.3
    560760     18828.7
    560800     18829.1
    560840     18830.5
    560880     18832.5
    560920     18833.6
    560960     18835.4
    561000     18836.6
    561040     18837.6
    561080     18839.7
    561120     18840.6
    561160     18841.9
    561200       18843
    561240     18844.2
    561280     18845.9
    561320     18847.5
    561360     18848.8
    561400     18850.9
    561440     18851.9
    561480     18852.5
    561520       18854
    561560     18855.5
    561600     18855.8
    561640     18857.3
    561680     18859.1
    561720     18860.3
    561760     18862.1
    561800     18863.3
    561840     18864.3
    561880     18866.5
    561920     18867.4
    561960     18868.6
    562000     18869.8
    562040     18870.9
    562080     18872.7
    562120     18874.2
    562160     18875.5
    562200     18877.7
    562240     18878.7
    562280     18879.2
    562320     18880.8
    562360     18882.1
    562400     18882.5
    562440       18884
    562480     18885.9
    562520       18887
    562560     18888.8
    562600       18890
    562640       18891
    562680     18893.2
    562720     18894.1
    562760     18895.3
    562800     18896.5
    562840     18897.6
    562880     18899.4
    562920     18900.9
    562960     18902.2
    563000     18904.3
    563040     18905.4
    563080       18906
    563120     18907.5
    563160     18908.9
    563200     18909.2
    563240     18910.8
    563280     18912.6
    563320     18913.8
    563360     18915.5
    563400     18916.7
    563440     18917.8
    563480     18919.9
    563520     18920.8
    563560       18922
    563600     18923.2
    563640     18924.3
    563680     18926.1
    563720     18927.6
    563760     18928.9
    563800     18931.1
    563840       18932
    563880     18932.6
    563920     18934.2
    563960     18935.6
    564000       18936
    564040     18937.5
    564080     18939.3
    564120     18940.5
    564160     18942.2
    564200     18943.4
    564240     18944.5
    564280     18946.6
    564320     18947.5
    564360     18948.7
    564400     18949.9
    564440     18951.1
    564480     18952.8
    564520     18954.3
    564560     18955.6
    564600     18957.7
    564640     18958.8
    564680     18959.4
    564720     18960.9
    564760     18962.3
    564800     18962.7
    564840     18964.2
    564880       18966
    564920     18967.2
    564960     18968.9
    565000     18970.2
    565040     18971.2
    565080     18973.4
    565120     18974.2
    565160     18975.4
    565200     18976.6
    565240     18977.8
    565280     18979.6
    565320       18981
    565360     18982.2
    565400     18984.4
    565440     18985.5
    565480     18986.1
    565520     18987.5
    565560     18988.9
    565600     18989.4
    565640     18990.9
    565680     18992.7
    565720     18993.9
    565760     18995.5
    565800     18996.8
    565840     18997.9
    565880       19000
    565920     19000.8
    565960     19002.1
    566000     19003.3
    566040     19004.4
    566080     19006.3
    566120     19007.8
    566160     19008.9
    566200     19011.1
    566240     19012.1
    566280     19012.8
    566320     19014.2
    566360     19015.6
    566400     19016.1
    566440     19017.6
    566480     19019.3
    566520     19020.6
    566560     19022.2
    566600     19023.5
    566640     19024.6
    566680     19026.7
    566720     19027.5
    566760     19028.8
    566800       19030
    566840     19031.2
    566880     19032.9
    566920     19034.4
    566960     19035.6
    567000     19037.8
    567040     19038.8
    567080     19039.5
    567120     19040.9
    567160     19042.3
    567200     19042.9
    567240     19044.3
    567280       19046
    567320     19047.3
    567360     19048.9
    567400     19050.2
    567440     19051.3
    567480     19053.4
    567520     19054.2
    567560     19055.4
    567600     19056.7
    567640     19057.8
    567680     19059.6
    567720     19061.2
    567760     19062.3
    567800     19064.6
    567840     19065.5
    567880     19066.2
    567920     19067.6
    567960       19069
    568000     19069.5
    568040       19071
    568080     19072.7
    568120       19074
    568160     19075.7
    568200       19077
    568240       19078
    568280     19080.2
    568320     19080.9
    568360     19082.2
    568400     19083.4
    568440     19084.6
    568480     19086.4
    568520     19087.9
    568560       19089
    568600     19091.4
    568640     19092.3
    568680     19092.9
    568720     19094.4
    568760     19095.8
    568800     19096.3
    568840     19097.8
    568880     19099.5
    568920     19100.8
    568960     19102.4
    569000     19103.8
    569040     19104.8
    569080     19106.9
    569120     19107.7
    569160       19109
    569200     19110.2
    569240     19111.4
    569280     19113.2
    569320     19114.7
    569360     19115.8
    569400     19118.2
    569440     19119.1
    569480     19119.7
    569520     19121.1
    569560     19122.6
    569600     19123.1
    569640     19124.7
    569680     19126.3
    569720     19127.6
    569760     19129.3
    569800     19130.5
    569840     19131.6
    569880     19133.7
    569920     19134.5
    569960     19135.7
    570000       19137
    570040     19138.1
    570080       19140
    570120     19141.4
    570160     19142.6
    570200     19144.9
    570240     19145.9
    570280     19146.5
    570320     19147.9
    570360     19149.3
    570400     19149.9
    570440     19151.3
    570480     19153.1
    570520     19154.3
    570560       19156
    570600     19157.3
    570640     19158.3
    570680     19160.4
    570720     19161.2
    570760     19162.4
    570800     19163.7
    570840     19164.8
    570880     19166.6
    570920     19168.1
    570960     19169.3
    571000     19171.6
    571040     19172.6
    571080     19173.2
    571120     19174.6
    571160     19176.1
    571200     19176.6
    571240       19178
    571280     19179.8
    571320     19181.1
    571360     19182.7
    571400       19184
    571440       19185
    571480       19187
    571520     19187.9
    571560     19189.2
    571600     19190.4
    571640     19191.5
    571680     19193.4
    571720     19194.9
    571760       19196
    571800     19198.3
    571840     19199.4
    571880     19199.9
    571920     19201.4
    571960     19202.8
    572000     19203.3
    572040     19204.7
    572080     19206.5
    572120     19207.8
    572160     19209.4
    572200     19210.7
    572240     19211.7
    572280     19213.7
    572320     19214.7
    572360     19215.9
    572400     19217.1
    572440     19218.2
    572480     19220.1
    572520     19221.6
    572560     19222.8
    572600       19225
    572640       19226
    572680     19226.6
    572720     19228.1
    572760     19229.5
    572800       19230
    572840     19231.3
    572880     19233.2
    572920     19234.5
    572960     19236.1
    573000     19237.4
    573040     19238.3
    573080     19240.4
    573120     19241.3
    573160     19242.5
    573200     19243.8
    573240       19245
    573280     19246.7
    573320     19248.2
    573360     19249.4
    573400     19251.7
    573440     19252.7
    573480     19253.3
    573520     19254.7
    573560     19256.2
    573600     19256.7
    573640       19258
    573680     19259.9
    573720     19261.2
    573760     19262.8
    573800     19264.1
    573840       19265
    573880       19267
    573920       19268
    573960     19269.2
    574000     19270.5
    574040     19271.6
    574080     19273.4
    574120       19275
    574160     19276.1
    574200     19278.3
    574240     19279.4
    574280       19280
    574320     19281.4
    574360     19282.9
    574400     19283.3
    574440     19284.7
    574480     19286.6
    574520     19287.9
    574560     19289.4
    574600     19290.7
    574640     19291.7
    574680     19293.7
    574720     19294.7
    574760     19295.9
    574800     19297.1
    574840     19298.3
    574880       19300
    574920     19301.6
    574960     19302.7
    575000     19304.9
    575040       19306
    575080     19306.6
    575120     19308.1
    575160     19309.6
    575200       19310
    575240     19311.4
    575280     19313.2
    575320     19314.5
    575360     19316.1
    575400     19317.4
    575440     19318.3
    575480     19320.3
    575520     19321.3
    575560     19322.4
    575600     19323.7
    575640     19324.9
    575680     19326.7
    575720     19328.2
    575760     19329.4
    575800     19331.6
    575840     19332.6
    575880     19333.3
    575920     19334.7
    575960     19336.2
    576000     19336.6
    576040       19338
    576080     19339.9
    576120     19341.2
    576160     19342.8
    576200     19344.1
    576240       19345
    576280       19347
    576320       19348
    576360     19349.1
    576400     19350.4
    576440     19351.6
    576480     19353.3
    576520     19354.9
    576560       19356
    576600     19358.2
    576640     19359.3
    576680     19359.9
    576720     19361.4
    576760     19362.9
    576800     19363.2
    576840     19364.6
    576880     19366.5
    576920     19367.9
    576960     19369.4
    577000     19370.8
    577040     19371.7
    577080     19373.7
    577120     19374.7
    577160     19375.8
    577200     19377.1
    577240     19378.3
    577280       19380
    577320     19381.5
    577360     19382.7
    577400     19384.9
    577440       19386
    577480     19386.6
    577520     19388.1
    577560     19389.6
    577600     19389.9
    577640     19391.3
    577680     19393.2
    577720     19394.6
    577760     19396.1
    577800     19397.4
    577840     19398.3
    577880     19400.3
    577920     19401.3
    577960     19402.4
    578000     19403.7
    578040       19405
    578080     19406.5
    578120     19408.2
    578160     19409.4
    578200     19411.6
    578240     19412.6
    578280     19413.3
    578320     19414.7
    578360     19416.2
    578400     19416.6
    578440       19418
    578480     19419.9
    578520     19421.2
    578560     19422.7
    578600     19424.1
    578640       19425
    578680     19426.9
    578720     19427.9
    578760     19429.1
    578800     19430.3
    578840     19431.6
    578880     19433.2
    578920     19434.8
    578960       19436
    579000     19438.3
    579040     19439.3
    579080     19439.9
    579120     19441.4
    579160     19442.9
    579200     19443.2
    579240     19444.6
    579280     19446.5
    579320     19447.9
    579360     19449.3
    579400     19450.7
    579440     19451.6
    579480     19453.5
    579520     19454.5
    579560     19455.7
    579600     19456.9
    579640     19458.2
    579680     19459.8
    579720     19461.4
    579760     19462.6
    579800     19464.9
    579840     19465.9
    579880     19466.5
    579920       19468
    579960     19469.5
    580000     19469.8
    580040     19471.2
    580080     19473.1
    580120     19474.5
    580160     19475.9
    580200     19477.3
    580240     19478.3
    580280     19480.1
    580320     19481.2
    580360     19482.3
    580400     19483.5
    580440     19484.9
    580480     19486.4
    580520     19488.1
    580560     19489.2
    580600     19491.5
    580640     19492.5
    580680     19493.1
    580720     19494.6
    580760       19496
    580800     19496.4
    580840     19497.8
    580880     19499.7
    580920     19501.1
    580960     19502.6
    581000     19503.9
    581040     19504.9
    581080     19506.7
    581120     19507.8
    581160     19508.9
    581200     19510.1
    581240     19511.6
    581280       19513
    581320     19514.7
    581360     19515.9
    581400     19518.1
    581440     19519.2
    581480     19519.8
    581520     19521.2
    581560     19522.7
    581600       19523
    581640     19524.4
    581680     19526.3
    581720     19527.7
    581760     19529.2
    581800     19530.5
    581840     19531.5
    581880     19533.3
    581920     19534.4
    581960     19535.5
    582000     19536.7
    582040     19538.2
    582080     19539.6
    582120     19541.3
    582160     19542.5
    582200     19544.7
    582240     19545.7
    582280     19546.3
    582320     19547.8
    582360     19549.3
    582400     19549.6
    582440       19551
    582480     19552.9
    582520     19554.3
    582560     19555.7
    582600       19557
    582640       19558
    582680     19559.8
    582720       19561
    582760       19562
    582800     19563.3
    582840     19564.8
    582880     19566.2
    582920     19567.9
    582960     19569.1
    583000     19571.3
    583040     19572.3
    583080     19572.9
    583120     19574.4
    583160     19575.9
    583200     19576.2
    583240     19577.6
    583280     19579.4
    583320     19580.8
    583360     19582.2
    583400     19583.6
    583440     19584.6
    583480     19586.3
    583520     19587.5
    583560     19588.6
    583600     19589.8
    583640     19591.3
    583680     19592.8
    583720     19594.4
    583760     19595.6
    583800     19597.9
    583840     19598.9
    583880     19599.5
    583920       19601
    583960     19602.5
    584000     19602.9
    584040     19604.2
    584080       19606
    584120     19607.4
    584160     19608.8
    584200     19610.1
    584240     19611.2
    584280       19613
    584320     19614.1
    584360     19615.2
    584400     19616.4
    584440     19617.9
    584480     19619.4
    584520       19621
    584560     19622.2
    584600     19624.4
    584640     19625.4
    584680       19626
    584720     19627.5
    584760       19629
    584800     19629.4
    584840     19630.7
    584880     19632.5
    584920     19633.9
    584960     19635.3
    585000     19636.6
    585040     19637.6
    585080     19639.4
    585120     19640.6
    585160     19641.8
    585200     19642.9
    585240     19644.4
    585280     19645.8
    585320     19647.5
    585360     19648.7
    585400     19650.9
    585440     19651.9
    585480     19652.6
    585520       19654
    585560     19655.5
    585600       19656
    585640     19657.3
    585680       19659
    585720     19660.5
    585760     19661.8
    585800     19663.1
    585840     19664.2
    585880       19666
    585920     19667.2
    585960     19668.3
    586000     19669.4
    586040     19670.9
    586080     19672.4
    586120     19674.1
    586160     19675.3
    586200     19677.5
    586240     19678.5
    586280     19679.1
    586320     19680.6
    586360       19682
    586400     19682.5
    586440     19683.8
    586480     19685.6
    586520       19687
    586560     19688.4
    586600     19689.6
    586640     19690.6
    586680     19692.6
    586720     19693.7
    586760     19694.8
    586800     19695.9
    586840     19697.4
    586880       19699
    586920     19700.6
    586960     19701.8
    587000       19704
    587040       19705
    587080     19705.6
    587120     19707.1
    587160     19708.5
    587200       19709
    587240     19710.3
    587280     19712.1
    587320     19713.5
    587360     19714.9
    587400     19716.1
    587440     19717.2
    587480     19719.1
    587520     19720.2
    587560     19721.4
    587600     19722.4
    587640       19724
    587680     19725.5
    587720     19727.2
    587760     19728.3
    587800     19730.5
    587840     19731.5
    587880     19732.1
    587920     19733.6
    587960       19735
    588000     19735.4
    588040     19736.7
    588080     19738.6
    588120       19740
    588160     19741.3
    588200     19742.6
    588240     19743.7
    588280     19745.6
    588320     19746.7
    588360     19747.9
    588400       19749
    588440     19750.5
    588480       19752
    588520     19753.7
    588560     19754.8
    588600       19757
    588640       19758
    588680     19758.7
    588720     19760.1
    588760     19761.5
    588800       19762
    588840     19763.3
    588880     19765.1
    588920     19766.6
    588960     19767.8
    589000     19769.2
    589040     19770.3
    589080     19772.1
    589120     19773.2
    589160     19774.5
    589200     19775.5
    589240       19777
    589280     19778.6
    589320     19780.3
    589360     19781.3
    589400     19783.6
    589440     19784.6
    589480     19785.2
    589520     19786.6
    589560       19788
    589600     19788.6
    589640     19789.9
    589680     19791.7
    589720     19793.2
    589760     19794.4
    589800     19795.8
    589840     19796.9
    589880     19798.7
    589920     19799.8
    589960       19801
    590000     19802.1
    590040     19803.6
    590080     19805.1
    590120     19806.8
    590160     19807.9
    590200     19810.1
    590240     19811.2
    590280     19811.8
    590320     19813.2
    590360     19814.6
    590400     19815.1
    590440     19816.5
    590480     19818.3
    590520     19819.8
    590560       19821
    590600     19822.3
    590640     19823.5
    590680     19825.3
    590720     19826.3
    590760     19827.7
    590800     19828.7
    590840     19830.2
    590880     19831.7
    590920     19833.4
    590960     19834.5
    591000     19836.8
    591040     19837.8
    591080     19838.4
    591120     19839.8
    591160     19841.2
    591200     19841.7
    591240     19843.1
    591280     19844.9
    591320     19846.4
    591360     19847.6
    591400       19849
    591440     19850.1
    591480     19851.9
    591520     19852.9
    591560     19854.3
    591600     19855.3
    591640     19856.8
    591680     19858.3
    591720     19859.9
    591760     19861.1
    591800     19863.4
    591840     19864.3
    591880       19865
    591920     19866.4
    591960     19867.8
    592000     19868.3
    592040     19869.6
    592080     19871.5
    592120       19873
    592160     19874.2
    592200     19875.5
    592240     19876.6
    592280     19878.5
    592320     19879.5
    592360     19880.9
    592400     19881.9
    592440     19883.4
    592480       19885
    592520     19886.6
    592560     19887.7
    592600       19890
    592640     19890.9
    592680     19891.6
    592720     19892.9
    592760     19894.4
    592800     19894.9
    592840     19896.2
    592880       19898
    592920     19899.6
    592960     19900.8
    593000     19902.1
    593040     19903.2
    593080     19905.1
    593120     19906.1
    593160     19907.4
    593200     19908.5
    593240       19910
    593280     19911.5
    593320     19913.1
    593360     19914.3
    593400     19916.7
    593440     19917.5
    593480     19918.2
    593520     19919.6
    593560       19921
    593600     19921.5
    593640     19922.8
    593680     19924.6
    593720     19926.2
    593760     19927.3
    593800     19928.7
    593840     19929.8
    593880     19931.7
    593920     19932.6
    593960       19934
    594000     19935.1
    594040     19936.5
    594080     19938.1
    594120     19939.7
    594160     19940.9
    594200     19943.2
    594240     19944.1
    594280     19944.8
    594320     19946.2
    594360     19947.5
    594400     19948.1
    594440     19949.4
    594480     19951.1
    594520     19952.7
    594560     19953.9
    594600     19955.2
    594640     19956.4
    594680     19958.2
    594720     19959.2
    594760     19960.5
    594800     19961.6
    594840     19963.1
    594880     19964.6
    594920     19966.2
    594960     19967.5
    595000     19969.7
    595040     19970.7
    595080     19971.3
    595120     19972.7
    595160       19974
    595200     19974.6
    595240     19975.9
    595280     19977.6
    595320     19979.3
    595360     19980.4
    595400     19981.7
    595440     19982.8
    595480     19984.7
    595520     19985.7
    595560       19987
    595600     19988.2
    595640     19989.6
    595680     19991.1
    595720     19992.8
    595760       19994
    595800     19996.2
    595840     19997.2
    595880     19997.8
    595920     19999.3
    595960     20000.5
    596000     20001.1
    596040     20002.3
    596080     20004.1
    596120     20005.7
    596160     20006.9
    596200     20008.1
    596240     20009.3
    596280     20011.1
    596320     20012.1
    596360     20013.5
    596400     20014.6
    596440     20016.1
    596480     20017.5
    596520     20019.2
    596560     20020.5
    596600     20022.7
    596640     20023.6
    596680     20024.4
    596720     20025.7
    596760       20027
    596800     20027.5
    596840     20028.8
    596880     20030.5
    596920     20032.3
    596960     20033.4
    597000     20034.6
    597040     20035.7
    597080     20037.6
    597120     20038.6
    597160     20039.9
    597200     20041.1
    597240     20042.7
    597280       20044
    597320     20045.7
    597360     20046.9
    597400     20049.2
    597440     20050.1
    597480     20050.8
    597520     20052.2
    597560     20053.5
    597600     20053.9
    597640     20055.2
    597680       20057
    597720     20058.7
    597760     20059.8
    597800     20061.1
    597840     20062.1
    597880       20064
    597920       20065
    597960     20066.4
    598000     20067.5
    598040     20069.1
    598080     20070.4
    598120     20072.1
    598160     20073.4
    598200     20075.6
    598240     20076.5
    598280     20077.3
    598320     20078.6
    598360     20079.9
    598400     20080.4
    598440     20081.6
    598480     20083.4
    598520     20085.1
    598560     20086.3
    598600     20087.5
    598640     20088.6
    598680     20090.5
    598720     20091.5
    598760     20092.9
    598800     20093.9
    598840     20095.6
    598880     20096.9
    598920     20098.5
    598960     20099.9
    599000     20102.1
    599040       20103
    599080     20103.7
    599120       20105
    599160     20106.4
    599200     20106.8
    599240     20108.1
    599280     20109.9
    599320     20111.6
    599360     20112.7
    599400       20114
    599440     20115.1
    599480       20117
    599520     20117.9
    599560     20119.4
    599600     20120.4
    599640       20122
    599680     20123.4
    599720       20125
    599760     20126.4
    599800     20128.6
    599840     20129.5
    599880     20130.2
    599920     20131.4
    599960     20132.9
    600000     20133.3
    600040     20134.6
    600080     20136.4
    600120     20138.1
    600160     20139.2
    600200     20140.5
    600240     20141.5
    600280     20143.5
    600320     20144.4
    600360     20145.9
    600400     20146.9
    600440     20148.5
    600480     20149.9
    600520     20151.5
    600560     20152.9
    600600     20155.1
    600640       20156
    600680     20156.7
    600720       20158
    600760     20159.3
    600800     20159.8
    600840     20161.1
    600880     20162.8
    600920     20164.6
    600960     20165.6
    601000     20166.9
    601040       20168
    601080     20169.9
    601120     20170.9
    601160     20172.4
    601200     20173.3
    601240       20175
    601280     20176.4
    601320       20178
    601360     20179.4
    601400     20181.6
    601440     20182.5
    601480     20183.2
    601520     20184.6
    601560     20185.8
    601600     20186.3
    601640     20187.6
    601680     20189.3
    601720       20191
    601760     20192.2
    601800     20193.5
    601840     20194.5
    601880     20196.5
    601920     20197.4
    601960     20198.9
    602000     20199.8
    602040     20201.5
    602080     20202.9
    602120     20204.5
    602160     20205.9
    602200     20208.2
    602240       20209
    602280     20209.7
    602320     20211.1
    602360     20212.3
    602400     20212.9
    602440       20214
    602480     20215.9
    602520     20217.6
    602560     20218.7
    602600       20220
    602640     20221.1
    602680       20223
    602720     20223.8
    602760     20225.4
    602800     20226.4
    602840     20228.1
    602880     20229.5
    602920       20231
    602960     20232.4
    603000     20234.7
    603040     20235.6
    603080     20236.2
    603120     20237.6
    603160     20238.9
    603200     20239.5
    603240     20240.6
    603280     20242.4
    603320     20244.1
    603360     20245.2
    603400     20246.5
    603440     20247.6
    603480     20249.5
    603520     20250.4
    603560       20252
    603600     20252.9
    603640     20254.7
    603680       20256
    603720     20257.5
    603760     20258.9
    603800     20261.2
    603840     20262.1
    603880     20262.8
    603920     20264.1
    603960     20265.4
    604000       20266
    604040     20267.2
    604080       20269
    604120     20270.7
    604160     20271.8
    604200     20273.1
    604240     20274.2
    604280       20276
    604320     20276.9
    604360     20278.6
    604400     20279.6
    604440     20281.3
    604480     20282.5
    604520     20284.1
    604560     20285.5
    604600     20287.7
    604640     20288.7
    604680     20289.4
    604720     20290.7
    604760     20291.9
    604800     20292.6
    604840     20293.8
    604880     20295.5
    604920     20297.3
    604960     20298.3
    605000     20299.7
    605040     20300.7
    605080     20302.7
    605120     20303.5
    605160     20305.2
    605200     20306.2
    605240     20307.8
    605280     20309.1
    605320     20310.7
    605360     20312.1
    605400     20314.3
    605440     20315.3
    605480     20315.9
    605520     20317.3
    605560     20318.6
    605600     20319.2
    605640     20320.5
    605680     20322.2
    605720     20323.9
    605760     20324.9
    605800     20326.3
    605840     20327.3
    605880     20329.3
    605920     20330.2
    605960     20331.8
    606000     20332.8
    606040     20334.5
    606080     20335.8
    606120     20337.3
    606160     20338.7
    606200       20341
    606240       20342
    606280     20342.6
    606320       20344
    606360     20345.2
    606400     20345.9
    606440     20347.1
    606480     20348.8
    606520     20350.5
    606560     20351.5
    606600     20352.9
    606640     20353.9
    606680     20355.9
    606720     20356.8
    606760     20358.4
    606800     20359.5
    606840     20361.1
    606880     20362.4
    606920     20363.9
    606960     20365.3
    607000     20367.6
    607040     20368.6
    607080     20369.2
    607120     20370.6
    607160     20371.9
    607200     20372.4
    607240     20373.8
    607280     20375.4
    607320     20377.2
    607360     20378.2
    607400     20379.5
    607440     20380.5
    607480     20382.5
    607520     20383.4
    607560     20385.1
    607600       20386
    607640     20387.7
    607680       20389
    607720     20390.5
    607760       20392
    607800     20394.2
    607840     20395.2
    607880     20395.8
    607920     20397.2
    607960     20398.5
    608000     20399.1
    608040     20400.4
    608080       20402
    608120     20403.8
    608160     20404.8
    608200     20406.1
    608240     20407.2
    608280     20409.2
    608320       20410
    608360     20411.7
    608400     20412.7
    608440     20414.3
    608480     20415.6
    608520     20417.2
    608560     20418.7
    608600     20420.8
    608640     20421.7
    608680     20422.5
    608720     20423.8
    608760     20425.2
    608800     20425.7
    608840       20427
    608880     20428.6
    608920     20430.5
    608960     20431.5
    609000     20432.8
    609040     20433.8
    609080     20435.8
    609120     20436.7
    609160     20438.3
    609200     20439.3
    609240       20441
    609280     20442.3
    609320     20443.7
    609360     20445.3
    609400     20447.4
    609440     20448.3
    609480     20449.1
    609520     20450.3
    609560     20451.8
    609600     20452.3
    609640     20453.6
    609680     20455.2
    609720       20457
    609760       20458
    609800     20459.5
    609840     20460.4
    609880     20462.4
    609920     20463.3
    609960     20464.9
    610000     20465.9
    610040     20467.6
    610080     20468.8
    610120     20470.3
    610160     20471.8
    610200       20474
    610240     20474.9
    610280     20475.7
    610320     20476.9
    610360     20478.4
    610400     20478.9
    610440     20480.1
    610480     20481.8
    610520     20483.6
    610560     20484.5
    610600       20486
    610640       20487
    610680     20488.9
    610720     20489.8
    610760     20491.4
    610800     20492.4
    610840     20494.1
    610880     20495.4
    610920     20496.8
    610960     20498.4
    611000     20500.6
    611040     20501.5
    611080     20502.2
    611120     20503.5
    611160     20504.9
    611200     20505.4
    611240     20506.7
    611280     20508.4
    611320     20510.1
    611360     20511.1
    611400     20512.6
    611440     20513.5
    611480     20515.5
    611520     20516.4
    611560       20518
    611600       20519
    611640     20520.7
    611680       20522
    611720     20523.4
    611760     20524.9
    611800     20527.2
    611840     20528.1
    611880     20528.9
    611920       20530
    611960     20531.5
    612000       20532
    612040     20533.2
    612080     20534.9
    612120     20536.7
    612160     20537.6
    612200     20539.1
    612240     20540.1
    612280       20542
    612320     20542.9
    612360     20544.5
    612400     20545.5
    612440     20547.2
    612480     20548.5
    612520     20549.9
    612560     20551.4
    612600     20553.7
    612640     20554.7
    612680     20555.3
    612720     20556.5
    612760       20558
    612800     20558.6
    612840     20559.7
    612880     20561.5
    612920     20563.2
    612960     20564.1
    613000     20565.6
    613040     20566.6
    613080     20568.5
    613120     20569.5
    613160       20571
    613200       20572
    613240     20573.8
    613280       20575
    613320     20576.4
    613360     20577.9
    613400     20580.2
    613440     20581.2
    613480     20581.9
    613520     20583.1
    613560     20584.5
    613600     20585.1
    613640     20586.2
    613680       20588
    613720     20589.7
    613760     20590.6
    613800     20592.1
    613840     20593.2
    613880       20595
    613920       20596
    613960     20597.5
    614000     20598.6
    614040     20600.3
    614080     20601.4
    614120       20603
    614160     20604.5
    614200     20606.8
    614240     20607.8
    614280     20608.4
    614320     20609.6
    614360     20611.1
    614400     20611.7
    614440     20612.7
    614480     20614.5
    614520     20616.3
    614560     20617.1
    614600     20618.7
    614640     20619.7
    614680     20621.6
    614720     20622.6
    614760       20624
    614800     20625.1
    614840     20626.8
    614880       20628
    614920     20629.5
    614960       20631
    615000     20633.3
    615040     20634.3
    615080       20635
    615120     20636.1
    615160     20637.7
    615200     20638.2
    615240     20639.3
    615280     20641.1
    615320     20642.9
    615360     20643.7
    615400     20645.3
    615440     20646.3
    615480     20648.2
    615520     20649.1
    615560     20650.6
    615600     20651.6
    615640     20653.4
    615680     20654.6
    615720     20656.1
    615760     20657.6
    615800     20659.8
    615840     20660.9
    615880     20661.6
    615920     20662.7
    615960     20664.3
    616000     20664.8
    616040     20665.9
    616080     20667.8
    616120     20669.5
    616160     20670.3
    616200     20671.9
    616240       20673
    616280     20674.8
    616320     20675.7
    616360     20677.2
    616400     20678.3
    616440       20680
    616480     20681.2
    616520     20682.7
    616560     20684.3
    616600     20686.5
    616640     20687.5
    616680     20688.2
    616720     20689.4
    616760     20690.9
    616800     20691.5
    616840     20692.6
    616880     20694.5
    616920     20696.2
    616960       20697
    617000     20698.6
    617040     20699.6
    617080     20701.5
    617120     20702.3
    617160     20703.9
    617200       20705
    617240     20706.7
    617280     20707.8
    617320     20709.3
    617360       20711
    617400     20713.2
    617440     20714.1
    617480     20714.9
    617520       20716
    617560     20717.6
    617600     20718.2
    617640     20719.2
    617680     20721.1
    617720     20722.8
    617760     20723.7
    617800     20725.3
    617840     20726.3
    617880     20728.1
    617920       20729
    617960     20730.5
    618000     20731.6
    618040     20733.3
    618080     20734.5
    618120       20736
    618160     20737.6
    618200     20739.8
    618240     20740.8
    618280     20741.6
    618320     20742.7
    618360     20744.3
    618400     20744.9
    618440     20745.9
    618480     20747.7
    618520     20749.5
    618560     20750.4
    618600       20752
    618640     20752.9
    618680     20754.8
    618720     20755.7
    618760     20757.2
    618800     20758.3
    618840     20759.9
    618880     20761.2
    618920     20762.6
    618960     20764.3
    619000     20766.5
    619040     20767.4
    619080     20768.2
    619120     20769.3
    619160     20770.9
    619200     20771.5
    619240     20772.7
    619280     20774.4
    619320     20776.2
    619360     20777.1
    619400     20778.6
    619440     20779.6
    619480     20781.5
    619520     20782.4
    619560     20783.9
    619600       20785
    619640     20786.6
    619680     20787.9
    619720     20789.3
    619760     20790.9
    619800     20793.1
    619840     20794.1
    619880     20794.9
    619920     20796.1
    619960     20797.7
    620000     20798.2
    620040     20799.3
    620080     20801.2
    620120     20802.9
    620160     20803.8
    620200     20805.4
    620240     20806.3
    620280     20808.2
    620320     20809.1
    620360     20810.6
    620400     20811.7
    620440     20813.3
    620480     20814.6
    620520       20816
    620560     20817.6
    620600     20819.8
    620640     20820.8
    620680     20821.6
    620720     20822.7
    620760     20824.3
    620800     20824.9
    620840       20826
    620880     20827.8
    620920     20829.5
    620960     20830.4
    621000     20832.1
    621040     20832.9
    621080     20834.9
    621120     20835.7
    621160     20837.3
    621200     20838.3
    621240     20839.9
    621280     20841.2
    621320     20842.7
    621360     20844.2
    621400     20846.5
    621440     20847.5
    621480     20848.3
    621520     20849.4
    621560       20851
    621600     20851.5
    621640     20852.7
    621680     20854.5
    621720     20856.2
    621760       20857
    621800     20858.7
    621840     20859.6
    621880     20861.5
    621920     20862.4
    621960     20863.9
    622000       20865
    622040     20866.6
    622080     20867.9
    622120     20869.3
    622160     20870.9
    622200     20873.1
    622240     20874.1
    622280     20874.9
    622320     20876.1
    622360     20877.7
    622400     20878.2
    622440     20879.4
    622480     20881.1
    622520     20882.8
    622560     20883.6
    622600     20885.5
    622640     20886.2
    622680     20888.1
    622720       20889
    622760     20890.6
    622800     20891.6
    622840     20893.3
    622880     20894.6
    622920       20896
    622960     20897.6
    623000     20899.8
    623040     20900.7
    623080     20901.6
    623120     20902.7
    623160     20904.3
    623200     20904.9
    623240       20906
    623280     20907.7
    623320     20909.5
    623360     20910.3
    623400     20912.1
    623440     20912.9
    623480     20914.8
    623520     20915.7
    623560     20917.2
    623600     20918.3
    623640       20920
    623680     20921.2
    623720     20922.7
    623760     20924.2
    623800     20926.4
    623840     20927.4
    623880     20928.3
    623920     20929.4
    623960       20931
    624000     20931.5
    624040     20932.7
    624080     20934.4
    624120     20936.2
    624160       20937
    624200     20938.8
    624240     20939.6
    624280     20941.5
    624320     20942.4
    624360     20943.9
    624400       20945
    624440     20946.6
    624480     20947.9
    624520     20949.3
    624560     20950.9
    624600     20953.2
    624640     20954.1
    624680       20955
    624720     20956.1
    624760     20957.7
    624800     20958.2
    624840     20959.4
    624880     20961.1
    624920     20962.9
    624960     20963.6
    625000     20965.5
    625040     20966.3
    625080     20968.2
    625120     20969.1
    625160     20970.7
    625200     20971.7
    625240     20973.3
    625280     20974.7
    625320     20976.1
    625360     20977.6
    625400     20979.9
    625440     20980.8
    625480     20981.7
    625520     20982.8
    625560     20984.4
    625600     20984.9
    625640     20986.1
    625680     20987.8
    625720     20989.6
    625760     20990.4
    625800     20992.2
    625840       20993
    625880     20994.9
    625920     20995.8
    625960     20997.4
    626000     20998.4
    626040     21000.1
    626080     21001.4
    626120     21002.8
    626160     21004.3
    626200     21006.6
    626240     21007.5
    626280     21008.4
    626320     21009.5
    626360     21011.2
    626400     21011.7
    626440     21012.8
    626480     21014.6
    626520     21016.4
    626560     21017.2
    626600       21019
    626640     21019.8
    626680     21021.7
    626720     21022.5
    626760     21024.1
    626800     21025.2
    626840     21026.9
    626880     21028.2
    626920     21029.5
    626960     21031.1
    627000     21033.4
    627040     21034.2
    627080     21035.1
    627120     21036.3
    627160     21037.9
    627200     21038.5
    627240     21039.5
    627280     21041.4
    627320     21043.1
    627360       21044
    627400     21045.8
    627440     21046.5
    627480     21048.4
    627520     21049.3
    627560     21050.9
    627600     21051.9
    627640     21053.6
    627680     21054.9
    627720     21056.3
    627760     21057.8
    627800     21060.1
    627840     21060.9
    627880     21061.8
    627920       21063
    627960     21064.6
    628000     21065.1
    628040     21066.2
    628080     21068.1
    628120     21069.8
    628160     21070.6
    628200     21072.5
    628240     21073.2
    628280     21075.1
    628320     21075.9
    628360     21077.6
    628400     21078.6
    628440     21080.3
    628480     21081.6
    628520     21082.9
    628560     21084.6
    628600     21086.8
    628640     21087.6
    628680     21088.6
    628720     21089.7
    628760     21091.2
    628800     21091.8
    628840     21092.9
    628880     21094.8
    628920     21096.5
    628960     21097.3
    629000     21099.2
    629040     21099.9
    629080     21101.8
    629120     21102.7
    629160     21104.3
    629200     21105.3
    629240       21107
    629280     21108.4
    629320     21109.6
    629360     21111.3
    629400     21113.5
    629440     21114.3
    629480     21115.2
    629520     21116.4
    629560     21117.9
    629600     21118.5
    629640     21119.6
    629680     21121.5
    629720     21123.2
    629760     21124.1
    629800       21126
    629840     21126.6
    629880     21128.6
    629920     21129.3
    629960     21131.1
    630000       21132
    630040     21133.7
    630080     21135.1
    630120     21136.3
    630160       21138
    630200     21140.3
    630240     21141.1
    630280     21141.9
    630320       21143
    630360     21144.6
    630400     21145.2
    630440     21146.3
    630480     21148.2
    630520     21149.9
    630560     21150.8
    630600     21152.7
    630640     21153.3
    630680     21155.3
    630720       21156
    630760     21157.8
    630800     21158.7
    630840     21160.5
    630880     21161.8
    630920       21163
    630960     21164.7
    631000       21167
    631040     21167.8
    631080     21168.7
    631120     21169.7
    631160     21171.4
    631200       21172
    631240       21173
    631280     21174.9
    631320     21176.6
    631360     21177.5
    631400     21179.4
    631440       21180
    631480     21181.9
    631520     21182.8
    631560     21184.5
    631600     21185.4
    631640     21187.2
    631680     21188.5
    631720     21189.7
    631760     21191.4
    631800     21193.7
    631840     21194.5
    631880     21195.4
    631920     21196.4
    631960     21198.1
    632000     21198.7
    632040     21199.7
    632080     21201.6
    632120     21203.3
    632160     21204.3
    632200       21206
    632240     21206.7
    632280     21208.6
    632320     21209.5
    632360     21211.3
    632400     21212.1
    632440     21213.9
    632480     21215.1
    632520     21216.4
    632560     21218.1
    632600     21220.4
    632640     21221.2
    632680     21222.1
    632720     21223.1
    632760     21224.8
    632800     21225.4
    632840     21226.4
    632880     21228.3
    632920     21229.9
    632960       21231
    633000     21232.7
    633040     21233.4
    633080     21235.3
    633120     21236.2
    633160       21238
    633200     21238.8
    633240     21240.6
    633280     21241.8
    633320     21243.1
    633360     21244.7
    633400     21247.1
    633440     21247.9
    633480     21248.7
    633520     21249.8
    633560     21251.5
    633600       21252
    633640     21253.1
    633680     21254.9
    633720     21256.6
    633760     21257.7
    633800     21259.3
    633840       21260
    633880     21261.9
    633920     21262.9
    633960     21264.6
    634000     21265.4
    634040     21267.2
    634080     21268.5
    634120     21269.8
    634160     21271.4
    634200     21273.8
    634240     21274.6
    634280     21275.4
    634320     21276.4
    634360     21278.2
    634400     21278.7
    634440     21279.7
    634480     21281.5
    634520     21283.2
    634560     21284.3
    634600       21286
    634640     21286.6
    634680     21288.6
    634720     21289.5
    634760     21291.2
    634800       21292
    634840     21293.9
    634880     21295.1
    634920     21296.4
    634960       21298
    635000     21300.4
    635040     21301.2
    635080       21302
    635120       21303
    635160     21304.7
    635200     21305.3
    635240     21306.3
    635280     21308.1
    635320     21309.7
    635360     21310.8
    635400     21312.6
    635440     21313.2
    635480     21315.2
    635520     21316.1
    635560     21317.8
    635600     21318.6
    635640     21320.5
    635680     21321.7
    635720       21323
    635760     21324.7
    635800     21327.1
    635840     21327.8
    635880     21328.5
    635920     21329.7
    635960     21331.4
    636000     21331.9
    636040     21332.8
    636080     21334.7
    636120     21336.4
    636160     21337.5
    636200     21339.2
    636240     21339.8
    636280     21341.8
    636320     21342.6
    636360     21344.4
    636400     21345.2
    636440     21347.1
    636480     21348.3
    636520     21349.6
    636560     21351.2
    636600     21353.6
    636640     21354.4
    636680     21355.1
    636720     21356.2
    636760     21357.9
    636800     21358.5
    636840     21359.4
    636880     21361.2
    636920       21363
    636960       21364
    637000     21365.8
    637040     21366.3
    637080     21368.4
    637120     21369.3
    637160       21371
    637200     21371.9
    637240     21373.7
    637280     21374.9
    637320     21376.2
    637360     21377.9
    637400     21380.2
    637440       21381
    637480     21381.6
    637520     21382.9
    637560     21384.6
    637600     21385.1
    637640       21386
    637680     21387.8
    637720     21389.6
    637760     21390.6
    637800     21392.4
    637840     21392.9
    637880       21395
    637920     21395.8
    637960     21397.6
    638000     21398.4
    638040     21400.3
    638080     21401.5
    638120     21402.8
    638160     21404.5
    638200     21406.8
    638240     21407.6
    638280     21408.2
    638320     21409.4
    638360     21411.2
    638400     21411.7
    638440     21412.6
    638480     21414.4
    638520     21416.3
    638560     21417.2
    638600       21419
    638640     21419.5
    638680     21421.6
    638720     21422.4
    638760     21424.2
    638800       21425
    638840     21426.9
    638880       21428
    638920     21429.4
    638960     21431.1
    639000     21433.4
    639040     21434.2
    639080     21434.9
    639120       21436
    639160     21437.8
    639200     21438.3
    639240     21439.2
    639280     21440.9
    639320     21442.8
    639360     21443.8
    639400     21445.6
    639440       21446
    639480     21448.2
    639520       21449
    639560     21450.8
    639600     21451.6
    639640     21453.4
    639680     21454.6
    639720       21456
    639760     21457.7
    639800       21460
    639840     21460.8
    639880     21461.5
    639920     21462.6
    639960     21464.3
    640000     21464.9
    640040     21465.7
    640080     21467.5
    640120     21469.4
    640160     21470.3
    640200     21472.1
    640240     21472.6
    640280     21474.7
    640320     21475.6
    640360     21477.4
    640400     21478.2
    640440       21480
    640480     21481.2
    640520     21482.6
    640560     21484.3
    640600     21486.5
    640640     21487.4
    640680     21488.1
    640720     21489.1
    640760     21490.9
    640800     21491.4
    640840     21492.3
    640880       21494
    640920       21496
    640960     21496.9
    641000     21498.7
    641040     21499.1
    641080     21501.3
    641120     21502.2
    641160     21503.9
    641200     21504.7
    641240     21506.6
    641280     21507.7
    641320     21509.2
    641360     21510.8
    641400     21513.1
    641440     21513.9
    641480     21514.7
    641520     21515.7
    641560     21517.5
    641600     21517.9
    641640     21518.9
    641680     21520.7
    641720     21522.6
    641760     21523.5
    641800     21525.3
    641840     21525.8
    641880     21527.8
    641920     21528.8
    641960     21530.5
    642000     21531.4
    642040     21533.2
    642080     21534.4
    642120     21535.8
    642160     21537.4
    642200     21539.8
    642240     21540.5
    642280     21541.3
    642320     21542.4
    642360     21544.2
    642400     21544.6
    642440     21545.5
    642480     21547.4
    642520     21549.3
    642560     21550.2
    642600       21552
    642640     21552.5
    642680     21554.5
    642720     21555.5
    642760     21557.2
    642800     21558.1
    642840     21559.8
    642880       21561
    642920     21562.5
    642960     21564.1
    643000     21566.5
    643040     21567.2
    643080       21568
    643120     21569.1
    643160     21570.8
    643200     21571.3
    643240     21572.2
    643280     21574.1
    643320       21576
    643360     21576.9
    643400     21578.6
    643440     21579.2
    643480     21581.2
    643520     21582.3
    643560     21583.9
    643600     21584.8
    643640     21586.6
    643680     21587.7
    643720     21589.2
    643760     21590.9
    643800     21593.2
    643840     21593.9
    643880     21594.7
    643920     21595.8
    643960     21597.6
    644000       21598
    644040       21599
    644080     21600.8
    644120     21602.7
    644160     21603.6
    644200     21605.4
    644240     21605.9
    644280       21608
    644320       21609
    644360     21610.7
    644400     21611.4
    644440     21613.3
    644480     21614.5
    644520     21615.9
    644560     21617.6
    644600       21620
    644640     21620.7
    644680     21621.5
    644720     21622.6
    644760     21624.4
    644800     21624.8
    644840     21625.9
    644880     21627.6
    644920     21629.5
    644960     21630.5
    645000     21632.2
    645040     21632.8
    645080     21634.8
    645120     21635.8
    645160     21637.5
    645200     21638.3
    645240     21640.2
    645280     21641.3
    645320     21642.8
    645360     21644.4
    645400     21646.9
    645440     21647.5
    645480     21648.3
    645520     21649.4
    645560     21651.3
    645600     21651.6
    645640     21652.7
    645680     21654.5
    645720     21656.4
    645760     21657.4
    645800     21659.1
    645840     21659.6
    645880     21661.7
    645920     21662.7
    645960     21664.4
    646000     21665.2
    646040     21667.1
    646080     21668.2
    646120     21669.8
    646160     21671.3
    646200     21673.8
    646240     21674.4
    646280     21675.2
    646320     21676.4
    646360     21678.2
    646400     21678.5
    646440     21679.6
    646480     21681.4
    646520     21683.3
    646560     21684.3
    646600       21686
    646640     21686.5
    646680     21688.7
    646720     21689.6
    646760     21691.3
    646800     21692.1
    646840       21694
    646880     21695.1
    646920     21696.7
    646960     21698.2
    647000     21700.6
    647040     21701.4
    647080     21702.1
    647120     21703.3
    647160     21705.2
    647200     21705.4
    647240     21706.6
    647280     21708.4
    647320     21710.3
    647360     21711.2
    647400     21712.9
    647440     21713.5
    647480     21715.5
    647520     21716.5
    647560     21718.2
    647600     21719.1
    647640     21720.9
    647680       21722
    647720     21723.6
    647760     21725.1
    647800     21727.6
    647840     21728.3
    647880     21729.1
    647920     21730.3
    647960     21732.1
    648000     21732.3
    648040     21733.6
    648080     21735.3
    648120     21737.3
    648160     21738.2
    648200     21739.9
    648240     21740.4
    648280     21742.5
    648320     21743.4
    648360     21745.1
    648400     21746.1
    648440     21747.8
    648480       21749
    648520     21750.5
    648560     21752.1
    648600     21754.5
    648640     21755.2
    648680       21756
    648720     21757.2
    648760     21759.1
    648800     21759.3
    648840     21760.6
    648880     21762.4
    648920     21764.3
    648960     21765.2
    649000     21766.9
    649040     21767.4
    649080     21769.4
    649120     21770.4
    649160     21772.1
    649200     21773.1
    649240     21774.8
    649280       21776
    649320     21777.5
    649360     21779.2
    649400     21781.5
    649440     21782.2
    649480       21783
    649520     21784.2
    649560     21786.1
    649600     21786.3
    649640     21787.6
    649680     21789.3
    649720     21791.3
    649760     21792.3
    649800       21794
    649840     21794.5
    649880     21796.4
    649920     21797.4
    649960     21799.1
    650000     21800.1
    650040     21801.9
    650080       21803
    650120     21804.6
    650160     21806.2
    650200     21808.6
    650240     21809.2
    650280     21810.1
    650320     21811.3
    650360     21813.1
    650400     21813.3
    650440     21814.6
    650480     21816.4
    650520     21818.3
    650560     21819.3
    650600       21821
    650640     21821.5
    650680     21823.4
    650720     21824.4
    650760     21826.1
    650800     21827.1
    650840     21828.9
    650880       21830
    650920     21831.5
    650960     21833.2
    651000     21835.6
    651040     21836.2
    651080     21837.1
    651120     21838.3
    651160     21840.1
    651200     21840.3
    651240     21841.6
    651280     21843.3
    651320     21845.3
    651360     21846.3
    651400       21848
    651440     21848.5
    651480     21850.4
    651520     21851.4
    651560     21853.1
    651600     21854.2
    651640     21855.9
    651680       21857
    651720     21858.6
    651760     21860.2
    651800     21862.6
    651840     21863.1
    651880     21864.1
    651920     21865.3
    651960     21867.1
    652000     21867.2
    652040     21868.6
    652080     21870.3
    652120     21872.2
    652160     21873.3
    652200       21875
    652240     21875.5
    652280     21877.3
    652320     21878.5
    652360     21880.1
    652400     21881.2
    652440     21882.8
    652480       21884
    652520     21885.5
    652560     21887.2
    652600     21889.7
    652640     21890.1
    652680       21891
    652720     21892.3
    652760       21894
    652800     21894.2
    652840     21895.5
    652880     21897.3
    652920     21899.2
    652960     21900.3
    653000     21901.9
    653040     21902.5
    653080     21904.3
    653120     21905.4
    653160     21907.1
    653200     21908.2
    653240     21909.8
    653280     21910.9
    653320     21912.5
    653360     21914.2
    653400     21916.6
    653440       21917
    653480       21918
    653520     21919.2
    653560     21920.9
    653600     21921.1
    653640     21922.4
    653680     21924.2
    653720     21926.1
    653760     21927.2
    653800     21928.8
    653840     21929.4
    653880     21931.3
    653920     21932.3
    653960       21934
    654000     21935.1
    654040     21936.7
    654080     21937.9
    654120     21939.4
    654160     21941.2
    654200     21943.5
    654240       21944
    654280     21944.9
    654320     21946.1
    654360     21947.8
    654400     21948.1
    654440     21949.3
    654480     21951.2
    654520     21953.1
    654560     21954.1
    654600     21955.8
    654640     21956.4
    654680     21958.2
    654720     21959.3
    654760       21961
    654800     21962.1
    654840     21963.7
    654880     21964.8
    654920     21966.4
    654960     21968.1
    655000     21970.4
    655040     21970.9
    655080     21971.8
    655120       21973
    655160     21974.8
    655200     21975.1
    655240     21976.3
    655280     21978.2
    655320     21980.1
    655360     21981.1
    655400     21982.8
    655440     21983.3
    655480     21985.3
    655520     21986.3
    655560       21988
    655600     21989.1
    655640     21990.7
    655680     21991.8
    655720     21993.4
    655760     21995.1
    655800     21997.4
    655840     21997.9
    655880     21998.8
    655920       22000
    655960     22001.8
    656000     22002.1
    656040     22003.3
    656080     22005.1
    656120       22007
    656160     22008.1
    656200     22009.8
    656240     22010.3
    656280     22012.2
    656320     22013.3
    656360       22015
    656400     22016.1
    656440     22017.6
    656480     22018.7
    656520     22020.4
    656560     22022.1
    656600     22024.4
    656640     22024.9
    656680     22025.8
    656720       22027
    656760     22028.8
    656800     22029.1
    656840     22030.3
    656880     22032.1
    656920       22034
    656960     22035.2
    657000     22036.8
    657040     22037.3
    657080     22039.2
    657120     22040.5
    657160       22042
    657200     22043.1
    657240     22044.6
    657280     22045.8
    657320     22047.4
    657360     22049.1
    657400     22051.5
    657440     22051.9
    657480     22052.9
    657520     22054.1
    657560     22055.8
    657600     22056.2
    657640     22057.4
    657680     22059.2
    657720     22061.1
    657760     22062.3
    657800     22063.9
    657840     22064.4
    657880     22066.4
    657920     22067.6
    657960     22069.1
    658000     22070.2
    658040     22071.7
    658080     22072.8
    658120     22074.4
    658160     22076.2
    658200     22078.6
    658240       22079
    658280     22079.9
    658320     22081.2
    658360     22082.9
    658400     22083.3
    658440     22084.5
    658480     22086.2
    658520     22088.2
    658560     22089.4
    658600       22091
    658640     22091.5
    658680     22093.5
    658720     22094.6
    658760     22096.2
    658800     22097.2
    658840     22098.8
    658880     22099.8
    658920     22101.6
    658960     22103.2
    659000     22105.7
    659040     22106.1
    659080       22107
    659120     22108.2
    659160       22110
    659200     22110.3
    659240     22111.5
    659280     22113.2
    659320     22115.2
    659360     22116.5
    659400       22118
    659440     22118.6
    659480     22120.5
    659520     22121.7
    659560     22123.3
    659600     22124.2
    659640     22125.9
    659680     22126.9
    659720     22128.6
    659760     22130.3
    659800     22132.7
    659840     22133.1
    659880     22134.1
    659920     22135.3
    659960       22137
    660000     22137.4
    660040     22138.5
    660080     22140.3
    660120     22142.3
    660160     22143.5
    660200       22145
    660240     22145.6
    660280     22147.6
    660320     22148.7
    660360     22150.4
    660400     22151.2
    660440       22153
    660480     22153.9
    660520     22155.7
    660560     22157.3
    660600     22159.7
    660640     22160.1
    660680     22161.1
    660720     22162.3
    660760       22164
    660800     22164.4
    660840     22165.6
    660880     22167.4
    660920     22169.3
    660960     22170.6
    661000       22172
    661040     22172.7
    661080     22174.5
    661120     22175.8
    661160     22177.4
    661200     22178.3
    661240       22180
    661280     22180.9
    661320     22182.8
    661360     22184.3
    661400     22186.7
    661440     22187.1
    661480     22188.1
    661520     22189.3
    661560       22191
    661600     22191.4
    661640     22192.6
    661680     22194.4
    661720     22196.3
    661760     22197.7
    661800       22199
    661840     22199.8
    661880     22201.6
    661920     22202.8
    661960     22204.5
    662000     22205.3
    662040       22207
    662080     22207.9
    662120     22209.8
    662160     22211.4
    662200     22213.8
    662240     22214.2
    662280     22215.1
    662320     22216.4
    662360     22218.1
    662400     22218.5
    662440     22219.6
    662480     22221.5
    662520     22223.4
    662560     22224.7
    662600       22226
    662640     22226.8
    662680     22228.6
    662720     22229.7
    662760     22231.5
    662800     22232.4
    662840       22234
    662880     22234.9
    662920     22236.8
    662960     22238.4
    663000     22240.8
    663040     22241.3
    663080     22242.2
    663120     22243.4
    663160     22245.1
    663200     22245.5
    663240     22246.6
    663280     22248.5
    663320     22250.4
    663360     22251.7
    663400       22253
    663440     22253.8
    663480     22255.6
    663520     22256.7
    663560     22258.5
    663600     22259.3
    663640       22261
    663680       22262
    663720     22263.8
    663760     22265.4
    663800     22267.7
    663840     22268.3
    663880     22269.2
    663920     22270.4
    663960     22272.1
    664000     22272.5
    664040     22273.6
    664080     22275.6
    664120     22277.4
    664160     22278.7
    664200       22280
    664240     22280.8
    664280     22282.5
    664320     22283.7
    664360     22285.4
    664400     22286.3
    664440       22288
    664480     22288.9
    664520     22290.8
    664560     22292.4
    664600     22294.7
    664640     22295.2
    664680     22296.1
    664720     22297.4
    664760     22299.1
    664800     22299.5
    664840     22300.5
    664880     22302.6
    664920     22304.4
    664960     22305.6
    665000       22307
    665040     22307.7
    665080     22309.5
    665120     22310.7
    665160     22312.5
    665200     22313.3
    665240       22315
    665280     22315.9
    665320     22317.7
    665360     22319.4
    665400     22321.6
    665440     22322.2
    665480     22323.1
    665520     22324.3
    665560     22326.1
    665600     22326.5
    665640     22327.5
    665680     22329.6
    665720     22331.3
    665760     22332.6
    665800       22334
    665840     22334.8
    665880     22336.5
    665920     22337.7
    665960     22339.4
    666000     22340.3
    666040       22342
    666080     22342.8
    666120     22344.7
    666160     22346.4
    666200     22348.7
    666240     22349.2
    666280     22350.1
    666320     22351.3
    666360     22353.2
    666400     22353.5
    666440     22354.5
    666480     22356.6
    666520     22358.5
    666560     22359.7
    666600     22361.1
    666640     22361.7
    666680     22363.6
    666720     22364.7
    666760     22366.5
    666800     22367.4
    666840       22369
    666880     22369.9
    666920     22371.7
    666960     22373.4
    667000     22375.7
    667040     22376.3
    667080     22377.2
    667120     22378.3
    667160     22380.2
    667200     22380.5
    667240     22381.6
    667280     22383.6
    667320     22385.5
    667360     22386.7
    667400     22388.1
    667440     22388.8
    667480     22390.7
    667520     22391.8
    667560     22393.5
    667600     22394.4
    667640     22396.1
    667680     22396.9
    667720     22398.7
    667760     22400.5
    667800     22402.8
    667840     22403.4
    667880     22404.2
    667920     22405.4
    667960     22407.3
    668000     22407.6
    668040     22408.5
    668080     22410.7
    668120     22412.6
    668160     22413.8
    668200     22415.1
    668240     22415.8
    668280     22417.7
    668320     22418.8
    668360     22420.5
    668400     22421.4
    668440     22423.1
    668480       22424
    668520     22425.8
    668560     22427.5
    668600     22429.8
    668640     22430.4
    668680     22431.2
    668720     22432.4
    668760     22434.3
    668800     22434.7
    668840     22435.6
    668880     22437.7
    668920     22439.6
    668960     22440.9
    669000     22442.2
    669040     22442.8
    669080     22444.7
    669120     22445.8
    669160     22447.6
    669200     22448.5
    669240     22450.2
    669280       22451
    669320     22452.8
    669360     22454.5
    669400     22456.8
    669440     22457.4
    669480     22458.2
    669520     22459.4
    669560     22461.3
    669600     22461.7
    669640     22462.6
    669680     22464.8
    669720     22466.6
    669760     22467.9
    669800     22469.2
    669840     22469.8
    669880     22471.7
    669920     22472.9
    669960     22474.7
    670000     22475.5
    670040     22477.2
    670080     22478.1
    670120     22479.9
    670160     22481.5
    670200     22483.9
    670240     22484.5
    670280     22485.3
    670320     22486.4
    670360     22488.3
    670400     22488.7
    670440     22489.6
    670480     22491.8
    670520     22493.6
    670560       22495
    670600     22496.2
    670640     22496.8
    670680     22498.7
    670720     22499.9
    670760     22501.6
    670800     22502.5
    670840     22504.2
    670880     22505.1
    670920     22506.9
    670960     22508.5
    671000     22510.9
    671040     22511.4
    671080     22512.3
    671120     22513.4
    671160     22515.4
    671200     22515.8
    671240     22516.6
    671280     22518.8
    671320     22520.6
    671360     22521.9
    671400     22523.2
    671440     22523.8
    671480     22525.7
    671520     22526.9
    671560     22528.6
    671600     22529.5
    671640     22531.2
    671680     22532.1
    671720     22533.9
    671760     22535.6
    671800       22538
    671840     22538.4
    671880     22539.3
    671920     22540.4
    671960     22542.4
    672000     22542.8
    672040     22543.6
    672080     22545.7
    672120     22547.6
    672160     22548.9
    672200     22550.2
    672240     22550.7
    672280     22552.6
    672320     22553.9
    672360     22555.5
    672400     22556.4
    672440     22558.2
    672480       22559
    672520     22560.8
    672560     22562.5
    672600     22564.9
    672640     22565.4
    672680     22566.2
    672720     22567.3
    672760     22569.3
    672800     22569.7
    672840     22570.6
    672880     22572.7
    672920     22574.5
    672960     22575.8
    673000     22577.1
    673040     22577.6
    673080     22579.6
    673120     22580.9
    673160     22582.4
    673200     22583.4
    673240     22585.1
    673280       22586
    673320     22587.7
    673360     22589.5
    673400     22591.8
    673440     22592.3
    673480     22593.2
    673520     22594.3
    673560     22596.3
    673600     22596.7
    673640     22597.6
    673680     22599.6
    673720     22601.5
    673760     22602.8
    673800     22604.1
    673840     22604.5
    673880     22606.5
    673920     22607.8
    673960     22609.3
    674000     22610.3
    674040     22612.1
    674080     22612.9
    674120     22614.6
    674160     22616.4
    674200     22618.8
    674240     22619.3
    674280     22620.1
    674320     22621.2
    674360     22623.1
    674400     22623.7
    674440     22624.4
    674480     22626.5
    674520     22628.3
    674560     22629.6
    674600     22630.9
    674640     22631.4
    674680     22633.4
    674720     22634.7
    674760     22636.2
    674800     22637.1
    674840       22639
    674880     22639.8
    674920     22641.5
    674960     22643.3
    675000     22645.6
    675040     22646.2
    675080     22646.9
    675120     22648.1
    675160       22650
    675200     22650.5
    675240     22651.3
    675280     22653.4
    675320     22655.2
    675360     22656.3
    675400     22657.7
    675440     22658.1
    675480     22660.2
    675520     22661.4
    675560       22663
    675600     22663.9
    675640     22665.7
    675680     22666.6
    675720     22668.3
    675760       22670
    675800     22672.4
    675840       22673
    675880     22673.7
    675920     22674.9
    675960     22676.8
    676000     22677.3
    676040     22678.1
    676080     22680.2
    676120       22682
    676160     22683.1
    676200     22684.5
    676240     22684.9
    676280       22687
    676320     22688.3
    676360     22689.8
    676400     22690.7
    676440     22692.5
    676480     22693.3
    676520     22695.1
    676560     22696.8
    676600     22699.2
    676640     22699.8
    676680     22700.6
    676720     22701.7
    676760     22703.7
    676800     22704.1
    676840     22704.8
    676880       22707
    676920     22708.9
    676960     22709.9
    677000     22711.3
    677040     22711.7
    677080     22713.8
    677120     22715.1
    677160     22716.6
    677200     22717.5
    677240     22719.3
    677280     22720.1
    677320     22721.8
    677360     22723.6
    677400     22726.1
    677440     22726.7
    677480     22727.3
    677520     22728.5
    677560     22730.6
    677600     22730.8
    677640     22731.6
    677680     22733.8
    677720     22735.6
    677760     22736.7
    677800     22738.2
    677840     22738.5
    677880     22740.5
    677920     22741.9
    677960     22743.4
    678000     22744.3
    678040     22746.1
    678080       22747
    678120     22748.6
    678160     22750.4
    678200       22753
    678240     22753.6
    678280     22754.1
    678320     22755.3
    678360     22757.4
    678400     22757.6
    678440     22758.4
    678480     22760.6
    678520     22762.5
    678560     22763.5
    678600       22765
    678640     22765.3
    678680     22767.4
    678720     22768.7
    678760     22770.3
    678800     22771.2
    678840     22772.9
    678880     22773.7
    678920     22775.4
    678960     22777.2
    679000     22779.7
    679040     22780.3
    679080     22780.9
    679120     22782.1
    679160     22784.2
    679200     22784.5
    679240     22785.3
    679280     22787.4
    679320     22789.3
    679360     22790.3
    679400     22791.8
    679440     22792.2
    679480     22794.2
    679520     22795.4
    679560     22797.1
    679600       22798
    679640     22799.7
    679680     22800.7
    679720     22802.3
    679760     22804.1
    679800     22806.7
    679840     22807.2
    679880     22807.8
    679920       22809
    679960     22811.1
    680000     22811.3
    680040     22812.1
    680080     22814.2
    680120     22816.1
    680160     22817.1
    680200     22818.6
    680240       22819
    680280       22821
    680320     22822.3
    680360     22823.9
    680400     22824.9
    680440     22826.5
    680480     22827.4
    680520     22829.1
    680560     22830.9
    680600     22833.5
    680640       22834
    680680     22834.6
    680720     22835.8
    680760     22837.8
    680800     22838.1
    680840       22839
    680880       22841
    680920     22842.9
    680960     22843.9
    681000     22845.4
    681040     22845.7
    681080     22847.8
    681120     22849.1
    681160     22850.7
    681200     22851.7
    681240     22853.2
    681280     22854.2
    681320     22855.9
    681360     22857.7
    681400     22860.3
    681440     22860.8
    681480     22861.4
    681520     22862.5
    681560     22864.7
    681600     22864.9
    681640     22865.7
    681680     22867.9
    681720     22869.7
    681760     22870.7
    681800     22872.2
    681840     22872.5
    681880     22874.6
    681920     22875.9
    681960     22877.5
    682000     22878.5
    682040       22880
    682080       22881
    682120     22882.6
    682160     22884.5
    682200     22887.2
    682240     22887.6
    682280     22888.2
    682320     22889.3
    682360     22891.5
    682400     22891.7
    682440     22892.5
    682480     22894.7
    682520     22896.5
    682560     22897.5
    682600       22899
    682640     22899.3
    682680     22901.5
    682720     22902.6
    682760     22904.3
    682800     22905.2
    682840     22906.8
    682880     22907.8
    682920     22909.4
    682960     22911.3
    683000     22913.9
    683040     22914.3
    683080       22915
    683120       22916
    683160     22918.3
    683200     22918.5
    683240     22919.3
    683280     22921.5
    683320     22923.3
    683360     22924.3
    683400     22925.7
    683440       22926
    683480     22928.1
    683520     22929.4
    683560     22931.1
    683600     22931.9
    683640     22933.6
    683680     22934.6
    683720     22936.2
    683760       22938
    683800     22940.7
    683840     22941.1
    683880     22941.8
    683920     22942.8
    683960     22945.1
    684000     22945.4
    684040       22946
    684080     22948.2
    684120       22950
    684160       22951
    684200     22952.6
    684240     22952.8
    684280       22955
    684320     22956.2
    684360     22957.8
    684400     22958.7
    684440     22960.4
    684480     22961.4
    684520     22962.9
    684560     22964.8
    684600     22967.5
    684640     22967.8
    684680     22968.5
    684720     22969.5
    684760     22971.8
    684800     22972.2
    684840     22972.8
    684880     22974.9
    684920     22976.8
    684960     22977.8
    685000     22979.3
    685040     22979.6
    685080     22981.8
    685120     22982.9
    685160     22984.7
    685200     22985.4
    685240     22987.2
    685280     22988.1
    685320     22989.7
    685360     22991.6
    685400     22994.3
    685440     22994.6
    685480     22995.3
    685520     22996.3
    685560     22998.5
    685600       22999
    685640     22999.6
    685680     23001.8
    685720     23003.6
    685760     23004.6
    685800       23006
    685840     23006.4
    685880     23008.6
    685920     23009.8
    685960     23011.4
    686000     23012.3
    686040     23014.1
    686080       23015
    686120     23016.5
    686160     23018.4
    686200     23021.1
    686240     23021.3
    686280     23022.1
    686320     23023.2
    686360     23025.3
    686400     23025.8
    686440     23026.4
    686480     23028.6
    686520     23030.4
    686560     23031.5
    686600     23032.9
    686640     23033.3
    686680     23035.4
    686720     23036.6
    686760     23038.3
    686800     23039.1
    686840       23041
    686880     23041.8
    686920     23043.3
    686960     23045.2
    687000     23047.9
    687040     23048.2
    687080       23049
    687120       23050
    687160     23052.1
    687200     23052.7
    687240     23053.3
    687280     23055.4
    687320     23057.2
    687360     23058.4
    687400     23059.7
    687440     23060.1
    687480     23062.3
    687520     23063.5
    687560     23065.2
    687600     23065.9
    687640     23067.8
    687680     23068.6
    687720     23070.1
    687760     23072.1
    687800     23074.7
    687840       23075
    687880     23075.8
    687920       23077
    687960       23079
    688000     23079.5
    688040     23080.1
    688080     23082.3
    688120     23084.1
    688160     23085.3
    688200     23086.6
    688240       23087
    688280     23089.2
    688320     23090.5
    688360     23092.1
    688400     23092.8
    688440     23094.7
    688480     23095.5
    688520     23096.9
    688560       23099
    688600     23101.7
    688640     23101.9
    688680     23102.7
    688720     23103.8
    688760     23105.9
    688800     23106.4
    688840     23106.9
    688880     23109.2
    688920     23110.9
    688960     23112.1
    689000     23113.5
    689040     23113.9
    689080     23116.1
    689120     23117.3
    689160       23119
    689200     23119.7
    689240     23121.5
    689280     23122.3
    689320     23123.8
    689360     23125.8
    689400     23128.5
    689440     23128.7
    689480     23129.5
    689520     23130.6
    689560     23132.7
    689600     23133.2
    689640     23133.9
    689680     23136.1
    689720     23137.8
    689760     23138.9
    689800     23140.4
    689840     23140.8
    689880       23143
    689920     23144.2
    689960     23145.8
    690000     23146.5
    690040     23148.4
    690080     23149.2
    690120     23150.7
    690160     23152.8
    690200     23155.3
    690240     23155.7
    690280     23156.4
    690320     23157.5
    690360     23159.6
    690400     23160.1
    690440     23160.7
    690480       23163
    690520     23164.7
    690560     23165.8
    690600     23167.3
    690640     23167.7
    690680     23169.9
    690720     23171.1
    690760     23172.6
    690800     23173.4
    690840     23175.3
    690880     23176.1
    690920     23177.5
    690960     23179.7
    691000     23182.2
    691040     23182.6
    691080     23183.3
    691120     23184.4
    691160     23186.4
    691200       23187
    691240     23187.7
    691280     23189.9
    691320     23191.5
    691360     23192.7
    691400     23194.2
    691440     23194.6
    691480     23196.7
    691520       23198
    691560     23199.5
    691600     23200.3
    691640     23202.2
    691680     23202.9
    691720     23204.4
    691760     23206.5
    691800       23209
    691840     23209.4
    691880     23210.2
    691920     23211.3
    691960     23213.2
    692000     23213.8
    692040     23214.5
    692080     23216.8
    692120     23218.4
    692160     23219.5
    692200       23221
    692240     23221.4
    692280     23223.6
    692320     23224.9
    692360     23226.4
    692400     23227.2
    692440     23228.9
    692480     23229.8
    692520     23231.2
    692560     23233.3
    692600     23235.9
    692640     23236.2
    692680     23237.1
    692720     23238.2
    692760     23240.1
    692800     23240.7
    692840     23241.4
    692880     23243.6
    692920     23245.3
    692960     23246.3
    693000     23247.9
    693040     23248.3
    693080     23250.5
    693120     23251.7
    693160     23253.2
    693200       23254
    693240     23255.8
    693280     23256.7
    693320     23258.2
    693360     23260.1
    693400     23262.7
    693440       23263
    693480     23263.9
    693520       23265
    693560     23266.9
    693600     23267.5
    693640     23268.3
    693680     23270.5
    693720     23272.2
    693760     23273.2
    693800     23274.8
    693840     23275.2
    693880     23277.3
    693920     23278.6
[truncated: 175,997 more chars]
