# Supplementary material for: Comment on 'Valid molecular dynamics simulations of human hemoglobin require a surprisingly large box size'
Source: eLife. 2019 Jun 20;8:e44718. doi: 10.7554/eLife.44718 (PMC6586461; doi:10.7554/eLife.44718)
Supplement: Figure 2—source data 1. — The zip archive contains a README file describing which source files correspond to the different panels. [file elife-44718-fig2-data1.zip › figure2/panel_B/150A/13/msd.xvg]

# This file was created Sat Mar  9 21:01:55 2019
# Created by:
#             :-) GROMACS - gmx msd, 2018.5-dev-20181129-d5972f7 (-:
# 
# Executable:   /usr/local/gromacs/2018/2018.4-impi2017-fftw337-gcc640-cuda91/bin/gmx
# Data prefix:  /usr/local/gromacs/2018/2018.4-impi2017-fftw337-gcc640-cuda91
# Working dir:  /home/vgapsys/project/hemoglobin/hemoglobin/Meuwly/150a-elife/eq3gpu
# Command line:
#   gmx msd -s /netmount/energy/vgapsys/hemoglobin/hemoglobin/raw/150a-elife/topol.tpr -f /netmount/energy/vgapsys/hemoglobin/hemoglobin/raw/150a-elife/eq3gpu/traj_comp.xtc -trestart 800 -n index.ndx -o msd.xvg
# gmx msd is part of G R O M A C S:
#
# GROningen Mixture of Alchemy and Childrens' Stories
#
@    title "Mean Square Displacement"
@    xaxis  label "Time (ps)"
@    yaxis  label "MSD (nm\S2\N)"
@TYPE xy
# MSD gathered over 1e+06 ps with 1251 restarts
# Diffusion constants fitted from time 100000 to 900000 ps
# D[Water_&_OW] = 5.5721 (+/- 0.0472) (1e-5 cm^2/s)
         0           0
        40     1.35244
        80     2.71374
       120      4.0782
       160     5.44444
       200     6.81118
       240     8.17786
       280      9.5434
       320     10.9085
       360     12.2742
       400     13.6389
       440     15.0008
       480     16.3625
       520      17.725
       560     19.0893
       600     20.4526
       640     21.8137
       680     23.1723
       720     24.5334
       760     25.8918
       800     27.2517
       840     28.6118
       880     29.9691
       920     31.3274
       960     32.6848
      1000     34.0417
      1040     35.3976
      1080     36.7556
      1120     38.1128
      1160     39.4708
      1200     40.8264
      1240     42.1775
      1280     43.5285
      1320     44.8812
      1360     46.2382
      1400     47.5939
      1440     48.9516
      1480     50.3057
      1520     51.6637
      1560     53.0177
      1600     54.3729
      1640     55.7296
      1680     57.0846
      1720     58.4409
      1760     59.7952
      1800     61.1489
      1840     62.5031
      1880     63.8621
      1920     65.2165
      1960     66.5728
      2000     67.9258
      2040     69.2733
      2080     70.6209
      2120     71.9693
      2160     73.3238
      2200     74.6772
      2240     76.0339
      2280     77.3861
      2320     78.7453
      2360     80.1004
      2400     81.4589
      2440     82.8122
      2480     84.1661
      2520     85.5209
      2560     86.8726
      2600     88.2257
      2640     89.5768
      2680     90.9333
      2720     92.2855
      2760     93.6397
      2800     94.9912
      2840     96.3383
      2880     97.6836
      2920     99.0291
      2960     100.383
      3000     101.736
      3040     103.092
      3080     104.441
      3120       105.8
      3160     107.153
      3200     108.513
      3240     109.864
      3280     111.219
      3320     112.576
      3360     113.928
      3400     115.281
      3440     116.629
      3480     117.985
      3520     119.336
      3560     120.689
      3600     122.041
      3640     123.386
      3680     124.729
      3720     126.071
      3760     127.426
      3800     128.778
      3840     130.135
      3880     131.483
      3920      132.84
      3960     134.193
      4000     135.553
      4040     136.907
      4080     138.263
      4120     139.621
      4160     140.974
      4200      142.33
      4240     143.678
      4280     145.035
      4320     146.387
      4360     147.742
      4400     149.096
      4440     150.443
      4480     151.786
      4520     153.126
      4560     154.483
      4600     155.836
      4640     157.192
      4680     158.539
      4720     159.897
      4760     161.249
      4800     162.612
      4840     163.964
      4880     165.321
      4920     166.679
      4960      168.03
      5000     169.385
      5040      170.73
      5080     172.088
      5120     173.441
      5160     174.798
      5200     176.152
      5240     177.502
      5280     178.843
      5320     180.184
      5360     181.542
      5400     182.893
      5440     184.249
      5480     185.596
      5520     186.954
      5560     188.308
      5600     189.675
      5640     191.028
      5680     192.387
      5720     193.744
      5760     195.096
      5800     196.452
      5840     197.797
      5880     199.156
      5920     200.508
      5960     201.862
      6000     203.215
      6040     204.565
      6080     205.909
      6120     207.252
      6160     208.611
      6200     209.962
      6240     211.318
      6280     212.664
      6320     214.022
      6360     215.378
      6400     216.745
      6440     218.102
      6480     219.462
      6520      220.82
      6560     222.173
      6600     223.529
      6640     224.873
      6680     226.233
      6720     227.585
      6760     228.943
      6800     230.297
      6840      231.65
      6880     232.994
      6920     234.337
      6960     235.698
      7000     237.048
      7040     238.403
      7080     239.748
      7120     241.105
      7160     242.462
      7200     243.831
      7240     245.186
      7280     246.547
      7320     247.904
      7360     249.253
      7400     250.609
      7440      251.95
      7480     253.308
      7520     254.658
      7560     256.016
      7600     257.372
      7640     258.727
      7680     260.071
      7720     261.412
      7760     262.775
      7800     264.124
      7840      265.48
      7880     266.825
      7920     268.182
      7960     269.538
      8000     270.907
      8040     272.261
      8080     273.622
      8120      274.98
      8160      276.33
      8200     277.691
      8240     279.034
      8280     280.395
      8320     281.744
      8360     283.102
      8400     284.456
      8440     285.811
      8480     287.156
      8520     288.497
      8560     289.861
      8600     291.212
      8640     292.565
      8680     293.907
      8720     295.262
      8760     296.616
      8800     297.983
      8840     299.331
      8880     300.693
      8920      302.05
      8960     303.399
      9000     304.758
      9040     306.096
      9080     307.453
      9120     308.802
      9160     310.158
      9200     311.512
      9240     312.867
      9280     314.208
      9320     315.549
      9360     316.915
      9400     318.268
      9440     319.619
      9480     320.958
      9520     322.313
      9560     323.668
      9600     325.038
      9640     326.386
      9680     327.749
      9720     329.106
      9760     330.455
      9800     331.814
      9840     333.152
      9880      334.51
      9920      335.86
      9960     337.216
     10000     338.571
     10040     339.925
     10080     341.266
     10120     342.606
     10160     343.975
     10200     345.329
     10240     346.682
     10280      348.02
     10320     349.376
     10360      350.73
     10400     352.101
     10440      353.45
     10480     354.812
     10520     356.167
     10560     357.515
     10600     358.872
     10640     360.211
     10680     361.572
     10720     362.923
     10760     364.281
     10800     365.637
     10840     366.992
     10880     368.332
     10920      369.67
     10960     371.037
     11000     372.388
     11040     373.738
     11080     375.074
     11120     376.428
     11160     377.781
     11200     379.151
     11240     380.503
     11280     381.865
     11320     383.221
     11360      384.57
     11400     385.929
     11440     387.267
     11480      388.63
     11520     389.981
     11560     391.342
     11600     392.701
     11640     394.059
     11680       395.4
     11720     396.738
     11760     398.108
     11800     399.457
     11840     400.807
     11880     402.141
     11920     403.494
     11960     404.847
     12000     406.219
     12040     407.572
     12080     408.931
     12120     410.285
     12160     411.633
     12200     412.993
     12240     414.329
     12280     415.692
     12320     417.046
     12360      418.41
     12400      419.77
     12440     421.127
     12480     422.468
     12520     423.803
     12560     425.172
     12600      426.52
     12640      427.87
     12680     429.204
     12720     430.557
     12760      431.91
     12800     433.282
     12840     434.634
     12880     435.993
     12920     437.347
     12960     438.695
     13000     440.055
     13040     441.392
     13080     442.757
     13120     444.112
     13160     445.476
     13200     446.838
     13240     448.196
     13280     449.537
     13320     450.872
     13360     452.241
     13400     453.588
     13440     454.937
     13480     456.269
     13520     457.621
     13560     458.973
     13600     460.345
     13640     461.696
     13680     463.056
     13720     464.409
     13760     465.756
     13800     467.115
     13840     468.449
     13880     469.815
     13920     471.171
     13960     472.539
     14000     473.905
     14040     475.267
     14080      476.61
     14120     477.943
     14160     479.314
     14200     480.661
     14240     482.014
     14280     483.347
     14320     484.702
     14360     486.055
     14400     487.428
     14440     488.781
     14480     490.142
     14520     491.494
     14560     492.841
     14600     494.201
     14640     495.534
     14680       496.9
     14720      498.26
     14760      499.63
     14800     500.999
     14840     502.362
     14880     503.703
     14920     505.038
     14960     506.411
     15000      507.76
     15040     509.112
     15080     510.446
     15120     511.802
     15160     513.155
     15200     514.528
     15240     515.882
     15280     517.242
     15320     518.597
     15360     519.945
     15400     521.303
     15440     522.636
     15480     524.003
     15520     525.362
     15560     526.729
     15600     528.098
     15640     529.461
     15680       530.8
     15720     532.133
     15760     533.505
     15800     534.851
     15840     536.201
     15880     537.532
     15920     538.888
     15960     540.239
     16000     541.611
     16040     542.965
     16080     544.327
     16120      545.68
     16160     547.027
     16200     548.387
     16240     549.718
     16280     551.084
     16320     552.441
     16360     553.808
     16400     555.178
     16440     556.541
     16480     557.876
     16520     559.206
     16560      560.58
     16600     561.925
     16640     563.275
     16680     564.605
     16720     565.962
     16760     567.311
     16800     568.684
     16840     570.035
     16880     571.396
     16920     572.749
     16960     574.093
     17000     575.452
     17040      576.78
     17080     578.147
     17120     579.503
     17160     580.872
     17200     582.244
     17240     583.609
     17280     584.946
     17320     586.273
     17360     587.647
     17400     588.991
     17440     590.341
     17480      591.67
     17520     593.029
     17560     594.378
     17600     595.753
     17640     597.106
     17680     598.468
     17720     599.821
     17760     601.163
     17800     602.521
     17840     603.847
     17880     605.213
     17920      606.57
     17960     607.939
     18000     609.311
     18040     610.678
     18080     612.015
     18120     613.342
     18160     614.715
     18200      616.06
     18240     617.411
     18280     618.742
     18320     620.103
     18360     621.452
     18400     622.827
     18440      624.18
     18480     625.542
     18520     626.895
     18560     628.235
     18600      629.59
     18640     630.916
     18680     632.284
     18720      633.64
     18760     635.011
     18800     636.385
     18840     637.754
     18880     639.091
     18920     640.416
     18960     641.789
     19000     643.131
     19040     644.482
     19080     645.813
     19120     647.172
     19160      648.52
     19200     649.898
     19240      651.25
     19280     652.612
     19320     653.964
     19360     655.304
     19400      656.66
     19440     657.986
     19480     659.353
     19520     660.708
     19560     662.081
     19600     663.458
     19640     664.828
     19680     666.165
     19720     667.489
     19760     668.864
     19800     670.205
     19840     671.557
     19880     672.888
     19920     674.247
     19960     675.592
     20000     676.967
     20040     678.317
     20080     679.679
     20120     681.032
     20160     682.374
     20200     683.732
     20240     685.056
     20280     686.421
     20320     687.775
     20360     689.148
     20400     690.522
     20440     691.893
     20480     693.229
     20520     694.554
     20560     695.928
     20600     697.267
     20640     698.618
     20680     699.945
     20720     701.304
     20760     702.647
     20800      704.02
     20840     705.366
     20880     706.725
     20920     708.078
     20960     709.417
     21000     710.775
     21040     712.098
     21080     713.467
     21120     714.822
     21160     716.198
     21200     717.573
     21240     718.944
     21280     720.281
     21320     721.607
     21360     722.981
     21400     724.319
     21440     725.669
     21480     726.995
     21520     728.354
     21560     729.699
     21600     731.074
     21640     732.421
     21680      733.78
     21720     735.131
     21760      736.47
     21800     737.829
     21840     739.154
     21880     740.521
     21920     741.877
     21960     743.253
     22000     744.625
     22040     745.994
     22080     747.327
     22120     748.648
     22160     750.021
     22200     751.356
     22240     752.708
     22280     754.035
     22320     755.393
     22360     756.735
     22400      758.11
     22440     759.456
     22480     760.814
     22520     762.169
     22560     763.509
     22600     764.868
     22640     766.191
     22680     767.559
     22720     768.915
     22760      770.29
     22800     771.665
     22840      773.04
     22880     774.373
     22920     775.696
     22960     777.071
     23000     778.407
     23040     779.757
     23080     781.084
     23120     782.445
     23160     783.789
     23200     785.166
     23240     786.515
     23280     787.876
     23320     789.232
     23360     790.573
     23400     791.931
     23440     793.252
     23480     794.622
     23520     795.979
     23560     797.355
     23600     798.729
     23640     800.105
     23680     801.439
     23720     802.758
     23760     804.134
     23800     805.469
     23840     806.818
     23880     808.144
     23920     809.504
     23960     810.845
     24000     812.221
     24040      813.57
     24080     814.931
     24120     816.288
     24160     817.628
     24200     818.985
     24240     820.306
     24280     821.673
     24320      823.03
     24360     824.408
     24400     825.779
     24440     827.155
     24480     828.489
     24520     829.809
     24560     831.186
     24600     832.523
     24640     833.871
     24680     835.196
     24720      836.56
     24760     837.907
     24800     839.287
     24840     840.637
     24880     841.998
     24920     843.357
     24960       844.7
     25000     846.058
     25040     847.378
     25080     848.746
     25120     850.102
     25160     851.481
     25200     852.855
     25240     854.232
     25280     855.567
     25320     856.884
     25360     858.261
     25400     859.592
     25440     860.941
     25480     862.265
     25520     863.627
     25560     864.972
     25600     866.351
     25640     867.696
     25680     869.058
     25720     870.414
     25760     871.758
     25800     873.116
     25840     874.434
     25880     875.802
     25920     877.156
     25960     878.537
     26000     879.913
     26040      881.29
     26080     882.623
     26120     883.937
     26160     885.313
     26200     886.643
     26240     887.994
     26280     889.319
     26320     890.684
     26360     892.029
     26400     893.407
     26440     894.751
     26480      896.11
     26520     897.467
     26560     898.808
     26600     900.165
     26640     901.485
     26680     902.854
     26720     904.206
     26760     905.585
     26800     906.959
     26840     908.337
     26880     909.673
     26920     910.986
     26960     912.366
     27000     913.697
     27040     915.047
     27080      916.37
     27120     917.735
     27160     919.077
     27200     920.452
     27240     921.794
     27280     923.152
     27320     924.506
     27360     925.849
     27400     927.207
     27440     928.523
     27480     929.893
     27520     931.244
     27560     932.625
     27600     933.998
     27640     935.376
     27680     936.713
     27720     938.023
     27760     939.406
     27800     940.738
     27840     942.087
     27880     943.409
     27920     944.776
     27960     946.118
     28000     947.494
     28040     948.838
     28080     950.199
     28120     951.555
     28160     952.897
     28200     954.255
     28240     955.571
     28280     956.941
     28320     958.291
     28360     959.669
     28400      961.04
     28440     962.422
     28480     963.756
     28520      965.07
     28560     966.452
     28600     967.782
     28640     969.134
     28680     970.455
     28720      971.82
     28760     973.164
     28800     974.542
     28840     975.887
     28880     977.249
     28920      978.61
     28960     979.948
     29000     981.311
     29040     982.627
     29080     984.001
     29120     985.354
     29160     986.732
     29200     988.102
     29240     989.483
     29280     990.818
     29320     992.128
     29360     993.511
     29400     994.842
     29440     996.194
     29480     997.514
     29520      998.88
     29560     1000.22
     29600      1001.6
     29640     1002.94
     29680     1004.31
     29720     1005.66
     29760        1007
     29800     1008.36
     29840     1009.68
     29880     1011.06
     29920     1012.41
     29960     1013.79
     30000     1015.16
     30040     1016.54
     30080     1017.87
     30120     1019.18
     30160     1020.56
     30200     1021.89
     30240     1023.24
     30280     1024.56
     30320     1025.92
     30360     1027.27
     30400     1028.64
     30440     1029.99
     30480     1031.35
     30520     1032.71
     30560     1034.05
     30600     1035.42
     30640     1036.73
     30680     1038.11
     30720     1039.47
     30760     1040.85
     30800     1042.23
     30840     1043.61
     30880     1044.94
     30920     1046.25
     30960     1047.63
     31000     1048.96
     31040     1050.31
     31080     1051.63
     31120        1053
     31160     1054.35
     31200     1055.72
     31240     1057.07
     31280     1058.44
     31320     1059.79
     31360     1061.14
     31400      1062.5
     31440     1063.82
     31480     1065.19
     31520     1066.55
     31560     1067.93
     31600     1069.31
     31640     1070.69
     31680     1072.02
     31720     1073.33
     31760     1074.72
     31800     1076.05
     31840      1077.4
     31880     1078.71
     31920     1080.08
     31960     1081.43
     32000     1082.81
     32040     1084.15
     32080     1085.51
     32120     1086.87
     32160     1088.21
     32200     1089.57
     32240     1090.88
     32280     1092.26
     32320     1093.61
     32360        1095
     32400     1096.37
     32440     1097.75
     32480     1099.08
     32520     1100.39
     32560     1101.78
     32600     1103.11
     32640     1104.46
     32680     1105.78
     32720     1107.15
     32760      1108.5
     32800     1109.88
     32840     1111.22
     32880     1112.58
     32920     1113.94
     32960     1115.28
     33000     1116.64
     33040     1117.95
     33080     1119.32
     33120     1120.68
     33160     1122.05
     33200     1123.43
     33240     1124.82
     33280     1126.14
     33320     1127.45
     33360     1128.84
     33400     1130.17
     33440     1131.52
     33480     1132.83
     33520      1134.2
     33560     1135.55
     33600     1136.93
     33640     1138.27
     33680     1139.64
     33720     1140.99
     33760     1142.33
     33800      1143.7
     33840     1145.01
     33880     1146.38
     33920     1147.74
     33960     1149.12
     34000     1150.49
     34040     1151.88
     34080     1153.21
     34120     1154.52
     34160     1155.91
     34200     1157.23
     34240     1158.58
     34280      1159.9
     34320     1161.27
     34360     1162.62
     34400     1163.99
     34440     1165.33
     34480     1166.69
     34520     1168.05
     34560     1169.39
     34600     1170.75
     34640     1172.06
     34680     1173.44
     34720     1174.79
     34760     1176.18
     34800     1177.55
     34840     1178.94
     34880     1180.27
     34920     1181.58
     34960     1182.97
     35000     1184.29
     35040     1185.64
     35080     1186.95
     35120     1188.32
     35160     1189.66
     35200     1191.04
     35240     1192.38
     35280     1193.74
     35320     1195.09
     35360     1196.43
     35400      1197.8
     35440      1199.1
     35480     1200.48
     35520     1201.83
     35560     1203.22
     35600      1204.6
     35640     1205.99
     35680     1207.31
     35720     1208.62
     35760     1210.01
     35800     1211.33
     35840     1212.67
     35880     1213.98
     35920     1215.35
     35960      1216.7
     36000     1218.08
     36040     1219.41
     36080     1220.77
     36120     1222.13
     36160     1223.47
     36200     1224.83
     36240     1226.13
     36280     1227.51
     36320     1228.86
     36360     1230.25
     36400     1231.62
     36440     1233.01
     36480     1234.34
     36520     1235.65
     36560     1237.03
     36600     1238.36
     36640      1239.7
     36680     1241.01
     36720     1242.38
     36760     1243.72
     36800      1245.1
     36840     1246.44
     36880     1247.79
     36920     1249.15
     36960     1250.49
     37000     1251.86
     37040     1253.16
     37080     1254.54
     37120      1255.9
     37160     1257.29
     37200     1258.67
     37240     1260.06
     37280     1261.39
     37320     1262.69
     37360     1264.08
     37400      1265.4
     37440     1266.75
     37480     1268.05
     37520     1269.42
     37560     1270.77
     37600     1272.14
     37640     1273.48
     37680     1274.84
     37720      1276.2
     37760     1277.54
     37800      1278.9
     37840      1280.2
     37880     1281.58
     37920     1282.93
     37960     1284.32
     38000      1285.7
     38040      1287.1
     38080     1288.42
     38120     1289.73
     38160     1291.12
     38200     1292.44
     38240     1293.78
     38280     1295.08
     38320     1296.45
     38360     1297.79
     38400     1299.17
     38440     1300.51
     38480     1301.87
     38520     1303.22
     38560     1304.56
     38600     1305.92
     38640     1307.22
     38680      1308.6
     38720     1309.95
     38760     1311.34
     38800     1312.72
     38840     1314.12
     38880     1315.44
     38920     1316.75
     38960     1318.15
     39000     1319.47
     39040     1320.81
     39080     1322.11
     39120     1323.49
     39160     1324.83
     39200     1326.21
     39240     1327.54
     39280      1328.9
     39320     1330.26
     39360      1331.6
     39400     1332.96
     39440     1334.26
     39480     1335.63
     39520     1336.99
     39560     1338.38
     39600     1339.76
     39640     1341.16
     39680     1342.48
     39720      1343.8
     39760     1345.19
     39800     1346.51
     39840     1347.85
     39880     1349.15
     39920     1350.52
     39960     1351.86
     40000     1353.23
     40040     1354.57
     40080     1355.93
     40120     1357.29
     40160     1358.62
     40200     1359.99
     40240     1361.28
     40280     1362.66
     40320     1364.01
     40360      1365.4
     40400     1366.78
     40440     1368.18
     40480      1369.5
     40520     1370.82
     40560     1372.22
     40600     1373.54
     40640     1374.88
     40680     1376.18
     40720     1377.55
     40760      1378.9
     40800     1380.27
     40840      1381.6
     40880     1382.95
     40920     1384.31
     40960     1385.64
     41000     1387.01
     41040      1388.3
     41080     1389.68
     41120     1391.03
     41160     1392.42
     41200      1393.8
     41240      1395.2
     41280     1396.52
     41320     1397.84
     41360     1399.23
     41400     1400.55
     41440     1401.89
     41480      1403.2
     41520     1404.57
     41560     1405.91
     41600     1407.28
     41640     1408.62
     41680     1409.97
     41720     1411.33
     41760     1412.66
     41800     1414.02
     41840     1415.31
     41880     1416.69
     41920     1418.04
     41960     1419.43
     42000      1420.8
     42040      1422.2
     42080     1423.52
     42120     1424.84
     42160     1426.23
     42200     1427.55
     42240     1428.89
     42280     1430.19
     42320     1431.56
     42360      1432.9
     42400     1434.27
     42440     1435.61
     42480     1436.96
     42520     1438.32
     42560     1439.65
     42600     1441.01
     42640      1442.3
     42680     1443.68
     42720     1445.03
     42760     1446.41
     42800     1447.79
     42840     1449.19
     42880      1450.5
     42920     1451.81
     42960     1453.21
     43000     1454.52
     43040     1455.86
     43080     1457.16
     43120     1458.54
     43160     1459.87
     43200     1461.25
     43240     1462.58
     43280     1463.94
     43320      1465.3
     43360     1466.63
     43400     1467.99
     43440     1469.28
     43480     1470.66
     43520     1472.01
     43560     1473.39
     43600     1474.77
     43640     1476.16
     43680     1477.47
     43720     1478.78
     43760     1480.18
     43800     1481.49
     43840     1482.83
     43880     1484.13
     43920      1485.5
     43960     1486.84
     44000     1488.21
     44040     1489.54
     44080     1490.89
     44120     1492.26
     44160     1493.59
     44200     1494.95
     44240     1496.24
     44280     1497.62
     44320     1498.96
     44360     1500.35
     44400     1501.73
     44440     1503.12
     44480     1504.44
     44520     1505.74
     44560     1507.14
     44600     1508.46
     44640      1509.8
     44680     1511.09
     44720     1512.47
     44760     1513.81
     44800     1515.19
     44840     1516.52
     44880     1517.87
     44920     1519.23
     44960     1520.55
     45000     1521.92
     45040     1523.21
     45080     1524.59
     45120     1525.94
     45160     1527.32
     45200      1528.7
     45240     1530.09
     45280      1531.4
     45320     1532.71
     45360     1534.11
     45400     1535.43
     45440     1536.77
     45480     1538.07
     45520     1539.45
     45560     1540.79
     45600     1542.17
     45640     1543.51
     45680     1544.86
     45720     1546.22
     45760     1547.55
     45800     1548.91
     45840      1550.2
     45880     1551.59
     45920     1552.93
     45960     1554.31
     46000     1555.69
     46040     1557.08
     46080     1558.39
     46120     1559.69
     46160     1561.09
     46200     1562.41
     46240     1563.75
     46280     1565.05
     46320     1566.43
     46360     1567.77
     46400     1569.16
     46440     1570.49
     46480     1571.85
     46520     1573.21
     46560     1574.54
     46600      1575.9
     46640     1577.19
     46680     1578.58
     46720     1579.92
     46760      1581.3
     46800     1582.68
     46840     1584.07
     46880     1585.37
     46920     1586.67
     46960     1588.07
     47000     1589.39
     47040     1590.73
     47080     1592.03
     47120     1593.41
     47160     1594.75
     47200     1596.14
     47240     1597.47
     47280     1598.83
     47320      1600.2
     47360     1601.53
     47400      1602.9
     47440     1604.18
     47480     1605.58
     47520     1606.92
     47560      1608.3
     47600     1609.68
     47640     1611.07
     47680     1612.38
     47720     1613.68
     47760     1615.08
     47800     1616.39
     47840     1617.73
     47880     1619.02
     47920     1620.41
     47960     1621.76
     48000     1623.14
     48040     1624.48
     48080     1625.85
     48120     1627.21
     48160     1628.55
     48200     1629.91
     48240      1631.2
     48280     1632.59
     48320     1633.93
     48360     1635.31
     48400     1636.69
     48440     1638.08
     48480     1639.38
     48520     1640.69
     48560     1642.09
     48600      1643.4
     48640     1644.74
     48680     1646.03
     48720     1647.42
     48760     1648.76
     48800     1650.15
     48840     1651.49
     48880     1652.85
     48920     1654.22
     48960     1655.55
     49000     1656.92
     49040     1658.21
     49080      1659.6
     49120     1660.94
     49160     1662.32
     49200     1663.71
     49240     1665.09
     49280      1666.4
     49320     1667.71
     49360      1669.1
     49400     1670.42
     49440     1671.77
     49480     1673.05
     49520     1674.44
     49560     1675.78
     49600     1677.16
     49640      1678.5
     49680     1679.86
     49720     1681.23
     49760     1682.56
     49800     1683.93
     49840     1685.22
     49880     1686.61
     49920     1687.95
     49960     1689.33
     50000     1690.72
     50040     1692.11
     50080     1693.42
     50120     1694.73
     50160     1696.13
     50200     1697.45
     50240     1698.79
     50280     1700.08
     50320     1701.47
     50360     1702.81
     50400     1704.19
     50440     1705.53
     50480      1706.9
     50520     1708.27
     50560      1709.6
     50600     1710.97
     50640     1712.26
     50680     1713.65
     50720     1714.99
     50760     1716.37
     50800     1717.75
     50840     1719.14
     50880     1720.45
     50920     1721.76
     50960     1723.16
     51000     1724.48
     51040     1725.82
     51080     1727.11
     51120     1728.49
     51160     1729.83
     51200     1731.21
     51240     1732.55
     51280     1733.92
     51320      1735.3
     51360     1736.62
     51400     1737.99
     51440     1739.28
     51480     1740.67
     51520     1742.01
     51560      1743.4
     51600     1744.78
     51640     1746.17
     51680     1747.48
     51720     1748.78
     51760     1750.19
     51800     1751.51
     51840     1752.86
     51880     1754.14
     51920     1755.54
     51960     1756.88
     52000     1758.26
     52040      1759.6
     52080     1760.97
     52120     1762.34
     52160     1763.67
     52200     1765.03
     52240     1766.32
     52280     1767.72
     52320     1769.06
     52360     1770.44
     52400     1771.82
     52440     1773.21
     52480     1774.51
     52520     1775.82
     52560     1777.23
     52600     1778.55
     52640      1779.9
     52680     1781.18
     52720     1782.57
     52760     1783.91
     52800      1785.3
     52840     1786.64
     52880        1788
     52920     1789.38
     52960      1790.7
     53000     1792.07
     53040     1793.35
     53080     1794.74
     53120     1796.08
     53160     1797.45
     53200     1798.83
     53240     1800.22
     53280     1801.53
     53320     1802.84
     53360     1804.25
     53400     1805.57
     53440     1806.92
     53480     1808.21
     53520      1809.6
     53560     1810.94
     53600     1812.32
     53640     1813.66
     53680     1815.03
     53720     1816.41
     53760     1817.74
     53800      1819.1
     53840     1820.39
     53880     1821.78
     53920     1823.12
     53960     1824.49
     54000     1825.88
     54040     1827.27
     54080     1828.58
     54120     1829.88
     54160      1831.3
     54200     1832.62
     54240     1833.97
     54280     1835.25
     54320     1836.65
     54360     1837.99
     54400     1839.38
     54440     1840.71
     54480     1842.08
     54520     1843.46
     54560     1844.79
     54600     1846.16
     54640     1847.44
     54680     1848.83
     54720     1850.17
     54760     1851.54
     54800     1852.93
     54840     1854.32
     54880     1855.62
     54920     1856.93
     54960     1858.35
     55000     1859.67
     55040     1861.01
     55080      1862.3
     55120      1863.7
     55160     1865.04
     55200     1866.43
     55240     1867.77
     55280     1869.14
     55320     1870.52
     55360     1871.85
     55400     1873.22
     55440     1874.51
     55480      1875.9
     55520     1877.23
     55560      1878.6
     55600     1879.99
     55640     1881.38
     55680     1882.68
     55720     1883.99
     55760     1885.41
     55800     1886.73
     55840     1888.08
     55880     1889.37
     55920     1890.77
     55960     1892.11
     56000      1893.5
     56040     1894.84
     56080     1896.21
     56120     1897.59
     56160     1898.92
     56200     1900.29
     56240     1901.57
     56280     1902.97
     56320      1904.3
     56360     1905.67
     56400     1907.05
     56440     1908.44
     56480     1909.74
     56520     1911.05
     56560     1912.46
     56600     1913.79
     56640     1915.14
     56680     1916.42
     56720     1917.82
     56760     1919.16
     56800     1920.55
     56840     1921.88
     56880     1923.25
     56920     1924.63
     56960     1925.95
     57000     1927.32
     57040     1928.61
     57080        1930
     57120     1931.33
     57160      1932.7
     57200     1934.07
     57240     1935.47
     57280     1936.76
     57320     1938.07
     57360     1939.49
     57400     1940.81
     57440     1942.16
     57480     1943.44
     57520     1944.83
     57560     1946.17
     57600     1947.56
     57640     1948.89
     57680     1950.26
     57720     1951.64
     57760     1952.95
     57800     1954.33
     57840     1955.61
     57880        1957
     57920     1958.33
     57960      1959.7
     58000     1961.08
     58040     1962.48
     58080     1963.77
     58120     1965.08
     58160      1966.5
     58200     1967.82
     58240     1969.17
     58280     1970.45
     58320     1971.86
     58360      1973.2
     58400     1974.59
     58440     1975.92
     58480     1977.28
     58520     1978.66
     58560     1979.98
     58600     1981.35
     58640     1982.63
     58680     1984.02
     58720     1985.35
     58760     1986.73
     58800      1988.1
     58840      1989.5
     58880     1990.79
     58920      1992.1
     58960     1993.52
     59000     1994.84
     59040      1996.2
     59080     1997.47
     59120     1998.88
     59160     2000.22
     59200     2001.61
     59240     2002.93
     59280     2004.31
     59320     2005.68
     59360     2007.01
     59400     2008.38
     59440     2009.66
     59480     2011.05
     59520     2012.38
     59560     2013.76
     59600     2015.13
     59640     2016.53
     59680     2017.82
     59720     2019.13
     59760     2020.55
     59800     2021.87
     59840     2023.22
     59880      2024.5
     59920      2025.9
     59960     2027.24
     60000     2028.63
     60040     2029.95
     60080     2031.33
     60120      2032.7
     60160     2034.02
     60200      2035.4
     60240     2036.69
     60280     2038.07
     60320     2039.41
     60360     2040.78
     60400     2042.15
     60440     2043.55
     60480     2044.84
     60520     2046.14
     60560     2047.56
     60600     2048.88
     60640     2050.24
     60680     2051.52
     60720     2052.91
     60760     2054.26
     60800     2055.64
     60840     2056.96
     60880     2058.33
     60920     2059.71
     60960     2061.03
     61000     2062.42
     61040      2063.7
     61080     2065.09
     61120     2066.42
     61160      2067.8
     61200     2069.17
     61240     2070.57
     61280     2071.86
     61320     2073.16
     61360     2074.59
     61400      2075.9
     61440     2077.26
     61480     2078.54
     61520     2079.94
     61560     2081.28
     61600     2082.66
     61640     2083.98
     61680     2085.36
     61720     2086.73
     61760     2088.06
     61800     2089.44
     61840     2090.72
     61880     2092.12
     61920     2093.45
     61960     2094.83
     62000      2096.2
     62040     2097.61
     62080     2098.89
     62120     2100.19
     62160     2101.62
     62200     2102.93
     62240     2104.29
     62280     2105.57
     62320     2106.97
     62360     2108.31
     62400     2109.69
     62440        2111
     62480     2112.38
     62520     2113.75
     62560     2115.07
     62600     2116.46
     62640     2117.74
     62680     2119.14
     62720     2120.47
     62760     2121.85
     62800     2123.22
     62840     2124.63
     62880     2125.91
     62920     2127.21
     62960     2128.64
     63000     2129.95
     63040     2131.31
     63080     2132.58
     63120     2133.99
     63160     2135.33
     63200     2136.71
     63240     2138.02
     63280     2139.39
     63320     2140.77
     63360     2142.09
     63400     2143.47
     63440     2144.75
     63480     2146.15
     63520     2147.48
     63560     2148.85
     63600     2150.23
     63640     2151.63
     63680     2152.92
     63720     2154.21
     63760     2155.65
     63800     2156.95
     63840     2158.32
     63880     2159.59
     63920     2160.99
     63960     2162.33
     64000     2163.71
     64040     2165.02
     64080     2166.38
     64120     2167.76
     64160     2169.08
     64200     2170.47
     64240     2171.74
     64280     2173.14
     64320     2174.47
     64360     2175.85
     64400     2177.22
     64440     2178.63
     64480     2179.91
     64520     2181.21
     64560     2182.64
     64600     2183.95
     64640     2185.31
     64680     2186.59
     64720        2188
     64760     2189.34
     64800     2190.73
     64840     2192.03
     64880     2193.41
     64920     2194.78
     64960     2196.11
     65000     2197.49
     65040     2198.76
     65080     2200.17
     65120      2201.5
     65160     2202.87
     65200     2204.24
     65240     2205.64
     65280     2206.92
     65320     2208.22
     65360     2209.66
     65400     2210.96
     65440     2212.33
     65480      2213.6
     65520        2215
     65560     2216.35
     65600     2217.73
     65640     2219.04
     65680      2220.4
     65720     2221.78
     65760      2223.1
     65800     2224.48
     65840     2225.76
     65880     2227.15
     65920     2228.48
     65960     2229.86
     66000     2231.22
     66040     2232.63
     66080     2233.91
     66120      2235.2
     66160     2236.64
     66200     2237.94
     66240     2239.31
     66280     2240.58
     66320     2241.98
     66360     2243.33
     66400     2244.71
     66440     2246.01
     66480     2247.38
     66520     2248.75
     66560     2250.08
     66600     2251.46
     66640     2252.73
     66680     2254.13
     66720     2255.45
     66760     2256.83
     66800     2258.19
     66840     2259.61
     66880     2260.87
     66920     2262.17
     66960      2263.6
     67000     2264.91
     67040     2266.26
     67080     2267.54
     67120     2268.94
     67160     2270.29
     67200     2271.67
     67240     2272.97
     67280     2274.34
     67320     2275.71
     67360     2277.04
     67400     2278.42
     67440     2279.69
     67480     2281.09
     67520     2282.41
     67560     2283.79
     67600     2285.16
     67640     2286.57
     67680     2287.84
     67720     2289.13
     67760     2290.57
     67800     2291.87
     67840     2293.24
     67880     2294.51
     67920     2295.91
     67960     2297.26
     68000     2298.64
     68040     2299.94
     68080     2301.31
     68120     2302.68
     68160     2304.01
     68200     2305.38
     68240     2306.66
     68280     2308.06
     68320     2309.39
     68360     2310.77
     68400     2312.13
     68440     2313.54
     68480     2314.81
     68520     2316.11
     68560     2317.55
     68600     2318.85
     68640     2320.21
     68680     2321.49
     68720     2322.89
     68760     2324.24
     68800     2325.62
     68840     2326.91
     68880     2328.28
     68920     2329.66
     68960     2330.98
     69000     2332.36
     69040     2333.63
     69080     2335.04
     69120     2336.36
     69160     2337.73
     69200     2339.09
     69240      2340.5
     69280     2341.76
     69320     2343.06
     69360     2344.49
     69400     2345.79
     69440     2347.15
     69480     2348.42
     69520     2349.82
     69560     2351.16
     69600     2352.54
     69640     2353.84
     69680     2355.22
     69720     2356.59
     69760     2357.92
     69800     2359.29
     69840     2360.56
     69880     2361.97
     69920      2363.3
     69960     2364.67
     70000     2366.03
     70040     2367.43
     70080      2368.7
     70120     2369.99
     70160     2371.42
     70200     2372.72
     70240     2374.08
     70280     2375.35
     70320     2376.75
     70360     2378.08
     70400     2379.46
     70440     2380.76
     70480     2382.14
     70520      2383.5
     70560     2384.83
     70600      2386.2
     70640     2387.48
     70680     2388.89
     70720     2390.22
     70760      2391.6
     70800     2392.96
     70840     2394.37
     70880     2395.62
     70920     2396.91
     70960     2398.35
     71000     2399.64
     71040        2401
     71080     2402.26
     71120     2403.66
     71160     2404.99
     71200     2406.37
     71240     2407.66
     71280     2409.04
     71320     2410.41
     71360     2411.73
     71400      2413.1
     71440     2414.38
     71480      2415.8
     71520     2417.12
     71560     2418.51
     71600     2419.87
     71640     2421.27
     71680     2422.53
     71720     2423.82
     71760     2425.26
     71800     2426.55
     71840     2427.91
     71880     2429.17
     71920     2430.57
     71960      2431.9
     72000     2433.27
     72040     2434.56
     72080     2435.94
     72120     2437.31
     72160     2438.63
     72200        2440
     72240     2441.28
     72280      2442.7
     72320     2444.02
     72360      2445.4
     72400     2446.77
     72440     2448.18
     72480     2449.44
     72520     2450.73
     72560     2452.17
     72600     2453.46
     72640     2454.82
     72680     2456.08
     72720     2457.48
     72760     2458.81
     72800     2460.19
     72840     2461.48
     72880     2462.86
     72920     2464.23
     72960     2465.55
     73000     2466.92
     73040     2468.19
     73080     2469.61
     73120     2470.94
     73160     2472.32
     73200     2473.68
     73240      2475.1
     73280     2476.36
     73320     2477.64
     73360     2479.08
     73400     2480.38
     73440     2481.74
     73480        2483
     73520      2484.4
     73560     2485.73
     73600     2487.11
     73640      2488.4
     73680     2489.77
     73720     2491.14
     73760     2492.46
     73800     2493.83
     73840     2495.11
     73880     2496.53
     73920     2497.85
     73960     2499.23
     74000      2500.6
     74040     2502.01
     74080     2503.27
     74120     2504.56
     74160        2506
     74200     2507.29
     74240     2508.65
     74280     2509.92
     74320     2511.31
     74360     2512.65
     74400     2514.03
     74440     2515.32
     74480     2516.69
     74520     2518.06
     74560     2519.39
     74600     2520.76
     74640     2522.05
     74680     2523.47
     74720     2524.79
     74760     2526.18
     74800     2527.54
     74840     2528.96
     74880     2530.22
     74920      2531.5
     74960     2532.95
     75000     2534.24
     75040      2535.6
     75080     2536.86
     75120     2538.26
     75160      2539.6
     75200     2540.97
     75240     2542.26
     75280     2543.63
     75320        2545
     75360     2546.32
     75400     2547.69
     75440     2548.98
     75480     2550.39
     75520     2551.72
     75560      2553.1
     75600     2554.46
     75640     2555.88
     75680     2557.13
     75720     2558.42
     75760     2559.86
     75800     2561.16
     75840     2562.52
     75880     2563.77
     75920     2565.18
     75960     2566.52
     76000     2567.89
     76040     2569.18
     76080     2570.56
     76120     2571.93
     76160     2573.24
     76200     2574.61
     76240      2575.9
     76280     2577.31
     76320     2578.64
     76360     2580.03
     76400     2581.39
     76440     2582.81
     76480     2584.07
     76520     2585.35
     76560      2586.8
     76600     2588.09
     76640     2589.45
     76680     2590.71
     76720     2592.12
     76760     2593.45
     76800     2594.82
     76840     2596.11
     76880     2597.49
     76920     2598.86
     76960     2600.18
     77000     2601.55
     77040     2602.83
     77080     2604.25
     77120     2605.57
     77160     2606.97
     77200     2608.32
     77240     2609.75
     77280        2611
     77320     2612.29
     77360     2613.74
     77400     2615.03
     77440     2616.39
     77480     2617.65
     77520     2619.05
     77560      2620.4
     77600     2621.76
     77640     2623.05
     77680     2624.43
     77720      2625.8
     77760     2627.12
     77800     2628.49
     77840     2629.77
     77880     2631.19
     77920     2632.52
     77960      2633.9
     78000     2635.27
     78040      2636.7
     78080     2637.95
     78120     2639.23
     78160     2640.68
     78200     2641.98
     78240     2643.34
     78280     2644.59
     78320        2646
     78360     2647.34
     78400     2648.71
     78440     2649.99
     78480     2651.38
     78520     2652.75
     78560     2654.07
     78600     2655.44
     78640     2656.71
     78680     2658.13
     78720     2659.47
     78760     2660.86
     78800     2662.22
     78840     2663.65
     78880      2664.9
     78920     2666.18
     78960     2667.64
     79000     2668.93
     79040     2670.29
     79080     2671.54
     79120     2672.96
     79160      2674.3
     79200     2675.68
     79240     2676.96
     79280     2678.35
     79320     2679.72
     79360     2681.04
     79400      2682.4
     79440     2683.67
     79480     2685.09
     79520     2686.43
     79560     2687.82
     79600     2689.18
     79640     2690.61
     79680     2691.86
     79720     2693.14
     79760      2694.6
     79800      2695.9
     79840     2697.26
     79880     2698.52
     79920     2699.93
     79960     2701.28
     80000     2702.66
     80040     2703.94
     80080     2705.33
     80120      2706.7
     80160     2708.01
     80200     2709.38
     80240     2710.65
     80280     2712.08
     80320      2713.4
     80360     2714.81
     80400     2716.16
     80440     2717.59
     80480     2718.84
     80520     2720.12
     80560     2721.58
     80600     2722.87
     80640     2724.24
     80680     2725.49
     80720     2726.91
     80760     2728.25
     80800     2729.63
     80840     2730.92
     80880      2732.3
     80920     2733.67
     80960     2734.99
     81000     2736.35
     81040     2737.62
     81080     2739.05
     81120     2740.38
     81160     2741.78
     81200     2743.13
     81240     2744.56
     81280     2745.81
     81320     2747.09
     81360     2748.55
     81400     2749.85
     81440     2751.21
     81480     2752.46
     81520     2753.89
     81560     2755.23
     81600     2756.61
     81640      2757.9
     81680     2759.28
     81720     2760.66
     81760     2761.98
     81800     2763.34
     81840     2764.61
     81880     2766.04
     81920     2767.37
     81960     2768.78
     82000     2770.13
     82040     2771.55
     82080      2772.8
     82120     2774.08
     82160     2775.54
     82200     2776.83
     82240     2778.19
     82280     2779.44
     82320     2780.87
     82360     2782.21
     82400     2783.59
     82440     2784.88
     82480     2786.27
     82520     2787.65
     82560     2788.97
     82600     2790.33
     82640      2791.6
     82680     2793.03
     82720     2794.36
     82760     2795.76
     82800     2797.11
     82840     2798.53
     82880     2799.78
     82920     2801.06
     82960     2802.53
     83000     2803.82
     83040     2805.18
     83080     2806.43
     83120     2807.86
     83160     2809.21
     83200     2810.58
     83240     2811.88
     83280     2813.27
     83320     2814.65
     83360     2815.97
     83400     2817.34
     83440     2818.61
     83480     2820.04
     83520     2821.37
     83560     2822.78
     83600     2824.13
     83640     2825.56
     83680      2826.8
     83720     2828.08
     83760     2829.55
     83800     2830.84
     83840      2832.2
     83880     2833.45
     83920     2834.87
     83960     2836.22
     84000      2837.6
     84040      2838.9
     84080     2840.29
     84120     2841.68
     84160     2842.99
     84200     2844.36
     84240     2845.63
     84280     2847.06
     84320      2848.4
     84360      2849.8
     84400     2851.16
     84440     2852.59
     84480     2853.83
     84520     2855.11
     84560     2856.57
     84600     2857.87
     84640     2859.23
     84680     2860.48
     84720      2861.9
     84760     2863.25
     84800     2864.62
     84840     2865.92
     84880     2867.31
     84920     2868.69
     84960     2870.01
     85000     2871.38
     85040     2872.65
     85080     2874.08
     85120     2875.42
     85160     2876.83
     85200     2878.18
     85240     2879.61
     85280     2880.85
     85320     2882.13
     85360     2883.59
     85400     2884.88
     85440     2886.24
     85480     2887.49
     85520     2888.92
     85560     2890.26
     85600     2891.64
     85640     2892.92
     85680     2894.32
     85720      2895.7
     85760     2897.02
     85800     2898.39
     85840     2899.65
     85880     2901.09
     85920     2902.42
     85960     2903.83
     86000     2905.18
     86040     2906.62
     86080     2907.86
     86120     2909.13
     86160      2910.6
     86200     2911.89
     86240     2913.24
     86280      2914.5
     86320     2915.93
     86360     2917.27
     86400     2918.64
     86440     2919.93
     86480     2921.33
     86520      2922.7
     86560     2924.02
     86600     2925.39
     86640     2926.65
     86680     2928.09
     86720     2929.43
     86760     2930.84
     86800     2932.17
     86840     2933.62
     86880     2934.85
     86920     2936.13
     86960     2937.59
     87000     2938.88
     87040     2940.23
     87080     2941.49
     87120     2942.92
     87160     2944.26
     87200     2945.64
     87240     2946.93
     87280     2948.31
     87320     2949.69
     87360     2951.01
     87400     2952.37
     87440     2953.63
     87480     2955.07
     87520      2956.4
     87560     2957.81
     87600     2959.15
     87640     2960.59
     87680     2961.82
     87720      2963.1
     87760     2964.56
     87800     2965.86
     87840      2967.2
     87880     2968.45
     87920     2969.88
     87960     2971.22
     88000      2972.6
     88040     2973.89
     88080     2975.28
     88120     2976.66
     88160     2977.97
     88200     2979.33
     88240     2980.59
     88280     2982.03
     88320     2983.37
     88360     2984.77
     88400     2986.12
     88440     2987.55
     88480     2988.79
     88520     2990.06
     88560     2991.52
     88600     2992.82
     88640     2994.16
     88680      2995.4
     88720     2996.85
     88760     2998.18
     88800     2999.56
     88840     3000.85
     88880     3002.24
     88920     3003.62
     88960     3004.93
     89000     3006.29
     89040     3007.55
     89080     3008.99
     89120     3010.32
     89160     3011.73
     89200     3013.07
     89240     3014.52
     89280     3015.75
     89320     3017.02
     89360     3018.49
     89400     3019.78
     89440     3021.13
     89480     3022.37
     89520     3023.81
     89560     3025.15
     89600     3026.53
     89640     3027.81
     89680     3029.21
     89720     3030.59
     89760      3031.9
     89800     3033.26
     89840     3034.52
     89880     3035.96
     89920     3037.29
     89960      3038.7
     90000     3040.04
     90040     3041.48
     90080     3042.72
     90120     3043.98
     90160     3045.44
     90200     3046.74
     90240     3048.09
     90280     3049.34
     90320     3050.77
     90360     3052.12
     90400      3053.5
     90440     3054.78
     90480     3056.18
     90520     3057.56
     90560     3058.86
     90600     3060.23
     90640     3061.48
     90680     3062.91
     90720     3064.25
     90760     3065.66
     90800        3067
     90840     3068.44
     90880     3069.67
     90920     3070.94
     90960     3072.41
     91000      3073.7
     91040     3075.05
     91080     3076.29
     91120     3077.73
     91160     3079.08
     91200     3080.46
     91240     3081.73
     91280     3083.14
     91320     3084.52
     91360     3085.83
     91400     3087.19
     91440     3088.45
     91480     3089.88
     91520     3091.21
     91560     3092.62
     91600     3093.96
     91640      3095.4
     91680     3096.64
     91720     3097.91
     91760     3099.38
     91800     3100.67
     91840     3102.02
     91880     3103.26
     91920      3104.7
     91960     3106.04
     92000     3107.42
     92040      3108.7
     92080      3110.1
     92120     3111.48
     92160     3112.79
     92200     3114.15
     92240      3115.4
     92280     3116.84
     92320     3118.17
     92360     3119.58
     92400     3120.91
     92440     3122.37
     92480     3123.61
     92520     3124.87
     92560     3126.34
     92600     3127.63
     92640     3128.99
     92680     3130.23
     92720     3131.67
     92760     3133.01
     92800     3134.39
     92840     3135.67
     92880     3137.08
     92920     3138.46
     92960     3139.77
     93000     3141.12
     93040     3142.38
     93080     3143.81
     93120     3145.13
     93160     3146.54
     93200     3147.88
     93240     3149.33
     93280     3150.57
     93320     3151.84
     93360     3153.31
     93400      3154.6
     93440     3155.95
     93480     3157.19
     93520     3158.63
     93560     3159.97
     93600     3161.36
     93640     3162.63
     93680     3164.05
     93720     3165.42
     93760     3166.73
     93800     3168.09
     93840     3169.34
     93880     3170.78
     93920     3172.11
     93960     3173.51
     94000     3174.85
     94040      3176.3
     94080     3177.54
     94120      3178.8
     94160     3180.27
     94200     3181.56
     94240     3182.92
     94280     3184.15
     94320     3185.59
     94360     3186.94
     94400     3188.32
     94440     3189.59
     94480        3191
     94520     3192.38
     94560     3193.69
     94600     3195.04
     94640     3196.29
     94680     3197.73
     94720     3199.06
     94760     3200.47
     94800     3201.81
     94840     3203.26
     94880     3204.49
     94920     3205.75
     94960     3207.22
     95000     3208.52
     95040     3209.87
     95080      3211.1
     95120     3212.55
     95160     3213.89
     95200     3215.27
     95240     3216.55
     95280     3217.95
     95320     3219.33
     95360     3220.64
     95400     3222.01
     95440     3223.25
     95480      3224.7
     95520     3226.02
     95560     3227.44
     95600     3228.77
     95640     3230.21
     95680     3231.45
     95720      3232.7
     95760     3234.18
     95800     3235.47
     95840     3236.83
     95880     3238.06
     95920      3239.5
     95960     3240.84
     96000     3242.21
     96040     3243.48
     96080      3244.9
     96120     3246.27
     96160     3247.58
     96200     3248.95
     96240     3250.19
     96280     3251.63
     96320     3252.97
     96360     3254.38
     96400     3255.71
     96440     3257.16
     96480     3258.38
     96520     3259.64
     96560     3261.11
     96600      3262.4
     96640     3263.76
     96680     3264.99
     96720     3266.43
     96760     3267.76
     96800     3269.14
     96840     3270.41
     96880     3271.82
     96920     3273.19
     96960      3274.5
     97000     3275.87
     97040     3277.12
     97080     3278.56
     97120     3279.88
     97160      3281.3
     97200     3282.63
     97240     3284.08
     97280     3285.29
     97320     3286.55
     97360     3288.02
     97400     3289.32
     97440     3290.67
     97480     3291.89
     97520     3293.33
     97560     3294.67
     97600     3296.05
     97640     3297.32
     97680     3298.74
     97720     3300.11
     97760     3301.42
     97800     3302.78
     97840     3304.02
     97880     3305.47
     97920      3306.8
     97960     3308.22
     98000     3309.54
     98040     3310.99
     98080      3312.2
     98120     3313.46
     98160     3314.94
     98200     3316.23
     98240     3317.59
     98280     3318.81
     98320     3320.24
     98360     3321.59
     98400     3322.97
     98440     3324.24
     98480     3325.66
     98520     3327.03
     98560     3328.35
     98600     3329.71
     98640     3330.96
     98680     3332.41
     98720     3333.74
     98760     3335.16
     98800     3336.49
     98840     3337.93
     98880     3339.14
     98920      3340.4
     98960     3341.87
     99000     3343.17
     99040     3344.52
     99080     3345.75
     99120     3347.18
     99160     3348.52
     99200      3349.9
     99240     3351.16
     99280      3352.6
     99320     3353.97
     99360     3355.28
     99400     3356.66
     99440      3357.9
     99480     3359.35
     99520     3360.68
     99560      3362.1
     99600     3363.42
     99640     3364.87
     99680     3366.07
     99720     3367.33
     99760     3368.81
     99800      3370.1
     99840     3371.45
     99880     3372.68
     99920     3374.11
     99960     3375.45
    100000     3376.83
    100040     3378.09
    100080     3379.53
    100120     3380.91
    100160     3382.22
    100200     3383.59
    100240     3384.83
    100280     3386.29
    100320     3387.62
    100360     3389.03
    100400     3390.35
    100440      3391.8
    100480        3393
    100520     3394.26
    100560     3395.73
    100600     3397.02
    100640     3398.38
    100680     3399.61
    100720     3401.05
    100760     3402.39
    100800     3403.77
    100840     3405.03
    100880     3406.47
    100920     3407.86
    100960     3409.16
    101000     3410.52
    101040     3411.78
    101080     3413.23
    101120     3414.56
    101160     3415.98
    101200      3417.3
    101240     3418.75
    101280     3419.95
    101320      3421.2
    101360     3422.68
    101400     3423.97
    101440     3425.32
    101480     3426.55
    101520     3427.99
    101560     3429.32
    101600     3430.71
    101640     3431.97
    101680      3433.4
    101720     3434.79
    101760     3436.09
    101800     3437.45
    101840      3438.7
    101880     3440.16
    101920     3441.48
    101960     3442.91
    102000     3444.23
    102040     3445.69
    102080     3446.88
    102120     3448.14
    102160     3449.62
    102200     3450.91
    102240     3452.26
    102280     3453.48
    102320     3454.92
    102360     3456.26
    102400     3457.64
    102440      3458.9
    102480     3460.34
    102520     3461.72
    102560     3463.02
    102600     3464.38
    102640     3465.63
    102680     3467.08
    102720     3468.41
    102760     3469.83
    102800     3471.16
    102840      3472.6
    102880      3473.8
    102920     3475.06
    102960     3476.54
    103000     3477.83
    103040     3479.18
    103080      3480.4
    103120     3481.85
    103160     3483.17
    103200     3484.56
    103240     3485.82
    103280     3487.26
    103320     3488.64
    103360     3489.94
    103400      3491.3
    103440     3492.54
    103480        3494
    103520     3495.33
    103560     3496.76
    103600     3498.09
    103640     3499.53
    103680     3500.74
    103720     3501.99
    103760     3503.47
    103800     3504.76
    103840     3506.11
    103880     3507.34
    103920     3508.78
    103960     3510.11
    104000     3511.49
    104040     3512.75
    104080     3514.19
    104120     3515.57
    104160     3516.87
    104200     3518.22
    104240     3519.47
    104280     3520.93
    104320     3522.25
    104360     3523.68
    104400     3525.01
    104440     3526.46
    104480     3527.67
    104520     3528.92
    104560      3530.4
    104600     3531.69
    104640     3533.04
    104680     3534.26
    104720     3535.71
    104760     3537.03
    104800     3538.41
    104840     3539.67
    104880      3541.1
    104920      3542.5
    104960      3543.8
    105000     3545.15
    105040     3546.39
    105080     3547.84
    105120     3549.17
    105160      3550.6
    105200     3551.94
    105240     3553.39
    105280     3554.59
    105320     3555.86
    105360     3557.33
    105400     3558.62
    105440     3559.97
    105480     3561.19
    105520     3562.64
    105560     3563.97
    105600     3565.34
    105640      3566.6
    105680     3568.04
    105720     3569.43
    105760     3570.73
    105800     3572.08
    105840     3573.32
    105880     3574.78
    105920     3576.11
    105960     3577.54
    106000     3578.88
    106040     3580.33
    106080     3581.54
    106120     3582.79
    106160     3584.27
    106200     3585.57
    106240     3586.91
    106280     3588.13
    106320     3589.58
    106360     3590.91
    106400     3592.28
    106440     3593.55
    106480     3594.98
    106520     3596.38
    106560     3597.68
    106600     3599.04
    106640     3600.28
    106680     3601.74
    106720     3603.07
    106760      3604.5
    106800     3605.83
    106840     3607.29
    106880      3608.5
    106920     3609.76
    106960     3611.24
    107000     3612.53
    107040     3613.88
    107080      3615.1
    107120     3616.55
    107160     3617.89
    107200     3619.26
    107240     3620.53
    107280     3621.96
    107320     3623.36
    107360     3624.66
    107400     3626.02
    107440     3627.26
    107480     3628.73
    107520     3630.06
    107560      3631.5
    107600     3632.82
    107640     3634.29
    107680     3635.48
    107720     3636.75
    107760     3638.23
    107800     3639.52
    107840     3640.87
    107880     3642.08
    107920     3643.54
    107960     3644.87
    108000     3646.24
    108040     3647.52
    108080     3648.95
    108120     3650.35
    108160     3651.65
    108200     3653.01
    108240     3654.25
    108280     3655.72
    108320     3657.04
    108360     3658.48
    108400      3659.8
    108440     3661.26
    108480     3662.46
    108520     3663.72
    108560      3665.2
    108600     3666.49
    108640     3667.85
    108680     3669.05
    108720     3670.52
    108760     3671.85
    108800     3673.22
    108840      3674.5
    108880     3675.93
    108920     3677.33
    108960     3678.64
    109000        3680
    109040     3681.23
    109080      3682.7
    109120     3684.03
    109160     3685.47
    109200     3686.79
    109240     3688.26
    109280     3689.45
    109320     3690.71
    109360     3692.18
    109400     3693.47
    109440     3694.84
    109480     3696.05
    109520     3697.51
    109560     3698.84
    109600     3700.22
    109640      3701.5
    109680     3702.93
    109720     3704.33
    109760     3705.63
    109800     3706.99
    109840     3708.22
    109880     3709.69
    109920     3711.02
    109960     3712.46
    110000     3713.78
    110040     3715.25
    110080     3716.44
    110120     3717.69
    110160     3719.17
    110200     3720.45
    110240     3721.82
    110280     3723.03
    110320      3724.5
    110360     3725.83
    110400     3727.21
    110440     3728.48
    110480     3729.91
    110520     3731.32
    110560     3732.61
    110600     3733.97
    110640     3735.21
    110680     3736.68
    110720     3738.01
    110760     3739.44
    110800     3740.76
    110840     3742.23
    110880     3743.43
    110920     3744.68
    110960     3746.16
    111000     3747.44
    111040     3748.81
    111080     3750.02
    111120     3751.48
    111160     3752.81
    111200     3754.18
    111240     3755.46
    111280      3756.9
    111320      3758.3
    111360      3759.6
    111400     3760.95
    111440     3762.19
    111480     3763.66
    111520     3764.99
    111560     3766.43
    111600     3767.75
    111640     3769.21
    111680     3770.42
    111720     3771.67
    111760     3773.16
    111800     3774.43
    111840     3775.81
    111880     3777.01
    111920     3778.47
    111960      3779.8
    112000     3781.17
    112040     3782.44
    112080     3783.89
    112120     3785.28
    112160     3786.58
    112200     3787.94
    112240     3789.17
    112280     3790.65
    112320     3791.97
    112360     3793.42
    112400     3794.73
    112440     3796.19
    112480     3797.39
    112520     3798.64
    112560     3800.13
    112600      3801.4
    112640     3802.79
    112680     3803.98
    112720     3805.45
    112760     3806.78
    112800     3808.15
    112840     3809.42
    112880     3810.86
    112920     3812.25
    112960     3813.55
    113000     3814.91
    113040     3816.14
    113080     3817.62
    113120     3818.95
    113160     3820.39
    113200      3821.7
    113240     3823.17
    113280     3824.36
    113320     3825.61
    113360      3827.1
    113400     3828.37
    113440     3829.75
    113480     3830.95
    113520     3832.41
    113560     3833.74
    113600     3835.11
    113640     3836.38
    113680     3837.82
    113720     3839.22
    113760     3840.52
    113800     3841.89
    113840     3843.11
    113880      3844.6
    113920     3845.92
    113960     3847.36
    114000     3848.68
    114040     3850.14
    114080     3851.33
    114120     3852.59
    114160     3854.08
    114200     3855.35
    114240     3856.73
    114280     3857.93
    114320     3859.39
    114360      3860.7
    114400     3862.08
    114440     3863.34
    114480     3864.79
    114520     3866.18
    114560     3867.48
    114600     3868.84
    114640     3870.06
    114680     3871.55
    114720     3872.87
    114760      3874.3
    114800     3875.63
    114840     3877.09
    114880     3878.28
    114920     3879.53
    114960     3881.02
    115000      3882.3
    115040     3883.68
    115080     3884.87
    115120     3886.33
    115160     3887.64
    115200     3889.03
    115240     3890.28
    115280     3891.73
    115320     3893.12
    115360     3894.41
    115400     3895.77
    115440     3896.99
    115480     3898.48
    115520      3899.8
    115560     3901.23
    115600     3902.56
    115640     3904.02
    115680     3905.22
    115720     3906.46
    115760     3907.96
    115800     3909.23
    115840     3910.61
    115880      3911.8
    115920     3913.26
    115960     3914.58
    116000     3915.96
    116040     3917.21
    116080     3918.65
    116120     3920.04
    116160     3921.33
    116200     3922.69
    116240     3923.91
    116280     3925.39
    116320     3926.71
    116360     3928.14
    116400     3929.47
    116440     3930.92
    116480     3932.12
    116520     3933.37
    116560     3934.87
    116600     3936.14
    116640     3937.52
    116680     3938.71
    116720     3940.17
    116760     3941.47
    116800     3942.85
    116840      3944.1
    116880     3945.53
    116920     3946.93
    116960     3948.23
    117000     3949.58
    117040      3950.8
    117080     3952.29
    117120      3953.6
    117160     3955.02
    117200     3956.36
    117240     3957.81
    117280     3959.01
    117320     3960.26
    117360     3961.75
    117400     3963.03
    117440     3964.41
    117480      3965.6
    117520     3967.05
    117560     3968.36
    117600     3969.74
    117640     3970.99
    117680     3972.42
    117720     3973.82
    117760     3975.11
    117800     3976.46
    117840     3977.68
    117880     3979.17
    117920     3980.48
    117960     3981.91
    118000     3983.25
    118040      3984.7
    118080      3985.9
    118120     3987.14
    118160     3988.65
    118200     3989.93
    118240     3991.31
    118280      3992.5
    118320     3993.95
    118360     3995.27
    118400     3996.63
    118440     3997.87
    118480     3999.31
    118520     4000.71
    118560        4002
    118600     4003.36
    118640     4004.58
    118680     4006.07
    118720     4007.38
    118760      4008.8
    118800     4010.14
    118840     4011.59
    118880     4012.79
    118920     4014.03
    118960     4015.54
    119000     4016.81
    119040      4018.2
    119080     4019.38
    119120     4020.84
    119160     4022.15
    119200     4023.52
    119240     4024.76
    119280     4026.19
    119320     4027.59
    119360     4028.87
    119400     4030.23
    119440     4031.45
    119480     4032.95
    119520     4034.24
    119560     4035.68
    119600     4037.02
    119640     4038.47
    119680     4039.66
    119720      4040.9
    119760     4042.41
    119800     4043.69
    119840     4045.07
    119880     4046.25
    119920     4047.72
    119960     4049.04
    120000     4050.41
    120040     4051.65
    120080     4053.07
    120120     4054.47
    120160     4055.76
    120200     4057.12
    120240     4058.33
    120280     4059.83
    120320     4061.13
    120360     4062.56
    120400      4063.9
    120440     4065.35
    120480     4066.55
    120520     4067.79
    120560     4069.31
    120600     4070.58
    120640     4071.96
    120680     4073.14
    120720     4074.61
    120760     4075.93
    120800      4077.3
    120840     4078.54
    120880     4079.95
    120920     4081.35
    120960     4082.64
    121000        4084
    121040     4085.21
    121080     4086.71
    121120     4088.01
    121160     4089.44
    121200     4090.77
    121240     4092.23
    121280     4093.43
    121320     4094.65
    121360     4096.19
    121400     4097.45
    121440     4098.84
    121480     4100.02
    121520     4101.49
    121560     4102.81
    121600     4104.17
    121640     4105.42
    121680     4106.83
    121720     4108.24
    121760     4109.52
    121800     4110.89
    121840     4112.09
    121880     4113.58
    121920     4114.88
    121960     4116.32
    122000     4117.65
    122040     4119.11
    122080      4120.3
    122120     4121.54
    122160     4123.06
    122200     4124.33
    122240     4125.71
    122280     4126.89
    122320     4128.37
    122360     4129.69
    122400     4131.06
    122440      4132.3
    122480     4133.72
    122520     4135.12
    122560     4136.41
    122600     4137.77
    122640     4138.99
    122680     4140.48
    122720     4141.78
    122760     4143.21
    122800     4144.54
    122840        4146
    122880     4147.19
    122920     4148.42
    122960     4149.95
    123000     4151.22
    123040      4152.6
    123080     4153.77
    123120     4155.24
    123160     4156.56
    123200     4157.93
    123240     4159.19
    123280     4160.59
    123320        4162
    123360     4163.29
    123400     4164.66
    123440     4165.86
    123480     4167.36
    123520     4168.65
    123560     4170.09
    123600     4171.42
    123640     4172.87
    123680     4174.07
    123720     4175.29
    123760     4176.83
    123800     4178.08
    123840     4179.48
    123880     4180.65
    123920     4182.12
    123960     4183.43
    124000      4184.8
    124040     4186.06
    124080     4187.47
    124120     4188.88
    124160     4190.17
    124200     4191.53
    124240     4192.74
    124280     4194.23
    124320     4195.52
    124360     4196.97
    124400      4198.3
    124440     4199.76
    124480     4200.95
    124520     4202.17
    124560     4203.71
    124600     4204.97
    124640     4206.36
    124680     4207.54
    124720     4209.01
    124760     4210.32
    124800     4211.69
    124840     4212.96
    124880     4214.37
    124920     4215.78
    124960     4217.06
    125000     4218.43
    125040     4219.64
    125080     4221.14
    125120     4222.43
    125160     4223.88
    125200      4225.2
    125240     4226.66
    125280     4227.85
    125320     4229.08
    125360     4230.62
    125400     4231.88
    125440     4233.27
    125480     4234.46
    125520     4235.93
    125560     4237.24
    125600     4238.61
    125640     4239.88
    125680     4241.29
    125720      4242.7
    125760     4243.97
    125800     4245.34
    125840     4246.55
    125880     4248.05
    125920     4249.34
    125960     4250.79
    126000     4252.12
    126040     4253.58
    126080     4254.76
    126120        4256
    126160     4257.53
    126200     4258.79
    126240     4260.18
    126280     4261.37
    126320     4262.84
    126360     4264.16
    126400     4265.52
    126440      4266.8
    126480     4268.21
    126520     4269.62
    126560      4270.9
    126600     4272.26
    126640     4273.48
    126680     4274.98
    126720     4276.25
    126760     4277.72
    126800     4279.04
    126840      4280.5
    126880     4281.68
    126920     4282.91
    126960     4284.45
    127000     4285.69
    127040     4287.09
    127080     4288.27
    127120     4289.74
    127160     4291.06
    127200     4292.43
    127240     4293.71
    127280     4295.11
    127320     4296.52
    127360      4297.8
    127400     4299.17
    127440     4300.38
    127480     4301.89
    127520     4303.17
    127560     4304.63
    127600     4305.96
    127640     4307.42
    127680     4308.59
    127720     4309.83
    127760     4311.35
    127800     4312.59
    127840        4314
    127880     4315.18
    127920     4316.63
    127960     4317.96
    128000     4319.32
    128040     4320.61
    128080     4322.02
    128120     4323.42
    128160     4324.71
    128200     4326.08
    128240     4327.29
    128280      4328.8
    128320     4330.08
    128360     4331.54
    128400     4332.86
    128440     4334.33
    128480      4335.5
    128520     4336.74
    128560     4338.26
    128600      4339.5
    128640      4340.9
    128680     4342.09
    128720     4343.55
    128760     4344.87
    128800     4346.24
    128840     4347.53
    128880     4348.93
    128920     4350.35
    128960     4351.63
    129000        4353
    129040     4354.21
    129080     4355.72
    129120        4357
    129160     4358.47
    129200     4359.79
    129240     4361.26
    129280     4362.42
    129320     4363.66
    129360     4365.18
    129400     4366.43
    129440     4367.83
    129480     4369.02
    129520     4370.49
    129560      4371.8
    129600     4373.17
    129640     4374.45
    129680     4375.86
    129720     4377.27
    129760     4378.55
    129800     4379.92
    129840     4381.13
    129880     4382.63
    129920     4383.91
    129960     4385.39
    130000      4386.7
    130040     4388.17
    130080     4389.33
    130120     4390.57
    130160      4392.1
    130200     4393.34
    130240     4394.75
    130280     4395.94
    130320      4397.4
    130360     4398.72
    130400     4400.07
    130440     4401.36
    130480     4402.77
    130520     4404.17
    130560     4405.45
    130600     4406.82
    130640     4408.02
    130680     4409.53
    130720     4410.81
    130760     4412.28
    130800      4413.6
    130840     4415.07
    130880     4416.22
    130920     4417.47
    130960     4418.99
    131000     4420.24
    131040     4421.65
    131080     4422.83
    131120     4424.29
    131160     4425.62
    131200     4426.98
    131240     4428.25
    131280     4429.66
    131320     4431.08
    131360     4432.34
    131400     4433.71
    131440     4434.93
    131480     4436.42
    131520     4437.71
    131560     4439.19
    131600      4440.5
    131640     4441.97
    131680     4443.12
    131720     4444.37
    131760      4445.9
    131800     4447.13
    131840     4448.55
    131880     4449.73
    131920     4451.21
    131960     4452.53
    132000     4453.89
    132040     4455.17
    132080     4456.57
    132120     4457.98
    132160     4459.24
    132200     4460.63
    132240     4461.83
    132280     4463.34
    132320     4464.62
    132360     4466.09
    132400     4467.42
    132440     4468.87
    132480     4470.03
    132520     4471.27
    132560     4472.81
    132600     4474.04
    132640     4475.45
    132680     4476.64
    132720     4478.11
    132760     4479.43
    132800     4480.79
    132840     4482.06
    132880     4483.46
    132920     4484.87
    132960     4486.14
    133000     4487.52
    133040     4488.73
    133080     4490.24
    133120     4491.51
    133160     4492.99
    133200     4494.32
    133240     4495.77
    133280     4496.93
    133320     4498.17
    133360      4499.7
    133400     4500.94
    133440     4502.35
    133480     4503.53
    133520        4505
    133560     4506.32
    133600     4507.68
    133640     4508.94
    133680     4510.34
    133720     4511.76
    133760     4513.02
    133800      4514.4
    133840      4515.6
    133880     4517.11
    133920     4518.38
    133960     4519.85
    134000     4521.18
    134040     4522.65
    134080      4523.8
    134120     4525.04
    134160     4526.58
    134200     4527.82
    134240     4529.23
    134280      4530.4
    134320     4531.88
    134360      4533.2
    134400     4534.55
    134440     4535.82
    134480     4537.22
    134520     4538.63
    134560     4539.88
    134600     4541.27
    134640     4542.47
    134680     4543.98
    134720     4545.25
    134760     4546.72
    134800     4548.05
    134840     4549.52
    134880     4550.67
    134920     4551.93
    134960     4553.45
    135000      4554.7
    135040     4556.11
    135080     4557.29
    135120     4558.76
    135160     4560.09
    135200     4561.44
    135240     4562.71
    135280      4564.1
    135320     4565.52
    135360     4566.77
    135400     4568.16
    135440     4569.36
    135480     4570.86
    135520     4572.13
    135560      4573.6
    135600     4574.94
    135640      4576.4
    135680     4577.55
    135720      4578.8
    135760     4580.33
    135800     4581.58
    135840        4583
    135880     4584.17
    135920     4585.64
    135960     4586.97
    136000     4588.32
    136040     4589.58
    136080     4590.98
    136120     4592.39
    136160     4593.65
    136200     4595.03
    136240     4596.23
    136280     4597.74
    136320     4599.01
    136360     4600.48
    136400     4601.82
    136440     4603.28
    136480     4604.43
    136520     4605.68
    136560     4607.21
    136600     4608.45
    136640     4609.87
    136680     4611.05
    136720     4612.53
    136760     4613.85
    136800     4615.21
    136840     4616.46
    136880     4617.87
    136920     4619.28
    136960     4620.53
    137000     4621.91
    137040     4623.12
    137080     4624.62
    137120     4625.89
    137160     4627.36
    137200      4628.7
    137240     4630.16
    137280     4631.31
    137320     4632.56
    137360     4634.09
    137400     4635.33
    137440     4636.74
    137480     4637.93
    137520      4639.4
    137560     4640.73
    137600     4642.08
    137640     4643.34
    137680     4644.74
    137720     4646.16
    137760     4647.41
    137800      4648.8
    137840     4650.01
    137880     4651.51
    137920     4652.78
    137960     4654.26
    138000      4655.6
    138040     4657.06
    138080     4658.21
    138120     4659.46
    138160     4660.99
    138200     4662.24
    138240     4663.65
    138280     4664.84
    138320      4666.3
    138360     4667.63
    138400     4668.99
    138440     4670.25
    138480     4671.64
    138520     4673.06
    138560     4674.31
    138600     4675.71
    138640      4676.9
    138680     4678.41
    138720     4679.68
    138760     4681.15
    138800     4682.49
    138840     4683.95
    138880      4685.1
    138920     4686.34
    138960     4687.88
    139000     4689.12
    139040     4690.52
    139080     4691.72
    139120     4693.19
    139160     4694.51
    139200     4695.87
    139240     4697.12
    139280     4698.52
    139320     4699.94
    139360     4701.19
    139400     4702.59
    139440     4703.79
    139480     4705.29
    139520     4706.56
    139560     4708.03
    139600     4709.37
    139640     4710.84
    139680     4711.99
    139720     4713.22
    139760     4714.76
    139800     4716.01
    139840     4717.41
    139880     4718.61
    139920     4720.07
    139960      4721.4
    140000     4722.75
    140040     4724.01
    140080     4725.41
    140120     4726.82
    140160     4728.08
    140200     4729.48
    140240     4730.67
    140280     4732.18
    140320     4733.45
    140360     4734.91
    140400     4736.25
    140440     4737.73
    140480     4738.87
    140520      4740.1
    140560     4741.66
    140600     4742.89
    140640     4744.29
    140680     4745.49
    140720     4746.95
    140760     4748.28
    140800     4749.63
    140840     4750.88
    140880     4752.28
    140920      4753.7
    140960     4754.96
    141000     4756.35
    141040     4757.54
    141080     4759.04
    141120     4760.31
    141160     4761.77
    141200     4763.11
    141240     4764.58
    141280     4765.71
    141320     4766.95
    141360     4768.49
    141400     4769.73
    141440     4771.13
    141480     4772.33
    141520     4773.78
    141560     4775.12
    141600     4776.47
    141640     4777.72
    141680     4779.13
    141720     4780.54
    141760     4781.79
    141800     4783.18
    141840     4784.38
    141880     4785.88
    141920     4787.14
    141960      4788.6
    142000     4789.94
    142040     4791.42
    142080     4792.56
    142120     4793.79
    142160     4795.34
    142200     4796.57
    142240     4797.97
    142280     4799.17
    142320     4800.62
    142360     4801.97
    142400     4803.32
    142440     4804.57
    142480     4805.97
    142520     4807.39
    142560     4808.65
    142600     4810.05
    142640     4811.24
    142680     4812.73
    142720     4813.99
    142760     4815.46
    142800     4816.79
    142840     4818.27
    142880     4819.41
    142920     4820.64
    142960     4822.19
    143000     4823.43
    143040     4824.83
    143080     4826.03
    143120     4827.49
    143160     4828.83
    143200     4830.19
    143240     4831.45
    143280     4832.85
    143320     4834.26
    143360     4835.52
    143400     4836.93
    143440      4838.1
    143480     4839.61
    143520     4840.87
    143560     4842.33
    143600     4843.67
    143640     4845.14
    143680     4846.28
    143720     4847.51
    143760     4849.06
    143800      4850.3
    143840     4851.69
    143880      4852.9
    143920     4854.36
    143960     4855.71
    144000     4857.06
    144040     4858.32
    144080     4859.72
    144120     4861.14
    144160     4862.39
    144200      4863.8
    144240     4864.99
    144280     4866.49
    144320     4867.75
    144360     4869.23
    144400     4870.57
    144440     4872.04
    144480     4873.18
    144520     4874.41
    144560     4875.96
    144600      4877.2
    144640      4878.6
    144680     4879.81
    144720     4881.27
    144760     4882.62
    144800     4883.98
    144840     4885.24
    144880     4886.64
    144920     4888.05
    144960     4889.31
    145000     4890.72
    145040      4891.9
    145080     4893.41
    145120     4894.68
    145160     4896.15
    145200      4897.5
    145240     4898.97
    145280     4900.11
    145320     4901.33
    145360     4902.89
    145400     4904.12
    145440     4905.52
    145480     4906.73
    145520     4908.19
    145560     4909.55
    145600     4910.89
    145640     4912.16
    145680     4913.57
    145720     4914.98
    145760     4916.24
    145800     4917.65
    145840     4918.83
    145880     4920.34
    145920     4921.61
    145960     4923.09
    146000     4924.43
    146040      4925.9
    146080     4927.05
    146120     4928.27
    146160     4929.83
    146200     4931.07
    146240     4932.47
    146280     4933.67
    146320     4935.14
    146360     4936.48
    146400     4937.83
    146440      4939.1
    146480     4940.51
    146520     4941.92
    146560     4943.18
    146600     4944.58
    146640     4945.76
    146680     4947.27
    146720     4948.54
    146760     4950.02
    146800     4951.35
    146840     4952.83
    146880     4953.97
    146920      4955.2
    146960     4956.75
    147000        4958
    147040     4959.39
    147080      4960.6
    147120     4962.06
    147160      4963.4
    147200     4964.76
    147240     4966.02
    147280     4967.43
    147320     4968.83
    147360      4970.1
    147400      4971.5
    147440     4972.68
    147480     4974.19
    147520     4975.46
    147560     4976.95
    147600     4978.28
    147640     4979.76
    147680     4980.92
    147720     4982.13
    147760     4983.68
    147800     4984.92
    147840     4986.31
    147880     4987.51
    147920     4988.99
    147960     4990.32
    148000     4991.67
    148040     4992.94
    148080     4994.33
    148120     4995.74
    148160        4997
    148200     4998.42
    148240     4999.59
    148280     5001.11
    148320     5002.38
    148360     5003.86
    148400     5005.19
    148440     5006.66
    148480     5007.82
    148520     5009.04
    148560      5010.6
    148600     5011.83
    148640     5013.22
    148680     5014.41
    148720     5015.89
    148760     5017.22
    148800     5018.56
    148840     5019.84
    148880     5021.23
    148920     5022.64
    148960      5023.9
    149000     5025.31
    149040     5026.49
    149080     5028.01
    149120     5029.28
    149160     5030.76
    149200     5032.09
    149240     5033.58
    149280     5034.73
    149320     5035.93
    149360      5037.5
    149400     5038.74
    149440     5040.12
    149480     5041.32
    149520      5042.8
    149560     5044.14
    149600     5045.48
    149640     5046.75
    149680     5048.14
    149720     5049.55
    149760     5050.81
    149800     5052.21
    149840     5053.39
    149880      5054.9
    149920     5056.18
    149960     5057.65
    150000     5058.99
    150040     5060.46
    150080     5061.62
    150120     5062.83
    150160     5064.39
    150200     5065.62
    150240     5067.01
    150280      5068.2
    150320     5069.68
    150360     5071.02
    150400     5072.36
    150440     5073.62
    150480     5075.01
    150520     5076.42
    150560     5077.68
    150600     5079.09
    150640     5080.26
    150680     5081.78
    150720     5083.06
    150760     5084.54
    150800     5085.88
    150840     5087.35
    150880     5088.52
    150920     5089.72
    150960     5091.28
    151000     5092.51
    151040     5093.89
    151080     5095.09
    151120     5096.58
    151160     5097.91
    151200     5099.25
    151240     5100.51
    151280      5101.9
    151320     5103.31
    151360     5104.57
    151400     5105.97
    151440     5107.14
    151480     5108.65
    151520     5109.94
    151560     5111.41
    151600     5112.76
    151640     5114.23
    151680      5115.4
    151720     5116.59
    151760     5118.17
    151800      5119.4
    151840     5120.78
    151880     5121.99
    151920     5123.46
    151960     5124.79
    152000     5126.14
    152040     5127.41
    152080     5128.79
    152120     5130.22
    152160     5131.46
    152200     5132.86
    152240     5134.04
    152280     5135.56
    152320     5136.84
    152360      5138.3
    152400     5139.66
    152440     5141.12
    152480     5142.29
    152520     5143.48
    152560     5145.04
    152600     5146.27
    152640     5147.64
    152680     5148.86
    152720     5150.33
    152760     5151.66
    152800     5153.01
    152840     5154.28
    152880     5155.67
    152920     5157.09
    152960     5158.34
    153000     5159.73
    153040     5160.92
    153080     5162.44
    153120     5163.72
    153160     5165.19
    153200     5166.54
    153240        5168
    153280     5169.17
    153320     5170.37
    153360     5171.92
    153400     5173.16
    153440     5174.54
    153480     5175.74
    153520     5177.22
    153560     5178.56
    153600      5179.9
    153640     5181.17
    153680     5182.54
    153720     5183.96
    153760     5185.22
    153800     5186.61
    153840      5187.8
    153880     5189.32
    153920      5190.6
    153960     5192.07
    154000     5193.42
    154040     5194.89
    154080     5196.06
    154120     5197.25
    154160     5198.81
    154200     5200.04
    154240     5201.42
    154280     5202.63
    154320     5204.12
    154360     5205.45
    154400     5206.78
    154440     5208.06
    154480     5209.43
    154520     5210.86
    154560      5212.1
    154600      5213.5
    154640     5214.68
    154680     5216.21
    154720     5217.49
    154760     5218.96
    154800     5220.31
    154840     5221.78
    154880     5222.96
    154920     5224.13
    154960     5225.72
    155000     5226.96
    155040     5228.32
    155080     5229.54
    155120     5231.02
    155160     5232.34
    155200     5233.69
    155240     5234.95
    155280     5236.33
    155320     5237.76
    155360        5239
    155400     5240.39
    155440     5241.58
    155480      5243.1
    155520     5244.38
    155560     5245.84
    155600      5247.2
    155640     5248.67
    155680     5249.85
    155720     5251.03
    155760     5252.61
    155800     5253.86
    155840     5255.21
    155880     5256.44
    155920     5257.93
    155960     5259.25
    156000     5260.59
    156040     5261.86
    156080     5263.23
    156120     5264.67
    156160      5265.9
    156200     5267.29
    156240     5268.49
    156280     5270.01
    156320     5271.28
    156360     5272.75
    156400     5274.12
    156440     5275.58
    156480     5276.75
    156520     5277.94
    156560     5279.51
    156600     5280.77
    156640     5282.13
    156680     5283.35
    156720     5284.83
    156760     5286.16
    156800      5287.5
    156840     5288.76
    156880     5290.15
    156920     5291.58
    156960     5292.82
    157000      5294.2
    157040      5295.4
    157080     5296.93
    157120     5298.21
    157160     5299.67
    157200     5301.03
    157240     5302.49
    157280     5303.67
    157320     5304.85
    157360     5306.43
    157400     5307.69
    157440     5309.04
    157480     5310.26
    157520     5311.75
    157560     5313.08
    157600     5314.42
    157640     5315.69
    157680     5317.07
    157720      5318.5
    157760     5319.74
    157800     5321.12
    157840     5322.32
    157880     5323.85
    157920     5325.13
    157960     5326.58
    158000     5327.96
    158040     5329.41
    158080     5330.58
    158120     5331.77
    158160     5333.35
    158200      5334.6
    158240     5335.96
    158280     5337.19
    158320     5338.67
    158360     5340.01
    158400     5341.35
    158440     5342.61
    158480     5343.99
    158520     5345.42
    158560     5346.65
    158600     5348.04
    158640     5349.24
    158680     5350.78
    158720     5352.06
    158760     5353.51
    158800     5354.88
    158840     5356.35
    158880     5357.51
    158920      5358.7
    158960     5360.29
    159000     5361.54
    159040      5362.9
    159080     5364.12
    159120     5365.61
    159160     5366.95
    159200     5368.28
    159240     5369.55
    159280     5370.92
    159320     5372.36
    159360      5373.6
    159400     5374.99
    159440     5376.18
    159480     5377.72
    159520     5379.02
    159560     5380.47
    159600     5381.84
    159640      5383.3
    159680     5384.46
    159720     5385.66
    159760     5387.23
    159800     5388.49
    159840     5389.85
    159880     5391.07
    159920     5392.56
    159960     5393.89
    160000     5395.23
    160040      5396.5
    160080     5397.88
    160120     5399.32
    160160     5400.55
    160200     5401.95
    160240     5403.15
    160280     5404.68
    160320     5405.97
    160360     5407.44
    160400      5408.8
    160440     5410.26
    160480     5411.41
    160520     5412.61
    160560     5414.19
    160600     5415.43
    160640     5416.79
    160680     5418.02
    160720     5419.51
    160760     5420.83
    160800     5422.16
    160840     5423.44
    160880     5424.81
    160920     5426.25
    160960     5427.48
    161000     5428.86
    161040     5430.07
    161080     5431.59
    161120     5432.89
    161160     5434.35
    161200     5435.72
    161240     5437.17
    161280     5438.32
    161320     5439.51
    161360     5441.09
    161400     5442.34
    161440     5443.69
    161480      5444.9
    161520     5446.39
    161560     5447.72
    161600     5449.06
    161640     5450.33
    161680      5451.7
    161720     5453.14
    161760     5454.37
    161800     5455.76
    161840     5456.95
    161880     5458.47
    161920     5459.78
    161960     5461.23
    162000      5462.6
    162040     5464.06
    162080     5465.21
    162120      5466.4
    162160     5467.98
    162200     5469.23
    162240     5470.58
    162280     5471.79
    162320     5473.28
    162360     5474.61
    162400     5475.95
    162440     5477.23
    162480     5478.59
    162520     5480.03
    162560     5481.26
    162600     5482.65
    162640     5483.84
    162680     5485.37
    162720     5486.67
    162760     5488.11
    162800     5489.49
    162840     5490.94
    162880     5492.09
    162920     5493.28
    162960     5494.87
    163000     5496.12
    163040     5497.47
    163080     5498.68
    163120     5500.16
    163160      5501.5
    163200     5502.83
    163240     5504.11
    163280     5505.48
    163320      5506.9
    163360     5508.15
    163400     5509.53
    163440     5510.74
    163480     5512.26
    163520     5513.56
    163560        5515
    163600     5516.38
    163640     5517.83
    163680     5518.98
    163720     5520.18
    163760     5521.77
    163800     5523.01
    163840     5524.36
    163880     5525.57
    163920     5527.06
    163960      5528.4
    164000     5529.73
    164040        5531
    164080     5532.37
    164120      5533.8
    164160     5535.04
    164200     5536.44
    164240     5537.63
    164280     5539.15
    164320     5540.44
    164360     5541.89
    164400     5543.27
    164440     5544.72
    164480     5545.87
    164520     5547.07
    164560     5548.66
    164600      5549.9
    164640     5551.25
    164680     5552.46
    164720     5553.95
    164760     5555.28
    164800     5556.62
    164840     5557.89
    164880     5559.25
    164920     5560.67
    164960     5561.93
    165000     5563.32
    165040      5564.5
    165080     5566.02
    165120     5567.31
    165160     5568.77
    165200     5570.15
    165240      5571.6
    165280     5572.76
    165320     5573.95
    165360     5575.55
    165400     5576.78
    165440     5578.13
    165480     5579.33
    165520     5580.83
    165560     5582.16
    165600      5583.5
    165640     5584.77
    165680     5586.12
    165720     5587.56
    165760     5588.81
    165800     5590.18
    165840     5591.37
    165880      5592.9
    165920     5594.17
    165960     5595.64
    166000     5597.01
    166040     5598.45
    166080     5599.62
    166120      5600.8
    166160      5602.4
    166200     5603.63
    166240     5604.99
    166280     5606.19
    166320     5607.68
    166360     5609.01
    166400     5610.35
    166440     5611.61
    166480     5612.97
    166520     5614.41
    166560     5615.66
    166600     5617.03
    166640     5618.23
    166680     5619.75
    166720     5621.03
    166760      5622.5
    166800     5623.87
    166840     5625.31
    166880     5626.48
    166920     5627.65
    166960     5629.26
    167000     5630.49
    167040     5631.84
    167080     5633.04
    167120     5634.53
    167160     5635.87
    167200     5637.19
    167240     5638.45
    167280     5639.81
    167320     5641.25
    167360      5642.5
    167400     5643.87
    167440     5645.07
    167480     5646.59
    167520     5647.89
    167560     5649.35
    167600     5650.73
    167640     5652.16
    167680     5653.33
    167720     5654.51
    167760      5656.1
    167800     5657.33
    167840      5658.7
    167880     5659.89
    167920     5661.38
    167960     5662.71
    168000     5664.05
    168040      5665.3
    168080     5666.65
    168120     5668.09
    168160     5669.35
    168200     5670.72
    168240     5671.92
    168280     5673.44
    168320     5674.74
    168360     5676.21
    168400     5677.58
    168440     5679.03
    168480      5680.2
    168520     5681.38
    168560     5682.97
    168600      5684.2
    168640     5685.57
    168680     5686.75
    168720     5688.25
    168760     5689.58
    168800     5690.91
    168840     5692.15
    168880     5693.52
    168920     5694.96
    168960     5696.21
    169000     5697.57
    169040     5698.78
    169080      5700.3
    169120      5701.6
    169160     5703.06
    169200     5704.45
    169240     5705.87
    169280     5707.05
    169320     5708.25
    169360     5709.82
    169400     5711.05
    169440     5712.42
    169480     5713.61
    169520      5715.1
    169560     5716.43
    169600     5717.77
    169640        5719
    169680     5720.37
    169720      5721.8
    169760     5723.06
    169800     5724.41
    169840     5725.63
    169880     5727.13
    169920     5728.44
    169960      5729.9
    170000     5731.28
    170040     5732.71
    170080     5733.89
    170120     5735.08
    170160     5736.66
    170200      5737.9
    170240     5739.27
    170280     5740.44
    170320     5741.95
    170360     5743.27
    170400      5744.6
    170440     5745.83
    170480      5747.2
    170520     5748.63
    170560     5749.89
    170600     5751.25
    170640     5752.46
    170680     5753.97
    170720     5755.27
    170760     5756.73
    170800     5758.12
    170840     5759.55
    170880     5760.73
    170920     5761.92
    170960     5763.51
    171000     5764.74
    171040     5766.11
    171080     5767.29
    171120     5768.79
    171160     5770.12
    171200     5771.46
    171240     5772.69
    171280     5774.06
    171320     5775.48
    171360     5776.74
    171400      5778.1
    171440     5779.32
    171480     5780.83
    171520     5782.13
    171560      5783.6
    171600     5784.99
    171640     5786.42
    171680      5787.6
    171720     5788.78
    171760     5790.38
    171800     5791.62
    171840     5792.98
    171880     5794.17
    171920     5795.66
    171960        5797
    172000     5798.32
    172040     5799.56
    172080     5800.93
    172120     5802.35
    172160     5803.61
    172200     5804.97
    172240     5806.19
    172280     5807.69
    172320     5808.99
    172360     5810.46
    172400     5811.86
    172440     5813.28
    172480     5814.46
    172520     5815.64
    172560     5817.24
    172600     5818.46
    172640     5819.84
    172680     5821.02
    172720     5822.52
    172760     5823.86
    172800     5825.18
    172840     5826.41
    172880     5827.79
    172920     5829.21
    172960     5830.48
    173000     5831.83
    173040     5833.05
    173080     5834.56
    173120     5835.85
    173160     5837.33
    173200     5838.72
    173240     5840.14
    173280     5841.34
    173320     5842.52
    173360     5844.13
    173400     5845.34
    173440     5846.72
    173480      5847.9
    173520      5849.4
    173560     5850.75
    173600     5852.06
    173640     5853.31
    173680     5854.68
    173720      5856.1
    173760     5857.36
    173800     5858.71
    173840     5859.93
    173880     5861.44
    173920     5862.73
    173960     5864.22
    174000      5865.6
    174040     5867.03
    174080     5868.21
    174120      5869.4
    174160     5870.99
    174200     5872.21
    174240     5873.59
    174280     5874.77
    174320     5876.28
    174360     5877.62
    174400     5878.93
    174440     5880.19
    174480     5881.55
    174520     5882.96
    174560     5884.23
    174600     5885.59
    174640      5886.8
    174680     5888.31
    174720      5889.6
    174760     5891.08
    174800     5892.48
    174840     5893.91
    174880     5895.08
    174920     5896.27
    174960     5897.87
    175000     5899.08
    175040     5900.47
    175080     5901.65
    175120     5903.16
    175160     5904.51
    175200     5905.81
    175240     5907.06
    175280     5908.44
    175320     5909.85
    175360     5911.12
    175400     5912.47
    175440     5913.69
    175480     5915.19
    175520     5916.48
    175560     5917.97
    175600     5919.36
    175640     5920.79
    175680     5921.97
    175720     5923.16
    175760     5924.75
    175800     5925.97
    175840     5927.35
    175880     5928.53
    175920     5930.05
    175960     5931.39
    176000      5932.7
    176040     5933.96
    176080     5935.34
    176120     5936.74
    176160     5938.01
    176200     5939.37
    176240     5940.58
    176280     5942.09
    176320     5943.38
    176360     5944.88
    176400     5946.26
    176440     5947.69
    176480     5948.87
    176520     5950.05
    176560     5951.65
    176600     5952.87
    176640     5954.26
    176680     5955.42
    176720     5956.94
    176760      5958.3
    176800      5959.6
    176840     5960.85
    176880     5962.22
    176920     5963.63
    176960     5964.89
    177000     5966.25
    177040     5967.47
    177080     5968.97
    177120     5970.26
    177160     5971.76
    177200     5973.13
    177240     5974.58
    177280     5975.75
    177320     5976.92
    177360     5978.53
    177400     5979.75
    177440     5981.13
    177480     5982.29
    177520     5983.82
    177560     5985.18
    177600     5986.48
    177640     5987.73
    177680      5989.1
    177720     5990.52
    177760     5991.78
    177800     5993.13
    177840     5994.35
    177880     5995.85
    177920     5997.15
    177960     5998.64
    178000        6000
    178040     6001.46
    178080     6002.62
    178120      6003.8
    178160      6005.4
    178200     6006.62
    178240        6008
    178280     6009.17
    178320     6010.69
    178360     6012.04
    178400     6013.34
    178440     6014.58
    178480     6015.96
    178520     6017.37
    178560     6018.64
    178600     6019.99
    178640     6021.21
    178680     6022.71
    178720     6023.99
    178760      6025.5
    178800     6026.85
    178840     6028.31
    178880     6029.48
    178920     6030.66
    178960     6032.25
    179000     6033.49
    179040     6034.87
    179080     6036.03
    179120     6037.56
    179160     6038.91
    179200     6040.21
    179240     6041.46
    179280     6042.83
    179320     6044.25
    179360     6045.52
    179400     6046.89
    179440     6048.08
    179480      6049.6
    179520     6050.89
    179560     6052.39
    179600     6053.76
    179640     6055.21
    179680     6056.36
    179720     6057.54
    179760     6059.14
    179800     6060.37
    179840     6061.75
    179880     6062.92
    179920     6064.45
    179960      6065.8
    180000     6067.11
    180040     6068.34
    180080     6069.72
    180120     6071.14
    180160      6072.4
    180200     6073.76
    180240     6074.95
    180280     6076.48
    180320     6077.77
    180360     6079.27
    180400     6080.62
    180440     6082.08
    180480     6083.23
    180520     6084.42
    180560     6086.01
    180600     6087.24
    180640     6088.63
    180680     6089.79
    180720     6091.31
    180760     6092.66
    180800     6093.97
    180840     6095.21
    180880     6096.59
    180920     6098.01
    180960     6099.26
    181000     6100.63
    181040     6101.83
    181080     6103.35
    181120     6104.62
    181160     6106.13
    181200      6107.5
    181240     6108.95
    181280      6110.1
    181320     6111.28
    181360     6112.88
    181400     6114.11
    181440     6115.49
    181480     6116.66
    181520     6118.17
    181560     6119.53
    181600     6120.83
    181640     6122.07
    181680     6123.45
    181720     6124.87
    181760     6126.12
    181800     6127.48
    181840     6128.68
    181880     6130.21
    181920     6131.49
    181960        6133
    182000     6134.36
    182040     6135.82
    182080     6136.97
    182120     6138.14
    182160     6139.74
    182200     6140.97
    182240     6142.36
    182280     6143.52
    182320     6145.03
    182360      6146.4
    182400      6147.7
    182440     6148.94
    182480     6150.33
    182520     6151.75
    182560     6153.01
    182600     6154.37
    182640     6155.57
    182680      6157.1
    182720     6158.38
    182760     6159.89
    182800     6161.25
    182840     6162.71
    182880     6163.85
    182920     6165.03
    182960     6166.64
    183000     6167.86
    183040     6169.26
    183080     6170.43
    183120     6171.94
    183160      6173.3
    183200     6174.61
    183240     6175.85
    183280     6177.24
    183320     6178.66
    183360     6179.91
    183400     6181.27
    183440     6182.48
    183480     6183.99
    183520     6185.28
    183560     6186.79
    183600     6188.16
    183640     6189.61
    183680     6190.76
    183720     6191.93
    183760     6193.54
    183800     6194.76
    183840     6196.15
    183880     6197.32
    183920     6198.84
    183960     6200.19
    184000      6201.5
    184040     6202.74
    184080     6204.14
    184120     6205.55
    184160     6206.81
    184200     6208.15
    184240     6209.37
    184280     6210.89
    184320     6212.17
    184360     6213.68
    184400     6215.07
    184440     6216.52
    184480     6217.66
    184520     6218.83
    184560     6220.42
    184600     6221.65
    184640     6223.05
    184680     6224.23
    184720     6225.72
    184760     6227.09
    184800      6228.4
    184840     6229.64
    184880     6231.03
    184920     6232.44
    184960     6233.71
    185000     6235.06
    185040     6236.27
    185080     6237.79
    185120     6239.07
    185160     6240.58
    185200     6241.97
    185240     6243.43
    185280     6244.56
    185320     6245.72
    185360     6247.33
    185400     6248.53
    185440     6249.95
    185480     6251.12
    185520     6252.63
    185560     6253.99
    185600     6255.29
    185640     6256.54
    185680     6257.93
    185720     6259.34
    185760     6260.61
    185800     6261.94
    185840     6263.16
    185880     6264.68
    185920     6265.94
    185960     6267.47
    186000     6268.84
    186040     6270.31
    186080     6271.44
    186120      6272.6
    186160     6274.21
    186200     6275.43
    186240     6276.84
    186280     6278.01
    186320     6279.52
    186360     6280.88
    186400     6282.19
    186440     6283.43
    186480     6284.83
    186520     6286.24
    186560      6287.5
    186600     6288.84
    186640     6290.06
    186680     6291.57
    186720     6292.82
    186760     6294.35
    186800     6295.73
    186840     6297.21
    186880     6298.35
    186920     6299.51
    186960     6301.11
    187000     6302.33
    187040     6303.74
    187080      6304.9
    187120     6306.42
    187160     6307.78
    187200     6309.09
    187240     6310.33
    187280     6311.73
    187320     6313.15
    187360      6314.4
    187400     6315.75
    187440     6316.95
    187480     6318.48
    187520     6319.72
    187560     6321.24
    187600     6322.63
    187640      6324.1
    187680     6325.24
    187720     6326.39
    187760        6328
    187800     6329.21
    187840     6330.63
    187880     6331.79
    187920     6333.31
    187960     6334.67
    188000     6335.96
    188040     6337.21
    188080     6338.62
    188120     6340.03
    188160     6341.28
    188200     6342.63
    188240     6343.84
    188280     6345.35
    188320     6346.59
    188360     6348.11
    188400     6349.51
    188440     6350.99
    188480     6352.12
    188520     6353.28
    188560     6354.89
    188600     6356.09
    188640      6357.5
    188680     6358.68
    188720     6360.19
    188760     6361.54
    188800     6362.85
    188840      6364.1
    188880      6365.5
    188920     6366.91
    188960     6368.17
    189000     6369.52
    189040     6370.71
    189080     6372.23
    189120     6373.48
    189160     6374.98
    189200     6376.38
    189240     6377.86
    189280     6378.99
    189320     6380.14
    189360     6381.75
    189400     6382.95
    189440     6384.37
    189480     6385.55
    189520     6387.06
    189560     6388.42
    189600     6389.74
    189640     6390.98
    189680     6392.38
    189720     6393.81
    189760     6395.07
    189800     6396.41
    189840     6397.61
    189880     6399.13
    189920     6400.36
    189960     6401.87
    190000     6403.28
    190040     6404.76
    190080     6405.88
    190120     6407.03
    190160     6408.65
    190200     6409.85
    190240     6411.26
    190280     6412.43
    190320     6413.95
    190360     6415.31
    190400     6416.62
    190440     6417.88
    190480     6419.27
    190520     6420.69
    190560     6421.96
    190600     6423.29
    190640     6424.49
    190680        6426
    190720     6427.25
    190760     6428.76
    190800     6430.17
    190840     6431.64
    190880     6432.76
    190920     6433.92
    190960     6435.52
    191000     6436.74
    191040     6438.15
    191080     6439.31
    191120     6440.83
    191160     6442.19
    191200      6443.5
    191240     6444.74
    191280     6446.15
    191320     6447.56
    191360     6448.83
    191400     6450.16
    191440     6451.36
    191480     6452.87
    191520     6454.11
    191560     6455.61
    191600     6457.04
    191640     6458.51
    191680     6459.63
    191720     6460.78
    191760      6462.4
    191800      6463.6
    191840     6465.03
    191880     6466.18
    191920      6467.7
    191960     6469.06
    192000     6470.38
    192040     6471.63
    192080     6473.04
    192120     6474.45
    192160     6475.72
    192200     6477.07
    192240     6478.25
    192280     6479.77
    192320     6481.02
    192360     6482.52
    192400     6483.95
    192440     6485.42
    192480     6486.53
    192520     6487.69
    192560     6489.31
    192600     6490.52
    192640     6491.95
    192680      6493.1
    192720     6494.61
    192760     6495.97
    192800     6497.29
    192840     6498.55
    192880     6499.94
    192920     6501.37
    192960     6502.64
    193000     6503.98
    193040     6505.17
    193080     6506.69
    193120     6507.93
    193160     6509.44
    193200     6510.86
    193240     6512.35
    193280     6513.44
    193320     6514.61
    193360     6516.23
    193400     6517.44
    193440     6518.85
    193480     6520.01
    193520     6521.53
    193560     6522.89
    193600     6524.22
    193640     6525.47
    193680     6526.87
    193720      6528.3
    193760     6529.56
    193800      6530.9
    193840      6532.1
    193880     6533.63
    193920     6534.86
    193960     6536.36
    194000     6537.79
    194040     6539.27
    194080     6540.38
    194120     6541.53
    194160     6543.15
    194200     6544.36
    194240     6545.78
    194280     6546.94
    194320     6548.45
    194360      6549.8
    194400     6551.12
    194440     6552.39
    194480     6553.77
    194520      6555.2
    194560     6556.46
    194600      6557.8
    194640     6558.99
    194680     6560.51
    194720     6561.76
    194760     6563.26
    194800     6564.67
    194840     6566.15
    194880     6567.26
    194920     6568.41
    194960     6570.02
    195000     6571.22
    195040     6572.66
    195080     6573.82
    195120     6575.31
    195160     6576.66
    195200     6577.99
    195240     6579.24
    195280     6580.63
    195320     6582.07
    195360     6583.32
    195400     6584.65
    195440     6585.83
    195480     6587.38
    195520     6588.62
    195560     6590.11
    195600     6591.53
    195640     6593.02
    195680     6594.12
    195720     6595.26
    195760     6596.89
    195800     6598.09
    195840     6599.52
    195880     6600.69
    195920     6602.17
    195960     6603.53
    196000     6604.84
    196040      6606.1
    196080     6607.49
    196120     6608.93
    196160     6610.18
    196200     6611.51
    196240     6612.69
    196280     6614.22
    196320     6615.48
    196360     6616.97
    196400     6618.39
    196440     6619.88
    196480        6621
    196520     6622.13
    196560     6623.75
    196600     6624.94
    196640     6626.37
    196680     6627.55
    196720     6629.03
    196760      6630.4
    196800     6631.71
    196840     6632.95
    196880     6634.35
    196920     6635.79
    196960     6637.04
    197000     6638.38
    197040     6639.55
    197080     6641.09
    197120     6642.34
    197160     6643.84
    197200     6645.25
    197240     6646.73
    197280     6647.86
    197320        6649
    197360     6650.62
    197400      6651.8
    197440     6653.23
    197480     6654.42
    197520     6655.89
    197560     6657.25
    197600     6658.57
    197640     6659.81
    197680      6661.2
    197720     6662.64
    197760     6663.89
    197800     6665.23
    197840     6666.39
    197880     6667.94
    197920      6669.2
    197960     6670.69
    198000     6672.11
    198040     6673.58
    198080     6674.69
    198120     6675.85
    198160     6677.47
    198200     6678.65
    198240     6680.09
    198280     6681.27
    198320     6682.73
    198360     6684.09
    198400      6685.4
    198440     6686.65
    198480     6688.05
    198520     6689.49
    198560     6690.74
    198600     6692.08
    198640     6693.25
    198680     6694.77
    198720     6696.04
    198760     6697.53
    198800     6698.94
    198840     6700.42
    198880     6701.54
    198920     6702.68
    198960     6704.29
    199000     6705.49
    199040     6706.92
    199080     6708.11
    199120     6709.58
    199160     6710.94
    199200     6712.25
    199240     6713.48
    199280     6714.89
    199320     6716.34
    199360     6717.58
    199400     6718.92
    199440      6720.1
    199480     6721.61
    199520     6722.87
    199560     6724.37
    199600     6725.79
    199640     6727.26
    199680     6728.36
    199720     6729.53
    199760     6731.14
    199800     6732.32
    199840     6733.76
    199880     6734.95
    199920      6736.4
    199960     6737.76
    200000     6739.09
    200040     6740.32
    200080     6741.71
    200120     6743.16
    200160      6744.4
    200200     6745.73
    200240     6746.92
    200280     6748.44
    200320     6749.69
    200360     6751.18
    200400      6752.6
    200440     6754.08
    200480     6755.19
    200520     6756.34
    200560     6757.96
    200600     6759.14
    200640     6760.59
    200680     6761.77
    200720     6763.24
    200760     6764.59
    200800     6765.91
    200840     6767.14
    200880     6768.55
    200920     6769.99
    200960     6771.22
    201000     6772.57
    201040     6773.74
    201080     6775.27
    201120     6776.52
    201160     6778.01
    201200     6779.43
    201240      6780.9
    201280     6782.02
    201320     6783.17
    201360     6784.78
    201400     6785.97
    201440      6787.4
    201480     6788.58
    201520     6790.07
    201560     6791.41
    201600     6792.75
    201640     6793.96
    201680     6795.38
    201720     6796.82
    201760     6798.05
    201800      6799.4
    201840     6800.56
    201880     6802.09
    201920     6803.35
    201960     6804.84
    202000     6806.27
    202040     6807.73
    202080     6808.85
    202120        6810
    202160     6811.61
    202200     6812.81
    202240     6814.23
    202280     6815.42
    202320      6816.9
    202360     6818.25
    202400     6819.58
    202440     6820.79
    202480     6822.19
    202520     6823.65
    202560     6824.88
    202600     6826.23
    202640     6827.38
    202680     6828.91
    202720     6830.19
    202760     6831.66
    202800     6833.09
    202840     6834.56
    202880     6835.67
    202920     6836.83
    202960     6838.44
    203000     6839.63
    203040     6841.05
    203080     6842.25
    203120     6843.72
    203160     6845.08
    203200      6846.4
    203240     6847.62
    203280     6849.01
    203320     6850.47
    203360      6851.7
    203400     6853.04
    203440      6854.2
    203480     6855.73
    203520     6857.01
    203560      6858.5
    203600      6859.9
    203640     6861.39
    203680     6862.49
    203720     6863.66
    203760     6865.25
    203800     6866.46
    203840     6867.87
    203880     6869.07
    203920     6870.55
    203960     6871.89
    204000     6873.22
    204040     6874.43
    204080     6875.83
    204120     6877.29
    204160     6878.52
    204200     6879.86
    204240     6881.03
    204280     6882.56
    204320     6883.84
    204360     6885.32
    204400     6886.73
    204440      6888.2
    204480     6889.31
    204520     6890.48
    204560     6892.07
    204600     6893.27
    204640     6894.69
    204680     6895.88
    204720     6897.36
    204760     6898.69
    204800     6900.03
    204840     6901.23
    204880     6902.64
    204920     6904.09
    204960      6905.3
    205000     6906.68
    205040     6907.82
    205080     6909.36
    205120     6910.63
    205160     6912.12
    205200     6913.52
    205240     6915.01
    205280     6916.11
    205320     6917.27
    205360     6918.86
    205400     6920.06
    205440     6921.49
    205480     6922.67
    205520     6924.15
    205560     6925.49
    205600     6926.82
    205640     6928.02
    205680     6929.42
    205720     6930.88
    205760     6932.08
    205800     6933.45
    205840     6934.59
    205880     6936.13
    205920     6937.41
    205960     6938.89
    206000     6940.29
    206040     6941.78
    206080     6942.89
    206120     6944.05
    206160     6945.64
    206200     6946.83
    206240     6948.26
    206280     6949.44
    206320     6950.91
    206360     6952.25
    206400      6953.6
    206440      6954.8
    206480     6956.18
    206520     6957.64
    206560     6958.85
    206600     6960.23
    206640     6961.37
    206680     6962.92
    206720     6964.17
    206760     6965.67
    206800     6967.08
    206840     6968.56
    206880     6969.66
    206920     6970.82
    206960     6972.43
    207000     6973.61
    207040     6975.05
    207080     6976.23
    207120     6977.69
    207160     6979.04
    207200     6980.38
    207240     6981.58
    207280     6982.98
    207320     6984.43
    207360     6985.63
    207400     6987.02
    207440     6988.14
    207480      6989.7
    207520     6990.96
    207560     6992.45
    207600     6993.86
    207640     6995.33
    207680     6996.44
    207720     6997.58
    207760      6999.2
    207800     7000.38
    207840      7001.8
    207880     7002.99
    207920     7004.46
    207960     7005.81
    208000     7007.13
    208040     7008.32
    208080     7009.72
    208120     7011.18
    208160     7012.39
    208200     7013.77
    208240     7014.89
    208280     7016.45
    208320     7017.72
    208360     7019.21
    208400     7020.62
    208440      7022.1
    208480     7023.21
    208520     7024.37
    208560     7025.97
    208600     7027.17
    208640     7028.57
    208680     7029.77
    208720     7031.25
    208760     7032.59
    208800     7033.92
    208840     7035.11
    208880     7036.51
    208920     7037.96
    208960     7039.17
    209000     7040.56
    209040     7041.67
    209080     7043.21
    209120     7044.48
    209160     7045.97
    209200     7047.37
    209240     7048.87
    209280     7049.98
    209320     7051.14
    209360     7052.75
    209400     7053.95
    209440     7055.36
    209480     7056.56
    209520     7058.02
    209560     7059.37
    209600     7060.71
    209640     7061.89
    209680      7063.3
    209720     7064.75
    209760     7065.97
    209800     7067.35
    209840     7068.45
    209880     7069.99
    209920     7071.26
    209960     7072.75
    210000     7074.15
    210040     7075.66
    210080     7076.76
    210120     7077.94
    210160     7079.54
    210200     7080.73
    210240     7082.15
    210280     7083.34
    210320      7084.8
    210360     7086.16
    210400     7087.49
    210440     7088.68
    210480     7090.08
    210520     7091.53
    210560     7092.75
    210600     7094.13
    210640     7095.24
    210680     7096.78
    210720     7098.04
    210760     7099.53
    210800     7100.94
    210840     7102.44
    210880     7103.55
    210920     7104.72
    210960     7106.32
    211000     7107.51
    211040     7108.93
    211080     7110.12
    211120      7111.6
    211160     7112.95
    211200     7114.29
    211240     7115.47
    211280     7116.86
    211320     7118.32
    211360     7119.54
    211400     7120.92
    211440     7122.03
    211480     7123.56
    211520     7124.82
    211560     7126.32
    211600     7127.73
    211640     7129.23
    211680     7130.34
    211720     7131.51
    211760      7133.1
    211800      7134.3
    211840     7135.72
    211880     7136.92
    211920     7138.39
    211960     7139.74
    212000     7141.08
    212040     7142.26
    212080     7143.66
    212120     7145.12
    212160     7146.33
    212200     7147.71
    212240     7148.82
    212280     7150.36
    212320     7151.61
    212360      7153.1
    212400     7154.52
    212440     7156.02
    212480     7157.13
    212520     7158.29
    212560     7159.91
    212600     7161.09
    212640     7162.52
    212680     7163.73
    212720     7165.18
    212760     7166.55
    212800     7167.88
    212840     7169.07
    212880     7170.47
    212920     7171.91
    212960     7173.14
    213000     7174.49
    213040     7175.61
    213080     7177.15
    213120     7178.39
    213160      7179.9
    213200     7181.31
    213240     7182.81
    213280     7183.92
    213320     7185.08
    213360     7186.67
    213400     7187.88
    213440     7189.31
    213480     7190.52
    213520     7191.97
    213560     7193.33
    213600     7194.65
    213640     7195.85
    213680     7197.24
    213720      7198.7
    213760     7199.93
    213800     7201.28
    213840     7202.39
    213880     7203.93
    213920     7205.17
    213960     7206.68
    214000     7208.09
    214040     7209.58
    214080      7210.7
    214120     7211.86
    214160     7213.48
    214200     7214.67
    214240      7216.1
    214280     7217.31
    214320     7218.75
    214360     7220.12
    214400     7221.45
    214440     7222.63
    214480     7224.04
    214520     7225.49
    214560      7226.7
    214600     7228.06
    214640     7229.19
    214680     7230.72
    214720     7231.95
    214760     7233.45
    214800     7234.87
    214840     7236.35
    214880     7237.47
    214920     7238.65
    214960     7240.25
    215000     7241.45
    215040     7242.88
    215080     7244.09
    215120     7245.54
    215160     7246.91
    215200     7248.23
    215240      7249.4
    215280     7250.81
    215320     7252.25
    215360     7253.46
    215400     7254.81
    215440     7255.94
    215480     7257.48
    215520     7258.72
    215560     7260.23
    215600     7261.64
    215640     7263.12
    215680     7264.24
    215720      7265.4
    215760     7267.01
    215800     7268.21
    215840     7269.65
    215880     7270.87
    215920      7272.3
    215960     7273.68
    216000     7275.01
    216040     7276.18
    216080     7277.58
    216120     7279.01
    216160     7280.23
    216200     7281.58
    216240     7282.72
    216280     7284.26
    216320     7285.49
    216360     7287.01
    216400     7288.41
    216440     7289.89
    216480     7291.02
    216520     7292.17
    216560     7293.77
    216600     7294.98
    216640     7296.42
    216680     7297.63
    216720     7299.07
    216760     7300.43
    216800     7301.75
    216840     7302.92
    216880     7304.33
    216920     7305.76
    216960     7306.98
    217000     7308.31
    217040     7309.46
    217080        7311
    217120     7312.23
    217160     7313.73
    217200     7315.13
    217240     7316.62
    217280     7317.73
    217320     7318.89
    217360     7320.49
    217400     7321.71
    217440     7323.16
    217480     7324.37
    217520      7325.8
    217560     7327.17
    217600     7328.49
    217640     7329.66
    217680     7331.08
    217720      7332.5
    217760     7333.73
    217800     7335.06
    217840      7336.2
    217880     7337.74
    217920     7338.98
    217960     7340.48
    218000     7341.88
    218040     7343.37
    218080     7344.48
    218120     7345.63
    218160     7347.25
    218200     7348.45
    218240      7349.9
    218280     7351.11
    218320     7352.54
    218360      7353.9
    218400     7355.23
    218440      7356.4
    218480     7357.82
    218520     7359.25
    218560     7360.48
    218600      7361.8
    218640     7362.96
    218680     7364.48
    218720     7365.73
    218760     7367.23
    218800     7368.65
    218840     7370.13
    218880     7371.24
    218920      7372.4
    218960        7374
    219000     7375.22
    219040     7376.66
    219080     7377.88
    219120     7379.31
    219160     7380.66
    219200     7381.99
    219240     7383.16
    219280     7384.57
    219320        7386
    219360     7387.24
    219400     7388.56
    219440      7389.7
    219480     7391.23
    219520     7392.48
    219560     7393.98
    219600     7395.37
    219640     7396.86
    219680     7397.97
    219720     7399.13
    219760     7400.73
    219800     7401.95
    219840     7403.39
    219880      7404.6
    219920     7406.02
    219960      7407.4
    220000     7408.72
    220040     7409.88
    220080     7411.29
    220120     7412.73
    220160     7413.98
    220200     7415.29
    220240     7416.44
    220280     7417.97
    220320     7419.22
    220360     7420.71
    220400     7422.13
    220440     7423.61
    220480     7424.71
    220520     7425.88
    220560     7427.47
    220600     7428.69
    220640     7430.12
    220680     7431.33
    220720     7432.75
    220760     7434.13
    220800     7435.45
    220840     7436.61
    220880     7438.01
    220920     7439.46
    220960      7440.7
    221000     7442.02
    221040     7443.16
    221080     7444.69
    221120     7445.95
    221160     7447.44
    221200     7448.85
    221240     7450.32
    221280     7451.42
    221320      7452.6
    221360     7454.19
    221400     7455.41
    221440     7456.85
    221480     7458.06
    221520     7459.46
    221560     7460.86
    221600     7462.17
    221640     7463.32
    221680     7464.72
    221720     7466.17
    221760      7467.4
    221800     7468.73
    221840     7469.87
    221880     7471.39
    221920     7472.66
    221960     7474.14
    222000     7475.54
    222040     7477.03
    222080     7478.12
    222120     7479.31
    222160     7480.89
    222200     7482.11
    222240     7483.55
    222280     7484.75
    222320     7486.16
    222360     7487.55
    222400     7488.85
    222440     7490.02
    222480      7491.4
    222520     7492.86
    222560     7494.09
    222600     7495.42
    222640     7496.56
    222680     7498.07
    222720     7499.36
    222760     7500.83
    222800     7502.23
    222840     7503.72
    222880     7504.81
    222920     7505.99
    222960     7507.58
    223000     7508.81
    223040     7510.23
    223080     7511.43
    223120     7512.85
    223160     7514.23
    223200     7515.54
    223240      7516.7
    223280     7518.08
    223320     7519.52
    223360     7520.76
    223400      7522.1
    223440     7523.22
    223480     7524.74
    223520     7526.02
    223560     7527.48
    223600     7528.89
    223640     7530.39
    223680     7531.46
    223720     7532.65
    223760     7534.24
    223800     7535.47
    223840     7536.89
    223880     7538.11
    223920     7539.51
    223960     7540.89
    224000      7542.2
    224040     7543.36
    224080     7544.74
    224120     7546.17
    224160     7547.42
    224200     7548.75
    224240     7549.88
    224280      7551.4
    224320     7552.67
    224360     7554.14
    224400     7555.56
    224440     7557.03
    224480     7558.11
    224520      7559.3
    224560     7560.88
    224600     7562.13
    224640     7563.54
    224680     7564.76
    224720     7566.15
    224760     7567.55
    224800     7568.84
    224840     7570.02
    224880     7571.39
    224920     7572.83
    224960     7574.07
    225000     7575.42
    225040     7576.53
    225080     7578.06
    225120     7579.31
    225160     7580.78
    225200      7582.2
    225240     7583.68
    225280     7584.74
    225320     7585.95
    225360     7587.52
    225400     7588.77
    225440     7590.17
    225480      7591.4
    225520     7592.79
    225560     7594.18
    225600     7595.48
    225640     7596.64
    225680     7598.01
    225720     7599.44
    225760     7600.69
    225800     7602.04
    225840     7603.14
    225880     7604.66
    225920     7605.93
    225960     7607.39
    226000     7608.81
    226040     7610.28
    226080     7611.37
    226120     7612.56
    226160     7614.14
    226200     7615.39
    226240     7616.79
    226280     7618.03
    226320     7619.41
    226360     7620.81
    226400     7622.09
    226440     7623.26
    226480     7624.64
    226520     7626.07
    226560     7627.32
    226600     7628.65
    226640     7629.77
    226680     7631.29
    226720     7632.56
    226760     7634.01
    226800     7635.44
    226840     7636.91
    226880     7637.99
    226920     7639.18
    226960     7640.76
    227000     7642.01
    227040     7643.41
    227080     7644.65
    227120     7646.04
    227160     7647.44
    227200     7648.72
    227240     7649.89
    227280     7651.28
    227320      7652.7
    227360     7653.97
    227400     7655.28
    227440     7656.41
    227480     7657.92
    227520     7659.19
    227560     7660.64
    227600     7662.08
    227640     7663.55
    227680     7664.63
    227720     7665.81
    227760     7667.39
    227800     7668.64
    227840     7670.03
    227880     7671.29
    227920     7672.68
    227960     7674.07
    228000     7675.38
    228040     7676.53
    228080     7677.92
    228120     7679.34
    228160     7680.62
    228200     7681.93
    228240     7683.06
    228280     7684.58
    228320     7685.84
    228360     7687.29
    228400     7688.73
    228440      7690.2
    228480     7691.28
    228520     7692.46
    228560     7694.05
    228600      7695.3
    228640      7696.7
    228680     7697.95
    228720     7699.34
    228760     7700.73
    228800     7702.04
    228840      7703.2
    228880     7704.58
    228920        7706
    228960     7707.27
    229000     7708.58
    229040     7709.71
    229080     7711.24
    229120      7712.5
    229160     7713.96
    229200      7715.4
    229240     7716.87
    229280     7717.96
    229320     7719.12
    229360     7720.71
    229400     7721.97
    229440     7723.36
    229480     7724.61
    229520        7726
    229560     7727.39
    229600     7728.69
    229640     7729.85
    229680     7731.23
    229720     7732.66
    229760     7733.93
    229800     7735.25
    229840     7736.37
    229880     7737.88
    229920     7739.15
    229960      7740.6
    230000     7742.06
    230040     7743.51
    230080      7744.6
    230120     7745.76
    230160     7747.38
    230200     7748.63
    230240     7750.02
    230280     7751.26
    230320     7752.66
    230360     7754.07
    230400     7755.36
    230440     7756.52
    230480      7757.9
    230520     7759.32
    230560     7760.59
    230600      7761.9
    230640     7763.03
    230680     7764.55
    230720     7765.81
    230760     7767.28
    230800     7768.72
    230840     7770.16
    230880     7771.26
    230920     7772.42
    230960     7774.03
    231000     7775.29
    231040     7776.66
    231080     7777.92
    231120     7779.31
    231160     7780.71
    231200        7782
    231240     7783.17
    231280     7784.54
    231320     7785.97
    231360     7787.24
    231400     7788.57
    231440     7789.68
    231480      7791.2
    231520     7792.47
    231560     7793.92
    231600     7795.38
    231640     7796.83
    231680     7797.93
    231720     7799.08
    231760     7800.69
    231800     7801.96
    231840     7803.33
    231880     7804.58
    231920     7805.99
    231960     7807.39
    232000     7808.69
    232040     7809.84
    232080     7811.22
    232120     7812.65
    232160     7813.91
    232200     7815.26
    232240     7816.36
    232280      7817.9
    232320     7819.14
    232360     7820.61
    232400     7822.05
    232440      7823.5
    232480      7824.6
    232520     7825.76
    232560     7827.37
    232600     7828.63
    232640        7830
    232680     7831.25
    232720     7832.66
    232760     7834.05
    232800     7835.36
    232840     7836.51
    232880     7837.89
    232920     7839.32
    232960     7840.57
    233000     7841.91
    233040        7843
    233080     7844.55
    233120     7845.81
    233160     7847.28
    233200     7848.72
    233240     7850.17
    233280     7851.28
    233320     7852.43
    233360     7854.02
    233400     7855.28
    233440     7856.66
    233480     7857.91
    233520      7859.3
    233560     7860.69
    233600     7862.01
    233640     7863.16
    233680     7864.52
    233720     7865.98
    233760     7867.23
    233800     7868.57
    233840     7869.67
    233880     7871.21
    233920     7872.47
    233960     7873.93
    234000     7875.36
    234040     7876.83
    234080     7877.93
    234120     7879.08
    234160     7880.67
    234200     7881.95
    234240     7883.31
    234280     7884.58
    234320     7885.96
    234360     7887.36
    234400     7888.68
    234440     7889.83
    234480     7891.19
    234520     7892.64
    234560     7893.89
    234600     7895.23
    234640     7896.33
    234680     7897.88
    234720     7899.13
    234760     7900.59
    234800     7902.02
    234840     7903.49
    234880     7904.58
    234920     7905.73
    234960     7907.34
    235000     7908.63
    235040     7909.98
    235080     7911.24
    235120     7912.62
    235160     7914.01
    235200     7915.34
    235240     7916.48
    235280     7917.85
    235320     7919.29
    235360     7920.55
    235400     7921.89
    235440        7923
    235480     7924.54
    235520     7925.79
    235560     7927.24
    235600     7928.67
    235640     7930.14
    235680     7931.24
    235720     7932.39
    235760     7933.99
    235800     7935.27
    235840     7936.62
    235880     7937.89
    235920     7939.25
    235960     7940.63
    236000     7941.98
    236040     7943.12
    236080     7944.49
    236120     7945.93
    236160     7947.18
    236200     7948.54
    236240     7949.63
    236280     7951.18
    236320     7952.41
    236360     7953.88
    236400     7955.32
    236440     7956.78
    236480     7957.89
    236520     7959.04
    236560     7960.65
    236600     7961.92
    236640     7963.27
    236680     7964.54
    236720     7965.92
    236760     7967.29
    236800     7968.63
    236840     7969.77
    236880     7971.13
    236920     7972.57
    236960     7973.83
    237000     7975.18
    237040     7976.27
    237080     7977.85
    237120     7979.07
    237160     7980.53
    237200     7981.95
    237240     7983.42
    237280     7984.54
    237320     7985.67
    237360     7987.28
    237400     7988.58
    237440     7989.91
    237480     7991.19
    237520     7992.57
    237560     7993.94
    237600     7995.27
    237640     7996.41
    237680     7997.78
    237720     7999.22
    237760     8000.48
    237800     8001.83
    237840     8002.93
    237880      8004.5
    237920     8005.72
    237960     8007.18
    238000     8008.61
    238040     8010.07
    238080      8011.2
    238120     8012.32
    238160     8013.91
    238200     8015.23
    238240     8016.56
    238280     8017.83
    238320     8019.21
    238360     8020.59
    238400     8021.92
    238440     8023.06
    238480     8024.43
    238520     8025.87
    238560     8027.12
    238600     8028.47
    238640     8029.58
    238680     8031.13
    238720     8032.37
    238760     8033.83
    238800     8035.25
    238840     8036.72
    238880     8037.85
    238920     8038.97
    238960     8040.56
    239000     8041.87
    239040      8043.2
    239080     8044.48
    239120     8045.86
    239160     8047.25
    239200     8048.56
    239240     8049.72
    239280     8051.07
    239320      8052.5
    239360     8053.76
    239400     8055.11
    239440     8056.21
    239480     8057.76
    239520     8058.98
    239560     8060.47
    239600     8061.89
    239640     8063.36
    239680     8064.48
    239720     8065.61
    239760      8067.2
    239800      8068.5
    239840     8069.84
    239880     8071.13
    239920     8072.51
    239960     8073.89
    240000     8075.21
    240040     8076.35
    240080     8077.71
    240120     8079.14
    240160      8080.4
    240200     8081.74
    240240     8082.86
    240280     8084.42
    240320     8085.64
    240360     8087.11
    240400     8088.55
    240440     8090.01
    240480     8091.14
    240520     8092.27
    240560     8093.85
    240600     8095.16
    240640     8096.51
    240680     8097.81
    240720     8099.17
    240760     8100.55
    240800     8101.87
    240840     8103.03
    240880     8104.38
    240920     8105.81
    240960     8107.06
    241000     8108.42
    241040     8109.52
    241080     8111.08
    241120     8112.31
    241160     8113.76
    241200     8115.21
    241240     8116.68
    241280     8117.79
    241320     8118.91
    241360     8120.51
    241400     8121.81
    241440     8123.17
    241480     8124.46
    241520     8125.82
    241560     8127.19
    241600     8128.52
    241640     8129.68
    241680     8131.04
    241720     8132.46
    241760     8133.72
    241800     8135.05
    241840     8136.17
    241880     8137.73
    241920     8138.92
    241960     8140.38
    242000     8141.84
    242040     8143.31
    242080     8144.43
    242120     8145.54
    242160     8147.14
    242200     8148.43
    242240     8149.79
    242280     8151.07
    242320     8152.44
    242360     8153.83
    242400     8155.15
    242440     8156.31
    242480     8157.69
    242520      8159.1
    242560     8160.36
    242600     8161.69
    242640     8162.83
    242680     8164.37
    242720     8165.58
    242760     8167.05
    242800      8168.5
    242840     8169.96
    242880      8171.1
    242920      8172.2
    242960      8173.8
    243000     8175.08
    243040     8176.46
    243080     8177.73
    243120     8179.11
    243160     8180.49
    243200     8181.82
    243240     8182.98
    243280     8184.35
    243320     8185.77
    243360     8187.02
    243400     8188.34
    243440     8189.49
    243480     8191.04
    243520     8192.25
    243560     8193.71
    243600     8195.16
    243640     8196.62
    243680     8197.76
    243720     8198.86
    243760     8200.46
    243800     8201.74
    243840     8203.11
    243880     8204.37
    243920     8205.75
    243960     8207.14
    244000     8208.46
    244040     8209.61
    244080        8211
    244120      8212.4
    244160     8213.65
    244200     8214.99
    244240     8216.13
    244280     8217.66
    244320     8218.87
    244360     8220.34
    244400      8221.8
    244440     8223.26
    244480     8224.39
    244520     8225.49
    244560      8227.1
    244600     8228.36
    244640     8229.75
    244680     8231.01
    244720     8232.39
    244760     8233.78
    244800     8235.09
    244840     8236.24
    244880     8237.62
    244920     8239.01
    244960     8240.28
    245000     8241.62
    245040     8242.74
    245080     8244.29
    245120     8245.49
    245160     8246.97
    245200     8248.44
    245240      8249.9
    245280     8251.01
    245320     8252.12
    245360     8253.73
    245400        8255
    245440     8256.37
    245480     8257.65
    245520     8259.02
    245560     8260.43
    245600     8261.72
    245640     8262.88
    245680     8264.25
    245720     8265.66
    245760     8266.91
    245800     8268.25
    245840     8269.38
    245880     8270.93
    245920     8272.14
    245960     8273.62
    246000     8275.08
    246040     8276.55
    246080     8277.66
    246120     8278.77
    246160     8280.37
    246200     8281.64
    246240     8283.01
    246280     8284.29
    246320     8285.66
    246360     8287.07
    246400     8288.37
    246440     8289.52
    246480      8290.9
    246520      8292.3
    246560     8293.56
    246600     8294.88
    246640     8296.03
    246680     8297.57
    246720     8298.79
    246760     8300.28
    246800     8301.75
    246840      8303.2
    246880     8304.32
    246920     8305.42
    246960     8307.03
    247000     8308.31
    247040     8309.68
    247080     8310.95
    247120     8312.31
    247160     8313.73
    247200     8315.04
    247240     8316.19
    247280     8317.57
    247320     8318.96
    247360     8320.22
    247400     8321.55
    247440     8322.67
    247480     8324.23
    247520     8325.46
    247560     8326.95
    247600     8328.42
    247640     8329.88
    247680     8330.99
    247720     8332.09
    247760     8333.69
    247800     8334.97
    247840     8336.33
    247880     8337.61
    247920     8338.98
    247960     8340.37
    248000     8341.69
    248040     8342.83
    248080     8344.21
    248120      8345.6
    248160     8346.87
    248200     8348.18
    248240     8349.32
    248280     8350.89
    248320     8352.11
    248360      8353.6
    248400     8355.07
    248440     8356.51
    248480     8357.63
    248520     8358.71
    248560     8360.33
    248600     8361.61
    248640     8362.98
    248680     8364.25
    248720     8365.63
    248760     8367.02
    248800     8368.32
    248840     8369.48
    248880     8370.85
    248920     8372.22
    248960     8373.51
    249000     8374.81
    249040     8375.94
    249080     8377.51
    249120     8378.75
    249160     8380.23
    249200      8381.7
    249240     8383.17
    249280     8384.27
    249320     8385.35
    249360     8386.96
    249400     8388.24
    249440     8389.62
    249480     8390.87
    249520     8392.26
    249560     8393.67
    249600     8394.96
    249640     8396.11
    249680     8397.48
    249720     8398.85
    249760     8400.13
    249800     8401.44
    249840     8402.57
    249880     8404.15
    249920     8405.37
    249960     8406.86
    250000     8408.35
    250040     8409.79
    250080     8410.91
    250120     8412.02
    250160      8413.6
    250200     8414.88
    250240     8416.26
    250280     8417.51
    250320     8418.91
    250360     8420.32
    250400      8421.6
    250440     8422.74
    250480     8424.11
    250520     8425.49
    250560     8426.79
    250600     8428.09
    250640     8429.21
    250680      8430.8
    250720     8432.01
    250760     8433.51
    250800     8434.99
    250840     8436.43
    250880     8437.56
    250920     8438.64
    250960     8440.23
    251000     8441.51
    251040      8442.9
    251080     8444.13
    251120     8445.56
    251160     8446.95
    251200     8448.23
    251240     8449.37
    251280     8450.73
    251320     8452.12
    251360     8453.41
    251400     8454.72
    251440     8455.84
    251480     8457.42
    251520     8458.64
    251560     8460.13
    251600     8461.61
    251640     8463.05
    251680     8464.16
    251720     8465.25
    251760     8466.84
    251800     8468.12
    251840     8469.51
    251880     8470.73
    251920     8472.16
    251960     8473.54
    252000     8474.83
    252040     8475.98
    252080     8477.34
    252120     8478.72
    252160     8480.01
    252200     8481.33
    252240     8482.44
    252280     8484.03
    252320     8485.26
    252360     8486.74
    252400     8488.21
    252440     8489.66
    252480     8490.77
    252520     8491.86
    252560     8493.44
    252600     8494.74
    252640     8496.12
    252680     8497.33
    252720     8498.75
    252760     8500.16
    252800     8501.44
    252840     8502.58
    252880     8503.94
    252920     8505.32
    252960     8506.62
    253000     8507.94
    253040     8509.06
    253080     8510.65
    253120     8511.86
    253160     8513.35
    253200     8514.81
    253240     8516.26
    253280     8517.38
    253320     8518.46
    253360     8520.04
    253400     8521.33
    253440     8522.72
    253480     8523.92
    253520     8525.35
    253560     8526.75
    253600     8528.04
    253640     8529.19
    253680     8530.54
    253720     8531.94
    253760     8533.24
    253800     8534.54
    253840     8535.65
    253880     8537.25
    253920     8538.47
    253960     8539.95
    254000     8541.42
    254040     8542.87
    254080        8544
    254120     8545.06
    254160     8546.64
    254200     8547.94
    254240     8549.33
    254280     8550.52
    254320     8551.96
    254360     8553.36
    254400     8554.65
    254440      8555.8
    254480     8557.16
    254520     8558.55
    254560     8559.86
    254600     8561.15
    254640     8562.27
    254680     8563.86
    254720     8565.08
    254760     8566.56
    254800     8568.02
    254840     8569.48
    254880     8570.61
    254920     8571.67
    254960     8573.27
    255000     8574.55
    255040     8575.93
    255080     8577.13
    255120     8578.55
    255160     8579.96
    255200     8581.24
    255240      8582.4
    255280     8583.75
    255320     8585.14
    255360     8586.47
    255400     8587.76
    255440     8588.86
    255480     8590.45
    255520     8591.68
    255560     8593.17
    255600     8594.62
    255640     8596.07
    255680     8597.19
    255720     8598.25
    255760     8599.86
    255800     8601.13
    255840     8602.53
    255880     8603.72
    255920     8605.14
    255960     8606.57
    256000     8607.83
    256040     8608.98
    256080     8610.34
    256120     8611.72
    256160     8613.04
    256200     8614.35
    256240     8615.45
    256280     8617.03
    256320     8618.25
    256360     8619.74
    256400      8621.2
    256440     8622.63
    256480     8623.76
    256520     8624.81
    256560     8626.43
    256600     8627.71
    256640     8629.09
    256680     8630.28
    256720     8631.72
    256760     8633.13
    256800      8634.4
    256840     8635.57
    256880     8636.92
    256920     8638.32
    256960     8639.63
    257000     8640.92
    257040     8642.04
    257080     8643.62
    257120     8644.85
    257160     8646.33
    257200     8647.79
    257240     8649.24
    257280     8650.37
    257320     8651.41
    257360     8653.03
    257400     8654.29
    257440     8655.68
    257480     8656.86
    257520     8658.31
    257560     8659.73
    257600     8660.99
    257640     8662.18
    257680     8663.53
    257720     8664.92
    257760     8666.23
    257800     8667.53
    257840     8668.63
    257880     8670.22
    257920     8671.45
    257960     8672.94
    258000     8674.38
    258040     8675.83
    258080     8676.96
    258120     8678.02
    258160     8679.63
    258200      8680.9
    258240     8682.28
    258280     8683.46
    258320      8684.9
    258360     8686.32
    258400      8687.6
    258440     8688.77
    258480     8690.12
    258520      8691.5
    258560     8692.81
    258600     8694.12
    258640     8695.21
    258680     8696.82
    258720     8698.04
    258760     8699.54
    258800     8700.98
    258840      8702.4
    258880     8703.55
    258920     8704.59
    258960     8706.21
    259000     8707.49
    259040     8708.85
    259080     8710.05
    259120     8711.49
    259160     8712.89
    259200     8714.18
    259240     8715.36
    259280     8716.72
    259320      8718.1
    259360     8719.41
    259400     8720.71
    259440      8721.8
    259480     8723.42
    259520     8724.63
    259560     8726.13
    259600     8727.57
    259640        8729
    259680     8730.16
    259720     8731.21
    259760     8732.83
    259800     8734.11
    259840     8735.47
    259880     8736.66
    259920     8738.11
    259960     8739.52
    260000     8740.81
    260040     8741.98
    260080     8743.33
    260120     8744.72
    260160     8746.02
    260200     8747.33
    260240     8748.43
    260280     8750.07
    260320     8751.27
    260360     8752.76
    260400     8754.19
    260440     8755.61
    260480     8756.78
    260520     8757.82
    260560     8759.44
    260600     8760.72
    260640     8762.08
    260680     8763.28
    260720     8764.72
    260760     8766.14
    260800     8767.41
    260840     8768.58
    260880     8769.93
    260920     8771.34
    260960     8772.61
    261000     8773.93
    261040     8775.01
    261080     8776.68
    261120     8777.87
    261160     8779.36
    261200      8780.8
    261240     8782.23
    261280     8783.38
    261320     8784.43
    261360     8786.03
    261400     8787.32
    261440     8788.69
    261480     8789.89
    261520     8791.34
    261560     8792.76
    261600     8794.05
    261640      8795.2
    261680     8796.55
    261720     8797.94
    261760     8799.25
    261800     8800.57
    261840     8801.64
    261880     8803.28
    261920     8804.47
    261960     8805.98
    262000      8807.4
    262040     8808.85
    262080        8810
    262120     8811.05
    262160     8812.65
    262200     8813.93
    262240      8815.3
    262280     8816.51
    262320     8817.97
    262360     8819.38
    262400     8820.67
    262440     8821.82
    262480     8823.17
    262520     8824.56
    262560     8825.85
    262600     8827.18
    262640     8828.25
    262680      8829.9
    262720     8831.09
    262760     8832.58
    262800     8834.03
    262840     8835.48
    262880     8836.61
    262920     8837.66
    262960     8839.26
    263000     8840.54
    263040     8841.93
    263080     8843.13
    263120     8844.57
    263160     8846.01
    263200     8847.28
    263240     8848.44
    263280     8849.77
    263320     8851.17
    263360     8852.45
    263400     8853.79
    263440     8854.85
    263480      8856.5
    263520      8857.7
    263560     8859.19
    263600     8860.63
    263640     8862.08
    263680     8863.23
    263720     8864.26
    263760     8865.87
    263800     8867.17
    263840     8868.55
    263880     8869.76
    263920     8871.19
    263960     8872.64
    264000     8873.92
    264040     8875.06
    264080     8876.42
    264120      8877.8
    264160     8879.08
    264200     8880.42
    264240      8881.5
    264280     8883.14
    264320     8884.33
    264360     8885.83
    264400     8887.27
    264440     8888.73
    264480     8889.86
    264520     8890.89
    264560      8892.5
    264600     8893.81
    264640     8895.18
    264680     8896.38
    264720     8897.81
    264760     8899.25
    264800     8900.53
    264840     8901.68
    264880     8903.04
    264920      8904.4
    264960     8905.68
    265000     8907.03
    265040      8908.1
    265080     8909.74
    265120     8910.95
    265160     8912.45
    265200     8913.88
    265240     8915.32
    265280     8916.46
    265320     8917.49
    265360     8919.09
    265400     8920.42
    265440     8921.77
    265480     8922.97
    265520     8924.42
    265560     8925.84
    265600     8927.13
    265640     8928.29
    265680     8929.63
    265720        8931
    265760     8932.28
    265800     8933.64
    265840     8934.72
    265880     8936.33
    265920     8937.55
    265960     8939.06
    266000      8940.5
    266040     8941.93
    266080     8943.08
    266120      8944.1
    266160     8945.68
    266200     8947.03
    266240     8948.38
    266280     8949.59
    266320     8951.05
    266360     8952.46
    266400     8953.74
    266440      8954.9
    266480     8956.25
    266520     8957.62
    266560     8958.92
    266600     8960.26
    266640     8961.34
    266680     8962.98
    266720     8964.18
    266760      8965.7
    266800     8967.13
    266840     8968.57
    266880     8969.71
    266920     8970.74
    266960     8972.32
    267000     8973.67
    267040     8975.01
    267080     8976.22
    267120     8977.68
    267160     8979.08
    267200     8980.35
    267240     8981.52
    267280     8982.86
    267320     8984.22
    267360     8985.53
    267400     8986.88
    267440     8987.96
    267480     8989.57
    267520     8990.79
    267560     8992.32
    267600     8993.74
    267640     8995.17
    267680     8996.32
    267720     8997.32
    267760     8998.93
    267800     9000.26
    267840     9001.61
    267880     9002.82
    267920     9004.29
    267960     9005.69
    268000     9006.96
    268040     9008.12
    268080     9009.47
    268120     9010.83
    268160     9012.12
    268200      9013.5
    268240     9014.56
    268280     9016.18
    268320     9017.38
    268360     9018.93
    268400     9020.35
    268440     9021.78
    268480     9022.91
    268520     9023.94
    268560     9025.54
    268600     9026.88
    268640     9028.22
    268680     9029.42
    268720     9030.89
    268760     9032.28
    268800     9033.56
    268840     9034.71
    268880     9036.06
    268920     9037.41
    268960     9038.71
    269000     9040.08
    269040     9041.15
    269080     9042.76
    269120     9043.98
    269160     9045.52
    269200     9046.93
    269240     9048.37
    269280     9049.51
    269320     9050.52
    269360     9052.14
    269400     9053.47
    269440     9054.79
    269480     9056.01
    269520     9057.46
    269560     9058.85
    269600     9060.13
    269640     9061.27
    269680     9062.61
    269720     9063.95
    269760     9065.25
    269800     9066.62
    269840     9067.71
    269880     9069.33
    269920     9070.54
    269960     9072.07
    270000     9073.48
    270040     9074.92
    270080     9076.05
    270120     9077.07
    270160     9078.68
    270200     9080.02
    270240     9081.33
    270280     9082.55
    270320        9084
    270360     9085.38
    270400     9086.66
    270440     9087.79
    270480     9089.12
    270520     9090.47
    270560      9091.8
    270600     9093.16
    270640     9094.25
    270680     9095.85
    270720     9097.08
    270760      9098.6
    270800     9100.02
    270840     9101.46
    270880     9102.61
    270920     9103.62
    270960     9105.24
    271000     9106.58
    271040     9107.88
    271080      9109.1
    271120     9110.56
    271160     9111.93
    271200     9113.22
    271240     9114.34
    271280     9115.68
    271320     9117.03
    271360     9118.35
    271400     9119.71
    271440      9120.8
    271480     9122.42
    271520     9123.63
    271560     9125.17
    271600     9126.57
    271640     9128.02
    271680     9129.15
    271720     9130.16
    271760     9131.78
    271800      9133.1
    271840     9134.41
    271880     9135.63
    271920     9137.09
    271960     9138.46
    272000     9139.75
    272040     9140.87
    272080     9142.21
    272120     9143.55
    272160     9144.87
    272200     9146.22
    272240     9147.31
    272280     9148.93
    272320     9150.13
    272360     9151.71
    272400     9153.09
    272440     9154.54
    272480     9155.68
    272520     9156.69
    272560      9158.3
    272600     9159.62
    272640     9160.93
    272680     9162.14
    272720     9163.62
    272760     9164.98
    272800     9166.27
    272840     9167.39
    272880     9168.73
    272920     9170.08
    272960      9171.4
    273000     9172.75
    273040     9173.84
    273080     9175.45
    273120     9176.65
    273160     9178.21
    273200     9179.61
    273240     9181.06
    273280      9182.2
    273320     9183.22
    273360     9184.84
    273400     9186.15
    273440     9187.46
    273480     9188.68
    273520     9190.16
    273560     9191.52
    273600     9192.82
    273640     9193.95
    273680     9195.29
    273720     9196.64
    273760     9197.96
    273800      9199.3
    273840     9200.41
    273880     9202.02
    273920     9203.21
    273960     9204.77
    274000     9206.17
    274040     9207.63
    274080     9208.76
    274120     9209.79
    274160     9211.39
    274200     9212.71
    274240     9214.02
    274280     9215.24
    274320     9216.72
    274360     9218.06
    274400     9219.38
    274440     9220.49
    274480     9221.84
    274520     9223.18
    274560     9224.49
    274600     9225.86
    274640     9226.94
    274680     9228.56
    274720     9229.77
    274760     9231.32
    274800     9232.72
    274840     9234.17
    274880     9235.31
    274920     9236.32
    274960     9237.94
    275000     9239.25
    275040     9240.58
    275080     9241.79
    275120     9243.27
    275160     9244.62
    275200     9245.92
    275240     9247.03
    275280     9248.39
    275320     9249.73
    275360     9251.06
    275400     9252.41
    275440      9253.5
    275480     9255.12
    275520     9256.33
    275560     9257.89
    275600     9259.29
    275640     9260.73
    275680     9261.87
    275720     9262.88
    275760     9264.49
    275800     9265.81
    275840     9267.13
    275880     9268.34
    275920     9269.82
    275960     9271.17
    276000     9272.47
    276040     9273.59
    276080     9274.93
    276120     9276.27
    276160     9277.59
    276200     9278.96
    276240     9280.03
    276280     9281.66
    276320     9282.87
    276360     9284.42
    276400     9285.82
    276440     9287.27
    276480     9288.41
    276520     9289.41
    276560     9291.01
    276600     9292.34
    276640     9293.67
    276680     9294.86
    276720     9296.37
    276760     9297.72
    276800     9298.99
    276840     9300.12
    276880     9301.47
    276920     9302.82
    276960     9304.13
    277000      9305.5
    277040     9306.57
    277080     9308.21
    277120     9309.42
    277160     9310.96
    277200     9312.37
    277240     9313.82
    277280     9314.96
    277320     9315.97
    277360     9317.55
    277400     9318.89
    277440     9320.23
    277480     9321.42
    277520      9322.9
    277560     9324.25
    277600     9325.54
    277640     9326.66
    277680     9328.02
    277720     9329.34
    277760     9330.68
    277800     9332.03
    277840     9333.08
    277880     9334.76
    277920     9335.94
    277960     9337.48
    278000      9338.9
    278040     9340.34
    278080     9341.46
    278120      9342.5
    278160     9344.08
    278200     9345.42
    278240     9346.76
    278280     9347.94
    278320     9349.42
    278360     9350.79
    278400     9352.06
    278440     9353.21
    278480     9354.54
    278520     9355.88
    278560     9357.19
    278600     9358.57
    278640     9359.61
    278680     9361.28
    278720     9362.47
    278760     9364.01
    278800     9365.44
    278840     9366.87
    278880        9368
    278920     9369.03
    278960      9370.6
    279000     9371.95
    279040     9373.26
    279080     9374.45
    279120     9375.95
    279160     9377.32
    279200     9378.59
    279240     9379.72
    279280     9381.07
    279320     9382.41
    279360     9383.73
    279400     9385.09
    279440     9386.15
    279480     9387.82
    279520     9389.03
    279560     9390.56
    279600     9391.98
    279640     9393.42
    279680     9394.55
    279720     9395.58
    279760     9397.13
    279800     9398.49
    279840     9399.81
    279880        9401
    279920      9402.5
    279960     9403.84
    280000     9405.13
    280040     9406.26
    280080      9407.6
    280120     9408.94
    280160     9410.26
    280200     9411.63
    280240     9412.67
    280280     9414.34
    280320     9415.56
    280360     9417.09
    280400     9418.53
    280440     9419.96
    280480     9421.08
    280520     9422.12
    280560     9423.67
    280600     9425.03
    280640     9426.34
    280680     9427.55
    280720     9429.03
    280760     9430.38
    280800     9431.67
    280840     9432.81
    280880     9434.15
    280920     9435.51
    280960     9436.82
    281000     9438.17
    281040     9439.21
    281080     9440.88
    281120      9442.1
    281160     9443.66
    281200     9445.07
    281240      9446.5
    281280     9447.62
    281320     9448.67
    281360     9450.23
    281400     9451.58
    281440     9452.91
    281480      9454.1
    281520      9455.6
    281560     9456.94
    281600     9458.22
    281640     9459.38
    281680     9460.72
    281720     9462.05
    281760     9463.37
    281800     9464.72
    281840     9465.77
    281880     9467.46
    281920     9468.69
    281960     9470.23
    282000     9471.62
    282040     9473.09
    282080     9474.19
    282120     9475.25
    282160      9476.8
    282200     9478.17
    282240     9479.48
    282280     9480.68
    282320     9482.17
    282360     9483.52
    282400     9484.81
    282440     9485.96
    282480     9487.28
    282520      9488.6
    282560     9489.94
    282600     9491.29
    282640     9492.35
    282680     9494.03
    282720     9495.23
    282760     9496.79
    282800     9498.19
    282840     9499.66
    282880     9500.75
    282920      9501.8
    282960     9503.37
    283000     9504.73
    283040     9506.03
    283080     9507.24
    283120     9508.72
    283160     9510.07
    283200     9511.34
    283240     9512.48
    283280     9513.83
    283320     9515.15
    283360     9516.47
    283400     9517.84
    283440     9518.88
    283480     9520.57
    283520     9521.77
    283560     9523.33
    283600     9524.74
    283640     9526.18
    283680      9527.3
    283720     9528.33
    283760     9529.91
    283800     9531.27
    283840     9532.58
    283880     9533.79
    283920     9535.27
    283960     9536.62
    284000     9537.88
    284040     9539.03
    284080     9540.37
    284120     9541.69
    284160     9543.01
    284200     9544.39
    284240     9545.43
    284280     9547.09
    284320      9548.3
    284360     9549.86
    284400     9551.27
    284440     9552.72
    284480     9553.83
    284520     9554.84
    284560     9556.41
    284600      9557.8
    284640     9559.09
    284680     9560.29
    284720     9561.79
    284760     9563.12
    284800      9564.4
    284840     9565.54
    284880     9566.88
    284920     9568.21
    284960     9569.52
    285000      9570.9
    285040     9571.93
    285080      9573.6
    285120      9574.8
    285160     9576.35
    285200     9577.77
    285240     9579.21
    285280     9580.32
    285320     9581.33
    285360     9582.92
    285400     9584.31
    285440      9585.6
    285480      9586.8
    285520      9588.3
    285560     9589.63
    285600      9590.9
    285640     9592.05
    285680     9593.39
    285720     9594.72
    285760     9596.02
    285800      9597.4
    285840     9598.42
    285880      9600.1
    285920      9601.3
    285960     9602.85
    286000     9604.26
    286040     9605.71
    286080     9606.81
    286120     9607.84
    286160     9609.41
    286200      9610.8
    286240     9612.09
    286280     9613.28
    286320     9614.79
    286360     9616.12
    286400      9617.4
    286440     9618.55
    286480     9619.89
    286520      9621.2
    286560     9622.51
    286600     9623.88
    286640     9624.92
    286680     9626.58
    286720     9627.79
    286760     9629.34
    286800     9630.73
    286840     9632.18
    286880     9633.29
    286920     9634.32
    286960      9635.9
    287000     9637.28
    287040     9638.57
    287080     9639.74
    287120     9641.26
    287160     9642.61
    287200     9643.88
    287240     9645.03
    287280     9646.37
    287320      9647.7
    287360     9648.98
    287400     9650.35
    287440     9651.39
    287480     9653.04
    287520     9654.25
    287560      9655.8
    287600     9657.21
    287640     9658.65
    287680     9659.76
    287720     9660.78
    287760     9662.36
    287800     9663.75
    287840     9665.03
    287880     9666.22
    287920     9667.73
    287960     9669.06
    288000     9670.33
    288040     9671.49
    288080     9672.82
    288120     9674.14
    288160     9675.46
    288200     9676.81
    288240     9677.85
    288280      9679.5
    288320     9680.71
    288360     9682.27
    288400     9683.66
    288440     9685.11
    288480     9686.23
    288520     9687.25
    288560     9688.83
    288600     9690.23
    288640     9691.51
    288680     9692.69
    288720      9694.2
    288760     9695.54
    288800      9696.8
    288840     9697.94
    288880     9699.27
    288920     9700.59
    288960     9701.92
    289000     9703.25
    289040      9704.3
    289080     9705.95
    289120     9707.17
    289160     9708.74
    289200     9710.11
    289240     9711.55
    289280     9712.67
    289320     9713.72
    289360     9715.29
    289400     9716.69
    289440     9717.97
    289480     9719.16
    289520     9720.68
    289560     9722.01
    289600     9723.29
    289640     9724.41
    289680     9725.74
    289720     9727.04
    289760     9728.38
    289800     9729.72
    289840     9730.78
    289880     9732.42
    289920     9733.64
    289960      9735.2
    290000     9736.58
    290040     9738.01
    290080     9739.16
    290120     9740.18
    290160     9741.77
    290200     9743.16
    290240     9744.44
    290280     9745.62
    290320     9747.15
    290360     9748.48
    290400     9749.74
    290440     9750.88
    290480     9752.22
    290520     9753.48
    290560     9754.85
    290600     9756.18
    290640     9757.24
    290680      9758.9
    290720      9760.1
    290760     9761.66
    290800     9763.05
    290840     9764.47
    290880     9765.61
    290920     9766.64
    290960     9768.23
    291000     9769.62
    291040     9770.89
    291080     9772.07
    291120      9773.6
    291160     9774.95
    291200     9776.22
    291240     9777.33
    291280     9778.68
    291320     9779.96
    291360     9781.29
    291400     9782.65
    291440     9783.71
    291480     9785.36
    291520     9786.56
    291560     9788.13
    291600      9789.5
    291640     9790.94
    291680     9792.06
    291720     9793.11
    291760     9794.69
    291800     9796.08
    291840     9797.35
    291880     9798.52
    291920     9800.04
    291960     9801.41
    292000     9802.67
    292040     9803.76
    292080     9805.14
    292120     9806.38
    292160     9807.75
    292200     9809.09
    292240     9810.13
    292280     9811.79
    292320        9813
    292360     9814.58
    292400     9815.94
    292440     9817.38
    292480     9818.49
    292520     9819.54
    292560     9821.13
    292600     9822.52
    292640     9823.79
    292680     9824.96
    292720     9826.47
    292760     9827.85
    292800     9829.09
    292840     9830.19
    292880     9831.57
    292920     9832.83
    292960     9834.19
    293000     9835.53
    293040     9836.58
    293080     9838.24
    293120     9839.45
    293160     9841.04
    293200     9842.39
    293240     9843.83
    293280     9844.95
    293320        9846
    293360     9847.59
    293400     9848.98
    293440     9850.24
    293480     9851.42
    293520     9852.92
    293560     9854.31
    293600     9855.55
    293640     9856.64
    293680     9858.01
    293720     9859.25
    293760     9860.63
    293800     9861.95
    293840     9863.01
    293880     9864.66
    293920     9865.87
    293960     9867.45
    294000     9868.81
    294040     9870.26
    294080     9871.36
    294120     9872.41
    294160        9874
    294200     9875.37
    294240     9876.63
    294280     9877.82
    294320     9879.33
    294360     9880.72
    294400     9881.96
    294440     9883.06
    294480     9884.42
    294520     9885.65
    294560     9887.03
    294600     9888.34
    294640     9889.39
    294680     9891.06
    294720     9892.28
    294760     9893.86
    294800     9895.21
    294840     9896.66
    294880     9897.77
    294920     9898.83
    294960     9900.41
    295000     9901.78
    295040     9903.04
    295080     9904.24
    295120     9905.73
    295160     9907.14
    295200     9908.38
    295240     9909.45
    295280     9910.82
    295320     9912.04
    295360     9913.42
    295400     9914.74
    295440     9915.81
    295480     9917.47
    295520     9918.69
    295560     9920.26
    295600     9921.62
    295640     9923.07
    295680     9924.19
    295720     9925.26
    295760     9926.83
    295800      9928.2
    295840     9929.45
    295880     9930.66
    295920     9932.16
    295960     9933.54
    296000     9934.79
    296040     9935.86
    296080     9937.25
    296120     9938.48
    296160     9939.85
    296200     9941.17
    296240     9942.24
    296280     9943.91
    296320     9945.11
    296360     9946.69
    296400     9948.05
    296440     9949.49
    296480     9950.63
    296520     9951.71
    296560     9953.26
    296600     9954.63
    296640     9955.91
    296680     9957.11
    296720     9958.61
    296760        9960
    296800     9961.26
    296840     9962.31
    296880      9963.7
    296920     9964.95
    296960     9966.32
    297000     9967.63
    297040     9968.73
    297080     9970.37
    297120     9971.59
    297160     9973.17
    297200     9974.51
    297240     9975.95
    297280      9977.1
    297320     9978.14
    297360      9979.7
    297400     9981.09
    297440     9982.35
    297480     9983.57
    297520     9985.07
    297560     9986.43
    297600     9987.71
    297640     9988.75
    297680     9990.14
    297720      9991.4
    297760     9992.76
    297800     9994.07
    297840     9995.16
    297880     9996.82
    297920     9998.02
    297960     9999.61
    298000     10000.9
    298040     10002.4
    298080     10003.5
    298120     10004.6
    298160     10006.2
    298200     10007.5
    298240     10008.8
    298280       10010
    298320     10011.5
    298360     10012.9
    298400     10014.1
    298440     10015.2
    298480     10016.6
    298520     10017.8
    298560     10019.2
    298600     10020.5
    298640     10021.6
    298680     10023.3
    298720     10024.5
    298760     10026.1
    298800     10027.4
    298840     10028.9
    298880       10030
    298920       10031
    298960     10032.6
    299000       10034
    299040     10035.2
    299080     10036.5
    299120     10037.9
    299160     10039.3
    299200     10040.6
    299240     10041.6
    299280       10043
    299320     10044.3
    299360     10045.6
    299400       10047
    299440     10048.1
    299480     10049.7
    299520     10050.9
    299560     10052.5
    299600     10053.8
    299640     10055.3
    299680     10056.4
    299720     10057.5
    299760     10059.1
    299800     10060.4
    299840     10061.7
    299880     10062.9
    299920     10064.4
    299960     10065.8
    300000       10067
    300040     10068.1
    300080     10069.5
    300120     10070.7
    300160     10072.1
    300200     10073.4
    300240     10074.5
    300280     10076.1
    300320     10077.4
    300360       10079
    300400     10080.3
    300440     10081.7
    300480     10082.9
    300520     10083.9
    300560     10085.5
    300600     10086.8
    300640     10088.1
    300680     10089.3
    300720     10090.8
    300760     10092.2
    300800     10093.5
    300840     10094.5
    300880     10095.9
    300920     10097.1
    300960     10098.5
    301000     10099.9
    301040       10101
    301080     10102.6
    301120     10103.8
    301160     10105.4
    301200     10106.7
    301240     10108.2
    301280     10109.3
    301320     10110.4
    301360       10112
    301400     10113.3
    301440     10114.6
    301480     10115.8
    301520     10117.3
    301560     10118.7
    301600       10120
    301640       10121
    301680     10122.4
    301720     10123.6
    301760       10125
    301800     10126.3
    301840     10127.4
    301880     10129.1
    301920     10130.3
    301960     10131.9
    302000     10133.2
    302040     10134.6
    302080     10135.8
    302120     10136.8
    302160     10138.4
    302200     10139.8
    302240       10141
    302280     10142.3
    302320     10143.8
    302360     10145.1
    302400     10146.4
    302440     10147.5
    302480     10148.8
    302520     10150.1
    302560     10151.5
    302600     10152.8
    302640     10153.9
    302680     10155.5
    302720     10156.8
    302760     10158.4
    302800     10159.7
    302840     10161.1
    302880     10162.2
    302920     10163.3
    302960     10164.9
    303000     10166.3
    303040     10167.5
    303080     10168.7
    303120     10170.3
    303160     10171.6
    303200     10172.9
    303240     10173.9
    303280     10175.3
    303320     10176.5
    303360       10178
    303400     10179.3
    303440     10180.3
    303480       10182
    303520     10183.2
    303560     10184.9
    303600     10186.1
    303640     10187.6
    303680     10188.7
    303720     10189.8
    303760     10191.4
    303800     10192.8
    303840       10194
    303880     10195.2
    303920     10196.7
    303960     10198.1
    304000     10199.4
    304040     10200.4
    304080     10201.8
    304120       10203
    304160     10204.4
    304200     10205.7
    304240     10206.8
    304280     10208.5
    304320     10209.7
    304360     10211.3
    304400     10212.6
    304440       10214
    304480     10215.2
    304520     10216.3
    304560     10217.9
    304600     10219.2
    304640     10220.5
    304680     10221.7
    304720     10223.2
    304760     10224.6
    304800     10225.8
    304840     10226.9
    304880     10228.2
    304920     10229.5
    304960     10230.9
    305000     10232.2
    305040     10233.3
    305080     10234.9
    305120     10236.2
    305160     10237.8
    305200     10239.1
    305240     10240.5
    305280     10241.7
    305320     10242.7
    305360     10244.3
    305400     10245.7
    305440       10247
    305480     10248.2
    305520     10249.7
    305560       10251
    305600     10252.3
    305640     10253.3
    305680     10254.7
    305720     10255.9
    305760     10257.3
    305800     10258.6
    305840     10259.7
    305880     10261.4
    305920     10262.6
    305960     10264.2
    306000     10265.5
    306040       10267
    306080     10268.1
    306120     10269.2
    306160     10270.8
    306200     10272.1
    306240     10273.4
    306280     10274.6
    306320     10276.1
    306360     10277.5
    306400     10278.8
    306440     10279.8
    306480     10281.2
    306520     10282.4
    306560     10283.8
    306600     10285.1
    306640     10286.2
    306680     10287.9
    306720     10289.1
    306760     10290.7
    306800       10292
    306840     10293.5
    306880     10294.6
    306920     10295.7
    306960     10297.3
    307000     10298.6
    307040     10299.9
    307080     10301.1
    307120     10302.6
    307160     10303.9
    307200     10305.3
    307240     10306.2
    307280     10307.6
    307320     10308.8
    307360     10310.3
    307400     10311.6
    307440     10312.6
    307480     10314.3
    307520     10315.5
    307560     10317.2
    307600     10318.5
    307640     10319.9
    307680     10321.1
    307720     10322.2
    307760     10323.8
    307800     10325.1
    307840     10326.4
    307880     10327.6
    307920     10329.1
    307960     10330.4
    308000     10331.7
    308040     10332.7
    308080     10334.1
    308120     10335.3
    308160     10336.7
    308200       10338
    308240     10339.1
    308280     10340.8
    308320       10342
    308360     10343.6
    308400     10344.9
    308440     10346.4
    308480     10347.5
    308520     10348.6
    308560     10350.2
    308600     10351.6
    308640     10352.8
    308680       10354
    308720     10355.6
    308760     10356.9
    308800     10358.2
    308840     10359.1
    308880     10360.5
    308920     10361.8
    308960     10363.2
    309000     10364.5
    309040     10365.5
    309080     10367.2
    309120     10368.4
    309160     10370.1
    309200     10371.4
    309240     10372.9
    309280       10374
    309320     10375.1
    309360     10376.6
    309400       10378
    309440     10379.3
    309480     10380.5
    309520       10382
    309560     10383.3
    309600     10384.6
    309640     10385.6
    309680     10386.9
    309720     10388.2
    309760     10389.6
    309800       10391
    309840       10392
    309880     10393.7
    309920     10394.9
    309960     10396.5
    310000     10397.9
    310040     10399.3
    310080     10400.5
    310120     10401.5
    310160     10403.1
    310200     10404.5
    310240     10405.8
    310280       10407
    310320     10408.5
    310360     10409.8
    310400     10411.1
    310440     10412.1
    310480     10413.4
    310520     10414.7
    310560     10416.1
    310600     10417.5
    310640     10418.5
    310680     10420.2
    310720     10421.4
    310760       10423
    310800     10424.3
    310840     10425.8
    310880       10427
    310920       10428
    310960     10429.6
    311000       10431
    311040     10432.2
    311080     10433.5
    311120       10435
    311160     10436.3
    311200     10437.6
    311240     10438.6
    311280     10439.9
    311320     10441.2
    311360     10442.6
    311400     10443.9
    311440       10445
    311480     10446.7
    311520     10447.9
    311560     10449.5
    311600     10450.8
    311640     10452.3
    311680     10453.4
    311720     10454.5
    311760     10456.1
    311800     10457.5
    311840     10458.7
    311880     10459.9
    311920     10461.5
    311960     10462.8
    312000     10464.1
    312040     10465.1
    312080     10466.4
    312120     10467.7
    312160       10469
    312200     10470.4
    312240     10471.5
    312280     10473.2
    312320     10474.4
    312360       10476
    312400     10477.3
    312440     10478.8
    312480     10479.9
    312520       10481
    312560     10482.6
    312600       10484
    312640     10485.2
    312680     10486.4
    312720       10488
    312760     10489.3
    312800     10490.6
    312840     10491.6
    312880     10492.9
    312920     10494.2
    312960     10495.6
    313000     10496.9
    313040       10498
    313080     10499.7
    313120     10500.9
    313160     10502.5
    313200     10503.8
    313240     10505.3
    313280     10506.4
    313320     10507.5
    313360     10509.1
    313400     10510.5
    313440     10511.7
    313480     10512.9
    313520     10514.5
    313560     10515.8
    313600     10517.1
    313640     10518.1
    313680     10519.4
    313720     10520.7
    313760     10522.1
    313800     10523.4
    313840     10524.5
    313880     10526.2
    313920     10527.4
    313960       10529
    314000     10530.3
    314040     10531.8
    314080     10532.9
    314120       10534
    314160     10535.6
    314200       10537
    314240     10538.2
    314280     10539.4
    314320       10541
    314360     10542.3
    314400     10543.6
    314440     10544.6
    314480     10545.9
    314520     10547.2
    314560     10548.5
    314600     10549.9
    314640       10551
    314680     10552.7
    314720     10553.9
    314760     10555.5
    314800     10556.8
    314840     10558.3
    314880     10559.4
    314920     10560.5
    314960     10562.1
    315000     10563.5
    315040     10564.7
    315080     10565.9
    315120     10567.4
    315160     10568.8
    315200     10570.1
    315240       10571
    315280     10572.4
    315320     10573.6
    315360       10575
    315400     10576.4
    315440     10577.4
    315480     10579.1
    315520     10580.3
    315560     10581.9
    315600     10583.2
    315640     10584.7
    315680     10585.9
    315720     10586.9
    315760     10588.5
    315800     10589.9
    315840     10591.1
    315880     10592.4
    315920     10593.9
    315960     10595.2
    316000     10596.5
    316040     10597.4
    316080     10598.8
    316120       10600
    316160     10601.4
    316200     10602.8
    316240     10603.8
    316280     10605.5
    316320     10606.7
    316360     10608.3
    316400     10609.6
    316440     10611.1
    316480     10612.3
    316520     10613.3
    316560     10614.9
    316600     10616.3
    316640     10617.5
    316680     10618.8
    316720     10620.3
    316760     10621.7
    316800     10622.9
    316840     10623.9
    316880     10625.2
    316920     10626.5
    316960     10627.8
    317000     10629.2
    317040     10630.2
    317080     10631.9
    317120     10633.1
    317160     10634.8
    317200     10636.1
    317240     10637.6
    317280     10638.7
    317320     10639.8
    317360     10641.3
    317400     10642.8
    317440       10644
    317480     10645.2
    317520     10646.7
    317560     10648.1
    317600     10649.4
    317640     10650.3
    317680     10651.6
    317720     10652.9
    317760     10654.2
    317800     10655.6
    317840     10656.7
    317880     10658.4
    317920     10659.6
    317960     10661.2
    318000     10662.5
    318040       10664
    318080     10665.2
    318120     10666.2
    318160     10667.8
    318200     10669.2
    318240     10670.4
    318280     10671.7
    318320     10673.2
    318360     10674.6
    318400     10675.8
    318440     10676.7
    318480     10678.1
    318520     10679.4
    318560     10680.7
    318600     10682.1
    318640     10683.1
    318680     10684.8
    318720       10686
    318760     10687.6
    318800       10689
    318840     10690.4
    318880     10691.6
    318920     10692.7
    318960     10694.2
    319000     10695.7
    319040     10696.8
    319080     10698.1
    319120     10699.6
    319160       10701
    319200     10702.2
    319240     10703.2
    319280     10704.5
    319320     10705.8
    319360     10707.1
    319400     10708.5
    319440     10709.6
    319480     10711.3
    319520     10712.5
    319560     10714.1
    319600     10715.4
    319640     10716.9
    319680     10718.1
    319720     10719.1
    319760     10720.7
    319800     10722.1
    319840     10723.3
    319880     10724.6
    319920     10726.1
    319960     10727.5
    320000     10728.7
    320040     10729.6
    320080       10731
    320120     10732.2
    320160     10733.6
    320200       10735
    320240     10736.1
    320280     10737.7
    320320     10738.9
    320360     10740.6
    320400     10741.9
    320440     10743.4
    320480     10744.5
    320520     10745.6
    320560     10747.1
    320600     10748.6
    320640     10749.7
    320680       10751
    320720     10752.5
    320760     10753.9
    320800     10755.2
    320840     10756.1
    320880     10757.4
    320920     10758.7
    320960       10760
    321000     10761.4
    321040     10762.5
    321080     10764.2
    321120     10765.4
    321160       10767
    321200     10768.3
    321240     10769.8
    321280     10770.9
    321320       10772
    321360     10773.6
    321400       10775
    321440     10776.2
    321480     10777.4
    321520       10779
    321560     10780.4
    321600     10781.6
    321640     10782.5
    321680     10783.8
    321720     10785.1
    321760     10786.4
    321800     10787.8
    321840     10788.9
    321880     10790.6
    321920     10791.8
    321960     10793.4
    322000     10794.7
    322040     10796.2
    322080     10797.4
    322120     10798.4
    322160     10799.9
    322200     10801.4
    322240     10802.6
    322280     10803.8
    322320     10805.4
    322360     10806.8
    322400       10808
    322440     10808.9
    322480     10810.2
    322520     10811.5
    322560     10812.8
    322600     10814.2
    322640     10815.3
    322680       10817
    322720     10818.2
    322760     10819.8
    322800     10821.1
    322840     10822.6
    322880     10823.7
    322920     10824.8
    322960     10826.3
    323000     10827.8
    323040     10828.9
    323080     10830.2
    323120     10831.8
    323160     10833.2
    323200     10834.4
    323240     10835.3
    323280     10836.6
    323320     10837.9
    323360     10839.2
    323400     10840.6
    323440     10841.7
    323480     10843.4
    323520     10844.6
    323560     10846.2
    323600     10847.5
    323640       10849
    323680     10850.1
    323720     10851.2
    323760     10852.7
    323800     10854.2
    323840     10855.3
    323880     10856.6
    323920     10858.1
    323960     10859.5
    324000     10860.8
    324040     10861.6
    324080       10863
    324120     10864.3
    324160     10865.6
    324200       10867
    324240     10868.1
    324280     10869.7
    324320       10871
    324360     10872.6
    324400     10873.9
    324440     10875.4
    324480     10876.5
    324520     10877.6
    324560     10879.1
    324600     10880.6
    324640     10881.7
    324680       10883
    324720     10884.5
    324760     10885.9
    324800     10887.1
    324840       10888
    324880     10889.4
    324920     10890.6
    324960       10892
    325000     10893.4
    325040     10894.4
    325080     10896.1
    325120     10897.3
    325160     10898.9
    325200     10900.2
    325240     10901.7
    325280     10902.8
    325320     10903.9
    325360     10905.5
    325400     10906.9
    325440     10908.1
    325480     10909.3
    325520     10910.9
    325560     10912.3
    325600     10913.5
    325640     10914.4
    325680     10915.7
    325720       10917
    325760     10918.3
    325800     10919.7
    325840     10920.8
    325880     10922.5
    325920     10923.7
    325960     10925.3
    326000     10926.6
    326040     10928.1
    326080     10929.2
    326120     10930.3
    326160     10931.9
    326200     10933.3
    326240     10934.4
    326280     10935.7
    326320     10937.2
    326360     10938.6
    326400     10939.8
    326440     10940.8
    326480     10942.1
    326520     10943.4
    326560     10944.7
    326600     10946.1
    326640     10947.2
    326680     10948.8
    326720     10950.1
    326760     10951.7
    326800       10953
    326840     10954.5
    326880     10955.6
    326920     10956.7
    326960     10958.2
    327000     10959.7
    327040     10960.8
    327080     10962.1
    327120     10963.7
    327160       10965
    327200     10966.2
    327240     10967.2
    327280     10968.5
    327320     10969.8
    327360     10971.1
    327400     10972.5
    327440     10973.6
    327480     10975.3
    327520     10976.5
    327560     10978.1
    327600     10979.4
    327640     10980.9
    327680       10982
    327720     10983.1
    327760     10984.6
    327800     10986.1
    327840     10987.2
    327880     10988.5
    327920       10990
    327960     10991.4
    328000     10992.6
    328040     10993.5
    328080     10994.9
    328120     10996.2
    328160     10997.5
    328200     10998.9
    328240     10999.9
    328280     11001.6
    328320     11002.8
    328360     11004.5
    328400     11005.7
    328440     11007.3
    328480     11008.4
    328520     11009.4
    328560       11011
    328600     11012.5
    328640     11013.6
    328680     11014.8
    328720     11016.4
    328760     11017.8
    328800       11019
    328840     11019.9
    328880     11021.2
    328920     11022.5
    328960     11023.8
    329000     11025.2
    329040     11026.3
    329080       11028
    329120     11029.2
    329160     11030.8
    329200     11032.1
    329240     11033.6
    329280     11034.7
    329320     11035.8
    329360     11037.4
    329400     11038.8
    329440     11039.9
    329480     11041.2
    329520     11042.8
    329560     11044.2
    329600     11045.3
    329640     11046.2
    329680     11047.6
    329720     11048.8
    329760     11050.1
    329800     11051.5
    329840     11052.6
    329880     11054.3
    329920     11055.5
    329960     11057.1
    330000     11058.4
    330040     11059.9
    330080     11061.1
    330120     11062.1
    330160     11063.7
    330200     11065.1
    330240     11066.3
    330280     11067.5
    330320     11069.1
    330360     11070.5
    330400     11071.6
    330440     11072.6
    330480     11073.9
    330520     11075.2
    330560     11076.5
    330600     11077.9
    330640     11078.9
    330680     11080.6
    330720     11081.8
    330760     11083.4
    330800     11084.7
    330840     11086.2
    330880     11087.4
    330920     11088.4
    330960       11090
    331000     11091.5
    331040     11092.6
    331080     11093.8
    331120     11095.4
    331160     11096.8
    331200       11098
    331240     11098.9
    331280     11100.2
    331320     11101.5
    331360     11102.8
    331400     11104.2
    331440     11105.2
    331480     11106.9
    331520     11108.2
    331560     11109.8
    331600       11111
    331640     11112.6
    331680     11113.7
    331720     11114.8
    331760     11116.3
    331800     11117.8
    331840     11118.9
    331880     11120.1
    331920     11121.7
    331960     11123.1
    332000     11124.3
    332040     11125.2
    332080     11126.5
    332120     11127.8
    332160     11129.1
    332200     11130.5
    332240     11131.6
    332280     11133.2
    332320     11134.5
    332360     11136.1
    332400     11137.3
    332440     11138.9
    332480       11140
    332520     11141.1
    332560     11142.6
    332600     11144.1
    332640     11145.2
    332680     11146.4
    332720       11148
    332760     11149.4
    332800     11150.6
    332840     11151.5
    332880     11152.8
    332920     11154.1
    332960     11155.4
    333000     11156.8
    333040     11157.9
    333080     11159.6
    333120     11160.8
    333160     11162.4
    333200     11163.7
    333240     11165.2
    333280     11166.3
    333320     11167.4
    333360       11169
    333400     11170.4
    333440     11171.5
    333480     11172.8
    333520     11174.3
    333560     11175.8
    333600     11176.9
    333640     11177.9
    333680     11179.2
    333720     11180.4
    333760     11181.7
    333800     11183.1
    333840     11184.2
    333880     11185.9
    333920     11187.1
    333960     11188.7
    334000       11190
    334040     11191.5
    334080     11192.6
    334120     11193.7
    334160     11195.3
    334200     11196.7
    334240     11197.8
    334280     11199.1
    334320     11200.7
    334360     11202.1
    334400     11203.2
    334440     11204.2
    334480     11205.5
    334520     11206.8
    334560     11208.1
    334600     11209.4
    334640     11210.5
    334680     11212.2
    334720     11213.4
    334760       11215
    334800     11216.3
    334840     11217.8
    334880     11218.9
    334920       11220
    334960     11221.6
    335000     11223.1
    335040     11224.1
    335080     11225.4
    335120     11226.9
    335160     11228.4
    335200     11229.5
    335240     11230.5
    335280     11231.8
    335320     11233.1
    335360     11234.4
    335400     11235.7
    335440     11236.8
    335480     11238.5
    335520     11239.7
    335560     11241.4
    335600     11242.6
    335640     11244.1
    335680     11245.3
    335720     11246.3
    335760       11248
    335800     11249.4
    335840     11250.5
    335880     11251.7
    335920     11253.3
    335960     11254.7
    336000     11255.9
    336040     11256.8
    336080     11258.1
    336120     11259.4
    336160     11260.7
    336200       11262
    336240     11263.2
    336280     11264.8
    336320       11266
    336360     11267.7
    336400       11269
    336440     11270.5
    336480     11271.6
    336520     11272.7
    336560     11274.2
    336600     11275.7
    336640     11276.8
    336680       11278
    336720     11279.6
    336760       11281
    336800     11282.2
    336840     11283.1
    336880     11284.4
    336920     11285.7
    336960     11286.9
    337000     11288.3
    337040     11289.5
    337080     11291.1
    337120     11292.3
    337160       11294
    337200     11295.2
    337240     11296.8
    337280     11297.9
    337320     11298.9
    337360     11300.6
    337400       11302
    337440     11303.1
    337480     11304.3
    337520     11305.9
    337560     11307.3
    337600     11308.5
    337640     11309.4
    337680     11310.7
    337720       11312
    337760     11313.3
    337800     11314.7
    337840     11315.8
    337880     11317.5
    337920     11318.6
    337960     11320.3
    338000     11321.6
    338040     11323.1
    338080     11324.2
    338120     11325.2
    338160     11326.9
    338200     11328.3
    338240     11329.4
    338280     11330.6
    338320     11332.2
    338360     11333.6
    338400     11334.8
    338440     11335.7
    338480       11337
    338520     11338.3
    338560     11339.6
    338600       11341
    338640     11342.1
    338680     11343.8
    338720       11345
    338760     11346.6
    338800     11347.9
    338840     11349.4
    338880     11350.5
    338920     11351.5
    338960     11353.2
    339000     11354.6
    339040     11355.7
    339080     11356.9
    339120     11358.5
    339160       11360
    339200     11361.1
    339240       11362
    339280     11363.3
    339320     11364.6
    339360     11365.9
    339400     11367.3
    339440     11368.4
    339480     11370.1
    339520     11371.3
    339560     11372.9
    339600     11374.2
    339640     11375.7
    339680     11376.8
    339720     11377.9
    339760     11379.5
    339800     11380.9
    339840       11382
    339880     11383.3
    339920     11384.8
    339960     11386.3
    340000     11387.4
    340040     11388.3
    340080     11389.6
    340120     11390.9
    340160     11392.2
    340200     11393.6
    340240     11394.7
    340280     11396.4
    340320     11397.6
    340360     11399.2
    340400     11400.5
    340440       11402
    340480     11403.2
    340520     11404.2
    340560     11405.8
    340600     11407.2
    340640     11408.3
    340680     11409.6
    340720     11411.2
    340760     11412.6
    340800     11413.7
    340840     11414.7
    340880     11415.9
    340920     11417.3
    340960     11418.5
    341000     11419.9
    341040     11421.1
    341080     11422.8
    341120     11423.9
    341160     11425.6
    341200     11426.9
    341240     11428.4
    341280     11429.5
    341320     11430.5
    341360     11432.2
    341400     11433.6
    341440     11434.7
    341480       11436
    341520     11437.5
    341560       11439
    341600     11440.1
    341640       11441
    341680     11442.3
    341720     11443.6
    341760     11444.9
    341800     11446.3
    341840     11447.4
    341880     11449.1
    341920     11450.3
    341960     11451.9
    342000     11453.2
    342040     11454.7
    342080     11455.9
    342120     11456.9
    342160     11458.5
    342200     11459.9
    342240     11461.1
    342280     11462.4
    342320     11463.9
    342360     11465.4
    342400     11466.5
    342440     11467.4
    342480     11468.7
    342520       11470
    342560     11471.3
    342600     11472.7
    342640     11473.8
    342680     11475.5
    342720     11476.7
    342760     11478.3
    342800     11479.6
    342840     11481.1
    342880     11482.3
    342920     11483.3
    342960     11484.9
    343000     11486.3
    343040     11487.5
    343080     11488.7
    343120     11490.3
    343160     11491.7
    343200     11492.9
    343240     11493.8
    343280       11495
    343320     11496.4
    343360     11497.7
    343400       11499
    343440     11500.2
    343480     11501.8
    343520       11503
    343560     11504.7
    343600       11506
    343640     11507.5
    343680     11508.7
    343720     11509.7
    343760     11511.3
    343800     11512.7
    343840     11513.8
    343880     11515.1
    343920     11516.6
    343960     11518.1
    344000     11519.3
    344040     11520.2
    344080     11521.4
    344120     11522.8
    344160     11524.1
    344200     11525.5
    344240     11526.6
    344280     11528.3
    344320     11529.5
    344360     11531.1
    344400     11532.4
    344440     11533.9
    344480     11535.1
    344520     11536.1
    344560     11537.7
    344600     11539.1
    344640     11540.3
    344680     11541.6
    344720     11543.1
    344760     11544.5
    344800     11545.7
    344840     11546.6
    344880     11547.8
    344920     11549.2
    344960     11550.5
    345000     11551.9
    345040       11553
    345080     11554.7
    345120     11555.9
    345160     11557.5
    345200     11558.8
    345240     11560.4
    345280     11561.5
    345320     11562.5
    345360     11564.1
    345400     11565.5
    345440     11566.7
    345480     11567.9
    345520     11569.5
    345560     11570.9
    345600     11572.1
    345640       11573
    345680     11574.2
    345720     11575.6
    345760     11576.9
    345800     11578.3
    345840     11579.4
    345880       11581
    345920     11582.3
    345960     11583.9
    346000     11585.2
    346040     11586.8
    346080     11587.9
    346120     11588.9
    346160     11590.5
    346200     11591.9
    346240     11593.1
    346280     11594.3
    346320     11595.9
    346360     11597.3
    346400     11598.5
    346440     11599.4
    346480     11600.6
    346520       11602
    346560     11603.3
    346600     11604.7
    346640     11605.8
    346680     11607.4
    346720     11608.7
    346760     11610.3
    346800     11611.6
    346840     11613.2
    346880     11614.3
    346920     11615.3
    346960       11617
    347000     11618.4
    347040     11619.5
    347080     11620.8
    347120     11622.3
    347160     11623.8
    347200     11624.9
    347240     11625.8
    347280     11627.1
    347320     11628.4
    347360     11629.8
    347400     11631.1
    347440     11632.3
    347480     11633.9
    347520     11635.1
    347560     11636.7
    347600     11638.1
    347640     11639.7
    347680     11640.8
    347720     11641.8
    347760     11643.4
    347800     11644.8
    347840       11646
    347880     11647.3
    347920     11648.8
    347960     11650.3
    348000     11651.4
    348040     11652.3
    348080     11653.5
    348120     11654.9
    348160     11656.2
    348200     11657.6
    348240     11658.7
    348280     11660.4
    348320     11661.6
    348360     11663.2
    348400     11664.5
    348440     11666.1
    348480     11667.3
    348520     11668.3
    348560     11669.9
    348600     11671.3
    348640     11672.4
    348680     11673.7
    348720     11675.2
    348760     11676.7
    348800     11677.8
    348840     11678.7
    348880     11679.9
    348920     11681.3
    348960     11682.6
    349000       11684
    349040     11685.1
    349080     11686.7
    349120       11688
    349160     11689.6
    349200     11690.9
    349240     11692.5
    349280     11693.6
    349320     11694.6
    349360     11696.2
    349400     11697.7
    349440     11698.8
    349480     11700.1
    349520     11701.6
    349560     11703.1
    349600     11704.2
    349640     11705.1
    349680     11706.3
    349720     11707.7
    349760       11709
    349800     11710.4
    349840     11711.5
    349880     11713.1
    349920     11714.4
    349960       11716
    350000     11717.3
    350040     11718.9
    350080       11720
    350120       11721
    350160     11722.6
    350200       11724
    350240     11725.2
    350280     11726.5
    350320       11728
    350360     11729.5
    350400     11730.6
    350440     11731.5
    350480     11732.7
    350520       11734
    350560     11735.4
    350600     11736.8
    350640     11737.9
    350680     11739.5
    350720     11740.7
    350760     11742.4
    350800     11743.7
    350840     11745.2
    350880     11746.4
    350920     11747.4
    350960       11749
    351000     11750.4
    351040     11751.6
    351080     11752.9
    351120     11754.4
    351160     11755.9
    351200       11757
    351240     11757.8
    351280     11759.1
    351320     11760.5
    351360     11761.8
    351400     11763.2
    351440     11764.3
    351480       11766
    351520     11767.2
    351560     11768.8
    351600     11770.1
    351640     11771.7
    351680     11772.8
    351720     11773.8
    351760     11775.4
    351800     11776.9
    351840       11778
    351880     11779.3
    351920     11780.8
    351960     11782.3
    352000     11783.4
    352040     11784.3
    352080     11785.5
    352120     11786.9
    352160     11788.3
    352200     11789.6
    352240     11790.8
    352280     11792.4
    352320     11793.6
    352360     11795.2
    352400     11796.5
    352440     11798.1
    352480     11799.3
    352520     11800.3
    352560     11801.9
    352600     11803.3
    352640     11804.5
    352680     11805.7
    352720     11807.3
    352760     11808.8
    352800     11809.8
    352840     11810.7
    352880       11812
    352920     11813.3
    352960     11814.7
    353000       11816
    353040     11817.2
    353080     11818.8
    353120       11820
    353160     11821.6
    353200     11822.9
    353240     11824.5
    353280     11825.7
    353320     11826.7
    353360     11828.3
    353400     11829.7
    353440     11830.9
    353480     11832.2
    353520     11833.7
    353560     11835.2
    353600     11836.3
    353640     11837.1
    353680     11838.4
    353720     11839.7
    353760     11841.1
    353800     11842.5
    353840     11843.6
    353880     11845.2
    353920     11846.4
    353960     11848.1
    354000     11849.4
    354040     11850.9
    354080     11852.1
    354120     11853.1
    354160     11854.7
    354200     11856.1
    354240     11857.3
    354280     11858.6
    354320     11860.1
    354360     11861.6
    354400     11862.6
    354440     11863.6
    354480     11864.8
    354520     11866.1
    354560     11867.5
    354600     11868.9
    354640     11870.1
    354680     11871.7
    354720     11872.9
    354760     11874.5
    354800     11875.8
    354840     11877.3
    354880     11878.6
    354920     11879.5
    354960     11881.2
    355000     11882.6
    355040     11883.7
    355080       11885
    355120     11886.5
    355160       11888
    355200     11889.1
    355240       11890
    355280     11891.3
    355320     11892.6
    355360     11893.9
    355400     11895.3
    355440     11896.5
    355480     11898.1
    355520     11899.3
    355560     11900.9
    355600     11902.2
    355640     11903.8
    355680       11905
    355720       11906
    355760     11907.6
    355800       11909
    355840     11910.2
    355880     11911.4
    355920     11912.9
    355960     11914.4
    356000     11915.5
    356040     11916.4
    356080     11917.7
    356120       11919
    356160     11920.3
    356200     11921.7
    356240     11922.9
    356280     11924.5
    356320     11925.7
    356360     11927.3
    356400     11928.6
    356440     11930.2
    356480     11931.4
    356520     11932.4
    356560       11934
    356600     11935.4
    356640     11936.6
    356680     11937.8
    356720     11939.3
    356760     11940.9
    356800     11941.9
    356840     11942.8
    356880     11944.1
    356920     11945.4
    356960     11946.7
    357000     11948.1
    357040     11949.3
    357080     11950.9
    357120     11952.1
    357160     11953.8
    357200       11955
    357240     11956.6
    357280     11957.8
    357320     11958.8
    357360     11960.4
    357400     11961.8
    357440       11963
    357480     11964.3
    357520     11965.8
    357560     11967.3
    357600     11968.3
    357640     11969.3
    357680     11970.5
    357720     11971.9
    357760     11973.2
    357800     11974.6
    357840     11975.7
    357880     11977.3
    357920     11978.6
    357960     11980.2
    358000     11981.5
    358040       11983
    358080     11984.3
    358120     11985.2
    358160     11986.9
    358200     11988.2
    358240     11989.5
    358280     11990.7
    358320     11992.2
    358360     11993.8
    358400     11994.8
    358440     11995.7
    358480       11997
    358520     11998.3
    358560     11999.7
    358600     12001.1
    358640     12002.2
    358680     12003.8
    358720       12005
    358760     12006.7
    358800       12008
    358840     12009.5
    358880     12010.8
    358920     12011.7
    358960     12013.3
    359000     12014.7
    359040     12015.9
    359080     12017.2
    359120     12018.7
    359160     12020.2
    359200     12021.2
    359240     12022.2
    359280     12023.4
    359320     12024.8
    359360     12026.1
    359400     12027.5
    359440     12028.7
    359480     12030.3
    359520     12031.5
    359560     12033.2
    359600     12034.5
    359640       12036
    359680     12037.2
    359720     12038.2
    359760     12039.8
    359800     12041.2
    359840     12042.4
    359880     12043.7
    359920     12045.2
    359960     12046.7
    360000     12047.7
    360040     12048.7
    360080     12049.9
    360120     12051.3
    360160     12052.6
    360200       12054
    360240     12055.2
    360280     12056.8
    360320       12058
    360360     12059.7
    360400     12060.9
    360440     12062.5
    360480     12063.7
    360520     12064.7
    360560     12066.3
    360600     12067.7
    360640     12068.9
    360680     12070.1
    360720     12071.7
    360760     12073.2
    360800     12074.2
    360840     12075.2
    360880     12076.4
    360920     12077.7
    360960     12079.1
    361000     12080.5
    361040     12081.6
    361080     12083.2
    361120     12084.5
    361160     12086.2
    361200     12087.4
    361240       12089
    361280     12090.2
    361320     12091.1
    361360     12092.8
    361400     12094.1
    361440     12095.4
    361480     12096.6
    361520     12098.1
    361560     12099.6
    361600     12100.6
    361640     12101.7
    361680     12102.9
    361720     12104.2
    361760     12105.5
    361800       12107
    361840     12108.1
    361880     12109.7
    361920     12110.9
    361960     12112.6
    362000     12113.9
    362040     12115.4
    362080     12116.7
    362120     12117.6
    362160     12119.3
    362200     12120.6
    362240     12121.8
    362280     12123.1
    362320     12124.6
    362360     12126.1
    362400     12127.1
    362440     12128.1
    362480     12129.4
    362520     12130.7
    362560       12132
    362600     12133.5
    362640     12134.6
    362680     12136.2
    362720     12137.4
    362760     12139.2
    362800     12140.4
    362840     12141.9
    362880     12143.2
    362920     12144.1
    362960     12145.8
    363000     12147.1
    363040     12148.4
    363080     12149.6
    363120     12151.2
    363160     12152.6
    363200     12153.6
    363240     12154.7
    363280     12155.9
    363320     12157.2
    363360     12158.5
    363400     12159.9
    363440     12161.1
    363480     12162.7
    363520     12163.9
    363560     12165.6
    363600     12166.9
    363640     12168.4
    363680     12169.7
    363720     12170.6
    363760     12172.2
    363800     12173.6
    363840     12174.8
    363880     12176.1
    363920     12177.6
    363960     12179.1
    364000     12180.1
    364040     12181.1
    364080     12182.4
    364120     12183.7
    364160       12185
    364200     12186.4
    364240     12187.6
    364280     12189.1
    364320     12190.4
    364360     12192.1
    364400     12193.3
    364440     12194.9
    364480     12196.1
    364520     12197.1
    364560     12198.7
    364600     12200.1
    364640     12201.3
    364680     12202.6
    364720     12204.1
    364760     12205.6
    364800     12206.6
    364840     12207.6
    364880     12208.8
    364920     12210.1
    364960     12211.5
    365000     12212.9
    365040     12214.1
    365080     12215.6
    365120     12216.9
    365160     12218.6
    365200     12219.8
    365240     12221.4
    365280     12222.6
    365320     12223.5
    365360     12225.2
    365400     12226.6
    365440     12227.8
    365480       12229
    365520     12230.5
    365560     12232.1
    365600     12233.1
    365640       12234
    365680     12235.3
    365720     12236.6
    365760       12238
    365800     12239.3
    365840     12240.5
    365880     12242.1
    365920     12243.3
    365960       12245
    366000     12246.3
    366040     12247.8
    366080     12249.1
    366120       12250
    366160     12251.6
    366200       12253
    366240     12254.3
    366280     12255.5
    366320       12257
    366360     12258.5
    366400     12259.5
    366440     12260.5
    366480     12261.8
    366520       12263
    366560     12264.4
    366600     12265.8
    366640       12267
    366680     12268.5
    366720     12269.8
    366760     12271.5
    366800     12272.8
    366840     12274.3
    366880     12275.5
    366920     12276.5
    366960     12278.1
    367000     12279.5
    367040     12280.7
    367080       12282
    367120     12283.5
    367160       12285
    367200       12286
    367240       12287
    367280     12288.2
    367320     12289.4
    367360     12290.8
    367400     12292.2
    367440     12293.5
    367480       12295
    367520     12296.3
    367560     12297.9
    367600     12299.2
    367640     12300.7
    367680       12302
    367720     12302.9
    367760     12304.6
    367800     12305.9
    367840     12307.2
    367880     12308.4
    367920     12309.9
    367960     12311.4
    368000     12312.4
    368040     12313.4
    368080     12314.7
    368120     12315.9
    368160     12317.3
    368200     12318.6
    368240     12319.9
    368280     12321.4
    368320     12322.7
    368360     12324.3
    368400     12325.6
    368440     12327.2
    368480     12328.4
    368520     12329.3
    368560       12331
    368600     12332.3
    368640     12333.6
    368680     12334.8
    368720     12336.3
    368760     12337.9
    368800     12338.9
    368840     12339.9
    368880     12341.1
    368920     12342.4
    368960     12343.8
    369000     12345.1
    369040     12346.3
    369080     12347.9
    369120     12349.2
    369160     12350.8
    369200     12352.1
    369240     12353.6
    369280     12354.8
    369320     12355.7
    369360     12357.4
    369400     12358.7
    369440     12360.1
    369480     12361.3
    369520     12362.8
    369560     12364.3
    369600     12365.3
    369640     12366.3
    369680     12367.5
    369720     12368.8
    369760     12370.2
    369800     12371.5
    369840     12372.7
    369880     12374.3
    369920     12375.6
    369960     12377.2
    370000     12378.5
    370040     12380.1
    370080     12381.3
    370120     12382.1
    370160     12383.9
    370200     12385.2
    370240     12386.5
    370280     12387.7
    370320     12389.2
    370360     12390.7
    370400     12391.7
    370440     12392.7
    370480       12394
    370520     12395.2
    370560     12396.6
    370600     12397.9
    370640     12399.2
    370680     12400.7
    370720       12402
    370760     12403.7
    370800     12404.9
    370840     12406.5
    370880     12407.7
    370920     12408.6
    370960     12410.3
    371000     12411.6
    371040     12412.9
    371080     12414.1
    371120     12415.6
    371160     12417.2
    371200     12418.2
    371240     12419.2
    371280     12420.4
    371320     12421.7
    371360     12423.1
    371400     12424.4
    371440     12425.6
    371480     12427.2
    371520     12428.5
    371560     12430.1
    371600     12431.4
    371640     12432.9
    371680     12434.1
    371720       12435
    371760     12436.8
    371800     12438.1
    371840     12439.4
    371880     12440.6
    371920     12442.1
    371960     12443.7
    372000     12444.7
    372040     12445.6
    372080     12446.9
    372120     12448.2
    372160     12449.6
    372200     12450.9
    372240       12452
    372280     12453.7
    372320       12455
    372360     12456.6
    372400     12457.8
    372440     12459.4
    372480     12460.6
    372520     12461.5
    372560     12463.3
    372600     12464.6
    372640     12465.9
    372680     12467.1
    372720     12468.6
    372760     12470.1
    372800     12471.1
    372840     12472.1
    372880     12473.4
    372920     12474.6
    372960       12476
    373000     12477.4
    373040     12478.5
    373080     12480.2
    373120     12481.5
    373160     12483.1
    373200     12484.3
    373240     12485.9
    373280     12487.1
    373320       12488
    373360     12489.8
    373400     12491.1
    373440     12492.4
    373480     12493.6
    373520       12495
    373560     12496.6
    373600     12497.6
    373640     12498.6
    373680     12499.9
    373720     12501.1
    373760     12502.5
    373800     12503.8
    373840       12505
    373880     12506.6
    373920     12507.9
    373960     12509.6
    374000     12510.8
    374040     12512.4
    374080     12513.5
    374120     12514.5
    374160     12516.3
    374200     12517.6
    374240     12518.9
    374280     12520.1
    374320     12521.5
    374360     12523.1
    374400     12524.1
    374440     12525.1
    374480     12526.4
    374520     12527.6
    374560       12529
    374600     12530.3
    374640     12531.5
    374680     12533.1
    374720     12534.4
    374760     12536.1
    374800     12537.3
    374840     12538.8
    374880       12540
    374920       12541
    374960     12542.7
    375000     12544.1
    375040     12545.3
    375080     12546.6
    375120       12548
    375160     12549.6
    375200     12550.6
    375240     12551.6
    375280     12552.8
    375320     12554.1
    375360     12555.5
    375400     12556.8
    375440     12557.9
    375480     12559.6
    375520     12560.9
    375560     12562.6
    375600     12563.8
    375640     12565.3
    375680     12566.5
    375720     12567.5
    375760     12569.2
    375800     12570.5
    375840     12571.8
    375880       12573
    375920     12574.5
    375960     12576.1
    376000     12577.1
    376040     12578.1
    376080     12579.3
    376120     12580.6
    376160       12582
    376200     12583.3
    376240     12584.4
    376280     12586.1
    376320     12587.4
    376360     12589.1
    376400     12590.3
    376440     12591.8
    376480       12593
    376520       12594
    376560     12595.7
    376600       12597
    376640     12598.3
    376680     12599.5
    376720       12601
    376760     12602.6
    376800     12603.6
    376840     12604.6
    376880     12605.8
    376920     12607.1
    376960     12608.5
    377000     12609.8
    377040     12610.9
    377080     12612.6
    377120     12613.9
    377160     12615.5
    377200     12616.8
    377240     12618.3
    377280     12619.5
    377320     12620.5
    377360     12622.2
    377400     12623.5
    377440     12624.8
    377480       12626
    377520     12627.5
    377560     12629.1
    377600     12630.1
    377640     12631.1
    377680     12632.3
    377720     12633.6
    377760       12635
    377800     12636.4
    377840     12637.5
    377880     12639.1
    377920     12640.4
    377960       12642
    378000     12643.3
    378040     12644.8
    378080       12646
    378120       12647
    378160     12648.7
    378200       12650
    378240     12651.3
    378280     12652.5
    378320       12654
    378360     12655.6
    378400     12656.6
    378440     12657.5
    378480     12658.8
    378520     12660.1
    378560     12661.4
    378600     12662.8
    378640     12663.9
    378680     12665.5
    378720     12666.9
    378760     12668.5
    378800     12669.8
    378840     12671.3
    378880     12672.4
    378920     12673.5
    378960     12675.2
    379000     12676.5
    379040     12677.8
    379080       12679
    379120     12680.5
    379160       12682
    379200       12683
    379240       12684
    379280     12685.2
    379320     12686.6
    379360     12687.9
    379400     12689.3
    379440     12690.4
    379480       12692
    379520     12693.4
    379560       12695
    379600     12696.2
    379640     12697.7
    379680     12698.9
    379720       12700
    379760     12701.7
    379800     12702.9
    379840     12704.3
    379880     12705.5
    379920     12706.9
    379960     12708.5
    380000     12709.5
    380040     12710.5
    380080     12711.7
    380120       12713
    380160     12714.3
    380200     12715.8
    380240     12716.9
    380280     12718.5
    380320     12719.9
    380360     12721.5
    380400     12722.7
    380440     12724.2
    380480     12725.4
    380520     12726.4
    380560     12728.1
    380600     12729.4
    380640     12730.7
    380680     12731.9
    380720     12733.4
    380760       12735
    380800       12736
    380840       12737
    380880     12738.2
    380920     12739.5
    380960     12740.8
    381000     12742.3
    381040     12743.3
    381080       12745
    381120     12746.3
    381160     12747.9
    381200     12749.1
    381240     12750.7
    381280     12751.8
    381320     12752.9
    381360     12754.6
    381400     12755.9
    381440     12757.2
    381480     12758.4
    381520     12759.9
    381560     12761.5
    381600     12762.4
    381640     12763.5
    381680     12764.7
    381720       12766
    381760     12767.3
    381800     12768.8
    381840     12769.8
    381880     12771.5
    381920     12772.8
    381960     12774.4
    382000     12775.6
    382040     12777.2
    382080     12778.4
    382120     12779.4
    382160     12781.1
    382200     12782.4
    382240     12783.7
    382280     12784.9
    382320     12786.4
    382360       12788
    382400     12788.9
    382440       12790
    382480     12791.2
    382520     12792.5
    382560     12793.9
    382600     12795.3
    382640     12796.4
    382680       12798
    382720     12799.3
    382760     12800.9
    382800     12802.2
    382840     12803.7
    382880     12804.9
    382920     12805.9
    382960     12807.6
    383000       12809
    383040     12810.3
    383080     12811.4
    383120     12812.9
    383160     12814.5
    383200     12815.5
    383240     12816.6
    383280     12817.8
    383320     12819.1
    383360     12820.4
    383400     12821.8
    383440     12822.9
    383480     12824.6
    383520     12825.8
    383560     12827.5
    383600     12828.7
    383640     12830.2
    383680     12831.4
    383720     12832.5
    383760     12834.1
    383800     12835.5
    383840     12836.8
    383880       12838
    383920     12839.5
    383960     12841.1
    384000     12842.1
    384040     12843.1
    384080     12844.3
    384120     12845.6
    384160     12846.9
    384200     12848.4
    384240     12849.4
    384280     12851.1
    384320     12852.4
    384360       12854
    384400     12855.2
    384440     12856.7
    384480     12857.9
    384520       12859
    384560     12860.7
    384600       12862
    384640     12863.4
    384680     12864.5
    384720       12866
    384760     12867.6
    384800     12868.6
    384840     12869.7
    384880     12870.9
    384920     12872.2
    384960     12873.5
    385000     12874.9
    385040       12876
    385080     12877.7
    385120     12878.9
    385160     12880.6
    385200     12881.8
    385240     12883.3
    385280     12884.4
    385320     12885.5
    385360     12887.2
    385400     12888.5
    385440     12889.9
    385480     12891.1
    385520     12892.6
    385560     12894.2
    385600     12895.2
    385640     12896.2
    385680     12897.4
    385720     12898.7
    385760     12900.1
    385800     12901.5
    385840     12902.6
    385880     12904.3
    385920     12905.5
    385960     12907.2
    386000     12908.4
    386040     12909.8
    386080       12911
    386120     12912.1
    386160     12913.8
    386200     12915.1
    386240     12916.5
    386280     12917.7
    386320     12919.2
    386360     12920.8
    386400     12921.8
    386440     12922.8
    386480       12924
    386520     12925.3
    386560     12926.6
    386600     12928.1
    386640     12929.2
    386680     12930.9
    386720     12932.1
    386760     12933.8
    386800       12935
    386840     12936.4
    386880     12937.7
    386920     12938.7
    386960     12940.4
    387000     12941.7
    387040     12943.1
    387080     12944.3
    387120     12945.8
    387160     12947.4
    387200     12948.4
    387240     12949.4
    387280     12950.6
    387320     12951.9
    387360     12953.3
    387400     12954.7
    387440     12955.8
    387480     12957.5
    387520     12958.7
    387560     12960.4
    387600     12961.6
    387640     12963.1
    387680     12964.3
    387720     12965.4
    387760     12967.1
    387800     12968.4
    387840     12969.7
    387880     12970.9
    387920     12972.4
    387960       12974
    388000     12975.1
    388040     12976.1
    388080     12977.3
    388120     12978.6
    388160     12979.9
    388200     12981.4
    388240     12982.5
    388280     12984.1
    388320     12985.4
    388360     12987.1
    388400     12988.3
    388440     12989.8
    388480       12991
    388520     12992.1
    388560     12993.7
    388600       12995
    388640     12996.4
    388680     12997.6
    388720     12999.1
    388760     13000.7
    388800     13001.7
    388840     13002.8
    388880     13003.9
    388920     13005.3
    388960     13006.6
    389000       13008
    389040     13009.1
    389080     13010.8
    389120       13012
    389160     13013.7
    389200       13015
    389240     13016.4
    389280     13017.6
    389320     13018.7
    389360     13020.4
    389400     13021.7
    389440       13023
    389480     13024.2
    389520     13025.8
    389560     13027.3
    389600     13028.4
    389640     13029.4
    389680     13030.6
    389720       13032
    389760     13033.3
    389800     13034.7
    389840     13035.8
    389880     13037.5
    389920     13038.7
    389960     13040.4
    390000     13041.7
    390040     13043.1
    390080     13044.3
    390120     13045.4
    390160     13047.1
    390200     13048.4
    390240     13049.7
    390280     13050.9
    390320     13052.4
    390360       13054
    390400     13055.1
    390440     13056.1
    390480     13057.3
    390520     13058.6
    390560       13060
    390600     13061.4
    390640     13062.5
    390680     13064.2
    390720     13065.4
    390760     13067.1
    390800     13068.4
    390840     13069.8
    390880       13071
    390920     13072.1
    390960     13073.8
    391000       13075
    391040     13076.4
    391080     13077.7
    391120     13079.1
    391160     13080.8
    391200     13081.8
    391240     13082.8
    391280       13084
    391320     13085.3
    391360     13086.7
    391400     13088.1
    391440     13089.2
    391480     13090.9
    391520     13092.2
    391560     13093.8
    391600     13095.1
    391640     13096.4
    391680     13097.7
    391720     13098.8
    391760     13100.5
    391800     13101.8
    391840     13103.1
    391880     13104.4
    391920     13105.8
    391960     13107.5
    392000     13108.5
    392040     13109.5
    392080     13110.7
    392120       13112
    392160     13113.4
    392200     13114.8
    392240     13115.9
    392280     13117.6
    392320     13118.9
    392360     13120.5
    392400     13121.8
    392440     13123.2
    392480     13124.4
    392520     13125.5
    392560     13127.2
    392600     13128.5
    392640     13129.8
    392680     13131.1
    392720     13132.5
    392760     13134.2
    392800     13135.2
    392840     13136.3
    392880     13137.4
    392920     13138.7
    392960     13140.1
    393000     13141.5
    393040     13142.6
    393080     13144.3
    393120     13145.6
    393160     13147.2
    393200     13148.5
    393240     13149.9
    393280     13151.2
    393320     13152.2
    393360     13153.9
    393400     13155.2
    393440     13156.5
    393480     13157.7
    393520     13159.3
    393560     13160.9
    393600     13161.9
    393640     13162.9
    393680     13164.1
    393720     13165.4
    393760     13166.8
    393800     13168.2
    393840     13169.3
    393880       13171
    393920     13172.3
    393960     13173.9
    394000     13175.2
    394040     13176.6
    394080     13177.8
    394120     13178.9
    394160     13180.6
    394200     13181.9
    394240     13183.2
    394280     13184.4
    394320       13186
    394360     13187.6
    394400     13188.6
    394440     13189.6
    394480     13190.8
    394520     13192.1
    394560     13193.5
    394600     13194.9
    394640       13196
    394680     13197.7
    394720       13199
    394760     13200.6
    394800     13201.9
    394840     13203.2
    394880     13204.5
    394920     13205.6
    394960     13207.3
    395000     13208.6
    395040     13209.9
    395080     13211.1
    395120     13212.6
    395160     13214.3
    395200     13215.3
    395240     13216.3
    395280     13217.5
    395320     13218.8
    395360     13220.2
    395400     13221.7
    395440     13222.7
    395480     13224.4
    395520     13225.7
    395560     13227.2
    395600     13228.6
    395640     13229.9
    395680     13231.2
    395720     13232.3
    395760     13233.9
    395800     13235.3
    395840     13236.6
    395880     13237.8
    395920     13239.3
    395960       13241
    396000       13242
    396040       13243
    396080     13244.2
    396120     13245.5
    396160     13246.8
    396200     13248.3
    396240     13249.4
    396280     13251.1
    396320     13252.4
    396360     13253.9
    396400     13255.2
    396440     13256.6
    396480     13257.9
    396520     13258.9
    396560     13260.6
    396600     13261.9
    396640     13263.3
    396680     13264.5
    396720       13266
    396760     13267.6
    396800     13268.6
    396840     13269.6
    396880     13270.8
    396920     13272.1
    396960     13273.5
    397000       13275
    397040       13276
    397080     13277.7
    397120       13279
    397160     13280.5
    397200     13281.8
    397240     13283.2
    397280     13284.5
    397320     13285.6
    397360     13287.2
    397400     13288.6
    397440     13289.9
    397480     13291.1
    397520     13292.6
    397560     13294.3
    397600     13295.3
    397640     13296.2
    397680     13297.5
    397720     13298.8
    397760     13300.1
    397800     13301.6
    397840     13302.7
    397880     13304.3
    397920     13305.6
    397960     13307.1
    398000     13308.5
    398040     13309.9
    398080     13311.1
    398120     13312.2
    398160     13313.8
    398200     13315.2
    398240     13316.5
    398280     13317.7
    398320     13319.3
    398360     13320.9
    398400     13321.9
    398440     13322.9
    398480     13324.1
    398520     13325.4
    398560     13326.7
    398600     13328.2
    398640     13329.3
    398680     13330.9
    398720     13332.2
    398760     13333.8
    398800     13335.1
    398840     13336.5
    398880     13337.8
    398920     13338.8
    398960     13340.4
    399000     13341.8
    399040     13343.1
    399080     13344.3
    399120     13345.8
    399160     13347.5
    399200     13348.5
    399240     13349.4
    399280     13350.7
    399320       13352
    399360     13353.3
    399400     13354.8
    399440     13355.8
    399480     13357.5
    399520     13358.8
    399560     13360.3
    399600     13361.7
    399640     13363.1
    399680     13364.4
    399720     13365.4
    399760     13367.1
    399800     13368.4
    399840     13369.7
    399880     13370.9
    399920     13372.5
    399960     13374.1
    400000     13375.1
    400040       13376
    400080     13377.3
    400120     13378.5
    400160     13379.9
    400200     13381.4
    400240     13382.5
    400280     13384.1
    400320     13385.4
    400360     13386.9
    400400     13388.3
    400440     13389.7
    400480     13390.9
    400520       13392
    400560     13393.7
    400600       13395
    400640     13396.3
    400680     13397.5
    400720       13399
    400760     13400.7
    400800     13401.6
    400840     13402.6
    400880     13403.8
    400920     13405.1
    400960     13406.5
    401000       13408
    401040       13409
    401080     13410.7
    401120       13412
    401160     13413.5
    401200     13414.8
    401240     13416.2
    401280     13417.5
    401320     13418.5
    401360     13420.2
    401400     13421.5
    401440     13422.9
    401480     13424.1
    401520     13425.6
    401560     13427.2
    401600     13428.2
    401640     13429.2
    401680     13430.4
    401720     13431.7
    401760     13433.1
    401800     13434.5
    401840     13435.6
    401880     13437.3
    401920     13438.6
    401960     13440.1
    402000     13441.4
    402040     13442.8
    402080     13444.1
    402120     13445.2
    402160     13446.8
    402200     13448.1
    402240     13449.4
    402280     13450.7
    402320     13452.2
    402360     13453.8
    402400     13454.8
    402440     13455.8
    402480       13457
    402520     13458.3
    402560     13459.7
    402600     13461.1
    402640     13462.2
    402680     13463.9
    402720     13465.2
    402760     13466.6
    402800       13468
    402840     13469.4
    402880     13470.7
    402920     13471.7
    402960     13473.4
    403000     13474.7
    403040       13476
    403080     13477.2
    403120     13478.7
    403160     13480.4
    403200     13481.4
    403240     13482.4
    403280     13483.5
    403320     13484.8
    403360     13486.2
    403400     13487.7
    403440     13488.7
    403480     13490.4
    403520     13491.7
    403560     13493.2
    403600     13494.6
    403640     13495.9
    403680     13497.2
    403720     13498.3
    403760     13499.9
    403800     13501.2
    403840     13502.6
    403880     13503.8
    403920     13505.3
    403960     13506.9
    404000     13507.9
    404040     13508.9
    404080     13510.1
    404120     13511.4
    404160     13512.8
    404200     13514.3
    404240     13515.3
    404280       13517
    404320     13518.3
    404360     13519.8
    404400     13521.2
    404440     13522.5
    404480     13523.8
    404520     13524.9
    404560     13526.5
    404600     13527.8
    404640     13529.2
    404680     13530.4
    404720     13531.8
    404760     13533.5
    404800     13534.5
    404840     13535.5
    404880     13536.6
    404920     13537.9
    404960     13539.4
    405000     13540.9
    405040     13541.9
    405080     13543.6
    405120     13544.9
    405160     13546.4
    405200     13547.7
    405240     13549.1
    405280     13550.4
    405320     13551.4
    405360     13553.1
    405400     13554.4
    405440     13555.7
    405480     13556.9
    405520     13558.4
    405560       13560
    405600     13561.1
    405640     13562.1
    405680     13563.2
    405720     13564.5
    405760     13565.9
    405800     13567.4
    405840     13568.4
    405880     13570.2
    405920     13571.4
    405960       13573
    406000     13574.3
    406040     13575.7
    406080     13576.9
    406120       13578
    406160     13579.6
    406200     13580.9
    406240     13582.2
    406280     13583.5
    406320       13585
    406360     13586.6
    406400     13587.6
    406440     13588.6
    406480     13589.7
    406520       13591
    406560     13592.5
    406600       13594
    406640       13595
    406680     13596.7
    406720       13598
    406760     13599.5
    406800     13600.8
    406840     13602.2
    406880     13603.5
    406920     13604.5
    406960     13606.2
    407000     13607.4
    407040     13608.8
    407080     13610.1
    407120     13611.5
    407160     13613.2
    407200     13614.1
    407240     13615.1
    407280     13616.2
    407320     13617.5
    407360       13619
    407400     13620.5
    407440     13621.5
    407480     13623.2
    407520     13624.5
    407560       13626
    407600     13627.4
    407640     13628.7
    407680       13630
    407720     13631.1
    407760     13632.7
    407800     13633.9
    407840     13635.3
    407880     13636.6
    407920       13638
    407960     13639.7
    408000     13640.7
    408040     13641.7
    408080     13642.8
    408120       13644
    408160     13645.5
    408200       13647
    408240       13648
    408280     13649.7
    408320       13651
    408360     13652.5
    408400     13653.9
    408440     13655.3
    408480     13656.5
    408520     13657.6
    408560     13659.3
    408600     13660.5
    408640     13661.9
    408680     13663.1
    408720     13664.6
    408760     13666.3
    408800     13667.2
    408840     13668.2
    408880     13669.3
    408920     13670.6
    408960       13672
    409000     13673.5
    409040     13674.6
    409080     13676.3
    409120     13677.6
    409160     13679.1
    409200     13680.4
    409240     13681.8
    409280     13683.1
    409320     13684.2
    409360     13685.8
    409400     13687.1
    409440     13688.4
    409480     13689.7
    409520     13691.1
    409560     13692.8
    409600     13693.8
    409640     13694.7
    409680     13695.8
    409720     13697.1
    409760     13698.5
    409800     13700.1
    409840     13701.1
    409880     13702.8
    409920     13704.1
    409960     13705.6
    410000       13707
    410040     13708.4
    410080     13709.6
    410120     13710.7
    410160     13712.4
    410200     13713.6
    410240       13715
    410280     13716.2
    410320     13717.7
    410360     13719.4
    410400     13720.3
    410440     13721.3
    410480     13722.4
    410520     13723.7
    410560     13725.1
    410600     13726.7
    410640     13727.7
    410680     13729.4
    410720     13730.7
    410760     13732.2
    410800     13733.5
    410840     13734.9
    410880     13736.2
    410920     13737.2
    410960     13738.9
    411000     13740.1
    411040     13741.5
    411080     13742.8
    411120     13744.2
    411160     13745.9
    411200     13746.9
    411240     13747.9
    411280       13749
    411320     13750.2
    411360     13751.7
    411400     13753.2
    411440     13754.2
    411480     13755.9
    411520     13757.3
    411560     13758.8
    411600     13760.1
    411640     13761.5
    411680     13762.8
    411720     13763.8
    411760     13765.5
    411800     13766.7
    411840     13768.1
    411880     13769.4
    411920     13770.8
    411960     13772.5
    412000     13773.4
    412040     13774.5
    412080     13775.6
    412120     13776.8
    412160     13778.3
    412200     13779.8
    412240     13780.9
    412280     13782.5
    412320     13783.9
    412360     13785.4
    412400     13786.7
    412440     13788.1
    412480     13789.4
    412520     13790.4
    412560     13792.1
    412600     13793.3
    412640     13794.7
    412680       13796
    412720     13797.4
    412760     13799.1
    412800       13800
    412840     13801.1
    412880     13802.2
    412920     13803.4
    412960     13804.9
    413000     13806.4
    413040     13807.4
    413080     13809.1
    413120     13810.4
    413160       13812
    413200     13813.3
    413240     13814.7
    413280       13816
    413320       13817
    413360     13818.6
    413400     13819.9
    413440     13821.3
    413480     13822.5
    413520       13824
    413560     13825.7
    413600     13826.6
    413640     13827.6
    413680     13828.7
    413720       13830
    413760     13831.4
    413800     13832.9
    413840       13834
    413880     13835.7
    413920     13836.9
    413960     13838.5
    414000     13839.8
    414040     13841.2
    414080     13842.5
    414120     13843.5
    414160     13845.2
    414200     13846.4
    414240     13847.8
    414280     13849.1
    414320     13850.6
    414360     13852.2
    414400     13853.1
    414440     13854.2
    414480     13855.3
    414520     13856.5
    414560       13858
    414600     13859.4
    414640     13860.5
    414680     13862.2
    414720     13863.5
    414760     13865.1
    414800     13866.3
    414840     13867.8
    414880     13869.1
    414920     13870.1
    414960     13871.8
    415000       13873
    415040     13874.4
    415080     13875.6
    415120     13877.1
    415160     13878.7
    415200     13879.7
    415240     13880.7
    415280     13881.8
    415320     13883.1
    415360     13884.5
    415400       13886
    415440     13887.1
    415480     13888.8
    415520     13890.1
    415560     13891.6
    415600     13892.9
    415640     13894.3
    415680     13895.6
    415720     13896.7
    415760     13898.3
    415800     13899.6
    415840     13900.9
    415880     13902.2
    415920     13903.6
    415960     13905.3
    416000     13906.3
    416040     13907.3
    416080     13908.4
    416120     13909.6
    416160     13911.1
    416200     13912.5
    416240     13913.7
    416280     13915.3
    416320     13916.7
    416360     13918.2
    416400     13919.5
    416440     13920.9
    416480     13922.2
    416520     13923.2
    416560     13924.9
    416600     13926.2
    416640     13927.5
    416680     13928.8
    416720     13930.2
    416760     13931.9
    416800     13932.9
    416840     13933.9
    416880       13935
    416920     13936.2
    416960     13937.7
    417000     13939.1
    417040     13940.3
    417080       13942
    417120     13943.3
    417160     13944.8
    417200     13946.1
    417240     13947.5
    417280     13948.8
    417320     13949.8
    417360     13951.5
    417400     13952.7
    417440     13954.1
    417480     13955.4
    417520     13956.8
    417560     13958.5
    417600     13959.5
    417640     13960.5
    417680     13961.7
    417720     13962.9
    417760     13964.3
    417800     13965.7
    417840     13966.9
    417880     13968.6
    417920     13969.9
    417960     13971.5
    418000     13972.7
    418040     13974.1
    418080     13975.4
    418120     13976.5
    418160     13978.1
    418200     13979.4
    418240     13980.7
    418280       13982
    418320     13983.5
    418360     13985.2
    418400     13986.1
    418440     13987.1
    418480     13988.3
    418520     13989.5
    418560       13991
    418600     13992.4
    418640     13993.5
    418680     13995.2
    418720     13996.6
    418760     13998.1
    418800     13999.3
    418840     14000.8
    418880     14002.1
    418920     14003.1
    418960     14004.8
    419000     14006.1
    419040     14007.4
    419080     14008.7
    419120     14010.1
    419160     14011.8
    419200     14012.7
    419240     14013.8
    419280     14014.9
    419320     14016.1
    419360     14017.6
    419400       14019
    419440     14020.1
    419480     14021.8
    419520     14023.2
    419560     14024.7
    419600       14026
    419640     14027.4
    419680     14028.7
    419720     14029.7
    419760     14031.4
    419800     14032.7
    419840       14034
    419880     14035.3
    419920     14036.7
    419960     14038.4
    420000     14039.3
    420040     14040.4
    420080     14041.6
    420120     14042.7
    420160     14044.2
    420200     14045.6
    420240     14046.8
    420280     14048.5
    420320     14049.8
    420360     14051.4
    420400     14052.6
    420440       14054
    420480     14055.3
    420520     14056.3
    420560     14058.1
    420600     14059.3
    420640     14060.6
    420680     14061.9
    420720     14063.4
    420760     14065.1
    420800       14066
    420840       14067
    420880     14068.2
    420920     14069.3
    420960     14070.9
    421000     14072.2
    421040     14073.4
    421080     14075.1
    421120     14076.4
    421160       14078
    421200     14079.2
    421240     14080.6
    421280     14081.9
    421320     14082.9
    421360     14084.7
    421400     14085.9
    421440     14087.2
    421480     14088.5
    421520     14089.9
    421560     14091.6
    421600     14092.6
    421640     14093.6
    421680     14094.8
    421720       14096
    421760     14097.5
    421800     14098.8
    421840       14100
    421880     14101.7
    421920     14103.1
    421960     14104.6
    422000     14105.9
    422040     14107.2
    422080     14108.6
    422120     14109.5
    422160     14111.3
    422200     14112.6
    422240     14113.9
    422280     14115.2
    422320     14116.6
    422360     14118.2
    422400     14119.2
    422440     14120.3
    422480     14121.5
    422520     14122.6
    422560     14124.1
    422600     14125.5
    422640     14126.6
    422680     14128.3
    422720     14129.7
    422760     14131.2
    422800     14132.5
    422840     14133.8
    422880     14135.2
    422920     14136.1
    422960     14137.9
    423000     14139.2
    423040     14140.5
    423080     14141.8
    423120     14143.2
    423160     14144.9
    423200     14145.8
    423240     14146.9
    423280     14148.1
    423320     14149.2
    423360     14150.7
    423400       14152
    423440     14153.2
    423480     14154.9
    423520     14156.3
    423560     14157.8
    423600     14159.1
    423640     14160.5
    423680     14161.8
    423720     14162.8
    423760     14164.5
    423800     14165.8
    423840     14167.1
    423880     14168.4
    423920     14169.8
    423960     14171.5
    424000     14172.4
    424040     14173.5
    424080     14174.7
    424120     14175.8
    424160     14177.3
    424200     14178.7
    424240     14179.9
    424280     14181.5
    424320     14182.9
    424360     14184.5
    424400     14185.7
    424440     14187.1
    424480     14188.4
    424520     14189.4
    424560     14191.1
    424600     14192.5
    424640     14193.7
    424680       14195
    424720     14196.4
    424760     14198.1
    424800     14199.1
    424840     14200.1
    424880     14201.3
    424920     14202.4
    424960     14203.9
    425000     14205.3
    425040     14206.5
    425080     14208.2
    425120     14209.6
    425160     14211.1
    425200     14212.3
    425240     14213.7
    425280     14215.1
    425320     14216.1
    425360     14217.7
    425400     14219.1
    425440     14220.3
    425480     14221.7
    425520     14223.1
    425560     14224.7
    425600     14225.7
    425640     14226.7
    425680       14228
    425720     14229.1
    425760     14230.6
    425800     14231.9
    425840     14233.2
    425880     14234.8
    425920     14236.2
    425960     14237.7
    426000       14239
    426040     14240.3
    426080     14241.7
    426120     14242.7
    426160     14244.4
    426200     14245.7
    426240       14247
    426280     14248.3
    426320     14249.7
    426360     14251.4
    426400     14252.3
    426440     14253.4
    426480     14254.6
    426520     14255.7
    426560     14257.2
    426600     14258.6
    426640     14259.8
    426680     14261.4
    426720     14262.9
    426760     14264.3
    426800     14265.6
    426840     14266.9
    426880     14268.4
    426920     14269.3
    426960     14271.1
    427000     14272.4
    427040     14273.6
    427080       14275
    427120     14276.4
    427160       14278
    427200       14279
    427240       14280
    427280     14281.2
    427320     14282.4
    427360     14283.8
    427400     14285.2
    427440     14286.4
    427480       14288
    427520     14289.5
    427560       14291
    427600     14292.2
    427640     14293.6
    427680       14295
    427720     14295.9
    427760     14297.7
    427800     14298.9
    427840     14300.2
    427880     14301.6
    427920       14303
    427960     14304.6
    428000     14305.6
    428040     14306.6
    428080     14307.8
    428120       14309
    428160     14310.4
    428200     14311.8
    428240       14313
    428280     14314.6
    428320     14316.1
    428360     14317.6
    428400     14318.8
    428440     14320.2
    428480     14321.6
    428520     14322.5
    428560     14324.2
    428600     14325.6
    428640     14326.8
    428680     14328.1
    428720     14329.6
    428760     14331.2
    428800     14332.2
    428840     14333.2
    428880     14334.4
    428920     14335.5
    428960       14337
    429000     14338.4
    429040     14339.6
    429080     14341.2
    429120     14342.6
    429160     14344.1
    429200     14345.3
    429240     14346.8
    429280     14348.2
    429320     14349.1
    429360     14350.8
    429400     14352.1
    429440     14353.4
    429480     14354.7
    429520     14356.1
    429560     14357.8
    429600     14358.7
    429640     14359.8
    429680       14361
    429720     14362.1
    429760     14363.6
    429800       14365
    429840     14366.2
    429880     14367.8
    429920     14369.2
    429960     14370.7
    430000     14371.9
    430040     14373.3
    430080     14374.8
    430120     14375.7
    430160     14377.5
    430200     14378.7
    430240       14380
    430280     14381.3
    430320     14382.8
    430360     14384.4
    430400     14385.4
    430440     14386.4
    430480     14387.6
    430520     14388.7
    430560     14390.2
    430600     14391.6
    430640     14392.8
    430680     14394.4
    430720     14395.8
    430760     14397.3
    430800     14398.6
    430840       14400
    430880     14401.4
    430920     14402.3
    430960     14404.1
    431000     14405.3
    431040     14406.6
    431080     14407.9
    431120     14409.3
    431160     14410.9
    431200       14412
    431240       14413
    431280     14414.2
    431320     14415.4
    431360     14416.8
    431400     14418.2
    431440     14419.4
    431480       14421
    431520     14422.4
    431560       14424
    431600     14425.2
    431640     14426.6
    431680       14428
    431720     14428.9
    431760     14430.7
    431800     14431.9
    431840     14433.2
    431880     14434.5
    431920       14436
    431960     14437.5
    432000     14438.6
    432040     14439.6
    432080     14440.9
    432120       14442
    432160     14443.5
    432200     14444.8
    432240       14446
    432280     14447.6
    432320       14449
    432360     14450.6
    432400     14451.8
    432440     14453.2
    432480     14454.6
    432520     14455.5
    432560     14457.3
    432600     14458.5
    432640     14459.8
    432680     14461.1
    432720     14462.6
    432760     14464.2
    432800     14465.2
    432840     14466.3
    432880     14467.5
    432920     14468.6
    432960     14470.1
    433000     14471.4
    433040     14472.7
    433080     14474.2
    433120     14475.7
    433160     14477.2
    433200     14478.4
    433240     14479.8
    433280     14481.2
    433320     14482.1
    433360     14483.9
    433400     14485.1
    433440     14486.4
    433480     14487.7
    433520     14489.2
    433560     14490.8
    433600     14491.8
    433640     14492.8
    433680     14494.1
    433720     14495.2
    433760     14496.7
    433800       14498
    433840     14499.3
    433880     14500.8
    433920     14502.3
    433960     14503.8
    434000       14505
    434040     14506.4
    434080     14507.8
    434120     14508.8
    434160     14510.5
    434200     14511.7
    434240       14513
    434280     14514.3
    434320     14515.8
    434360     14517.4
    434400     14518.4
    434440     14519.5
    434480     14520.7
    434520     14521.8
    434560     14523.3
    434600     14524.6
    434640     14525.9
    434680     14527.5
    434720     14528.9
    434760     14530.5
    434800     14531.7
    434840       14533
    434880     14534.5
    434920     14535.4
    434960     14537.1
    435000     14538.4
    435040     14539.7
    435080       14541
    435120     14542.4
    435160       14544
    435200     14545.1
    435240     14546.1
    435280     14547.4
    435320     14548.5
    435360       14550
    435400     14551.3
    435440     14552.6
    435480     14554.1
    435520     14555.6
    435560     14557.1
    435600     14558.3
    435640     14559.7
    435680     14561.2
    435720       14562
    435760     14563.8
    435800       14565
    435840     14566.3
    435880     14567.6
    435920     14569.1
    435960     14570.7
    436000     14571.7
    436040     14572.8
    436080       14574
    436120     14575.2
    436160     14576.7
    436200       14578
    436240     14579.3
    436280     14580.8
    436320     14582.3
    436360     14583.8
    436400       14585
    436440     14586.4
    436480     14587.9
    436520     14588.7
    436560     14590.5
    436600     14591.7
    436640       14593
    436680     14594.3
    436720     14595.8
    436760     14597.4
    436800     14598.4
    436840     14599.5
    436880     14600.7
    436920     14601.8
    436960     14603.4
    437000     14604.7
    437040       14606
    437080     14607.5
    437120       14609
    437160     14610.5
    437200     14611.7
    437240     14613.1
    437280     14614.6
    437320     14615.4
    437360     14617.2
    437400     14618.4
    437440     14619.7
    437480       14621
    437520     14622.5
    437560     14624.1
    437600     14625.1
    437640     14626.2
    437680     14627.5
    437720     14628.6
    437760     14630.1
    437800     14631.4
    437840     14632.7
    437880     14634.2
    437920     14635.7
    437960     14637.2
    438000     14638.4
    438040     14639.8
    438080     14641.3
    438120     14642.1
    438160     14643.9
    438200     14645.1
    438240     14646.5
    438280     14647.7
    438320     14649.2
    438360     14650.8
    438400     14651.8
    438440     14652.9
    438480     14654.2
    438520     14655.2
    438560     14656.8
    438600     14658.1
    438640     14659.4
    438680     14660.9
    438720     14662.4
    438760     14663.9
    438800     14665.1
    438840     14666.5
    438880       14668
    438920     14668.8
    438960     14670.6
    439000     14671.8
    439040     14673.2
    439080     14674.4
    439120     14675.9
    439160     14677.6
    439200     14678.5
    439240     14679.7
    439280     14680.9
    439320       14682
    439360     14683.5
    439400     14684.8
    439440     14686.1
    439480     14687.6
    439520     14689.1
    439560     14690.7
    439600     14691.9
    439640     14693.2
    439680     14694.7
    439720     14695.5
    439760     14697.3
    439800     14698.6
    439840     14699.9
    439880     14701.2
    439920     14702.6
    439960     14704.3
    440000     14705.2
    440040     14706.4
    440080     14707.6
    440120     14708.7
    440160     14710.2
    440200     14711.6
    440240     14712.8
    440280     14714.3
    440320     14715.8
    440360     14717.4
    440400     14718.6
    440440       14720
    440480     14721.4
    440520     14722.2
    440560       14724
    440600     14725.3
    440640     14726.7
    440680     14727.9
    440720     14729.4
    440760       14731
    440800     14731.9
    440840     14733.1
    440880     14734.4
    440920     14735.4
    440960       14737
    441000     14738.3
    441040     14739.5
    441080     14741.1
    441120     14742.6
    441160     14744.1
    441200     14745.4
    441240     14746.7
    441280     14748.2
    441320       14749
    441360     14750.8
    441400     14752.1
    441440     14753.5
    441480     14754.6
    441520     14756.1
    441560     14757.7
    441600     14758.7
    441640     14759.9
    441680     14761.1
    441720     14762.2
    441760     14763.7
    441800       14765
    441840     14766.3
    441880     14767.8
    441920     14769.3
    441960     14770.9
    442000     14772.1
    442040     14773.4
    442080       14775
    442120     14775.7
    442160     14777.5
    442200     14778.8
    442240     14780.2
    442280     14781.4
    442320     14782.9
    442360     14784.5
    442400     14785.4
    442440     14786.6
    442480     14787.8
    442520     14788.9
    442560     14790.4
    442600     14791.8
    442640     14793.1
    442680     14794.6
    442720     14796.1
    442760     14797.6
    442800     14798.9
    442840     14800.2
    442880     14801.7
    442920     14802.5
    442960     14804.3
    443000     14805.6
    443040     14806.9
    443080     14808.1
    443120     14809.6
    443160     14811.2
    443200     14812.2
    443240     14813.3
    443280     14814.6
    443320     14815.6
    443360     14817.2
    443400     14818.5
    443440     14819.7
    443480     14821.3
    443520     14822.8
    443560     14824.3
    443600     14825.6
    443640     14826.9
    443680     14828.4
    443720     14829.2
    443760       14831
    443800     14832.3
    443840     14833.7
    443880     14834.8
    443920     14836.3
    443960     14837.9
    444000     14838.9
    444040       14840
    444080     14841.3
    444120     14842.3
    444160     14843.9
    444200     14845.2
    444240     14846.5
    444280       14848
    444320     14849.5
    444360       14851
    444400     14852.3
    444440     14853.7
    444480     14855.1
    444520     14855.9
    444560     14857.7
    444600       14859
    444640     14860.4
    444680     14861.5
    444720       14863
    444760     14864.7
    444800     14865.6
    444840     14866.8
    444880       14868
    444920     14869.1
    444960     14870.6
    445000     14871.9
    445040     14873.2
    445080     14874.8
    445120     14876.2
    445160     14877.7
    445200       14879
    445240     14880.4
    445280     14881.9
    445320     14882.6
    445360     14884.5
    445400     14885.7
    445440     14887.1
    445480     14888.3
    445520     14889.8
    445560     14891.4
    445600     14892.3
    445640     14893.5
    445680     14894.8
    445720     14895.8
    445760     14897.4
    445800     14898.7
    445840       14900
    445880     14901.6
    445920       14903
    445960     14904.5
    446000     14905.8
    446040     14907.1
    446080     14908.6
    446120     14909.4
    446160     14911.2
    446200     14912.5
    446240     14913.9
    446280       14915
    446320     14916.5
    446360     14918.1
    446400       14919
    446440     14920.3
    446480     14921.5
    446520     14922.6
    446560     14924.1
    446600     14925.4
    446640     14926.7
    446680     14928.3
    446720     14929.7
    446760     14931.2
    446800     14932.5
    446840     14933.9
    446880     14935.4
    446920     14936.1
    446960     14937.9
    447000     14939.2
    447040     14940.6
    447080     14941.7
    447120     14943.2
    447160     14944.9
    447200     14945.8
    447240       14947
    447280     14948.2
    447320     14949.3
    447360     14950.9
    447400     14952.2
    447440     14953.4
    447480       14955
    447520     14956.4
    447560       14958
    447600     14959.2
    447640     14960.6
    447680     14962.1
    447720     14962.8
    447760     14964.7
    447800     14965.9
    447840     14967.4
    447880     14968.5
    447920       14970
    447960     14971.6
    448000     14972.5
    448040     14973.8
    448080       14975
    448120       14976
    448160     14977.6
    448200     14978.9
    448240     14980.1
    448280     14981.8
    448320     14983.2
    448360     14984.7
    448400       14986
    448440     14987.4
    448480     14988.8
    448520     14989.5
    448560     14991.4
    448600     14992.7
    448640     14994.1
    448680     14995.2
    448720     14996.7
    448760     14998.3
    448800     14999.2
    448840     15000.5
    448880     15001.7
    448920     15002.8
    448960     15004.4
    449000     15005.7
    449040     15006.9
    449080     15008.6
    449120     15009.9
    449160     15011.5
    449200     15012.7
    449240     15014.1
    449280     15015.6
    449320     15016.3
    449360     15018.2
    449400     15019.4
    449440     15020.9
    449480       15022
    449520     15023.5
    449560     15025.1
    449600       15026
    449640     15027.2
    449680     15028.5
    449720     15029.5
    449760     15031.1
    449800     15032.4
    449840     15033.6
    449880     15035.3
    449920     15036.6
    449960     15038.2
    450000     15039.4
    450040     15040.9
    450080     15042.3
    450120       15043
    450160     15044.9
    450200     15046.1
    450240     15047.6
    450280     15048.7
    450320     15050.2
    450360     15051.8
    450400     15052.7
    450440       15054
    450480     15055.2
    450520     15056.3
    450560     15057.8
    450600     15059.1
    450640     15060.4
    450680       15062
    450720     15063.4
    450760     15064.9
    450800     15066.2
    450840     15067.6
    450880       15069
    450920     15069.8
    450960     15071.6
    451000     15072.9
    451040     15074.3
    451080     15075.4
    451120     15076.9
    451160     15078.5
    451200     15079.5
    451240     15080.7
    451280     15081.9
    451320       15083
    451360     15084.6
    451400     15085.8
    451440     15087.1
    451480     15088.7
    451520       15090
    451560     15091.7
    451600     15092.9
    451640     15094.3
    451680     15095.8
    451720     15096.5
    451760     15098.3
    451800     15099.6
    451840       15101
    451880     15102.1
    451920     15103.6
    451960     15105.1
    452000     15106.2
    452040     15107.4
    452080     15108.6
    452120     15109.7
    452160     15111.2
    452200     15112.5
    452240     15113.8
    452280     15115.4
    452320     15116.7
    452360     15118.4
    452400     15119.5
    452440       15121
    452480     15122.4
    452520     15123.1
    452560       15125
    452600     15126.3
    452640     15127.7
    452680     15128.8
    452720     15130.3
    452760     15131.8
    452800     15132.8
    452840       15134
    452880     15135.3
    452920     15136.3
    452960     15137.9
    453000     15139.2
    453040     15140.4
    453080     15142.1
    453120     15143.3
    453160       15145
    453200     15146.2
    453240     15147.6
    453280     15149.1
    453320     15149.8
    453360     15151.6
    453400     15152.9
    453440     15154.3
    453480     15155.5
    453520     15156.9
    453560     15158.4
    453600     15159.5
    453640     15160.7
    453680     15161.9
    453720       15163
    453760     15164.5
    453800     15165.9
    453840       15167
    453880     15168.7
    453920       15170
    453960     15171.6
    454000     15172.8
    454040     15174.3
    454080     15175.7
    454120     15176.4
    454160     15178.3
    454200     15179.6
    454240       15181
    454280     15182.1
    454320     15183.6
    454360     15185.1
    454400     15186.1
    454440     15187.4
    454480     15188.6
    454520     15189.6
    454560     15191.2
    454600     15192.5
    454640     15193.7
    454680     15195.3
    454720     15196.7
    454760     15198.3
    454800     15199.5
    454840     15200.9
    454880     15202.4
    454920       15203
    454960     15204.9
    455000     15206.3
    455040     15207.6
    455080     15208.8
    455120     15210.2
    455160     15211.7
    455200     15212.8
    455240     15214.1
    455280     15215.3
    455320     15216.3
    455360     15217.9
    455400     15219.2
    455440     15220.4
    455480       15222
    455520     15223.4
    455560       15225
    455600     15226.2
    455640     15227.6
    455680     15229.1
    455720     15229.7
    455760     15231.6
    455800     15232.9
    455840     15234.3
    455880     15235.5
    455920     15236.9
    455960     15238.4
    456000     15239.4
    456040     15240.8
    456080       15242
    456120       15243
    456160     15244.6
    456200     15245.9
    456240     15247.1
    456280     15248.7
    456320     15250.1
    456360     15251.7
    456400     15252.9
    456440     15254.3
    456480     15255.8
    456520     15256.5
    456560     15258.3
    456600     15259.7
    456640       15261
    456680     15262.2
    456720     15263.7
    456760     15265.2
    456800     15266.2
    456840     15267.5
    456880     15268.7
    456920     15269.7
    456960     15271.3
    457000     15272.6
    457040     15273.9
    457080     15275.4
    457120     15276.8
    457160     15278.4
    457200     15279.7
    457240     15281.1
    457280     15282.5
    457320     15283.2
    457360       15285
    457400     15286.4
    457440     15287.7
    457480       15289
    457520     15290.4
    457560     15291.9
    457600     15292.9
    457640     15294.2
    457680     15295.4
    457720     15296.4
    457760       15298
    457800     15299.3
    457840     15300.5
    457880     15302.1
    457920     15303.5
    457960     15305.1
    458000     15306.4
    458040     15307.7
    458080     15309.2
    458120     15309.9
    458160     15311.7
    458200     15313.1
    458240     15314.4
    458280     15315.6
    458320       15317
    458360     15318.6
    458400     15319.6
    458440     15320.9
    458480     15322.1
    458520     15323.1
    458560     15324.7
    458600       15326
    458640     15327.2
    458680     15328.8
    458720     15330.2
    458760     15331.8
    458800       15333
    458840     15334.4
    458880     15335.9
    458920     15336.6
    458960     15338.4
    459000     15339.7
    459040     15341.1
    459080     15342.3
    459120     15343.7
    459160     15345.2
    459200     15346.2
    459240     15347.6
    459280     15348.7
    459320     15349.7
    459360     15351.3
    459400     15352.7
    459440     15353.9
    459480     15355.5
    459520     15356.9
    459560     15358.4
    459600     15359.6
    459640       15361
    459680     15362.5
    459720     15363.2
    459760       15365
    459800     15366.3
    459840     15367.7
    459880     15368.9
    459920     15370.3
    459960     15371.9
    460000     15372.8
    460040     15374.2
    460080     15375.4
    460120     15376.3
    460160       15378
    460200     15379.3
    460240     15380.5
    460280     15382.1
    460320     15383.5
    460360     15385.1
    460400     15386.3
    460440     15387.7
    460480     15389.1
    460520     15389.9
    460560     15391.7
    460600       15393
    460640     15394.3
    460680     15395.6
    460720     15396.9
    460760     15398.5
    460800     15399.4
    460840     15400.8
    460880       15402
    460920       15403
    460960     15404.6
    461000       15406
    461040     15407.2
    461080     15408.8
    461120     15410.1
    461160     15411.7
    461200     15412.9
    461240     15414.3
    461280     15415.8
    461320     15416.5
    461360     15418.3
    461400     15419.6
    461440       15421
    461480     15422.2
    461520     15423.6
    461560     15425.1
    461600     15426.1
    461640     15427.5
    461680     15428.7
    461720     15429.6
    461760     15431.3
    461800     15432.6
    461840     15433.8
    461880     15435.4
    461920     15436.8
    461960     15438.4
    462000     15439.6
    462040     15440.9
    462080     15442.4
    462120     15443.2
    462160       15445
    462200     15446.3
    462240     15447.6
    462280     15448.9
    462320     15450.2
    462360     15451.8
    462400     15452.8
    462440     15454.1
    462480     15455.4
    462520     15456.3
    462560     15457.9
    462600     15459.3
    462640     15460.5
    462680     15462.1
    462720     15463.4
    462760     15465.1
    462800     15466.3
    462840     15467.6
    462880     15469.1
    462920     15469.8
    462960     15471.7
    463000     15472.9
    463040     15474.3
    463080     15475.5
    463120     15476.9
    463160     15478.5
    463200     15479.5
    463240     15480.8
    463280     15482.1
    463320       15483
    463360     15484.6
    463400       15486
    463440     15487.2
    463480     15488.8
    463520     15490.1
    463560     15491.8
    463600     15492.9
    463640     15494.3
    463680     15495.8
    463720     15496.5
    463760     15498.4
    463800     15499.6
    463840       15501
    463880     15502.2
    463920     15503.6
    463960     15505.2
    464000     15506.2
    464040     15507.5
    464080     15508.7
    464120     15509.7
    464160     15511.3
    464200     15512.7
    464240     15513.9
    464280     15515.5
    464320     15516.8
    464360     15518.5
    464400     15519.6
    464440       15521
    464480     15522.5
    464520     15523.2
    464560       15525
    464600     15526.4
    464640     15527.7
    464680     15528.9
    464720     15530.3
    464760     15531.9
    464800     15532.9
    464840     15534.2
    464880     15535.4
    464920     15536.4
    464960     15538.1
    465000     15539.5
    465040     15540.6
    465080     15542.2
    465120     15543.6
    465160     15545.3
    465200     15546.4
    465240     15547.7
    465280     15549.2
    465320       15550
    465360     15551.8
    465400     15553.1
    465440     15554.4
    465480     15555.7
    465520       15557
    465560     15558.6
    465600     15559.6
    465640       15561
    465680     15562.2
    465720     15563.2
    465760     15564.8
    465800     15566.2
    465840     15567.4
    465880       15569
    465920     15570.4
    465960       15572
    466000     15573.2
    466040     15574.5
    466080     15575.9
    466120     15576.7
    466160     15578.5
    466200     15579.9
    466240     15581.2
    466280     15582.5
    466320     15583.8
    466360     15585.4
    466400     15586.4
    466440     15587.8
    466480     15588.9
    466520     15589.9
    466560     15591.6
    466600       15593
    466640     15594.2
    466680     15595.7
    466720     15597.1
    466760     15598.8
    466800       15600
    466840     15601.3
    466880     15602.7
    466920     15603.5
    466960     15605.3
    467000     15606.7
    467040       15608
    467080     15609.2
    467120     15610.5
    467160     15612.2
    467200     15613.1
    467240     15614.5
    467280     15615.7
    467320     15616.7
    467360     15618.3
    467400     15619.7
    467440     15620.9
    467480     15622.5
    467520     15623.9
    467560     15625.5
    467600     15626.7
    467640       15628
    467680     15629.5
    467720     15630.2
    467760       15632
    467800     15633.4
    467840     15634.8
    467880       15636
    467920     15637.3
    467960     15638.9
    468000     15639.9
    468040     15641.3
    468080     15642.5
    468120     15643.5
    468160     15645.1
    468200     15646.5
    468240     15647.7
    468280     15649.3
    468320     15650.6
    468360     15652.3
    468400     15653.5
    468440     15654.8
    468480     15656.3
    468520       15657
    468560     15658.7
    468600     15660.1
    468640     15661.5
    468680     15662.8
    468720       15664
    468760     15665.7
    468800     15666.7
    468840       15668
    468880     15669.3
    468920     15670.2
    468960     15671.9
    469000     15673.3
    469040     15674.5
    469080       15676
    469120     15677.4
    469160     15679.1
    469200     15680.2
    469240     15681.6
    469280       15683
    469320     15683.7
    469360     15685.5
    469400     15686.9
    469440     15688.3
    469480     15689.5
    469520     15690.8
    469560     15692.4
    469600     15693.5
    469640     15694.8
    469680     15696.1
    469720       15697
    469760     15698.6
    469800     15700.1
    469840     15701.3
    469880     15702.9
    469920     15704.2
    469960     15705.9
    470000       15707
    470040     15708.4
    470080     15709.9
    470120     15710.6
    470160     15712.3
    470200     15713.7
    470240     15715.1
    470280     15716.3
    470320     15717.6
    470360     15719.2
    470400     15720.3
    470440     15721.6
    470480     15722.9
    470520     15723.8
    470560     15725.4
    470600     15726.9
    470640       15728
    470680     15729.7
    470720       15731
    470760     15732.7
    470800     15733.8
    470840     15735.2
    470880     15736.7
    470920     15737.3
    470960     15739.1
    471000     15740.5
    471040     15741.9
    471080     15743.2
    471120     15744.4
    471160       15746
    471200     15747.1
    471240     15748.4
    471280     15749.7
    471320     15750.6
    471360     15752.2
    471400     15753.7
    471440     15754.8
    471480     15756.5
    471520     15757.8
    471560     15759.5
    471600     15760.6
    471640       15762
    471680     15763.5
    471720     15764.1
    471760     15765.9
    471800     15767.3
    471840     15768.7
    471880       15770
    471920     15771.2
    471960     15772.8
    472000     15773.9
    472040     15775.2
    472080     15776.5
    472120     15777.4
    472160       15779
    472200     15780.5
    472240     15781.7
    472280     15783.3
    472320     15784.6
    472360     15786.3
    472400     15787.4
    472440     15788.8
    472480     15790.3
    472520     15790.9
    472560     15792.7
    472600     15794.1
    472640     15795.5
    472680     15796.8
    472720       15798
    472760     15799.6
    472800     15800.7
    472840       15802
    472880     15803.3
    472920     15804.2
    472960     15805.9
    473000     15807.3
    473040     15808.5
    473080     15810.1
    473120     15811.4
    473160     15813.1
    473200     15814.2
    473240     15815.6
    473280     15817.1
    473320     15817.7
    473360     15819.4
    473400     15820.9
    473440     15822.3
    473480     15823.6
    473520     15824.7
    473560     15826.4
    473600     15827.4
    473640     15828.8
    473680       15830
    473720       15831
    473760     15832.6
    473800     15834.1
    473840     15835.2
    473880     15836.8
    473920     15838.1
    473960     15839.8
    474000     15840.9
    474040     15842.3
    474080     15843.8
    474120     15844.5
    474160     15846.1
    474200     15847.6
    474240       15849
    474280     15850.3
    474320     15851.5
    474360     15853.1
    474400     15854.1
    474440     15855.5
    474480     15856.7
    474520     15857.7
    474560     15859.4
    474600     15860.8
    474640     15861.9
    474680     15863.6
    474720     15864.8
    474760     15866.5
    474800     15867.6
    474840       15869
    474880     15870.5
    474920     15871.2
    474960     15872.9
    475000     15874.3
    475040     15875.7
    475080       15877
    475120     15878.1
    475160     15879.8
    475200     15880.8
    475240     15882.3
    475280     15883.5
    475320     15884.4
    475360     15886.1
    475400     15887.4
    475440     15888.6
    475480     15890.3
    475520     15891.5
    475560     15893.3
    475600     15894.3
    475640     15895.8
    475680     15897.3
    475720     15897.9
    475760     15899.6
    475800       15901
    475840     15902.4
    475880     15903.7
    475920     15904.9
    475960     15906.5
    476000     15907.6
    476040       15909
    476080     15910.2
    476120     15911.1
    476160     15912.8
    476200     15914.2
    476240     15915.3
    476280       15917
    476320     15918.3
    476360       15920
    476400     15921.1
    476440     15922.5
    476480       15924
    476520     15924.6
    476560     15926.3
    476600     15927.8
    476640     15929.2
    476680     15930.4
    476720     15931.6
    476760     15933.3
    476800     15934.3
    476840     15935.7
    476880     15936.9
    476920     15937.9
    476960     15939.5
    477000     15940.9
    477040     15942.1
    477080     15943.7
    477120       15945
    477160     15946.7
    477200     15947.8
    477240     15949.3
    477280     15950.7
    477320     15951.4
    477360       15953
    477400     15954.5
    477440     15955.9
    477480     15957.1
    477520     15958.3
    477560       15960
    477600       15961
    477640     15962.5
    477680     15963.6
    477720     15964.6
    477760     15966.3
    477800     15967.6
    477840     15968.8
    477880     15970.4
    477920     15971.8
    477960     15973.4
    478000     15974.5
    478040       15976
    478080     15977.5
    478120     15978.1
    478160     15979.7
    478200     15981.2
    478240     15982.6
    478280     15983.8
    478320       15985
    478360     15986.7
    478400     15987.8
    478440     15989.2
    478480     15990.3
    478520     15991.3
    478560       15993
    478600     15994.4
    478640     15995.5
    478680     15997.2
    478720     15998.5
    478760     16000.2
    478800     16001.3
    478840     16002.7
    478880     16004.2
    478920     16004.9
    478960     16006.4
    479000       16008
    479040     16009.4
    479080     16010.6
    479120     16011.7
    479160     16013.4
    479200     16014.5
    479240     16015.9
    479280     16017.1
    479320       16018
    479360     16019.7
    479400     16021.1
    479440     16022.2
    479480     16023.9
    479520     16025.2
    479560     16026.9
    479600       16028
    479640     16029.4
    479680     16030.9
    479720     16031.6
    479760     16033.2
    479800     16034.7
    479840     16036.1
    479880     16037.3
    479920     16038.5
    479960     16040.1
    480000     16041.2
    480040     16042.6
    480080     16043.8
    480120     16044.8
    480160     16046.5
    480200     16047.8
    480240       16049
    480280     16050.7
    480320     16051.9
    480360     16053.7
    480400     16054.7
    480440     16056.3
    480480     16057.7
    480520     16058.3
    480560     16059.9
    480600     16061.4
    480640     16062.8
    480680       16064
    480720     16065.2
    480760     16066.9
    480800       16068
    480840     16069.4
    480880     16070.5
    480920     16071.6
    480960     16073.2
    481000     16074.6
    481040     16075.7
    481080     16077.4
    481120     16078.7
    481160     16080.5
    481200     16081.5
    481240       16083
    481280     16084.4
    481320     16085.1
    481360     16086.7
    481400     16088.2
    481440     16089.6
    481480     16090.8
    481520       16092
    481560     16093.7
    481600     16094.7
    481640     16096.1
    481680     16097.3
    481720     16098.3
    481760       16100
    481800     16101.3
    481840     16102.5
    481880     16104.2
    481920     16105.4
    481960     16107.2
    482000     16108.3
    482040     16109.8
    482080     16111.2
    482120     16111.9
    482160     16113.5
    482200       16115
    482240     16116.4
    482280     16117.5
    482320     16118.7
    482360     16120.4
    482400     16121.5
    482440     16122.9
    482480     16124.1
    482520     16125.1
    482560     16126.9
    482600     16128.1
    482640     16129.2
    482680       16131
    482720     16132.2
    482760       16134
    482800       16135
    482840     16136.5
    482880       16138
    482920     16138.7
    482960     16140.2
    483000     16141.7
    483040     16143.1
    483080     16144.3
    483120     16145.5
    483160     16147.2
    483200     16148.3
    483240     16149.7
    483280     16150.9
    483320     16151.9
    483360     16153.7
    483400     16154.9
    483440       16156
    483480     16157.7
    483520       16159
    483560     16160.7
    483600     16161.8
    483640     16163.3
    483680     16164.7
    483720     16165.4
    483760       16167
    483800     16168.5
    483840     16169.9
    483880     16171.1
    483920     16172.3
    483960     16173.9
    484000       16175
    484040     16176.5
    484080     16177.7
    484120     16178.7
    484160     16180.4
    484200     16181.7
    484240     16182.8
    484280     16184.5
    484320     16185.8
    484360     16187.4
    484400     16188.6
    484440     16190.1
    484480     16191.5
    484520     16192.2
    484560     16193.8
    484600     16195.3
    484640     16196.7
    484680     16197.9
    484720     16199.1
    484760     16200.7
    484800     16201.9
    484840     16203.3
    484880     16204.5
    484920     16205.5
    484960     16207.2
    485000     16208.5
    485040     16209.6
    485080     16211.3
    485120     16212.7
    485160     16214.3
    485200     16215.4
    485240       16217
    485280     16218.4
    485320       16219
    485360     16220.6
    485400     16222.1
    485440     16223.5
    485480     16224.7
    485520     16225.9
    485560     16227.5
    485600     16228.7
    485640     16230.1
    485680     16231.3
    485720     16232.3
    485760     16234.1
    485800     16235.4
    485840     16236.4
    485880     16238.2
    485920     16239.5
    485960     16241.1
    486000     16242.2
    486040     16243.8
    486080     16245.2
    486120     16245.8
    486160     16247.4
    486200     16248.9
    486240     16250.4
    486280     16251.6
    486320     16252.7
    486360     16254.4
    486400     16255.5
    486440       16257
    486480     16258.1
    486520     16259.2
    486560     16260.9
    486600     16262.2
    486640     16263.3
    486680       16265
    486720     16266.3
    486760     16267.9
    486800     16269.1
    486840     16270.7
    486880       16272
    486920     16272.6
    486960     16274.2
    487000     16275.7
    487040     16277.2
    487080     16278.3
    487120     16279.5
    487160     16281.1
    487200     16282.3
    487240     16283.7
    487280     16284.9
    487320       16286
    487360     16287.7
    487400     16288.9
    487440     16290.1
    487480     16291.8
    487520     16293.2
    487560     16294.7
    487600     16295.9
    487640     16297.4
    487680     16298.8
    487720     16299.5
    487760       16301
    487800     16302.5
    487840       16304
    487880     16305.1
    487920     16306.3
    487960     16307.9
    488000     16309.1
    488040     16310.5
    488080     16311.7
    488120     16312.7
    488160     16314.5
    488200     16315.7
    488240     16316.9
    488280     16318.6
    488320       16320
    488360     16321.5
    488400     16322.7
    488440     16324.2
    488480     16325.6
    488520     16326.3
    488560     16327.8
    488600     16329.3
    488640     16330.8
    488680     16331.9
    488720     16333.1
    488760     16334.7
    488800     16335.9
    488840     16337.4
    488880     16338.5
    488920     16339.6
    488960     16341.4
    489000     16342.6
    489040     16343.7
    489080     16345.4
    489120     16346.8
    489160     16348.4
    489200     16349.5
    489240     16351.1
    489280     16352.4
    489320     16353.1
    489360     16354.7
    489400     16356.2
    489440     16357.6
    489480     16358.7
    489520       16360
    489560     16361.6
    489600     16362.7
    489640     16364.2
    489680     16365.3
    489720     16366.4
    489760     16368.2
    489800     16369.4
    489840     16370.6
    489880     16372.3
    489920     16373.6
    489960     16375.2
    490000     16376.3
    490040     16377.9
    490080     16379.3
    490120       16380
    490160     16381.5
    490200       16383
    490240     16384.5
    490280     16385.6
    490320     16386.8
    490360     16388.4
    490400     16389.6
    490440     16391.1
    490480     16392.1
    490520     16393.2
    490560       16395
    490600     16396.2
    490640     16397.4
    490680     16399.1
    490720     16400.5
    490760       16402
    490800     16403.2
    490840     16404.8
    490880     16406.1
    490920     16406.8
    490960     16408.3
    491000     16409.8
    491040     16411.3
    491080     16412.4
    491120     16413.6
    491160     16415.2
    491200     16416.4
    491240     16417.9
    491280     16418.9
    491320     16420.1
    491360     16421.9
    491400       16423
    491440     16424.3
    491480       16426
    491520     16427.3
    491560     16428.8
    491600     16430.1
    491640     16431.6
    491680     16432.9
    491720     16433.6
    491760     16435.2
    491800     16436.6
    491840     16438.2
    491880     16439.2
    491920     16440.5
    491960       16442
    492000     16443.2
    492040     16444.7
    492080     16445.8
    492120     16446.9
    492160     16448.7
    492200     16449.9
    492240     16451.1
    492280     16452.8
    492320     16454.1
    492360     16455.7
    492400     16456.9
    492440     16458.5
    492480     16459.8
    492520     16460.5
    492560       16462
    492600     16463.5
    492640       16465
    492680     16466.1
    492720     16467.3
    492760     16468.9
    492800       16470
    492840     16471.5
    492880     16472.6
    492920     16473.7
    492960     16475.5
    493000     16476.7
    493040     16477.9
    493080     16479.6
    493120       16481
    493160     16482.5
    493200     16483.7
    493240     16485.3
    493280     16486.6
    493320     16487.3
    493360     16488.9
    493400     16490.4
    493440     16491.9
    493480       16493
    493520     16494.2
    493560     16495.8
    493600     16496.9
    493640     16498.4
    493680     16499.5
    493720     16500.6
    493760     16502.4
    493800     16503.6
    493840     16504.8
    493880     16506.5
    493920     16507.9
    493960     16509.4
    494000     16510.6
    494040     16512.2
    494080     16513.5
    494120     16514.2
    494160     16515.8
    494200     16517.2
    494240     16518.7
    494280     16519.8
    494320       16521
    494360     16522.6
    494400     16523.8
    494440     16525.3
    494480     16526.4
    494520     16527.5
    494560     16529.2
    494600     16530.5
    494640     16531.7
    494680     16533.4
    494720     16534.8
    494760     16536.3
    494800     16537.5
    494840     16539.1
    494880     16540.4
    494920     16541.1
    494960     16542.7
    495000     16544.1
    495040     16545.6
    495080     16546.7
    495120     16547.9
    495160     16549.5
    495200     16550.7
    495240     16552.2
    495280     16553.2
    495320     16554.4
    495360     16556.1
    495400     16557.3
    495440     16558.5
    495480     16560.3
    495520     16561.6
    495560     16563.2
    495600     16564.4
    495640       16566
    495680     16567.3
    495720       16568
    495760     16569.5
    495800       16571
    495840     16572.5
    495880     16573.7
    495920     16574.8
    495960     16576.4
    496000     16577.6
    496040     16579.1
    496080     16580.1
    496120     16581.2
    496160       16583
    496200     16584.2
    496240     16585.4
    496280     16587.2
    496320     16588.5
    496360     16590.1
    496400     16591.3
    496440     16592.8
    496480     16594.2
    496520     16594.8
    496560     16596.4
    496600     16597.9
    496640     16599.4
    496680     16600.6
    496720     16601.7
    496760     16603.3
    496800     16604.5
    496840     16605.9
    496880       16607
    496920     16608.1
    496960     16609.9
    497000     16611.1
    497040     16612.3
    497080     16614.1
    497120     16615.4
    497160       16617
    497200     16618.2
    497240     16619.7
    497280     16621.1
    497320     16621.7
    497360     16623.3
    497400     16624.8
    497440     16626.3
    497480     16627.5
    497520     16628.5
    497560     16630.1
    497600     16631.4
    497640     16632.8
    497680     16633.8
    497720     16634.9
    497760     16636.8
    497800     16637.9
    497840     16639.1
    497880     16640.9
    497920     16642.3
    497960     16643.8
    498000       16645
    498040     16646.5
    498080     16647.9
    498120     16648.5
    498160     16650.1
    498200     16651.6
    498240     16653.1
    498280     16654.3
    498320     16655.4
    498360       16657
    498400     16658.3
    498440     16659.7
    498480     16660.7
    498520     16661.8
    498560     16663.6
    498600     16664.8
    498640       16666
    498680     16667.7
    498720     16669.1
    498760     16670.7
    498800     16671.9
    498840     16673.4
    498880     16674.7
    498920     16675.4
    498960     16676.9
    499000     16678.5
    499040       16680
    499080     16681.1
    499120     16682.2
    499160     16683.8
    499200     16685.1
    499240     16686.5
    499280     16687.5
    499320     16688.6
    499360     16690.4
    499400     16691.7
    499440     16692.8
    499480     16694.6
    499520       16696
    499560     16697.5
    499600     16698.7
    499640     16700.2
    499680     16701.6
    499720     16702.2
    499760     16703.8
    499800     16705.3
    499840     16706.8
    499880       16708
    499920     16709.1
    499960     16710.6
    500000     16711.9
    500040     16713.3
    500080     16714.4
    500120     16715.5
    500160     16717.3
    500200     16718.5
    500240     16719.6
    500280     16721.4
    500320     16722.8
    500360     16724.3
    500400     16725.6
    500440       16727
    500480     16728.4
    500520       16729
    500560     16730.6
    500600     16732.2
    500640     16733.7
    500680     16734.8
    500720     16735.9
    500760     16737.4
    500800     16738.8
    500840     16740.2
    500880     16741.2
    500920     16742.4
    500960     16744.1
    501000     16745.4
    501040     16746.4
    501080     16748.2
    501120     16749.7
    501160     16751.1
    501200     16752.4
    501240     16753.8
    501280     16755.2
    501320     16755.8
    501360     16757.4
    501400       16759
    501440     16760.5
    501480     16761.7
    501520     16762.7
    501560     16764.3
    501600     16765.6
    501640     16767.1
    501680     16768.1
    501720     16769.2
    501760       16771
    501800     16772.2
    501840     16773.2
    501880     16775.1
    501920     16776.5
    501960     16777.9
    502000     16779.2
    502040     16780.7
    502080       16782
    502120     16782.7
    502160     16784.2
    502200     16785.8
    502240     16787.3
    502280     16788.5
    502320     16789.6
    502360     16791.1
    502400     16792.4
    502440     16793.9
    502480     16794.9
    502520       16796
    502560     16797.8
    502600       16799
    502640     16800.1
    502680     16801.9
    502720     16803.3
    502760     16804.8
    502800     16806.1
    502840     16807.5
    502880     16808.8
    502920     16809.5
    502960       16811
    503000     16812.7
    503040     16814.1
    503080     16815.3
    503120     16816.4
    503160     16817.9
    503200     16819.2
    503240     16820.7
    503280     16821.7
    503320     16822.8
    503360     16824.6
    503400     16825.7
    503440     16826.8
    503480     16828.7
    503520     16830.1
    503560     16831.6
    503600     16832.8
    503640     16834.3
    503680     16835.6
    503720     16836.3
    503760     16837.8
    503800     16839.4
    503840     16840.8
    503880     16842.1
    503920     16843.2
    503960     16844.8
    504000       16846
    504040     16847.4
    504080     16848.5
    504120     16849.6
    504160     16851.3
    504200     16852.5
    504240     16853.6
    504280     16855.5
    504320     16856.9
    504360     16858.4
    504400     16859.6
    504440     16861.1
    504480     16862.4
    504520     16863.1
    504560     16864.6
    504600     16866.2
    504640     16867.6
    504680     16868.9
    504720     16869.9
    504760     16871.5
    504800     16872.8
    504840     16874.2
    504880     16875.3
    504920     16876.4
    504960     16878.1
    505000     16879.3
    505040     16880.4
    505080     16882.3
    505120     16883.7
    505160     16885.2
    505200     16886.4
    505240     16887.9
    505280     16889.2
    505320     16889.8
    505360     16891.4
    505400       16893
    505440     16894.4
    505480     16895.7
    505520     16896.7
    505560     16898.3
    505600     16899.6
    505640       16901
    505680       16902
    505720     16903.1
    505760     16904.9
    505800       16906
    505840     16907.2
    505880       16909
    505920     16910.4
    505960     16911.9
    506000     16913.2
    506040     16914.7
    506080       16916
    506120     16916.6
    506160     16918.2
    506200     16919.8
    506240     16921.2
    506280     16922.4
    506320     16923.5
    506360     16925.1
    506400     16926.3
    506440     16927.8
    506480     16928.8
    506520     16929.9
    506560     16931.7
    506600     16932.8
    506640       16934
    506680     16935.8
    506720     16937.3
    506760     16938.7
    506800       16940
    506840     16941.5
    506880     16942.8
    506920     16943.4
    506960       16945
    507000     16946.6
    507040       16948
    507080     16949.3
    507120     16950.3
    507160     16951.9
    507200     16953.1
    507240     16954.5
    507280     16955.6
    507320     16956.7
    507360     16958.5
    507400     16959.6
    507440     16960.8
    507480     16962.6
    507520       16964
    507560     16965.5
    507600     16966.8
    507640     16968.2
    507680     16969.6
    507720     16970.2
    507760     16971.8
    507800     16973.4
    507840     16974.8
    507880       16976
    507920     16977.1
    507960     16978.7
    508000     16979.9
    508040     16981.4
    508080     16982.4
    508120     16983.5
    508160     16985.3
    508200     16986.4
    508240     16987.6
    508280     16989.4
    508320     16990.8
    508360     16992.3
    508400     16993.6
    508440     16995.1
    508480     16996.4
    508520     16997.1
    508560     16998.6
    508600     17000.2
    508640     17001.7
    508680     17002.9
    508720     17003.9
    508760     17005.5
    508800     17006.7
    508840     17008.1
    508880     17009.2
    508920     17010.3
    508960       17012
    509000     17013.2
    509040     17014.4
    509080     17016.2
    509120     17017.6
    509160     17019.1
    509200     17020.4
    509240     17021.9
    509280     17023.2
    509320     17023.9
    509360     17025.4
    509400       17027
    509440     17028.5
    509480     17029.7
    509520     17030.7
    509560     17032.3
    509600     17033.5
    509640     17034.9
    509680       17036
    509720     17037.1
    509760     17038.9
    509800       17040
    509840     17041.3
    509880       17043
    509920     17044.4
    509960       17046
    510000     17047.1
    510040     17048.7
    510080       17050
    510120     17050.7
    510160     17052.2
    510200     17053.8
    510240     17055.2
    510280     17056.5
    510320     17057.5
    510360     17059.1
    510400     17060.3
    510440     17061.7
    510480     17062.7
    510520     17063.9
    510560     17065.7
    510600     17066.8
    510640     17068.1
    510680     17069.9
    510720     17071.3
    510760     17072.8
    510800       17074
    510840     17075.5
    510880     17076.8
    510920     17077.5
    510960     17078.9
    511000     17080.6
    511040       17082
    511080     17083.3
    511120     17084.3
    511160     17085.9
    511200     17087.1
    511240     17088.6
    511280     17089.6
    511320     17090.7
    511360     17092.5
    511400     17093.6
    511440     17094.9
    511480     17096.7
    511520     17098.1
    511560     17099.6
    511600     17100.8
    511640     17102.3
    511680     17103.6
    511720     17104.3
    511760     17105.7
    511800     17107.4
    511840     17108.8
    511880     17110.1
    511920     17111.2
    511960     17112.8
    512000     17113.9
    512040     17115.4
    512080     17116.4
    512120     17117.5
    512160     17119.4
    512200     17120.4
    512240     17121.7
    512280     17123.5
    512320     17124.9
    512360     17126.4
    512400     17127.6
    512440     17129.1
    512480     17130.4
    512520     17131.2
    512560     17132.5
    512600     17134.2
    512640     17135.6
    512680       17137
    512720       17138
    512760     17139.6
    512800     17140.7
    512840     17142.2
    512880     17143.2
    512920     17144.3
    512960     17146.1
    513000     17147.2
    513040     17148.5
    513080     17150.3
    513120     17151.7
    513160     17153.3
    513200     17154.4
    513240     17155.9
    513280     17157.2
    513320       17158
    513360     17159.3
    513400     17161.1
    513440     17162.5
    513480     17163.8
    513520     17164.8
    513560     17166.4
    513600     17167.6
    513640       17169
    513680       17170
    513720     17171.1
    513760       17173
    513800       17174
    513840     17175.3
    513880     17177.2
    513920     17178.5
    513960     17180.1
    514000     17181.2
    514040     17182.7
    514080       17184
    514120     17184.8
    514160     17186.1
    514200     17187.9
    514240     17189.3
    514280     17190.6
    514320     17191.6
    514360     17193.2
    514400     17194.4
    514440     17195.8
    514480     17196.8
    514520     17197.9
    514560     17199.8
    514600     17200.8
    514640     17202.1
    514680       17204
    514720     17205.4
    514760     17206.9
    514800       17208
    514840     17209.5
    514880     17210.8
    514920     17211.6
    514960     17212.9
    515000     17214.7
    515040     17216.1
    515080     17217.4
    515120     17218.4
    515160       17220
    515200     17221.2
    515240     17222.6
    515280     17223.6
    515320     17224.7
    515360     17226.7
    515400     17227.7
    515440     17228.9
    515480     17230.8
    515520     17232.2
    515560     17233.8
    515600     17234.9
    515640     17236.4
    515680     17237.7
    515720     17238.4
    515760     17239.8
    515800     17241.5
    515840       17243
    515880     17244.3
    515920     17245.3
    515960     17246.9
    516000     17248.1
    516040     17249.5
    516080     17250.5
    516120     17251.6
    516160     17253.5
    516200     17254.5
    516240     17255.8
    516280     17257.7
    516320     17259.1
    516360     17260.6
    516400     17261.7
    516440     17263.3
    516480     17264.6
    516520     17265.3
    516560     17266.7
    516600     17268.4
    516640     17269.9
    516680     17271.2
    516720     17272.2
    516760     17273.8
    516800       17275
    516840     17276.4
    516880     17277.4
    516920     17278.5
    516960     17280.5
    517000     17281.4
    517040     17282.7
    517080     17284.6
    517120       17286
    517160     17287.6
    517200     17288.6
    517240     17290.2
    517280     17291.5
    517320     17292.2
    517360     17293.6
    517400     17295.3
    517440     17296.8
    517480     17298.1
    517520     17299.1
    517560     17300.7
    517600     17301.9
    517640     17303.3
    517680     17304.3
    517720     17305.4
    517760     17307.4
    517800     17308.3
    517840     17309.6
    517880     17311.5
    517920     17312.9
    517960     17314.5
    518000     17315.5
    518040     17317.1
    518080     17318.4
    518120     17319.1
    518160     17320.5
    518200     17322.2
    518240     17323.7
    518280       17325
    518320       17326
    518360     17327.6
    518400     17328.8
    518440     17330.2
    518480     17331.2
    518520     17332.3
    518560     17334.3
    518600     17335.2
    518640     17336.5
    518680     17338.4
    518720     17339.8
    518760     17341.3
    518800     17342.4
    518840       17344
    518880     17345.3
    518920     17345.9
    518960     17347.4
    519000     17349.1
    519040     17350.6
    519080     17351.9
    519120     17352.9
    519160     17354.6
    519200     17355.7
    519240     17357.1
    519280     17358.1
    519320     17359.2
    519360     17361.2
    519400     17362.2
    519440     17363.4
    519480     17365.3
    519520     17366.7
    519560     17368.3
    519600     17369.4
    519640     17370.9
    519680     17372.2
    519720     17372.9
    519760     17374.3
    519800     17376.1
    519840     17377.6
    519880     17378.9
    519920     17379.8
    519960     17381.5
    520000     17382.7
    520040     17384.1
    520080       17385
    520120     17386.1
    520160     17388.2
    520200     17389.1
    520240     17390.3
    520280     17392.3
    520320     17393.7
    520360     17395.2
    520400     17396.3
    520440     17397.8
    520480     17399.1
    520520     17399.8
    520560     17401.2
    520600       17403
    520640     17404.5
    520680     17405.8
    520720     17406.7
    520760     17408.4
    520800     17409.6
    520840       17411
    520880     17411.9
    520920     17413.1
    520960     17415.1
    521000       17416
    521040     17417.2
    521080     17419.2
    521120     17420.5
    521160     17422.1
    521200     17423.2
    521240     17424.7
    521280       17426
    521320     17426.7
    521360     17428.2
    521400     17429.9
    521440     17431.4
    521480     17432.7
    521520     17433.7
    521560     17435.3
    521600     17436.5
    521640     17437.9
    521680     17438.9
    521720     17439.9
    521760     17441.9
    521800       17443
    521840     17444.2
    521880     17446.1
    521920     17447.5
    521960       17449
    522000     17450.2
    522040     17451.7
    522080     17452.9
    522120     17453.7
    522160       17455
    522200     17456.9
    522240     17458.3
    522280     17459.6
    522320     17460.6
    522360     17462.3
    522400     17463.5
    522440     17464.9
    522480     17465.8
    522520     17466.9
    522560     17468.9
    522600     17469.9
    522640     17471.2
    522680       17473
    522720     17474.4
    522760       17476
    522800     17477.1
    522840     17478.6
    522880     17479.8
    522920     17480.6
    522960       17482
    523000     17483.8
    523040     17485.3
    523080     17486.5
    523120     17487.6
    523160     17489.2
    523200     17490.5
    523240     17491.9
    523280     17492.8
    523320     17493.9
    523360     17495.8
    523400     17496.9
    523440     17498.1
    523480       17500
    523520     17501.4
    523560       17503
    523600     17504.1
    523640     17505.6
    523680     17506.8
    523720     17507.6
    523760       17509
    523800     17510.8
    523840     17512.2
    523880     17513.5
    523920     17514.6
    523960     17516.2
    524000     17517.3
    524040     17518.8
    524080     17519.7
    524120     17520.8
    524160     17522.8
    524200     17523.8
    524240       17525
    524280     17526.9
    524320     17528.3
    524360     17529.9
    524400     17531.1
    524440     17532.5
    524480     17533.7
    524520     17534.5
    524560       17536
    524600     17537.8
    524640     17539.2
    524680     17540.4
    524720     17541.5
    524760     17543.2
    524800     17544.3
    524840     17545.8
    524880     17546.7
    524920     17547.7
    524960     17549.7
    525000     17550.8
    525040       17552
    525080     17553.8
    525120     17555.3
    525160     17556.8
    525200       17558
    525240     17559.5
    525280     17560.7
    525320     17561.5
    525360     17562.9
    525400     17564.8
    525440     17566.2
    525480     17567.4
    525520     17568.5
    525560     17570.2
    525600     17571.3
    525640     17572.7
    525680     17573.7
    525720     17574.7
    525760     17576.7
    525800     17577.7
    525840     17578.9
    525880     17580.8
    525920     17582.3
    525960     17583.8
    526000       17585
    526040     17586.4
    526080     17587.6
    526120     17588.4
    526160     17589.8
    526200     17591.8
    526240     17593.1
    526280     17594.3
    526320     17595.4
    526360     17597.1
    526400     17598.2
    526440     17599.6
    526480     17600.6
    526520     17601.7
    526560     17603.6
    526600     17604.7
    526640     17605.9
    526680     17607.7
    526720     17609.2
    526760     17610.8
    526800     17611.9
    526840     17613.4
    526880     17614.5
    526920     17615.3
    526960     17616.7
    527000     17618.7
    527040     17620.1
    527080     17621.2
    527120     17622.3
    527160       17624
    527200     17625.2
    527240     17626.6
    527280     17627.5
    527320     17628.6
    527360     17630.6
    527400     17631.6
    527440     17632.8
    527480     17634.7
    527520     17636.1
    527560     17637.7
    527600     17638.9
    527640     17640.3
    527680     17641.5
    527720     17642.3
    527760     17643.7
    527800     17645.7
    527840       17647
    527880     17648.1
    527920     17649.3
    527960       17651
    528000     17652.1
    528040     17653.6
    528080     17654.5
    528120     17655.6
    528160     17657.5
    528200     17658.6
    528240     17659.8
    528280     17661.7
    528320     17663.1
    528360     17664.7
    528400     17665.8
    528440     17667.3
    528480     17668.4
    528520     17669.2
    528560     17670.7
    528600     17672.6
    528640       17674
    528680     17675.1
    528720     17676.2
    528760     17677.9
    528800       17679
    528840     17680.5
    528880     17681.4
    528920     17682.5
    528960     17684.4
    529000     17685.5
    529040     17686.7
    529080     17688.6
    529120       17690
    529160     17691.6
    529200     17692.7
    529240     17694.2
    529280     17695.4
    529320     17696.1
    529360     17697.6
    529400     17699.6
    529440     17700.9
    529480       17702
    529520     17703.2
    529560     17704.9
    529600       17706
    529640     17707.4
    529680     17708.3
    529720     17709.4
    529760     17711.4
    529800     17712.4
    529840     17713.6
    529880     17715.5
    529920       17717
    529960     17718.5
    530000     17719.7
    530040     17721.2
    530080     17722.3
    530120       17723
    530160     17724.5
    530200     17726.5
    530240     17727.8
    530280     17728.9
    530320     17730.1
    530360     17731.8
    530400       17733
    530440     17734.3
    530480     17735.2
    530520     17736.3
    530560     17738.2
    530600     17739.3
    530640     17740.5
    530680     17742.5
    530720     17743.8
    530760     17745.4
    530800     17746.6
    530840     17748.1
    530880     17749.2
    530920     17749.9
    530960     17751.4
    531000     17753.3
    531040     17754.7
    531080     17755.8
    531120       17757
    531160     17758.7
    531200     17759.8
    531240     17761.2
    531280     17762.1
    531320     17763.2
    531360     17765.1
    531400     17766.2
    531440     17767.4
    531480     17769.3
    531520     17770.7
    531560     17772.2
    531600     17773.5
    531640     17774.9
    531680     17776.1
    531720     17776.8
    531760     17778.3
    531800     17780.2
    531840     17781.6
    531880     17782.7
    531920     17783.8
    531960     17785.5
    532000     17786.7
    532040     17788.1
    532080     17788.9
    532120       17790
    532160       17792
    532200       17793
    532240     17794.2
    532280     17796.2
    532320     17797.5
    532360     17799.1
    532400     17800.3
    532440     17801.8
    532480     17802.9
    532520     17803.7
    532560     17805.1
    532600     17807.1
    532640     17808.5
    532680     17809.5
    532720     17810.7
    532760     17812.4
    532800     17813.5
    532840       17815
    532880     17815.8
    532920     17816.8
    532960     17818.9
    533000     17819.9
    533040     17821.1
    533080     17823.1
    533120     17824.3
    533160     17825.9
    533200     17827.2
    533240     17828.6
    533280     17829.8
    533320     17830.5
    533360       17832
    533400       17834
    533440     17835.4
    533480     17836.4
    533520     17837.6
    533560     17839.3
    533600     17840.4
    533640     17841.9
    533680     17842.7
    533720     17843.8
    533760     17845.7
    533800     17846.9
    533840       17848
    533880       17850
    533920     17851.3
    533960     17852.8
    534000     17854.1
    534040     17855.5
    534080     17856.7
    534120     17857.4
    534160     17858.9
    534200     17860.9
    534240     17862.2
    534280     17863.3
    534320     17864.5
    534360     17866.2
    534400     17867.3
    534440     17868.8
    534480     17869.6
    534520     17870.7
    534560     17872.7
    534600     17873.8
    534640     17874.9
    534680     17876.9
    534720     17878.2
    534760     17879.7
    534800       17881
    534840     17882.4
    534880     17883.6
    534920     17884.3
    534960     17885.8
    535000     17887.7
    535040     17889.1
    535080     17890.2
    535120     17891.4
    535160     17893.1
    535200     17894.2
    535240     17895.6
    535280     17896.6
    535320     17897.6
    535360     17899.6
    535400     17900.7
    535440     17901.8
    535480     17903.8
    535520     17905.1
    535560     17906.6
    535600     17907.9
    535640     17909.3
    535680     17910.5
    535720     17911.2
    535760     17912.7
    535800     17914.7
    535840       17916
    535880     17917.1
    535920     17918.3
    535960       17920
    536000     17921.1
    536040     17922.5
    536080     17923.5
    536120     17924.5
    536160     17926.4
    536200     17927.6
    536240     17928.7
    536280     17930.7
    536320       17932
    536360     17933.5
    536400     17934.9
    536440     17936.2
    536480     17937.4
    536520       17938
    536560     17939.6
    536600     17941.6
    536640     17942.9
    536680       17944
    536720     17945.1
    536760     17946.9
    536800       17948
    536840     17949.4
    536880     17950.4
    536920     17951.3
    536960     17953.3
    537000     17954.4
    537040     17955.6
    537080     17957.5
    537120     17958.9
    537160     17960.4
    537200     17961.7
    537240     17963.1
    537280     17964.2
    537320     17964.9
    537360     17966.5
    537400     17968.5
    537440     17969.8
    537480     17970.9
    537520       17972
    537560     17973.8
    537600     17974.9
    537640     17976.2
    537680     17977.3
    537720     17978.2
    537760     17980.1
    537800     17981.3
    537840     17982.5
    537880     17984.4
    537920     17985.8
    537960     17987.2
    538000     17988.6
    538040       17990
    538080     17991.1
    538120     17991.8
    538160     17993.4
    538200     17995.4
    538240     17996.7
    538280     17997.8
    538320     17998.9
    538360     18000.7
    538400     18001.8
    538440     18003.2
    538480     18004.2
    538520     18005.1
    538560     18007.1
    538600     18008.2
    538640     18009.4
    538680     18011.3
    538720     18012.7
    538760     18014.2
    538800     18015.5
    538840     18016.9
    538880     18018.1
    538920     18018.8
    538960     18020.3
    539000     18022.3
    539040     18023.7
    539080     18024.7
    539120     18025.9
    539160     18027.6
    539200     18028.7
    539240     18030.1
    539280     18031.1
    539320     18032.1
    539360     18034.1
    539400     18035.2
    539440     18036.3
    539480     18038.3
    539520     18039.7
    539560     18041.1
    539600     18042.4
    539640     18043.8
    539680     18044.9
    539720     18045.7
    539760     18047.3
    539800     18049.2
    539840     18050.6
    539880     18051.7
    539920     18052.8
    539960     18054.6
    540000     18055.7
    540040       18057
    540080     18058.1
    540120       18059
    540160       18061
    540200     18062.1
    540240     18063.3
    540280     18065.3
    540320     18066.7
    540360       18068
    540400     18069.4
    540440     18070.8
    540480     18071.9
    540520     18072.7
    540560     18074.2
    540600     18076.2
    540640     18077.5
    540680     18078.6
    540720     18079.8
    540760     18081.5
    540800     18082.7
    540840       18084
    540880     18085.1
    540920       18086
    540960       18088
    541000     18089.1
    541040     18090.2
    541080     18092.2
    541120     18093.7
    541160     18094.9
    541200     18096.4
    541240     18097.8
    541280     18098.9
    541320     18099.7
    541360     18101.1
    541400     18103.1
    541440     18104.5
    541480     18105.6
    541520     18106.8
    541560     18108.5
    541600     18109.6
    541640     18110.9
    541680       18112
    541720     18112.9
    541760     18114.9
    541800       18116
    541840     18117.2
    541880     18119.2
    541920     18120.7
    541960     18121.9
    542000     18123.4
    542040     18124.7
    542080     18125.9
    542120     18126.6
    542160     18128.1
    542200     18130.1
    542240     18131.5
    542280     18132.6
    542320     18133.7
    542360     18135.5
    542400     18136.6
    542440     18137.9
    542480       18139
    542520     18139.9
    542560     18141.9
    542600       18143
    542640     18144.1
    542680     18146.1
    542720     18147.6
    542760     18148.8
    542800     18150.3
    542840     18151.7
    542880     18152.9
    542920     18153.5
    542960     18155.1
    543000       18157
    543040     18158.5
    543080     18159.6
    543120     18160.7
    543160     18162.4
    543200     18163.6
    543240     18164.9
    543280       18166
    543320     18166.9
    543360     18168.9
    543400     18169.9
    543440     18171.1
    543480     18173.1
    543520     18174.6
    543560     18175.8
    543600     18177.3
    543640     18178.6
    543680     18179.9
    543720     18180.5
    543760       18182
    543800       18184
    543840     18185.5
    543880     18186.6
    543920     18187.7
    543960     18189.4
    544000     18190.5
    544040     18191.9
    544080       18193
    544120     18193.9
    544160     18195.9
    544200     18196.9
    544240     18198.1
    544280     18200.1
    544320     18201.6
    544360     18202.8
    544400     18204.3
    544440     18205.6
    544480     18206.8
    544520     18207.5
    544560       18209
    544600       18211
    544640     18212.4
    544680     18213.5
    544720     18214.7
    544760     18216.4
    544800     18217.5
    544840     18218.9
    544880     18219.9
    544920     18220.8
    544960     18222.8
    545000     18223.8
    545040       18225
    545080     18227.1
    545120     18228.6
    545160     18229.8
    545200     18231.2
    545240     18232.5
    545280     18233.8
    545320     18234.5
    545360     18235.9
    545400     18237.9
    545440     18239.4
    545480     18240.5
    545520     18241.6
    545560     18243.4
    545600     18244.5
    545640     18245.9
    545680     18246.9
    545720     18247.8
    545760     18249.8
    545800     18250.8
    545840       18252
    545880     18254.1
    545920     18255.6
    545960     18256.7
    546000     18258.2
    546040     18259.5
    546080     18260.8
    546120     18261.5
    546160     18262.9
    546200     18264.9
    546240     18266.3
    546280     18267.5
    546320     18268.6
    546360     18270.4
    546400     18271.4
    546440     18272.9
    546480     18273.8
    546520     18274.8
    546560     18276.8
    546600     18277.8
    546640       18279
    546680       18281
    546720     18282.6
    546760     18283.8
    546800     18285.2
    546840     18286.5
    546880     18287.8
    546920     18288.4
    546960     18289.9
    547000     18291.9
    547040     18293.3
    547080     18294.5
    547120     18295.7
    547160     18297.4
    547200     18298.4
    547240     18299.9
    547280     18300.8
    547320     18301.8
    547360     18303.8
    547400     18304.8
    547440       18306
    547480       18308
    547520     18309.5
    547560     18310.7
    547600     18312.1
    547640     18313.4
    547680     18314.7
    547720     18315.4
    547760     18316.9
    547800     18318.8
    547840     18320.3
    547880     18321.4
    547920     18322.6
    547960     18324.3
    548000     18325.3
    548040     18326.8
    548080     18327.8
    548120     18328.7
    548160     18330.8
    548200     18331.7
    548240     18332.9
    548280     18334.9
    548320     18336.5
    548360     18337.7
    548400       18339
    548440     18340.3
    548480     18341.7
    548520     18342.4
    548560     18343.8
    548600     18345.8
    548640     18347.2
    548680     18348.3
    548720     18349.6
    548760     18351.3
    548800     18352.3
    548840     18353.8
    548880     18354.7
    548920     18355.7
    548960     18357.8
    549000     18358.7
    549040     18359.9
    549080     18361.9
    549120     18363.4
    549160     18364.6
    549200       18366
    549240     18367.3
    549280     18368.6
    549320     18369.3
    549360     18370.7
    549400     18372.7
    549440     18374.1
    549480     18375.3
    549520     18376.5
    549560     18378.2
    549600     18379.2
    549640     18380.7
    549680     18381.6
    549720     18382.6
    549760     18384.7
    549800     18385.6
    549840     18386.8
    549880     18388.8
    549920     18390.3
    549960     18391.5
    550000     18392.9
    550040     18394.2
    550080     18395.5
    550120     18396.2
    550160     18397.6
    550200     18399.6
    550240       18401
    550280     18402.2
    550320     18403.4
    550360     18405.1
    550400     18406.1
    550440     18407.6
    550480     18408.5
    550520     18409.4
    550560     18411.6
    550600     18412.5
    550640     18413.7
    550680     18415.7
    550720     18417.2
    550760     18418.4
    550800     18419.8
    550840     18421.1
    550880     18422.4
    550920     18423.1
    550960     18424.5
    551000     18426.5
    551040     18427.9
    551080     18429.1
    551120     18430.3
    551160       18432
    551200       18433
    551240     18434.6
    551280     18435.5
    551320     18436.4
    551360     18438.5
    551400     18439.4
    551440     18440.5
    551480     18442.5
    551520     18444.1
    551560     18445.3
    551600     18446.7
    551640       18448
    551680     18449.4
    551720       18450
    551760     18451.4
    551800     18453.4
    551840     18454.8
    551880       18456
    551920     18457.2
    551960     18458.9
    552000     18459.9
    552040     18461.4
    552080     18462.4
    552120     18463.2
    552160     18465.4
    552200     18466.3
    552240     18467.5
    552280     18469.4
    552320       18471
    552360     18472.2
    552400     18473.6
    552440       18475
    552480     18476.2
    552520     18476.9
    552560     18478.4
    552600     18480.3
    552640     18481.7
    552680     18482.9
    552720     18484.1
    552760     18485.9
    552800     18486.8
    552840     18488.3
    552880     18489.3
    552920     18490.1
    552960     18492.3
    553000     18493.2
    553040     18494.4
    553080     18496.3
    553120     18497.9
    553160     18499.1
    553200     18500.5
    553240     18501.9
    553280     18503.2
    553320     18503.8
    553360     18505.3
    553400     18507.2
    553440     18508.6
    553480     18509.8
    553520       18511
    553560     18512.8
    553600     18513.7
    553640     18515.2
    553680     18516.2
    553720       18517
    553760     18519.2
    553800     18520.1
    553840     18521.3
    553880     18523.2
    553920     18524.8
    553960       18526
    554000     18527.4
    554040     18528.8
    554080       18530
    554120     18530.6
    554160     18532.2
    554200     18534.1
    554240     18535.6
    554280     18536.8
    554320     18537.9
    554360     18539.7
    554400     18540.6
    554440     18542.1
    554480     18543.1
    554520     18543.9
    554560     18546.1
    554600       18547
    554640     18548.2
    554680     18550.2
    554720     18551.7
    554760     18552.9
    554800     18554.3
    554840     18555.6
    554880     18556.9
    554920     18557.5
    554960     18559.1
    555000     18560.9
    555040     18562.4
    555080     18563.7
    555120     18564.7
    555160     18566.5
    555200     18567.6
    555240       18569
    555280       18570
    555320     18570.7
    555360       18573
    555400     18573.9
    555440     18575.1
    555480       18577
    555520     18578.6
    555560     18579.8
    555600     18581.2
    555640     18582.5
    555680     18583.8
    555720     18584.4
    555760       18586
    555800     18587.8
    555840     18589.3
    555880     18590.5
    555920     18591.6
    555960     18593.4
    556000     18594.4
    556040     18595.8
    556080     18596.8
    556120     18597.6
    556160     18599.8
    556200     18600.8
    556240     18601.9
    556280     18603.9
    556320     18605.5
    556360     18606.7
    556400     18608.1
    556440     18609.4
    556480     18610.7
    556520     18611.3
    556560     18612.9
    556600     18614.7
    556640     18616.2
    556680     18617.4
    556720     18618.5
    556760     18620.3
    556800     18621.2
    556840     18622.7
    556880     18623.8
    556920     18624.4
    556960     18626.8
    557000     18627.6
    557040     18628.8
    557080     18630.8
    557120     18632.3
    557160     18633.6
    557200     18634.9
    557240     18636.3
    557280     18637.6
    557320     18638.2
    557360     18639.7
    557400     18641.6
    557440       18643
    557480     18644.3
    557520     18645.3
    557560     18647.1
    557600     18648.1
    557640     18649.6
    557680     18650.7
    557720     18651.3
    557760     18653.6
    557800     18654.6
    557840     18655.6
    557880     18657.7
    557920     18659.3
    557960     18660.5
    558000     18661.8
    558040     18663.2
    558080     18664.5
    558120     18665.1
    558160     18666.6
    558200     18668.5
    558240     18669.9
    558280     18671.2
    558320     18672.2
    558360       18674
    558400       18675
    558440     18676.5
    558480     18677.6
    558520     18678.3
    558560     18680.6
    558600     18681.5
    558640     18682.5
    558680     18684.7
    558720     18686.1
    558760     18687.4
    558800     18688.7
    558840       18690
    558880     18691.4
    558920       18692
    558960     18693.5
    559000     18695.5
    559040     18696.8
    559080     18698.1
    559120     18699.2
    559160       18701
    559200     18701.9
    559240     18703.5
    559280     18704.5
    559320     18705.2
    559360     18707.5
    559400     18708.4
    559440     18709.5
    559480     18711.6
    559520     18713.1
    559560     18714.4
    559600     18715.7
    559640       18717
    559680     18718.4
    559720       18719
    559760     18720.5
    559800     18722.5
    559840     18723.7
    559880     18725.1
    559920     18726.2
    559960       18728
    560000     18728.9
    560040     18730.5
    560080     18731.5
    560120     18732.2
    560160     18734.5
    560200     18735.4
    560240     18736.5
    560280     18738.6
    560320     18740.1
    560360     18741.4
    560400     18742.7
    560440       18744
    560480     18745.3
    560520     18746.1
    560560     18747.5
    560600     18749.5
    560640     18750.7
    560680     18752.1
    560720     18753.1
    560760       18755
    560800     18755.9
    560840     18757.5
    560880     18758.5
    560920     18759.2
    560960     18761.5
    561000     18762.4
    561040     18763.5
    561080     18765.7
    561120     18767.1
    561160     18768.4
    561200     18769.7
    561240     18770.9
    561280     18772.3
    561320     18773.1
    561360     18774.5
    561400     18776.5
    561440     18777.7
    561480     18779.1
    561520     18780.1
    561560       18782
    561600     18782.9
    561640     18784.5
    561680     18785.5
    561720     18786.2
    561760     18788.5
    561800     18789.3
    561840     18790.6
    561880     18792.7
    561920     18794.1
    561960     18795.4
    562000     18796.6
    562040       18798
    562080     18799.4
    562120     18800.1
    562160     18801.5
    562200     18803.5
    562240     18804.7
    562280     18806.1
    562320     18807.1
    562360       18809
    562400     18809.8
    562440     18811.5
    562480     18812.5
    562520     18813.3
    562560     18815.5
    562600     18816.3
    562640     18817.6
    562680     18819.7
    562720     18821.1
    562760     18822.4
    562800     18823.6
    562840       18825
    562880     18826.4
    562920     18827.1
    562960     18828.5
    563000     18830.5
    563040     18831.7
    563080     18833.1
    563120     18834.1
    563160       18836
    563200     18836.9
    563240     18838.5
    563280     18839.5
    563320     18840.3
    563360     18842.5
    563400     18843.4
    563440     18844.6
    563480     18846.7
    563520     18848.2
    563560     18849.4
    563600     18850.7
    563640       18852
    563680     18853.4
    563720     18854.1
    563760     18855.6
    563800     18857.5
    563840     18858.7
    563880     18860.2
    563920     18861.2
    563960       18863
    564000     18863.9
    564040     18865.5
    564080     18866.5
    564120     18867.4
    564160     18869.6
    564200     18870.4
    564240     18871.7
    564280     18873.7
    564320     18875.2
    564360     18876.5
    564400     18877.8
    564440     18879.1
    564480     18880.5
    564520     18881.1
    564560     18882.7
    564600     18884.6
    564640     18885.8
    564680     18887.2
    564720     18888.2
    564760     18890.1
    564800       18891
    564840     18892.6
    564880     18893.6
    564920     18894.4
    564960     18896.6
    565000     18897.5
    565040     18898.7
    565080     18900.8
    565120     18902.2
    565160     18903.5
    565200     18904.8
    565240     18906.1
    565280     18907.5
    565320     18908.2
    565360     18909.7
    565400     18911.6
    565440     18912.8
    565480     18914.2
    565520     18915.2
    565560     18917.1
    565600       18918
    565640     18919.6
    565680     18920.5
    565720     18921.4
    565760     18923.7
    565800     18924.5
    565840     18925.7
    565880     18927.8
    565920     18929.3
    565960     18930.5
    566000     18931.9
    566040     18933.1
    566080     18934.5
    566120     18935.2
    566160     18936.7
    566200     18938.6
    566240     18939.8
    566280     18941.3
    566320     18942.3
    566360     18944.1
    566400       18945
    566440     18946.6
    566480     18947.6
    566520     18948.4
    566560     18950.7
    566600     18951.5
    566640     18952.8
    566680     18954.9
    566720     18956.3
    566760     18957.6
    566800     18958.9
    566840     18960.1
    566880     18961.5
    566920     18962.2
    566960     18963.8
    567000     18965.7
    567040     18966.8
    567080     18968.3
    567120     18969.3
    567160     18971.1
    567200       18972
    567240     18973.7
    567280     18974.5
    567320     18975.5
    567360     18977.7
    567400     18978.6
    567440     18979.8
    567480     18981.9
    567520     18983.3
    567560     18984.6
    567600     18985.9
    567640     18987.2
    567680     18988.6
    567720     18989.3
    567760     18990.8
    567800     18992.7
    567840     18993.9
    567880     18995.4
    567920     18996.4
    567960     18998.1
    568000       18999
    568040     19000.7
    568080     19001.6
    568120     19002.5
    568160     19004.8
    568200     19005.6
    568240     19006.9
    568280     19008.9
    568320     19010.3
    568360     19011.6
    568400       19013
    568440     19014.2
    568480     19015.6
    568520     19016.3
    568560     19017.8
    568600     19019.7
    568640     19020.9
    568680     19022.4
    568720     19023.3
    568760     19025.1
    568800     19026.1
    568840     19027.7
    568880     19028.5
    568920     19029.5
    568960     19031.8
    569000     19032.6
    569040     19033.9
    569080     19035.9
    569120     19037.4
    569160     19038.7
    569200       19040
    569240     19041.3
    569280     19042.7
    569320     19043.3
    569360     19044.9
    569400     19046.8
    569440     19047.9
    569480     19049.4
    569520     19050.4
    569560     19052.1
    569600     19053.1
    569640     19054.8
    569680     19055.6
    569720     19056.6
    569760     19058.9
    569800     19059.6
    569840       19061
    569880       19063
    569920     19064.5
    569960     19065.7
    570000       19067
    570040     19068.3
    570080     19069.8
    570120     19070.4
    570160       19072
    570200     19073.9
    570240       19075
    570280     19076.4
    570320     19077.4
    570360     19079.2
    570400     19080.2
    570440     19081.9
    570480     19082.7
    570520     19083.7
    570560     19085.9
    570600     19086.7
    570640     19088.1
    570680     19090.1
    570720     19091.5
    570760     19092.8
    570800     19094.1
    570840     19095.4
    570880     19096.9
    570920     19097.5
    570960       19099
    571000     19100.9
    571040     19102.1
    571080     19103.5
    571120     19104.5
    571160     19106.3
    571200     19107.3
    571240     19108.9
    571280     19109.7
    571320     19110.8
    571360       19113
    571400     19113.8
    571440     19115.1
    571480     19117.2
    571520     19118.6
    571560     19119.9
    571600     19121.2
    571640     19122.4
    571680     19123.9
    571720     19124.5
    571760     19126.1
    571800       19128
    571840     19129.1
    571880     19130.6
    571920     19131.6
    571960     19133.3
    572000     19134.4
    572040       19136
    572080     19136.8
    572120     19137.9
    572160     19140.1
    572200     19140.9
    572240     19142.2
    572280     19144.3
    572320     19145.7
    572360       19147
    572400     19148.3
    572440     19149.5
    572480       19151
    572520     19151.6
    572560     19153.1
    572600     19155.1
    572640     19156.2
    572680     19157.7
    572720     19158.7
    572760     19160.4
    572800     19161.5
    572840     19163.1
    572880     19163.9
    572920     19164.9
    572960     19167.2
    573000     19167.9
    573040     19169.2
    573080     19171.3
    573120     19172.8
    573160       19174
    573200     19175.3
    573240     19176.5
    573280     19178.1
    573320     19178.7
    573360     19180.2
    573400     19182.1
    573440     19183.3
    573480     19184.7
    573520     19185.8
    573560     19187.5
    573600     19188.5
    573640     19190.1
    573680       19191
    573720     19191.9
    573760     19194.2
    573800       19195
    573840     19196.2
    573880     19198.4
    573920     19199.8
    573960     19201.1
    574000     19202.3
    574040     19203.6
    574080     19205.1
    574120     19205.7
    574160     19207.2
    574200     19209.2
    574240     19210.3
    574280     19211.8
    574320     19212.8
    574360     19214.5
    574400     19215.6
    574440     19217.2
    574480       19218
    574520       19219
    574560     19221.3
    574600     19222.1
    574640     19223.3
    574680     19225.5
    574720     19226.8
    574760     19228.2
    574800     19229.4
    574840     19230.6
    574880     19232.2
    574920     19232.8
    574960     19234.3
    575000     19236.3
    575040     19237.4
    575080     19238.9
    575120     19239.9
    575160     19241.6
    575200     19242.6
    575240     19244.2
    575280       19245
    575320       19246
    575360     19248.3
    575400     19249.1
    575440     19250.3
    575480     19252.4
    575520     19253.9
    575560     19255.2
    575600     19256.4
    575640     19257.6
    575680     19259.2
    575720     19259.8
    575760     19261.2
    575800     19263.3
    575840     19264.5
    575880     19265.9
    575920     19266.9
    575960     19268.6
    576000     19269.7
    576040     19271.2
    576080       19272
    576120       19273
    576160     19275.3
    576200     19276.1
    576240     19277.3
    576280     19279.4
    576320     19280.8
    576360     19282.2
    576400     19283.4
    576440     19284.6
    576480     19286.2
    576520     19286.8
    576560     19288.2
    576600     19290.2
    576640     19291.4
    576680     19292.9
    576720     19293.9
    576760     19295.6
    576800     19296.6
    576840     19298.1
    576880       19299
    576920       19300
    576960     19302.2
    577000     19303.1
    577040     19304.3
    577080     19306.4
    577120     19307.8
    577160     19309.2
    577200     19310.4
    577240     19311.6
    577280     19313.1
    577320     19313.8
    577360     19315.2
    577400     19317.3
    577440     19318.4
    577480     19319.9
    577520     19320.9
    577560     19322.6
    577600     19323.7
    577640     19325.1
    577680       19326
    577720     19326.9
    577760     19329.2
    577800     19330.1
    577840     19331.3
    577880     19333.4
    577920     19334.9
    577960     19336.2
    578000     19337.4
    578040     19338.6
    578080     19340.2
    578120     19340.7
    578160     19342.1
    578200     19344.2
    578240     19345.4
    578280     19346.8
    578320     19347.9
    578360     19349.6
    578400     19350.6
    578440       19352
    578480       19353
    578520     19353.9
    578560     19356.2
    578600       19357
    578640     19358.2
    578680     19360.4
    578720     19361.8
    578760     19363.2
    578800     19364.3
    578840     19365.5
    578880     19367.1
    578920     19367.6
    578960     19369.1
    579000     19371.1
    579040     19372.4
    579080     19373.7
    579120     19374.8
    579160     19376.5
    579200     19377.6
    579240       19379
    579280     19379.9
    579320     19380.8
    579360     19383.1
    579400     19383.9
    579440     19385.2
    579480     19387.2
    579520     19388.7
    579560       19390
    579600     19391.3
    579640     19392.5
    579680       19394
    579720     19394.6
    579760       19396
    579800     19398.1
    579840     19399.3
    579880     19400.6
    579920     19401.8
    579960     19403.4
    580000     19404.5
    580040     19405.9
    580080     19406.9
    580120     19407.8
    580160     19410.1
    580200     19410.8
    580240     19412.1
    580280     19414.1
    580320     19415.6
    580360       19417
    580400     19418.2
    580440     19419.3
    580480       19421
    580520     19421.5
    580560     19422.9
    580600     19425.1
    580640     19426.3
    580680     19427.5
    580720     19428.7
    580760     19430.3
    580800     19431.4
    580840     19432.9
    580880     19433.8
    580920     19434.8
    580960       19437
    581000     19437.7
    581040     19439.1
    581080       19441
    581120     19442.6
    581160     19443.9
    581200     19445.1
    581240     19446.3
    581280     19447.8
    581320     19448.4
    581360     19449.9
    581400     19451.9
    581440     19453.2
    581480     19454.5
    581520     19455.6
    581560     19457.2
    581600     19458.3
    581640     19459.8
    581680     19460.7
    581720     19461.6
    581760     19463.9
    581800     19464.7
    581840       19466
    581880       19468
    581920     19469.5
    581960     19470.7
    582000       19472
    582040     19473.2
    582080     19474.7
    582120     19475.4
    582160     19476.8
    582200     19478.8
    582240     19480.1
    582280     19481.4
    582320     19482.5
    582360     19484.1
    582400     19485.3
    582440     19486.7
    582480     19487.7
    582520     19488.5
    582560     19490.8
    582600     19491.6
    582640     19492.9
    582680     19494.9
    582720     19496.4
    582760     19497.6
    582800       19499
    582840     19500.1
    582880     19501.6
    582920     19502.2
    582960     19503.7
    583000     19505.7
    583040       19507
    583080     19508.3
    583120     19509.4
    583160       19511
    583200     19512.2
    583240     19513.7
    583280     19514.6
    583320     19515.4
    583360     19517.7
    583400     19518.5
    583440     19519.8
    583480     19521.8
    583520     19523.4
    583560     19524.6
    583600     19525.9
    583640     19527.1
    583680     19528.5
    583720     19529.1
    583760     19530.6
    583800     19532.7
    583840       19534
    583880     19535.2
    583920     19536.3
    583960     19537.9
    584000     19539.2
    584040     19540.7
    584080     19541.6
    584120     19542.3
    584160     19544.6
    584200     19545.4
    584240     19546.7
    584280     19548.7
    584320     19550.3
    584360     19551.5
    584400     19552.8
    584440     19553.9
    584480     19555.4
    584520       19556
    584560     19557.5
    584600     19559.6
    584640     19560.8
    584680     19562.1
    584720     19563.2
    584760     19564.8
    584800       19566
    584840     19567.6
    584880     19568.5
    584920     19569.2
    584960     19571.5
    585000     19572.3
    585040     19573.6
    585080     19575.6
    585120     19577.2
    585160     19578.4
    585200     19579.7
    585240     19580.8
    585280     19582.4
    585320     19582.9
    585360     19584.3
    585400     19586.5
    585440     19587.7
    585480       19589
    585520     19590.1
    585560     19591.8
    585600       19593
    585640     19594.5
    585680     19595.4
    585720     19596.1
    585760     19598.4
    585800     19599.2
    585840     19600.5
    585880     19602.5
    585920     19604.1
    585960     19605.3
    586000     19606.6
    586040     19607.8
    586080     19609.3
    586120     19609.9
    586160     19611.3
    586200     19613.4
    586240     19614.7
    586280       19616
    586320       19617
    586360     19618.7
    586400     19619.9
    586440     19621.4
    586480     19622.3
    586520     19623.1
    586560     19625.3
    586600     19626.2
    586640     19627.5
    586680     19629.5
    586720     19631.1
    586760     19632.3
    586800     19633.6
    586840     19634.8
    586880     19636.2
    586920     19636.8
    586960     19638.2
    587000     19640.3
    587040     19641.6
    587080     19642.9
    587120     19643.9
    587160     19645.6
    587200     19646.9
    587240     19648.4
    587280     19649.3
    587320       19650
    587360     19652.3
    587400     19653.1
    587440     19654.4
    587480     19656.4
    587520       19658
    587560     19659.2
    587600     19660.5
    587640     19661.7
    587680     19663.2
    587720     19663.8
    587760     19665.2
    587800     19667.3
    587840     19668.6
    587880     19669.8
    587920     19670.9
    587960     19672.6
    588000     19673.8
    588040     19675.3
    588080     19676.2
    588120       19677
    588160     19679.2
    588200     19680.1
    588240     19681.3
    588280     19683.4
    588320       19685
    588360     19686.1
    588400     19687.4
    588440     19688.6
    588480     19690.1
    588520     19690.7
    588560     19692.1
    588600     19694.2
    588640     19695.5
    588680     19696.7
    588720     19697.8
    588760     19699.5
    588800     19700.8
    588840     19702.3
    588880     19703.1
    588920       19704
    588960     19706.2
    589000       19707
    589040     19708.3
    589080     19710.3
    589120     19711.9
    589160     19713.1
    589200     19714.4
    589240     19715.6
    589280     19717.1
    589320     19717.7
    589360     19719.1
    589400     19721.2
    589440     19722.5
    589480     19723.7
    589520     19724.8
    589560     19726.4
    589600     19727.7
    589640     19729.3
    589680     19730.1
    589720       19731
    589760     19733.1
    589800       19734
    589840     19735.3
    589880     19737.3
    589920     19738.9
    589960       19740
    590000     19741.4
    590040     19742.6
    590080     19744.1
    590120     19744.7
    590160     19746.1
    590200     19748.2
    590240     19749.5
    590280     19750.7
    590320     19751.8
    590360     19753.4
    590400     19754.7
    590440     19756.3
    590480     19757.1
    590520       19758
    590560     19760.1
    590600       19761
    590640     19762.3
    590680     19764.3
    590720     19765.9
    590760       19767
    590800     19768.4
    590840     19769.6
    590880     19771.1
    590920     19771.7
    590960     19773.1
    591000     19775.2
    591040     19776.4
    591080     19777.7
    591120     19778.8
    591160     19780.3
    591200     19781.8
    591240     19783.2
    591280     19784.1
    591320       19785
    591360     19787.1
    591400       19788
    591440     19789.3
    591480     19791.3
    591520     19792.8
    591560       19794
    591600     19795.3
    591640     19796.5
    591680       19798
    591720     19798.6
    591760       19800
    591800     19802.1
    591840     19803.4
    591880     19804.7
    591920     19805.7
    591960     19807.3
    592000     19808.7
    592040     19810.2
    592080     19810.9
    592120     19811.9
    592160     19814.1
    592200     19814.9
    592240     19816.3
    592280     19818.3
    592320     19819.8
    592360     19820.9
    592400     19822.2
    592440     19823.4
    592480     19824.9
    592520     19825.5
    592560       19827
    592600       19829
    592640     19830.3
    592680     19831.6
    592720     19832.6
    592760     19834.2
    592800     19835.6
    592840     19837.1
    592880     19837.9
    592920     19838.8
    592960       19841
    593000     19841.9
    593040     19843.2
    593080     19845.2
    593120     19846.7
    593160     19847.9
    593200     19849.2
    593240     19850.4
    593280     19851.9
    593320     19852.5
    593360       19854
    593400       19856
    593440     19857.3
    593480     19858.6
    593520     19859.6
    593560     19861.2
    593600     19862.6
    593640     19864.1
    593680     19864.9
    593720     19865.8
    593760       19868
    593800     19868.9
    593840     19870.2
    593880     19872.2
    593920     19873.7
    593960     19874.9
    594000     19876.2
    594040     19877.4
    594080     19878.9
    594120     19879.5
    594160       19881
    594200       19883
    594240     19884.3
    594280     19885.6
    594320     19886.6
    594360     19888.2
    594400     19889.6
    594440     19891.1
    594480     19891.9
    594520     19892.8
    594560       19895
    594600     19895.9
    594640     19897.2
    594680     19899.3
    594720     19900.7
    594760     19901.9
    594800     19903.2
    594840     19904.4
    594880     19905.9
    594920     19906.5
    594960     19908.1
    595000     19910.1
    595040     19911.3
    595080     19912.6
    595120     19913.7
    595160     19915.2
    595200     19916.6
    595240     19918.1
    595280     19918.9
    595320     19919.7
    595360     19922.1
    595400     19922.9
    595440     19924.2
    595480     19926.2
    595520     19927.7
    595560     19928.9
    595600     19930.2
    595640     19931.4
    595680     19932.8
    595720     19933.5
    595760       19935
    595800     19937.1
    595840     19938.3
    595880     19939.5
    595920     19940.6
    595960     19942.2
    596000     19943.6
    596040     19945.1
    596080     19945.9
    596120     19946.7
    596160       19949
    596200     19949.8
    596240     19951.1
    596280     19953.2
    596320     19954.7
    596360     19955.9
    596400     19957.2
    596440     19958.3
    596480     19959.8
    596520     19960.5
    596560     19961.9
    596600       19964
    596640     19965.2
    596680     19966.5
    596720     19967.6
    596760     19969.2
    596800     19970.6
    596840     19972.1
    596880     19972.9
    596920     19973.7
    596960       19976
    597000     19976.9
    597040     19978.1
    597080     19980.2
    597120     19981.6
    597160     19982.8
    597200     19984.2
    597240     19985.3
    597280     19986.7
    597320     19987.5
    597360     19988.9
    597400       19991
    597440     19992.2
    597480     19993.5
    597520     19994.5
    597560     19996.1
    597600     19997.5
    597640       19999
    597680     19999.8
    597720     20000.7
    597760     20002.9
    597800     20003.9
    597840     20005.1
    597880     20007.2
    597920     20008.6
    597960     20009.8
    598000     20011.1
    598040     20012.3
    598080     20013.7
    598120     20014.4
    598160     20015.8
    598200     20017.9
    598240     20019.2
    598280     20020.5
    598320     20021.4
    598360     20023.1
    598400     20024.4
    598440       20026
    598480     20026.8
    598520     20027.7
    598560     20029.9
    598600     20030.8
    598640       20032
    598680     20034.2
    598720     20035.6
    598760     20036.8
    598800       20038
    598840     20039.2
    598880     20040.7
    598920     20041.5
    598960     20042.8
    599000       20045
    599040     20046.1
    599080     20047.4
    599120     20048.4
    599160       20050
    599200     20051.4
    599240       20053
    599280     20053.8
    599320     20054.7
    599360     20056.9
    599400     20057.8
    599440     20059.1
    599480     20061.1
    599520     20062.6
    599560     20063.8
    599600       20065
    599640     20066.2
    599680     20067.7
    599720     20068.4
    599760     20069.8
    599800       20072
    599840     20073.1
    599880     20074.4
    599920     20075.4
    599960       20077
    600000     20078.4
    600040       20080
    600080     20080.8
    600120     20081.7
    600160     20083.9
    600200     20084.8
    600240       20086
    600280     20088.1
    600320     20089.6
    600360     20090.8
    600400       20092
    600440     20093.2
    600480     20094.7
    600520     20095.4
    600560     20096.9
    600600       20099
    600640     20100.1
    600680     20101.4
    600720     20102.4
    600760       20104
    600800     20105.4
    600840       20107
    600880     20107.8
    600920     20108.6
    600960     20110.9
    601000     20111.8
    601040       20113
    601080     20115.1
    601120     20116.6
    601160     20117.7
    601200     20118.9
    601240     20120.2
    601280     20121.7
    601320     20122.4
    601360     20123.8
    601400     20125.9
    601440     20127.1
    601480     20128.4
    601520     20129.4
    601560     20130.9
    601600     20132.4
    601640     20133.9
    601680     20134.7
    601720     20135.6
    601760     20137.9
    601800     20138.7
    601840     20139.9
    601880     20142.1
    601920     20143.6
    601960     20144.7
    602000     20145.9
    602040     20147.1
    602080     20148.7
    602120     20149.4
    602160     20150.8
    602200     20152.9
    602240       20154
    602280     20155.4
    602320     20156.4
    602360     20157.9
    602400     20159.3
    602440     20160.9
    602480     20161.7
    602520     20162.6
    602560     20164.8
    602600     20165.7
    602640     20166.9
    602680     20169.1
    602720     20170.5
    602760     20171.7
    602800     20172.8
    602840     20174.1
    602880     20175.6
    602920     20176.4
    602960     20177.7
    603000     20179.8
    603040       20181
    603080     20182.3
    603120     20183.3
    603160     20184.8
    603200     20186.3
    603240     20187.9
    603280     20188.7
    603320     20189.6
    603360     20191.9
    603400     20192.7
    603440     20193.9
    603480     20196.1
    603520     20197.5
    603560     20198.6
    603600     20199.8
    603640     20201.1
    603680     20202.6
    603720     20203.4
    603760     20204.7
    603800     20206.8
    603840       20208
    603880     20209.3
    603920     20210.3
    603960     20211.8
    604000     20213.3
    604040     20214.9
    604080     20215.7
    604120     20216.6
    604160     20218.9
    604200     20219.7
    604240     20220.9
    604280     20223.1
    604320     20224.5
    604360     20225.6
    604400     20226.8
    604440     20228.1
    604480     20229.7
    604520     20230.4
    604560     20231.8
    604600     20233.8
    604640       20235
    604680     20236.3
    604720     20237.3
    604760     20238.9
    604800     20240.3
    604840       20242
    604880     20242.7
    604920     20243.7
    604960     20245.9
    605000     20246.8
    605040     20247.9
    605080     20250.2
    605120     20251.5
    605160     20252.7
    605200     20253.8
    605240     20255.2
    605280     20256.8
    605320     20257.5
    605360     20258.9
    605400     20260.9
    605440     20262.1
    605480     20263.4
    605520     20264.4
    605560     20265.9
    605600     20267.4
    605640     20269.1
    605680     20269.8
    605720     20270.7
    605760       20273
    605800     20273.9
    605840     20274.9
    605880     20277.2
    605920     20278.6
    605960     20279.7
    606000       20281
    606040     20282.2
    606080     20283.8
    606120     20284.6
    606160     20285.9
    606200     20287.9
    606240     20289.1
    606280     20290.4
    606320     20291.5
    606360       20293
    606400     20294.5
    606440     20296.2
    606480     20296.9
    606520     20297.8
    606560     20300.1
    606600     20300.9
    606640       20302
    606680     20304.3
    606720     20305.6
    606760     20306.8
    606800       20308
    606840     20309.3
    606880     20310.9
    606920     20311.7
    606960       20313
    607000     20314.9
    607040     20316.2
    607080     20317.5
    607120     20318.6
    607160     20320.1
    607200     20321.5
    607240     20323.2
    607280     20323.9
    607320     20324.9
    607360     20327.2
    607400     20327.9
    607440     20329.1
    607480     20331.3
    607520     20332.7
    607560     20333.8
    607600     20335.1
    607640     20336.4
    607680       20338
    607720     20338.7
    607760     20340.1
    607800       20342
    607840     20343.3
    607880     20344.5
    607920     20345.7
    607960     20347.1
    608000     20348.6
    608040     20350.3
    608080       20351
    608120       20352
    608160     20354.2
    608200       20355
    608240     20356.2
    608280     20358.4
    608320     20359.7
    608360     20360.9
    608400     20362.2
    608440     20363.5
    608480     20365.1
    608520     20365.8
    608560     20367.2
    608600     20369.1
    608640     20370.4
    608680     20371.6
    608720     20372.7
    608760     20374.2
    608800     20375.7
    608840     20377.4
    608880       20378
    608920     20379.1
    608960     20381.3
    609000       20382
    609040     20383.2
    609080     20385.4
    609120     20386.8
    609160       20388
    609200     20389.2
    609240     20390.5
    609280     20392.1
    609320     20392.8
    609360     20394.2
    609400     20396.1
    609440     20397.4
    609480     20398.5
    609520     20399.7
    609560     20401.2
    609600     20402.7
    609640     20404.4
    609680       20405
    609720     20406.1
    609760     20408.3
    609800       20409
    609840     20410.2
    609880     20412.4
    609920     20413.8
    609960       20415
    610000     20416.2
    610040     20417.5
    610080     20419.1
    610120     20419.8
    610160     20421.2
    610200     20423.1
    610240     20424.4
    610280     20425.6
    610320     20426.7
    610360     20428.3
    610400     20429.7
    610440     20431.5
    610480       20432
    610520     20433.1
    610560     20435.3
    610600     20436.1
    610640     20437.2
    610680     20439.5
    610720     20440.8
    610760       20442
    610800     20443.2
    610840     20444.5
    610880     20446.1
    610920     20446.9
    610960     20448.2
    611000     20450.1
    611040     20451.4
    611080     20452.6
    611120     20453.7
    611160     20455.3
    611200     20456.8
    611240     20458.5
    611280       20459
    611320     20460.1
    611360     20462.4
    611400     20463.1
    611440     20464.1
    611480     20466.5
    611520     20467.8
    611560       20469
    611600     20470.2
    611640     20471.5
    611680     20473.1
    611720     20473.8
    611760     20475.3
    611800     20477.2
    611840     20478.5
    611880     20479.6
    611920     20480.7
    611960     20482.3
    612000     20483.7
    612040     20485.5
    612080       20486
    612120     20487.1
    612160     20489.4
    612200     20490.1
    612240     20491.2
    612280     20493.5
    612320     20494.8
    612360     20496.1
    612400     20497.2
    612440     20498.6
    612480     20500.1
    612520     20500.9
    612560     20502.3
    612600     20504.3
    612640     20505.5
    612680     20506.6
    612720     20507.8
    612760     20509.3
    612800     20510.8
    612840     20512.5
    612880       20513
    612920     20514.1
    612960     20516.5
    613000     20517.1
    613040     20518.2
    613080     20520.5
    613120     20521.9
    613160       20523
    613200     20524.2
    613240     20525.6
    613280     20527.2
    613320     20527.9
    613360     20529.3
    613400     20531.2
    613440     20532.5
    613480     20533.7
    613520     20534.8
    613560     20536.4
    613600     20537.8
    613640     20539.5
    613680       20540
    613720     20541.1
    613760     20543.4
    613800     20544.1
    613840     20545.2
    613880     20547.6
    613920     20548.8
    613960       20550
    614000     20551.2
    614040     20552.6
    614080     20554.2
    614120     20554.9
    614160     20556.3
    614200     20558.2
    614240     20559.5
    614280     20560.6
    614320     20561.8
    614360     20563.4
    614400     20564.8
    614440     20566.5
    614480       20567
    614520     20568.1
    614560     20570.5
    614600     20571.1
    614640     20572.2
    614680     20574.6
    614720     20575.8
    614760       20577
    614800     20578.2
    614840     20579.6
    614880     20581.2
    614920     20581.9
    614960     20583.3
    615000     20585.2
    615040     20586.4
    615080     20587.6
    615120     20588.8
    615160     20590.3
    615200     20591.8
    615240     20593.5
    615280       20594
    615320     20595.1
    615360     20597.4
    615400     20598.1
    615440     20599.2
    615480     20601.6
    615520     20602.8
    615560       20604
    615600     20605.2
    615640     20606.6
    615680     20608.2
    615720     20608.8
    615760     20610.3
    615800     20612.2
    615840     20613.4
    615880     20614.5
    615920     20615.7
    615960     20617.2
    616000     20618.7
    616040     20620.4
    616080     20620.9
    616120       20622
    616160     20624.3
    616200       20625
    616240     20626.1
    616280     20628.5
    616320     20629.8
    616360     20630.9
    616400     20632.1
    616440     20633.5
    616480     20635.1
    616520     20635.8
    616560     20637.2
    616600     20639.2
    616640     20640.3
    616680     20641.5
    616720     20642.7
    616760     20644.1
    616800     20645.7
    616840     20647.4
    616880     20647.9
    616920       20649
    616960     20651.3
    617000       20652
    617040       20653
    617080     20655.4
    617120     20656.8
    617160     20657.8
    617200       20659
    617240     20660.5
    617280     20662.1
    617320     20662.6
    617360     20664.2
    617400     20666.1
    617440     20667.3
    617480     20668.4
    617520     20669.7
    617560     20671.1
    617600     20672.6
    617640     20674.4
    617680     20674.8
    617720       20676
    617760     20678.3
    617800       20679
    617840       20680
    617880     20682.4
    617920     20683.7
    617960     20684.8
    618000       20686
    618040     20687.5
    618080       20689
    618120     20689.6
    618160     20691.2
    618200     20693.1
    618240     20694.3
    618280     20695.4
    618320     20696.6
    618360     20698.1
    618400     20699.7
    618440     20701.4
    618480     20701.8
    618520       20703
    618560     20705.3
    618600     20705.9
    618640       20707
    618680     20709.4
    618720     20710.7
    618760     20711.8
    618800       20713
    618840     20714.5
    618880       20716
    618920     20716.7
    618960     20718.2
    619000     20720.1
    619040     20721.3
    619080     20722.4
    619120     20723.7
    619160     20725.2
    619200     20726.7
    619240     20728.4
    619280     20728.9
    619320     20730.1
    619360     20732.2
    619400       20733
    619440       20734
    619480     20736.3
    619520     20737.7
    619560     20738.8
    619600       20740
    619640     20741.6
    619680       20743
    619720     20743.6
    619760     20745.2
    619800     20747.1
    619840     20748.3
    619880     20749.4
    619920     20750.7
    619960     20752.2
    620000     20753.8
    620040     20755.4
    620080     20755.9
    620120     20757.1
    620160     20759.3
    620200       20760
    620240     20761.1
    620280     20763.3
    620320     20764.6
    620360     20765.8
    620400     20767.1
    620440     20768.6
    620480       20770
    620520     20770.6
    620560     20772.2
    620600     20774.1
    620640     20775.3
    620680     20776.4
    620720     20777.7
    620760     20779.2
    620800     20780.8
    620840     20782.3
    620880     20782.9
    620920     20784.1
    620960     20786.3
    621000       20787
    621040       20788
    621080     20790.3
    621120     20791.6
    621160     20792.8
    621200     20794.1
    621240     20795.7
    621280       20797
    621320     20797.7
    621360     20799.2
    621400     20801.1
    621440     20802.3
    621480     20803.4
    621520     20804.6
    621560     20806.2
    621600     20807.7
    621640     20809.3
    621680     20809.9
    621720     20811.1
    621760     20813.2
    621800       20814
    621840     20815.1
    621880     20817.3
    621920     20818.6
    621960     20819.8
    622000       20821
    622040     20822.7
    622080       20824
    622120     20824.7
    622160     20826.2
    622200     20828.1
    622240     20829.3
    622280     20830.4
    622320     20831.6
    622360     20833.2
    622400     20834.7
    622440     20836.3
    622480     20836.9
    622520       20838
    622560     20840.3
    622600       20841
    622640     20842.1
    622680     20844.3
    622720     20845.6
    622760     20846.8
    622800     20848.1
    622840     20849.7
    622880       20851
    622920     20851.6
    622960     20853.2
    623000     20855.1
    623040     20856.3
    623080     20857.4
    623120     20858.6
    623160     20860.2
    623200     20861.7
    623240     20863.3
    623280     20863.9
    623320       20865
    623360     20867.2
    623400       20868
    623440       20869
    623480     20871.2
    623520     20872.6
    623560     20873.8
    623600       20875
    623640     20876.7
    623680       20878
    623720     20878.6
    623760     20880.2
    623800       20882
    623840     20883.3
    623880     20884.4
    623920     20885.6
    623960     20887.2
    624000     20888.7
    624040     20890.3
    624080     20890.8
    624120       20892
    624160     20894.2
    624200     20894.9
    624240       20896
    624280     20898.1
    624320     20899.5
    624360     20900.7
    624400       20902
    624440     20903.6
    624480     20904.9
    624520     20905.5
    624560     20907.1
    624600       20909
    624640     20910.2
    624680     20911.3
    624720     20912.5
    624760     20914.1
    624800     20915.7
    624840     20917.3
    624880     20917.8
    624920       20919
    624960     20921.2
    625000     20921.8
    625040       20923
    625080     20925.1
    625120     20926.5
    625160     20927.7
    625200     20928.9
    625240     20930.5
    625280     20931.9
    625320     20932.4
    625360       20934
    625400     20935.9
    625440     20937.1
    625480     20938.3
    625520     20939.5
    625560       20941
    625600     20942.6
    625640     20944.2
    625680     20944.7
    625720     20945.9
    625760     20948.1
    625800     20948.8
    625840       20950
    625880       20952
    625920     20953.4
    625960     20954.5
    626000     20955.9
    626040     20957.5
    626080     20958.8
    626120     20959.4
    626160     20960.9
    626200     20962.8
    626240     20964.1
    626280     20965.3
    626320     20966.4
    626360     20967.9
    626400     20969.5
    626440     20971.1
    626480     20971.6
    626520     20972.9
    626560     20975.1
    626600     20975.6
    626640     20976.9
    626680     20978.9
    626720     20980.3
    626760     20981.4
    626800     20982.9
    626840     20984.4
    626880     20985.8
    626920     20986.3
    626960     20987.9
    627000     20989.7
    627040       20991
    627080     20992.2
    627120     20993.4
    627160     20994.9
    627200     20996.5
    627240       20998
    627280     20998.6
    627320     20999.7
    627360     21001.9
    627400     21002.6
    627440     21003.8
    627480     21005.8
    627520     21007.2
    627560     21008.4
    627600     21009.8
    627640     21011.2
    627680     21012.7
    627720     21013.3
    627760     21014.8
    627800     21016.6
    627840     21017.8
    627880     21019.2
    627920     21020.3
    627960     21021.8
    628000     21023.4
    628040       21025
    628080     21025.4
    628120     21026.6
    628160     21028.8
    628200     21029.5
    628240     21030.6
    628280     21032.7
    628320     21034.1
    628360     21035.3
    628400     21036.7
    628440     21038.2
    628480     21039.6
    628520     21040.2
    628560     21041.7
    628600     21043.6
    628640     21044.7
    628680       21046
    628720     21047.2
    628760     21048.7
    628800     21050.3
    628840       21052
    628880     21052.4
    628920     21053.5
    628960     21055.7
    629000     21056.4
    629040     21057.4
    629080     21059.6
    629120       21061
    629160     21062.2
    629200     21063.6
    629240     21065.1
    629280     21066.5
    629320     21067.1
    629360     21068.6
    629400     21070.5
    629440     21071.6
    629480     21072.9
    629520       21074
    629560     21075.6
    629600     21077.1
    629640     21078.9
    629680     21079.2
    629720     21080.4
    629760     21082.6
    629800     21083.3
    629840     21084.3
    629880     21086.4
    629920     21087.8
    629960     21089.1
    630000     21090.5
    630040     21092.1
    630080     21093.4
    630120       21094
    630160     21095.4
    630200     21097.4
    630240     21098.5
    630280     21099.7
    630320       21101
    630360     21102.5
    630400       21104
    630440     21105.8
    630480     21106.2
    630520     21107.3
    630560     21109.5
    630600     21110.1
    630640     21111.2
    630680     21113.3
    630720     21114.7
    630760       21116
    630800     21117.3
    630840     21118.9
    630880     21120.3
    630920     21120.8
    630960     21122.3
    631000     21124.3
    631040     21125.4
    631080     21126.7
    631120     21127.9
    631160     21129.4
    631200       21131
    631240     21132.8
    631280     21133.2
    631320     21134.2
    631360     21136.4
    631400       21137
    631440     21138.2
    631480     21140.2
    631520     21141.6
    631560     21142.9
    631600     21144.3
    631640     21145.8
    631680     21147.2
    631720     21147.7
    631760     21149.2
    631800     21151.2
    631840     21152.4
    631880     21153.6
    631920     21154.8
    631960     21156.3
    632000     21157.9
    632040     21159.7
    632080     21160.1
    632120     21161.1
    632160     21163.3
    632200     21163.9
    632240     21165.1
    632280     21167.2
    632320     21168.5
    632360     21169.8
    632400     21171.2
    632440     21172.8
    632480     21174.1
    632520     21174.6
    632560     21176.1
    632600     21178.2
    632640     21179.3
    632680     21180.5
    632720     21181.7
    632760     21183.3
    632800     21184.8
    632840     21186.7
    632880     21187.1
    632920       21188
    632960     21190.2
    633000     21190.8
    633040     21192.1
    633080     21194.2
    633120     21195.5
    633160     21196.8
    633200     21198.1
    633240     21199.7
    633280     21201.1
    633320     21201.6
    633360     21203.1
    633400     21205.1
    633440     21206.3
    633480     21207.4
    633520     21208.7
    633560     21210.2
    633600     21211.7
    633640     21213.6
    633680       21214
    633720       21215
    633760     21217.2
    633800     21217.8
    633840       21219
    633880     21221.1
    633920     21222.4
    633960     21223.7
    634000       21225
    634040     21226.7
    634080       21228
    634120     21228.5
    634160     21230.1
    634200       21232
    634240     21233.2
    634280     21234.4
    634320     21235.7
    634360     21237.2
    634400     21238.7
    634440     21240.5
    634480       21241
    634520     21241.9
    634560     21244.1
    634600     21244.8
    634640       21246
    634680     21248.1
    634720     21249.3
    634760     21250.7
    634800       21252
    634840     21253.6
    634880       21255
    634920     21255.5
    634960       21257
    635000     21259.1
    635040     21260.2
    635080     21261.4
    635120     21262.6
    635160     21264.2
    635200     21265.7
    635240     21267.5
    635280     21267.9
    635320     21268.9
    635360       21271
    635400     21271.8
    635440     21272.9
    635480     21275.1
    635520     21276.3
    635560     21277.7
    635600     21278.9
    635640     21280.6
    635680       21282
    635720     21282.5
    635760       21284
    635800       21286
    635840     21287.2
    635880     21288.4
    635920     21289.6
    635960     21291.2
    636000     21292.7
    636040     21294.5
    636080     21294.9
    636120     21295.8
    636160       21298
    636200     21298.7
    636240     21299.9
    636280     21302.1
    636320     21303.3
    636360     21304.7
    636400     21305.9
    636440     21307.6
    636480     21308.9
    636520     21309.5
    636560       21311
    636600     21313.1
    636640     21314.2
    636680     21315.3
    636720     21316.6
    636760     21318.1
    636800     21319.7
    636840     21321.5
    636880     21321.9
    636920     21322.8
    636960       21325
    637000     21325.7
    637040     21326.9
    637080     21329.1
    637120     21330.3
    637160     21331.7
    637200     21332.9
    637240     21334.5
    637280     21335.9
    637320     21336.5
    637360     21337.9
    637400       21340
    637440     21341.2
    637480     21342.3
    637520     21343.5
    637560     21345.1
    637600     21346.7
    637640     21348.4
    637680     21348.8
    637720     21349.7
    637760     21351.9
    637800     21352.7
    637840     21353.9
    637880       21356
    637920     21357.2
    637960     21358.6
    638000     21359.9
    638040     21361.5
    638080     21362.9
    638120     21363.5
    638160     21364.9
    638200       21367
    638240     21368.2
    638280     21369.3
    638320     21370.5
    638360     21372.1
    638400     21373.7
    638440     21375.4
    638480     21375.7
    638520     21376.7
    638560     21378.9
    638600     21379.6
    638640     21380.9
    638680     21382.9
    638720     21384.2
    638760     21385.6
    638800     21386.9
    638840     21388.4
    638880     21389.9
    638920     21390.5
    638960     21391.9
    639000       21394
    639040     21395.1
    639080     21396.2
    639120     21397.4
    639160     21399.1
    639200     21400.6
    639240     21402.3
    639280     21402.7
    639320     21403.6
    639360     21405.8
    639400     21406.5
    639440     21407.8
    639480     21409.8
    639520       21411
    639560     21412.4
    639600     21413.7
    639640     21415.3
    639680     21416.7
    639720     21417.3
    639760     21418.7
    639800     21420.8
    639840       21422
    639880     21423.1
    639920     21424.3
    639960     21425.9
    640000     21427.4
    640040     21429.1
    640080     21429.5
    640120     21430.4
    640160     21432.7
    640200     21433.3
    640240     21434.6
    640280     21436.6
    640320     21437.9
    640360     21439.3
    640400     21440.5
    640440     21442.2
    640480     21443.6
    640520     21444.1
    640560     21445.5
    640600     21447.7
    640640     21448.8
    640680     21449.9
    640720     21451.1
    640760     21452.7
    640800     21454.3
    640840       21456
    640880     21456.3
    640920     21457.2
    640960     21459.5
    641000     21460.1
    641040     21461.5
    641080     21463.4
    641120     21464.7
    641160       21466
    641200     21467.3
    641240       21469
    641280     21470.4
    641320       21471
    641360     21472.4
    641400     21474.4
    641440     21475.6
    641480     21476.8
    641520     21477.9
    641560     21479.5
    641600     21481.1
    641640     21482.8
    641680     21483.1
    641720       21484
    641760     21486.3
    641800     21486.9
    641840     21488.2
    641880     21490.2
    641920     21491.5
    641960     21492.9
    642000     21494.1
    642040     21495.8
    642080     21497.2
    642120     21497.8
    642160     21499.2
    642200     21501.2
    642240     21502.6
    642280     21503.6
    642320     21504.7
    642360     21506.3
    642400       21508
    642440     21509.6
    642480     21509.9
    642520     21510.9
    642560     21513.1
    642600     21513.6
    642640       21515
    642680       21517
    642720     21518.3
    642760     21519.7
    642800     21520.9
    642840     21522.7
    642880       21524
    642920     21524.6
    642960       21526
    643000     21528.1
    643040     21529.3
    643080     21530.4
    643120     21531.5
    643160     21533.1
    643200     21534.7
    643240     21536.4
    643280     21536.7
    643320     21537.7
    643360     21539.9
    643400     21540.5
    643440     21541.8
    643480     21543.9
    643520     21545.1
    643560     21546.5
    643600     21547.8
    643640     21549.5
    643680     21550.9
    643720     21551.5
    643760     21552.9
    643800     21554.9
    643840     21556.1
    643880     21557.2
    643920     21558.4
    643960       21560
    644000     21561.6
    644040     21563.3
    644080     21563.4
    644120     21564.5
    644160     21566.8
    644200     21567.3
    644240     21568.7
    644280     21570.7
    644320     21571.9
    644360     21573.3
    644400     21574.6
    644440     21576.3
    644480     21577.8
    644520     21578.3
    644560     21579.7
    644600     21581.7
    644640     21582.9
    644680     21584.1
    644720     21585.1
    644760     21586.8
    644800     21588.4
    644840     21590.1
    644880     21590.3
    644920     21591.3
    644960     21593.6
    645000     21594.2
    645040     21595.5
    645080     21597.5
    645120     21598.7
    645160       21600
    645200     21601.3
    645240     21603.1
    645280     21604.6
    645320     21605.1
    645360     21606.5
    645400     21608.6
    645440     21609.8
    645480     21610.9
    645520       21612
    645560     21613.6
    645600     21615.2
    645640     21616.9
    645680     21617.1
    645720     21618.1
    645760     21620.4
    645800       21621
    645840     21622.3
    645880     21624.3
    645920     21625.5
    645960     21626.8
    646000     21628.1
    646040     21629.9
    646080     21631.4
    646120     21631.9
    646160     21633.3
    646200     21635.4
    646240     21636.6
    646280     21637.7
    646320     21638.9
    646360     21640.4
    646400     21641.9
    646440     21643.7
    646480     21643.9
    646520     21644.9
    646560     21647.2
    646600     21647.7
    646640       21649
    646680     21651.1
    646720     21652.3
    646760     21653.6
    646800     21654.8
    646840     21656.6
    646880     21658.2
    646920     21658.7
    646960     21660.1
    647000     21662.3
    647040     21663.4
    647080     21664.5
    647120     21665.6
    647160     21667.1
    647200     21668.7
    647240     21670.4
    647280     21670.6
    647320     21671.7
    647360       21674
    647400     21674.5
    647440     21675.8
    647480     21677.9
    647520       21679
    647560     21680.3
    647600     21681.6
    647640     21683.3
    647680       21685
    647720     21685.5
    647760     21686.9
    647800     21689.1
    647840     21690.2
    647880     21691.3
    647920     21692.4
    647960     21693.8
    648000     21695.4
    648040     21697.2
    648080     21697.3
    648120     21698.5
    648160     21700.7
    648200     21701.3
    648240     21702.5
    648280     21704.7
    648320     21705.7
    648360       21707
    648400     21708.3
    648440     21710.1
    648480     21711.7
    648520     21712.2
    648560     21713.5
    648600     21715.7
    648640     21716.9
    648680       21718
    648720     21719.1
    648760     21720.5
    648800       21722
    648840     21723.9
    648880       21724
    648920     21725.1
    648960     21727.4
    649000     21727.9
    649040     21729.3
    649080     21731.3
    649120     21732.4
    649160     21733.6
    649200       21735
    649240     21736.8
    649280     21738.4
    649320     21738.8
    649360     21740.2
    649400     21742.4
    649440     21743.6
    649480     21744.7
    649520     21745.8
    649560     21747.2
    649600     21748.7
    649640     21750.7
    649680     21750.7
    649720     21751.8
    649760     21754.1
    649800     21754.7
    649840     21755.9
    649880       21758
    649920     21759.1
    649960     21760.4
    650000     21761.6
    650040     21763.4
    650080       21765
    650120     21765.5
    650160     21766.8
    650200       21769
    650240     21770.3
    650280     21771.4
    650320     21772.6
    650360     21773.8
    650400     21775.5
    650440     21777.4
    650480     21777.4
    650520     21778.5
    650560     21780.8
    650600     21781.4
    650640     21782.6
    650680     21784.7
    650720     21785.8
    650760       21787
    650800     21788.4
    650840     21790.2
    650880     21791.7
    650920     21792.3
    650960     21793.6
    651000     21795.7
    651040     21796.9
    651080     21798.1
    651120     21799.2
    651160     21800.5
    651200     21802.2
    651240       21804
    651280       21804
    651320     21805.1
    651360     21807.4
    651400       21808
    651440     21809.2
    651480     21811.3
    651520     21812.5
    651560     21813.7
    651600       21815
    651640     21816.8
    651680     21818.3
    651720     21818.9
    651760     21820.2
    651800     21822.3
    651840     21823.5
    651880     21824.8
    651920     21825.9
    651960     21827.1
    652000     21828.8
    652040     21830.7
    652080     21830.6
    652120     21831.8
    652160       21834
    652200     21834.6
    652240     21835.9
    652280     21837.9
    652320     21839.1
    652360     21840.3
    652400     21841.7
    652440     21843.4
    652480       21845
    652520     21845.5
    652560     21846.8
    652600     21848.9
    652640     21850.1
    652680     21851.4
    652720     21852.5
    652760     21853.7
    652800     21855.5
    652840     21857.3
    652880     21857.3
    652920     21858.4
    652960     21860.7
    653000     21861.3
    653040     21862.5
    653080     21864.5
    653120     21865.7
    653160     21866.9
    653200     21868.3
    653240       21870
    653280     21871.7
    653320     21872.2
    653360     21873.5
    653400     21875.6
    653440     21876.6
    653480       21878
    653520       21879
    653560     21880.3
    653600     21882.1
    653640     21883.9
    653680     21883.8
    653720       21885
    653760     21887.3
    653800     21887.9
    653840       21889
    653880     21891.1
    653920     21892.2
    653960     21893.5
    654000     21894.8
    654040     21896.6
    654080     21898.2
    654120     21898.7
    654160       21900
    654200     21902.1
    654240     21903.2
    654280     21904.6
    654320     21905.6
    654360     21906.8
    654400     21908.7
    654440     21910.4
    654480     21910.3
    654520     21911.5
    654560     21913.8
    654600     21914.4
    654640     21915.6
    654680     21917.6
    654720     21918.8
    654760       21920
    654800     21921.4
    654840     21923.2
    654880     21924.8
    654920     21925.3
    654960     21926.6
    655000     21928.7
    655040     21929.7
    655080     21931.1
    655120     21932.2
    655160     21933.4
    655200     21935.3
    655240       21937
    655280     21936.9
    655320       21938
    655360     21940.4
    655400       21941
    655440     21942.1
    655480     21944.2
    655520     21945.3
    655560     21946.6
    655600       21948
    655640     21949.7
    655680     21951.3
    655720     21951.9
    655760     21953.2
    655800     21955.2
    655840     21956.2
    655880     21957.7
    655920     21958.7
    655960       21960
    656000     21961.9
    656040     21963.5
    656080     21963.4
    656120     21964.5
    656160     21966.9
    656200     21967.6
    656240     21968.7
    656280     21970.8
    656320     21971.9
    656360     21973.2
    656400     21974.6
    656440     21976.3
    656480     21977.9
    656520     21978.5
    656560     21979.7
    656600     21981.9
    656640     21982.8
    656680     21984.3
    656720     21985.4
    656760     21986.6
    656800     21988.5
    656840       21990
    656880     21990.1
    656920     21991.1
    656960     21993.5
    657000     21994.2
    657040     21995.3
    657080     21997.4
    657120     21998.4
    657160     21999.7
    657200     22001.2
    657240     22002.9
    657280     22004.5
    657320       22005
    657360     22006.3
    657400     22008.4
    657440     22009.4
    657480     22010.9
    657520       22012
    657560     22013.2
    657600     22015.1
    657640     22016.6
    657680     22016.7
    657720     22017.7
    657760     22020.1
    657800     22020.8
    657840     22021.9
    657880       22024
    657920       22025
    657960     22026.4
    658000     22027.8
    658040     22029.5
    658080     22031.1
    658120     22031.6
    658160     22032.9
    658200       22035
    658240       22036
    658280     22037.4
    658320     22038.5
    658360     22039.8
    658400     22041.7
    658440     22043.2
    658480     22043.3
    658520     22044.2
    658560     22046.7
    658600     22047.4
    658640     22048.5
    658680     22050.6
    658720     22051.7
    658760       22053
    658800     22054.4
    658840     22056.2
    658880     22057.7
    658920     22058.3
    658960     22059.6
    659000     22061.7
    659040     22062.5
    659080       22064
    659120     22065.1
    659160     22066.4
    659200     22068.3
    659240     22069.8
    659280     22069.9
    659320     22070.9
    659360     22073.3
    659400       22074
    659440     22075.1
    659480     22077.2
    659520     22078.3
    659560     22079.6
    659600     22080.9
    659640     22082.8
    659680     22084.3
    659720     22084.8
    659760     22086.2
    659800     22088.3
    659840     22089.1
    659880     22090.6
    659920     22091.7
    659960       22093
    660000     22094.9
    660040     22096.5
    660080     22096.5
    660120     22097.5
    660160     22099.9
    660200     22100.6
    660240     22101.7
    660280     22103.9
    660320     22104.9
    660360     22106.2
    660400     22107.6
    660440     22109.5
    660480     22110.9
    660520     22111.4
    660560     22112.8
    660600     22114.9
    660640     22115.7
    660680     22117.3
    660720     22118.2
    660760     22119.6
    660800     22121.5
    660840     22123.1
    660880     22123.1
    660920     22124.2
    660960     22126.5
    661000     22127.2
    661040     22128.4
    661080     22130.6
    661120     22131.5
    661160     22132.9
    661200     22134.2
    661240     22136.1
    661280     22137.5
    661320       22138
    661360     22139.5
    661400     22141.5
    661440     22142.3
    661480     22143.8
    661520     22144.8
    661560     22146.1
    661600     22148.1
    661640     22149.7
    661680     22149.7
    661720     22150.8
    661760     22153.1
    661800     22153.8
    661840       22155
    661880     22157.3
    661920     22158.2
    661960     22159.5
    662000     22160.9
    662040     22162.6
    662080     22164.1
    662120     22164.6
    662160     22166.1
    662200       22168
    662240     22168.9
    662280     22170.5
    662320     22171.4
    662360     22172.8
    662400     22174.7
    662440     22176.2
    662480     22176.4
    662520     22177.5
    662560     22179.7
    662600     22180.4
    662640     22181.7
    662680     22183.9
    662720     22184.8
    662760     22186.1
    662800     22187.5
    662840     22189.3
    662880     22190.7
    662920     22191.2
    662960     22192.7
    663000     22194.7
    663040     22195.5
    663080     22197.1
    663120     22198.1
    663160     22199.4
    663200     22201.3
    663240     22202.8
    663280     22202.9
    663320     22204.1
    663360     22206.4
    663400       22207
    663440     22208.3
    663480     22210.6
    663520     22211.4
    663560     22212.7
    663600     22214.1
    663640     22215.9
    663680     22217.3
    663720     22217.8
    663760     22219.3
    663800     22221.3
    663840     22222.1
    663880     22223.8
    663920     22224.7
    663960       22226
    664000     22227.9
    664040     22229.5
    664080     22229.6
    664120     22230.7
    664160       22233
    664200     22233.7
    664240     22234.9
    664280     22237.2
    664320       22238
    664360     22239.4
    664400     22240.7
    664440     22242.5
    664480       22244
    664520     22244.5
    664560     22245.9
    664600     22247.9
    664640     22248.6
    664680     22250.4
    664720     22251.3
    664760     22252.6
    664800     22254.5
    664840     22256.2
    664880     22256.2
    664920     22257.3
    664960     22259.7
    665000     22260.3
    665040     22261.6
    665080     22263.9
    665120     22264.7
    665160     22265.9
    665200     22267.4
    665240     22269.1
    665280     22270.7
    665320     22271.1
    665360     22272.5
    665400     22274.5
    665440     22275.3
    665480       22277
    665520     22277.9
    665560     22279.3
    665600     22281.2
    665640     22282.8
    665680     22282.8
    665720     22283.9
    665760     22286.2
    665800     22286.9
    665840     22288.2
    665880     22290.6
    665920     22291.3
    665960     22292.6
    666000       22294
    666040     22295.7
    666080     22297.2
    666120     22297.7
    666160     22299.2
    666200     22301.2
    666240     22301.9
    666280     22303.7
    666320     22304.6
    666360     22305.9
    666400     22307.8
    666440     22309.4
    666480     22309.4
    666520     22310.6
    666560     22312.9
    666600     22313.6
    666640     22314.9
    666680     22317.3
    666720     22317.9
    666760     22319.3
    666800     22320.7
    666840     22322.3
    666880     22323.9
    666920     22324.4
    666960     22325.9
    667000     22327.9
    667040     22328.7
    667080     22330.3
    667120     22331.3
    667160     22332.5
    667200     22334.6
    667240     22336.1
    667280     22336.1
    667320     22337.2
    667360     22339.5
    667400     22340.3
    667440     22341.5
    667480     22343.9
    667520     22344.5
    667560       22346
    667600     22347.4
    667640       22349
    667680     22350.6
    667720     22351.1
    667760     22352.5
    667800     22354.6
    667840     22355.3
    667880     22357.1
    667920     22358.1
    667960     22359.3
    668000     22361.2
    668040     22362.7
    668080     22362.8
    668120     22363.9
    668160     22366.3
    668200       22367
    668240     22368.2
    668280     22370.7
    668320     22371.3
    668360     22372.7
    668400     22374.1
    668440     22375.7
    668480     22377.3
    668520     22377.8
    668560     22379.2
    668600     22381.3
    668640     22382.1
    668680     22383.8
    668720     22384.8
    668760       22386
    668800     22387.9
    668840     22389.4
    668880     22389.5
    668920     22390.6
    668960       22393
    669000     22393.7
    669040       22395
    669080     22397.3
    669120     22398.1
    669160     22399.4
    669200     22400.8
    669240     22402.4
    669280     22404.1
    669320     22404.6
    669360     22405.9
    669400     22408.1
    669440     22408.8
    669480     22410.6
    669520     22411.6
    669560     22412.7
    669600     22414.7
    669640     22416.2
    669680     22416.2
    669720     22417.3
    669760     22419.8
    669800     22420.6
    669840     22421.8
    669880     22424.1
    669920     22424.8
    669960     22426.2
    670000     22427.6
    670040     22429.2
    670080     22430.9
    670120     22431.3
    670160     22432.7
    670200     22434.9
    670240     22435.6
    670280     22437.4
    670320     22438.3
    670360     22439.5
    670400     22441.5
    670440       22443
    670480       22443
    670520     22444.1
    670560     22446.6
    670600     22447.3
    670640     22448.6
    670680     22450.9
    670720     22451.6
    670760     22452.9
    670800     22454.4
    670840     22456.1
    670880     22457.7
    670920     22458.1
    670960     22459.5
    671000     22461.7
    671040     22462.4
    671080     22464.2
    671120     22465.2
    671160     22466.3
    671200     22468.4
    671240     22469.7
    671280     22469.9
    671320       22471
    671360     22473.4
    671400     22474.1
    671440     22475.3
    671480     22477.8
    671520     22478.5
    671560     22479.7
    671600     22481.2
    671640     22482.8
    671680     22484.4
    671720     22484.9
    671760     22486.3
    671800     22488.5
    671840     22489.2
    671880     22491.1
    671920       22492
    671960     22493.1
    672000     22495.2
    672040     22496.5
    672080     22496.6
    672120     22497.7
    672160     22500.2
    672200     22500.9
    672240     22502.1
    672280     22504.6
    672320     22505.3
    672360     22506.5
    672400       22508
    672440     22509.6
    672480     22511.2
    672520     22511.8
    672560     22513.1
    672600     22515.3
    672640       22516
    672680     22517.9
    672720     22518.8
    672760     22519.9
    672800       22522
    672840     22523.3
    672880     22523.4
    672920     22524.5
    672960     22526.9
    673000     22527.8
    673040     22528.9
    673080     22531.4
    673120     22532.1
    673160     22533.3
    673200     22534.8
    673240     22536.5
    673280       22538
    673320     22538.6
    673360     22539.9
    673400       22542
    673440     22542.8
    673480     22544.7
    673520     22545.6
    673560     22546.6
    673600     22548.8
    673640     22550.1
    673680     22550.2
    673720     22551.3
    673760     22553.7
    673800     22554.5
    673840     22555.7
    673880     22558.2
    673920     22558.9
    673960     22560.1
    674000     22561.6
    674040     22563.3
    674080     22564.8
    674120     22565.5
    674160     22566.7
    674200     22568.8
    674240     22569.7
    674280     22571.5
    674320     22572.5
    674360     22573.5
    674400     22575.6
    674440     22576.9
    674480       22577
    674520     22578.2
    674560     22580.6
    674600     22581.4
    674640     22582.5
    674680     22585.1
    674720     22585.7
    674760       22587
    674800     22588.4
    674840     22590.2
    674880     22591.6
    674920     22592.4
    674960     22593.6
    675000     22595.6
    675040     22596.5
    675080     22598.4
    675120     22599.3
    675160     22600.3
    675200     22602.4
    675240     22603.8
    675280     22603.8
    675320     22605.1
    675360     22607.4
    675400     22608.1
    675440     22609.3
    675480     22611.9
    675520     22612.5
    675560     22613.9
    675600     22615.3
    675640       22617
    675680     22618.4
    675720     22619.2
    675760     22620.5
    675800     22622.5
    675840     22623.4
    675880     22625.2
    675920     22626.2
    675960     22627.2
    676000     22629.3
    676040     22630.7
    676080     22630.6
    676120     22631.9
    676160     22634.2
    676200       22635
    676240     22636.2
    676280     22638.8
    676320     22639.4
    676360     22640.7
    676400     22642.1
    676440       22644
    676480     22645.3
    676520     22646.1
    676560     22647.3
    676600     22649.3
    676640     22650.3
    676680     22652.1
    676720       22653
    676760     22654.1
    676800     22656.2
    676840     22657.6
    676880     22657.5
    676920     22658.8
    676960     22661.1
    677000     22661.9
    677040     22663.1
    677080     22665.6
    677120     22666.3
    677160     22667.6
    677200       22669
    677240     22670.9
    677280     22672.2
    677320     22672.9
    677360     22674.1
    677400     22676.2
    677440     22677.1
    677480     22678.9
    677520     22679.9
    677560       22681
    677600       22683
    677640     22684.4
    677680     22684.2
    677720     22685.6
    677760       22688
    677800     22688.8
    677840       22690
    677880     22692.5
    677920     22693.1
    677960     22694.4
    678000     22695.9
    678040     22697.7
    678080     22699.1
    678120     22699.8
    678160       22701
    678200     22703.1
    678240       22704
    678280     22705.8
    678320     22706.8
    678360     22707.9
    678400       22710
    678440     22711.3
    678480     22711.1
    678520     22712.5
    678560     22714.9
    678600     22715.6
    678640     22716.8
    678680     22719.4
    678720       22720
    678760     22721.4
    678800     22722.7
    678840     22724.6
    678880       22726
    678920     22726.7
    678960     22727.8
    679000     22729.9
    679040     22730.9
    679080     22732.7
    679120     22733.7
    679160     22734.8
    679200     22736.8
    679240     22738.3
    679280       22738
    679320     22739.4
    679360     22741.8
    679400     22742.5
    679440     22743.7
    679480     22746.2
    679520     22746.9
    679560     22748.2
    679600     22749.5
    679640     22751.5
    679680     22752.8
    679720     22753.6
    679760     22754.6
    679800     22756.7
    679840     22757.8
    679880     22759.5
    679920     22760.6
    679960     22761.6
    680000     22763.6
    680040     22765.1
    680080     22764.8
    680120     22766.2
    680160     22768.6
    680200     22769.4
    680240     22770.5
    680280     22773.1
    680320     22773.7
    680360     22775.1
    680400     22776.3
    680440     22778.3
    680480     22779.6
    680520     22780.5
    680560     22781.5
    680600     22783.6
    680640     22784.6
    680680     22786.3
    680720     22787.4
    680760     22788.5
    680800     22790.5
    680840       22792
    680880     22791.7
    680920     22793.1
    680960     22795.4
    681000     22796.2
    681040     22797.3
    681080     22799.9
    681120     22800.5
    681160     22801.9
    681200     22803.1
    681240     22805.2
    681280     22806.4
    681320     22807.4
    681360     22808.3
    681400     22810.4
    681440     22811.5
    681480     22813.1
    681520     22814.2
    681560     22815.3
    681600     22817.3
    681640     22818.8
    681680     22818.5
    681720       22820
    681760     22822.1
    681800       22823
    681840     22824.1
    681880     22826.7
    681920     22827.4
    681960     22828.8
    682000     22829.9
    682040     22832.1
    682080     22833.2
    682120     22834.2
    682160     22835.2
    682200     22837.2
    682240     22838.4
    682280     22839.9
    682320     22841.1
    682360     22842.2
    682400     22844.1
    682440     22845.6
    682480     22845.4
    682520     22846.9
    682560       22849
    682600     22849.7
    682640       22851
    682680     22853.5
    682720     22854.3
    682760     22855.6
    682800     22856.8
    682840     22858.9
    682880       22860
    682920     22861.1
    682960       22862
    683000     22864.1
    683040     22865.2
    683080     22866.8
    683120       22868
    683160     22869.1
    683200       22871
    683240     22872.4
    683280     22872.3
    683320     22873.7
    683360     22875.9
    683400     22876.6
    683440     22877.9
    683480     22880.4
    683520     22881.3
    683560     22882.5
    683600     22883.7
    683640     22885.8
    683680     22886.9
    683720       22888
    683760     22888.9
    683800       22891
    683840     22892.1
    683880     22893.7
    683920       22895
    683960     22895.9
    684000     22897.9
    684040     22899.4
    684080     22899.1
    684120     22900.7
    684160     22902.8
    684200     22903.5
    684240     22904.9
    684280     22907.3
    684320     22908.2
    684360     22909.5
    684400     22910.7
    684440     22912.8
    684480     22913.9
    684520       22915
    684560     22915.9
    684600       22918
    684640     22919.2
    684680     22920.7
    684720       22922
    684760     22922.9
    684800     22924.9
    684840     22926.3
    684880     22926.1
    684920     22927.7
    684960     22929.8
    685000     22930.5
    685040       22932
    685080     22934.4
    685120     22935.3
    685160     22936.6
    685200     22937.7
    685240     22939.8
    685280     22940.9
    685320       22942
    685360     22942.9
    685400       22945
    685440     22946.1
    685480     22947.7
    685520       22949
    685560     22949.9
    685600     22951.9
    685640     22953.4
    685680     22953.1
    685720     22954.7
    685760     22956.8
    685800     22957.5
    685840       22959
    685880     22961.4
    685920     22962.3
    685960     22963.6
    686000     22964.7
    686040     22966.8
    686080     22967.9
    686120     22968.9
    686160     22969.9
    686200       22972
    686240     22973.1
    686280     22974.6
    686320     22975.9
    686360       22977
    686400     22978.9
    686440     22980.4
    686480     22980.1
    686520     22981.6
    686560     22983.9
    686600     22984.5
    686640       22986
    686680     22988.4
    686720     22989.2
    686760     22990.5
    686800     22991.7
    686840     22993.8
    686880     22994.9
    686920     22995.9
    686960     22996.8
    687000     22998.9
    687040     23000.1
    687080     23001.6
    687120     23002.9
    687160     23003.9
    687200     23005.9
    687240     23007.4
    687280     23006.9
    687320     23008.5
    687360     23010.8
    687400     23011.4
    687440       23013
    687480     23015.4
    687520     23016.2
    687560     23017.5
    687600     23018.6
    687640     23020.7
    687680     23021.8
    687720     23022.9
    687760     23023.8
    687800     23025.9
    687840     23026.9
    687880     23028.6
    687920     23029.9
    687960     23030.9
    688000     23032.8
    688040     23034.4
    688080     23033.9
    688120     23035.5
    688160     23037.7
    688200     23038.3
    688240       23040
    688280     23042.4
    688320     23043.2
    688360     23044.4
    688400     23045.6
    688440     23047.7
    688480     23048.8
    688520     23049.9
    688560     23050.7
    688600     23052.8
    688640     23053.9
    688680     23055.6
    688720     23056.8
    688760     23057.9
    688800     23059.8
    688840     23061.4
    688880     23060.9
    688920     23062.4
    688960     23064.7
    689000     23065.2
    689040     23066.9
    689080     23069.3
    689120     23070.1
    689160     23071.4
    689200     23072.6
    689240     23074.7
    689280     23075.8
    689320     23076.8
    689360     23077.7
    689400     23079.7
    689440     23080.8
    689480     23082.5
    689520     23083.8
    689560     23084.8
    689600     23086.8
    689640     23088.3
    689680     23087.7
    689720     23089.3
    689760     23091.6
    689800     23092.1
    689840     23093.9
    689880     23096.2
    689920       23097
    689960     23098.3
    690000     23099.5
    690040     23101.6
    690080     23102.6
    690120     23103.8
    690160     23104.6
    690200     23106.6
    690240     23107.7
    690280     23109.4
    690320     23110.7
    690360     23111.7
    690400     23113.7
    690440     23115.2
    690480     23114.7
    690520     23116.3
    690560     23118.6
    690600       23119
    690640     23120.9
    690680     23123.3
    690720       23124
    690760     23125.2
    690800     23126.5
    690840     23128.5
    690880     23129.7
    690920     23130.7
    690960     23131.5
    691000     23133.6
    691040     23134.7
    691080     23136.4
    691120     23137.7
    691160     23138.7
    691200     23140.7
    691240     23142.1
    691280     23141.6
    691320     23143.2
    691360     23145.5
    691400     23145.9
    691440     23147.8
    691480     23150.2
    691520       23151
    691560     23152.1
    691600     23153.4
    691640     23155.4
    691680     23156.6
    691720     23157.6
    691760     23158.4
    691800     23160.4
    691840     23161.7
    691880     23163.3
    691920     23164.7
    691960     23165.6
    692000     23167.6
    692040     23169.1
    692080     23168.6
    692120     23170.3
    692160     23172.5
    692200     23172.9
    692240     23174.8
    692280     23177.1
    692320     23177.9
    692360     23179.1
    692400     23180.3
    692440     23182.4
    692480     23183.6
    692520     23184.5
    692560     23185.4
    692600     23187.4
    692640     23188.7
    692680     23190.2
    692720     23191.6
    692760     23192.6
    692800     23194.6
    692840     23196.1
    692880     23195.6
    692920     23197.2
    692960     23199.5
    693000     23199.8
    693040     23201.7
    693080       23204
    693120     23204.9
    693160     23206.1
    693200     23207.3
    693240     23209.3
    693280     23210.5
    693320     23211.5
    693360     23212.3
    693400     23214.3
    693440     23215.6
    693480     23217.2
    693520     23218.7
    693560     23219.6
    693600     23221.6
    693640     23223.1
    693680     23222.6
    693720     23224.3
    693760     23226.5
    693800     23226.8
    693840     23228.8
    693880     23231.1
[truncated: 176,020 more chars]
