# Supplementary material for: Comment on 'Valid molecular dynamics simulations of human hemoglobin require a surprisingly large box size'
Source: eLife. 2019 Jun 20;8:e44718. doi: 10.7554/eLife.44718 (PMC6586461; doi:10.7554/eLife.44718)
Supplement: Figure 2—source data 1. — The zip archive contains a README file describing which source files correspond to the different panels. [file elife-44718-fig2-data1.zip › figure2/panel_B/150A/5/msd.xvg]

# This file was created Sat Mar  9 00:43:52 2019
# Created by:
#             :-) GROMACS - gmx msd, 2018.5-dev-20181129-d5972f7 (-:
# 
# Executable:   /usr/local/gromacs/2018/2018.4-impi2017-fftw337-gcc640-cuda91/bin/gmx
# Data prefix:  /usr/local/gromacs/2018/2018.4-impi2017-fftw337-gcc640-cuda91
# Working dir:  /home/vgapsys/project/hemoglobin/hemoglobin/Meuwly/150a-elife/eq5
# Command line:
#   gmx msd -s /netmount/energy/vgapsys/hemoglobin/hemoglobin/raw/150a-elife/topol.tpr -f /netmount/energy/vgapsys/hemoglobin/hemoglobin/raw/150a-elife/4/traj_comp.xtc -trestart 800 -n index.ndx -o msd.xvg
# gmx msd is part of G R O M A C S:
#
# Good ROcking Metal Altar for Chronical Sinners
#
@    title "Mean Square Displacement"
@    xaxis  label "Time (ps)"
@    yaxis  label "MSD (nm\S2\N)"
@TYPE xy
# MSD gathered over 1e+06 ps with 1251 restarts
# Diffusion constants fitted from time 100000 to 900000 ps
# D[Water_&_OW] = 5.5569 (+/- 0.0152) (1e-5 cm^2/s)
         0           0
        40     1.35355
        80     2.71691
       120     4.08292
       160      5.4499
       200     6.81756
       240     8.18532
       280     9.55206
       320     10.9194
       360     12.2852
       400      13.649
       440     15.0108
       480     16.3747
       520     17.7361
       560     19.1009
       600     20.4636
       640     21.8265
       680     23.1881
       720     24.5488
       760     25.9083
       800     27.2677
       840     28.6259
       880     29.9885
       920      31.351
       960     32.7132
      1000      34.074
      1040     35.4339
      1080      36.792
      1120     38.1492
      1160     39.5081
      1200     40.8645
      1240     42.2194
      1280     43.5755
      1320      44.931
      1360     46.2919
      1400     47.6498
      1440     49.0065
      1480     50.3633
      1520     51.7208
      1560     53.0762
      1600     54.4342
      1640     55.7877
      1680      57.146
      1720      58.504
      1760     59.8623
      1800     61.2208
      1840     62.5778
      1880     63.9328
      1920     65.2837
      1960       66.64
      2000     67.9957
      2040     69.3504
      2080     70.7062
      2120      72.061
      2160     73.4227
      2200     74.7795
      2240     76.1339
      2280      77.487
      2320     78.8414
      2360     80.1949
      2400     81.5498
      2440      82.899
      2480     84.2566
      2520     85.6132
      2560     86.9688
      2600     88.3257
      2640     89.6819
      2680     91.0373
      2720     92.3853
      2760     93.7403
      2800     95.0931
      2840     96.4466
      2880     97.8014
      2920     99.1543
      2960     100.518
      3000     101.874
      3040     103.227
      3080     104.578
      3120     105.934
      3160     107.288
      3200     108.642
      3240     109.987
      3280     111.345
      3320     112.699
      3360     114.051
      3400     115.405
      3440      116.76
      3480     118.112
      3520     119.458
      3560     120.814
      3600     122.167
      3640     123.522
      3680     124.876
      3720     126.228
      3760     127.592
      3800     128.948
      3840     130.299
      3880     131.646
      3920     133.002
      3960     134.356
      4000     135.707
      4040     137.048
      4080     138.404
      4120     139.758
      4160      141.11
      4200     142.466
      4240     143.822
      4280     145.177
      4320     146.523
      4360     147.881
      4400     149.235
      4440      150.59
      4480     151.943
      4520     153.296
      4560     154.663
      4600      156.02
      4640     157.371
      4680     158.715
      4720     160.067
      4760     161.417
      4800     162.766
      4840     164.104
      4880     165.459
      4920     166.808
      4960     168.157
      5000     169.512
      5040     170.869
      5080     172.223
      5120     173.564
      5160     174.922
      5200     176.275
      5240     177.627
      5280      178.98
      5320     180.331
      5360     181.697
      5400     183.053
      5440     184.403
      5480     185.746
      5520     187.096
      5560     188.445
      5600     189.793
      5640     191.132
      5680     192.491
      5720     193.844
      5760     195.194
      5800      196.55
      5840     197.908
      5880     199.263
      5920       200.6
      5960     201.958
      6000     203.308
      6040     204.658
      6080      206.01
      6120     207.359
      6160     208.727
      6200     210.084
      6240     211.432
      6280     212.774
      6320     214.125
      6360     215.473
      6400     216.822
      6440     218.161
      6480     219.523
      6520     220.878
      6560     222.229
      6600     223.588
      6640      224.95
      6680     226.306
      6720      227.64
      6760     228.999
      6800     230.346
      6840     231.693
      6880     233.043
      6920      234.39
      6960     235.758
      7000     237.112
      7040     238.458
      7080     239.796
      7120     241.146
      7160     242.494
      7200     243.843
      7240     245.183
      7280     246.548
      7320     247.903
      7360     249.256
      7400     250.614
      7440     251.978
      7480     253.337
      7520     254.672
      7560      256.03
      7600     257.378
      7640     258.723
      7680     260.072
      7720     261.419
      7760     262.786
      7800     264.141
      7840     265.487
      7880     266.826
      7920     268.179
      7960     269.529
      8000      270.88
      8040     272.225
      8080     273.594
      8120      274.95
      8160     276.304
      8200     277.663
      8240     279.026
      8280     280.385
      8320     281.719
      8360     283.082
      8400     284.433
      8440     285.779
      8480     287.129
      8520     288.476
      8560     289.845
      8600     291.199
      8640     292.543
      8680     293.882
      8720     295.234
      8760     296.583
      8800     297.938
      8840     299.285
      8880     300.653
      8920     302.008
      8960     303.361
      9000     304.722
      9040     306.087
      9080     307.447
      9120     308.781
      9160     310.142
      9200     311.491
      9240     312.836
      9280     314.181
      9320     315.525
      9360     316.894
      9400      318.25
      9440     319.596
      9480     320.936
      9520     322.291
      9560     323.642
      9600     324.999
      9640     326.348
      9680     327.719
      9720     329.076
      9760     330.429
      9800     331.791
      9840     333.156
      9880     334.517
      9920     335.851
      9960     337.214
     10000     338.564
     10040     339.908
     10080     341.254
     10120     342.595
     10160     343.963
     10200     345.321
     10240     346.666
     10280     348.007
     10320     349.365
     10360     350.716
     10400     352.074
     10440     353.421
     10480     354.792
     10520     356.146
     10560       357.5
     10600     358.861
     10640     360.225
     10680     361.584
     10720     362.911
     10760      364.27
     10800     365.616
     10840     366.958
     10880       368.3
     10920     369.638
     10960     371.007
     11000     372.368
     11040      373.71
     11080     375.048
     11120     376.405
     11160     377.755
     11200     379.115
     11240     380.463
     11280     381.836
     11320     383.193
     11360     384.548
     11400     385.912
     11440      387.28
     11480     388.639
     11520     389.967
     11560     391.325
     11600      392.67
     11640     394.014
     11680     395.357
     11720     396.696
     11760     398.068
     11800     399.429
     11840     400.773
     11880     402.109
     11920     403.468
     11960     404.818
     12000     406.178
     12040     407.525
     12080     408.899
     12120     410.255
     12160      411.61
     12200     412.976
     12240     414.344
     12280     415.705
     12320     417.033
     12360     418.395
     12400     419.741
     12440     421.086
     12480     422.429
     12520     423.769
     12560     425.143
     12600     426.509
     12640     427.852
     12680      429.19
     12720      430.55
     12760     431.905
     12800     433.267
     12840     434.615
     12880     435.991
     12920     437.349
     12960     438.706
     13000     440.076
     13040     441.447
     13080     442.807
     13120     444.132
     13160     445.494
     13200     446.841
     13240     448.185
     13280     449.527
     13320     450.866
     13360     452.242
     13400     453.608
     13440     454.952
     13480     456.291
     13520     457.655
     13560     459.009
     13600     460.368
     13640     461.714
     13680     463.089
     13720     464.445
     13760     465.798
     13800     467.169
     13840     468.542
     13880     469.903
     13920     471.224
     13960     472.588
     14000     473.933
     14040     475.275
     14080     476.617
     14120     477.953
     14160      479.33
     14200     480.695
     14240     482.039
     14280     483.377
     14320     484.741
     14360     486.095
     14400     487.452
     14440     488.795
     14480      490.17
     14520     491.525
     14560     492.877
     14600     494.245
     14640     495.615
     14680     496.976
     14720     498.298
     14760     499.665
     14800     501.013
     14840     502.357
     14880     503.701
     14920     505.039
     14960     506.417
     15000     507.783
     15040     509.124
     15080      510.46
     15120     511.821
     15160     513.176
     15200     514.534
     15240     515.874
     15280     517.247
     15320     518.601
     15360     519.949
     15400     521.317
     15440     522.686
     15480     524.047
     15520     525.369
     15560      526.74
     15600      528.09
     15640     529.433
     15680     530.779
     15720     532.115
     15760     533.494
     15800     534.861
     15840     536.201
     15880     537.536
     15920     538.895
     15960      540.25
     16000     541.608
     16040     542.946
     16080     544.318
     16120     545.669
     16160     547.014
     16200      548.38
     16240      549.75
     16280      551.11
     16320     552.432
     16360     553.805
     16400     555.154
     16440     556.495
     16480     557.841
     16520     559.179
     16560     560.557
     16600     561.923
     16640     563.262
     16680     564.596
     16720     565.956
     16760     567.308
     16800     568.668
     16840     570.005
     16880     571.378
     16920     572.727
     16960     574.073
     17000     575.438
     17040     576.809
     17080      578.17
     17120     579.491
     17160     580.865
     17200     582.217
     17240     583.558
     17280     584.906
     17320      586.24
     17360     587.621
     17400     588.989
     17440     590.329
     17480     591.661
     17520     593.023
     17560     594.376
     17600     595.736
     17640      597.07
     17680     598.444
     17720     599.792
     17760     601.135
     17800     602.501
     17840     603.873
     17880     605.233
     17920     606.552
     17960     607.932
     18000     609.285
     18040     610.629
     18080     611.979
     18120     613.312
     18160     614.695
     18200     616.063
     18240     617.403
     18280     618.732
     18320     620.092
     18360     621.444
     18400     622.802
     18440     624.135
     18480     625.509
     18520     626.858
     18560       628.2
     18600     629.567
     18640     630.939
     18680     632.298
     18720     633.614
     18760     634.996
     18800     636.346
     18840      637.69
     18880      639.04
     18920     640.372
     18960     641.754
     19000     643.125
     19040     644.465
     19080     645.793
     19120     647.154
     19160     648.506
     19200     649.865
     19240     651.198
     19280     652.574
     19320     653.923
     19360     655.267
     19400     656.636
     19440     658.012
     19480     659.373
     19520     660.692
     19560     662.076
     19600     663.428
     19640     664.772
     19680      666.12
     19720     667.452
     19760     668.837
     19800     670.207
     19840     671.549
     19880     672.877
     19920     674.238
     19960     675.589
     20000     676.948
     20040     678.281
     20080     679.655
     20120     681.003
     20160     682.345
     20200     683.714
     20240     685.087
     20280     686.448
     20320     687.763
     20360     689.145
     20400     690.496
     20440     691.841
     20480     693.186
     20520     694.515
     20560     695.899
     20600     697.268
     20640      698.61
     20680     699.942
     20720     701.309
     20760     702.664
     20800     704.028
     20840     705.364
     20880     706.741
     20920     708.091
     20960     709.433
     21000     710.803
     21040     712.178
     21080     713.537
     21120     714.851
     21160     716.237
     21200     717.586
     21240     718.933
     21280     720.276
     21320     721.601
     21360     722.985
     21400     724.354
     21440     725.693
     21480     727.025
     21520     728.394
     21560     729.747
     21600     731.115
     21640     732.454
     21680     733.834
     21720     735.185
     21760     736.526
     21800     737.895
     21840     739.268
     21880     740.629
     21920     741.942
     21960     743.328
     22000     744.677
     22040     746.023
     22080     747.367
     22120     748.689
     22160     750.072
     22200     751.443
     22240     752.782
     22280     754.115
     22320     755.484
     22360     756.836
     22400     758.203
     22440     759.542
     22480     760.923
     22520     762.273
     22560     763.614
     22600     764.984
     22640     766.358
     22680     767.716
     22720     769.028
     22760     770.415
     22800     771.764
     22840     773.111
     22880     774.454
     22920     775.775
     22960     777.156
     23000     778.527
     23040     779.866
     23080     781.199
     23120     782.571
     23160     783.923
     23200      785.29
     23240     786.625
     23280     788.005
     23320     789.354
     23360     790.693
     23400     792.066
     23440     793.441
     23480     794.801
     23520     796.112
     23560     797.502
     23600      798.85
     23640       800.2
     23680     801.544
     23720     802.861
     23760     804.243
     23800     805.617
     23840     806.954
     23880     808.288
     23920     809.663
     23960     811.017
     24000     812.384
     24040     813.718
     24080     815.099
     24120     816.449
     24160     817.791
     24200     819.165
     24240     820.538
     24280       821.9
     24320     823.209
     24360       824.6
     24400      825.95
     24440     827.299
     24480     828.642
     24520     829.959
     24560     831.343
     24600     832.715
     24640     834.052
     24680     835.388
     24720     836.764
     24760     838.118
     24800     839.485
     24840     840.821
     24880     842.201
     24920     843.549
     24960     844.887
     25000      846.26
     25040     847.636
     25080     848.999
     25120     850.307
     25160     851.701
     25200     853.052
     25240     854.404
     25280     855.748
     25320     857.068
     25360     858.455
     25400     859.829
     25440      861.17
     25480     862.507
     25520     863.884
     25560     865.235
     25600     866.604
     25640     867.939
     25680     869.322
     25720      870.67
     25760     872.007
     25800     873.379
     25840     874.755
     25880     876.117
     25920     877.422
     25960     878.815
     26000     880.164
     26040     881.517
     26080     882.862
     26120     884.182
     26160     885.572
     26200     886.948
     26240     888.289
     26280     889.628
     26320     891.002
     26360     892.353
     26400     893.718
     26440     895.051
     26480     896.431
     26520     897.779
     26560     899.115
     26600     900.487
     26640     901.862
     26680     903.224
     26720     904.531
     26760     905.928
     26800     907.279
     26840     908.632
     26880     909.976
     26920     911.295
     26960     912.688
     27000     914.066
     27040     915.405
     27080     916.743
     27120      918.12
     27160     919.467
     27200     920.832
     27240     922.166
     27280     923.546
     27320     924.894
     27360     926.231
     27400     927.605
     27440      928.98
     27480     930.347
     27520     931.653
     27560     933.051
     27600     934.403
     27640     935.755
     27680     937.098
     27720     938.416
     27760     939.809
     27800     941.189
     27840     942.525
     27880     943.862
     27920     945.236
     27960     946.585
     28000     947.951
     28040      949.28
     28080     950.661
     28120     952.007
     28160     953.344
     28200     954.721
     28240     956.096
     28280     957.463
     28320     958.768
     28360     960.166
     28400     961.522
     28440     962.879
     28480     964.222
     28520      965.54
     28560     966.934
     28600     968.313
     28640      969.65
     28680     970.985
     28720     972.359
     28760     973.709
     28800     975.071
     28840     976.397
     28880     977.776
     28920     979.124
     28960     980.458
     29000     981.835
     29040     983.211
     29080     984.577
     29120     985.881
     29160     987.284
     29200     988.639
     29240     989.999
     29280     991.342
     29320      992.66
     29360     994.055
     29400     995.435
     29440     996.775
     29480     998.112
     29520     999.491
     29560     1000.84
     29600     1002.21
     29640     1003.53
     29680     1004.92
     29720     1006.26
     29760      1007.6
     29800     1008.98
     29840     1010.35
     29880     1011.72
     29920     1013.02
     29960     1014.42
     30000     1015.78
     30040     1017.14
     30080     1018.48
     30120      1019.8
     30160      1021.2
     30200     1022.58
     30240     1023.92
     30280     1025.25
     30320     1026.63
     30360     1027.98
     30400     1029.35
     30440     1030.67
     30480     1032.05
     30520      1033.4
     30560     1034.74
     30600     1036.12
     30640      1037.5
     30680     1038.87
     30720     1040.16
     30760     1041.56
     30800     1042.92
     30840     1044.28
     30880     1045.62
     30920     1046.94
     30960     1048.34
     31000     1049.72
     31040     1051.06
     31080      1052.4
     31120     1053.78
     31160     1055.12
     31200     1056.49
     31240     1057.82
     31280      1059.2
     31320     1060.55
     31360     1061.88
     31400     1063.26
     31440     1064.64
     31480     1066.01
     31520      1067.3
     31560     1068.71
     31600     1070.06
     31640     1071.41
     31680     1072.76
     31720     1074.07
     31760     1075.47
     31800     1076.85
     31840     1078.19
     31880     1079.52
     31920     1080.91
     31960     1082.26
     32000     1083.63
     32040     1084.95
     32080     1086.33
     32120     1087.68
     32160     1089.02
     32200      1090.4
     32240     1091.78
     32280     1093.15
     32320     1094.44
     32360     1095.85
     32400      1097.2
     32440     1098.56
     32480      1099.9
     32520     1101.21
     32560     1102.62
     32600        1104
     32640     1105.33
     32680     1106.66
     32720     1108.05
     32760      1109.4
     32800     1110.77
     32840     1112.09
     32880     1113.48
     32920     1114.83
     32960     1116.16
     33000     1117.54
     33040     1118.92
     33080     1120.29
     33120     1121.58
     33160     1122.99
     33200     1124.34
     33240      1125.7
     33280     1127.04
     33320     1128.36
     33360     1129.77
     33400     1131.15
     33440     1132.48
     33480     1133.82
     33520      1135.2
     33560     1136.55
     33600     1137.92
     33640     1139.24
     33680     1140.63
     33720     1141.98
     33760     1143.31
     33800     1144.69
     33840     1146.07
     33880     1147.44
     33920     1148.73
     33960     1150.14
     34000     1151.49
     34040     1152.85
     34080     1154.19
     34120     1155.51
     34160     1156.92
     34200      1158.3
     34240     1159.64
     34280     1160.97
     34320     1162.35
     34360      1163.7
     34400     1165.07
     34440     1166.39
     34480     1167.77
     34520     1169.12
     34560     1170.45
     34600     1171.83
     34640     1173.21
     34680     1174.58
     34720     1175.87
     34760     1177.28
     34800     1178.63
     34840     1179.99
     34880     1181.34
     34920     1182.65
     34960     1184.06
     35000     1185.44
     35040     1186.78
     35080     1188.11
     35120     1189.49
     35160     1190.83
     35200     1192.21
     35240     1193.52
     35280      1194.9
     35320     1196.25
     35360     1197.58
     35400     1198.97
     35440     1200.35
     35480     1201.72
     35520        1203
     35560     1204.41
     35600     1205.76
     35640     1207.13
     35680     1208.47
     35720     1209.78
     35760     1211.19
     35800     1212.57
     35840     1213.91
     35880     1215.24
     35920     1216.62
     35960     1217.96
     36000     1219.34
     36040     1220.65
     36080     1222.03
     36120     1223.37
     36160      1224.7
     36200     1226.09
     36240     1227.47
     36280     1228.85
     36320     1230.13
     36360     1231.55
     36400     1232.89
     36440     1234.26
     36480      1235.6
     36520     1236.92
     36560     1238.33
     36600     1239.71
     36640     1241.04
     36680     1242.37
     36720     1243.76
     36760      1245.1
     36800     1246.48
     36840     1247.79
     36880     1249.17
     36920     1250.52
     36960     1251.85
     37000     1253.24
     37040     1254.62
     37080        1256
     37120     1257.28
     37160      1258.7
     37200     1260.05
     37240     1261.41
     37280     1262.75
     37320     1264.07
     37360     1265.48
     37400     1266.86
     37440     1268.19
     37480     1269.52
     37520      1270.9
     37560     1272.24
     37600     1273.61
     37640     1274.93
     37680     1276.31
     37720     1277.66
     37760     1278.99
     37800     1280.38
     37840     1281.76
     37880     1283.14
     37920     1284.43
     37960     1285.85
     38000     1287.19
     38040     1288.56
     38080      1289.9
     38120     1291.21
     38160     1292.62
     38200        1294
     38240     1295.33
     38280     1296.65
     38320     1298.04
     38360     1299.38
     38400     1300.76
     38440     1302.08
     38480     1303.45
     38520      1304.8
     38560     1306.13
     38600     1307.52
     38640     1308.92
     38680      1310.3
     38720     1311.57
     38760        1313
     38800     1314.34
     38840     1315.71
     38880     1317.05
     38920     1318.36
     38960     1319.77
     39000     1321.14
     39040     1322.47
     39080      1323.8
     39120     1325.18
     39160     1326.52
     39200      1327.9
     39240     1329.22
     39280     1330.59
     39320     1331.94
     39360     1333.28
     39400     1334.67
     39440     1336.06
     39480     1337.44
     39520     1338.72
     39560     1340.15
     39600     1341.49
     39640     1342.85
     39680     1344.19
     39720      1345.5
     39760     1346.91
     39800     1348.29
     39840     1349.61
     39880     1350.94
     39920     1352.33
     39960     1353.67
     40000     1355.05
     40040     1356.36
     40080     1357.74
     40120     1359.09
     40160     1360.41
     40200     1361.81
     40240     1363.21
     40280     1364.58
     40320     1365.86
     40360     1367.29
     40400     1368.63
     40440        1370
     40480     1371.33
     40520     1372.64
     40560     1374.05
     40600     1375.43
     40640     1376.75
     40680     1378.08
     40720     1379.47
     40760     1380.81
     40800     1382.19
     40840      1383.5
     40880     1384.88
     40920     1386.23
     40960     1387.56
     41000     1388.95
     41040     1390.35
     41080     1391.73
     41120        1393
     41160     1394.43
     41200     1395.78
     41240     1397.14
     41280     1398.47
     41320     1399.78
     41360      1401.2
     41400     1402.58
     41440     1403.91
     41480     1405.23
     41520     1406.62
     41560     1407.96
     41600     1409.34
     41640     1410.65
     41680     1412.02
     41720     1413.37
     41760      1414.7
     41800     1416.09
     41840     1417.49
     41880     1418.87
     41920     1420.14
     41960     1421.57
     42000     1422.92
     42040     1424.28
     42080     1425.62
     42120     1426.92
     42160     1428.34
     42200     1429.72
     42240     1431.05
     42280     1432.37
     42320     1433.76
     42360      1435.1
     42400     1436.47
     42440     1437.78
     42480     1439.16
     42520      1440.5
     42560     1441.83
     42600     1443.22
     42640     1444.62
     42680     1445.99
     42720     1447.26
     42760     1448.69
     42800     1450.04
     42840     1451.41
     42880     1452.74
     42920     1454.05
     42960     1455.46
     43000     1456.85
     43040     1458.17
     43080     1459.49
     43120     1460.88
     43160     1462.22
     43200     1463.59
     43240      1464.9
     43280     1466.29
     43320     1467.63
     43360     1468.96
     43400     1470.35
     43440     1471.75
     43480     1473.13
     43520     1474.39
     43560     1475.83
     43600     1477.18
     43640     1478.54
     43680     1479.88
     43720     1481.17
     43760     1482.59
     43800     1483.97
     43840     1485.29
     43880     1486.62
     43920     1488.01
     43960     1489.35
     44000     1490.72
     44040     1492.04
     44080     1493.42
     44120     1494.77
     44160      1496.1
     44200     1497.49
     44240     1498.89
     44280     1500.26
     44320     1501.53
     44360     1502.97
     44400     1504.31
     44440     1505.68
     44480     1507.01
     44520     1508.31
     44560     1509.73
     44600     1511.11
     44640     1512.43
     44680     1513.76
     44720     1515.15
     44760     1516.48
     44800     1517.87
     44840     1519.17
     44880     1520.55
     44920      1521.9
     44960     1523.22
     45000     1524.62
     45040     1526.02
     45080     1527.39
     45120     1528.66
     45160      1530.1
     45200     1531.44
     45240      1532.8
     45280     1534.14
     45320     1535.43
     45360     1536.85
     45400     1538.24
     45440     1539.55
     45480     1540.88
     45520     1542.27
     45560     1543.61
     45600     1544.99
     45640     1546.29
     45680     1547.67
     45720     1549.02
     45760     1550.34
     45800     1551.73
     45840     1553.13
     45880     1554.52
     45920     1555.78
     45960     1557.22
     46000     1558.56
     46040     1559.93
     46080     1561.26
     46120     1562.55
     46160     1563.98
     46200     1565.36
     46240     1566.67
     46280     1568.01
     46320      1569.4
     46360     1570.73
     46400     1572.12
     46440     1573.41
     46480      1574.8
     46520     1576.15
     46560     1577.47
     46600     1578.86
     46640     1580.25
     46680     1581.64
     46720      1582.9
     46760     1584.33
     46800     1585.68
     46840     1587.04
     46880     1588.37
     46920     1589.66
     46960     1591.08
     47000     1592.46
     47040     1593.78
     47080      1595.1
     47120     1596.49
     47160     1597.83
     47200     1599.21
     47240     1600.51
     47280     1601.91
     47320     1603.26
     47360     1604.57
     47400     1605.96
     47440     1607.36
     47480     1608.74
     47520        1610
     47560     1611.44
     47600     1612.78
     47640     1614.14
     47680     1615.48
     47720     1616.76
     47760     1618.19
     47800     1619.57
     47840     1620.88
     47880      1622.2
     47920     1623.59
     47960     1624.92
     48000     1626.31
     48040      1627.6
     48080     1628.99
     48120     1630.34
     48160     1631.66
     48200     1633.05
     48240     1634.44
     48280     1635.82
     48320     1637.08
     48360     1638.52
     48400     1639.86
     48440     1641.23
     48480     1642.56
     48520     1643.84
     48560     1645.27
     48600     1646.65
     48640     1647.97
     48680     1649.29
     48720     1650.68
     48760     1652.01
     48800     1653.39
     48840     1654.68
     48880     1656.08
     48920     1657.43
     48960     1658.75
     49000     1660.14
     49040     1661.53
     49080     1662.91
     49120     1664.17
     49160     1665.61
     49200     1666.95
     49240     1668.32
     49280     1669.65
     49320     1670.93
     49360     1672.35
     49400     1673.73
     49440     1675.05
     49480     1676.36
     49520     1677.76
     49560     1679.09
     49600     1680.47
     49640     1681.77
     49680     1683.16
     49720     1684.51
     49760     1685.83
     49800     1687.22
     49840     1688.61
     49880        1690
     49920     1691.25
     49960     1692.69
     50000     1694.04
     50040      1695.4
     50080     1696.73
     50120     1698.01
     50160     1699.44
     50200     1700.81
     50240     1702.13
     50280     1703.44
     50320     1704.83
     50360     1706.17
     50400     1707.55
     50440     1708.85
     50480     1710.24
     50520     1711.59
     50560     1712.91
     50600     1714.31
     50640      1715.7
     50680     1717.08
     50720     1718.33
     50760     1719.78
     50800     1721.12
     50840     1722.49
     50880     1723.82
     50920      1725.1
     50960     1726.53
     51000     1727.91
     51040     1729.21
     51080     1730.53
     51120     1731.92
     51160     1733.25
     51200     1734.64
     51240     1735.93
     51280     1737.33
     51320     1738.68
     51360        1740
     51400      1741.4
     51440     1742.79
     51480     1744.17
     51520     1745.42
     51560     1746.87
     51600     1748.21
     51640     1749.58
     51680     1750.91
     51720     1752.19
     51760     1753.62
     51800     1754.99
     51840      1756.3
     51880     1757.61
     51920        1759
     51960     1760.33
     52000     1761.72
     52040     1763.02
     52080     1764.41
     52120     1765.76
     52160     1767.09
     52200     1768.48
     52240     1769.88
     52280     1771.26
     52320     1772.51
     52360     1773.96
     52400      1775.3
     52440     1776.67
     52480     1777.99
     52520     1779.27
     52560      1780.7
     52600     1782.08
     52640     1783.38
     52680      1784.7
     52720     1786.09
     52760     1787.42
     52800      1788.8
     52840      1790.1
     52880     1791.48
     52920     1792.84
     52960     1794.16
     53000     1795.55
     53040     1796.95
     53080     1798.33
     53120     1799.57
     53160     1801.03
     53200     1802.38
     53240     1803.74
     53280     1805.06
     53320     1806.34
     53360     1807.77
     53400     1809.15
     53440     1810.45
     53480     1811.77
     53520     1813.16
     53560     1814.49
     53600     1815.87
     53640     1817.17
     53680     1818.55
     53720      1819.9
     53760     1821.22
     53800     1822.61
     53840     1824.01
     53880      1825.4
     53920     1826.64
     53960     1828.09
     54000     1829.44
     54040      1830.8
     54080     1832.13
     54120      1833.4
     54160     1834.84
     54200     1836.21
     54240     1837.51
     54280     1838.83
     54320     1840.22
     54360     1841.55
     54400     1842.93
     54440     1844.22
     54480     1845.61
     54520     1846.97
     54560     1848.29
     54600     1849.68
     54640     1851.07
     54680     1852.46
     54720      1853.7
     54760     1855.16
     54800     1856.51
     54840     1857.87
     54880     1859.19
     54920     1860.47
     54960      1861.9
     55000     1863.27
     55040     1864.57
     55080     1865.89
     55120     1867.28
     55160     1868.61
     55200     1869.99
     55240     1871.28
     55280     1872.67
     55320     1874.03
     55360     1875.35
     55400     1876.74
     55440     1878.13
     55480     1879.51
     55520     1880.75
     55560     1882.21
     55600     1883.55
     55640     1884.92
     55680     1886.24
     55720     1887.52
     55760     1888.95
     55800     1890.33
     55840     1891.63
     55880     1892.94
     55920     1894.34
     55960     1895.66
     56000     1897.05
     56040     1898.34
     56080     1899.73
     56120     1901.09
     56160      1902.4
     56200     1903.79
     56240     1905.18
     56280     1906.56
     56320     1907.79
     56360     1909.25
     56400     1910.59
     56440     1911.95
     56480     1913.28
     56520     1914.55
     56560     1915.99
     56600     1917.37
     56640     1918.67
     56680     1919.98
     56720     1921.38
     56760      1922.7
     56800     1924.09
     56840     1925.38
     56880     1926.77
     56920     1928.13
     56960     1929.45
     57000     1930.84
     57040     1932.23
     57080     1933.61
     57120     1934.84
     57160      1936.3
     57200     1937.64
     57240        1939
     57280     1940.32
     57320     1941.59
     57360     1943.03
     57400     1944.41
     57440     1945.71
     57480     1947.02
     57520     1948.41
     57560     1949.74
     57600     1951.13
     57640     1952.42
     57680     1953.81
     57720     1955.17
     57760     1956.48
     57800     1957.87
     57840     1959.26
     57880     1960.64
     57920     1961.87
     57960     1963.33
     58000     1964.67
     58040     1966.03
     58080     1967.35
     58120     1968.62
     58160     1970.05
     58200     1971.44
     58240     1972.74
     58280     1974.04
     58320     1975.44
     58360     1976.76
     58400     1978.15
     58440     1979.44
     58480     1980.83
     58520      1982.2
     58560     1983.51
     58600      1984.9
     58640     1986.28
     58680     1987.67
     58720     1988.89
     58760     1990.36
     58800      1991.7
     58840     1993.06
     58880     1994.38
     58920     1995.65
     58960     1997.09
     59000     1998.47
     59040     1999.77
     59080     2001.08
     59120     2002.48
     59160     2003.81
     59200     2005.19
     59240     2006.49
     59280     2007.87
     59320     2009.23
     59360     2010.54
     59400     2011.94
     59440     2013.32
     59480     2014.71
     59520     2015.93
     59560      2017.4
     59600     2018.74
     59640     2020.09
     59680     2021.41
     59720     2022.67
     59760     2024.11
     59800     2025.49
     59840      2026.8
     59880      2028.1
     59920      2029.5
     59960     2030.82
     60000     2032.21
     60040      2033.5
     60080     2034.89
     60120     2036.24
     60160     2037.55
     60200     2038.95
     60240     2040.34
     60280     2041.72
     60320     2042.94
     60360      2044.4
     60400     2045.74
     60440     2047.09
     60480      2048.4
     60520     2049.67
     60560     2051.11
     60600     2052.49
     60640     2053.79
     60680      2055.1
     60720     2056.49
     60760     2057.82
     60800     2059.21
     60840      2060.5
     60880     2061.88
     60920     2063.24
     60960     2064.55
     61000     2065.95
     61040     2067.33
     61080     2068.71
     61120     2069.93
     61160      2071.4
     61200     2072.73
     61240     2074.08
     61280     2075.39
     61320     2076.65
     61360     2078.09
     61400     2079.48
     61440     2080.78
     61480     2082.08
     61520     2083.48
     61560     2084.81
     61600      2086.2
     61640     2087.48
     61680     2088.88
     61720     2090.23
     61760     2091.54
     61800     2092.94
     61840     2094.32
     61880     2095.71
     61920     2096.92
     61960     2098.38
     62000     2099.73
     62040     2101.07
     62080     2102.38
     62120     2103.63
     62160     2105.08
     62200     2106.47
     62240     2107.77
     62280     2109.07
     62320     2110.47
     62360      2111.8
     62400      2113.2
     62440     2114.48
     62480     2115.88
     62520     2117.23
     62560     2118.54
     62600     2119.94
     62640     2121.33
     62680     2122.72
     62720     2123.92
     62760     2125.39
     62800     2126.73
     62840     2128.07
     62880     2129.39
     62920     2130.65
     62960     2132.09
     63000     2133.48
     63040     2134.78
     63080     2136.08
     63120     2137.48
     63160      2138.8
     63200      2140.2
     63240     2141.49
     63280     2142.88
     63320     2144.23
     63360     2145.54
     63400     2146.94
     63440     2148.33
     63480     2149.71
     63520     2150.92
     63560     2152.39
     63600     2153.73
     63640     2155.08
     63680     2156.39
     63720     2157.65
     63760      2159.1
     63800     2160.48
     63840     2161.78
     63880     2163.08
     63920     2164.47
     63960      2165.8
     64000     2167.19
     64040     2168.47
     64080     2169.87
     64120     2171.22
     64160     2172.53
     64200     2173.93
     64240     2175.31
     64280      2176.7
     64320     2177.91
     64360     2179.37
     64400     2180.72
     64440     2182.07
     64480     2183.38
     64520     2184.64
     64560     2186.09
     64600     2187.48
     64640     2188.77
     64680     2190.08
     64720     2191.47
     64760      2192.8
     64800      2194.2
     64840     2195.47
     64880     2196.87
     64920     2198.22
     64960     2199.53
     65000     2200.93
     65040     2202.31
     65080      2203.7
     65120     2204.91
     65160     2206.38
     65200     2207.73
     65240     2209.08
     65280     2210.39
     65320     2211.65
     65360     2213.11
     65400     2214.49
     65440     2215.79
     65480     2217.09
     65520     2218.48
     65560     2219.82
     65600     2221.22
     65640     2222.49
     65680     2223.89
     65720     2225.24
     65760     2226.54
     65800     2227.94
     65840     2229.33
     65880     2230.72
     65920     2231.92
     65960      2233.4
     66000     2234.74
     66040     2236.09
     66080     2237.41
     66120     2238.67
     66160     2240.12
     66200     2241.51
     66240     2242.81
     66280     2244.11
     66320     2245.51
     66360     2246.84
     66400     2248.23
     66440     2249.51
     66480      2250.9
     66520     2252.26
     66560     2253.56
     66600     2254.96
     66640     2256.34
     66680     2257.73
     66720     2258.95
     66760     2260.42
     66800     2261.77
     66840     2263.12
     66880     2264.44
     66920     2265.69
     66960     2267.15
     67000     2268.54
     67040     2269.83
     67080     2271.14
     67120     2272.53
     67160     2273.87
     67200     2275.27
     67240     2276.53
     67280     2277.93
     67320     2279.29
     67360     2280.59
     67400     2281.98
     67440     2283.36
     67480     2284.76
     67520     2285.97
     67560     2287.45
     67600     2288.79
     67640     2290.14
     67680     2291.46
     67720     2292.71
     67760     2294.17
     67800     2295.56
     67840     2296.85
     67880     2298.16
     67920     2299.55
     67960     2300.89
     68000     2302.28
     68040     2303.55
     68080     2304.95
     68120      2306.3
     68160      2307.6
     68200        2309
     68240     2310.38
     68280     2311.78
     68320     2312.98
     68360     2314.46
     68400      2315.8
     68440     2317.15
     68480     2318.47
     68520     2319.71
     68560     2321.18
     68600     2322.56
     68640     2323.86
     68680     2325.17
     68720     2326.56
     68760     2327.89
     68800     2329.29
     68840     2330.55
     68880     2331.95
     68920     2333.31
     68960     2334.61
     69000     2336.01
     69040     2337.39
     69080     2338.79
     69120        2340
     69160     2341.48
     69200     2342.81
     69240     2344.17
     69280     2345.48
     69320     2346.73
     69360      2348.2
     69400     2349.59
     69440     2350.88
     69480     2352.18
     69520     2353.58
     69560      2354.9
     69600     2356.31
     69640     2357.56
     69680     2358.97
     69720     2360.33
     69760     2361.62
     69800     2363.02
     69840     2364.41
     69880      2365.8
     69920     2367.01
     69960      2368.5
     70000     2369.83
     70040     2371.19
     70080      2372.5
     70120     2373.74
     70160     2375.21
     70200      2376.6
     70240     2377.89
     70280      2379.2
     70320     2380.59
     70360     2381.92
     70400     2383.32
     70440     2384.58
     70480     2385.98
     70520     2387.34
     70560     2388.64
     70600     2390.05
     70640     2391.43
     70680     2392.83
     70720     2394.04
     70760     2395.53
     70800     2396.86
     70840     2398.21
     70880     2399.53
     70920     2400.77
     70960     2402.24
     71000     2403.62
     71040     2404.91
     71080     2406.22
     71120     2407.61
     71160     2408.93
     71200     2410.34
     71240     2411.59
     71280        2413
     71320     2414.37
     71360     2415.66
     71400     2417.06
     71440     2418.45
     71480     2419.85
     71520     2421.05
     71560     2422.54
     71600     2423.87
     71640     2425.22
     71680     2426.54
     71720     2427.78
     71760     2429.24
     71800     2430.63
     71840     2431.92
     71880     2433.22
     71920     2434.61
     71960     2435.94
     72000     2437.34
     72040     2438.61
     72080     2440.01
     72120     2441.37
     72160     2442.66
     72200     2444.07
     72240     2445.45
     72280     2446.85
     72320     2448.05
     72360     2449.54
     72400     2450.87
     72440     2452.23
     72480     2453.54
     72520     2454.78
     72560     2456.25
     72600     2457.63
     72640     2458.92
     72680     2460.22
     72720     2461.61
     72760     2462.94
     72800     2464.34
     72840     2465.62
     72880     2467.02
     72920     2468.38
     72960     2469.67
     73000     2471.08
     73040     2472.46
     73080     2473.85
     73120     2475.05
     73160     2476.54
     73200     2477.88
     73240     2479.24
     73280     2480.54
     73320     2481.79
     73360     2483.26
     73400     2484.64
     73440     2485.93
     73480     2487.23
     73520     2488.62
     73560     2489.94
     73600     2491.35
     73640     2492.62
     73680     2494.03
     73720     2495.39
     73760     2496.68
     73800     2498.08
     73840     2499.47
     73880     2500.85
     73920     2502.05
     73960     2503.54
     74000     2504.87
     74040     2506.22
     74080     2507.53
     74120     2508.77
     74160     2510.24
     74200     2511.63
     74240     2512.92
     74280     2514.22
     74320      2515.6
     74360     2516.93
     74400     2518.33
     74440      2519.6
     74480     2521.01
     74520     2522.37
     74560     2523.65
     74600     2525.05
     74640     2526.43
     74680     2527.82
     74720     2529.02
     74760     2530.51
     74800     2531.85
     74840     2533.19
     74880      2534.5
     74920     2535.75
     74960     2537.21
     75000      2538.6
     75040      2539.9
     75080      2541.2
     75120     2542.58
     75160      2543.9
     75200     2545.31
     75240     2546.57
     75280     2547.98
     75320     2549.34
     75360     2550.62
     75400     2552.02
     75440     2553.41
     75480     2554.79
     75520     2555.98
     75560     2557.48
     75600     2558.81
     75640     2560.17
     75680     2561.48
     75720     2562.72
     75760     2564.19
     75800     2565.57
     75840     2566.87
     75880     2568.17
     75920     2569.55
     75960     2570.86
     76000     2572.27
     76040     2573.54
     76080     2574.94
     76120      2576.3
     76160     2577.58
     76200     2578.98
     76240     2580.37
     76280     2581.76
     76320     2582.95
     76360     2584.45
     76400     2585.78
     76440     2587.13
     76480     2588.44
     76520     2589.68
     76560     2591.15
     76600     2592.54
     76640     2593.83
     76680     2595.13
     76720      2596.5
     76760     2597.82
     76800     2599.23
     76840     2600.49
     76880      2601.9
     76920     2603.26
     76960     2604.53
     77000     2605.94
     77040     2607.32
     77080     2608.71
     77120      2609.9
     77160      2611.4
     77200     2612.74
     77240     2614.09
     77280      2615.4
     77320     2616.65
     77360     2618.12
     77400     2619.51
     77440      2620.8
     77480     2622.09
     77520     2623.46
     77560     2624.78
     77600     2626.19
     77640     2627.45
     77680     2628.86
     77720     2630.22
     77760     2631.49
     77800      2632.9
     77840     2634.29
     77880     2635.68
     77920     2636.86
     77960     2638.37
     78000      2639.7
     78040     2641.06
     78080     2642.37
     78120     2643.61
     78160     2645.09
     78200     2646.48
     78240     2647.78
     78280     2649.07
     78320     2650.44
     78360     2651.77
     78400     2653.17
     78440     2654.43
     78480     2655.84
     78520      2657.2
     78560     2658.48
     78600     2659.88
     78640     2661.27
     78680     2662.66
     78720     2663.85
     78760     2665.36
     78800     2666.68
     78840     2668.04
     78880     2669.35
     78920     2670.59
     78960     2672.08
     79000     2673.47
     79040     2674.77
     79080     2676.06
     79120     2677.45
     79160     2678.77
     79200     2680.18
     79240     2681.45
     79280     2682.86
     79320     2684.22
     79360     2685.49
     79400      2686.9
     79440     2688.29
     79480     2689.68
     79520     2690.86
     79560     2692.37
     79600      2693.7
     79640     2695.06
     79680     2696.37
     79720     2697.61
     79760      2699.1
     79800     2700.49
     79840     2701.79
     79880     2703.09
     79920     2704.47
     79960      2705.8
     80000      2707.2
     80040     2708.47
     80080     2709.88
     80120     2711.24
     80160     2712.51
     80200     2713.92
     80240      2715.3
     80280     2716.69
     80320     2717.88
     80360     2719.38
     80400     2720.72
     80440     2722.07
     80480     2723.39
     80520     2724.62
     80560     2726.11
     80600     2727.51
     80640      2728.8
     80680      2730.1
     80720     2731.48
     80760      2732.8
     80800     2734.21
     80840     2735.48
     80880      2736.9
     80920     2738.26
     80960     2739.53
     81000     2740.94
     81040     2742.33
     81080     2743.72
     81120      2744.9
     81160     2746.41
     81200     2747.75
     81240      2749.1
     81280     2750.41
     81320     2751.64
     81360     2753.13
     81400     2754.52
     81440     2755.82
     81480     2757.11
     81520     2758.49
     81560     2759.81
     81600     2761.23
     81640      2762.5
     81680     2763.91
     81720     2765.27
     81760     2766.54
     81800     2767.95
     81840     2769.34
     81880     2770.73
     81920     2771.91
     81960     2773.42
     82000     2774.76
     82040     2776.11
     82080     2777.42
     82120     2778.65
     82160     2780.15
     82200     2781.54
     82240     2782.85
     82280     2784.13
     82320     2785.51
     82360     2786.83
     82400     2788.24
     82440     2789.52
     82480     2790.93
     82520     2792.29
     82560     2793.56
     82600     2794.98
     82640     2796.37
     82680     2797.76
     82720     2798.93
     82760     2800.46
     82800     2801.79
     82840     2803.13
     82880     2804.44
     82920     2805.67
     82960     2807.17
     83000     2808.57
     83040     2809.87
     83080     2811.15
     83120     2812.52
     83160     2813.84
     83200     2815.26
     83240     2816.54
     83280     2817.95
     83320     2819.31
     83360     2820.58
     83400        2822
     83440      2823.4
     83480     2824.79
     83520     2825.97
     83560     2827.49
     83600     2828.83
     83640     2830.17
     83680     2831.48
     83720     2832.71
     83760      2834.2
     83800     2835.59
     83840      2836.9
     83880     2838.18
     83920     2839.55
     83960     2840.87
     84000     2842.28
     84040     2843.56
     84080     2844.97
     84120     2846.34
     84160      2847.6
     84200     2849.03
     84240     2850.42
     84280     2851.81
     84320     2852.98
     84360     2854.51
     84400     2855.85
     84440     2857.19
     84480     2858.49
     84520     2859.71
     84560     2861.21
     84600     2862.61
     84640     2863.91
     84680      2865.2
     84720     2866.57
     84760     2867.89
     84800      2869.3
     84840     2870.58
     84880        2872
     84920     2873.36
     84960     2874.63
     85000     2876.05
     85040     2877.44
     85080     2878.83
     85120     2880.01
     85160     2881.54
     85200     2882.87
     85240     2884.22
     85280     2885.52
     85320     2886.74
     85360     2888.24
     85400     2889.63
     85440     2890.94
     85480     2892.23
     85520      2893.6
     85560     2894.91
     85600     2896.32
     85640      2897.6
     85680     2899.01
     85720     2900.38
     85760     2901.65
     85800     2903.07
     85840     2904.46
     85880     2905.85
     85920     2907.02
     85960     2908.54
     86000     2909.88
     86040     2911.22
     86080     2912.52
     86120     2913.75
     86160     2915.24
     86200     2916.64
     86240     2917.94
     86280     2919.23
     86320     2920.59
     86360      2921.9
     86400     2923.32
     86440     2924.59
     86480     2926.01
     86520     2927.38
     86560     2928.64
     86600     2930.07
     86640     2931.46
     86680     2932.85
     86720     2934.01
     86760     2935.54
     86800     2936.87
     86840      2938.2
     86880     2939.51
     86920     2940.73
     86960     2942.22
     87000     2943.62
     87040     2944.92
     87080     2946.21
     87120     2947.57
     87160     2948.87
     87200      2950.3
     87240     2951.57
     87280     2952.99
     87320     2954.36
     87360     2955.62
     87400     2957.03
     87440     2958.43
     87480     2959.82
     87520     2960.98
     87560     2962.51
     87600     2963.83
     87640     2965.17
     87680     2966.48
     87720     2967.69
     87760     2969.19
     87800     2970.59
     87840     2971.89
     87880     2973.18
     87920     2974.54
     87960     2975.85
     88000     2977.28
     88040     2978.55
     88080     2979.97
     88120     2981.32
     88160     2982.59
     88200     2984.01
     88240      2985.4
     88280     2986.79
     88320     2987.95
     88360     2989.48
     88400      2990.8
     88440     2992.14
     88480     2993.45
     88520     2994.65
     88560     2996.15
     88600     2997.56
     88640     2998.85
     88680     3000.14
     88720     3001.51
     88760     3002.81
     88800     3004.24
     88840     3005.52
     88880     3006.94
     88920      3008.3
     88960     3009.57
     89000     3010.99
     89040     3012.37
     89080     3013.77
     89120     3014.92
     89160     3016.45
     89200     3017.77
     89240     3019.11
     89280     3020.42
     89320     3021.62
     89360     3023.13
     89400     3024.54
     89440     3025.83
     89480     3027.12
     89520     3028.49
     89560      3029.8
     89600     3031.21
     89640     3032.51
     89680     3033.93
     89720     3035.29
     89760     3036.56
     89800     3037.97
     89840     3039.36
     89880     3040.76
     89920      3041.9
     89960     3043.43
     90000     3044.76
     90040     3046.09
     90080      3047.4
     90120      3048.6
     90160     3050.11
     90200     3051.52
     90240     3052.81
     90280      3054.1
     90320     3055.47
     90360     3056.78
     90400     3058.21
     90440      3059.5
     90480     3060.92
     90520     3062.28
     90560     3063.55
     90600     3064.97
     90640     3066.35
     90680     3067.75
     90720      3068.9
     90760     3070.43
     90800     3071.76
     90840     3073.09
     90880      3074.4
     90920      3075.6
     90960      3077.1
     91000     3078.52
     91040     3079.81
     91080     3081.09
     91120     3082.47
     91160     3083.78
     91200      3085.2
     91240      3086.5
     91280     3087.92
     91320     3089.28
     91360     3090.55
     91400     3091.97
     91440     3093.35
     91480     3094.75
     91520      3095.9
     91560     3097.43
     91600     3098.77
     91640      3100.1
     91680     3101.42
     91720     3102.61
     91760     3104.11
     91800     3105.53
     91840     3106.82
     91880      3108.1
     91920     3109.48
     91960     3110.79
     92000     3112.22
     92040     3113.52
     92080     3114.95
     92120     3116.31
     92160     3117.59
     92200        3119
     92240     3120.39
     92280     3121.78
     92320     3122.92
     92360     3124.47
     92400      3125.8
     92440     3127.14
     92480     3128.45
     92520     3129.64
     92560     3131.15
     92600     3132.56
     92640     3133.85
     92680     3135.14
     92720     3136.51
     92760     3137.82
     92800     3139.26
     92840     3140.54
     92880     3141.97
     92920     3143.33
     92960     3144.61
     93000     3146.02
     93040      3147.4
     93080     3148.79
     93120     3149.94
     93160     3151.48
     93200     3152.82
     93240     3154.15
     93280     3155.47
     93320     3156.65
     93360     3158.17
     93400     3159.58
     93440     3160.87
     93480     3162.16
     93520     3163.52
     93560     3164.84
     93600     3166.27
     93640     3167.56
     93680     3168.99
     93720     3170.35
     93760     3171.62
     93800     3173.03
     93840     3174.42
     93880     3175.81
     93920     3176.95
     93960      3178.5
     94000     3179.84
     94040     3181.18
     94080      3182.5
     94120     3183.67
     94160     3185.19
     94200      3186.6
     94240     3187.89
     94280     3189.18
     94320     3190.55
     94360     3191.86
     94400      3193.3
     94440     3194.59
     94480     3196.02
     94520     3197.38
     94560     3198.65
     94600     3200.07
     94640     3201.45
     94680     3202.84
     94720     3203.98
     94760     3205.53
     94800     3206.87
     94840     3208.19
     94880     3209.52
     94920     3210.69
     94960     3212.21
     95000     3213.62
     95040     3214.91
     95080      3216.2
     95120     3217.57
     95160     3218.88
     95200     3220.31
     95240     3221.61
     95280     3223.04
     95320      3224.4
     95360     3225.67
     95400     3227.08
     95440     3228.47
     95480     3229.86
     95520     3230.99
     95560     3232.54
     95600     3233.88
     95640     3235.21
     95680     3236.53
     95720      3237.7
     95760     3239.23
     95800     3240.64
     95840     3241.93
     95880     3243.21
     95920     3244.59
     95960     3245.91
     96000     3247.34
     96040     3248.63
     96080     3250.07
     96120     3251.43
     96160      3252.7
     96200     3254.12
     96240      3255.5
     96280     3256.89
     96320     3258.03
     96360     3259.58
     96400     3260.92
     96440     3262.25
     96480     3263.58
     96520     3264.75
     96560     3266.28
     96600     3267.69
     96640     3268.98
     96680     3270.26
     96720     3271.64
     96760     3272.95
     96800     3274.39
     96840     3275.68
     96880     3277.12
     96920     3278.47
     96960     3279.76
     97000     3281.17
     97040     3282.56
     97080     3283.95
     97120     3285.08
     97160     3286.64
     97200     3287.97
     97240     3289.31
     97280     3290.63
     97320     3291.79
     97360     3293.33
     97400     3294.75
     97440     3296.03
     97480     3297.31
     97520     3298.69
     97560     3299.99
     97600     3301.43
     97640     3302.71
     97680     3304.16
     97720     3305.51
     97760     3306.79
     97800     3308.21
     97840      3309.6
     97880     3310.99
     97920     3312.13
     97960     3313.69
     98000     3315.02
     98040     3316.36
     98080     3317.68
     98120     3318.84
     98160     3320.38
     98200      3321.8
     98240     3323.08
     98280     3324.37
     98320     3325.74
     98360     3327.05
     98400     3328.49
     98440     3329.77
     98480     3331.23
     98520     3332.57
     98560     3333.85
     98600     3335.27
     98640     3336.66
     98680     3338.05
     98720     3339.18
     98760     3340.75
     98800     3342.08
     98840     3343.42
     98880     3344.74
     98920      3345.9
     98960     3347.44
     99000     3348.86
     99040     3350.14
     99080     3351.43
     99120      3352.8
     99160     3354.11
     99200     3355.56
     99240     3356.84
     99280     3358.29
     99320     3359.64
     99360     3360.92
     99400     3362.34
     99440     3363.73
     99480     3365.11
     99520     3366.25
     99560     3367.81
     99600     3369.15
     99640     3370.49
     99680     3371.81
     99720     3372.97
     99760     3374.51
     99800     3375.94
     99840     3377.22
     99880     3378.51
     99920     3379.88
     99960     3381.19
    100000     3382.63
    100040     3383.92
    100080     3385.38
    100120     3386.72
    100160     3388.01
    100200     3389.42
    100240     3390.82
    100280     3392.21
    100320     3393.35
    100360     3394.91
    100400     3396.24
    100440     3397.57
    100480      3398.9
    100520     3400.06
    100560      3401.6
    100600     3403.03
    100640     3404.31
    100680      3405.6
    100720     3406.97
    100760     3408.27
    100800     3409.71
    100840     3410.99
    100880     3412.45
    100920     3413.79
    100960     3415.08
    101000      3416.5
    101040     3417.88
    101080     3419.27
    101120     3420.41
    101160     3421.98
    101200      3423.3
    101240     3424.63
    101280     3425.96
    101320     3427.12
    101360     3428.66
    101400     3430.09
    101440     3431.36
    101480     3432.65
    101520     3434.03
    101560     3435.33
    101600     3436.76
    101640     3438.04
    101680     3439.49
    101720     3440.84
    101760     3442.12
    101800     3443.54
    101840     3444.92
    101880     3446.32
    101920     3447.46
    101960     3449.02
    102000     3450.35
    102040     3451.68
    102080        3453
    102120     3454.16
    102160      3455.7
    102200     3457.13
    102240      3458.4
    102280     3459.69
    102320     3461.06
    102360     3462.37
    102400     3463.81
    102440     3465.08
    102480     3466.54
    102520     3467.88
    102560     3469.16
    102600     3470.58
    102640     3471.97
    102680     3473.36
    102720      3474.5
    102760     3476.06
    102800     3477.39
    102840     3478.71
    102880     3480.04
    102920      3481.2
    102960     3482.73
    103000     3484.18
    103040     3485.45
    103080     3486.75
    103120     3488.11
    103160     3489.42
    103200     3490.86
    103240     3492.14
    103280     3493.59
    103320     3494.93
    103360     3496.21
    103400     3497.64
    103440     3499.03
    103480     3500.43
    103520     3501.55
    103560     3503.13
    103600     3504.45
    103640     3505.77
    103680     3507.11
    103720     3508.26
    103760      3509.8
    103800     3511.24
    103840     3512.51
    103880     3513.81
    103920     3515.18
    103960     3516.48
    104000     3517.92
    104040     3519.19
    104080     3520.65
    104120     3521.99
    104160     3523.27
    104200      3524.7
    104240     3526.09
    104280     3527.49
    104320     3528.61
    104360     3530.19
    104400     3531.52
    104440     3532.84
    104480     3534.17
    104520     3535.33
    104560     3536.87
    104600     3538.31
    104640     3539.58
    104680     3540.88
    104720     3542.25
    104760     3543.56
    104800     3544.99
    104840     3546.26
    104880     3547.72
    104920     3549.06
    104960     3550.34
    105000     3551.77
    105040     3553.16
    105080     3554.56
    105120     3555.69
    105160     3557.27
    105200      3558.6
    105240     3559.91
    105280     3561.25
    105320      3562.4
    105360     3563.95
    105400     3565.39
    105440     3566.66
    105480     3567.96
    105520     3569.33
    105560     3570.64
    105600     3572.07
    105640     3573.34
    105680     3574.79
    105720     3576.14
    105760     3577.42
    105800     3578.85
    105840     3580.25
    105880     3581.65
    105920     3582.77
    105960     3584.36
    106000     3585.69
    106040     3587.01
    106080     3588.35
    106120      3589.5
    106160     3591.05
    106200     3592.47
    106240     3593.75
    106280     3595.05
    106320     3596.42
    106360     3597.73
    106400     3599.16
    106440     3600.42
    106480     3601.88
    106520     3603.23
    106560     3604.51
    106600     3605.93
    106640     3607.33
    106680     3608.74
    106720     3609.86
    106760     3611.45
    106800     3612.78
    106840      3614.1
    106880     3615.45
    106920      3616.6
    106960     3618.14
    107000     3619.57
    107040     3620.85
    107080     3622.14
    107120     3623.51
    107160     3624.82
    107200     3626.25
    107240     3627.51
    107280     3628.97
    107320     3630.31
    107360     3631.59
    107400     3633.01
    107440     3634.41
    107480     3635.82
    107520     3636.94
    107560     3638.52
    107600     3639.86
    107640     3641.18
    107680     3642.53
    107720     3643.68
    107760     3645.23
    107800     3646.66
    107840     3647.94
    107880     3649.23
    107920      3650.6
    107960      3651.9
    108000     3653.33
    108040      3654.6
    108080     3656.05
    108120      3657.4
    108160     3658.68
    108200      3660.1
    108240      3661.5
    108280      3662.9
    108320     3664.03
    108360     3665.61
    108400     3666.94
    108440     3668.27
    108480     3669.61
    108520     3670.76
    108560      3672.3
    108600     3673.73
    108640     3675.01
    108680      3676.3
    108720     3677.67
    108760     3678.97
    108800     3680.41
    108840     3681.67
    108880     3683.12
    108920     3684.47
    108960     3685.74
    109000     3687.16
    109040     3688.56
    109080     3689.96
    109120     3691.09
    109160     3692.68
    109200     3694.01
    109240     3695.33
    109280     3696.67
    109320     3697.81
    109360     3699.36
    109400     3700.78
    109440     3702.06
    109480     3703.35
    109520     3704.71
    109560     3706.01
    109600     3707.45
    109640     3708.71
    109680     3710.17
    109720     3711.51
    109760     3712.79
    109800     3714.22
    109840     3715.61
    109880     3717.02
    109920     3718.14
    109960     3719.73
    110000     3721.06
    110040     3722.37
    110080     3723.72
    110120     3724.85
    110160     3726.39
    110200     3727.82
    110240      3729.1
    110280     3730.38
    110320     3731.74
    110360     3733.04
    110400     3734.48
    110440     3735.73
    110480      3737.2
    110520     3738.54
    110560     3739.82
    110600     3741.25
    110640     3742.64
    110680     3744.04
    110720     3745.16
    110760     3746.75
    110800     3748.08
    110840      3749.4
    110880     3750.75
    110920     3751.88
    110960     3753.43
    111000     3754.86
    111040     3756.14
    111080     3757.41
    111120     3758.76
    111160     3760.07
    111200     3761.51
    111240     3762.75
    111280     3764.22
    111320     3765.56
    111360     3766.84
    111400     3768.26
    111440     3769.66
    111480     3771.06
    111520     3772.17
    111560     3773.77
    111600      3775.1
    111640     3776.41
    111680     3777.76
    111720     3778.91
    111760     3780.45
    111800     3781.88
    111840     3783.16
    111880     3784.43
    111920     3785.79
    111960     3787.09
    112000     3788.52
    112040     3789.76
    112080     3791.22
    112120     3792.57
    112160     3793.84
    112200     3795.27
    112240     3796.66
    112280     3798.06
    112320     3799.16
    112360     3800.76
    112400     3802.09
    112440     3803.41
    112480     3804.76
    112520      3805.9
    112560     3807.44
    112600     3808.88
    112640     3810.16
    112680     3811.43
    112720     3812.78
    112760     3814.08
    112800     3815.52
    112840     3816.75
    112880     3818.22
    112920     3819.56
    112960     3820.83
    113000     3822.26
    113040     3823.66
    113080     3825.06
    113120     3826.17
    113160     3827.78
    113200     3829.11
    113240     3830.43
    113280     3831.78
    113320     3832.91
    113360     3834.47
    113400      3835.9
    113440     3837.18
    113480     3838.45
    113520      3839.8
    113560      3841.1
    113600     3842.55
    113640     3843.77
    113680     3845.24
    113720     3846.58
    113760     3847.86
    113800     3849.29
    113840     3850.68
    113880      3852.1
    113920      3853.2
    113960      3854.8
    114000     3856.14
    114040     3857.46
    114080     3858.81
    114120     3859.94
    114160     3861.49
    114200     3862.92
    114240     3864.21
    114280     3865.48
    114320     3866.83
    114360     3868.13
    114400     3869.58
    114440      3870.8
    114480     3872.26
    114520     3873.61
    114560     3874.88
    114600     3876.32
    114640      3877.7
    114680     3879.12
    114720     3880.22
    114760     3881.82
    114800     3883.17
    114840     3884.48
    114880     3885.84
    114920     3886.96
    114960     3888.52
    115000     3889.95
    115040     3891.24
    115080     3892.52
    115120     3893.87
    115160     3895.17
    115200     3896.62
    115240     3897.85
    115280     3899.31
    115320     3900.65
    115360     3901.92
    115400     3903.35
    115440     3904.75
    115480     3906.16
    115520     3907.25
    115560     3908.86
    115600     3910.21
    115640     3911.52
    115680     3912.88
    115720     3914.01
    115760     3915.55
    115800     3916.99
    115840     3918.28
    115880     3919.56
    115920      3920.9
    115960     3922.22
    116000     3923.66
    116040      3924.9
    116080     3926.36
    116120      3927.7
    116160     3928.97
    116200     3930.41
    116240      3931.8
    116280     3933.21
    116320      3934.3
    116360     3935.91
    116400     3937.26
    116440     3938.57
    116480     3939.93
    116520     3941.06
    116560     3942.61
    116600     3944.06
    116640     3945.35
    116680     3946.62
    116720     3947.97
    116760     3949.29
    116800     3950.73
    116840     3951.96
    116880     3953.43
    116920     3954.77
    116960     3956.05
    117000     3957.49
    117040     3958.88
    117080      3960.3
    117120     3961.39
    117160     3962.99
    117200     3964.35
    117240     3965.65
    117280     3967.02
    117320     3968.15
    117360      3969.7
    117400     3971.15
    117440     3972.45
    117480     3973.72
    117520     3975.08
    117560      3976.4
    117600     3977.84
    117640     3979.07
    117680     3980.54
    117720     3981.88
    117760     3983.16
    117800     3984.59
    117840     3985.98
    117880      3987.4
    117920     3988.48
    117960     3990.09
    118000     3991.45
    118040     3992.75
    118080     3994.12
    118120     3995.25
    118160      3996.8
    118200     3998.25
    118240     3999.54
    118280     4000.81
    118320     4002.17
    118360     4003.49
    118400     4004.93
    118440     4006.16
    118480     4007.63
    118520     4008.98
    118560     4010.25
    118600     4011.68
    118640     4013.07
    118680     4014.49
    118720     4015.57
    118760     4017.17
    118800     4018.54
    118840     4019.85
    118880     4021.21
    118920     4022.34
    118960     4023.89
    119000     4025.34
    119040     4026.63
    119080      4027.9
    119120     4029.25
    119160     4030.57
    119200     4032.02
    119240     4033.24
    119280     4034.71
    119320     4036.06
    119360     4037.34
    119400     4038.77
    119440     4040.16
    119480     4041.58
    119520     4042.65
    119560     4044.25
    119600     4045.62
    119640     4046.91
    119680     4048.28
    119720     4049.41
    119760     4050.96
    119800     4052.41
    119840      4053.7
    119880     4054.97
    119920     4056.32
    119960     4057.64
    120000     4059.09
    120040     4060.31
    120080     4061.78
    120120     4063.12
    120160     4064.41
    120200     4065.84
    120240     4067.23
    120280     4068.64
    120320     4069.71
    120360     4071.32
    120400     4072.69
    120440     4073.98
    120480     4075.35
    120520     4076.47
    120560     4078.03
    120600     4079.48
    120640     4080.76
    120680     4082.03
    120720     4083.39
    120760     4084.71
    120800     4086.15
    120840     4087.36
    120880     4088.83
    120920     4090.17
    120960     4091.46
    121000     4092.89
    121040     4094.28
    121080     4095.69
    121120     4096.77
    121160     4098.38
    121200     4099.74
    121240     4101.03
    121280      4102.4
    121320     4103.52
    121360     4105.08
    121400     4106.53
    121440     4107.82
    121480      4109.1
    121520     4110.45
    121560     4111.76
    121600     4113.21
    121640     4114.41
    121680     4115.87
    121720     4117.23
    121760     4118.51
    121800     4119.94
    121840     4121.34
    121880     4122.75
    121920     4123.82
    121960     4125.42
    122000     4126.79
    122040     4128.09
    122080     4129.46
    122120     4130.59
    122160     4132.14
    122200     4133.59
    122240     4134.88
    122280     4136.15
    122320     4137.52
    122360     4138.81
    122400     4140.27
    122440     4141.47
    122480     4142.93
    122520     4144.29
    122560     4145.57
    122600        4147
    122640      4148.4
    122680     4149.81
    122720     4150.89
    122760     4152.49
    122800     4153.87
    122840     4155.16
    122880     4156.54
    122920     4157.66
    122960     4159.22
    123000     4160.66
    123040     4161.96
    123080     4163.24
    123120     4164.59
    123160     4165.89
    123200     4167.34
    123240     4168.54
    123280        4170
    123320     4171.35
    123360     4172.64
    123400     4174.07
    123440     4175.47
    123480     4176.88
    123520     4177.96
    123560     4179.56
    123600     4180.94
    123640     4182.23
    123680      4183.6
    123720     4184.71
    123760     4186.27
    123800     4187.72
    123840     4189.01
    123880     4190.29
    123920     4191.65
    123960     4192.94
    124000     4194.41
    124040      4195.6
    124080     4197.05
    124120     4198.42
    124160     4199.71
    124200     4201.14
    124240     4202.54
    124280     4203.95
    124320     4205.04
    124360     4206.65
    124400     4208.02
    124440     4209.31
    124480     4210.68
    124520     4211.79
    124560     4213.35
    124600      4214.8
    124640     4216.09
    124680     4217.38
    124720     4218.72
    124760     4220.03
    124800     4221.47
    124840     4222.67
    124880     4224.13
    124920     4225.49
    124960     4226.77
    125000     4228.22
    125040     4229.62
    125080     4231.03
    125120     4232.12
    125160     4233.73
    125200     4235.11
    125240     4236.39
    125280     4237.76
    125320     4238.87
    125360     4240.44
    125400     4241.89
    125440     4243.17
    125480     4244.46
    125520     4245.81
    125560     4247.11
    125600     4248.57
    125640     4249.75
    125680     4251.21
    125720     4252.56
    125760     4253.84
    125800     4255.28
    125840      4256.7
    125880     4258.11
    125920     4259.19
    125960      4260.8
    126000     4262.18
    126040     4263.47
    126080     4264.83
    126120     4265.94
    126160     4267.51
    126200     4268.96
    126240     4270.26
    126280     4271.53
    126320     4272.88
    126360     4274.18
    126400     4275.63
    126440     4276.81
    126480     4278.28
    126520     4279.62
    126560     4280.91
    126600     4282.34
    126640     4283.76
    126680     4285.17
    126720     4286.24
    126760     4287.87
    126800     4289.25
    126840     4290.53
    126880      4291.9
    126920     4293.01
    126960     4294.58
    127000     4296.03
    127040     4297.32
    127080     4298.59
    127120     4299.94
    127160     4301.24
    127200     4302.69
    127240     4303.86
    127280     4305.33
    127320     4306.67
    127360     4307.96
    127400     4309.39
    127440     4310.81
    127480     4312.23
    127520      4313.3
    127560     4314.92
    127600      4316.3
    127640     4317.58
    127680     4318.95
    127720     4320.05
    127760     4321.63
    127800     4323.07
    127840     4324.36
    127880     4325.63
    127920     4326.99
    127960     4328.29
    128000     4329.74
    128040     4330.93
    128080      4332.4
    128120     4333.75
    128160     4335.03
    128200     4336.47
    128240     4337.89
    128280      4339.3
    128320     4340.39
    128360     4342.01
    128400     4343.38
    128440     4344.66
    128480     4346.02
    128520     4347.12
    128560      4348.7
    128600     4350.14
    128640     4351.44
    128680     4352.71
    128720     4354.07
    128760     4355.36
    128800     4356.82
    128840     4358.02
    128880     4359.49
    128920     4360.84
    128960     4362.13
    129000     4363.57
    129040     4364.98
    129080      4366.4
    129120     4367.48
    129160      4369.1
    129200     4370.47
    129240     4371.76
    129280     4373.11
    129320     4374.21
    129360     4375.79
    129400     4377.23
    129440     4378.53
    129480      4379.8
    129520     4381.15
    129560     4382.45
    129600      4383.9
    129640     4385.11
    129680     4386.58
    129720     4387.93
    129760     4389.22
    129800     4390.66
    129840     4392.08
    129880     4393.49
    129920     4394.57
    129960      4396.2
    130000     4397.57
    130040     4398.86
    130080     4400.22
    130120     4401.31
    130160      4402.9
    130200     4404.35
    130240     4405.64
    130280     4406.92
    130320     4408.27
    130360     4409.57
    130400     4411.02
    130440     4412.23
    130480      4413.7
    130520     4415.06
    130560     4416.35
    130600     4417.79
    130640     4419.21
    130680     4420.63
    130720      4421.7
    130760     4423.33
    130800      4424.7
    130840        4426
    130880     4427.35
    130920     4428.44
    130960     4430.02
    131000     4431.47
    131040     4432.76
    131080     4434.03
    131120     4435.38
    131160     4436.68
    131200     4438.13
    131240     4439.34
    131280      4440.8
    131320     4442.16
    131360     4443.45
    131400     4444.88
    131440     4446.31
    131480     4447.73
    131520      4448.8
    131560     4450.43
    131600      4451.8
    131640      4453.1
    131680     4454.46
    131720     4455.54
    131760     4457.12
    131800     4458.58
    131840     4459.87
    131880     4461.13
    131920     4462.48
    131960     4463.78
    132000     4465.23
    132040     4466.43
    132080     4467.91
    132120     4469.26
    132160     4470.55
    132200     4471.98
    132240     4473.41
    132280     4474.84
    132320     4475.91
    132360     4477.54
    132400     4478.92
    132440     4480.21
    132480     4481.59
    132520     4482.66
    132560     4484.25
    132600      4485.7
    132640        4487
    132680     4488.26
    132720      4489.6
    132760     4490.91
    132800     4492.36
    132840     4493.56
    132880     4495.03
    132920     4496.38
    132960     4497.68
    133000      4499.1
    133040     4500.54
    133080     4501.96
    133120     4503.03
    133160     4504.66
    133200     4506.04
    133240     4507.34
    133280      4508.7
    133320     4509.78
    133360     4511.36
    133400     4512.82
    133440     4514.12
    133480     4515.38
    133520     4516.71
    133560     4518.03
    133600     4519.49
    133640     4520.69
    133680     4522.16
    133720     4523.51
    133760      4524.8
    133800     4526.23
    133840     4527.66
    133880      4529.1
    133920     4530.16
    133960     4531.78
    134000     4533.17
    134040     4534.46
    134080     4535.83
    134120     4536.92
    134160     4538.49
    134200     4539.96
    134240     4541.26
    134280      4542.5
    134320     4543.85
    134360     4545.18
    134400     4546.63
    134440     4547.83
    134480      4549.3
    134520     4550.65
    134560     4551.94
    134600     4553.38
    134640      4554.8
    134680     4556.23
    134720     4557.29
    134760     4558.92
    134800     4560.31
    134840     4561.59
    134880     4562.96
    134920     4564.05
    134960     4565.62
    135000     4567.09
    135040     4568.39
    135080     4569.64
    135120     4570.98
    135160     4572.29
    135200     4573.75
    135240     4574.95
    135280     4576.42
    135320     4577.77
    135360     4579.07
    135400     4580.49
    135440     4581.92
    135480     4583.36
    135520     4584.41
    135560     4586.04
    135600     4587.44
    135640     4588.71
    135680     4590.09
    135720     4591.17
    135760     4592.75
    135800     4594.23
    135840     4595.52
    135880     4596.77
    135920     4598.11
    135960     4599.43
    136000     4600.87
    136040     4602.08
    136080     4603.56
    136120      4604.9
    136160      4606.2
    136200     4607.63
    136240     4609.06
    136280     4610.48
    136320     4611.54
    136360     4613.18
    136400     4614.57
    136440     4615.84
    136480     4617.21
    136520     4618.29
    136560     4619.87
    136600     4621.34
    136640     4622.64
    136680     4623.89
    136720     4625.24
    136760     4626.56
    136800     4628.01
    136840     4629.21
    136880     4630.69
    136920     4632.03
    136960     4633.33
    137000     4634.75
    137040     4636.18
    137080     4637.61
    137120     4638.65
    137160      4640.3
    137200     4641.68
    137240     4642.95
    137280     4644.31
    137320     4645.39
    137360     4646.96
    137400     4648.43
    137440     4649.73
    137480     4650.98
    137520     4652.32
    137560     4653.64
    137600     4655.09
    137640      4656.3
    137680     4657.76
    137720     4659.11
    137760      4660.4
    137800     4661.82
    137840     4663.24
    137880     4664.67
    137920     4665.71
    137960     4667.35
    138000     4668.74
    138040        4670
    138080     4671.36
    138120     4672.45
    138160     4674.01
    138200     4675.48
    138240     4676.78
    138280     4678.03
    138320     4679.38
    138360      4680.7
    138400     4682.14
    138440     4683.35
    138480     4684.82
    138520     4686.16
    138560     4687.45
    138600     4688.88
    138640      4690.3
    138680     4691.74
    138720     4692.77
    138760     4694.41
    138800     4695.79
    138840     4697.05
    138880     4698.41
    138920     4699.49
    138960     4701.06
    139000     4702.54
    139040     4703.82
    139080     4705.09
    139120     4706.43
    139160     4707.75
    139200      4709.2
    139240     4710.39
    139280     4711.86
    139320     4713.21
    139360      4714.5
    139400     4715.92
    139440     4717.35
    139480     4718.79
    139520     4719.81
    139560     4721.46
    139600     4722.86
    139640     4724.11
    139680     4725.47
    139720     4726.55
    139760     4728.12
    139800      4729.6
    139840     4730.88
    139880     4732.14
    139920     4733.48
    139960     4734.81
    140000     4736.26
    140040     4737.47
    140080     4738.94
    140120     4740.29
    140160     4741.59
    140200        4743
    140240     4744.43
    140280     4745.87
    140320     4746.89
    140360     4748.53
    140400     4749.94
    140440     4751.18
    140480     4752.55
    140520     4753.62
    140560      4755.2
    140600     4756.67
    140640     4757.97
    140680     4759.24
    140720     4760.57
    140760      4761.9
    140800     4763.35
    140840     4764.56
    140880     4766.04
    140920     4767.39
    140960     4768.68
    141000      4770.1
    141040     4771.53
    141080     4772.97
    141120     4773.99
    141160     4775.63
    141200     4777.04
    141240     4778.28
    141280     4779.65
    141320     4780.72
    141360     4782.31
    141400     4783.78
    141440     4785.09
    141480     4786.34
    141520     4787.69
    141560     4789.02
    141600     4790.48
    141640     4791.68
    141680     4793.16
    141720     4794.51
    141760      4795.8
    141800     4797.22
    141840     4798.65
    141880     4800.09
    141920      4801.1
    141960     4802.75
    142000     4804.16
    142040     4805.39
    142080     4806.77
    142120     4807.84
    142160     4809.44
    142200     4810.91
    142240     4812.21
    142280     4813.46
    142320      4814.8
    142360     4816.15
    142400     4817.59
    142440     4818.78
    142480     4820.26
    142520     4821.61
    142560     4822.89
    142600     4824.31
    142640     4825.75
    142680     4827.18
    142720     4828.19
    142760     4829.85
    142800     4831.25
    142840      4832.5
    142880     4833.86
    142920     4834.92
    142960     4836.52
    143000        4838
    143040      4839.3
    143080     4840.55
    143120     4841.89
    143160     4843.23
    143200     4844.69
    143240     4845.88
    143280     4847.37
    143320     4848.71
    143360        4850
    143400     4851.43
    143440     4852.86
    143480     4854.31
    143520      4855.3
    143560     4856.97
    143600     4858.38
    143640     4859.63
    143680     4860.99
    143720     4862.04
    143760     4863.65
    143800     4865.12
    143840     4866.43
    143880     4867.67
    143920     4869.01
    143960     4870.35
    144000     4871.81
    144040        4873
    144080     4874.49
    144120     4875.83
    144160     4877.12
    144200     4878.55
    144240     4879.99
    144280     4881.43
    144320     4882.42
    144360      4884.1
    144400     4885.51
    144440     4886.76
    144480     4888.14
    144520      4889.2
    144560      4890.8
    144600     4892.26
    144640     4893.57
    144680     4894.83
    144720     4896.15
    144760      4897.5
    144800     4898.95
    144840     4900.15
    144880     4901.64
    144920     4902.98
    144960     4904.27
    145000     4905.69
    145040     4907.14
    145080     4908.58
    145120     4909.57
    145160     4911.26
    145200     4912.66
    145240     4913.91
    145280     4915.29
    145320     4916.34
    145360     4917.95
    145400     4919.42
    145440     4920.73
    145480     4921.99
    145520      4923.3
    145560     4924.66
    145600     4926.11
    145640     4927.31
    145680     4928.81
    145720     4930.16
    145760     4931.44
    145800     4932.87
    145840     4934.32
    145880     4935.76
    145920     4936.75
    145960     4938.44
    146000     4939.84
    146040     4941.09
    146080     4942.47
    146120     4943.52
    146160     4945.13
    146200      4946.6
    146240     4947.91
    146280     4949.16
    146320     4950.49
    146360     4951.84
    146400     4953.29
    146440     4954.48
    146480     4955.97
    146520     4957.33
    146560     4958.62
    146600     4960.05
    146640     4961.51
    146680     4962.94
    146720     4963.93
    146760     4965.62
    146800     4967.02
    146840     4968.28
    146880     4969.66
    146920     4970.71
    146960     4972.32
    147000     4973.78
    147040      4975.1
    147080     4976.35
    147120     4977.67
    147160     4979.01
    147200     4980.46
    147240     4981.66
    147280     4983.16
    147320     4984.52
    147360      4985.8
    147400     4987.24
    147440      4988.7
    147480     4990.14
    147520     4991.12
    147560     4992.81
    147600     4994.21
    147640     4995.47
    147680     4996.85
    147720      4997.9
    147760     4999.51
    147800     5000.98
    147840     5002.29
    147880     5003.54
    147920     5004.87
    147960      5006.2
    148000     5007.65
    148040     5008.85
    148080     5010.35
    148120     5011.71
    148160        5013
    148200     5014.43
    148240     5015.89
    148280     5017.33
    148320     5018.31
    148360     5020.01
    148400      5021.4
    148440     5022.66
    148480     5024.04
    148520      5025.1
    148560      5026.7
    148600     5028.17
    148640     5029.48
    148680     5030.73
    148720     5032.05
    148760     5033.37
    148800     5034.83
    148840     5036.04
    148880     5037.55
    148920      5038.9
    148960     5040.19
    149000     5041.63
    149040      5043.1
    149080     5044.53
    149120     5045.51
    149160     5047.22
    149200     5048.61
    149240     5049.87
    149280     5051.25
    149320      5052.3
    149360     5053.91
    149400     5055.38
    149440     5056.69
    149480     5057.93
    149520     5059.25
    149560     5060.59
    149600     5062.04
    149640     5063.24
    149680     5064.75
    149720      5066.1
    149760     5067.37
    149800     5068.81
    149840     5070.27
    149880      5071.7
    149920     5072.69
    149960     5074.39
    150000     5075.78
    150040     5077.04
    150080     5078.43
    150120     5079.47
    150160     5081.08
    150200     5082.55
    150240     5083.87
    150280     5085.11
    150320     5086.43
    150360     5087.77
    150400     5089.21
    150440     5090.42
    150480     5091.92
    150520     5093.27
    150560     5094.55
    150600     5095.98
    150640     5097.44
    150680     5098.87
    150720     5099.85
    150760     5101.55
    150800     5102.95
    150840     5104.21
    150880     5105.59
    150920     5106.64
    150960     5108.25
    151000     5109.73
    151040     5111.03
    151080     5112.28
    151120     5113.59
    151160     5114.93
    151200     5116.39
    151240     5117.59
    151280     5119.09
    151320     5120.44
    151360      5121.7
    151400     5123.14
    151440      5124.6
    151480     5126.04
    151520     5127.01
    151560     5128.71
    151600     5130.11
    151640     5131.38
    151680     5132.75
    151720     5133.79
    151760      5135.4
    151800     5136.88
    151840     5138.18
    151880     5139.42
    151920     5140.74
    151960     5142.06
    152000     5143.54
    152040     5144.73
    152080     5146.23
    152120     5147.58
    152160     5148.84
    152200     5150.27
    152240     5151.74
    152280     5153.18
    152320     5154.15
    152360     5155.87
    152400     5157.27
    152440     5158.52
    152480     5159.91
    152520     5160.94
    152560     5162.54
    152600     5164.01
    152640     5165.32
    152680     5166.56
    152720     5167.87
    152760     5169.21
    152800     5170.67
    152840     5171.87
    152880     5173.37
    152920     5174.73
    152960     5175.98
    153000     5177.42
    153040     5178.89
    153080     5180.33
    153120      5181.3
    153160     5183.01
    153200     5184.41
    153240     5185.67
    153280     5187.06
    153320     5188.09
    153360     5189.69
    153400     5191.17
    153440     5192.46
    153480     5193.71
    153520     5195.02
    153560     5196.35
    153600     5197.83
    153640     5199.02
    153680     5200.51
    153720     5201.88
    153760     5203.13
    153800     5204.57
    153840     5206.03
    153880     5207.47
    153920     5208.44
    153960     5210.16
    154000     5211.55
    154040      5212.8
    154080     5214.19
    154120     5215.22
    154160     5216.83
    154200      5218.3
    154240      5219.6
    154280     5220.85
    154320     5222.17
    154360      5223.5
    154400     5224.97
    154440     5226.16
    154480     5227.66
    154520     5229.03
    154560     5230.27
    154600     5231.72
    154640     5233.17
    154680     5234.62
    154720     5235.58
    154760     5237.29
    154800      5238.7
    154840     5239.94
    154880     5241.33
    154920     5242.37
    154960     5243.97
    155000     5245.44
    155040     5246.74
    155080        5248
    155120     5249.31
    155160     5250.63
    155200     5252.12
    155240     5253.31
    155280     5254.79
    155320     5256.17
    155360     5257.42
    155400     5258.87
    155440     5260.31
    155480     5261.76
    155520     5262.73
    155560     5264.44
    155600     5265.84
    155640      5267.1
    155680     5268.48
    155720      5269.5
    155760     5271.11
    155800     5272.59
    155840     5273.87
    155880     5275.13
    155920     5276.45
    155960     5277.78
    156000     5279.24
    156040     5280.45
    156080     5281.92
    156120     5283.29
    156160     5284.54
    156200        5286
    156240     5287.44
    156280     5288.89
    156320     5289.84
    156360     5291.56
    156400     5292.98
    156440     5294.23
    156480      5295.6
    156520     5296.63
    156560     5298.24
    156600     5299.72
    156640     5301.02
    156680     5302.26
    156720     5303.59
    156760     5304.92
    156800     5306.39
    156840     5307.58
    156880     5309.06
    156920     5310.43
    156960     5311.68
    157000     5313.14
    157040     5314.59
    157080     5316.04
    157120     5316.99
    157160     5318.72
    157200     5320.13
    157240     5321.38
    157280     5322.76
    157320     5323.79
    157360     5325.39
    157400     5326.88
    157440     5328.17
    157480     5329.41
    157520     5330.75
    157560     5332.08
    157600     5333.54
    157640     5334.73
    157680     5336.22
    157720     5337.59
    157760     5338.84
    157800     5340.31
    157840     5341.75
    157880      5343.2
    157920     5344.15
    157960     5345.88
    158000      5347.3
    158040     5348.55
    158080     5349.92
    158120     5350.94
    158160     5352.54
    158200     5354.03
    158240     5355.32
    158280     5356.55
    158320     5357.89
    158360     5359.21
    158400     5360.68
    158440     5361.86
    158480     5363.36
    158520     5364.72
    158560     5365.97
    158600     5367.44
    158640     5368.87
    158680     5370.34
    158720     5371.28
    158760     5373.03
    158800     5374.44
    158840     5375.68
    158880     5377.04
    158920     5378.07
    158960     5379.68
    159000     5381.17
    159040     5382.46
    159080      5383.7
    159120     5385.03
    159160     5386.35
    159200     5387.82
    159240     5388.99
    159280     5390.49
    159320     5391.85
    159360      5393.1
    159400     5394.56
    159440     5395.99
    159480     5397.46
    159520      5398.4
    159560     5400.13
    159600     5401.55
    159640      5402.8
    159680     5404.15
    159720     5405.19
    159760     5406.81
    159800     5408.28
    159840     5409.57
    159880     5410.81
    159920     5412.14
    159960     5413.47
    160000     5414.92
    160040      5416.1
    160080      5417.6
    160120     5418.95
    160160     5420.19
    160200     5421.67
    160240      5423.1
    160280     5424.56
    160320     5425.49
    160360     5427.23
    160400     5428.65
    160440     5429.89
    160480     5431.25
    160520     5432.27
    160560     5433.89
    160600     5435.36
    160640     5436.64
    160680     5437.89
    160720     5439.22
    160760     5440.54
    160800     5441.99
    160840     5443.18
    160880     5444.68
    160920     5446.04
    160960     5447.27
    161000     5448.76
    161040     5450.18
    161080     5451.65
    161120     5452.57
    161160     5454.32
    161200     5455.74
    161240     5456.98
    161280     5458.34
    161320     5459.35
    161360     5460.97
    161400     5462.45
    161440     5463.72
    161480     5464.96
    161520      5466.3
    161560     5467.61
    161600     5469.07
    161640     5470.27
    161680     5471.76
    161720     5473.12
    161760     5474.35
    161800     5475.83
    161840     5477.24
    161880     5478.72
    161920     5479.66
    161960     5481.39
    162000     5482.82
    162040     5484.05
    162080     5485.41
    162120     5486.42
    162160     5488.05
    162200     5489.53
    162240     5490.81
    162280     5492.05
    162320      5493.4
    162360      5494.7
    162400     5496.15
    162440     5497.35
    162480     5498.83
    162520     5500.19
    162560     5501.43
    162600      5502.9
    162640     5504.32
    162680     5505.79
    162720     5506.72
    162760     5508.46
    162800      5509.9
    162840     5511.12
    162880     5512.48
    162920     5513.49
    162960     5515.11
    163000     5516.59
    163040     5517.87
    163080     5519.11
    163120     5520.45
    163160     5521.77
    163200     5523.21
    163240      5524.4
    163280     5525.89
    163320     5527.25
    163360     5528.48
    163400     5529.96
    163440     5531.36
    163480     5532.84
    163520     5533.77
    163560      5535.5
    163600     5536.94
    163640     5538.16
    163680     5539.51
    163720     5540.51
    163760     5542.15
    163800     5543.63
    163840     5544.91
    163880     5546.15
    163920     5547.49
    163960     5548.79
    164000     5550.24
    164040     5551.43
    164080     5552.92
    164120     5554.27
    164160     5555.52
    164200     5556.99
    164240     5558.39
    164280     5559.88
    164320      5560.8
    164360     5562.53
    164400     5563.97
    164440     5565.19
    164480     5566.55
    164520     5567.56
    164560     5569.18
    164600     5570.67
    164640     5571.94
    164680     5573.19
    164720     5574.53
    164760     5575.83
    164800     5577.28
    164840     5578.48
    164880     5579.96
    164920     5581.31
    164960     5582.56
    165000     5584.03
    165040     5585.42
    165080     5586.92
    165120     5587.82
    165160     5589.57
    165200     5590.99
    165240     5592.23
    165280     5593.57
    165320     5594.57
    165360     5596.21
    165400      5597.7
    165440     5598.97
    165480     5600.22
    165520     5601.54
    165560     5602.85
    165600     5604.28
    165640     5605.48
    165680     5606.97
    165720     5608.32
    165760     5609.56
    165800     5611.03
    165840     5612.43
    165880     5613.91
    165920     5614.81
    165960     5616.56
    166000     5617.98
    166040     5619.22
    166080     5620.56
    166120     5621.56
    166160     5623.19
    166200     5624.68
    166240     5625.95
    166280     5627.21
    166320     5628.52
    166360     5629.83
    166400     5631.26
    166440     5632.46
    166480     5633.94
    166520     5635.29
    166560     5636.54
    166600     5638.01
    166640     5639.41
    166680      5640.9
    166720     5641.79
    166760     5643.54
    166800     5644.96
    166840      5646.2
    166880     5647.54
    166920     5648.53
    166960     5650.16
    167000     5651.65
    167040     5652.91
    167080     5654.17
    167120     5655.48
    167160      5656.8
    167200     5658.23
    167240     5659.42
    167280     5660.92
    167320     5662.26
    167360     5663.49
    167400     5664.97
    167440     5666.36
    167480     5667.85
    167520     5668.74
    167560     5670.49
    167600     5671.91
    167640     5673.15
    167680     5674.48
    167720     5675.47
    167760      5677.1
    167800      5678.6
    167840     5679.85
    167880     5681.11
    167920     5682.43
    167960     5683.73
    168000     5685.17
    168040     5686.36
    168080     5687.85
    168120     5689.19
    168160     5690.44
    168200     5691.91
    168240     5693.29
    168280     5694.78
    168320     5695.67
    168360     5697.41
    168400     5698.85
    168440      5700.1
    168480     5701.42
    168520     5702.41
    168560     5704.04
    168600     5705.54
    168640      5706.8
    168680     5708.06
    168720     5709.37
    168760     5710.69
    168800     5712.13
    168840     5713.32
    168880     5714.81
    168920     5716.15
    168960     5717.38
    169000     5718.86
    169040     5720.25
    169080     5721.73
    169120     5722.63
    169160     5724.36
    169200      5725.8
    169240     5727.04
    169280     5728.37
    169320     5729.35
    169360     5730.99
    169400     5732.48
    169440     5733.75
    169480     5734.99
    169520     5736.31
    169560     5737.63
    169600     5739.07
    169640     5740.25
    169680     5741.74
    169720     5743.07
    169760     5744.31
    169800     5745.78
    169840     5747.16
    169880     5748.65
    169920     5749.54
    169960     5751.28
    170000     5752.71
    170040     5753.95
    170080     5755.28
    170120     5756.26
    170160     5757.91
    170200     5759.39
    170240     5760.66
    170280     5761.91
    170320     5763.23
    170360     5764.54
    170400     5765.97
    170440     5767.15
    170480     5768.64
    170520     5769.96
    170560      5771.2
    170600     5772.67
    170640     5774.06
    170680     5775.55
    170720     5776.43
    170760     5778.18
    170800     5779.61
    170840     5780.85
    170880     5782.18
    170920     5783.15
    170960     5784.79
    171000     5786.27
    171040     5787.54
    171080     5788.79
    171120     5790.11
    171160     5791.42
    171200     5792.85
    171240     5794.03
    171280     5795.52
    171320     5796.85
    171360     5798.08
    171400     5799.56
    171440     5800.94
    171480     5802.42
    171520     5803.31
    171560     5805.06
    171600      5806.5
    171640     5807.74
    171680     5809.07
    171720     5810.03
    171760     5811.67
    171800     5813.16
    171840     5814.41
    171880     5815.67
    171920     5816.99
    171960     5818.31
    172000     5819.73
    172040      5820.9
    172080     5822.39
    172120     5823.73
    172160     5824.95
    172200     5826.44
    172240     5827.82
    172280     5829.31
    172320      5830.2
    172360     5831.96
    172400      5833.4
    172440     5834.63
    172480     5835.95
    172520     5836.92
    172560     5838.56
    172600     5840.05
    172640     5841.31
    172680     5842.55
    172720     5843.87
    172760     5845.19
    172800     5846.61
    172840     5847.77
    172880     5849.26
    172920     5850.59
    172960     5851.82
    173000      5853.3
    173040     5854.68
    173080     5856.16
    173120     5857.05
    173160      5858.8
    173200     5860.23
    173240     5861.47
    173280     5862.79
    173320     5863.77
    173360     5865.41
    173400      5866.9
    173440     5868.15
    173480     5869.39
    173520      5870.7
    173560     5872.03
    173600     5873.46
    173640     5874.61
    173680      5876.1
    173720     5877.43
    173760     5878.66
    173800     5880.14
    173840     5881.52
    173880     5883.02
    173920      5883.9
    173960     5885.65
    174000     5887.08
    174040     5888.33
    174080     5889.64
    174120     5890.61
    174160     5892.26
    174200     5893.75
    174240        5895
    174280     5896.24
    174320     5897.56
    174360     5898.88
    174400     5900.31
    174440     5901.46
    174480     5902.94
    174520     5904.28
    174560     5905.51
    174600     5906.99
    174640     5908.36
    174680     5909.87
    174720     5910.76
    174760      5912.5
    174800     5913.94
    174840     5915.19
    174880      5916.5
    174920     5917.49
    174960     5919.11
    175000      5920.6
    175040     5921.87
    175080     5923.11
    175120     5924.42
    175160     5925.74
    175200     5927.16
    175240     5928.31
    175280      5929.8
    175320     5931.13
    175360     5932.36
    175400     5933.85
    175440     5935.23
    175480     5936.74
    175520     5937.61
    175560     5939.37
    175600     5940.81
    175640     5942.05
    175680     5943.36
    175720     5944.33
    175760     5945.97
    175800     5947.46
    175840     5948.71
    175880     5949.96
    175920     5951.28
    175960     5952.58
    176000     5954.02
    176040     5955.17
    176080     5956.66
    176120     5957.98
    176160     5959.21
    176200      5960.7
    176240     5962.07
    176280     5963.58
    176320     5964.46
    176360     5966.22
    176400     5967.65
    176440     5968.91
    176480     5970.21
    176520     5971.19
    176560     5972.83
    176600     5974.31
    176640     5975.57
    176680     5976.82
    176720     5978.13
    176760     5979.44
    176800     5980.87
    176840     5982.06
    176880     5983.54
    176920     5984.87
    176960     5986.09
    177000     5987.59
    177040     5988.96
    177080     5990.47
    177120     5991.34
    177160     5993.09
    177200     5994.53
    177240     5995.77
    177280     5997.08
    177320     5998.05
    177360      5999.7
    177400     6001.19
    177440     6002.44
    177480     6003.69
    177520     6005.01
    177560     6006.31
    177600     6007.74
    177640     6008.93
    177680     6010.41
    177720     6011.75
    177760     6012.96
    177800     6014.45
    177840     6015.82
    177880     6017.34
    177920     6018.21
    177960     6019.97
    178000      6021.4
    178040     6022.64
    178080     6023.95
    178120     6024.93
    178160     6026.57
    178200     6028.06
    178240     6029.32
    178280     6030.59
    178320      6031.9
    178360     6033.19
    178400     6034.61
    178440      6035.8
    178480     6037.27
    178520     6038.62
    178560     6039.84
    178600     6041.32
    178640     6042.69
    178680      6044.2
    178720     6045.06
    178760     6046.83
    178800     6048.26
    178840      6049.5
    178880     6050.81
    178920     6051.78
    178960     6053.44
    179000     6054.92
    179040     6056.18
    179080     6057.44
    179120     6058.74
    179160     6060.03
    179200     6061.46
    179240     6062.64
    179280     6064.13
    179320     6065.46
    179360     6066.67
    179400     6068.16
    179440     6069.52
    179480     6071.03
    179520      6071.9
    179560     6073.65
    179600     6075.07
    179640     6076.31
    179680     6077.63
    179720     6078.59
    179760     6080.24
    179800     6081.73
    179840     6082.99
    179880     6084.26
    179920     6085.56
    179960     6086.85
    180000     6088.27
    180040     6089.46
    180080     6090.95
    180120     6092.28
    180160     6093.51
    180200     6094.98
    180240     6096.35
    180280     6097.86
    180320     6098.71
    180360     6100.47
    180400      6101.9
    180440     6103.14
    180480     6104.44
    180520      6105.4
    180560     6107.06
    180600     6108.56
    180640     6109.82
    180680     6111.08
    180720     6112.37
    180760     6113.67
    180800     6115.09
    180840     6116.29
    180880     6117.77
    180920      6119.1
    180960     6120.32
    181000     6121.79
    181040     6123.16
    181080     6124.67
    181120     6125.52
    181160     6127.29
    181200     6128.72
    181240     6129.95
    181280     6131.26
    181320     6132.21
    181360     6133.88
    181400     6135.38
    181440     6136.65
    181480      6137.9
    181520      6139.2
    181560     6140.48
    181600      6141.9
    181640     6143.11
    181680     6144.58
    181720     6145.92
    181760     6147.14
    181800     6148.62
    181840     6149.99
    181880      6151.5
    181920     6152.36
    181960     6154.13
    182000     6155.55
    182040     6156.79
    182080     6158.09
    182120     6159.05
    182160     6160.72
    182200     6162.22
    182240     6163.48
    182280     6164.73
    182320     6166.03
    182360     6167.31
    182400     6168.74
    182440     6169.95
    182480     6171.42
    182520     6172.76
    182560     6173.98
    182600     6175.48
    182640     6176.84
    182680     6178.35
    182720      6179.2
    182760     6180.97
    182800      6182.4
    182840     6183.64
    182880     6184.95
    182920     6185.91
    182960     6187.57
    183000     6189.07
    183040     6190.32
    183080     6191.59
    183120     6192.87
    183160     6194.16
    183200     6195.58
    183240     6196.78
    183280     6198.25
    183320      6199.6
    183360     6200.82
    183400      6202.3
    183440     6203.67
    183480     6205.19
    183520     6206.03
    183560     6207.81
    183600     6209.24
    183640     6210.48
    183680     6211.78
    183720     6212.75
    183760     6214.42
    183800     6215.93
    183840     6217.19
    183880     6218.46
    183920     6219.73
    183960     6221.03
    184000     6222.46
    184040     6223.66
    184080     6225.13
    184120     6226.48
    184160      6227.7
    184200     6229.17
    184240     6230.54
    184280     6232.05
    184320     6232.89
    184360     6234.67
    184400      6236.1
    184440     6237.34
    184480     6238.65
    184520     6239.61
    184560     6241.28
    184600     6242.79
    184640     6244.06
    184680     6245.32
    184720      6246.6
    184760     6247.89
    184800     6249.33
    184840     6250.54
    184880     6252.01
    184920     6253.36
    184960     6254.58
    185000     6256.05
    185040     6257.42
    185080     6258.94
    185120     6259.76
    185160     6261.56
    185200     6262.98
    185240     6264.22
    185280     6265.52
    185320     6266.49
    185360     6268.16
    185400     6269.67
    185440     6270.95
    185480     6272.21
    185520     6273.47
    185560     6274.76
    185600      6276.2
    185640     6277.42
    185680     6278.88
    185720     6280.25
    185760     6281.45
    185800     6282.92
    185840     6284.29
    185880     6285.83
    185920     6286.65
    185960     6288.46
    186000     6289.87
    186040     6291.11
    186080     6292.42
    186120     6293.38
    186160     6295.05
    186200     6296.56
    186240     6297.83
    186280      6299.1
    186320     6300.37
    186360     6301.66
    186400      6303.1
    186440     6304.31
    186480     6305.78
    186520     6307.15
    186560     6308.36
    186600     6309.83
    186640      6311.2
    186680     6312.73
    186720     6313.55
    186760     6315.35
    186800     6316.79
    186840     6318.02
    186880     6319.33
    186920     6320.29
    186960     6321.97
    187000     6323.46
    187040     6324.73
    187080        6326
    187120     6327.27
    187160     6328.57
    187200     6330.01
    187240     6331.22
    187280     6332.68
    187320     6334.06
    187360     6335.27
    187400     6336.75
    187440     6338.11
    187480     6339.65
    187520     6340.45
    187560     6342.26
    187600      6343.7
    187640     6344.92
    187680     6346.23
    187720     6347.19
    187760     6348.86
    187800     6350.36
    187840     6351.62
    187880     6352.88
    187920     6354.17
    187960     6355.44
    188000     6356.88
    188040     6358.09
    188080     6359.57
    188120     6360.93
    188160     6362.13
    188200     6363.62
    188240     6364.96
    188280      6366.5
    188320     6367.31
    188360     6369.11
    188400     6370.55
    188440     6371.77
    188480     6373.08
    188520     6374.03
    188560     6375.72
    188600      6377.2
    188640     6378.46
    188680     6379.73
    188720        6381
    188760     6382.28
    188800     6383.72
    188840     6384.92
    188880      6386.4
    188920     6387.74
    188960     6388.95
    189000     6390.44
    189040     6391.78
    189080     6393.32
    189120     6394.13
    189160     6395.94
    189200     6397.37
    189240      6398.6
    189280      6399.9
    189320     6400.85
    189360     6402.54
    189400     6404.02
    189440     6405.28
    189480     6406.54
    189520     6407.82
    189560     6409.12
    189600     6410.54
    189640     6411.73
    189680      6413.2
    189720     6414.56
    189760     6415.75
    189800     6417.25
    189840     6418.59
    189880     6420.13
    189920     6420.93
    189960     6422.74
    190000     6424.18
    190040     6425.41
    190080     6426.71
    190120     6427.65
    190160     6429.34
    190200     6430.83
    190240     6432.08
    190280     6433.35
    190320     6434.62
    190360     6435.92
    190400     6437.34
    190440     6438.53
    190480        6440
    190520     6441.34
    190560     6442.55
    190600     6444.05
    190640     6445.39
    190680     6446.94
    190720     6447.74
    190760     6449.55
    190800     6450.98
    190840      6452.2
    190880      6453.5
    190920     6454.44
    190960     6456.14
    191000     6457.63
    191040     6458.89
    191080     6460.15
    191120     6461.45
    191160     6462.73
    191200     6464.16
    191240     6465.35
    191280     6466.82
    191320     6468.17
    191360     6469.37
    191400     6470.88
    191440     6472.21
    191480     6473.76
    191520     6474.56
    191560     6476.39
    191600     6477.82
    191640     6479.03
    191680     6480.34
    191720     6481.28
    191760     6482.96
    191800     6484.46
    191840     6485.72
    191880     6486.98
    191920     6488.27
    191960     6489.56
    192000     6490.98
    192040      6492.2
    192080     6493.67
    192120     6495.01
    192160     6496.22
    192200     6497.73
    192240     6499.06
    192280     6500.61
    192320     6501.43
    192360     6503.25
    192400     6504.67
    192440     6505.87
    192480     6507.17
    192520     6508.12
    192560     6509.82
    192600     6511.31
    192640     6512.56
    192680     6513.82
    192720     6515.13
    192760     6516.42
    192800     6517.85
    192840     6519.06
    192880     6520.53
    192920     6521.87
    192960     6523.07
    193000     6524.57
    193040     6525.91
    193080     6527.46
    193120     6528.28
    193160     6530.09
    193200     6531.51
    193240     6532.71
    193280     6534.02
    193320     6534.94
    193360     6536.66
    193400     6538.14
    193440      6539.4
    193480     6540.67
    193520     6541.98
    193560     6543.26
    193600      6544.7
    193640     6545.92
    193680     6547.38
    193720     6548.72
    193760     6549.93
    193800     6551.43
    193840     6552.77
    193880     6554.33
    193920     6555.16
    193960     6556.96
    194000     6558.38
    194040     6559.59
    194080     6560.89
    194120     6561.81
    194160     6563.52
    194200     6565.01
    194240     6566.26
    194280     6567.53
    194320     6568.85
    194360     6570.13
    194400     6571.57
    194440     6572.78
    194480     6574.25
    194520     6575.59
    194560      6576.8
    194600      6578.3
    194640     6579.62
    194680      6581.2
    194720     6582.01
    194760     6583.83
    194800     6585.23
    194840     6586.45
    194880     6587.73
    194920     6588.67
    194960     6590.39
    195000     6591.85
    195040     6593.13
    195080     6594.39
    195120      6595.7
    195160     6596.98
    195200     6598.42
    195240     6599.61
    195280     6601.08
    195320     6602.43
    195360     6603.63
    195400     6605.13
    195440     6606.46
    195480     6608.02
    195520     6608.84
    195560     6610.66
    195600     6612.08
    195640     6613.29
    195680     6614.58
    195720     6615.49
    195760     6617.21
    195800     6618.68
    195840     6619.94
    195880     6621.22
    195920     6622.52
    195960     6623.81
    196000     6625.23
    196040     6626.43
    196080      6627.9
    196120     6629.25
    196160     6630.45
    196200     6631.95
    196240     6633.27
    196280     6634.83
    196320     6635.66
    196360     6637.47
    196400     6638.88
    196440      6640.1
    196480     6641.39
    196520     6642.31
    196560     6644.03
    196600      6645.5
    196640     6646.76
    196680     6648.01
    196720     6649.34
    196760     6650.62
    196800     6652.05
    196840     6653.25
    196880     6654.72
    196920     6656.07
    196960     6657.28
    197000     6658.79
    197040      6660.1
    197080     6661.67
    197120     6662.48
    197160     6664.31
    197200     6665.72
    197240     6666.94
    197280     6668.21
    197320     6669.12
    197360     6670.85
    197400     6672.32
    197440     6673.58
    197480     6674.83
    197520     6676.16
    197560     6677.44
    197600     6678.86
    197640     6680.05
    197680     6681.55
    197720     6682.89
    197760     6684.08
    197800     6685.61
    197840     6686.91
    197880     6688.49
    197920     6689.29
    197960     6691.12
    198000     6692.53
    198040     6693.74
    198080     6695.02
    198120     6695.94
    198160     6697.67
    198200     6699.15
    198240     6700.39
    198280     6701.65
    198320     6702.97
    198360     6704.27
    198400     6705.69
    198440     6706.87
    198480     6708.36
    198520     6709.71
    198560      6710.9
    198600     6712.42
    198640     6713.71
    198680     6715.29
    198720      6716.1
    198760     6717.93
    198800     6719.35
    198840     6720.55
    198880     6721.83
    198920     6722.74
    198960     6724.48
    199000     6725.96
    199040     6727.21
    199080     6728.46
    199120     6729.81
    199160     6731.09
    199200     6732.51
    199240     6733.68
    199280     6735.18
    199320     6736.54
    199360     6737.72
    199400     6739.24
    199440     6740.53
    199480     6742.11
    199520     6742.91
    199560     6744.75
    199600     6746.17
    199640     6747.36
    199680     6748.66
    199720     6749.55
    199760     6751.28
    199800     6752.77
    199840     6754.03
    199880     6755.26
    199920      6756.6
    199960     6757.89
    200000     6759.29
    200040     6760.49
    200080     6761.97
    200120     6763.33
    200160     6764.51
    200200     6766.04
    200240     6767.32
    200280     6768.91
    200320     6769.72
    200360     6771.57
    200400     6772.96
    200440     6774.17
    200480     6775.46
    200520     6776.35
    200560     6778.09
    200600     6779.59
    200640     6780.82
    200680     6782.07
    200720      6783.4
    200760      6784.7
    200800      6786.1
    200840     6787.28
    200880     6788.77
    200920     6790.13
    200960     6791.31
    201000     6792.84
    201040     6794.11
    201080     6795.71
    201120     6796.51
    201160     6798.33
    201200     6799.75
    201240     6800.97
    201280     6802.25
    201320     6803.14
    201360     6804.88
    201400     6806.37
    201440      6807.6
    201480     6808.84
    201520     6810.17
    201560     6811.47
    201600     6812.89
    201640     6814.04
    201680     6815.54
    201720     6816.89
    201760     6818.09
    201800     6819.61
    201840     6820.88
    201880     6822.48
    201920     6823.28
    201960     6825.11
    202000     6826.53
    202040     6827.75
    202080     6829.02
    202120     6829.91
    202160     6831.65
    202200     6833.14
    202240     6834.37
    202280     6835.61
    202320     6836.94
    202360     6838.25
    202400     6839.66
    202440     6840.82
    202480     6842.32
    202520     6843.67
    202560     6844.86
    202600     6846.38
    202640     6847.67
    202680     6849.25
    202720     6850.06
    202760     6851.89
    202800      6853.3
    202840     6854.52
    202880      6855.8
    202920     6856.67
    202960     6858.43
    203000     6859.92
    203040     6861.16
    203080     6862.38
    203120     6863.72
    203160     6865.03
    203200     6866.45
    203240     6867.62
    203280     6869.12
    203320     6870.47
    203360     6871.66
    203400     6873.16
    203440     6874.45
    203480     6876.04
    203520     6876.84
    203560     6878.69
    203600      6880.1
    203640      6881.3
    203680     6882.58
    203720     6883.45
    203760     6885.21
    203800     6886.71
    203840     6887.93
    203880     6889.17
    203920     6890.49
    203960      6891.8
    204000     6893.22
    204040     6894.39
    204080     6895.88
    204120     6897.22
    204160     6898.43
    204200     6899.94
    204240     6901.22
    204280     6902.81
    204320      6903.6
    204360     6905.44
    204400     6906.85
    204440     6908.06
    204480     6909.33
    204520     6910.21
    204560     6911.97
    204600     6913.47
    204640     6914.68
    204680     6915.92
    204720     6917.25
    204760     6918.54
    204800     6919.98
    204840     6921.14
    204880     6922.63
    204920     6923.97
    204960     6925.18
    205000     6926.69
    205040     6927.97
    205080     6929.57
    205120     6930.35
    205160      6932.2
    205200     6933.61
    205240     6934.81
    205280     6936.08
    205320     6936.95
    205360     6938.74
    205400     6940.22
    205440     6941.42
    205480     6942.66
    205520        6944
    205560      6945.3
    205600     6946.74
    205640     6947.91
    205680      6949.4
    205720     6950.73
    205760     6951.93
    205800     6953.43
    205840     6954.71
    205880     6956.31
    205920     6957.09
    205960     6958.97
    206000     6960.36
    206040     6961.56
    206080     6962.82
    206120      6963.7
    206160     6965.47
    206200     6966.96
    206240     6968.17
    206280     6969.41
    206320     6970.74
    206360     6972.04
    206400     6973.48
    206440     6974.62
    206480     6976.11
    206520     6977.47
    206560     6978.64
    206600     6980.16
    206640     6981.43
    206680     6983.02
    206720     6983.83
    206760     6985.68
    206800     6987.09
    206840     6988.28
    206880     6989.56
    206920     6990.43
    206960     6992.19
    207000     6993.68
    207040     6994.89
    207080     6996.14
    207120     6997.47
    207160     6998.76
    207200     7000.21
    207240     7001.32
    207280     7002.83
    207320     7004.17
    207360     7005.35
    207400     7006.86
    207440     7008.13
    207480     7009.72
    207520     7010.53
    207560     7012.39
    207600     7013.79
    207640        7015
    207680     7016.26
    207720     7017.12
    207760     7018.89
    207800     7020.39
    207840     7021.57
    207880     7022.82
    207920     7024.16
    207960     7025.45
    208000     7026.89
    208040     7028.01
    208080     7029.51
    208120     7030.85
    208160     7032.02
    208200     7033.55
    208240     7034.82
    208280     7036.41
    208320      7037.2
    208360     7039.07
    208400     7040.48
    208440     7041.68
    208480     7042.96
    208520     7043.82
    208560     7045.59
    208600     7047.08
    208640     7048.29
    208680     7049.53
    208720     7050.85
    208760     7052.16
    208800     7053.59
    208840     7054.71
    208880     7056.21
    208920     7057.56
    208960     7058.73
    209000     7060.27
    209040     7061.53
    209080     7063.13
    209120     7063.93
    209160     7065.79
    209200     7067.19
    209240      7068.4
    209280      7069.7
    209320     7070.55
    209360     7072.33
    209400     7073.82
    209440     7075.01
    209480     7076.27
    209520      7077.6
    209560      7078.9
    209600     7080.34
    209640     7081.46
    209680     7082.96
    209720     7084.31
    209760     7085.48
    209800     7087.02
    209840     7088.28
    209880     7089.87
    209920     7090.67
    209960     7092.53
    210000     7093.93
    210040     7095.14
    210080     7096.43
    210120     7097.28
    210160     7099.07
    210200     7100.56
    210240     7101.75
    210280     7102.99
    210320     7104.33
    210360     7105.63
    210400     7107.07
    210440      7108.2
    210480      7109.7
    210520     7111.07
    210560     7112.22
    210600     7113.76
    210640     7115.03
    210680     7116.63
    210720     7117.43
    210760     7119.29
    210800     7120.69
    210840     7121.89
    210880     7123.19
    210920     7124.02
    210960     7125.83
    211000     7127.31
    211040      7128.5
    211080     7129.74
    211120     7131.09
    211160     7132.39
    211200     7133.82
    211240     7134.97
    211280     7136.46
    211320     7137.83
    211360     7138.99
    211400     7140.51
    211440     7141.78
    211480     7143.37
    211520     7144.16
    211560     7146.03
    211600     7147.42
    211640     7148.63
    211680     7149.92
    211720     7150.76
    211760     7152.57
    211800     7154.03
    211840     7155.23
    211880     7156.49
    211920     7157.83
    211960     7159.13
    212000     7160.56
    212040     7161.69
    212080      7163.2
    212120     7164.58
    212160     7165.73
    212200     7167.25
    212240     7168.51
    212280     7170.09
    212320     7170.88
    212360     7172.75
    212400     7174.15
    212440     7175.35
    212480     7176.64
    212520     7177.46
    212560     7179.29
    212600     7180.76
    212640     7181.97
    212680     7183.21
    212720     7184.55
    212760     7185.87
    212800      7187.3
    212840     7188.43
    212880     7189.94
    212920     7191.32
    212960     7192.47
    213000     7194.01
    213040     7195.26
    213080     7196.83
    213120     7197.62
    213160     7199.48
    213200     7200.89
    213240     7202.07
    213280     7203.37
    213320     7204.19
    213360     7206.02
    213400     7207.49
    213440     7208.68
    213480     7209.93
    213520     7211.25
    213560     7212.57
    213600     7214.01
    213640     7215.14
    213680     7216.65
    213720     7218.03
    213760     7219.17
    213800      7220.7
    213840     7221.97
    213880     7223.52
    213920     7224.32
    213960     7226.19
    214000      7227.6
    214040     7228.79
    214080     7230.08
    214120      7230.9
    214160     7232.73
    214200     7234.21
    214240     7235.41
    214280     7236.64
    214320     7237.97
    214360      7239.3
    214400     7240.71
    214440     7241.83
    214480     7243.35
    214520     7244.73
    214560     7245.88
    214600     7247.41
    214640     7248.68
    214680     7250.24
    214720     7251.04
    214760     7252.91
    214800     7254.32
    214840      7255.5
    214880      7256.8
    214920     7257.61
    214960     7259.46
    215000     7260.92
    215040     7262.12
    215080     7263.35
    215120     7264.67
    215160     7266.01
    215200     7267.42
    215240     7268.55
    215280     7270.06
    215320     7271.45
    215360      7272.6
    215400     7274.13
    215440     7275.39
    215480     7276.95
    215520     7277.74
    215560     7279.61
    215600     7281.03
    215640     7282.21
    215680     7283.51
    215720     7284.33
    215760     7286.17
    215800     7287.63
    215840     7288.83
    215880     7290.08
    215920     7291.39
    215960     7292.73
    216000     7294.14
    216040     7295.27
    216080     7296.79
    216120     7298.18
    216160     7299.32
    216200     7300.83
    216240     7302.11
    216280     7303.66
    216320     7304.44
    216360     7306.34
    216400     7307.75
    216440     7308.92
    216480     7310.23
    216520     7311.03
    216560     7312.89
    216600     7314.35
    216640     7315.55
    216680     7316.81
    216720     7318.12
    216760     7319.45
    216800     7320.88
    216840     7322.01
    216880     7323.52
    216920      7324.9
    216960     7326.04
    217000     7327.56
    217040     7328.82
    217080     7330.37
    217120     7331.16
    217160     7333.05
    217200     7334.47
    217240     7335.67
    217280     7336.94
    217320     7337.76
    217360     7339.63
    217400     7341.09
    217440      7342.3
    217480     7343.55
    217520     7344.85
    217560      7346.2
    217600     7347.62
    217640     7348.76
    217680     7350.25
    217720     7351.64
    217760     7352.78
    217800     7354.31
    217840     7355.58
    217880     7357.13
    217920     7357.91
    217960      7359.8
    218000     7361.21
    218040     7362.41
    218080     7363.68
    218120     7364.48
    218160     7366.35
    218200     7367.82
    218240     7369.03
    218280     7370.27
    218320     7371.58
    218360     7372.91
    218400     7374.34
    218440     7375.47
    218480     7376.96
    218520     7378.36
    218560     7379.48
    218600     7381.02
    218640     7382.29
    218680     7383.84
    218720     7384.62
    218760     7386.51
    218800     7387.93
    218840     7389.12
    218880     7390.41
    218920      7391.2
    218960     7393.07
    219000     7394.55
    219040     7395.75
    219080        7397
    219120     7398.31
    219160     7399.65
    219200     7401.07
    219240      7402.2
    219280     7403.69
    219320     7405.09
    219360     7406.19
    219400     7407.74
    219440     7409.01
    219480     7410.56
    219520     7411.33
    219560     7413.23
    219600     7414.65
    219640     7415.83
    219680     7417.13
    219720     7417.92
    219760     7419.78
    219800     7421.26
    219840     7422.45
    219880     7423.72
    219920     7425.01
    219960     7426.36
    220000     7427.78
    220040     7428.92
    220080     7430.39
    220120     7431.78
    220160     7432.89
    220200     7434.45
    220240     7435.71
    220280     7437.25
    220320     7438.02
    220360     7439.92
    220400     7441.35
    220440     7442.53
    220480     7443.81
    220520      7444.6
    220560     7446.47
    220600     7447.96
    220640     7449.15
    220680     7450.42
    220720      7451.7
    220760     7453.07
    220800     7454.46
    220840     7455.61
    220880     7457.08
    220920     7458.47
    220960     7459.59
    221000     7461.14
    221040     7462.41
    221080     7463.95
    221120     7464.72
    221160     7466.62
    221200     7468.03
    221240     7469.22
    221280     7470.51
    221320     7471.29
    221360     7473.17
    221400     7474.65
    221440     7475.83
    221480     7477.11
    221520     7478.39
    221560     7479.75
    221600     7481.16
    221640      7482.3
    221680     7483.78
    221720     7485.18
    221760     7486.28
    221800     7487.84
    221840     7489.12
    221880     7490.67
    221920     7491.44
    221960     7493.34
    222000     7494.77
    222040     7495.95
    222080     7497.24
    222120     7498.02
    222160      7499.9
    222200      7501.4
    222240     7502.56
    222280     7503.83
    222320     7505.12
    222360     7506.48
    222400     7507.88
    222440     7509.05
    222480     7510.52
    222520     7511.92
    222560     7513.02
    222600     7514.57
    222640     7515.84
    222680      7517.4
    222720     7518.17
    222760     7520.06
    222800     7521.51
    222840     7522.68
    222880     7523.95
    222920     7524.74
    222960     7526.63
    223000     7528.11
    223040     7529.28
    223080     7530.55
    223120     7531.84
    223160      7533.2
    223200     7534.59
    223240     7535.76
    223280     7537.23
    223320     7538.61
    223360     7539.71
    223400     7541.27
    223440     7542.53
    223480     7544.09
    223520     7544.86
    223560     7546.75
    223600      7548.2
    223640     7549.38
    223680     7550.65
    223720     7551.44
    223760     7553.33
    223800      7554.8
    223840     7555.98
    223880     7557.27
    223920     7558.54
    223960     7559.91
    224000     7561.31
    224040     7562.46
    224080     7563.95
    224120     7565.32
    224160     7566.43
    224200        7568
    224240     7569.25
    224280     7570.81
    224320     7571.58
    224360     7573.46
    224400     7574.93
    224440      7576.1
    224480     7577.38
    224520     7578.16
    224560     7580.06
    224600     7581.54
    224640     7582.71
    224680     7583.99
    224720     7585.27
    224760     7586.63
    224800     7588.03
    224840     7589.19
    224880     7590.67
    224920     7592.05
    224960     7593.15
    225000     7594.71
    225040     7595.97
    225080     7597.53
    225120     7598.29
    225160     7600.18
    225200     7601.64
    225240     7602.82
    225280     7604.11
    225320     7604.88
    225360     7606.76
    225400     7608.25
    225440     7609.43
    225480     7610.71
    225520     7611.98
    225560     7613.34
    225600     7614.75
    225640     7615.87
    225680     7617.36
    225720     7618.74
    225760     7619.85
    225800      7621.4
    225840     7622.68
    225880     7624.24
    225920     7624.99
    225960     7626.89
    226000     7628.35
    226040     7629.51
    226080     7630.81
    226120     7631.58
    226160     7633.47
    226200     7634.96
    226240     7636.12
    226280     7637.43
    226320     7638.68
    226360     7640.05
    226400     7641.44
    226440     7642.56
    226480     7644.07
    226520     7645.45
    226560     7646.55
    226600      7648.1
    226640     7649.38
    226680     7650.93
    226720     7651.68
    226760     7653.58
    226800     7655.06
    226840      7656.2
    226880     7657.51
    226920     7658.28
    226960     7660.19
    227000     7661.67
    227040     7662.84
    227080     7664.12
    227120     7665.39
    227160     7666.74
    227200     7668.14
    227240     7669.25
    227280     7670.76
    227320     7672.15
    227360     7673.23
    227400      7674.8
    227440     7676.08
    227480     7677.63
    227520     7678.38
    227560     7680.28
    227600     7681.76
    227640      7682.9
    227680     7684.22
    227720        7685
    227760      7686.9
    227800      7688.4
    227840     7689.55
    227880     7690.84
    227920     7692.11
    227960     7693.47
    228000     7694.86
    228040     7695.98
    228080     7697.49
    228120     7698.88
    228160     7699.95
    228200     7701.53
    228240     7702.81
    228280     7704.35
    228320      7705.1
    228360     7706.99
    228400     7708.49
    228440     7709.62
    228480     7710.92
    228520     7711.72
    228560     7713.63
    228600      7715.1
    228640     7716.27
    228680     7717.55
    228720     7718.82
    228760     7720.17
    228800     7721.57
    228840     7722.69
    228880      7724.2
    228920      7725.6
    228960     7726.67
    229000     7728.24
    229040     7729.52
    229080     7731.06
    229120      7731.8
    229160     7733.69
    229200     7735.19
    229240     7736.32
    229280     7737.63
    229320     7738.42
    229360     7740.33
    229400      7741.8
    229440     7742.97
    229480     7744.25
    229520     7745.53
    229560     7746.88
    229600     7748.28
    229640     7749.39
    229680     7750.92
    229720      7752.3
    229760     7753.38
    229800     7754.96
    229840     7756.24
    229880     7757.78
    229920      7758.5
    229960     7760.42
    230000     7761.91
    230040     7763.06
    230080     7764.34
    230120     7765.14
    230160     7767.04
    230200     7768.51
    230240     7769.69
    230280     7770.97
    230320     7772.24
    230360      7773.6
    230400     7775.02
    230440      7776.1
    230480     7777.64
    230520     7779.03
    230560     7780.12
    230600     7781.68
    230640     7782.96
    230680     7784.49
    230720     7785.23
    230760     7787.14
    230800     7788.63
    230840     7789.77
    230880     7791.06
    230920     7791.85
    230960     7793.75
    231000     7795.22
    231040      7796.4
    231080     7797.67
    231120     7798.94
    231160     7800.31
    231200     7801.73
    231240     7802.79
    231280     7804.34
    231320     7805.72
    231360      7806.8
    231400     7808.37
    231440     7809.65
    231480      7811.2
    231520     7811.92
    231560     7813.83
    231600     7815.33
    231640     7816.48
    231680     7817.77
    231720     7818.56
    231760     7820.46
    231800     7821.93
    231840     7823.12
    231880     7824.39
    231920     7825.66
    231960     7827.01
    232000     7828.43
    232040      7829.5
    232080     7831.07
    232120     7832.44
    232160     7833.52
    232200     7835.09
    232240     7836.36
    232280     7837.92
    232320     7838.63
    232360     7840.53
    232400     7842.05
    232440     7843.18
    232480     7844.48
    232520     7845.26
    232560     7847.17
    232600     7848.66
    232640     7849.83
    232680     7851.11
    232720     7852.38
    232760     7853.72
    232800     7855.15
    232840     7856.21
    232880     7857.77
    232920     7859.15
    232960     7860.23
    233000     7861.82
    233040     7863.08
    233080     7864.63
    233120     7865.35
    233160     7867.24
    233200     7868.76
    233240     7869.89
    233280     7871.19
    233320     7871.98
    233360     7873.89
    233400     7875.36
    233440     7876.53
    233480     7877.82
    233520     7879.08
    233560     7880.42
    233600     7881.85
    233640     7882.91
    233680     7884.47
    233720     7885.84
    233760     7886.92
    233800      7888.5
    233840     7889.77
    233880     7891.32
    233920     7892.04
    233960     7893.93
    234000     7895.47
    234040     7896.58
    234080     7897.89
    234120     7898.68
    234160     7900.57
    234200     7902.06
    234240     7903.24
    234280     7904.51
    234320     7905.78
    234360     7907.12
    234400     7908.54
    234440      7909.6
    234480     7911.16
    234520     7912.52
    234560     7913.62
    234600     7915.17
    234640     7916.44
    234680        7918
    234720     7918.71
    234760      7920.6
    234800     7922.14
    234840     7923.27
    234880     7924.56
    234920     7925.35
    234960     7927.25
    235000     7928.74
    235040     7929.92
    235080     7931.19
    235120     7932.45
    235160      7933.8
    235200     7935.22
    235240     7936.29
    235280     7937.85
    235320     7939.22
    235360     7940.31
    235400     7941.87
    235440     7943.12
    235480     7944.69
    235520      7945.4
    235560      7947.3
    235600     7948.83
    235640     7949.96
    235680     7951.26
    235720     7952.04
    235760     7953.95
    235800     7955.43
    235840     7956.62
    235880     7957.88
    235920     7959.15
    235960     7960.49
    236000     7961.91
    236040     7962.98
    236080     7964.56
    236120     7965.92
    236160     7967.01
    236200     7968.57
    236240     7969.83
    236280     7971.39
    236320      7972.1
    236360     7974.01
    236400     7975.56
    236440     7976.67
    236480     7977.97
    236520     7978.75
    236560     7980.67
    236600     7982.15
    236640     7983.36
    236680     7984.61
    236720     7985.88
    236760     7987.23
    236800     7988.63
    236840     7989.71
    236880     7991.28
    236920     7992.63
    236960     7993.73
    237000      7995.3
    237040     7996.55
    237080     7998.12
    237120     7998.83
    237160     8000.75
    237200      8002.3
    237240     8003.41
    237280     8004.69
    237320      8005.5
    237360      8007.4
    237400     8008.87
    237440     8010.06
    237480     8011.31
    237520     8012.59
    237560     8013.93
    237600     8015.34
    237640      8016.4
    237680     8017.99
    237720     8019.34
    237760     8020.43
    237800     8022.02
    237840     8023.28
    237880     8024.83
    237920     8025.56
    237960     8027.46
    238000        8029
    238040     8030.12
    238080     8031.41
    238120     8032.21
    238160     8034.11
    238200     8035.58
    238240     8036.78
    238280     8038.01
    238320      8039.3
    238360     8040.65
    238400     8042.05
    238440     8043.14
    238480     8044.72
    238520     8046.07
    238560     8047.17
    238600     8048.74
    238640     8050.02
    238680     8051.54
    238720     8052.28
    238760     8054.18
    238800     8055.72
    238840     8056.85
    238880     8058.14
    238920     8058.94
    238960     8060.85
    239000     8062.31
    239040     8063.51
    239080     8064.73
    239120     8066.04
    239160     8067.37
    239200     8068.78
    239240     8069.86
    239280     8071.44
    239320     8072.79
    239360     8073.89
    239400     8075.46
    239440     8076.73
    239480     8078.26
    239520     8079.01
    239560     8080.91
    239600     8082.45
    239640     8083.57
    239680     8084.86
    239720     8085.65
    239760     8087.57
    239800     8089.03
    239840     8090.22
    239880     8091.45
    239920     8092.75
    239960     8094.08
    240000     8095.51
    240040     8096.55
    240080     8098.15
    240120      8099.5
    240160      8100.6
    240200     8102.15
    240240     8103.45
    240280     8104.96
    240320     8105.69
    240360     8107.61
    240400     8109.15
    240440     8110.29
    240480     8111.58
    240520     8112.35
    240560     8114.28
    240600     8115.73
    240640     8116.93
    240680     8118.15
    240720     8119.45
    240760     8120.78
    240800     8122.19
    240840     8123.23
    240880     8124.83
    240920     8126.18
    240960     8127.28
    241000     8128.83
    241040     8130.12
    241080     8131.65
    241120     8132.37
    241160      8134.3
    241200     8135.83
    241240     8136.98
    241280     8138.25
    241320     8139.04
    241360     8140.97
    241400     8142.42
    241440     8143.61
    241480     8144.83
    241520     8146.13
    241560     8147.47
    241600     8148.89
    241640     8149.93
    241680     8151.54
    241720     8152.89
    241760     8153.99
    241800     8155.53
    241840     8156.83
    241880     8158.37
    241920     8159.07
    241960     8161.01
    242000     8162.55
    242040     8163.69
    242080     8164.97
    242120     8165.75
    242160     8167.69
    242200     8169.14
    242240     8170.35
    242280     8171.55
    242320     8172.85
    242360     8174.18
    242400      8175.6
    242440     8176.63
    242480     8178.27
    242520     8179.61
    242560     8180.72
    242600     8182.25
    242640     8183.56
    242680     8185.09
    242720     8185.81
    242760     8187.73
    242800     8189.28
    242840     8190.41
    242880     8191.69
    242920     8192.47
    242960     8194.44
    243000     8195.88
    243040     8197.06
    243080     8198.28
    243120     8199.59
    243160      8200.9
    243200     8202.34
    243240     8203.34
    243280     8204.96
    243320     8206.32
    243360     8207.42
    243400     8208.95
    243440     8210.27
    243480     8211.79
    243520     8212.52
    243560     8214.43
    243600     8215.98
    243640      8217.1
    243680     8218.38
    243720     8219.15
    243760     8221.12
    243800     8222.57
    243840     8223.76
    243880     8224.98
    243920     8226.29
    243960     8227.61
    244000     8229.03
    244040     8230.02
    244080     8231.65
    244120     8233.01
    244160     8234.11
    244200     8235.63
    244240     8236.95
    244280     8238.48
    244320      8239.2
    244360     8241.12
    244400     8242.67
    244440      8243.8
    244480     8245.07
    244520     8245.84
    244560     8247.83
    244600     8249.27
    244640     8250.44
    244680     8251.67
    244720     8252.97
    244760     8254.31
    244800     8255.72
    244840     8256.71
    244880     8258.32
    244920     8259.69
    244960     8260.78
    245000     8262.32
    245040     8263.63
    245080     8265.16
    245120     8265.87
    245160      8267.8
    245200     8269.35
    245240     8270.47
    245280     8271.73
    245320      8272.5
    245360     8274.49
    245400     8275.94
    245440      8277.1
    245480     8278.34
    245520     8279.65
    245560     8280.98
    245600     8282.39
    245640     8283.38
    245680     8285.02
    245720      8286.4
    245760     8287.48
    245800     8289.01
    245840     8290.32
    245880     8291.86
    245920     8292.57
    245960     8294.52
    246000     8296.06
    246040     8297.17
    246080     8298.44
    246120      8299.2
    246160      8301.2
    246200     8302.64
    246240     8303.82
    246280     8305.04
    246320     8306.36
    246360     8307.67
    246400     8309.09
    246440      8310.1
    246480     8311.71
    246520      8313.1
    246560     8314.19
    246600     8315.71
    246640     8317.02
    246680     8318.57
    246720     8319.27
    246760     8321.23
    246800     8322.77
    246840     8323.86
    246880     8325.16
    246920     8325.91
    246960     8327.92
    247000     8329.34
    247040     8330.54
    247080     8331.75
    247120     8333.08
    247160     8334.38
    247200      8335.8
    247240     8336.79
    247280     8338.42
    247320     8339.81
    247360     8340.88
    247400     8342.43
    247440     8343.73
    247480     8345.28
    247520     8345.99
    247560     8347.94
    247600     8349.48
    247640     8350.59
    247680     8351.88
    247720     8352.63
    247760     8354.62
    247800     8356.07
    247840     8357.26
    247880     8358.47
    247920      8359.8
    247960     8361.09
    248000     8362.52
    248040     8363.52
    248080     8365.13
    248120     8366.53
    248160     8367.58
    248200     8369.13
    248240     8370.44
    248280     8371.98
    248320     8372.69
    248360     8374.66
    248400     8376.18
    248440     8377.29
    248480     8378.59
    248520     8379.33
    248560     8381.34
    248600     8382.79
    248640     8383.97
    248680     8385.18
    248720     8386.52
    248760     8387.82
    248800     8389.25
    248840     8390.26
    248880     8391.87
    248920     8393.26
    248960     8394.32
    249000     8395.88
    249040     8397.18
    249080     8398.72
    249120     8399.43
    249160     8401.41
    249200     8402.94
    249240     8404.04
    249280     8405.33
    249320     8406.07
    249360     8408.07
    249400     8409.53
    249440     8410.71
    249480     8411.92
    249520     8413.25
    249560     8414.55
    249600     8415.98
    249640     8416.98
    249680     8418.59
    249720     8419.97
    249760     8421.05
    249800      8422.6
    249840     8423.91
    249880     8425.44
    249920     8426.17
    249960     8428.12
    250000     8429.67
    250040     8430.77
    250080     8432.06
    250120      8432.8
    250160     8434.79
    250200     8436.27
    250240     8437.45
    250280     8438.66
    250320     8440.01
    250360     8441.29
    250400     8442.75
    250440     8443.72
    250480     8445.35
    250520     8446.73
    250560     8447.81
    250600     8449.38
    250640     8450.67
    250680      8452.2
    250720     8452.92
    250760     8454.89
    250800     8456.45
    250840     8457.54
    250880     8458.84
    250920     8459.57
    250960     8461.57
    251000     8463.06
    251040     8464.21
    251080     8465.44
    251120     8466.79
    251160     8468.07
    251200     8469.52
    251240     8470.49
    251280     8472.12
    251320     8473.51
    251360     8474.59
    251400     8476.15
    251440     8477.46
    251480     8478.99
    251520     8479.71
    251560     8481.66
    251600     8483.22
    251640     8484.32
    251680     8485.62
    251720     8486.33
    251760     8488.33
    251800     8489.84
    251840     8490.98
    251880     8492.21
    251920     8493.55
    251960     8494.85
    252000      8496.3
    252040     8497.28
    252080     8498.92
    252120      8500.3
    252160     8501.38
    252200     8502.92
    252240     8504.23
    252280     8505.77
    252320     8506.48
    252360     8508.45
    252400     8510.02
    252440     8511.11
    252480     8512.42
    252520     8513.14
    252560     8515.12
    252600     8516.62
    252640     8517.78
    252680     8519.02
    252720     8520.34
    252760     8521.65
    252800      8523.1
    252840     8524.07
    252880     8525.74
    252920     8527.12
    252960     8528.18
    253000     8529.74
    253040     8531.05
    253080     8532.59
    253120     8533.29
    253160     8535.25
    253200     8536.83
    253240     8537.91
    253280     8539.23
    253320     8539.94
    253360     8541.93
    253400     8543.45
    253440     8544.61
    253480     8545.82
    253520     8547.15
    253560     8548.46
    253600     8549.91
    253640     8550.87
    253680     8552.53
    253720     8553.92
    253760     8554.98
    253800     8556.54
    253840     8557.84
    253880     8559.38
    253920     8560.07
    253960     8562.05
    254000     8563.62
    254040     8564.71
    254080     8566.01
    254120     8566.72
    254160     8568.71
    254200     8570.22
    254240     8571.37
    254280     8572.57
    254320     8573.92
    254360     8575.24
    254400     8576.68
    254440     8577.63
    254480     8579.31
    254520     8580.69
    254560     8581.73
    254600     8583.31
    254640     8584.61
    254680     8586.14
    254720     8586.84
    254760     8588.82
    254800      8590.4
    254840     8591.47
    254880     8592.78
    254920     8593.49
    254960     8595.48
    255000     8596.99
    255040     8598.14
    255080     8599.35
    255120     8600.69
    255160     8602.01
    255200     8603.43
    255240     8604.42
    255280     8606.09
    255320     8607.45
    255360     8608.52
    255400     8610.09
    255440     8611.39
    255480     8612.91
    255520     8613.63
    255560      8615.6
    255600     8617.18
    255640     8618.25
    255680     8619.54
    255720     8620.26
    255760     8622.27
    255800     8623.76
    255840     8624.91
    255880      8626.1
    255920     8627.45
    255960     8628.79
    256000     8630.22
    256040     8631.19
    256080     8632.86
    256120     8634.23
    256160     8635.29
    256200     8636.88
    256240     8638.17
    256280     8639.71
    256320      8640.4
    256360     8642.38
    256400     8643.96
    256440     8645.03
    256480     8646.31
    256520     8647.03
    256560     8649.04
    256600     8650.53
    256640     8651.67
    256680     8652.85
    256720     8654.21
    256760     8655.54
    256800     8656.96
    256840     8657.96
    256880     8659.64
    256920     8661.01
    256960     8662.06
    257000     8663.66
    257040     8664.95
    257080     8666.48
    257120     8667.17
    257160     8669.17
    257200     8670.74
    257240     8671.81
    257280     8673.09
    257320     8673.79
    257360      8675.8
    257400      8677.3
    257440     8678.45
    257480     8679.63
    257520     8680.98
    257560     8682.31
    257600     8683.71
    257640     8684.74
    257680      8686.4
    257720     8687.78
    257760     8688.82
    257800     8690.42
    257840     8691.71
    257880     8693.25
    257920     8693.94
    257960     8695.94
    258000     8697.51
    258040     8698.57
    258080     8699.85
    258120     8700.55
    258160     8702.56
    258200     8704.06
    258240     8705.22
    258280     8706.37
    258320     8707.73
    258360     8709.06
    258400     8710.48
    258440     8711.51
    258480     8713.17
    258520     8714.55
    258560      8715.6
    258600     8717.18
    258640     8718.47
    258680     8720.01
    258720     8720.71
    258760     8722.74
    258800     8724.27
    258840     8725.36
    258880     8726.61
    258920     8727.34
    258960     8729.32
    259000     8730.82
    259040     8731.97
    259080     8733.14
    259120     8734.51
    259160     8735.83
    259200     8737.25
    259240     8738.28
    259280     8739.95
    259320     8741.33
    259360     8742.38
    259400     8743.98
    259440     8745.27
    259480     8746.81
    259520      8747.5
    259560     8749.53
    259600     8751.07
    259640     8752.13
    259680     8753.42
    259720     8754.14
    259760     8756.12
    259800     8757.63
    259840     8758.77
    259880     8759.94
    259920     8761.32
    259960     8762.63
    260000     8764.08
    260040     8765.08
    260080     8766.75
    260120     8768.14
    260160     8769.18
    260200     8770.78
    260240     8772.08
    260280     8773.61
    260320      8774.3
    260360     8776.33
    260400     8777.86
    260440     8778.94
    260480     8780.22
    260520     8780.94
    260560     8782.92
    260600     8784.41
    260640     8785.57
    260680     8786.75
    260720     8788.11
    260760     8789.43
    260800     8790.87
    260840     8791.86
    260880     8793.55
    260920     8794.94
    260960     8795.96
    261000     8797.57
    261040     8798.87
    261080     8800.41
    261120     8801.12
    261160     8803.13
    261200     8804.66
    261240     8805.74
    261280     8807.01
    261320     8807.74
    261360     8809.72
    261400      8811.2
    261440     8812.37
    261480     8813.55
    261520      8814.9
    261560     8816.22
    261600     8817.66
    261640     8818.67
    261680     8820.35
    261720     8821.75
    261760     8822.78
    261800     8824.39
    261840     8825.66
    261880     8827.21
    261920     8827.91
    261960     8829.93
    262000     8831.45
    262040     8832.55
    262080     8833.81
    262120     8834.56
    262160     8836.53
    262200     8838.03
    262240     8839.18
    262280     8840.37
    262320     8841.71
    262360     8843.04
    262400     8844.47
    262440     8845.47
    262480     8847.16
    262520     8848.57
    262560     8849.58
    262600     8851.18
    262640     8852.47
    262680        8854
    262720     8854.72
    262760     8856.72
    262800     8858.27
    262840     8859.36
    262880     8860.62
    262920     8861.37
    262960     8863.33
    263000     8864.84
    263040        8866
    263080     8867.17
    263120     8868.52
    263160     8869.86
    263200     8871.28
    263240     8872.29
    263280     8873.98
    263320     8875.38
    263360     8876.39
    263400     8878.01
    263440     8879.29
    263480     8880.82
    263520     8881.54
    263560     8883.55
    263600      8885.1
    263640     8886.18
    263680     8887.44
    263720     8888.19
    263760     8890.17
    263800     8891.67
    263840     8892.82
    263880     8894.01
    263920     8895.37
    263960      8896.7
    264000     8898.12
    264040     8899.12
    264080     8900.82
    264120      8902.2
    264160     8903.23
    264200     8904.83
    264240     8906.11
    264280     8907.65
    264320     8908.37
    264360     8910.39
    264400     8911.94
    264440     8913.03
    264480     8914.29
    264520     8915.04
    264560     8917.02
    264600     8918.53
    264640     8919.69
    264680     8920.89
    264720     8922.23
    264760     8923.56
    264800     8924.98
    264840     8925.99
    264880     8927.69
    264920     8929.08
    264960      8930.1
    265000     8931.71
    265040     8932.98
    265080     8934.53
    265120     8935.26
    265160     8937.26
    265200     8938.81
    265240     8939.91
    265280     8941.16
    265320      8941.9
    265360      8943.9
    265400     8945.41
    265440     8946.56
    265480     8947.76
    265520     8949.12
    265560     8950.43
    265600     8951.85
    265640     8952.87
    265680     8954.56
    265720     8955.94
    265760     8956.98
    265800     8958.59
    265840     8959.87
    265880     8961.41
    265920     8962.13
    265960     8964.15
    266000      8965.7
    266040     8966.78
    266080     8968.06
    266120     8968.79
    266160     8970.77
    266200     8972.29
    266240     8973.45
    266280     8974.64
    266320        8976
    266360     8977.32
    266400     8978.73
    266440     8979.74
    266480     8981.43
    266520     8982.82
    266560     8983.85
    266600     8985.47
    266640     8986.74
    266680     8988.29
    266720        8989
    266760     8991.03
    266800     8992.57
    266840     8993.64
    266880     8994.92
    266920     8995.67
    266960     8997.64
    267000     8999.16
    267040     9000.32
    267080     9001.51
    267120     9002.87
    267160     9004.21
    267200     9005.61
    267240     9006.61
    267280     9008.33
    267320     9009.69
    267360     9010.74
    267400     9012.36
    267440     9013.62
    267480     9015.17
    267520     9015.89
    267560     9017.91
    267600     9019.43
    267640     9020.53
    267680      9021.8
    267720     9022.54
    267760     9024.52
    267800     9026.04
    267840      9027.2
    267880      9028.4
    267920     9029.73
    267960     9031.09
    268000     9032.49
    268040     9033.48
    268080     9035.19
    268120     9036.59
    268160     9037.61
    268200     9039.23
    268240     9040.52
    268280     9042.04
    268320     9042.75
    268360     9044.79
    268400     9046.29
    268440      9047.4
    268480     9048.66
    268520     9049.38
    268560     9051.38
    268600      9052.9
    268640     9054.05
    268680     9055.24
    268720     9056.58
    268760     9057.93
    268800     9059.36
    268840     9060.33
    268880     9062.05
    268920     9063.43
    268960     9064.46
    269000     9066.08
    269040     9067.36
    269080      9068.9
    269120     9069.62
    269160     9071.64
    269200     9073.15
    269240     9074.27
    269280     9075.52
    269320     9076.25
    269360     9078.24
    269400     9079.76
    269440     9080.91
    269480     9082.09
    269520     9083.43
    269560     9084.77
    269600     9086.21
    269640      9087.2
    269680     9088.92
    269720      9090.3
    269760     9091.32
    269800     9092.93
    269840     9094.21
    269880     9095.76
    269920     9096.47
    269960      9098.5
    270000     9100.02
    270040     9101.12
    270080     9102.37
    270120     9103.07
    270160     9105.08
    270200      9106.6
    270240     9107.75
    270280     9108.94
    270320     9110.28
    270360     9111.63
    270400     9113.07
    270440     9114.06
    270480     9115.78
    270520     9117.15
    270560     9118.17
    270600     9119.79
    270640     9121.08
    270680     9122.62
    270720     9123.35
    270760     9125.36
    270800     9126.87
    270840     9127.98
    270880     9129.22
    270920     9129.94
    270960     9131.94
    271000     9133.48
    271040     9134.61
    271080      9135.8
    271120     9137.15
    271160     9138.49
    271200     9139.92
    271240     9140.91
    271280     9142.62
    271320     9144.01
    271360     9145.01
    271400     9146.65
    271440     9147.94
    271480     9149.46
    271520      9150.2
    271560     9152.21
    271600     9153.72
    271640     9154.84
    271680     9156.06
    271720     9156.79
    271760     9158.79
    271800     9160.32
    271840     9161.44
    271880     9162.64
    271920     9163.97
    271960      9165.3
    272000     9166.73
    272040     9167.72
    272080     9169.45
    272120     9170.82
    272160     9171.84
    272200     9173.48
    272240     9174.76
    272280     9176.31
    272320     9177.04
    272360     9179.04
    272400     9180.55
    272440     9181.66
    272480     9182.89
    272520     9183.63
    272560     9185.62
    272600     9187.15
    272640     9188.25
    272680     9189.46
    272720     9190.78
    272760     9192.12
    272800     9193.56
    272840     9194.54
    272880     9196.27
    272920     9197.66
    272960     9198.66
    273000     9200.31
    273040     9201.59
    273080     9203.14
    273120     9203.86
    273160     9205.88
    273200     9207.37
    273240     9208.49
    273280      9209.7
    273320     9210.47
    273360     9212.46
    273400     9213.99
    273440     9215.07
    273480     9216.28
    273520      9217.6
    273560     9218.92
    273600     9220.38
    273640     9221.34
    273680     9223.08
    273720     9224.47
    273760     9225.46
    273800     9227.11
    273840     9228.39
    273880     9229.94
    273920     9230.67
    273960     9232.68
    274000     9234.18
    274040      9235.3
    274080     9236.51
    274120     9237.26
    274160     9239.26
    274200     9240.79
    274240     9241.89
    274280      9243.1
    274320     9244.42
    274360     9245.75
    274400     9247.19
    274440     9248.17
    274480     9249.89
    274520     9251.29
    274560     9252.28
    274600     9253.95
    274640     9255.22
    274680     9256.76
    274720     9257.49
    274760     9259.52
    274800     9261.01
    274840     9262.14
    274880     9263.34
    274920     9264.09
    274960     9266.11
    275000     9267.64
    275040     9268.72
    275080     9269.95
    275120     9271.26
    275160     9272.58
    275200     9274.02
    275240        9275
    275280     9276.71
    275320     9278.13
    275360     9279.12
    275400     9280.78
    275440     9282.05
    275480     9283.59
    275520     9284.32
    275560     9286.36
    275600     9287.85
    275640     9288.97
    275680     9290.18
    275720     9290.93
    275760     9292.95
    275800     9294.49
    275840     9295.56
    275880     9296.78
    275920     9298.09
    275960     9299.42
    276000     9300.86
    276040     9301.83
    276080     9303.55
    276120     9304.96
    276160     9305.96
    276200     9307.64
    276240     9308.93
    276280     9310.45
    276320     9311.16
    276360      9313.2
    276400     9314.69
    276440     9315.83
    276480     9317.04
    276520     9317.75
    276560     9319.77
    276600     9321.32
    276640      9322.4
    276680     9323.62
    276720     9324.93
    276760     9326.25
    276800      9327.7
    276840     9328.66
    276880     9330.38
    276920     9331.81
    276960     9332.79
    277000     9334.46
    277040     9335.75
    277080     9337.27
    277120        9338
    277160     9340.02
    277200     9341.51
    277240     9342.67
    277280     9343.89
    277320     9344.57
    277360     9346.62
    277400     9348.16
    277440     9349.23
    277480     9350.46
    277520     9351.77
    277560     9353.08
    277600     9354.53
    277640     9355.52
    277680     9357.24
    277720     9358.65
    277760     9359.64
    277800     9361.31
    277840      9362.6
    277880     9364.13
    277920     9364.85
    277960     9366.86
    278000     9368.39
    278040     9369.51
    278080     9370.74
    278120     9371.42
    278160     9373.48
    278200     9375.02
    278240     9376.09
    278280     9377.31
    278320     9378.63
    278360     9379.94
    278400     9381.38
    278440     9382.38
    278480     9384.11
    278520     9385.52
    278560     9386.51
    278600     9388.19
    278640     9389.49
    278680     9391.01
    278720     9391.74
    278760     9393.75
    278800     9395.26
    278840     9396.38
    278880     9397.61
    278920      9398.3
    278960     9400.36
    279000     9401.89
    279040     9402.97
    279080     9404.18
    279120     9405.49
    279160     9406.81
    279200     9408.25
    279240     9409.25
    279280     9410.97
    279320     9412.39
    279360     9413.37
    279400     9415.03
    279440     9416.34
    279480     9417.87
    279520     9418.59
    279560      9420.6
    279600     9422.12
    279640     9423.22
    279680     9424.45
    279720     9425.16
    279760     9427.21
    279800     9428.74
    279840     9429.82
    279880     9431.03
    279920     9432.34
    279960     9433.65
    280000     9435.11
    280040     9436.12
    280080     9437.83
    280120     9439.24
    280160     9440.24
    280200     9441.89
    280240      9443.2
    280280     9444.72
    280320     9445.44
    280360     9447.44
    280400     9448.96
    280440     9450.06
    280480     9451.29
    280520        9452
    280560     9454.05
    280600     9455.58
    280640     9456.67
    280680     9457.88
    280720     9459.18
    280760      9460.5
    280800     9461.95
    280840     9462.94
    280880     9464.67
    280920     9466.08
    280960     9467.06
    281000     9468.72
    281040     9470.02
    281080     9471.55
    281120     9472.25
    281160     9474.28
    281200     9475.79
    281240     9476.89
    281280     9478.13
    281320     9478.82
    281360     9480.89
    281400     9482.39
    281440     9483.49
    281480     9484.71
    281520     9486.01
    281560     9487.33
    281600     9488.78
    281640     9489.77
    281680      9491.5
    281720     9492.91
    281760     9493.88
    281800     9495.54
    281840     9496.84
    281880     9498.36
    281920     9499.07
    281960     9501.09
    282000     9502.61
    282040     9503.71
    282080     9504.95
    282120     9505.62
    282160     9507.71
    282200     9509.21
    282240     9510.29
    282280     9511.53
    282320     9512.83
    282360     9514.14
    282400     9515.61
    282440     9516.61
    282480     9518.33
    282520     9519.74
    282560      9520.7
    282600     9522.37
    282640     9523.68
    282680     9525.19
    282720     9525.89
    282760     9527.92
    282800     9529.42
    282840     9530.55
    282880     9531.77
    282920     9532.45
    282960     9534.54
    283000     9536.03
    283040     9537.12
    283080     9538.35
    283120     9539.65
    283160     9540.97
    283200     9542.43
    283240     9543.44
    283280     9545.15
    283320     9546.56
    283360     9547.52
    283400     9549.19
    283440     9550.49
    283480     9552.01
    283520     9552.71
    283560     9554.73
    283600     9556.26
    283640     9557.36
    283680     9558.59
    283720     9559.25
    283760     9561.34
    283800     9562.85
    283840     9563.95
    283880     9565.18
    283920     9566.48
    283960     9567.79
    284000     9569.25
    284040     9570.27
    284080     9571.98
    284120     9573.39
    284160     9574.36
    284200     9576.01
    284240     9577.31
    284280     9578.83
    284320     9579.51
    284360     9581.54
    284400     9583.08
    284440     9584.17
    284480     9585.39
    284520     9586.06
    284560     9588.15
    284600     9589.65
    284640     9590.75
    284680     9591.98
    284720     9593.27
    284760     9594.59
    284800     9596.05
    284840     9597.07
    284880     9598.78
    284920      9600.2
    284960     9601.16
    285000     9602.81
    285040     9604.11
    285080     9605.63
    285120     9606.31
    285160     9608.34
    285200     9609.87
    285240     9610.96
    285280     9612.19
    285320     9612.84
    285360     9614.94
    285400     9616.43
    285440     9617.54
    285480     9618.78
    285520     9620.05
    285560     9621.37
    285600     9622.83
    285640     9623.88
    285680     9625.59
    285720     9627.01
    285760     9627.96
    285800     9629.62
    285840     9630.94
    285880     9632.44
    285920     9633.11
    285960     9635.16
    286000     9636.69
    286040     9637.76
    286080        9639
    286120     9639.68
    286160     9641.76
    286200     9643.25
    286240     9644.38
    286280     9645.59
    286320     9646.87
    286360     9648.19
    286400     9649.67
    286440     9650.71
    286480     9652.42
    286520     9653.82
    286560     9654.77
    286600     9656.45
    286640     9657.76
    286680     9659.27
    286720     9659.95
    286760     9661.97
    286800     9663.51
    286840     9664.58
    286880     9665.82
    286920     9666.49
    286960     9668.58
    287000     9670.09
    287040     9671.21
    287080     9672.42
    287120     9673.69
    287160     9675.02
    287200     9676.49
    287240     9677.54
    287280     9679.24
    287320     9680.64
    287360     9681.61
    287400     9683.27
    287440     9684.59
    287480     9686.11
    287520     9686.78
    287560      9688.8
    287600     9690.33
    287640     9691.41
    287680     9692.65
    287720     9693.32
    287760     9695.41
    287800     9696.92
    287840     9698.04
    287880     9699.25
    287920     9700.52
    287960     9701.85
    288000     9703.32
    288040     9704.38
    288080     9706.08
    288120     9707.47
    288160     9708.45
    288200     9710.11
    288240     9711.44
    288280     9712.93
    288320     9713.61
    288360     9715.65
    288400     9717.18
    288440     9718.25
    288480     9719.49
    288520     9720.17
    288560     9722.25
    288600     9723.76
    288640      9724.9
    288680     9726.09
    288720     9727.37
    288760      9728.7
    288800     9730.17
    288840     9731.25
    288880     9732.95
    288920     9734.34
    288960     9735.29
    289000     9736.96
    289040     9738.29
    289080     9739.79
    289120     9740.46
    289160     9742.51
    289200     9744.03
    289240      9745.1
    289280     9746.33
    289320     9747.02
    289360     9749.11
    289400     9750.62
    289440     9751.73
    289480     9752.93
    289520     9754.21
    289560     9755.54
    289600     9757.01
    289640     9758.09
    289680      9759.8
    289720     9761.18
    289760     9762.15
    289800     9763.84
    289840     9765.14
    289880     9766.64
    289920      9767.3
    289960     9769.37
    290000     9770.88
    290040     9771.96
    290080     9773.19
    290120     9773.85
    290160     9775.96
    290200     9777.48
    290240     9778.59
    290280     9779.79
    290320     9781.08
    290360      9782.4
    290400     9783.85
    290440     9784.94
    290480     9786.66
    290520     9788.04
    290560        9789
    290600     9790.69
    290640     9791.96
    290680     9793.49
    290720     9794.13
    290760     9796.22
    290800     9797.71
    290840     9798.79
    290880     9800.05
    290920     9800.69
    290960      9802.8
    291000     9804.34
    291040     9805.42
    291080     9806.61
    291120     9807.91
    291160     9809.25
    291200     9810.69
    291240     9811.77
    291280     9813.46
    291320     9814.85
    291360      9815.8
    291400      9817.5
    291440     9818.76
    291480      9820.3
    291520     9820.92
    291560        9823
    291600      9824.5
    291640     9825.58
    291680     9826.83
    291720     9827.48
    291760     9829.61
    291800     9831.12
    291840     9832.22
    291880     9833.38
    291920     9834.69
    291960     9836.03
    292000     9837.46
    292040     9838.55
    292080     9840.24
    292120     9841.63
    292160     9842.56
    292200     9844.27
    292240     9845.52
    292280     9847.05
    292320      9847.7
    292360     9849.75
    292400     9851.27
    292440     9852.34
    292480     9853.59
    292520     9854.24
    292560     9856.37
    292600     9857.88
    292640     9859.01
    292680     9860.17
    292720     9861.47
    292760     9862.79
    292800     9864.22
    292840     9865.33
    292880     9867.01
    292920     9868.39
    292960     9869.33
    293000     9871.03
    293040      9872.3
    293080     9873.83
    293120     9874.47
    293160     9876.54
    293200     9878.05
    293240     9879.12
    293280     9880.36
    293320     9881.03
    293360     9883.16
    293400     9884.65
    293440     9885.79
    293480     9886.93
    293520     9888.25
    293560     9889.57
    293600        9891
    293640     9892.11
    293680     9893.79
    293720     9895.18
    293760     9896.12
    293800     9897.84
    293840     9899.09
    293880      9900.6
    293920     9901.25
    293960      9903.3
    294000     9904.82
    294040      9905.9
    294080     9907.14
    294120     9907.82
    294160     9909.95
    294200     9911.42
    294240     9912.57
    294280     9913.74
    294320     9915.06
    294360     9916.37
    294400     9917.81
    294440     9918.88
    294480     9920.58
    294520     9921.96
    294560     9922.92
    294600     9924.63
    294640     9925.87
    294680     9927.41
    294720     9928.03
    294760     9930.08
    294800      9931.6
    294840     9932.69
    294880     9933.94
    294920     9934.59
    294960     9936.73
    295000      9938.2
    295040     9939.35
    295080     9940.52
    295120     9941.82
    295160     9943.15
    295200     9944.57
    295240     9945.65
    295280     9947.35
    295320     9948.72
    295360     9949.69
    295400     9951.41
    295440     9952.64
    295480     9954.19
    295520     9954.81
    295560     9956.86
    295600     9958.39
    295640     9959.46
    295680     9960.72
    295720     9961.36
    295760     9963.51
    295800     9964.97
    295840     9966.13
    295880     9967.31
    295920      9968.6
    295960     9969.93
    296000     9971.37
    296040     9972.42
    296080     9974.14
    296120     9975.49
    296160     9976.47
    296200     9978.21
    296240     9979.44
    296280        9981
    296320      9981.6
    296360     9983.65
    296400     9985.18
    296440     9986.27
    296480     9987.52
    296520     9988.16
    296560     9990.31
    296600     9991.77
    296640     9992.92
    296680     9994.14
    296720     9995.41
    296760     9996.75
    296800     9998.17
    296840     9999.19
    296880     10000.9
    296920     10002.3
    296960     10003.3
    297000       10005
    297040     10006.2
    297080     10007.8
    297120     10008.4
    297160     10010.4
    297200       10012
    297240       10013
    297280     10014.3
    297320     10014.9
    297360     10017.1
    297400     10018.5
    297440     10019.7
    297480     10020.9
    297520     10022.2
    297560     10023.5
    297600     10024.9
    297640       10026
    297680     10027.7
    297720       10029
    297760       10030
    297800     10031.8
    297840       10033
    297880     10034.6
    297920     10035.2
    297960     10037.2
    298000     10038.7
    298040     10039.8
    298080     10041.1
    298120     10041.7
    298160     10043.9
    298200     10045.3
    298240     10046.5
    298280     10047.7
    298320     10048.9
    298360     10050.3
    298400     10051.7
    298440     10052.7
    298480     10054.5
    298520     10055.8
    298560     10056.8
    298600     10058.6
    298640     10059.8
    298680     10061.3
    298720       10062
    298760       10064
    298800     10065.5
    298840     10066.6
    298880     10067.9
    298920     10068.5
    298960     10070.6
    299000     10072.1
    299040     10073.2
    299080     10074.5
    299120     10075.7
    299160       10077
    299200     10078.5
    299240     10079.5
    299280     10081.2
    299320     10082.6
    299360     10083.6
    299400     10085.3
    299440     10086.6
    299480     10088.1
    299520     10088.7
    299560     10090.7
    299600     10092.3
    299640     10093.3
    299680     10094.6
    299720     10095.2
    299760     10097.4
    299800     10098.8
    299840       10100
    299880     10101.2
    299920     10102.4
    299960     10103.8
    300000     10105.2
    300040     10106.2
    300080       10108
    300120     10109.3
    300160     10110.3
    300200       10112
    300240     10113.3
    300280     10114.8
    300320     10115.4
    300360     10117.5
    300400       10119
    300440     10120.1
    300480     10121.3
    300520     10121.9
    300560     10124.1
    300600     10125.6
    300640     10126.7
    300680     10127.9
    300720     10129.2
    300760     10130.5
    300800     10131.9
    300840     10132.9
    300880     10134.7
    300920       10136
    300960       10137
    301000     10138.8
    301040       10140
    301080     10141.5
    301120     10142.2
    301160     10144.2
    301200     10145.7
    301240     10146.8
    301280     10148.1
    301320     10148.7
    301360     10150.8
    301400     10152.3
    301440     10153.4
    301480     10154.6
    301520     10155.9
    301560     10157.2
    301600     10158.7
    301640     10159.7
    301680     10161.4
    301720     10162.8
    301760     10163.8
    301800     10165.5
    301840     10166.7
    301880     10168.2
    301920     10168.9
    301960     10170.9
    302000     10172.5
    302040     10173.5
    302080     10174.8
    302120     10175.4
    302160     10177.5
    302200       10179
    302240     10180.1
    302280     10181.3
    302320     10182.6
    302360     10183.9
    302400     10185.4
    302440     10186.4
    302480     10188.1
    302520     10189.5
    302560     10190.5
    302600     10192.2
    302640     10193.4
    302680     10194.9
    302720     10195.6
    302760     10197.6
    302800     10199.1
    302840     10200.2
    302880     10201.5
    302920     10202.1
    302960     10204.2
    303000     10205.7
    303040     10206.9
    303080       10208
    303120     10209.3
    303160     10210.6
    303200     10212.1
    303240     10213.1
    303280     10214.8
    303320     10216.2
    303360     10217.2
    303400     10218.9
    303440     10220.1
    303480     10221.6
    303520     10222.3
    303560     10224.3
    303600     10225.8
    303640     10226.9
    303680     10228.2
    303720     10228.8
    303760     10230.9
    303800     10232.4
    303840     10233.6
    303880     10234.7
    303920       10236
    303960     10237.3
    304000     10238.8
    304040     10239.8
    304080     10241.5
    304120     10242.9
    304160     10243.9
    304200     10245.6
    304240     10246.8
    304280     10248.3
    304320       10249
    304360       10251
    304400     10252.5
    304440     10253.6
    304480     10254.9
    304520     10255.5
    304560     10257.6
    304600     10259.1
    304640     10260.3
    304680     10261.4
    304720     10262.7
    304760       10264
    304800     10265.5
    304840     10266.5
    304880     10268.3
    304920     10269.6
    304960     10270.6
    305000     10272.3
    305040     10273.5
    305080     10275.1
    305120     10275.7
    305160     10277.7
    305200     10279.3
    305240     10280.3
    305280     10281.6
    305320     10282.2
    305360     10284.4
    305400     10285.8
    305440       10287
    305480     10288.1
    305520     10289.4
    305560     10290.7
    305600     10292.2
    305640     10293.2
    305680       10295
    305720     10296.3
    305760     10297.3
    305800     10299.1
    305840     10300.2
    305880     10301.8
    305920     10302.4
    305960     10304.4
    306000       10306
    306040       10307
    306080     10308.3
    306120     10308.9
    306160     10311.1
    306200     10312.5
    306240     10313.7
    306280     10314.9
    306320     10316.2
    306360     10317.5
    306400     10318.9
    306440     10319.9
    306480     10321.7
    306520       10323
    306560       10324
    306600     10325.8
    306640     10326.9
    306680     10328.5
    306720     10329.1
    306760     10331.1
    306800     10332.7
    306840     10333.7
    306880       10335
    306920     10335.6
    306960     10337.8
    307000     10339.2
    307040     10340.4
    307080     10341.6
    307120     10342.9
    307160     10344.2
    307200     10345.6
    307240     10346.6
    307280     10348.4
    307320     10349.7
    307360     10350.7
    307400     10352.5
    307440     10353.7
    307480     10355.2
    307520     10355.8
    307560     10357.8
    307600     10359.4
    307640     10360.4
    307680     10361.7
    307720     10362.3
    307760     10364.5
    307800     10365.9
    307840     10367.1
    307880     10368.3
    307920     10369.5
    307960     10370.9
    308000     10372.3
    308040     10373.3
    308080     10375.1
    308120     10376.4
    308160     10377.4
    308200     10379.2
    308240     10380.3
    308280     10381.9
    308320     10382.5
    308360     10384.5
    308400     10386.1
    308440     10387.1
    308480     10388.4
    308520       10389
    308560     10391.2
    308600     10392.6
    308640     10393.8
    308680     10394.9
    308720     10396.2
    308760     10397.5
    308800       10399
    308840       10400
    308880     10401.7
    308920     10403.1
    308960     10404.1
    309000     10405.8
    309040       10407
    309080     10408.6
    309120     10409.1
    309160     10411.1
    309200     10412.7
    309240     10413.7
    309280       10415
    309320     10415.6
    309360     10417.8
    309400     10419.3
    309440     10420.4
    309480     10421.6
    309520     10422.9
    309560     10424.2
    309600     10425.7
    309640     10426.6
    309680     10428.4
    309720     10429.7
    309760     10430.7
    309800     10432.5
    309840     10433.6
    309880     10435.2
    309920     10435.8
    309960     10437.8
    310000     10439.4
    310040     10440.4
    310080     10441.7
    310120     10442.3
    310160     10444.5
    310200     10445.9
    310240     10447.1
    310280     10448.2
    310320     10449.5
    310360     10450.8
    310400     10452.3
    310440     10453.3
    310480       10455
    310520     10456.3
    310560     10457.3
    310600     10459.1
    310640     10460.3
    310680     10461.8
    310720     10462.4
    310760     10464.4
    310800       10466
    310840       10467
    310880     10468.3
    310920     10468.9
    310960     10471.1
    311000     10472.6
    311040     10473.7
    311080     10474.8
    311120     10476.1
    311160     10477.4
    311200     10478.9
    311240     10479.9
    311280     10481.6
    311320     10482.9
    311360       10484
    311400     10485.7
    311440     10486.9
    311480     10488.4
    311520       10489
    311560       10491
    311600     10492.6
    311640     10493.6
    311680     10494.9
    311720     10495.5
    311760     10497.7
    311800     10499.2
    311840     10500.3
    311880     10501.4
    311920     10502.7
    311960       10504
    312000     10505.6
    312040     10506.5
    312080     10508.3
    312120     10509.6
    312160     10510.6
    312200     10512.4
    312240     10513.5
    312280     10515.1
    312320     10515.7
    312360     10517.7
    312400     10519.2
    312440     10520.2
    312480     10521.5
    312520     10522.2
    312560     10524.4
    312600     10525.9
    312640       10527
    312680     10528.1
    312720     10529.4
    312760     10530.7
    312800     10532.2
    312840     10533.2
    312880     10534.9
    312920     10536.2
    312960     10537.2
    313000       10539
    313040     10540.2
    313080     10541.7
    313120     10542.3
    313160     10544.3
    313200     10545.9
    313240     10546.9
    313280     10548.2
    313320     10548.8
    313360       10551
    313400     10552.5
    313440     10553.7
    313480     10554.8
    313520     10556.1
    313560     10557.4
    313600     10558.9
    313640     10559.8
    313680     10561.6
    313720     10562.9
    313760     10563.9
    313800     10565.7
    313840     10566.8
    313880     10568.4
    313920       10569
    313960       10571
    314000     10572.6
    314040     10573.6
    314080     10574.9
    314120     10575.5
    314160     10577.7
    314200     10579.2
    314240     10580.3
    314280     10581.4
    314320     10582.8
    314360     10584.1
    314400     10585.6
    314440     10586.5
    314480     10588.3
    314520     10589.6
    314560     10590.6
    314600     10592.4
    314640     10593.5
    314680     10595.1
    314720     10595.7
    314760     10597.7
    314800     10599.3
    314840     10600.3
    314880     10601.6
    314920     10602.2
    314960     10604.4
    315000     10605.9
    315040     10607.1
    315080     10608.2
    315120     10609.5
    315160     10610.8
    315200     10612.3
    315240     10613.3
    315280       10615
    315320     10616.3
    315360     10617.3
    315400     10619.1
    315440     10620.3
    315480     10621.8
    315520     10622.4
    315560     10624.4
    315600       10626
    315640       10627
    315680     10628.3
    315720     10628.9
    315760     10631.2
    315800     10632.6
    315840     10633.8
    315880     10634.9
    315920     10636.2
    315960     10637.5
    316000       10639
    316040       10640
    316080     10641.7
    316120     10643.1
    316160     10644.1
    316200     10645.9
    316240       10647
    316280     10648.6
    316320     10649.1
    316360     10651.1
    316400     10652.8
    316440     10653.7
    316480     10655.1
    316520     10655.6
    316560     10657.9
    316600     10659.4
    316640     10660.5
    316680     10661.6
    316720     10662.9
    316760     10664.2
    316800     10665.7
    316840     10666.7
    316880     10668.4
    316920     10669.7
    316960     10670.7
    317000     10672.5
    317040     10673.7
    317080     10675.2
    317120     10675.8
    317160     10677.8
    317200     10679.4
    317240     10680.4
    317280     10681.7
    317320     10682.3
    317360     10684.5
    317400       10686
    317440     10687.2
    317480     10688.3
    317520     10689.5
    317560     10690.8
    317600     10692.4
    317640     10693.3
    317680       10695
    317720     10696.4
    317760     10697.4
    317800     10699.2
    317840     10700.3
    317880     10701.9
    317920     10702.5
    317960     10704.5
    318000     10706.1
    318040     10707.1
    318080     10708.4
    318120       10709
    318160     10711.2
    318200     10712.7
    318240     10713.8
    318280     10714.9
    318320     10716.2
    318360     10717.5
    318400       10719
    318440       10720
    318480     10721.7
    318520     10723.1
    318560       10724
    318600     10725.9
    318640       10727
    318680     10728.6
    318720     10729.1
    318760     10731.1
    318800     10732.8
    318840     10733.8
    318880       10735
    318920     10735.6
    318960     10737.9
    319000     10739.4
    319040     10740.5
    319080     10741.6
    319120     10742.9
    319160     10744.2
    319200     10745.7
    319240     10746.7
    319280     10748.3
    319320     10749.7
    319360     10750.7
    319400     10752.5
    319440     10753.7
    319480     10755.2
    319520     10755.8
    319560     10757.8
    319600     10759.4
    319640     10760.4
    319680     10761.7
    319720     10762.3
    319760     10764.5
    319800       10766
    319840     10767.2
    319880     10768.3
    319920     10769.6
    319960     10770.8
    320000     10772.4
    320040     10773.3
    320080       10775
    320120     10776.4
    320160     10777.4
    320200     10779.2
    320240     10780.3
    320280     10781.9
    320320     10782.5
    320360     10784.5
    320400     10786.1
    320440     10787.1
    320480     10788.3
    320520     10788.9
    320560     10791.2
    320600     10792.7
    320640     10793.8
    320680     10794.9
    320720     10796.2
    320760     10797.5
    320800       10799
    320840       10800
    320880     10801.7
    320920     10803.1
    320960       10804
    321000     10805.9
    321040       10807
    321080     10808.6
    321120     10809.1
    321160     10811.1
    321200     10812.7
    321240     10813.7
    321280       10815
    321320     10815.6
    321360     10817.8
    321400     10819.3
    321440     10820.5
    321480     10821.5
    321520     10822.8
    321560     10824.1
    321600     10825.7
    321640     10826.6
    321680     10828.4
    321720     10829.7
    321760     10830.7
    321800     10832.5
    321840     10833.6
    321880     10835.2
    321920     10835.8
    321960     10837.8
    322000     10839.4
    322040     10840.4
    322080     10841.7
    322120     10842.3
    322160     10844.5
    322200       10846
    322240     10847.1
    322280     10848.2
    322320     10849.5
    322360     10850.8
    322400     10852.3
    322440     10853.3
    322480       10855
    322520     10856.3
    322560     10857.3
    322600     10859.1
    322640     10860.2
    322680     10861.9
    322720     10862.4
    322760     10864.4
    322800       10866
    322840       10867
    322880     10868.3
    322920     10868.8
    322960     10871.1
    323000     10872.6
    323040     10873.7
    323080     10874.8
    323120     10876.1
    323160     10877.4
    323200       10879
    323240     10879.9
    323280     10881.6
    323320       10883
    323360     10883.9
    323400     10885.8
    323440     10886.9
    323480     10888.5
    323520       10889
    323560       10891
    323600     10892.6
    323640     10893.6
    323680     10894.9
    323720     10895.4
    323760     10897.7
    323800     10899.2
    323840     10900.4
    323880     10901.4
    323920     10902.7
    323960       10904
    324000     10905.6
    324040     10906.5
    324080     10908.2
    324120     10909.6
    324160     10910.5
    324200     10912.4
    324240     10913.5
    324280     10915.1
    324320     10915.6
    324360     10917.6
    324400     10919.2
    324440     10920.2
    324480     10921.5
    324520       10922
    324560     10924.3
    324600     10925.8
    324640       10927
    324680       10928
    324720     10929.3
    324760     10930.6
    324800     10932.2
    324840     10933.2
    324880     10934.8
    324920     10936.2
    324960     10937.2
    325000       10939
    325040     10940.1
    325080     10941.8
    325120     10942.2
    325160     10944.2
    325200     10945.9
    325240     10946.9
    325280     10948.1
    325320     10948.7
    325360       10951
    325400     10952.5
    325440     10953.6
    325480     10954.6
    325520       10956
    325560     10957.3
    325600     10958.8
    325640     10959.8
    325680     10961.5
    325720     10962.9
    325760     10963.8
    325800     10965.7
    325840     10966.8
    325880     10968.4
    325920     10968.9
    325960     10970.9
    326000     10972.5
    326040     10973.5
    326080     10974.8
    326120     10975.3
    326160     10977.6
    326200     10979.1
    326240     10980.3
    326280     10981.3
    326320     10982.6
    326360     10983.9
    326400     10985.5
    326440     10986.5
    326480     10988.1
    326520     10989.5
    326560     10990.5
    326600     10992.3
    326640     10993.4
    326680     10995.1
    326720     10995.6
    326760     10997.5
    326800     10999.2
    326840     11000.2
    326880     11001.4
    326920       11002
    326960     11004.3
    327000     11005.8
    327040       11007
    327080       11008
    327120     11009.3
    327160     11010.6
    327200     11012.2
    327240     11013.1
    327280     11014.8
    327320     11016.2
    327360     11017.2
    327400       11019
    327440     11020.1
    327480     11021.7
    327520     11022.2
    327560     11024.2
    327600     11025.8
    327640     11026.8
    327680     11028.1
    327720     11028.7
    327760       11031
    327800     11032.5
    327840     11033.6
    327880     11034.7
    327920       11036
    327960     11037.2
    328000     11038.8
    328040     11039.8
    328080     11041.5
    328120     11042.8
    328160     11043.8
    328200     11045.7
    328240     11046.8
    328280     11048.4
    328320     11048.9
    328360     11050.9
    328400     11052.5
    328440     11053.5
    328480     11054.8
    328520     11055.3
    328560     11057.6
    328600     11059.1
    328640     11060.3
    328680     11061.3
    328720     11062.7
    328760     11063.9
    328800     11065.5
    328840     11066.5
    328880     11068.1
    328920     11069.5
    328960     11070.5
    329000     11072.3
    329040     11073.4
    329080     11075.1
    329120     11075.5
    329160     11077.5
    329200     11079.2
    329240     11080.2
    329280     11081.4
    329320       11082
    329360     11084.3
    329400     11085.8
    329440       11087
    329480       11088
    329520     11089.4
    329560     11090.6
    329600     11092.2
    329640     11093.1
    329680     11094.8
    329720     11096.2
    329760     11097.1
    329800       11099
    329840     11100.1
    329880     11101.7
    329920     11102.2
    329960     11104.2
    330000     11105.8
    330040     11106.8
    330080     11108.1
    330120     11108.7
    330160       11111
    330200     11112.5
    330240     11113.7
    330280     11114.7
    330320       11116
    330360     11117.3
    330400     11118.8
    330440     11119.8
    330480     11121.5
    330520     11122.9
    330560     11123.8
    330600     11125.7
    330640     11126.8
    330680     11128.4
    330720     11128.9
    330760     11130.9
    330800     11132.5
    330840     11133.5
    330880     11134.8
    330920     11135.4
    330960     11137.6
    331000     11139.2
    331040     11140.4
    331080     11141.4
    331120     11142.7
    331160       11144
    331200     11145.5
    331240     11146.5
    331280     11148.2
    331320     11149.6
    331360     11150.5
    331400     11152.4
    331440     11153.5
    331480     11155.1
    331520     11155.6
    331560     11157.5
    331600     11159.2
    331640     11160.2
    331680     11161.5
    331720     11162.1
    331760     11164.3
    331800     11165.9
    331840       11167
    331880     11168.1
    331920     11169.5
    331960     11170.7
    332000     11172.3
    332040     11173.2
    332080     11174.9
    332120     11176.3
    332160     11177.3
    332200     11179.1
    332240     11180.2
    332280     11181.9
    332320     11182.3
    332360     11184.3
    332400       11186
    332440     11186.9
    332480     11188.2
    332520     11188.8
    332560       11191
    332600     11192.6
    332640     11193.8
    332680     11194.8
    332720     11196.1
    332760     11197.4
    332800       11199
    332840     11199.9
    332880     11201.6
    332920       11203
    332960       11204
    333000     11205.8
    333040     11206.9
    333080     11208.5
    333120       11209
    333160       11211
    333200     11212.6
    333240     11213.6
    333280     11214.9
    333320     11215.4
    333360     11217.7
    333400     11219.3
    333440     11220.4
    333480     11221.5
    333520     11222.8
    333560     11224.1
    333600     11225.7
    333640     11226.6
    333680     11228.3
    333720     11229.7
    333760     11230.7
    333800     11232.5
    333840     11233.6
    333880     11235.2
    333920     11235.6
    333960     11237.7
    334000     11239.3
    334040     11240.3
    334080     11241.6
    334120     11242.1
    334160     11244.4
    334200       11246
    334240     11247.1
    334280     11248.2
    334320     11249.5
    334360     11250.8
    334400     11252.3
    334440     11253.3
    334480       11255
    334520     11256.3
    334560     11257.3
    334600     11259.1
    334640     11260.2
    334680     11261.9
    334720     11262.3
    334760     11264.3
    334800       11266
    334840       11267
    334880     11268.2
    334920     11268.8
    334960     11271.1
    335000     11272.7
    335040     11273.8
    335080     11274.8
    335120     11276.2
    335160     11277.4
    335200       11279
    335240       11280
    335280     11281.6
    335320       11283
    335360       11284
    335400     11285.8
    335440     11286.9
    335480     11288.6
    335520       11289
    335560       11291
    335600     11292.6
    335640     11293.6
    335680     11294.9
    335720     11295.4
    335760     11297.8
    335800     11299.3
    335840     11300.4
    335880     11301.5
    335920     11302.8
    335960     11304.1
    336000     11305.6
    336040     11306.6
    336080     11308.3
    336120     11309.7
    336160     11310.6
    336200     11312.4
    336240     11313.5
    336280     11315.2
    336320     11315.6
    336360     11317.7
    336400     11319.3
    336440     11320.3
    336480     11321.6
    336520     11322.1
    336560     11324.4
    336600       11326
    336640     11327.1
    336680     11328.1
    336720     11329.5
    336760     11330.7
    336800     11332.3
    336840     11333.2
    336880     11334.9
    336920     11336.3
    336960     11337.3
    337000     11339.1
    337040     11340.2
    337080     11341.9
    337120     11342.3
    337160     11344.3
    337200     11345.9
    337240     11346.9
    337280     11348.2
    337320     11348.7
    337360     11351.1
    337400     11352.6
    337440     11353.7
    337480     11354.7
    337520     11356.1
    337560     11357.4
    337600     11358.9
    337640     11359.9
    337680     11361.6
    337720     11362.9
    337760     11363.9
    337800     11365.7
    337840     11366.9
    337880     11368.5
    337920     11368.9
    337960       11371
    338000     11372.6
    338040     11373.6
    338080     11374.9
    338120     11375.4
    338160     11377.7
    338200     11379.3
    338240     11380.4
    338280     11381.4
    338320     11382.8
    338360     11384.1
    338400     11385.6
    338440     11386.5
    338480     11388.2
    338520     11389.6
    338560     11390.6
    338600     11392.4
    338640     11393.5
    338680     11395.2
    338720     11395.6
    338760     11397.6
    338800     11399.3
    338840     11400.2
    338880     11401.5
    338920     11402.1
    338960     11404.4
    339000     11405.9
    339040     11407.1
    339080     11408.1
    339120     11409.5
    339160     11410.7
    339200     11412.2
    339240     11413.2
    339280     11414.9
    339320     11416.3
    339360     11417.2
    339400       11419
    339440     11420.2
    339480     11421.9
    339520     11422.3
    339560     11424.3
    339600     11425.9
    339640     11426.9
    339680     11428.2
    339720     11428.7
    339760       11431
    339800     11432.6
    339840     11433.7
    339880     11434.8
    339920     11436.1
    339960     11437.4
    340000     11438.9
    340040     11439.9
    340080     11441.6
    340120     11442.9
    340160     11443.9
    340200     11445.7
    340240     11446.8
    340280     11448.5
    340320     11448.9
    340360       11451
    340400     11452.6
    340440     11453.6
    340480     11454.9
    340520     11455.4
    340560     11457.7
    340600     11459.3
    340640     11460.4
    340680     11461.4
    340720     11462.8
    340760     11464.1
    340800     11465.6
    340840     11466.6
    340880     11468.3
    340920     11469.7
    340960     11470.6
    341000     11472.4
    341040     11473.6
    341080     11475.3
    341120     11475.6
    341160     11477.7
    341200     11479.3
    341240     11480.3
    341280     11481.6
    341320     11482.1
    341360     11484.4
    341400       11486
    341440     11487.1
    341480     11488.1
    341520     11489.5
    341560     11490.8
    341600     11492.3
    341640     11493.2
    341680       11495
    341720     11496.4
    341760     11497.3
    341800     11499.1
    341840     11500.2
    341880     11501.9
    341920     11502.3
    341960     11504.4
    342000       11506
    342040       11507
    342080     11508.3
    342120     11508.8
    342160     11511.1
    342200     11512.7
    342240     11513.8
    342280     11514.8
    342320     11516.2
    342360     11517.4
    342400       11519
    342440     11519.9
    342480     11521.7
    342520     11523.1
    342560       11524
    342600     11525.8
    342640     11526.9
    342680     11528.7
    342720       11529
    342760       11531
    342800     11532.6
    342840     11533.6
    342880     11534.9
    342920     11535.4
    342960     11537.8
    343000     11539.4
    343040     11540.5
    343080     11541.5
    343120     11542.9
    343160     11544.1
    343200     11545.7
    343240     11546.6
    343280     11548.3
    343320     11549.7
    343360     11550.7
    343400     11552.4
    343440     11553.6
    343480     11555.3
    343520     11555.7
    343560     11557.7
    343600     11559.3
    343640     11560.3
    343680     11561.6
    343720     11562.1
    343760     11564.4
    343800     11566.1
    343840     11567.1
    343880     11568.2
    343920     11569.6
    343960     11570.8
    344000     11572.4
    344040     11573.3
    344080       11575
    344120     11576.4
    344160     11577.4
    344200     11579.1
    344240     11580.3
    344280       11582
    344320     11582.3
    344360     11584.4
    344400       11586
    344440       11587
    344480     11588.3
    344520     11588.8
    344560     11591.1
    344600     11592.7
    344640     11593.8
    344680     11594.9
    344720     11596.3
    344760     11597.5
    344800     11599.1
    344840       11600
    344880     11601.7
    344920     11603.1
    344960       11604
    345000     11605.8
    345040     11606.9
    345080     11608.7
    345120       11609
    345160       11611
    345200     11612.6
    345240     11613.6
    345280     11614.9
    345320     11615.4
    345360     11617.8
    345400     11619.4
    345440     11620.5
    345480     11621.5
    345520     11622.9
    345560     11624.1
    345600     11625.8
    345640     11626.6
    345680     11628.3
    345720     11629.7
    345760     11630.7
    345800     11632.4
    345840     11633.6
    345880     11635.3
    345920     11635.6
    345960     11637.7
    346000     11639.2
    346040     11640.2
    346080     11641.6
    346120       11642
    346160     11644.4
    346200       11646
    346240     11647.1
    346280     11648.2
    346320     11649.6
    346360     11650.8
    346400     11652.4
    346440     11653.3
    346480     11654.9
    346520     11656.4
    346560     11657.3
    346600       11659
    346640     11660.2
    346680     11661.9
    346720     11662.2
    346760     11664.3
    346800     11665.9
    346840     11666.9
    346880     11668.2
    346920     11668.7
    346960       11671
    347000     11672.7
    347040     11673.8
    347080     11674.8
    347120     11676.2
    347160     11677.4
    347200     11679.1
    347240     11679.9
    347280     11681.6
    347320       11683
    347360     11683.9
    347400     11685.7
    347440     11686.8
    347480     11688.5
    347520     11688.9
    347560     11690.9
    347600     11692.5
    347640     11693.5
    347680     11694.9
    347720     11695.3
    347760     11697.7
    347800     11699.3
    347840     11700.4
    347880     11701.4
    347920     11702.9
    347960       11704
    348000     11705.7
    348040     11706.5
    348080     11708.2
    348120     11709.7
    348160     11710.6
    348200     11712.3
    348240     11713.5
    348280     11715.2
    348320     11715.5
    348360     11717.6
    348400     11719.1
    348440     11720.1
    348480     11721.5
    348520     11721.9
    348560     11724.3
    348600     11725.9
    348640       11727
    348680     11728.1
    348720     11729.5
    348760     11730.7
    348800     11732.3
    348840     11733.1
    348880     11734.8
    348920     11736.3
    348960     11737.2
    349000     11738.9
    349040     11740.1
    349080     11741.8
    349120     11742.1
    349160     11744.2
    349200     11745.7
    349240     11746.8
    349280     11748.1
    349320     11748.5
    349360     11750.9
    349400     11752.5
    349440     11753.6
    349480     11754.7
    349520     11756.1
    349560     11757.3
    349600     11758.9
    349640     11759.7
    349680     11761.4
    349720     11762.9
    349760     11763.8
    349800     11765.5
    349840     11766.7
    349880     11768.4
    349920     11768.8
    349960     11770.8
    350000     11772.4
    350040     11773.4
    350080     11774.8
    350120     11775.2
    350160     11777.5
    350200     11779.1
    350240     11780.2
    350280     11781.3
    350320     11782.7
    350360     11783.9
    350400     11785.6
    350440     11786.4
    350480       11788
    350520     11789.5
    350560     11790.4
    350600     11792.1
    350640     11793.3
    350680       11795
    350720     11795.4
    350760     11797.4
    350800       11799
    350840       11800
    350880     11801.3
    350920     11801.8
    350960     11804.1
    351000     11805.7
    351040     11806.9
    351080     11807.9
    351120     11809.3
    351160     11810.5
    351200     11812.2
    351240       11813
    351280     11814.6
    351320     11816.1
    351360       11817
    351400     11818.7
    351440     11819.9
    351480     11821.6
    351520       11822
    351560       11824
    351600     11825.6
    351640     11826.6
    351680     11827.9
    351720     11828.4
    351760     11830.7
    351800     11832.3
    351840     11833.5
    351880     11834.5
    351920     11835.9
    351960     11837.1
    352000     11838.7
    352040     11839.6
    352080     11841.2
    352120     11842.7
    352160     11843.6
    352200     11845.3
    352240     11846.5
    352280     11848.2
    352320     11848.6
    352360     11850.6
    352400     11852.2
    352440     11853.2
    352480     11854.5
    352520       11855
    352560     11857.3
    352600     11858.9
    352640       11860
    352680     11861.1
    352720     11862.5
    352760     11863.7
    352800     11865.3
    352840     11866.1
    352880     11867.8
    352920     11869.3
    352960     11870.2
    353000     11871.9
    353040     11873.1
    353080     11874.8
    353120     11875.1
    353160     11877.2
    353200     11878.8
    353240     11879.7
    353280     11881.1
    353320     11881.6
    353360     11883.9
    353400     11885.5
    353440     11886.6
    353480     11887.7
    353520     11889.1
    353560     11890.3
    353600     11891.9
    353640     11892.7
    353680     11894.4
    353720     11895.8
    353760     11896.8
    353800     11898.5
    353840     11899.7
    353880     11901.4
    353920     11901.7
    353960     11903.8
    354000     11905.3
    354040     11906.3
    354080     11907.7
    354120     11908.1
    354160     11910.4
    354200       11912
    354240     11913.2
    354280     11914.3
    354320     11915.6
    354360     11916.8
    354400     11918.5
    354440     11919.3
    354480       11921
    354520     11922.5
    354560     11923.3
    354600     11925.1
    354640     11926.3
    354680       11928
    354720     11928.3
    354760     11930.3
    354800     11931.9
    354840     11932.9
    354880     11934.3
    354920     11934.7
    354960       11937
    355000     11938.6
    355040     11939.8
    355080     11940.9
    355120     11942.2
    355160     11943.4
    355200     11945.1
    355240     11945.9
    355280     11947.5
    355320       11949
    355360     11949.9
    355400     11951.6
    355440     11952.8
    355480     11954.6
    355520     11954.9
    355560     11956.9
    355600     11958.5
    355640     11959.5
    355680     11960.9
    355720     11961.3
    355760     11963.6
    355800     11965.2
    355840     11966.4
    355880     11967.5
    355920     11968.8
    355960       11970
    356000     11971.7
    356040     11972.4
    356080     11974.1
    356120     11975.6
    356160     11976.5
    356200     11978.2
    356240     11979.4
    356280     11981.2
    356320     11981.5
    356360     11983.5
    356400     11985.1
    356440     11986.1
    356480     11987.5
    356520     11987.9
    356560     11990.2
    356600     11991.8
    356640       11993
    356680     11994.1
    356720     11995.4
    356760     11996.6
    356800     11998.3
    356840       11999
    356880     12000.7
    356920     12002.2
    356960     12003.1
    357000     12004.8
    357040       12006
    357080     12007.7
    357120     12008.1
    357160     12010.1
    357200     12011.7
    357240     12012.7
    357280       12014
    357320     12014.5
    357360     12016.8
    357400     12018.4
    357440     12019.6
    357480     12020.7
    357520       12022
    357560     12023.2
    357600     12024.8
    357640     12025.7
    357680     12027.3
    357720     12028.8
    357760     12029.7
    357800     12031.4
    357840     12032.6
    357880     12034.4
    357920     12034.7
    357960     12036.7
    358000     12038.3
    358040     12039.3
    358080     12040.6
    358120     12041.1
    358160     12043.4
    358200       12045
    358240     12046.2
    358280     12047.3
    358320     12048.6
    358360     12049.8
    358400     12051.5
    358440     12052.3
    358480     12053.9
    358520     12055.4
    358560     12056.3
    358600       12058
    358640     12059.2
    358680     12060.9
    358720     12061.3
    358760     12063.3
    358800     12064.9
    358840     12065.9
    358880     12067.2
    358920     12067.7
    358960       12070
    359000     12071.6
    359040     12072.8
    359080     12073.9
    359120     12075.2
    359160     12076.4
    359200     12078.1
    359240     12078.9
    359280     12080.6
    359320       12082
    359360     12082.9
    359400     12084.7
    359440     12085.9
    359480     12087.5
    359520     12087.9
    359560     12089.9
    359600     12091.5
    359640     12092.6
    359680     12093.9
    359720     12094.3
    359760     12096.7
    359800     12098.3
    359840     12099.4
    359880     12100.5
    359920     12101.9
    359960       12103
    360000     12104.7
    360040     12105.4
    360080     12107.1
    360120     12108.6
    360160     12109.5
    360200     12111.3
    360240     12112.5
    360280     12114.1
    360320     12114.5
    360360     12116.5
    360400     12118.1
    360440     12119.2
    360480     12120.5
    360520     12120.9
    360560     12123.2
    360600     12124.9
    360640       12126
    360680     12127.1
    360720     12128.5
    360760     12129.6
    360800     12131.3
    360840     12132.1
    360880     12133.7
    360920     12135.2
    360960     12136.1
    361000     12137.8
    361040     12139.1
    361080     12140.7
    361120     12141.1
    361160     12143.1
    361200     12144.7
    361240     12145.7
    361280       12147
    361320     12147.5
    361360     12149.8
    361400     12151.4
    361440     12152.6
    361480     12153.7
    361520       12155
    361560     12156.2
    361600     12157.9
    361640     12158.6
    361680     12160.3
    361720     12161.8
    361760     12162.6
    361800     12164.4
    361840     12165.6
    361880     12167.3
    361920     12167.6
    361960     12169.7
    362000     12171.2
    362040     12172.3
    362080     12173.6
    362120       12174
    362160     12176.4
    362200       12178
    362240     12179.2
    362280     12180.2
    362320     12181.6
    362360     12182.7
    362400     12184.4
    362440     12185.1
    362480     12186.8
    362520     12188.3
    362560     12189.2
    362600     12190.9
    362640     12192.2
    362680     12193.8
    362720     12194.1
    362760     12196.2
    362800     12197.8
    362840     12198.8
    362880     12200.1
    362920     12200.6
    362960     12202.9
    363000     12204.6
    363040     12205.7
    363080     12206.7
    363120     12208.1
    363160     12209.3
    363200       12211
    363240     12211.7
    363280     12213.4
    363320     12214.8
    363360     12215.7
    363400     12217.5
    363440     12218.7
    363480     12220.4
    363520     12220.7
    363560     12222.7
    363600     12224.3
    363640     12225.4
    363680     12226.7
    363720     12227.1
    363760     12229.4
    363800     12231.1
    363840     12232.3
    363880     12233.3
    363920     12234.7
    363960     12235.8
    364000     12237.5
    364040     12238.2
    364080     12239.9
    364120     12241.4
    364160     12242.3
    364200       12244
    364240     12245.3
    364280     12246.9
    364320     12247.2
    364360     12249.3
    364400     12250.9
    364440     12251.9
    364480     12253.2
    364520     12253.7
    364560       12256
    364600     12257.7
    364640     12258.8
    364680     12259.8
    364720     12261.2
    364760     12262.4
    364800     12264.1
    364840     12264.8
    364880     12266.5
    364920       12268
    364960     12268.8
    365000     12270.6
    365040     12271.8
    365080     12273.4
    365120     12273.8
    365160     12275.8
    365200     12277.4
    365240     12278.5
    365280     12279.7
    365320     12280.2
    365360     12282.6
    365400     12284.2
    365440     12285.4
    365480     12286.4
    365520     12287.8
    365560       12289
    365600     12290.6
    365640     12291.4
    365680     12293.1
    365720     12294.5
    365760     12295.4
    365800     12297.2
    365840     12298.4
    365880       12300
    365920     12300.4
    365960     12302.4
    366000       12304
    366040     12305.1
    366080     12306.3
    366120     12306.8
    366160     12309.2
    366200     12310.8
    366240       12312
    366280       12313
    366320     12314.4
    366360     12315.6
    366400     12317.2
    366440       12318
    366480     12319.7
    366520     12321.1
    366560       12322
    366600     12323.8
    366640       12325
    366680     12326.6
    366720       12327
    366760     12329.1
    366800     12330.6
    366840     12331.7
    366880     12332.9
    366920     12333.4
    366960     12335.8
    367000     12337.4
    367040     12338.6
    367080     12339.6
    367120       12341
    367160     12342.1
    367200     12343.8
    367240     12344.6
    367280     12346.3
    367320     12347.7
    367360     12348.6
    367400     12350.3
    367440     12351.6
    367480     12353.2
    367520     12353.5
    367560     12355.6
    367600     12357.2
    367640     12358.3
    367680     12359.5
    367720       12360
    367760     12362.3
    367800       12364
    367840     12365.1
    367880     12366.1
    367920     12367.5
    367960     12368.7
    368000     12370.4
    368040     12371.1
    368080     12372.8
    368120     12374.2
    368160     12375.2
    368200     12376.9
    368240     12378.1
    368280     12379.8
    368320     12380.1
    368360     12382.2
    368400     12383.8
    368440     12384.8
    368480     12386.1
    368520     12386.5
    368560     12388.9
    368600     12390.5
    368640     12391.6
    368680     12392.7
    368720     12394.1
    368760     12395.3
    368800     12396.9
    368840     12397.7
    368880     12399.4
    368920     12400.8
    368960     12401.8
    369000     12403.4
    369040     12404.7
    369080     12406.3
    369120     12406.7
    369160     12408.7
    369200     12410.3
    369240     12411.4
    369280     12412.6
    369320       12413
    369360     12415.4
    369400     12417.1
    369440     12418.2
    369480     12419.2
    369520     12420.6
    369560     12421.8
    369600     12423.5
    369640     12424.2
    369680     12425.9
    369720     12427.4
    369760     12428.2
    369800       12430
    369840     12431.2
    369880     12432.9
    369920     12433.2
    369960     12435.2
    370000     12436.8
    370040     12437.9
    370080     12439.1
    370120     12439.5
    370160     12441.9
    370200     12443.6
    370240     12444.7
    370280     12445.7
    370320     12447.1
    370360     12448.3
    370400       12450
    370440     12450.7
    370480     12452.4
    370520     12453.9
    370560     12454.8
    370600     12456.5
    370640     12457.8
    370680     12459.4
    370720     12459.7
    370760     12461.8
    370800     12463.4
    370840     12464.5
    370880     12465.7
    370920     12466.1
    370960     12468.5
    371000     12470.1
    371040     12471.2
    371080     12472.3
    371120     12473.7
    371160     12474.8
    371200     12476.5
    371240     12477.2
    371280     12478.9
    371320     12480.4
    371360     12481.3
    371400       12483
    371440     12484.3
    371480     12485.9
    371520     12486.2
    371560     12488.3
    371600     12489.9
    371640       12491
    371680     12492.2
    371720     12492.6
    371760       12495
    371800     12496.7
    371840     12497.7
    371880     12498.8
    371920     12500.2
    371960     12501.4
    372000     12503.1
    372040     12503.7
    372080     12505.4
    372120     12506.9
    372160     12507.8
    372200     12509.5
    372240     12510.8
    372280     12512.4
    372320     12512.7
    372360     12514.8
    372400     12516.4
    372440     12517.5
    372480     12518.6
    372520     12519.1
    372560     12521.5
    372600     12523.2
    372640     12524.2
    372680     12525.3
    372720     12526.7
    372760     12527.9
    372800     12529.5
    372840     12530.2
    372880       12532
    372920     12533.4
    372960     12534.3
    373000       12536
    373040     12537.3
    373080     12538.9
    373120     12539.2
    373160     12541.3
    373200     12542.9
    373240       12544
    373280     12545.2
    373320     12545.6
    373360       12548
    373400     12549.7
    373440     12550.8
    373480     12551.8
    373520     12553.3
    373560     12554.4
    373600     12556.1
    373640     12556.7
    373680     12558.5
    373720     12559.9
    373760     12560.8
    373800     12562.6
    373840     12563.9
    373880     12565.5
    373920     12565.8
    373960     12567.9
    374000     12569.5
    374040     12570.5
    374080     12571.7
    374120     12572.1
    374160     12574.6
    374200     12576.2
    374240     12577.3
    374280     12578.4
    374320     12579.8
    374360       12581
    374400     12582.6
    374440     12583.3
    374480       12585
    374520     12586.5
    374560     12587.4
    374600     12589.1
    374640     12590.4
    374680       12592
    374720     12592.3
    374760     12594.4
    374800       12596
    374840       12597
    374880     12598.2
    374920     12598.7
    374960     12601.1
    375000     12602.7
    375040     12603.8
    375080     12604.9
    375120     12606.3
    375160     12607.5
    375200     12609.1
    375240     12609.8
    375280     12611.5
    375320       12613
    375360     12613.9
    375400     12615.6
    375440     12616.9
    375480     12618.5
    375520     12618.8
    375560     12620.9
    375600     12622.5
    375640     12623.6
    375680     12624.7
    375720     12625.2
    375760     12627.6
    375800     12629.2
    375840     12630.4
    375880     12631.4
    375920     12632.9
    375960       12634
    376000     12635.7
    376040     12636.3
    376080     12638.1
    376120     12639.5
    376160     12640.4
    376200     12642.1
    376240     12643.4
    376280       12645
    376320     12645.3
    376360     12647.4
    376400       12649
    376440     12650.1
    376480     12651.2
    376520     12651.7
    376560     12654.1
    376600     12655.7
    376640     12656.8
    376680     12657.9
    376720     12659.4
    376760     12660.5
    376800     12662.2
    376840     12662.8
    376880     12664.6
    376920     12666.1
    376960       12667
    377000     12668.6
    377040       12670
    377080     12671.6
    377120     12671.9
    377160       12674
    377200     12675.5
    377240     12676.6
    377280     12677.8
    377320     12678.2
    377360     12680.7
    377400     12682.3
    377440     12683.4
    377480     12684.5
    377520       12686
    377560     12687.1
    377600     12688.7
    377640     12689.4
    377680     12691.1
    377720     12692.6
    377760     12693.5
    377800     12695.1
    377840     12696.5
    377880     12698.1
    377920     12698.4
    377960     12700.5
    378000       12702
    378040     12703.1
    378080     12704.3
    378120     12704.7
    378160     12707.2
    378200     12708.8
    378240     12709.9
    378280       12711
    378320     12712.5
    378360     12713.6
    378400     12715.2
    378440     12715.9
    378480     12717.7
    378520     12719.1
    378560       12720
    378600     12721.7
    378640       12723
    378680     12724.6
    378720     12724.9
    378760     12727.1
    378800     12728.6
    378840     12729.6
    378880     12730.8
    378920     12731.2
    378960     12733.7
    379000     12735.3
    379040     12736.4
    379080     12737.5
    379120       12739
    379160     12740.1
    379200     12741.8
    379240     12742.4
    379280     12744.1
    379320     12745.6
    379360     12746.5
    379400     12748.1
    379440     12749.4
    379480     12751.1
    379520     12751.4
    379560     12753.5
    379600       12755
    379640     12756.1
    379680     12757.3
    379720     12757.7
    379760     12760.2
    379800     12761.8
    379840     12762.9
    379880       12764
    379920     12765.5
    379960     12766.6
    380000     12768.2
    380040     12768.9
    380080     12770.6
    380120     12772.1
    380160       12773
    380200     12774.6
    380240       12776
    380280     12777.6
    380320     12777.9
    380360       12780
    380400     12781.5
    380440     12782.6
    380480     12783.8
    380520     12784.2
    380560     12786.7
    380600     12788.2
    380640     12789.3
    380680     12790.5
    380720       12792
    380760     12793.1
    380800     12794.7
    380840     12795.3
    380880       12797
    380920     12798.5
    380960     12799.4
    381000     12801.1
    381040     12802.4
    381080       12804
    381120     12804.3
    381160     12806.5
    381200       12808
    381240     12809.1
    381280     12810.3
    381320     12810.7
    381360     12813.2
    381400     12814.7
    381440     12815.8
    381480     12816.9
    381520     12818.5
    381560     12819.5
    381600     12821.2
    381640     12821.8
    381680     12823.6
    381720       12825
    381760     12825.9
    381800     12827.6
    381840     12828.9
    381880     12830.5
    381920     12830.8
    381960       12833
    382000     12834.5
    382040     12835.6
    382080     12836.7
    382120     12837.2
    382160     12839.7
    382200     12841.3
    382240     12842.3
    382280     12843.4
    382320     12844.9
    382360     12846.1
    382400     12847.7
    382440     12848.4
    382480       12850
    382520     12851.5
    382560     12852.4
    382600     12854.1
    382640     12855.4
    382680       12857
    382720     12857.3
    382760     12859.5
    382800       12861
    382840     12862.1
    382880     12863.2
    382920     12863.7
    382960     12866.2
    383000     12867.7
    383040     12868.8
    383080     12869.9
    383120     12871.4
    383160     12872.6
    383200     12874.2
    383240     12874.8
    383280     12876.5
    383320       12878
    383360     12878.9
    383400     12880.6
    383440     12881.9
    383480     12883.5
    383520     12883.8
    383560       12886
    383600     12887.5
    383640     12888.6
    383680     12889.7
    383720     12890.2
    383760     12892.6
    383800     12894.2
    383840     12895.3
    383880     12896.4
    383920     12897.9
    383960       12899
    384000     12900.7
    384040     12901.3
    384080       12903
    384120     12904.4
    384160     12905.4
    384200       12907
    384240     12908.3
    384280     12909.9
    384320     12910.2
    384360     12912.4
    384400     12913.9
    384440       12915
    384480     12916.1
    384520     12916.6
    384560       12919
    384600     12920.7
    384640     12921.7
    384680     12922.8
    384720     12924.3
    384760     12925.5
    384800     12927.1
    384840     12927.8
    384880     12929.4
    384920     12930.9
    384960     12931.8
    385000     12933.4
    385040     12934.8
    385080     12936.4
    385120     12936.6
    385160     12938.8
    385200     12940.4
    385240     12941.4
    385280     12942.6
    385320       12943
    385360     12945.5
    385400     12947.1
    385440     12948.2
    385480     12949.3
    385520     12950.7
    385560       12952
    385600     12953.5
    385640     12954.2
    385680     12955.9
    385720     12957.4
    385760     12958.2
    385800     12959.8
    385840     12961.2
    385880     12962.8
    385920       12963
    385960     12965.2
    386000     12966.8
    386040     12967.8
    386080       12969
    386120     12969.4
    386160     12971.9
    386200     12973.5
    386240     12974.6
    386280     12975.7
    386320     12977.1
    386360     12978.4
    386400     12979.9
    386440     12980.6
    386480     12982.3
    386520     12983.8
    386560     12984.6
    386600     12986.2
    386640     12987.6
    386680     12989.2
    386720     12989.4
    386760     12991.6
    386800     12993.2
    386840     12994.2
    386880     12995.4
    386920     12995.8
    386960     12998.3
    387000     12999.9
    387040       13001
    387080       13002
    387120     13003.5
    387160     13004.7
    387200     13006.3
    387240     13006.9
    387280     13008.7
    387320     13010.1
    387360       13011
    387400     13012.6
    387440       13014
    387480     13015.6
    387520     13015.8
    387560       13018
    387600     13019.6
    387640     13020.6
    387680     13021.7
    387720     13022.1
    387760     13024.6
    387800     13026.3
    387840     13027.3
    387880     13028.4
    387920     13029.9
    387960     13031.1
    388000     13032.7
    388040     13033.3
    388080       13035
    388120     13036.5
    388160     13037.3
    388200       13039
    388240     13040.4
    388280       13042
    388320     13042.2
    388360     13044.4
    388400       13046
    388440       13047
    388480     13048.1
    388520     13048.5
    388560       13051
    388600     13052.6
    388640     13053.7
    388680     13054.8
    388720     13056.3
    388760     13057.5
    388800     13059.1
    388840     13059.7
    388880     13061.4
    388920     13062.9
    388960     13063.7
    389000     13065.4
    389040     13066.7
    389080     13068.4
    389120     13068.6
    389160     13070.8
    389200     13072.3
    389240     13073.4
    389280     13074.5
    389320     13074.9
    389360     13077.4
    389400       13079
    389440     13080.1
    389480     13081.2
    389520     13082.7
    389560     13083.9
    389600     13085.5
    389640     13086.1
    389680     13087.8
    389720     13089.3
    389760     13090.1
    389800     13091.8
    389840     13093.1
    389880     13094.8
    389920       13095
    389960     13097.2
    390000     13098.7
    390040     13099.8
    390080     13100.9
    390120     13101.3
    390160     13103.8
    390200     13105.4
    390240     13106.5
    390280     13107.6
    390320     13109.1
    390360     13110.3
    390400     13111.9
    390440     13112.5
    390480     13114.2
    390520     13115.7
    390560     13116.5
    390600     13118.2
    390640     13119.5
    390680     13121.2
    390720     13121.4
    390760     13123.6
    390800     13125.2
    390840     13126.2
    390880     13127.3
    390920     13127.8
    390960     13130.3
    391000     13131.9
    391040       13133
    391080     13134.1
    391120     13135.5
    391160     13136.7
    391200     13138.3
    391240     13138.9
    391280     13140.7
    391320     13142.2
    391360       13143
    391400     13144.6
    391440       13146
    391480     13147.6
    391520     13147.8
    391560       13150
    391600     13151.6
    391640     13152.6
    391680     13153.8
    391720     13154.2
    391760     13156.7
    391800     13158.3
    391840     13159.4
    391880     13160.5
    391920       13162
    391960     13163.1
    392000     13164.8
    392040     13165.4
    392080     13167.1
    392120     13168.6
    392160     13169.4
    392200     13171.1
    392240     13172.4
    392280     13174.1
    392320     13174.3
    392360     13176.5
    392400     13178.1
    392440     13179.1
    392480     13180.3
    392520     13180.6
    392560     13183.2
    392600     13184.8
    392640     13185.9
    392680       13187
    392720     13188.5
    392760     13189.6
    392800     13191.3
    392840     13191.8
    392880     13193.6
    392920     13195.1
    392960     13195.9
    393000     13197.5
    393040     13198.9
    393080     13200.5
    393120     13200.7
    393160     13202.9
    393200     13204.5
    393240     13205.6
    393280     13206.7
    393320     13207.1
    393360     13209.6
    393400     13211.2
    393440     13212.3
    393480     13213.4
    393520     13214.9
    393560       13216
    393600     13217.7
    393640     13218.3
    393680     13220.1
    393720     13221.6
    393760     13222.3
    393800       13224
    393840     13225.3
    393880       13227
    393920     13227.2
    393960     13229.4
    394000       13231
    394040       13232
    394080     13233.2
    394120     13233.5
    394160     13236.1
    394200     13237.7
    394240     13238.8
    394280     13239.9
    394320     13241.4
    394360     13242.5
    394400     13244.2
    394440     13244.8
    394480     13246.5
    394520       13248
    394560     13248.8
    394600     13250.4
    394640     13251.8
    394680     13253.5
    394720     13253.6
    394760     13255.8
    394800     13257.4
    394840     13258.5
    394880     13259.6
    394920       13260
    394960     13262.5
    395000     13264.2
    395040     13265.2
    395080     13266.3
    395120     13267.8
    395160     13268.9
    395200     13270.6
    395240     13271.2
    395280       13273
    395320     13274.4
    395360     13275.2
    395400     13276.8
    395440     13278.3
    395480     13279.9
    395520     13280.1
    395560     13282.3
    395600     13283.9
    395640       13285
    395680     13286.1
    395720     13286.4
    395760       13289
    395800     13290.6
    395840     13291.7
    395880     13292.8
    395920     13294.3
    395960     13295.4
    396000     13297.1
    396040     13297.7
    396080     13299.4
    396120     13300.9
    396160     13301.7
    396200     13303.3
    396240     13304.7
    396280     13306.4
    396320     13306.5
    396360     13308.8
    396400     13310.3
    396440     13311.4
    396480     13312.6
    396520     13312.9
    396560     13315.5
    396600     13317.1
    396640     13318.2
    396680     13319.2
    396720     13320.8
    396760     13321.9
    396800     13323.5
    396840     13324.1
    396880     13325.9
    396920     13327.4
    396960     13328.2
    397000     13329.8
    397040     13331.2
    397080     13332.9
    397120       13333
    397160     13335.2
    397200     13336.8
    397240     13337.9
    397280       13339
    397320     13339.4
    397360     13341.9
    397400     13343.6
    397440     13344.6
    397480     13345.7
    397520     13347.2
    397560     13348.3
    397600       13350
    397640     13350.6
    397680     13352.3
    397720     13353.9
    397760     13354.6
    397800     13356.2
    397840     13357.6
    397880     13359.3
    397920     13359.4
    397960     13361.6
    398000     13363.2
    398040     13364.3
    398080     13365.4
    398120     13365.8
    398160     13368.3
    398200       13370
    398240       13371
    398280     13372.1
    398320     13373.6
    398360     13374.7
    398400     13376.4
    398440       13377
    398480     13378.7
    398520     13380.3
    398560       13381
    398600     13382.6
    398640     13384.1
    398680     13385.7
    398720     13385.8
    398760     13388.1
    398800     13389.6
    398840     13390.7
    398880     13391.8
    398920     13392.2
    398960     13394.8
    399000     13396.4
    399040     13397.5
    399080     13398.5
    399120     13400.1
    399160     13401.1
    399200     13402.8
    399240     13403.4
    399280     13405.1
    399320     13406.7
    399360     13407.4
    399400       13409
    399440     13410.5
    399480     13412.1
    399520     13412.3
    399560     13414.4
    399600       13416
    399640     13417.1
    399680     13418.2
    399720     13418.6
    399760     13421.2
    399800     13422.8
    399840     13423.9
    399880     13424.9
    399920     13426.4
    399960     13427.5
    400000     13429.2
    400040     13429.8
    400080     13431.5
    400120     13433.1
    400160     13433.8
    400200     13435.4
    400240     13436.9
    400280     13438.5
    400320     13438.7
    400360     13440.8
    400400     13442.4
    400440     13443.5
    400480     13444.6
    400520       13445
    400560     13447.5
    400600     13449.2
    400640     13450.3
    400680     13451.3
    400720     13452.9
    400760     13453.9
    400800     13455.6
    400840     13456.2
    400880       13458
    400920     13459.5
    400960     13460.2
    401000     13461.9
    401040     13463.3
    401080       13465
    401120     13465.1
    401160     13467.3
    401200     13468.9
    401240     13469.9
    401280       13471
    401320     13471.4
    401360       13474
    401400     13475.6
    401440     13476.7
    401480     13477.7
    401520     13479.3
    401560     13480.3
    401600     13482.1
    401640     13482.6
    401680     13484.4
    401720     13485.9
    401760     13486.7
    401800     13488.3
    401840     13489.7
    401880     13491.4
    401920     13491.5
    401960     13493.7
    402000     13495.3
    402040     13496.4
    402080     13497.5
    402120     13497.9
    402160     13500.4
    402200     13502.1
    402240     13503.2
    402280     13504.2
    402320     13505.8
    402360     13506.8
    402400     13508.5
    402440     13509.1
    402480     13510.8
    402520     13512.4
    402560     13513.1
    402600     13514.7
    402640     13516.2
    402680     13517.9
    402720       13518
    402760     13520.2
    402800     13521.8
    402840     13522.9
    402880       13524
    402920     13524.4
    402960     13526.9
    403000     13528.6
    403040     13529.6
    403080     13530.7
    403120     13532.2
    403160     13533.3
    403200       13535
    403240     13535.6
    403280     13537.3
    403320     13538.9
    403360     13539.6
    403400     13541.3
    403440     13542.7
    403480     13544.4
    403520     13544.5
    403560     13546.7
    403600     13548.3
    403640     13549.4
    403680     13550.5
    403720     13550.9
    403760     13553.4
    403800     13555.1
    403840     13556.1
    403880     13557.2
    403920     13558.7
    403960     13559.8
    404000     13561.5
    404040     13562.1
    404080     13563.8
    404120     13565.4
    404160     13566.1
    404200     13567.7
    404240     13569.2
    404280     13570.9
    404320       13571
    404360     13573.2
    404400     13574.8
    404440     13575.9
    404480       13577
    404520     13577.3
    404560     13579.9
    404600     13581.6
    404640     13582.7
    404680     13583.6
    404720     13585.2
    404760     13586.3
    404800       13588
    404840     13588.6
    404880     13590.3
    404920     13591.9
    404960     13592.6
    405000     13594.2
    405040     13595.7
    405080     13597.3
    405120     13597.4
    405160     13599.6
    405200     13601.3
    405240     13602.3
    405280     13603.5
    405320     13603.8
    405360     13606.4
    405400       13608
    405440     13609.1
    405480     13610.1
    405520     13611.7
    405560     13612.7
    405600     13614.5
    405640       13615
    405680     13616.7
    405720     13618.3
    405760       13619
    405800     13620.7
    405840     13622.1
    405880     13623.8
    405920     13623.9
    405960       13626
    406000     13627.7
    406040     13628.7
    406080     13629.9
    406120     13630.2
    406160     13632.8
    406200     13634.4
    406240     13635.5
    406280     13636.5
    406320     13638.1
    406360     13639.1
    406400     13640.9
    406440     13641.4
    406480     13643.1
    406520     13644.7
    406560     13645.4
    406600     13647.1
    406640     13648.5
    406680     13650.2
    406720     13650.3
    406760     13652.5
    406800     13654.1
    406840     13655.1
    406880     13656.3
    406920     13656.6
    406960     13659.2
    407000     13660.8
    407040     13661.9
    407080     13662.9
    407120     13664.5
    407160     13665.5
    407200     13667.3
    407240     13667.8
    407280     13669.5
    407320     13671.1
    407360     13671.8
    407400     13673.5
    407440       13675
    407480     13676.6
    407520     13676.7
    407560     13678.9
    407600     13680.5
    407640     13681.6
    407680     13682.7
    407720     13683.1
    407760     13685.7
    407800     13687.2
    407840     13688.3
    407880     13689.3
    407920     13690.9
    407960     13691.9
    408000     13693.7
    408040     13694.2
    408080     13695.9
    408120     13697.5
    408160     13698.2
    408200     13699.9
    408240     13701.4
    408280       13703
    408320     13703.1
    408360     13705.3
    408400     13706.9
    408440       13708
    408480     13709.1
    408520     13709.5
    408560     13712.1
    408600     13713.7
    408640     13714.8
    408680     13715.7
    408720     13717.3
    408760     13718.3
    408800     13720.1
    408840     13720.7
    408880     13722.4
    408920     13723.9
    408960     13724.6
    409000     13726.4
    409040     13727.8
    409080     13729.4
    409120     13729.5
    409160     13731.7
    409200     13733.3
    409240     13734.4
    409280     13735.5
    409320     13735.9
    409360     13738.5
    409400     13740.1
    409440     13741.2
    409480     13742.1
    409520     13743.8
    409560     13744.8
    409600     13746.6
    409640     13747.1
    409680     13748.8
    409720     13750.4
    409760     13751.1
    409800     13752.8
    409840     13754.2
    409880     13755.9
    409920       13756
    409960     13758.2
    410000     13759.8
    410040     13760.9
    410080     13761.9
    410120     13762.3
    410160       13765
    410200     13766.6
    410240     13767.7
    410280     13768.6
    410320     13770.2
    410360     13771.3
    410400       13773
    410440     13773.6
    410480     13775.3
    410520     13776.9
    410560     13777.6
    410600     13779.3
    410640     13780.6
    410680     13782.3
    410720     13782.4
    410760     13784.6
    410800     13786.2
    410840     13787.4
    410880     13788.4
    410920     13788.8
    410960     13791.4
    411000       13793
    411040     13794.1
    411080     13795.1
    411120     13796.7
    411160     13797.7
    411200     13799.5
    411240       13800
    411280     13801.7
    411320     13803.3
    411360       13804
    411400     13805.7
    411440     13807.1
    411480     13808.8
    411520     13808.9
    411560     13811.1
    411600     13812.7
    411640     13813.9
    411680     13814.8
    411720     13815.2
    411760     13817.9
    411800     13819.5
    411840     13820.6
    411880     13821.6
    411920     13823.2
    411960     13824.2
    412000       13826
    412040     13826.5
    412080     13828.2
    412120     13829.8
    412160     13830.5
    412200     13832.3
    412240     13833.6
    412280     13835.3
    412320     13835.4
    412360     13837.6
    412400     13839.2
    412440     13840.3
    412480     13841.4
    412520     13841.7
    412560     13844.4
    412600       13846
    412640     13847.1
    412680     13848.1
    412720     13849.7
    412760     13850.7
    412800     13852.5
    412840       13853
    412880     13854.7
    412920     13856.3
    412960       13857
    413000     13858.7
    413040     13860.1
    413080     13861.8
    413120     13861.9
    413160     13864.1
    413200     13865.7
    413240     13866.8
    413280     13867.9
    413320     13868.2
    413360     13870.9
    413400     13872.5
    413440     13873.6
    413480     13874.6
    413520     13876.2
    413560     13877.2
    413600       13879
    413640     13879.5
    413680     13881.2
    413720     13882.8
    413760     13883.5
    413800     13885.3
    413840     13886.6
    413880     13888.3
    413920     13888.5
    413960     13890.6
    414000     13892.2
    414040     13893.3
    414080     13894.4
    414120     13894.7
    414160     13897.4
    414200       13899
    414240     13900.1
    414280     13901.1
    414320     13902.7
    414360     13903.7
    414400     13905.5
    414440     13905.9
    414480     13907.7
    414520     13909.3
    414560     13909.9
    414600     13911.7
    414640     13913.1
    414680     13914.7
    414720     13914.9
    414760       13917
    414800     13918.6
    414840     13919.8
    414880     13920.8
    414920     13921.2
    414960     13923.8
    415000     13925.4
    415040     13926.5
    415080     13927.5
    415120     13929.1
    415160     13930.1
    415200       13932
    415240     13932.3
    415280     13934.1
    415320     13935.7
    415360     13936.4
    415400     13938.1
    415440     13939.5
    415480     13941.1
    415520     13941.3
    415560     13943.5
    415600     13945.1
    415640     13946.2
    415680     13947.2
    415720     13947.6
    415760     13950.2
    415800     13951.9
    415840       13953
    415880     13953.9
    415920     13955.6
    415960     13956.5
    416000     13958.4
    416040     13958.7
    416080     13960.5
    416120     13962.1
    416160     13962.8
    416200     13964.6
    416240     13965.9
    416280     13967.5
    416320     13967.7
    416360     13969.9
    416400     13971.5
    416440     13972.7
    416480     13973.7
    416520     13974.1
    416560     13976.6
    416600     13978.3
    416640     13979.4
    416680     13980.3
    416720       13982
    416760       13983
    416800     13984.8
    416840     13985.1
    416880       13987
    416920     13988.6
    416960     13989.2
    417000       13991
    417040     13992.3
    417080     13993.9
    417120     13994.1
    417160     13996.3
    417200     13997.9
    417240       13999
    417280     14000.1
    417320     14000.5
    417360       14003
    417400     14004.7
    417440     14005.8
    417480     14006.8
    417520     14008.4
    417560     14009.4
    417600     14011.2
    417640     14011.6
    417680     14013.4
    417720       14015
    417760     14015.6
    417800     14017.4
    417840     14018.7
    417880     14020.4
    417920     14020.6
    417960     14022.7
    418000     14024.3
    418040     14025.5
    418080     14026.5
    418120     14026.9
    418160     14029.4
    418200     14031.1
    418240     14032.2
    418280     14033.2
    418320     14034.8
    418360     14035.8
    418400     14037.7
    418440       14038
    418480     14039.8
    418520     14041.4
    418560       14042
    418600     14043.8
    418640     14045.1
    418680     14046.8
    418720       14047
    418760     14049.2
    418800     14050.7
    418840     14051.9
    418880     14052.9
    418920     14053.3
    418960     14055.9
    419000     14057.5
    419040     14058.6
    419080     14059.6
    419120     14061.2
    419160     14062.2
    419200     14064.1
    419240     14064.4
    419280     14066.2
    419320     14067.8
    419360     14068.4
    419400     14070.2
    419440     14071.5
    419480     14073.2
    419520     14073.4
    419560     14075.6
    419600     14077.2
    419640     14078.3
    419680     14079.3
    419720     14079.7
    419760     14082.3
    419800     14083.9
    419840       14085
    419880       14086
    419920     14087.6
    419960     14088.6
    420000     14090.5
    420040     14090.8
    420080     14092.6
    420120     14094.2
    420160     14094.8
    420200     14096.6
    420240     14097.9
    420280     14099.6
    420320     14099.8
    420360       14102
    420400     14103.5
    420440     14104.7
    420480     14105.7
    420520     14106.1
    420560     14108.7
    420600     14110.3
    420640     14111.4
    420680     14112.4
    420720       14114
    420760       14115
    420800     14116.8
    420840     14117.2
    420880       14119
    420920     14120.6
    420960     14121.2
    421000       14123
    421040     14124.3
    421080       14126
    421120     14126.2
    421160     14128.3
    421200     14129.9
    421240     14131.1
    421280     14132.1
    421320     14132.5
    421360     14135.1
    421400     14136.7
    421440     14137.8
    421480     14138.8
    421520     14140.4
    421560     14141.4
    421600     14143.2
    421640     14143.6
    421680     14145.5
    421720     14147.1
    421760     14147.6
    421800     14149.4
    421840     14150.8
    421880     14152.4
    421920     14152.6
    421960     14154.8
    422000     14156.3
    422040     14157.5
    422080     14158.6
    422120     14158.9
    422160     14161.5
    422200     14163.1
    422240     14164.2
    422280     14165.2
    422320     14166.8
    422360     14167.9
    422400     14169.7
    422440     14170.1
    422480     14171.9
    422520     14173.5
    422560       14174
    422600     14175.8
    422640     14177.2
    422680     14178.8
    422720       14179
    422760     14181.2
    422800     14182.8
    422840     14183.9
    422880       14185
    422920     14185.3
    422960     14187.9
    423000     14189.6
    423040     14190.7
    423080     14191.7
    423120     14193.2
    423160     14194.3
    423200     14196.1
    423240     14196.5
    423280     14198.3
    423320       14200
    423360     14200.5
    423400     14202.3
    423440     14203.6
    423480     14205.3
    423520     14205.4
    423560     14207.6
    423600     14209.2
    423640     14210.3
    423680     14211.4
    423720     14211.7
    423760     14214.4
    423800       14216
    423840     14217.1
    423880     14218.1
    423920     14219.7
    423960     14220.7
    424000     14222.6
    424040     14222.9
    424080     14224.7
    424120     14226.4
    424160     14226.9
    424200     14228.7
    424240       14230
    424280     14231.7
    424320     14231.8
    424360       14234
    424400     14235.6
    424440     14236.8
    424480     14237.8
    424520     14238.1
    424560     14240.8
    424600     14242.5
    424640     14243.5
    424680     14244.5
    424720     14246.1
    424760     14247.2
    424800       14249
    424840     14249.3
    424880     14251.1
    424920     14252.8
    424960     14253.3
    425000     14255.1
    425040     14256.5
    425080     14258.1
    425120     14258.2
    425160     14260.5
    425200       14262
    425240     14263.2
    425280     14264.3
    425320     14264.6
    425360     14267.3
    425400     14268.9
    425440       14270
    425480       14271
    425520     14272.6
    425560     14273.6
    425600     14275.4
    425640     14275.8
    425680     14277.6
    425720     14279.2
    425760     14279.8
    425800     14281.6
    425840     14282.9
    425880     14284.6
    425920     14284.7
    425960     14286.9
    426000     14288.5
    426040     14289.6
    426080     14290.7
    426120       14291
    426160     14293.7
    426200     14295.4
    426240     14296.5
    426280     14297.4
    426320       14299
    426360     14300.1
    426400     14301.9
    426440     14302.2
    426480       14304
    426520     14305.7
    426560     14306.2
    426600       14308
    426640     14309.4
    426680       14311
    426720     14311.1
    426760     14313.3
    426800     14314.9
    426840     14316.1
    426880     14317.1
    426920     14317.4
    426960     14320.2
    427000     14321.8
    427040     14322.9
    427080     14323.8
    427120     14325.5
    427160     14326.5
    427200     14328.3
    427240     14328.6
    427280     14330.4
    427320     14332.1
    427360     14332.6
    427400     14334.4
    427440     14335.8
    427480     14337.4
    427520     14337.6
    427560     14339.7
    427600     14341.3
    427640     14342.5
    427680     14343.5
    427720     14343.8
    427760     14346.6
    427800     14348.2
    427840     14349.3
    427880     14350.2
    427920     14351.9
    427960     14352.9
    428000     14354.7
    428040       14355
    428080     14356.9
    428120     14358.5
    428160       14359
    428200     14360.8
    428240     14362.2
    428280     14363.8
    428320       14364
    428360     14366.1
    428400     14367.7
    428440     14368.9
    428480     14369.9
    428520     14370.2
    428560       14373
    428600     14374.6
    428640     14375.7
    428680     14376.6
    428720     14378.3
    428760     14379.3
    428800     14381.1
    428840     14381.4
    428880     14383.3
    428920     14384.9
    428960     14385.4
    429000     14387.2
    429040     14388.6
    429080     14390.2
    429120     14390.4
    429160     14392.6
    429200     14394.2
    429240     14395.3
    429280     14396.3
    429320     14396.6
    429360     14399.4
    429400       14401
    429440     14402.1
    429480       14403
    429520     14404.7
    429560     14405.6
    429600     14407.5
    429640     14407.8
    429680     14409.6
    429720     14411.3
    429760     14411.8
    429800     14413.6
    429840       14415
    429880     14416.6
    429920     14416.8
    429960     14418.9
    430000     14420.5
    430040     14421.6
    430080     14422.7
    430120       14423
    430160     14425.8
    430200     14427.4
    430240     14428.5
    430280     14429.4
    430320     14431.1
    430360       14432
    430400     14433.8
    430440     14434.2
    430480       14436
    430520     14437.7
    430560     14438.2
    430600     14439.9
    430640     14441.3
    430680       14443
    430720     14443.1
    430760     14445.3
    430800     14446.8
    430840       14448
    430880       14449
    430920     14449.3
    430960     14452.1
    431000     14453.7
    431040     14454.8
    431080     14455.8
    431120     14457.4
    431160     14458.3
    431200     14460.2
    431240     14460.5
    431280     14462.3
    431320       14464
    431360     14464.4
    431400     14466.2
    431440     14467.6
    431480     14469.3
    431520     14469.4
    431560     14471.6
    431600     14473.1
    431640     14474.3
    431680     14475.4
    431720     14475.7
    431760     14478.4
    431800       14480
    431840     14481.1
    431880     14482.1
    431920     14483.7
    431960     14484.6
    432000     14486.5
    432040     14486.7
    432080     14488.6
    432120     14490.2
    432160     14490.8
    432200     14492.5
    432240     14493.9
    432280     14495.6
    432320     14495.7
    432360     14497.9
    432400     14499.5
    432440     14500.6
    432480     14501.7
    432520       14502
    432560     14504.7
    432600     14506.3
    432640     14507.4
    432680     14508.3
    432720       14510
    432760     14510.9
    432800     14512.7
    432840     14513.1
    432880     14514.9
    432920     14516.5
    432960     14517.1
    433000     14518.8
    433040     14520.2
    433080     14521.8
    433120     14521.9
    433160     14524.2
    433200     14525.7
    433240     14526.8
    433280       14528
    433320     14528.2
    433360       14531
    433400     14532.6
    433440     14533.6
    433480     14534.6
    433520     14536.3
    433560     14537.2
    433600       14539
    433640     14539.3
    433680     14541.1
    433720     14542.8
    433760     14543.3
    433800     14545.1
    433840     14546.5
    433880     14548.1
    433920     14548.2
    433960     14550.4
    434000       14552
    434040     14553.1
    434080     14554.2
    434120     14554.5
    434160     14557.2
    434200     14558.8
    434240     14559.9
    434280     14560.8
    434320     14562.6
    434360     14563.4
    434400     14565.2
    434440     14565.6
    434480     14567.4
    434520     14569.1
    434560     14569.6
    434600     14571.4
    434640     14572.8
    434680     14574.4
    434720     14574.5
    434760     14576.7
    434800     14578.2
    434840     14579.3
    434880     14580.5
    434920     14580.8
    434960     14583.5
    435000     14585.1
    435040     14586.2
    435080     14587.1
    435120     14588.8
    435160     14589.7
    435200     14591.5
    435240     14591.9
    435280     14593.7
    435320     14595.4
    435360     14595.9
    435400     14597.6
    435440       14599
    435480     14600.6
    435520     14600.8
    435560     14602.9
    435600     14604.5
    435640     14605.6
    435680     14606.8
    435720       14607
    435760     14609.8
    435800     14611.4
    435840     14612.5
    435880     14613.4
    435920     14615.1
    435960       14616
    436000     14617.8
    436040     14618.2
    436080       14620
    436120     14621.6
    436160     14622.2
    436200     14623.9
    436240     14625.3
    436280     14626.9
    436320       14627
    436360     14629.2
    436400     14630.7
    436440     14631.9
    436480       14633
    436520     14633.3
    436560     14636.1
    436600     14637.7
    436640     14638.7
    436680     14639.6
    436720     14641.3
    436760     14642.2
    436800     14644.1
    436840     14644.4
    436880     14646.3
    436920     14647.9
    436960     14648.4
    437000     14650.2
    437040     14651.6
    437080     14653.2
    437120     14653.3
    437160     14655.5
    437200     14657.1
    437240     14658.2
    437280     14659.3
    437320     14659.6
    437360     14662.4
    437400       14664
    437440       14665
    437480     14665.9
    437520     14667.6
    437560     14668.5
    437600     14670.4
    437640     14670.7
    437680     14672.6
    437720     14674.2
    437760     14674.7
    437800     14676.5
    437840     14677.9
    437880     14679.5
    437920     14679.6
    437960     14681.8
    438000     14683.3
    438040     14684.5
    438080     14685.7
    438120     14685.9
    438160     14688.6
    438200     14690.3
    438240     14691.3
    438280     14692.2
    438320     14693.9
    438360     14694.8
    438400     14696.7
    438440       14697
    438480     14698.8
    438520     14700.5
    438560       14701
    438600     14702.8
    438640     14704.2
    438680     14705.7
    438720     14705.8
    438760     14708.1
    438800     14709.6
    438840     14710.7
    438880     14711.9
    438920     14712.1
    438960     14714.9
    439000     14716.6
    439040     14717.6
    439080     14718.5
    439120     14720.2
    439160     14721.1
    439200     14722.9
    439240     14723.2
    439280     14725.1
    439320     14726.7
    439360     14727.2
    439400       14729
    439440     14730.4
    439480     14731.9
    439520     14732.1
    439560     14734.3
    439600     14735.8
    439640       14737
    439680     14738.2
    439720     14738.4
    439760     14741.1
    439800     14742.8
    439840     14743.8
    439880     14744.8
    439920     14746.5
    439960     14747.3
    440000     14749.2
    440040     14749.5
    440080     14751.4
    440120     14753.1
    440160     14753.5
    440200     14755.3
    440240     14756.7
    440280     14758.3
    440320     14758.4
    440360     14760.6
    440400     14762.2
    440440     14763.3
    440480     14764.5
    440520     14764.7
    440560     14767.5
    440600     14769.1
    440640     14770.1
    440680     14771.1
    440720     14772.8
    440760     14773.6
    440800     14775.5
    440840     14775.9
    440880     14777.7
    440920     14779.4
    440960     14779.9
    441000     14781.7
    441040       14783
    441080     14784.6
    441120     14784.7
    441160       14787
    441200     14788.5
    441240     14789.6
    441280     14790.8
    441320       14791
    441360     14793.8
    441400     14795.5
    441440     14796.5
    441480     14797.4
    441520     14799.2
    441560       14800
    441600     14801.9
    441640     14802.2
    441680     14804.1
    441720     14805.8
    441760     14806.3
    441800       14808
    441840     14809.4
    441880       14811
    441920     14811.1
    441960     14813.4
    442000     14814.8
    442040       14816
    442080     14817.2
    442120     14817.3
    442160     14820.2
    442200     14821.9
    442240     14822.8
    442280     14823.8
    442320     14825.5
    442360     14826.4
    442400     14828.3
    442440     14828.6
    442480     14830.5
    442520     14832.1
    442560     14832.6
    442600     14834.4
    442640     14835.8
    442680     14837.3
    442720     14837.4
    442760     14839.7
    442800     14841.2
    442840     14842.3
    442880     14843.5
    442920     14843.7
    442960     14846.5
    443000     14848.2
    443040     14849.2
    443080     14850.2
    443120     14851.8
    443160     14852.7
    443200     14854.6
    443240     14854.9
    443280     14856.9
    443320     14858.4
    443360       14859
    443400     14860.8
    443440     14862.1
    443480     14863.7
    443520     14863.8
    443560       14866
    443600     14867.5
    443640     14868.7
    443680     14869.9
    443720       14870
    443760     14872.8
    443800     14874.5
    443840     14875.5
    443880     14876.5
    443920     14878.2
    443960       14879
    444000     14880.9
    444040     14881.2
    444080     14883.2
    444120     14884.8
    444160     14885.3
    444200     14887.1
    444240     14888.4
    444280       14890
    444320     14890.2
    444360     14892.4
    444400     14893.9
    444440       14895
    444480     14896.2
    444520     14896.4
    444560     14899.2
    444600     14900.9
    444640     14901.9
    444680     14902.9
    444720     14904.5
    444760     14905.4
    444800     14907.3
    444840     14907.6
    444880     14909.6
    444920     14911.1
    444960     14911.7
    445000     14913.5
    445040     14914.8
    445080     14916.4
    445120     14916.5
    445160     14918.8
    445200     14920.3
    445240     14921.4
    445280     14922.6
    445320     14922.8
    445360     14925.6
    445400     14927.3
    445440     14928.3
    445480     14929.2
    445520     14930.9
    445560     14931.8
    445600     14933.7
    445640       14934
    445680       14936
    445720     14937.5
    445760     14938.1
    445800     14939.9
    445840     14941.2
    445880     14942.8
    445920     14942.9
    445960     14945.2
    446000     14946.7
    446040     14947.8
    446080       14949
    446120     14949.2
    446160       14952
    446200     14953.7
    446240     14954.7
    446280     14955.6
    446320     14957.3
    446360     14958.2
    446400     14960.1
    446440     14960.5
    446480     14962.4
    446520       14964
    446560     14964.6
    446600     14966.3
    446640     14967.7
    446680     14969.3
    446720     14969.4
    446760     14971.6
    446800     14973.1
    446840     14974.2
    446880     14975.5
    446920     14975.6
    446960     14978.5
    447000     14980.1
    447040     14981.2
    447080     14982.1
    447120     14983.8
    447160     14984.7
    447200     14986.6
    447240       14987
    447280     14988.9
    447320     14990.5
    447360       14991
    447400     14992.8
    447440     14994.1
    447480     14995.7
    447520     14995.8
    447560     14998.1
    447600     14999.6
    447640     15000.7
    447680       15002
    447720     15002.1
    447760     15004.9
    447800     15006.6
    447840     15007.6
    447880     15008.5
    447920     15010.2
    447960     15011.1
    448000     15013.1
    448040     15013.5
    448080     15015.4
    448120     15016.9
    448160     15017.5
    448200     15019.2
    448240     15020.6
    448280     15022.2
    448320     15022.3
    448360     15024.5
    448400       15026
    448440     15027.2
    448480     15028.4
    448520     15028.5
    448560     15031.3
    448600       15033
    448640     15034.1
    448680       15035
    448720     15036.7
    448760     15037.5
    448800     15039.6
    448840     15039.9
    448880     15041.8
    448920     15043.4
    448960     15043.9
    449000     15045.7
    449040       15047
    449080     15048.7
    449120     15048.8
    449160       15051
    449200     15052.4
    449240     15053.6
    449280     15054.9
    449320       15055
    449360     15057.8
    449400     15059.5
    449440     15060.5
    449480     15061.4
    449520     15063.1
    449560       15064
    449600       15066
    449640     15066.3
    449680     15068.2
    449720     15069.8
    449760     15070.4
    449800     15072.2
    449840     15073.5
    449880     15075.1
    449920     15075.2
    449960     15077.4
    450000     15078.9
    450040     15080.1
    450080     15081.3
    450120     15081.4
    450160     15084.2
    450200     15085.9
    450240       15087
    450280     15087.9
    450320     15089.6
    450360     15090.4
    450400     15092.5
    450440     15092.8
    450480     15094.7
    450520     15096.2
    450560     15096.8
    450600     15098.6
    450640     15099.9
    450680     15101.6
    450720     15101.7
    450760     15103.9
    450800     15105.3
    450840     15106.5
    450880     15107.8
    450920     15107.8
    450960     15110.7
    451000     15112.4
    451040     15113.4
    451080     15114.3
    451120       15116
    451160     15116.8
    451200     15118.9
    451240     15119.2
    451280     15121.1
    451320     15122.6
    451360     15123.2
    451400       15125
    451440     15126.3
    451480       15128
    451520     15128.1
    451560     15130.3
    451600     15131.7
    451640     15132.9
    451680     15134.2
    451720     15134.2
    451760     15137.1
    451800     15138.8
    451840     15139.8
    451880     15140.6
    451920     15142.4
    451960     15143.3
    452000     15145.3
    452040     15145.6
    452080     15147.5
    452120       15149
    452160     15149.6
    452200     15151.4
    452240     15152.7
    452280     15154.4
    452320     15154.5
    452360     15156.7
    452400     15158.1
    452440     15159.3
    452480     15160.6
    452520     15160.6
    452560     15163.5
    452600     15165.2
    452640     15166.2
    452680     15167.1
    452720     15168.8
    452760     15169.6
    452800     15171.7
    452840       15172
    452880     15173.9
    452920     15175.4
    452960       15176
    453000     15177.9
    453040     15179.2
    453080     15180.8
    453120     15180.9
    453160     15183.1
    453200     15184.5
    453240     15185.7
    453280       15187
    453320     15187.1
    453360     15189.9
    453400     15191.6
    453440     15192.6
    453480     15193.5
    453520     15195.2
    453560       15196
    453600     15198.1
    453640     15198.4
    453680     15200.4
    453720     15201.8
    453760     15202.4
    453800     15204.3
    453840     15205.6
    453880     15207.2
    453920     15207.3
    453960     15209.5
    454000       15211
    454040     15212.2
    454080     15213.4
    454120     15213.5
    454160     15216.3
    454200       15218
    454240       15219
    454280     15219.9
    454320     15221.6
    454360     15222.5
    454400     15224.6
    454440     15224.9
    454480     15226.8
    454520     15228.3
    454560     15228.9
    454600     15230.7
    454640       15232
    454680     15233.7
    454720     15233.8
    454760       15236
    454800     15237.4
    454840     15238.6
    454880     15239.9
    454920       15240
    454960     15242.8
    455000     15244.5
    455040     15245.5
    455080     15246.4
    455120     15248.1
    455160       15249
    455200     15251.1
    455240     15251.3
    455280     15253.3
    455320     15254.8
    455360     15255.4
    455400     15257.2
    455440     15258.5
    455480     15260.2
    455520     15260.2
    455560     15262.5
    455600     15263.9
    455640     15265.1
    455680     15266.4
    455720     15266.5
    455760     15269.3
    455800     15270.9
    455840       15272
    455880     15272.9
    455920     15274.6
    455960     15275.4
    456000     15277.5
    456040     15277.8
    456080     15279.8
    456120     15281.2
    456160     15281.8
    456200     15283.7
    456240       15285
    456280     15286.7
    456320     15286.7
    456360     15288.9
    456400     15290.3
    456440     15291.5
    456480     15292.8
    456520     15292.9
    456560     15295.7
    456600     15297.4
    456640     15298.4
    456680     15299.4
    456720     15301.1
    456760     15301.9
    456800       15304
    456840     15304.3
    456880     15306.2
    456920     15307.7
    456960     15308.3
    457000     15310.2
    457040     15311.4
    457080     15313.2
    457120     15313.2
    457160     15315.4
    457200     15316.8
    457240       15318
    457280     15319.3
    457320     15319.4
    457360     15322.2
    457400     15323.9
    457440     15324.9
    457480     15325.9
    457520     15327.6
    457560     15328.4
    457600     15330.5
    457640     15330.8
    457680     15332.7
    457720     15334.2
    457760     15334.8
    457800     15336.7
    457840     15337.9
    457880     15339.7
    457920     15339.7
    457960     15341.9
    458000     15343.3
    458040     15344.5
    458080     15345.8
    458120     15345.9
    458160     15348.7
    458200     15350.4
    458240     15351.5
    458280     15352.4
    458320     15354.1
    458360     15354.9
    458400       15357
    458440     15357.4
    458480     15359.3
    458520     15360.8
    458560     15361.4
    458600     15363.2
    458640     15364.5
    458680     15366.2
    458720     15366.3
    458760     15368.5
    458800     15369.8
    458840     15371.1
    458880     15372.4
    458920     15372.5
    458960     15375.3
    459000       15377
    459040       15378
    459080       15379
    459120     15380.6
    459160     15381.5
    459200     15383.6
    459240     15383.9
    459280     15385.9
    459320     15387.4
    459360     15387.9
    459400     15389.8
    459440       15391
    459480     15392.8
    459520     15392.8
    459560     15395.1
    459600     15396.4
    459640     15397.6
    459680       15399
    459720       15399
    459760     15401.9
    459800     15403.6
    459840     15404.6
    459880     15405.5
    459920     15407.2
    459960       15408
    460000     15410.1
    460040     15410.5
    460080     15412.4
    460120     15413.9
    460160     15414.4
    460200     15416.3
    460240     15417.6
    460280     15419.3
    460320     15419.4
    460360     15421.6
    460400       15423
    460440     15424.2
    460480     15425.5
    460520     15425.5
    460560     15428.4
    460600     15430.1
    460640     15431.1
    460680       15432
    460720     15433.7
    460760     15434.5
    460800     15436.7
    460840       15437
    460880     15438.9
    460920     15440.5
    460960     15440.9
    461000     15442.8
    461040     15444.1
    461080     15445.8
    461120     15445.9
    461160     15448.1
    461200     15449.5
    461240     15450.7
    461280       15452
    461320       15452
    461360     15454.9
    461400     15456.6
    461440     15457.6
    461480     15458.5
    461520     15460.2
    461560       15461
    461600     15463.2
    461640     15463.5
    461680     15465.4
    461720       15467
    461760     15467.5
    461800     15469.3
    461840     15470.6
    461880     15472.3
    461920     15472.3
    461960     15474.7
    462000       15476
    462040     15477.2
    462080     15478.5
    462120     15478.5
    462160     15481.4
    462200     15483.1
    462240     15484.1
    462280       15485
    462320     15486.7
    462360     15487.5
    462400     15489.7
    462440       15490
    462480       15492
    462520     15493.5
    462560       15494
    462600     15495.9
    462640     15497.1
    462680     15498.8
    462720     15498.8
    462760     15501.2
    462800     15502.5
    462840     15503.7
    462880       15505
    462920       15505
    462960     15507.9
    463000     15509.6
    463040     15510.6
    463080     15511.5
    463120     15513.2
    463160       15514
    463200     15516.3
    463240     15516.5
    463280     15518.4
    463320       15520
    463360     15520.5
    463400     15522.3
    463440     15523.6
    463480     15525.3
    463520     15525.3
    463560     15527.7
    463600       15529
    463640     15530.2
    463680     15531.5
    463720     15531.5
    463760     15534.4
    463800     15536.1
    463840     15537.1
    463880     15537.9
    463920     15539.7
    463960     15540.5
    464000     15542.8
    464040       15543
    464080     15544.9
    464120     15546.4
    464160     15546.9
    464200     15548.8
    464240     15550.1
    464280     15551.8
    464320     15551.8
    464360     15554.1
    464400     15555.5
    464440     15556.7
    464480       15558
    464520       15558
    464560     15560.9
    464600     15562.5
    464640     15563.5
    464680     15564.4
    464720     15566.1
    464760       15567
    464800     15569.2
    464840     15569.5
    464880     15571.4
    464920       15573
    464960     15573.4
    465000     15575.3
    465040     15576.6
    465080     15578.3
    465120     15578.3
    465160     15580.6
    465200       15582
    465240     15583.2
    465280     15584.5
    465320     15584.5
    465360     15587.4
    465400     15589.1
    465440     15590.1
    465480     15590.9
    465520     15592.7
    465560     15593.5
    465600     15595.7
    465640       15596
    465680     15597.9
    465720     15599.4
    465760       15600
    465800     15601.8
    465840     15603.2
    465880     15604.8
    465920     15604.8
    465960     15607.1
    466000     15608.5
    466040     15609.7
    466080     15611.1
    466120       15611
    466160       15614
    466200     15615.6
    466240     15616.6
    466280     15617.4
    466320     15619.2
    466360       15620
    466400     15622.3
    466440     15622.5
    466480     15624.5
    466520       15626
    466560     15626.5
    466600     15628.4
    466640     15629.7
    466680     15631.3
    466720     15631.3
    466760     15633.7
    466800       15635
    466840     15636.3
    466880     15637.6
    466920     15637.6
    466960     15640.5
    467000     15642.1
    467040     15643.1
    467080     15643.9
    467120     15645.7
    467160     15646.5
    467200     15648.8
    467240       15649
    467280       15651
    467320     15652.4
    467360       15653
    467400     15654.9
    467440     15656.1
    467480     15657.8
    467520     15657.8
    467560     15660.1
    467600     15661.5
    467640     15662.7
    467680       15664
    467720       15664
    467760     15666.9
    467800     15668.6
    467840     15669.6
    467880     15670.4
    467920     15672.2
    467960       15673
    468000     15675.2
    468040     15675.5
    468080     15677.5
    468120     15678.9
    468160     15679.4
    468200     15681.3
    468240     15682.6
    468280     15684.3
    468320     15684.3
    468360     15686.6
    468400       15688
    468440     15689.2
    468480     15690.5
    468520     15690.5
    468560     15693.5
    468600     15695.1
    468640     15696.1
    468680     15696.9
    468720     15698.7
    468760     15699.5
    468800     15701.8
    468840       15702
    468880       15704
    468920     15705.4
    468960     15705.9
    469000     15707.8
    469040     15709.1
    469080     15710.8
    469120     15710.7
    469160     15713.1
    469200     15714.5
    469240     15715.7
    469280       15717
    469320       15717
    469360       15720
    469400     15721.6
    469440     15722.6
    469480     15723.4
    469520     15725.2
    469560     15725.9
    469600     15728.3
    469640     15728.5
    469680     15730.5
    469720     15731.9
    469760     15732.4
    469800     15734.3
    469840     15735.6
    469880     15737.3
    469920     15737.2
    469960     15739.6
    470000       15741
    470040     15742.2
    470080     15743.5
    470120     15743.5
    470160     15746.5
    470200     15748.1
    470240     15749.1
    470280     15749.9
    470320     15751.7
    470360     15752.4
    470400     15754.8
    470440     15754.9
    470480       15757
    470520     15758.4
    470560     15758.9
    470600     15760.8
    470640     15762.1
    470680     15763.8
    470720     15763.8
    470760     15766.1
    470800     15767.5
    470840     15768.7
    470880     15770.1
    470920       15770
    470960     15772.9
    471000     15774.6
    471040     15775.6
    471080     15776.4
    471120     15778.2
    471160     15778.9
    471200     15781.3
    471240     15781.5
    471280     15783.5
    471320       15785
    471360     15785.4
    471400     15787.4
    471440     15788.6
    471480     15790.4
    471520     15790.3
    471560     15792.6
    471600       15794
    471640     15795.2
    471680     15796.6
    471720     15796.5
    471760     15799.5
    471800     15801.1
    471840     15802.1
    471880     15802.9
    471920     15804.7
    471960     15805.4
    472000     15807.8
    472040     15808.1
    472080     15810.1
    472120     15811.5
    472160     15811.9
    472200     15813.9
    472240     15815.2
    472280     15816.9
    472320     15816.9
    472360     15819.2
    472400     15820.6
    472440     15821.8
    472480     15823.1
    472520     15823.1
    472560       15826
    472600     15827.6
    472640     15828.7
    472680     15829.5
    472720     15831.3
    472760       15832
    472800     15834.4
    472840     15834.6
    472880     15836.6
    472920     15838.1
    472960     15838.5
    473000     15840.4
    473040     15841.7
    473080     15843.5
    473120     15843.4
    473160     15845.8
    473200     15847.1
    473240     15848.3
    473280     15849.7
    473320     15849.6
    473360     15852.6
    473400     15854.2
    473440     15855.2
    473480       15856
    473520     15857.8
    473560     15858.5
    473600     15860.9
    473640     15861.2
    473680     15863.1
    473720     15864.6
    473760       15865
    473800       15867
    473840     15868.2
    473880       15870
    473920       15870
    473960     15872.2
    474000     15873.7
    474040     15874.9
    474080     15876.2
    474120     15876.2
    474160     15879.1
    474200     15880.7
    474240     15881.8
    474280     15882.6
    474320     15884.4
    474360     15885.1
    474400     15887.5
    474440     15887.7
    474480     15889.7
    474520     15891.2
    474560     15891.6
    474600     15893.5
    474640     15894.8
    474680     15896.5
    474720     15896.5
    474760     15898.8
    474800     15900.2
    474840     15901.4
    474880     15902.8
    474920     15902.7
    474960     15905.6
    475000     15907.3
    475040     15908.3
    475080     15909.1
    475120     15910.9
    475160     15911.6
    475200       15914
    475240     15914.2
    475280     15916.2
    475320     15917.7
    475360       15918
    475400       15920
    475440     15921.3
    475480       15923
    475520       15923
    475560     15925.2
    475600     15926.7
    475640     15927.9
    475680     15929.3
    475720     15929.2
    475760     15932.1
    475800     15933.7
    475840     15934.8
    475880     15935.6
    475920     15937.4
    475960     15938.1
    476000     15940.4
    476040     15940.7
    476080     15942.7
    476120     15944.1
    476160     15944.5
    476200     15946.5
    476240     15947.8
    476280     15949.5
    476320     15949.5
    476360     15951.7
    476400     15953.2
    476440     15954.3
    476480     15955.7
    476520     15955.7
    476560     15958.6
    476600     15960.2
    476640     15961.3
    476680     15962.1
    476720     15963.9
    476760     15964.6
    476800     15966.9
    476840     15967.1
    476880     15969.1
    476920     15970.6
    476960       15971
    477000       15973
    477040     15974.2
    477080       15976
    477120       15976
    477160     15978.2
    477200     15979.6
    477240     15980.8
    477280     15982.2
    477320     15982.1
    477360       15985
    477400     15986.7
    477440     15987.8
    477480     15988.6
    477520     15990.3
    477560     15991.1
    477600     15993.4
    477640     15993.6
    477680     15995.6
    477720     15997.1
    477760     15997.5
    477800     15999.4
    477840     16000.7
    477880     16002.4
    477920     16002.4
    477960     16004.7
    478000     16006.1
    478040     16007.2
    478080     16008.6
    478120     16008.6
    478160     16011.5
    478200     16013.2
    478240     16014.2
    478280     16015.1
    478320     16016.7
    478360     16017.5
    478400     16019.8
    478440       16020
    478480     16022.1
    478520     16023.5
    478560       16024
    478600     16025.9
    478640     16027.2
    478680     16028.9
    478720     16028.8
    478760     16031.2
    478800     16032.6
    478840     16033.7
    478880     16035.1
    478920     16035.1
    478960     16037.9
    479000     16039.6
    479040     16040.7
    479080     16041.5
    479120     16043.2
    479160       16044
    479200     16046.3
    479240     16046.5
    479280     16048.5
    479320       16050
    479360     16050.5
    479400     16052.3
    479440     16053.6
    479480     16055.4
    479520     16055.3
    479560     16057.6
    479600     16059.1
    479640     16060.2
    479680     16061.6
    479720     16061.5
    479760     16064.4
    479800     16066.1
    479840     16067.2
    479880     16067.9
    479920     16069.6
    479960     16070.4
    480000     16072.7
    480040       16073
    480080       16075
    480120     16076.4
    480160     16076.9
    480200     16078.8
    480240     16080.1
    480280     16081.8
    480320     16081.8
    480360     16084.1
    480400     16085.5
    480440     16086.7
    480480       16088
    480520       16088
    480560     16090.8
    480600     16092.6
    480640     16093.6
    480680     16094.4
    480720     16096.1
    480760     16096.9
    480800     16099.2
    480840     16099.4
    480880     16101.5
    480920     16102.9
    480960     16103.4
    481000     16105.3
    481040     16106.5
    481080     16108.3
    481120     16108.2
    481160     16110.5
    481200       16112
    481240     16113.1
    481280     16114.5
    481320     16114.4
    481360     16117.3
    481400       16119
    481440     16120.1
    481480     16120.8
    481520     16122.6
    481560     16123.3
    481600     16125.7
    481640       16126
    481680       16128
    481720     16129.4
    481760     16129.9
    481800     16131.8
    481840       16133
    481880     16134.8
    481920     16134.7
    481960       16137
    482000     16138.5
    482040     16139.6
    482080     16140.9
    482120     16140.9
    482160     16143.8
    482200     16145.5
    482240     16146.6
    482280     16147.3
    482320       16149
    482360     16149.8
    482400     16152.2
    482440     16152.4
    482480     16154.5
    482520     16155.9
    482560     16156.3
    482600     16158.2
    482640     16159.5
    482680     16161.3
    482720     16161.1
    482760     16163.5
    482800     16164.9
    482840     16166.1
    482880     16167.3
    482920     16167.4
    482960     16170.2
    483000       16172
    483040       16173
    483080     16173.7
    483120     16175.5
    483160     16176.3
    483200     16178.6
    483240     16178.9
    483280     16180.9
    483320     16182.3
    483360     16182.7
    483400     16184.6
    483440     16185.9
    483480     16187.7
    483520     16187.6
    483560     16189.9
    483600     16191.3
    483640     16192.5
    483680     16193.8
    483720     16193.8
    483760     16196.6
    483800     16198.4
    483840     16199.5
    483880     16200.1
    483920     16201.9
    483960     16202.7
    484000       16205
    484040     16205.3
    484080     16207.4
    484120     16208.7
    484160     16209.2
    484200     16211.1
    484240     16212.3
    484280     16214.1
    484320       16214
    484360     16216.3
    484400     16217.7
    484440     16218.9
    484480     16220.2
    484520     16220.2
    484560     16223.1
    484600     16224.8
    484640     16225.9
    484680     16226.5
    484720     16228.3
    484760     16229.1
    484800     16231.5
    484840     16231.8
    484880     16233.8
    484920     16235.2
    484960     16235.6
    485000     16237.5
    485040     16238.8
    485080     16240.5
    485120     16240.4
    485160     16242.7
    485200     16244.1
    485240     16245.3
    485280     16246.6
    485320     16246.6
    485360     16249.5
    485400     16251.2
    485440     16252.3
    485480       16253
    485520     16254.7
    485560     16255.5
    485600     16257.8
    485640     16258.2
    485680     16260.2
    485720     16261.6
    485760       16262
    485800     16263.9
    485840     16265.2
    485880     16266.9
    485920     16266.8
    485960     16269.1
    486000     16270.5
    486040     16271.8
    486080       16273
    486120       16273
    486160     16275.9
    486200     16277.6
    486240     16278.7
    486280     16279.4
    486320     16281.2
    486360     16281.9
    486400     16284.3
    486440     16284.6
    486480     16286.6
    486520       16288
    486560     16288.4
    486600     16290.3
    486640     16291.6
    486680     16293.4
    486720     16293.3
    486760     16295.6
    486800       16297
    486840     16298.2
    486880     16299.5
    486920     16299.5
    486960     16302.3
    487000       16304
    487040     16305.1
    487080     16305.8
    487120     16307.6
    487160     16308.4
    487200     16310.7
    487240     16311.1
    487280       16313
    487320     16314.4
    487360     16314.9
    487400     16316.8
    487440     16318.1
    487480     16319.8
    487520     16319.7
    487560       16322
    487600     16323.4
    487640     16324.6
    487680     16325.9
    487720     16325.9
    487760     16328.7
    487800     16330.4
    487840     16331.6
    487880     16332.3
    487920     16334.1
    487960     16334.8
    488000     16337.2
    488040     16337.6
    488080     16339.5
    488120     16340.9
    488160     16341.3
    488200     16343.2
    488240     16344.5
    488280     16346.3
    488320     16346.1
    488360     16348.4
    488400     16349.8
    488440     16351.1
    488480     16352.3
    488520     16352.3
    488560     16355.2
    488600     16356.9
    488640       16358
    488680     16358.7
    488720     16360.5
    488760     16361.2
    488800     16363.6
    488840       16364
    488880     16365.9
    488920     16367.3
    488960     16367.8
    489000     16369.6
    489040     16370.9
    489080     16372.7
    489120     16372.6
    489160     16374.9
    489200     16376.3
    489240     16377.5
    489280     16378.8
    489320     16378.8
    489360     16381.6
    489400     16383.3
    489440     16384.5
    489480     16385.1
    489520     16386.9
    489560     16387.6
    489600     16390.1
    489640     16390.5
    489680     16392.3
    489720     16393.7
    489760     16394.2
    489800     16396.1
    489840     16397.4
    489880     16399.1
    489920       16399
    489960     16401.3
    490000     16402.7
    490040       16404
    490080     16405.2
    490120     16405.2
    490160       16408
    490200     16409.7
    490240     16410.9
    490280     16411.6
    490320     16413.3
    490360       16414
    490400     16416.5
    490440     16416.9
    490480     16418.8
    490520     16420.1
    490560     16420.6
    490600     16422.5
    490640     16423.8
    490680     16425.5
    490720     16425.5
    490760     16427.7
    490800     16429.2
    490840     16430.4
    490880     16431.6
    490920     16431.6
    490960     16434.5
    491000     16436.1
    491040     16437.3
    491080       16438
    491120     16439.7
    491160     16440.4
    491200     16442.9
    491240     16443.3
    491280     16445.2
    491320     16446.5
    491360       16447
    491400     16448.9
    491440     16450.2
    491480       16452
    491520     16451.9
    491560     16454.2
    491600     16455.6
    491640     16456.8
    491680       16458
    491720       16458
    491760     16460.9
    491800     16462.6
    491840     16463.8
    491880     16464.4
    491920     16466.1
    491960     16466.9
    492000     16469.3
    492040     16469.7
    492080     16471.6
    492120     16472.9
    492160     16473.5
    492200     16475.3
    492240     16476.6
    492280     16478.4
    492320     16478.3
    492360     16480.6
    492400       16482
    492440     16483.2
    492480     16484.4
    492520     16484.4
    492560     16487.3
    492600       16489
    492640     16490.2
    492680     16490.8
    492720     16492.6
    492760     16493.3
    492800     16495.7
    492840     16496.1
    492880     16498.1
    492920     16499.4
    492960     16499.9
    493000     16501.8
    493040       16503
    493080     16504.8
    493120     16504.7
    493160       16507
    493200     16508.4
    493240     16509.6
    493280     16510.9
    493320     16510.9
    493360     16513.7
    493400     16515.4
    493440     16516.6
    493480     16517.2
    493520     16518.9
    493560     16519.7
    493600     16522.2
    493640     16522.5
    493680     16524.5
    493720     16525.8
    493760     16526.3
    493800     16528.2
    493840     16529.5
    493880     16531.2
    493920     16531.1
    493960     16533.4
    494000     16534.9
    494040     16536.1
    494080     16537.3
    494120     16537.2
    494160     16540.1
    494200     16541.8
    494240     16543.1
    494280     16543.6
    494320     16545.4
    494360     16546.1
    494400     16548.6
    494440     16548.9
    494480     16550.9
    494520     16552.2
    494560     16552.7
    494600     16554.6
    494640     16555.9
    494680     16557.7
    494720     16557.5
    494760     16559.8
    494800     16561.3
    494840     16562.5
    494880     16563.7
    494920     16563.7
    494960     16566.6
    495000     16568.3
    495040     16569.5
    495080       16570
    495120     16571.8
    495160     16572.5
    495200       16575
    495240     16575.4
    495280     16577.3
    495320     16578.6
    495360     16579.1
    495400     16581.1
    495440     16582.2
    495480     16584.1
    495520       16584
    495560     16586.3
    495600     16587.7
    495640     16588.9
    495680     16590.2
    495720     16590.1
    495760     16593.1
    495800     16594.7
    495840     16595.9
    495880     16596.5
    495920     16598.2
    495960       16599
    496000     16601.5
    496040     16601.8
    496080     16603.8
    496120     16605.1
    496160     16605.6
    496200     16607.5
    496240     16608.7
    496280     16610.5
    496320     16610.4
    496360     16612.7
    496400     16614.2
    496440     16615.3
    496480     16616.6
    496520     16616.6
    496560     16619.4
    496600     16621.2
    496640     16622.3
    496680     16622.9
    496720     16624.7
    496760     16625.4
    496800     16627.9
    496840     16628.2
    496880     16630.2
    496920     16631.5
    496960       16632
    497000     16633.9
    497040     16635.1
    497080     16636.9
    497120     16636.8
    497160     16639.2
    497200     16640.6
    497240     16641.8
    497280       16643
    497320       16643
    497360     16645.9
    497400     16647.6
    497440     16648.7
    497480     16649.3
    497520     16651.1
    497560     16651.8
    497600     16654.3
    497640     16654.6
    497680     16656.6
    497720     16657.9
    497760     16658.4
    497800     16660.3
    497840     16661.5
    497880     16663.3
    497920     16663.2
    497960     16665.5
    498000     16666.9
    498040     16668.1
    498080     16669.3
    498120     16669.3
    498160     16672.3
    498200       16674
    498240     16675.1
    498280     16675.7
    498320     16677.5
    498360     16678.2
    498400     16680.7
    498440       16681
    498480       16683
    498520     16684.3
    498560     16684.8
    498600     16686.7
    498640     16687.9
    498680     16689.7
    498720     16689.6
    498760     16691.9
    498800     16693.3
    498840     16694.5
    498880     16695.8
    498920     16695.7
    498960     16698.7
    499000     16700.4
    499040     16701.5
    499080     16702.1
    499120     16703.9
    499160     16704.6
    499200     16707.1
    499240     16707.4
    499280     16709.4
    499320     16710.7
    499360     16711.2
    499400     16713.1
    499440     16714.3
    499480     16716.1
    499520       16716
    499560     16718.4
    499600     16719.7
    499640     16720.9
    499680     16722.1
    499720     16722.1
    499760       16725
    499800     16726.8
    499840     16727.9
    499880     16728.5
    499920     16730.3
    499960       16731
    500000     16733.5
    500040     16733.8
    500080     16735.7
    500120     16737.1
    500160     16737.6
    500200     16739.5
    500240     16740.7
    500280     16742.5
    500320     16742.4
    500360     16744.8
    500400     16746.1
    500440     16747.3
    500480     16748.5
    500520     16748.5
    500560     16751.4
    500600     16753.1
    500640     16754.3
    500680     16754.9
    500720     16756.7
    500760     16757.4
    500800     16759.9
    500840     16760.2
    500880     16762.1
    500920     16763.5
    500960       16764
    501000     16765.9
    501040     16767.1
    501080     16768.9
    501120     16768.8
    501160     16771.1
    501200     16772.5
    501240     16773.6
    501280     16774.9
    501320     16774.9
    501360     16777.8
    501400     16779.5
    501440     16780.7
    501480     16781.3
    501520     16783.1
    501560     16783.8
    501600     16786.3
    501640     16786.6
    501680     16788.5
    501720       16790
    501760     16790.4
    501800     16792.3
    501840     16793.5
    501880     16795.3
    501920     16795.2
    501960     16797.5
    502000     16798.9
    502040       16800
    502080     16801.2
    502120     16801.3
    502160     16804.2
    502200     16805.9
    502240     16807.1
    502280     16807.7
    502320     16809.5
    502360     16810.1
    502400     16812.7
    502440       16813
    502480     16814.9
    502520     16816.3
    502560     16816.8
    502600     16818.7
    502640     16819.8
    502680     16821.7
    502720     16821.5
    502760     16823.9
    502800     16825.3
    502840     16826.4
    502880     16827.6
    502920     16827.7
    502960     16830.5
    503000     16832.3
    503040     16833.4
    503080       16834
    503120     16835.9
    503160     16836.5
    503200     16839.1
    503240     16839.3
    503280     16841.3
    503320     16842.7
    503360     16843.2
    503400     16845.1
    503440     16846.2
    503480     16848.1
    503520     16847.9
    503560     16850.3
    503600     16851.6
    503640     16852.7
    503680     16853.9
    503720       16854
    503760     16856.9
    503800     16858.7
    503840     16859.8
    503880     16860.4
    503920     16862.2
    503960     16862.9
    504000     16865.4
    504040     16865.7
    504080     16867.7
    504120     16869.1
    504160     16869.5
    504200     16871.4
    504240     16872.6
    504280     16874.5
    504320     16874.3
    504360     16876.7
    504400       16878
    504440       16879
    504480     16880.3
    504520     16880.4
    504560     16883.3
    504600       16885
    504640     16886.1
    504680     16886.8
    504720     16888.6
    504760     16889.3
    504800     16891.8
    504840     16892.1
    504880       16894
    504920     16895.4
    504960     16895.9
    505000     16897.8
    505040     16898.9
    505080     16900.8
    505120     16900.6
    505160       16903
    505200     16904.3
    505240     16905.4
    505280     16906.7
    505320     16906.7
    505360     16909.6
    505400     16911.3
    505440     16912.5
    505480     16913.1
    505520     16914.9
    505560     16915.6
    505600     16918.2
    505640     16918.4
    505680     16920.4
    505720     16921.8
    505760     16922.3
    505800     16924.1
    505840     16925.3
    505880     16927.2
    505920     16926.9
    505960     16929.4
    506000     16930.7
    506040     16931.8
    506080       16933
    506120     16933.1
    506160       16936
    506200     16937.7
    506240     16938.8
    506280     16939.4
    506320     16941.3
    506360       16942
    506400     16944.5
    506440     16944.7
    506480     16946.7
    506520     16948.1
    506560     16948.6
    506600     16950.5
    506640     16951.6
    506680     16953.5
    506720     16953.3
    506760     16955.8
    506800       16957
    506840     16958.1
    506880     16959.4
    506920     16959.4
    506960     16962.3
    507000       16964
    507040     16965.1
    507080     16965.8
    507120     16967.6
    507160     16968.3
    507200     16970.8
    507240       16971
    507280       16973
    507320     16974.4
    507360       16975
    507400     16976.8
    507440     16977.9
    507480     16979.8
    507520     16979.6
    507560     16982.1
    507600     16983.4
    507640     16984.5
    507680     16985.7
    507720     16985.8
    507760     16988.6
    507800     16990.4
    507840     16991.5
    507880     16992.2
    507920     16993.9
    507960     16994.7
    508000     16997.2
    508040     16997.4
    508080     16999.4
    508120     17000.8
    508160     17001.4
    508200     17003.2
    508240     17004.3
    508280     17006.1
    508320     17006.1
    508360     17008.5
    508400     17009.8
    508440     17010.8
    508480     17012.1
    508520     17012.2
    508560       17015
    508600     17016.8
    508640     17017.9
    508680     17018.5
    508720     17020.3
    508760     17021.1
    508800     17023.6
    508840     17023.8
    508880     17025.8
    508920     17027.2
    508960     17027.7
    509000     17029.6
    509040     17030.7
    509080     17032.5
    509120     17032.4
    509160     17034.9
    509200     17036.2
    509240     17037.2
    509280     17038.5
    509320     17038.5
    509360     17041.4
    509400     17043.2
    509440     17044.3
    509480     17044.9
    509520     17046.8
    509560     17047.4
    509600       17050
    509640     17050.2
    509680     17052.2
    509720     17053.6
    509760     17054.1
    509800       17056
    509840     17057.1
    509880     17058.9
    509920     17058.8
    509960     17061.3
    510000     17062.6
    510040     17063.6
    510080     17064.9
    510120       17065
    510160     17067.8
    510200     17069.5
    510240     17070.7
    510280     17071.3
    510320     17073.2
    510360     17073.9
    510400     17076.4
    510440     17076.6
    510480     17078.6
    510520     17080.1
    510560     17080.5
    510600     17082.3
    510640     17083.5
    510680     17085.4
    510720     17085.3
    510760     17087.7
    510800       17089
    510840       17090
    510880     17091.3
    510920     17091.4
    510960     17094.2
    511000     17095.9
    511040     17097.1
    511080     17097.7
    511120     17099.6
    511160     17100.3
    511200     17102.8
    511240       17103
    511280       17105
    511320     17106.5
    511360     17106.9
    511400     17108.8
    511440     17109.9
    511480     17111.8
    511520     17111.7
    511560     17114.1
    511600     17115.4
    511640     17116.4
    511680     17117.8
    511720     17117.8
    511760     17120.6
    511800     17122.3
    511840     17123.5
    511880     17124.1
    511920       17126
    511960     17126.6
    512000     17129.2
    512040     17129.3
    512080     17131.4
    512120     17132.8
    512160     17133.3
    512200     17135.1
    512240     17136.2
    512280     17138.2
    512320     17138.1
    512360     17140.4
    512400     17141.8
    512440     17142.8
    512480     17144.1
    512520     17144.1
    512560       17147
    512600     17148.7
    512640     17149.8
    512680     17150.4
    512720     17152.3
    512760       17153
    512800     17155.6
    512840     17155.7
    512880     17157.7
    512920     17159.2
    512960     17159.6
    513000     17161.5
    513040     17162.6
    513080     17164.5
    513120     17164.4
    513160     17166.8
    513200     17168.1
    513240     17169.2
    513280     17170.4
    513320     17170.5
    513360     17173.3
    513400       17175
    513440     17176.1
    513480     17176.8
    513520     17178.7
    513560     17179.3
    513600     17181.9
    513640       17182
    513680       17184
    513720     17185.5
    513760     17185.9
    513800     17187.7
    513840     17188.9
    513880     17190.8
    513920     17190.7
    513960     17193.1
    514000     17194.4
    514040     17195.5
    514080     17196.7
    514120     17196.8
    514160     17199.6
    514200     17201.3
    514240     17202.4
    514280       17203
    514320       17205
    514360     17205.6
    514400     17208.2
    514440     17208.3
    514480     17210.4
    514520     17211.8
    514560     17212.2
    514600     17214.1
    514640     17215.2
    514680     17217.1
    514720       17217
    514760     17219.4
    514800     17220.8
    514840     17221.8
    514880       17223
    514920     17223.1
    514960     17225.9
    515000     17227.7
    515040     17228.7
    515080     17229.3
    515120     17231.3
    515160     17231.9
    515200     17234.5
    515240     17234.5
    515280     17236.7
    515320     17238.2
    515360     17238.5
    515400     17240.4
    515440     17241.5
    515480     17243.4
    515520     17243.3
    515560     17245.7
    515600       17247
    515640     17248.1
    515680     17249.3
    515720     17249.4
    515760     17252.2
    515800     17253.9
    515840       17255
    515880     17255.6
    515920     17257.5
    515960     17258.2
    516000     17260.8
    516040     17260.8
    516080       17263
    516120     17264.5
    516160     17264.8
    516200     17266.7
    516240     17267.8
    516280     17269.7
    516320     17269.7
    516360       17272
    516400     17273.3
    516440     17274.4
    516480     17275.6
    516520     17275.7
    516560     17278.5
    516600     17280.2
    516640     17281.3
    516680     17281.9
    516720     17283.8
    516760     17284.5
    516800     17287.2
    516840     17287.1
    516880     17289.3
    516920     17290.8
    516960     17291.1
    517000       17293
    517040     17294.1
    517080       17296
    517120       17296
    517160     17298.3
    517200     17299.6
    517240     17300.7
    517280     17301.9
    517320       17302
    517360     17304.8
    517400     17306.5
    517440     17307.7
    517480     17308.2
    517520     17310.2
    517560     17310.8
    517600     17313.5
    517640     17313.4
    517680     17315.6
    517720     17317.1
    517760     17317.4
    517800     17319.3
    517840     17320.4
    517880     17322.3
    517920     17322.2
    517960     17324.6
    518000     17325.9
    518040       17327
    518080     17328.2
    518120     17328.3
    518160     17331.2
    518200     17332.8
    518240       17334
    518280     17334.5
    518320     17336.5
    518360     17337.1
    518400     17339.8
    518440     17339.7
    518480     17341.9
    518520     17343.4
    518560     17343.7
    518600     17345.6
    518640     17346.8
    518680     17348.7
    518720     17348.6
    518760     17350.9
    518800     17352.2
    518840     17353.3
    518880     17354.5
    518920     17354.6
    518960     17357.4
    519000     17359.1
    519040     17360.3
    519080     17360.8
    519120     17362.8
    519160     17363.4
    519200     17366.1
    519240       17366
    519280     17368.2
    519320     17369.7
    519360     17370.1
    519400       17372
    519440     17373.1
    519480       17375
    519520     17374.9
    519560     17377.3
    519600     17378.6
    519640     17379.6
    519680     17380.7
    519720     17380.9
    519760     17383.8
    519800     17385.4
    519840     17386.6
    519880     17387.2
    519920     17389.1
    519960     17389.7
    520000     17392.5
    520040     17392.4
    520080     17394.5
    520120     17396.1
    520160     17396.4
    520200     17398.3
    520240     17399.5
    520280     17401.4
    520320     17401.2
    520360     17403.6
    520400     17404.9
    520440     17405.9
    520480     17407.1
    520520     17407.3
    520560     17410.1
    520600     17411.8
    520640       17413
    520680     17413.6
    520720     17415.5
    520760     17416.1
    520800     17418.9
    520840     17418.7
    520880     17420.9
    520920     17422.4
    520960     17422.8
    521000     17424.7
    521040     17425.8
    521080     17427.7
    521120     17427.6
    521160       17430
    521200     17431.3
    521240     17432.3
    521280     17433.5
    521320     17433.7
    521360     17436.6
    521400     17438.2
    521440     17439.3
    521480       17440
    521520     17441.9
    521560     17442.4
    521600     17445.3
    521640     17445.1
    521680     17447.3
    521720     17448.8
    521760     17449.1
    521800       17451
    521840     17452.2
    521880     17454.1
    521920       17454
    521960     17456.4
    522000     17457.7
    522040     17458.7
    522080     17459.8
    522120       17460
    522160       17463
    522200     17464.5
    522240     17465.8
    522280     17466.3
    522320     17468.3
    522360     17468.8
    522400     17471.6
    522440     17471.5
    522480     17473.6
    522520     17475.2
    522560     17475.5
    522600     17477.4
    522640     17478.6
    522680     17480.5
    522720     17480.4
    522760     17482.8
    522800     17484.1
    522840     17485.1
    522880     17486.2
    522920     17486.4
    522960     17489.3
    523000     17490.9
    523040     17492.2
    523080     17492.8
    523120     17494.6
    523160     17495.2
    523200       17498
    523240     17497.8
    523280       17500
    523320     17501.6
    523360     17501.9
    523400     17503.8
    523440       17505
    523480     17506.9
    523520     17506.7
    523560     17509.2
    523600     17510.5
    523640     17511.5
    523680     17512.6
    523720     17512.8
    523760     17515.7
    523800     17517.3
    523840     17518.6
    523880     17519.1
    523920       17521
    523960     17521.6
    524000     17524.4
    524040     17524.3
    524080     17526.4
    524120       17528
    524160     17528.3
    524200     17530.2
    524240     17531.4
    524280     17533.3
    524320     17533.1
    524360     17535.5
    524400     17536.9
    524440     17537.9
    524480     17539.1
    524520     17539.2
    524560     17542.1
    524600     17543.6
    524640     17544.9
    524680     17545.5
    524720     17547.4
    524760       17548
    524800     17550.8
    524840     17550.7
    524880     17552.8
    524920     17554.4
    524960     17554.7
    525000     17556.6
    525040     17557.8
    525080     17559.7
    525120     17559.5
    525160       17562
    525200     17563.3
    525240     17564.3
    525280     17565.5
    525320     17565.6
    525360     17568.5
    525400       17570
    525440     17571.4
    525480     17571.9
    525520     17573.8
    525560     17574.4
    525600     17577.2
    525640     17577.1
    525680     17579.2
    525720     17580.9
    525760     17581.2
    525800     17583.1
    525840     17584.3
    525880     17586.1
    525920     17585.9
    525960     17588.4
    526000     17589.8
    526040     17590.7
    526080       17592
    526120     17592.1
    526160       17595
    526200     17596.5
    526240     17597.8
    526280     17598.4
    526320     17600.2
    526360     17600.8
    526400     17603.7
    526440     17603.5
    526480     17605.6
    526520     17607.2
    526560     17607.6
    526600     17609.6
    526640     17610.7
    526680     17612.5
    526720     17612.4
    526760     17614.9
    526800     17616.2
    526840     17617.1
    526880     17618.4
    526920     17618.5
    526960     17621.4
    527000     17622.9
    527040     17624.3
    527080     17624.8
    527120     17626.7
    527160     17627.2
    527200     17630.1
    527240       17630
    527280     17632.1
    527320     17633.7
    527360       17634
    527400       17636
    527440     17637.1
    527480       17639
    527520     17638.8
    527560     17641.3
    527600     17642.6
    527640     17643.6
    527680     17644.8
    527720     17644.9
    527760     17647.8
    527800     17649.3
    527840     17650.7
    527880     17651.2
    527920     17653.1
    527960     17653.7
    528000     17656.6
    528040     17656.5
    528080     17658.5
    528120     17660.1
    528160     17660.4
    528200     17662.4
    528240     17663.6
    528280     17665.4
    528320     17665.2
    528360     17667.7
    528400     17669.1
    528440       17670
    528480     17671.2
    528520     17671.3
    528560     17674.2
    528600     17675.7
    528640       17677
    528680     17677.6
    528720     17679.5
    528760     17680.1
    528800       17683
    528840     17682.8
    528880     17684.9
    528920     17686.5
    528960     17686.8
    529000     17688.8
    529040       17690
    529080     17691.8
    529120     17691.6
    529160     17694.1
    529200     17695.5
    529240     17696.4
    529280     17697.6
    529320     17697.8
    529360     17700.6
    529400     17702.1
    529440     17703.5
    529480       17704
    529520       17706
    529560     17706.5
    529600     17709.4
    529640     17709.3
    529680     17711.3
    529720     17712.9
    529760     17713.2
    529800     17715.2
    529840     17716.4
    529880     17718.2
    529920       17718
    529960     17720.5
    530000     17721.8
    530040     17722.8
    530080       17724
    530120     17724.2
    530160       17727
    530200     17728.5
    530240     17729.8
    530280     17730.4
    530320     17732.3
    530360     17732.9
    530400     17735.8
    530440     17735.6
    530480     17737.7
    530520     17739.3
    530560     17739.5
    530600     17741.5
    530640     17742.7
    530680     17744.6
    530720     17744.3
    530760     17746.9
    530800     17748.2
    530840     17749.2
    530880     17750.3
    530920     17750.5
    530960     17753.4
    531000     17754.9
    531040     17756.2
    531080     17756.7
    531120     17758.7
    531160     17759.2
    531200     17762.2
    531240       17762
    531280       17764
    531320     17765.6
    531360     17765.8
    531400     17767.9
    531440       17769
    531480     17770.9
    531520     17770.7
    531560     17773.2
    531600     17774.5
    531640     17775.5
    531680     17776.7
    531720     17776.8
    531760     17779.7
    531800     17781.2
    531840     17782.5
    531880     17783.1
    531920       17785
    531960     17785.6
    532000     17788.5
    532040     17788.3
    532080     17790.4
    532120     17791.9
    532160     17792.2
    532200     17794.2
    532240     17795.4
    532280     17797.3
    532320       17797
    532360     17799.6
    532400     17800.8
    532440     17801.9
    532480       17803
    532520     17803.1
    532560       17806
    532600     17807.5
    532640     17808.8
    532680     17809.4
    532720     17811.4
    532760     17811.9
    532800     17814.8
    532840     17814.6
    532880     17816.7
    532920     17818.2
    532960     17818.5
    533000     17820.5
    533040     17821.8
    533080     17823.6
    533120     17823.4
    533160     17825.9
    533200     17827.2
    533240     17828.2
    533280     17829.4
    533320     17829.5
    533360     17832.4
    533400     17833.9
    533440     17835.2
    533480     17835.8
    533520     17837.7
    533560     17838.3
    533600     17841.2
    533640       17841
    533680     17843.1
    533720     17844.6
    533760     17844.9
    533800       17847
    533840     17848.1
    533880       17850
    533920     17849.8
    533960     17852.3
    534000     17853.6
    534040     17854.6
    534080     17855.8
    534120     17855.9
    534160     17858.8
    534200     17860.3
    534240     17861.6
    534280     17862.2
    534320     17864.2
    534360     17864.7
    534400     17867.6
    534440     17867.5
    534480     17869.5
    534520     17871.1
    534560     17871.4
    534600     17873.4
    534640     17874.6
    534680     17876.4
    534720     17876.2
    534760     17878.7
    534800       17880
    534840     17881.1
    534880     17882.2
    534920     17882.3
    534960     17885.2
    535000     17886.7
    535040       17888
    535080     17888.6
    535120     17890.7
    535160     17891.1
    535200     17894.1
    535240     17893.9
    535280       17896
    535320     17897.5
    535360     17897.8
    535400     17899.9
    535440       17901
    535480     17902.9
    535520     17902.7
    535560     17905.2
    535600     17906.6
    535640     17907.6
    535680     17908.7
    535720     17908.9
    535760     17911.7
    535800     17913.2
    535840     17914.5
    535880     17915.1
    535920     17917.2
    535960     17917.7
    536000     17920.6
    536040     17920.4
    536080     17922.5
    536120     17924.1
    536160     17924.3
    536200     17926.3
    536240     17927.5
    536280     17929.4
    536320     17929.2
    536360     17931.7
    536400       17933
    536440       17934
    536480     17935.3
    536520     17935.4
    536560     17938.2
    536600     17939.7
    536640     17941.1
    536680     17941.6
    536720     17943.7
    536760     17944.2
    536800     17947.1
    536840       17947
    536880     17949.1
    536920     17950.6
    536960     17950.9
    537000     17952.9
    537040     17954.1
    537080       17956
    537120     17955.8
    537160     17958.2
    537200     17959.6
    537240     17960.6
    537280     17961.8
    537320     17961.9
    537360     17964.8
    537400     17966.3
    537440     17967.6
    537480     17968.2
    537520     17970.2
    537560     17970.7
    537600     17973.6
    537640     17973.4
    537680     17975.6
    537720     17977.1
    537760     17977.4
    537800     17979.4
    537840     17980.5
    537880     17982.5
    537920     17982.3
    537960     17984.7
    538000     17986.1
    538040     17987.1
    538080     17988.2
    538120     17988.4
    538160     17991.2
    538200     17992.8
    538240     17994.1
    538280     17994.7
    538320     17996.7
    538360     17997.2
    538400     18000.2
    538440     17999.9
    538480     18002.1
    538520     18003.6
    538560     18003.9
    538600     18005.9
    538640       18007
    538680       18009
    538720     18008.8
    538760     18011.1
    538800     18012.6
    538840     18013.5
    538880     18014.8
    538920     18014.9
    538960     18017.7
    539000     18019.2
    539040     18020.5
    539080     18021.2
    539120     18023.1
    539160     18023.7
    539200     18026.6
    539240     18026.4
    539280     18028.5
    539320     18030.1
    539360     18030.3
    539400     18032.3
    539440     18033.5
    539480     18035.4
    539520     18035.2
    539560     18037.6
    539600     18039.1
    539640       18040
    539680     18041.3
    539720     18041.4
    539760     18044.2
    539800     18045.7
    539840       18047
    539880     18047.6
    539920     18049.6
    539960     18050.2
    540000     18053.2
    540040     18052.9
    540080     18055.1
    540120     18056.6
    540160     18056.8
    540200     18058.8
    540240     18059.9
    540280     18061.9
    540320     18061.7
    540360     18064.1
    540400     18065.6
    540440     18066.5
    540480     18067.8
    540520     18067.9
    540560     18070.7
    540600     18072.1
    540640     18073.5
    540680     18074.2
    540720     18076.1
    540760     18076.6
    540800     18079.7
    540840     18079.4
    540880     18081.6
    540920     18083.1
    540960     18083.4
    541000     18085.3
    541040     18086.4
    541080     18088.5
    541120     18088.2
    541160     18090.6
    541200     18092.1
    541240     18093.1
    541280     18094.2
    541320     18094.4
    541360     18097.2
    541400     18098.7
    541440       18100
    541480     18100.7
    541520     18102.6
    541560     18103.2
    541600     18106.2
    541640     18105.9
    541680     18108.1
    541720     18109.6
    541760     18109.9
    541800     18111.9
    541840       18113
    541880       18115
    541920     18114.7
    541960     18117.1
    542000     18118.6
    542040     18119.6
    542080     18120.8
    542120     18120.9
    542160     18123.7
    542200     18125.2
    542240     18126.5
    542280     18127.2
    542320     18129.1
    542360     18129.7
    542400     18132.7
    542440     18132.4
    542480     18134.6
    542520     18136.1
    542560     18136.4
    542600     18138.4
    542640     18139.5
    542680     18141.5
    542720     18141.2
    542760     18143.6
    542800     18145.1
    542840       18146
    542880     18147.2
    542920     18147.4
    542960     18150.1
    543000     18151.7
    543040       18153
    543080     18153.7
    543120     18155.6
    543160     18156.2
    543200     18159.2
    543240     18158.9
    543280     18161.1
    543320     18162.6
    543360     18162.9
    543400     18164.8
    543440       18166
    543480       18168
    543520     18167.7
    543560     18170.1
    543600     18171.5
    543640     18172.5
    543680     18173.8
    543720     18173.9
    543760     18176.6
    543800     18178.1
    543840     18179.5
    543880     18180.1
    543920     18182.1
    543960     18182.6
    544000     18185.7
    544040     18185.4
    544080     18187.6
    544120       18189
    544160     18189.3
    544200     18191.3
    544240     18192.5
    544280     18194.5
    544320     18194.1
    544360     18196.6
    544400       18198
    544440       18199
    544480     18200.2
    544520     18200.3
    544560     18203.1
    544600     18204.6
    544640     18205.9
    544680     18206.6
    544720     18208.6
    544760     18209.1
    544800     18212.2
    544840     18211.8
    544880     18214.1
    544920     18215.5
    544960     18215.8
    545000     18217.8
    545040     18218.9
    545080     18220.9
    545120     18220.6
    545160       18223
    545200     18224.5
    545240     18225.5
    545280     18226.7
    545320     18226.8
    545360     18229.6
    545400       18231
    545440     18232.4
    545480     18233.1
    545520     18235.1
    545560     18235.6
    545600     18238.7
    545640     18238.3
    545680     18240.6
    545720       18242
    545760     18242.3
    545800     18244.3
    545840     18245.4
    545880     18247.4
    545920     18247.1
    545960     18249.5
    546000       18251
    546040       18252
    546080     18253.2
    546120     18253.2
    546160       18256
    546200     18257.5
    546240     18258.9
    546280     18259.5
    546320     18261.5
    546360     18262.1
    546400     18265.2
    546440     18264.7
    546480       18267
    546520     18268.4
    546560     18268.7
    546600     18270.8
    546640     18271.9
    546680     18273.9
    546720     18273.5
    546760       18276
    546800     18277.4
    546840     18278.4
    546880     18279.7
    546920     18279.7
    546960     18282.5
    547000       18284
    547040     18285.3
    547080       18286
    547120       18288
    547160     18288.5
    547200     18291.6
    547240     18291.2
    547280     18293.5
    547320     18294.9
    547360     18295.2
    547400     18297.2
    547440     18298.3
    547480     18300.3
    547520     18299.9
    547560     18302.5
    547600     18303.8
    547640     18304.9
    547680     18306.1
    547720     18306.1
    547760     18308.9
    547800     18310.4
    547840     18311.8
    547880     18312.5
    547920     18314.5
    547960       18315
    548000     18318.1
    548040     18317.6
    548080     18319.9
    548120     18321.4
    548160     18321.6
    548200     18323.7
    548240     18324.8
    548280     18326.9
    548320     18326.5
    548360     18328.9
    548400     18330.4
    548440     18331.3
    548480     18332.6
    548520     18332.6
    548560     18335.4
    548600     18336.9
    548640     18338.3
    548680       18339
    548720       18341
    548760     18341.5
    548800     18344.5
    548840     18344.2
    548880     18346.4
    548920     18347.9
    548960     18348.2
    549000     18350.2
    549040     18351.3
    549080     18353.4
    549120       18353
    549160     18355.5
    549200     18356.9
    549240     18357.9
    549280     18359.2
    549320     18359.2
    549360       18362
    549400     18363.4
    549440     18364.9
    549480     18365.5
    549520     18367.6
    549560       18368
    549600       18371
    549640     18370.7
    549680       18373
    549720     18374.5
    549760     18374.7
    549800     18376.7
    549840     18377.9
    549880     18379.9
    549920     18379.6
    549960       18382
    550000     18383.5
    550040     18384.5
    550080     18385.7
    550120     18385.8
    550160     18388.5
    550200       18390
    550240     18391.4
    550280     18392.1
    550320     18394.1
    550360     18394.6
    550400     18397.6
    550440     18397.3
    550480     18399.5
    550520       18401
    550560     18401.3
    550600     18403.3
    550640     18404.4
    550680     18406.5
    550720     18406.1
    550760     18408.6
    550800       18410
    550840     18411.1
    550880     18412.3
    550920     18412.3
    550960     18415.2
    551000     18416.6
    551040       18418
    551080     18418.7
    551120     18420.7
    551160     18421.2
    551200     18424.2
    551240     18423.8
    551280     18426.2
    551320     18427.6
    551360     18427.9
    551400     18429.9
    551440     18431.1
    551480     18433.1
    551520     18432.7
    551560     18435.2
    551600     18436.6
    551640     18437.7
    551680     18438.8
    551720     18438.9
    551760     18441.8
    551800     18443.2
    551840     18444.6
    551880     18445.3
    551920     18447.3
    551960     18447.8
    552000     18450.8
    552040     18450.5
    552080     18452.8
    552120     18454.2
    552160     18454.4
    552200     18456.6
    552240     18457.6
    552280     18459.7
    552320     18459.3
    552360     18461.8
    552400     18463.3
    552440     18464.3
    552480     18465.4
    552520     18465.5
    552560     18468.4
    552600     18469.9
    552640     18471.3
    552680       18472
    552720     18473.9
    552760     18474.5
    552800     18477.5
    552840     18477.1
    552880     18479.5
    552920     18480.8
    552960     18481.1
    553000     18483.2
    553040     18484.3
    553080     18486.4
    553120     18485.9
    553160     18488.4
    553200     18489.9
    553240     18490.9
    553280     18492.1
    553320     18492.1
    553360       18495
    553400     18496.5
    553440     18497.9
    553480     18498.6
    553520     18500.5
    553560     18501.2
    553600     18504.1
    553640     18503.7
    553680     18506.1
    553720     18507.4
    553760     18507.6
    553800     18509.8
    553840     18510.9
    553880       18513
    553920     18512.5
    553960       18515
    554000     18516.5
    554040     18517.5
    554080     18518.7
    554120     18518.8
    554160     18521.6
    554200     18523.1
    554240     18524.5
    554280     18525.2
    554320     18527.1
    554360     18527.8
    554400     18530.7
    554440     18530.3
    554480     18532.7
    554520       18534
    554560     18534.2
    554600     18536.4
    554640     18537.5
    554680     18539.6
    554720     18539.1
    554760     18541.6
    554800       18543
    554840     18544.1
    554880     18545.3
    554920     18545.3
    554960     18548.2
    555000     18549.7
    555040     18551.1
    555080     18551.8
    555120     18553.6
    555160     18554.3
    555200     18557.3
    555240     18556.8
    555280     18559.3
    555320     18560.5
    555360     18560.8
    555400       18563
    555440     18564.1
    555480     18566.2
    555520     18565.7
    555560     18568.2
    555600     18569.6
    555640     18570.7
    555680     18571.8
    555720     18571.8
    555760     18574.7
    555800     18576.2
    555840     18577.6
    555880     18578.3
    555920     18580.2
    555960     18580.8
    556000     18583.8
    556040     18583.4
    556080     18585.8
    556120     18587.1
    556160     18587.3
    556200     18589.5
    556240     18590.6
    556280     18592.7
    556320     18592.3
    556360     18594.7
    556400     18596.1
    556440     18597.2
    556480     18598.3
    556520     18598.4
    556560     18601.3
    556600     18602.8
    556640     18604.2
    556680     18604.9
    556720     18606.8
    556760     18607.4
    556800     18610.4
    556840       18610
    556880     18612.4
    556920     18613.7
    556960     18613.9
    557000     18616.2
    557040     18617.2
    557080     18619.4
    557120     18618.8
    557160     18621.3
    557200     18622.8
    557240     18623.8
    557280     18624.9
    557320       18625
    557360     18627.9
    557400     18629.4
    557440     18630.9
    557480     18631.5
    557520     18633.4
    557560     18634.1
    557600     18637.1
    557640     18636.6
    557680       18639
    557720     18640.3
    557760     18640.5
    557800     18642.8
    557840     18643.8
    557880       18646
    557920     18645.5
    557960       18648
    558000     18649.4
    558040     18650.5
    558080     18651.5
    558120     18651.7
    558160     18654.6
    558200     18656.1
    558240     18657.5
    558280     18658.2
    558320     18660.1
    558360     18660.8
    558400     18663.7
    558440     18663.3
    558480     18665.7
    558520       18667
    558560     18667.2
    558600     18669.5
    558640     18670.5
    558680     18672.6
    558720     18672.1
    558760     18674.6
    558800     18676.1
    558840     18677.1
    558880     18678.1
    558920     18678.4
    558960     18681.2
    559000     18682.7
    559040     18684.2
    559080     18684.8
    559120     18686.7
    559160     18687.4
    559200     18690.3
    559240     18689.9
    559280     18692.3
    559320     18693.6
    559360     18693.8
    559400     18696.1
    559440     18697.1
    559480     18699.3
    559520     18698.8
    559560     18701.2
    559600     18702.8
    559640     18703.7
    559680     18704.8
    559720       18705
    559760     18707.9
    559800     18709.4
    559840     18710.8
    559880     18711.4
    559920     18713.4
    559960     18714.1
    560000       18717
    560040     18716.6
    560080     18718.9
    560120     18720.3
    560160     18720.4
    560200     18722.8
    560240     18723.7
    560280     18725.9
    560320     18725.5
    560360     18727.9
    560400     18729.4
    560440     18730.4
    560480     18731.5
    560520     18731.7
    560560     18734.6
    560600       18736
    560640     18737.4
    560680     18738.1
    560720     18740.1
    560760     18740.8
    560800     18743.6
    560840     18743.2
    560880     18745.6
    560920       18747
    560960     18747.1
    561000     18749.4
    561040     18750.3
    561080     18752.6
    561120     18752.2
    561160     18754.6
    561200     18756.1
    561240       18757
    561280     18758.1
    561320     18758.3
    561360     18761.2
    561400     18762.6
    561440       18764
    561480     18764.7
    561520     18766.7
    561560     18767.4
    561600     18770.2
    561640     18769.8
    561680     18772.2
    561720     18773.6
    561760     18773.7
    561800     18776.1
    561840       18777
    561880     18779.2
    561920     18778.8
    561960     18781.2
    562000     18782.7
    562040     18783.7
    562080     18784.8
    562120     18784.9
    562160     18787.8
    562200     18789.3
    562240     18790.7
    562280     18791.3
    562320     18793.4
    562360       18794
    562400     18796.9
    562440     18796.4
    562480     18798.9
    562520     18800.2
    562560     18800.4
    562600     18802.7
    562640     18803.6
    562680     18805.9
    562720     18805.5
    562760     18807.9
    562800     18809.3
    562840     18810.3
    562880     18811.4
    562920     18811.6
    562960     18814.4
    563000       18816
    563040     18817.3
    563080       18818
    563120     18820.1
    563160     18820.6
    563200     18823.5
    563240     18823.1
    563280     18825.6
    563320     18826.8
    563360       18827
    563400     18829.4
    563440     18830.2
    563480     18832.6
    563520     18832.2
    563560     18834.5
    563600       18836
    563640       18837
    563680     18838.1
    563720     18838.2
    563760       18841
    563800     18842.6
    563840       18844
    563880     18844.6
    563920     18846.7
    563960     18847.3
    564000     18850.2
    564040     18849.7
    564080     18852.2
    564120     18853.4
    564160     18853.6
    564200       18856
    564240     18856.9
    564280     18859.2
    564320     18858.8
    564360     18861.2
    564400     18862.7
    564440     18863.6
    564480     18864.7
    564520     18864.9
    564560     18867.6
    564600     18869.3
    564640     18870.7
    564680     18871.3
    564720     18873.4
    564760     18873.9
    564800     18876.9
    564840     18876.4
    564880     18878.9
    564920     18880.1
    564960     18880.3
    565000     18882.7
    565040     18883.5
    565080     18885.9
    565120     18885.4
    565160     18887.9
    565200     18889.4
    565240     18890.3
    565280     18891.4
    565320     18891.5
    565360     18894.3
    565400     18895.9
    565440     18897.4
    565480     18897.9
    565520     18900.1
    565560     18900.6
    565600     18903.6
    565640     18903.1
    565680     18905.6
    565720     18906.8
    565760       18907
    565800     18909.3
    565840     18910.2
    565880     18912.5
    565920     18912.1
    565960     18914.5
    566000       18916
    566040     18916.9
    566080       18918
    566120     18918.2
    566160       18921
    566200     18922.6
    566240     18924.1
    566280     18924.6
    566320     18926.7
    566360     18927.3
    566400     18930.3
    566440     18929.8
    566480     18932.3
    566520     18933.5
    566560     18933.7
    566600       18936
    566640     18936.9
    566680     18939.2
    566720     18938.8
    566760     18941.2
    566800     18942.7
    566840     18943.6
    566880     18944.7
    566920     18944.9
    566960     18947.6
    567000     18949.3
    567040     18950.7
    567080     18951.3
    567120     18953.4
    567160       18954
    567200     18956.9
    567240     18956.4
    567280     18958.9
    567320     18960.1
    567360     18960.3
    567400     18962.7
    567440     18963.5
    567480     18965.8
    567520     18965.4
    567560     18967.8
    567600     18969.3
    567640     18970.2
    567680     18971.3
    567720     18971.5
    567760     18974.3
    567800       18976
    567840     18977.4
    567880     18977.9
    567920     18980.1
    567960     18980.7
    568000     18983.5
    568040     18983.1
    568080     18985.6
    568120     18986.8
    568160       18987
    568200     18989.3
    568240     18990.2
    568280     18992.5
    568320     18992.1
    568360     18994.5
    568400       18996
    568440     18996.8
    568480     18997.9
    568520     18998.1
    568560     19000.9
    568600     19002.7
    568640     19004.1
    568680     19004.6
    568720     19006.7
    568760     19007.4
    568800     19010.2
    568840     19009.8
    568880     19012.3
    568920     19013.5
    568960     19013.6
    569000       19016
    569040     19016.9
    569080     19019.2
    569120     19018.8
    569160     19021.2
    569200     19022.7
    569240     19023.6
    569280     19024.6
    569320     19024.9
    569360     19027.6
    569400     19029.3
    569440     19030.7
    569480     19031.3
    569520     19033.4
    569560     19034.1
    569600     19036.9
    569640     19036.5
    569680       19039
    569720     19040.2
    569760     19040.3
    569800     19042.7
    569840     19043.6
    569880     19045.9
    569920     19045.5
    569960     19047.9
    570000     19049.3
    570040     19050.3
    570080     19051.3
    570120     19051.6
    570160     19054.4
    570200     19056.1
    570240     19057.5
    570280       19058
    570320     19060.2
    570360     19060.9
    570400     19063.6
    570440     19063.2
    570480     19065.7
    570520     19066.9
    570560     19067.1
    570600     19069.4
    570640     19070.3
    570680     19072.7
    570720     19072.3
    570760     19074.6
    570800     19076.1
    570840       19077
    570880     19078.1
    570920     19078.3
    570960     19081.1
    571000     19082.8
    571040     19084.2
    571080     19084.7
    571120     19086.9
    571160     19087.6
    571200     19090.4
    571240       19090
    571280     19092.5
    571320     19093.7
    571360     19093.8
    571400     19096.2
    571440     19097.1
    571480     19099.4
    571520       19099
    571560     19101.3
    571600     19102.8
    571640     19103.8
    571680     19104.9
    571720       19105
    571760     19107.8
    571800     19109.5
    571840     19110.9
    571880     19111.5
    571920     19113.6
    571960     19114.3
    572000     19117.2
    572040     19116.7
    572080     19119.2
    572120     19120.4
    572160     19120.5
    572200     19122.9
    572240     19123.8
    572280     19126.1
    572320     19125.8
    572360     19128.2
    572400     19129.5
    572440     19130.5
    572480     19131.6
    572520     19131.9
    572560     19134.6
    572600     19136.3
    572640     19137.7
    572680     19138.3
    572720     19140.4
    572760     19141.1
    572800     19143.9
    572840     19143.5
    572880       19146
    572920     19147.2
    572960     19147.3
    573000     19149.7
    573040     19150.6
    573080     19152.9
    573120     19152.6
    573160     19154.9
    573200     19156.4
    573240     19157.3
    573280     19158.4
    573320     19158.7
    573360     19161.4
    573400     19163.1
    573440     19164.4
    573480       19165
    573520     19167.2
    573560     19167.8
    573600     19170.7
    573640     19170.3
    573680     19172.8
    573720       19174
    573760     19174.1
    573800     19176.5
    573840     19177.4
    573880     19179.8
    573920     19179.4
    573960     19181.7
    574000     19183.1
    574040     19184.2
    574080     19185.2
    574120     19185.5
    574160     19188.2
    574200     19189.9
    574240     19191.2
    574280     19191.9
    574320     19194.1
    574360     19194.6
    574400     19197.5
    574440     19197.1
    574480     19199.6
    574520     19200.8
    574560     19200.9
    574600     19203.3
    574640     19204.2
    574680     19206.6
    574720     19206.3
    574760     19208.6
    574800     19209.9
    574840       19211
    574880     19212.1
    574920     19212.3
    574960     19215.1
    575000     19216.7
    575040       19218
    575080     19218.7
    575120     19220.8
    575160     19221.4
    575200     19224.3
    575240     19223.9
    575280     19226.4
    575320     19227.6
    575360     19227.7
    575400     19230.1
    575440       19231
    575480     19233.4
    575520     19233.1
    575560     19235.4
    575600     19236.7
    575640     19237.8
    575680     19238.8
    575720       19239
    575760     19241.9
    575800     19243.5
    575840     19244.8
    575880     19245.6
    575920     19247.7
    575960     19248.3
    576000     19251.1
    576040     19250.8
    576080     19253.2
    576120     19254.4
    576160     19254.5
    576200     19256.9
    576240     19257.8
    576280     19260.2
    576320     19259.9
    576360     19262.2
    576400     19263.6
    576440     19264.7
    576480     19265.7
    576520     19265.9
    576560     19268.7
    576600     19270.3
    576640     19271.6
    576680     19272.4
    576720     19274.5
    576760     19275.1
    576800       19278
    576840     19277.6
    576880       19280
    576920     19281.2
    576960     19281.4
    577000     19283.7
    577040     19284.6
    577080       19287
    577120     19286.7
    577160       19289
    577200     19290.3
    577240     19291.4
    577280     19292.4
    577320     19292.6
    577360     19295.5
    577400     19297.1
    577440     19298.5
    577480     19299.2
    577520     19301.3
    577560     19301.9
    577600     19304.8
    577640     19304.4
    577680     19306.8
    577720       19308
    577760     19308.1
    577800     19310.5
    577840     19311.4
    577880     19313.8
    577920     19313.5
    577960     19315.8
    578000     19317.1
    578040     19318.3
    578080     19319.2
    578120     19319.4
    578160     19322.3
    578200       19324
    578240     19325.3
    578280       19326
    578320     19328.1
    578360     19328.7
    578400     19331.5
    578440     19331.2
    578480     19333.6
    578520     19334.8
    578560     19334.9
    578600     19337.3
    578640     19338.2
    578680     19340.6
    578720     19340.3
    578760     19342.6
    578800     19343.9
    578840     19345.1
    578880       19346
    578920     19346.2
    578960     19349.2
    579000     19350.8
    579040     19352.1
    579080     19352.9
    579120     19354.9
    579160     19355.5
    579200     19358.4
    579240       19358
    579280     19360.4
    579320     19361.6
    579360     19361.8
    579400     19364.2
    579440     19365.1
    579480     19367.5
    579520     19367.1
    579560     19369.5
    579600     19370.7
    579640     19371.9
    579680     19372.9
    579720     19373.1
    579760       19376
    579800     19377.6
    579840       19379
    579880     19379.7
    579920     19381.7
    579960     19382.4
    580000     19385.3
    580040     19384.8
    580080     19387.2
    580120     19388.4
    580160     19388.6
    580200     19390.9
    580240     19391.9
    580280     19394.2
    580320     19393.9
    580360     19396.2
    580400     19397.5
    580440     19398.7
    580480     19399.6
    580520     19399.8
    580560     19402.7
    580600     19404.4
    580640     19405.8
    580680     19406.5
    580720     19408.5
    580760     19409.1
    580800       19412
    580840     19411.6
    580880       19414
    580920     19415.1
    580960     19415.3
    581000     19417.7
    581040     19418.6
    581080       19421
    581120     19420.6
    581160       19423
    581200     19424.2
    581240     19425.4
    581280     19426.3
    581320     19426.6
    581360     19429.5
    581400     19431.1
    581440     19432.6
    581480     19433.2
    581520     19435.2
    581560     19435.9
    581600     19438.8
    581640     19438.3
    581680     19440.7
    581720     19441.9
    581760     19442.1
    581800     19444.5
    581840     19445.4
    581880     19447.8
    581920     19447.4
    581960     19449.8
    582000       19451
    582040     19452.1
    582080     19453.1
    582120     19453.3
    582160     19456.2
    582200     19457.8
    582240     19459.3
    582280       19460
    582320       19462
    582360     19462.7
    582400     19465.6
    582440     19465.1
    582480     19467.5
    582520     19468.6
    582560     19468.8
    582600     19471.3
    582640     19472.2
    582680     19474.6
    582720     19474.1
    582760     19476.5
    582800     19477.8
    582840     19478.9
    582880     19479.9
    582920     19480.1
    582960       19483
    583000     19484.6
    583040       19486
    583080     19486.7
    583120     19488.8
    583160     19489.4
    583200     19492.3
    583240     19491.8
    583280     19494.3
    583320     19495.4
    583360     19495.7
    583400     19498.1
    583440       19499
    583480     19501.4
    583520     19500.9
    583560     19503.3
    583600     19504.6
    583640     19505.7
    583680     19506.6
    583720     19506.9
    583760     19509.8
    583800     19511.4
    583840     19512.9
    583880     19513.5
    583920     19515.5
    583960     19516.2
    584000     19519.1
    584040     19518.7
    584080     19521.1
    584120     19522.1
    584160     19522.5
    584200       19525
    584240     19525.8
    584280     19528.3
    584320     19527.7
    584360     19530.1
    584400     19531.4
    584440     19532.5
    584480     19533.4
    584520     19533.7
    584560     19536.6
    584600     19538.2
    584640     19539.6
    584680     19540.3
    584720     19542.3
    584760       19543
    584800     19545.9
    584840     19545.5
    584880     19547.9
    584920     19548.9
    584960     19549.3
    585000     19551.7
    585040     19552.6
    585080     19555.1
    585120     19554.6
    585160       19557
    585200     19558.2
    585240     19559.3
    585280     19560.3
    585320     19560.5
    585360     19563.5
    585400       19565
    585440     19566.5
    585480     19567.2
    585520     19569.2
    585560     19569.8
    585600     19572.7
    585640     19572.3
    585680     19574.7
    585720     19575.8
    585760     19576.1
    585800     19578.6
    585840     19579.5
    585880     19581.9
    585920     19581.4
    585960     19583.9
    586000     19585.1
    586040     19586.2
    586080     19587.1
    586120     19587.4
    586160     19590.3
    586200     19591.9
    586240     19593.4
    586280     19594.1
    586320       19596
    586360     19596.6
    586400     19599.6
    586440     19599.2
    586480     19601.6
    586520     19602.7
    586560       19603
    586600     19605.5
    586640     19606.3
    586680     19608.7
    586720     19608.3
    586760     19610.7
    586800       19612
    586840     19613.1
    586880       19614
    586920     19614.3
    586960     19617.2
    587000     19618.8
    587040     19620.3
    587080     19620.9
    587120     19622.9
    587160     19623.5
    587200     19626.5
    587240     19626.1
    587280     19628.5
    587320     19629.6
    587360     19629.9
    587400     19632.4
    587440     19633.2
    587480     19635.7
    587520     19635.2
    587560     19637.6
    587600     19638.9
    587640       19640
    587680     19640.9
    587720     19641.2
    587760     19644.2
    587800     19645.7
    587840     19647.2
    587880     19647.9
    587920     19649.9
    587960     19650.5
    588000     19653.5
    588040     19653.1
    588080     19655.4
    588120     19656.6
    588160     19656.8
    588200     19659.4
    588240     19660.1
    588280     19662.7
    588320     19662.1
    588360     19664.6
    588400     19665.8
    588440       19667
    588480     19667.8
    588520     19668.2
    588560     19671.1
    588600     19672.7
    588640     19674.2
    588680     19674.8
    588720     19676.8
    588760     19677.5
    588800     19680.4
    588840       19680
    588880     19682.4
    588920     19683.6
    588960     19683.8
    589000     19686.3
    589040     19687.1
    589080     19689.6
    589120     19689.1
    589160     19691.6
    589200     19692.8
    589240     19693.9
    589280     19694.8
    589320     19695.1
    589360       19698
    589400     19699.7
    589440     19701.1
    589480     19701.7
    589520     19703.7
    589560     19704.4
    589600     19707.4
    589640     19706.9
    589680     19709.4
    589720     19710.5
    589760     19710.7
    589800     19713.3
    589840       19714
    589880     19716.5
    589920       19716
    589960     19718.5
    590000     19719.7
    590040     19720.9
    590080     19721.7
    590120       19722
    590160       19725
    590200     19726.6
    590240     19728.1
    590280     19728.7
    590320     19730.7
    590360     19731.3
    590400     19734.4
    590440     19733.9
    590480     19736.3
    590520     19737.4
    590560     19737.6
    590600     19740.2
    590640       19741
    590680     19743.5
    590720     19742.9
    590760     19745.4
    590800     19746.7
    590840     19747.8
    590880     19748.6
    590920       19749
    590960       19752
    591000     19753.6
    591040     19755.1
    591080     19755.7
    591120     19757.7
    591160     19758.3
    591200     19761.3
    591240     19760.9
    591280     19763.3
    591320     19764.4
    591360     19764.6
    591400     19767.2
    591440       19768
    591480     19770.4
    591520     19769.8
    591560     19772.4
    591600     19773.6
    591640     19774.8
    591680     19775.6
    591720       19776
    591760     19778.9
    591800     19780.5
    591840       19782
    591880     19782.6
    591920     19784.7
    591960     19785.3
    592000     19788.4
    592040     19787.9
    592080     19790.2
    592120     19791.4
    592160     19791.6
    592200     19794.1
    592240       19795
    592280     19797.4
    592320     19796.9
    592360     19799.4
    592400     19800.6
    592440     19801.8
    592480     19802.7
    592520     19802.9
    592560       19806
    592600     19807.5
    592640     19809.1
    592680     19809.7
    592720     19811.7
    592760     19812.4
    592800     19815.3
    592840     19814.9
    592880     19817.3
    592920     19818.5
    592960     19818.6
    593000     19821.1
    593040       19822
    593080     19824.4
    593120     19823.9
    593160     19826.4
    593200     19827.7
    593240     19828.8
    593280     19829.7
    593320     19829.9
    593360       19833
    593400     19834.5
    593440     19836.1
    593480     19836.7
    593520     19838.7
    593560     19839.3
    593600     19842.4
    593640     19841.9
    593680     19844.3
    593720     19845.5
    593760     19845.6
    593800     19848.2
    593840       19849
    593880     19851.4
    593920     19850.9
    593960     19853.4
    594000     19854.6
    594040     19855.8
    594080     19856.7
    594120     19856.9
    594160       19860
    594200     19861.5
    594240     19863.1
    594280     19863.7
    594320     19865.7
    594360     19866.3
    594400     19869.3
    594440     19868.9
    594480     19871.3
    594520     19872.5
    594560     19872.6
    594600     19875.2
    594640     19876.1
    594680     19878.4
    594720     19877.9
    594760     19880.3
    594800     19881.6
    594840     19882.8
    594880     19883.7
    594920     19883.8
    594960       19887
    595000     19888.5
    595040     19890.1
    595080     19890.7
    595120     19892.7
    595160     19893.3
    595200     19896.3
    595240     19895.9
    595280     19898.3
    595320     19899.5
    595360     19899.6
    595400     19902.1
    595440       19903
    595480     19905.3
    595520     19904.8
    595560     19907.3
    595600     19908.6
    595640     19909.7
    595680     19910.7
    595720     19910.8
    595760     19913.9
    595800     19915.4
    595840       19917
    595880     19917.7
    595920     19919.7
    595960     19920.3
    596000     19923.3
    596040     19922.9
    596080     19925.3
    596120     19926.5
    596160     19926.6
    596200     19929.1
    596240       19930
    596280     19932.2
    596320     19931.8
    596360     19934.2
    596400     19935.6
    596440     19936.6
    596480     19937.7
    596520     19937.7
    596560     19940.9
    596600     19942.3
    596640       19944
    596680     19944.7
    596720     19946.7
    596760     19947.3
    596800     19950.3
    596840     19949.9
    596880     19952.2
    596920     19953.5
    596960     19953.5
    597000     19956.1
    597040       19957
    597080     19959.2
    597120     19958.8
    597160     19961.3
    597200     19962.6
    597240     19963.6
    597280     19964.7
    597320     19964.8
    597360     19967.9
    597400     19969.3
    597440     19971.1
    597480     19971.7
    597520     19973.7
    597560     19974.3
    597600     19977.3
    597640     19976.9
    597680     19979.3
    597720     19980.5
    597760     19980.5
    597800     19983.2
    597840     19984.1
    597880     19986.2
    597920     19985.8
    597960     19988.3
    598000     19989.6
    598040     19990.6
    598080     19991.7
    598120     19991.8
    598160     19994.9
    598200     19996.3
    598240       19998
    598280     19998.7
    598320     20000.7
    598360     20001.4
    598400     20004.3
    598440     20003.9
    598480     20006.3
    598520     20007.5
    598560     20007.5
    598600     20010.2
    598640     20011.1
    598680     20013.2
    598720     20012.9
    598760     20015.4
    598800     20016.7
    598840     20017.7
    598880     20018.8
    598920     20018.8
    598960     20021.9
    599000     20023.3
    599040     20025.1
    599080     20025.7
    599120     20027.8
    599160     20028.4
    599200     20031.4
    599240     20030.9
    599280     20033.3
    599320     20034.6
    599360     20034.5
    599400     20037.2
    599440     20038.2
    599480     20040.3
    599520     20039.9
    599560     20042.4
    599600     20043.7
    599640     20044.7
    599680     20045.8
    599720     20045.8
    599760     20048.9
    599800     20050.4
    599840     20052.1
    599880     20052.7
    599920     20054.8
    599960     20055.5
    600000     20058.5
    600040       20058
    600080     20060.3
    600120     20061.6
    600160     20061.6
    600200     20064.3
    600240     20065.2
    600280     20067.3
    600320       20067
    600360     20069.4
    600400     20070.7
    600440     20071.7
    600480     20072.8
    600520     20072.8
    600560       20076
    600600     20077.4
    600640     20079.1
    600680     20079.8
    600720     20081.9
    600760     20082.5
    600800     20085.5
    600840     20084.9
    600880     20087.4
    600920     20088.5
    600960     20088.6
    601000     20091.3
    601040     20092.2
    601080     20094.3
    601120       20094
    601160     20096.5
    601200     20097.7
    601240     20098.7
    601280     20099.8
    601320     20099.9
    601360       20103
    601400     20104.4
    601440     20106.1
    601480     20106.9
    601520     20108.9
    601560     20109.6
    601600     20112.5
    601640       20112
    601680     20114.4
    601720     20115.5
    601760     20115.6
    601800     20118.3
    601840     20119.2
    601880     20121.3
    601920       20121
    601960     20123.5
    602000     20124.8
    602040     20125.7
    602080     20126.9
    602120     20126.9
    602160       20130
    602200     20131.4
    602240     20133.2
    602280     20133.8
    602320     20135.9
    602360     20136.6
    602400     20139.5
    602440       20139
    602480     20141.4
    602520     20142.6
    602560     20142.6
    602600     20145.4
    602640     20146.2
    602680     20148.3
    602720     20148.1
    602760     20150.5
    602800     20151.7
    602840     20152.7
    602880     20153.9
    602920     20153.9
    602960       20157
    603000     20158.5
    603040     20160.2
    603080     20160.9
    603120     20162.8
    603160     20163.6
    603200     20166.5
    603240       20166
    603280     20168.4
    603320     20169.6
    603360     20169.6
    603400     20172.3
    603440     20173.2
    603480     20175.3
    603520     20175.1
    603560     20177.4
    603600     20178.7
    603640     20179.7
    603680     20180.9
    603720     20180.9
    603760       20184
    603800     20185.4
    603840     20187.2
    603880     20187.8
    603920     20189.8
    603960     20190.6
    604000     20193.5
    604040       20193
    604080     20195.3
    604120     20196.6
    604160     20196.6
    604200     20199.3
    604240     20200.2
    604280     20202.3
    604320       20202
    604360     20204.4
    604400     20205.7
    604440     20206.7
    604480     20207.9
    604520     20207.8
    604560     20210.9
    604600     20212.5
    604640     20214.2
    604680     20214.8
    604720     20216.8
    604760     20217.6
    604800     20220.5
    604840     20219.9
    604880     20222.3
    604920     20223.5
    604960     20223.5
    605000     20226.2
    605040     20227.1
    605080     20229.2
    605120     20228.9
    605160     20231.3
    605200     20232.6
    605240     20233.6
    605280     20234.8
    605320     20234.8
    605360     20237.8
    605400     20239.4
    605440     20241.1
    605480     20241.8
    605520     20243.7
    605560     20244.5
    605600     20247.4
    605640     20246.9
    605680     20249.2
    605720     20250.5
    605760     20250.4
    605800     20253.2
    605840       20254
    605880     20256.1
    605920     20255.9
    605960     20258.3
    606000     20259.5
    606040     20260.5
    606080     20261.7
    606120     20261.7
    606160     20264.7
    606200     20266.4
    606240     20268.1
    606280     20268.7
    606320     20270.6
    606360     20271.4
    606400     20274.4
    606440     20273.8
    606480     20276.1
    606520     20277.4
    606560     20277.3
    606600     20280.1
    606640     20280.9
    606680     20283.1
    606720     20282.9
    606760     20285.3
    606800     20286.5
    606840     20287.5
    606880     20288.8
    606920     20288.6
    606960     20291.7
    607000     20293.4
    607040       20295
    607080     20295.7
    607120     20297.6
    607160     20298.4
    607200     20301.3
    607240     20300.8
    607280     20303.1
    607320     20304.4
    607360     20304.3
    607400     20307.1
    607440     20307.9
    607480       20310
    607520     20309.8
    607560     20312.2
    607600     20313.4
    607640     20314.5
    607680     20315.7
    607720     20315.6
    607760     20318.7
    607800     20320.3
    607840       20322
    607880     20322.5
    607920     20324.6
    607960     20325.4
    608000     20328.3
    608040     20327.7
    608080     20330.1
    608120     20331.4
    608160     20331.1
    608200       20334
    608240     20334.8
    608280       20337
    608320     20336.7
    608360     20339.2
    608400     20340.3
    608440     20341.4
    608480     20342.7
    608520     20342.5
    608560     20345.6
    608600     20347.2
    608640     20348.9
    608680     20349.4
    608720     20351.5
    608760     20352.2
    608800     20355.3
    608840     20354.6
    608880     20356.9
    608920     20358.2
    608960       20358
    609000     20360.9
    609040     20361.7
    609080     20363.8
    609120     20363.6
    609160     20366.1
    609200     20367.1
    609240     20368.2
    609280     20369.5
    609320     20369.3
    609360     20372.5
    609400     20374.1
    609440     20375.7
    609480     20376.3
    609520     20378.4
    609560     20379.1
    609600     20382.1
    609640     20381.4
    609680     20383.8
    609720       20385
    609760     20384.9
    609800     20387.8
    609840     20388.5
    609880     20390.7
    609920     20390.4
    609960     20392.9
    610000     20393.9
    610040     20395.1
    610080     20396.4
    610120     20396.2
    610160     20399.3
    610200       20401
    610240     20402.6
    610280     20403.1
    610320     20405.2
    610360     20405.9
    610400       20409
    610440     20408.3
    610480     20410.6
    610520     20411.9
    610560     20411.8
    610600     20414.6
    610640     20415.4
    610680     20417.5
    610720     20417.3
    610760     20419.8
    610800     20420.8
    610840       20422
    610880     20423.3
    610920     20423.1
    610960     20426.2
    611000     20427.8
    611040     20429.4
    611080     20430.1
    611120     20432.1
    611160     20432.8
    611200     20435.9
    611240     20435.2
    611280     20437.5
    611320     20438.8
    611360     20438.7
    611400     20441.6
    611440     20442.3
    611480     20444.5
    611520     20444.2
    611560     20446.7
    611600     20447.7
    611640     20448.9
    611680     20450.2
    611720       20450
    611760     20453.1
    611800     20454.8
    611840     20456.3
    611880       20457
    611920     20458.9
    611960     20459.7
    612000     20462.8
    612040     20462.1
    612080     20464.4
    612120     20465.7
    612160     20465.6
    612200     20468.4
    612240     20469.3
    612280     20471.5
    612320     20471.1
    612360     20473.6
    612400     20474.5
    612440     20475.9
    612480     20477.1
    612520       20477
    612560       20480
    612600     20481.7
    612640     20483.3
    612680     20483.9
    612720     20485.9
    612760     20486.6
    612800     20489.7
    612840     20489.1
    612880     20491.4
    612920     20492.6
    612960     20492.5
    613000     20495.3
    613040     20496.2
    613080     20498.4
    613120       20498
    613160     20500.5
    613200     20501.4
    613240     20502.8
    613280     20504.1
    613320     20503.9
    613360     20506.9
    613400     20508.6
    613440     20510.2
    613480     20510.8
    613520     20512.9
    613560     20513.5
    613600     20516.6
    613640       20516
    613680     20518.4
    613720     20519.5
    613760     20519.4
    613800     20522.3
    613840       20523
    613880     20525.3
    613920     20524.9
    613960     20527.5
    614000     20528.3
    614040     20529.7
    614080     20530.9
    614120     20530.8
    614160     20533.8
    614200     20535.5
    614240     20537.1
    614280     20537.7
    614320     20539.8
    614360     20540.4
    614400     20543.5
    614440     20542.8
    614480     20545.3
    614520     20546.4
    614560     20546.3
    614600     20549.2
    614640       20550
    614680     20552.2
    614720     20551.8
    614760     20554.4
    614800     20555.1
    614840     20556.6
    614880     20557.8
    614920     20557.6
    614960     20560.7
    615000     20562.3
    615040       20564
    615080     20564.6
    615120     20566.6
    615160     20567.4
    615200     20570.3
    615240     20569.7
    615280     20572.2
    615320     20573.3
    615360     20573.2
    615400       20576
    615440     20576.8
    615480       20579
    615520     20578.7
    615560     20581.2
    615600     20581.9
    615640     20583.4
    615680     20584.7
    615720     20584.4
    615760     20587.5
    615800     20589.1
    615840     20590.8
    615880     20591.4
    615920     20593.5
    615960     20594.2
    616000     20597.2
    616040     20596.5
    616080       20599
    616120       20600
    616160       20600
    616200     20602.8
    616240     20603.6
    616280     20605.8
    616320     20605.5
    616360       20608
    616400     20608.7
    616440     20610.3
    616480     20611.5
    616520     20611.3
    616560     20614.3
    616600       20616
    616640     20617.6
    616680     20618.2
    616720     20620.3
    616760       20621
    616800     20623.9
    616840     20623.3
    616880     20625.8
    616920     20626.8
    616960     20626.8
    617000     20629.7
    617040     20630.4
    617080     20632.7
    617120     20632.3
    617160     20634.8
    617200     20635.5
    617240     20637.1
    617280     20638.3
    617320     20638.1
    617360     20641.1
    617400     20642.8
    617440     20644.5
    617480     20645.1
    617520     20647.1
    617560     20647.8
    617600     20650.8
    617640     20650.1
    617680     20652.6
    617720     20653.6
    617760     20653.7
    617800     20656.5
    617840     20657.2
    617880     20659.5
    617920     20659.1
    617960     20661.6
    618000     20662.3
    618040     20663.9
    618080     20665.2
    618120     20664.9
    618160     20667.9
    618200     20669.6
    618240     20671.3
    618280     20671.9
    618320     20673.9
    618360     20674.7
    618400     20677.6
    618440     20676.9
    618480     20679.4
    618520     20680.4
    618560     20680.5
    618600     20683.3
    618640       20684
    618680     20686.3
    618720     20685.9
    618760     20688.4
    618800     20689.1
    618840     20690.7
    618880       20692
    618920     20691.7
    618960     20694.7
    619000     20696.5
    619040     20698.1
    619080     20698.7
    619120     20700.7
    619160     20701.5
    619200     20704.5
    619240     20703.7
    619280     20706.2
    619320     20707.2
    619360     20707.3
    619400     20710.1
    619440     20710.7
    619480     20713.1
    619520     20712.7
    619560     20715.3
    619600       20716
    619640     20717.6
    619680     20718.8
    619720     20718.5
    619760     20721.6
    619800     20723.3
    619840     20724.9
    619880     20725.4
    619920     20727.6
    619960     20728.2
    620000     20731.3
    620040     20730.5
    620080     20733.1
    620120       20734
    620160     20734.1
    620200       20737
    620240     20737.5
    620280     20739.9
    620320     20739.5
    620360     20742.1
    620400     20742.8
    620440     20744.4
    620480     20745.5
    620520     20745.4
    620560     20748.4
    620600     20750.1
    620640     20751.8
    620680     20752.2
    620720     20754.4
    620760       20755
    620800     20758.2
    620840     20757.4
    620880       20760
    620920     20760.9
    620960       20761
    621000     20763.8
    621040     20764.4
    621080     20766.7
    621120     20766.4
    621160       20769
    621200     20769.7
    621240     20771.2
    621280     20772.4
    621320     20772.2
    621360     20775.4
    621400       20777
    621440     20778.7
    621480     20779.2
    621520     20781.2
    621560     20781.9
    621600     20785.1
    621640     20784.3
    621680     20786.9
    621720     20787.7
    621760     20787.9
    621800     20790.7
    621840     20791.3
    621880     20793.6
    621920     20793.3
    621960     20795.9
    622000     20796.6
    622040     20798.1
    622080     20799.3
    622120     20799.1
    622160     20802.2
    622200     20803.9
    622240     20805.6
    622280       20806
    622320     20808.1
    622360     20808.7
    622400     20811.9
    622440     20811.1
    622480     20813.8
    622520     20814.6
    622560     20814.7
    622600     20817.5
    622640     20818.1
    622680     20820.5
    622720     20820.1
    622760     20822.7
    622800     20823.4
    622840       20825
    622880     20826.1
    622920     20825.9
    622960     20829.1
    623000     20830.7
    623040     20832.4
    623080     20832.9
    623120       20835
    623160     20835.6
    623200     20838.8
    623240       20838
    623280     20840.7
    623320     20841.4
    623360     20841.6
    623400     20844.4
    623440     20845.1
    623480     20847.4
    623520       20847
    623560     20849.6
    623600     20850.4
    623640     20851.9
    623680       20853
    623720     20852.9
    623760       20856
    623800     20857.8
    623840     20859.3
    623880     20859.8
    623920       20862
    623960     20862.5
    624000     20865.7
    624040     20864.9
    624080     20867.6
    624120     20868.3
    624160     20868.5
    624200     20871.4
    624240     20871.9
    624280     20874.3
    624320     20873.9
    624360     20876.6
    624400     20877.3
    624440     20878.8
    624480     20879.9
    624520     20879.7
    624560     20882.9
    624600     20884.7
    624640     20886.2
    624680     20886.7
    624720     20888.9
    624760     20889.4
    624800     20892.6
    624840     20891.8
    624880     20894.5
    624920     20895.2
    624960     20895.3
    625000     20898.2
    625040     20898.8
    625080     20901.2
    625120     20900.7
    625160     20903.4
    625200     20904.1
    625240     20905.6
    625280     20906.8
    625320     20906.6
    625360     20909.7
    625400     20911.4
    625440     20913.1
    625480     20913.5
    625520     20915.7
    625560     20916.2
    625600     20919.3
    625640     20918.5
    625680     20921.3
    625720       20922
    625760     20922.2
    625800       20925
    625840     20925.7
    625880       20928
    625920     20927.4
    625960     20930.2
    626000       20931
    626040     20932.4
    626080     20933.7
    626120     20933.4
    626160     20936.6
    626200     20938.3
    626240     20939.9
    626280     20940.3
    626320     20942.5
    626360     20943.1
    626400     20946.1
    626440     20945.4
    626480     20948.2
    626520     20948.9
    626560       20949
    626600     20951.9
    626640     20952.6
    626680     20954.9
    626720     20954.3
    626760     20957.1
    626800     20957.9
    626840     20959.4
    626880     20960.5
    626920     20960.3
    626960     20963.5
    627000     20965.3
    627040     20966.8
    627080     20967.2
    627120     20969.4
    627160     20969.9
    627200     20973.1
    627240     20972.2
    627280     20975.1
    627320     20975.8
    627360     20975.9
    627400     20978.8
    627440     20979.6
    627480     20981.8
    627520     20981.2
    627560     20984.1
    627600     20984.8
    627640     20986.3
    627680     20987.4
    627720     20987.3
    627760     20990.4
    627800     20992.2
    627840     20993.7
    627880     20994.2
    627920     20996.4
    627960     20996.8
    628000       21000
    628040     20999.2
    628080       21002
    628120     21002.8
    628160     21002.9
    628200     21005.8
    628240     21006.6
    628280     21008.7
    628320     21008.1
    628360       21011
    628400     21011.7
    628440     21013.3
    628480     21014.3
    628520     21014.2
    628560     21017.3
    628600     21019.1
    628640     21020.5
    628680     21021.1
    628720     21023.3
    628760     21023.7
    628800     21026.9
    628840     21026.1
    628880       21029
    628920     21029.7
    628960     21029.8
    629000     21032.7
    629040     21033.4
    629080     21035.6
    629120     21035.1
    629160       21038
    629200     21038.7
    629240     21040.2
    629280     21041.3
    629320     21041.1
    629360     21044.3
    629400     21046.1
    629440     21047.5
    629480     21048.1
    629520     21050.2
    629560     21050.7
    629600     21053.9
    629640       21053
    629680       21056
    629720     21056.6
    629760     21056.8
    629800     21059.7
    629840     21060.3
    629880     21062.6
    629920     21062.1
    629960     21064.9
    630000     21065.7
    630040     21067.2
    630080     21068.3
    630120     21068.1
    630160     21071.2
    630200     21073.1
    630240     21074.6
    630280     21075.1
    630320     21077.3
    630360     21077.7
    630400     21080.9
    630440       21080
    630480       21083
    630520     21083.6
    630560     21083.8
    630600     21086.6
    630640     21087.3
    630680     21089.6
    630720     21089.1
    630760     21091.9
    630800     21092.6
    630840     21094.1
    630880     21095.3
    630920     21095.2
    630960     21098.2
    631000       21100
    631040     21101.5
    631080     21102.1
    631120     21104.2
    631160     21104.6
    631200     21107.9
    631240     21107.1
    631280       21110
    631320     21110.5
    631360     21110.8
    631400     21113.6
    631440     21114.3
    631480     21116.7
    631520     21116.1
    631560     21118.9
    631600     21119.7
    631640     21121.1
    631680     21122.3
    631720     21122.2
    631760     21125.3
    631800       21127
    631840     21128.6
    631880     21129.2
    631920     21131.3
    631960     21131.7
    632000     21134.9
    632040     21134.1
    632080     21137.1
    632120     21137.6
    632160     21137.9
    632200     21140.7
    632240     21141.4
    632280     21143.7
    632320     21143.1
    632360     21145.9
    632400     21146.7
    632440     21148.2
    632480     21149.3
    632520     21149.2
    632560     21152.4
    632600     21154.1
    632640     21155.7
    632680     21156.3
    632720     21158.4
    632760     21158.7
    632800       21162
    632840     21161.2
    632880     21164.2
    632920     21164.6
    632960     21164.9
    633000     21167.7
    633040     21168.5
    633080     21170.8
    633120     21170.2
    633160     21173.1
    633200     21173.8
    633240     21175.3
    633280     21176.4
    633320     21176.3
    633360     21179.4
    633400     21181.1
    633440     21182.8
    633480     21183.4
    633520     21185.3
    633560     21185.7
    633600     21189.1
    633640     21188.2
    633680     21191.2
    633720     21191.6
    633760       21192
    633800     21194.8
    633840     21195.5
    633880     21197.8
    633920     21197.3
    633960     21200.1
    634000     21200.8
    634040     21202.3
    634080     21203.4
    634120     21203.4
    634160     21206.5
    634200     21208.1
    634240     21209.9
    634280     21210.4
    634320     21212.3
    634360     21212.7
    634400       21216
    634440     21215.3
    634480     21218.2
    634520     21218.6
    634560       21219
    634600     21221.8
    634640     21222.5
    634680     21224.9
    634720     21224.3
    634760     21227.2
    634800     21227.8
    634840     21229.3
    634880     21230.4
    634920     21230.4
    634960     21233.5
    635000     21235.3
    635040     21236.9
    635080     21237.4
    635120     21239.4
    635160     21239.8
    635200     21243.1
    635240     21242.3
    635280     21245.3
    635320     21245.6
    635360       21246
    635400     21248.8
    635440     21249.6
    635480     21251.9
    635520     21251.3
    635560     21254.2
    635600     21254.9
    635640     21256.4
    635680     21257.5
    635720     21257.4
    635760     21260.6
    635800     21262.3
    635840       21264
    635880     21264.5
    635920     21266.5
    635960     21266.8
    636000     21270.2
    636040     21269.3
    636080     21272.3
    636120     21272.7
    636160     21273.1
    636200     21275.9
    636240     21276.7
    636280     21278.9
    636320     21278.4
    636360     21281.3
    636400     21281.9
    636440     21283.4
    636480     21284.5
    636520     21284.5
    636560     21287.6
    636600     21289.4
    636640     21291.1
    636680     21291.5
    636720     21293.5
    636760     21293.8
    636800     21297.3
    636840     21296.3
    636880     21299.3
    636920     21299.7
    636960     21300.1
    637000     21302.9
    637040     21303.7
    637080     21306.1
    637120     21305.5
    637160     21308.3
    637200       21309
    637240     21310.4
    637280     21311.5
    637320     21311.5
    637360     21314.7
    637400     21316.4
    637440     21318.1
    637480     21318.6
    637520     21320.5
    637560     21320.9
    637600     21324.3
    637640     21323.3
    637680     21326.4
    637720     21326.7
    637760     21327.1
    637800       21330
    637840     21330.7
    637880     21333.1
    637920     21332.5
    637960     21335.4
    638000       21336
    638040     21337.4
    638080     21338.5
    638120     21338.6
    638160     21341.8
    638200     21343.5
    638240     21345.1
    638280     21345.6
    638320     21347.6
    638360     21347.9
    638400     21351.4
    638440     21350.3
    638480     21353.4
    638520     21353.8
    638560     21354.1
    638600       21357
    638640     21357.7
    638680     21360.2
    638720     21359.5
    638760     21362.4
    638800       21363
    638840     21364.4
    638880     21365.5
    638920     21365.6
    638960     21368.8
    639000     21370.4
    639040     21372.1
    639080     21372.7
    639120     21374.7
    639160       21375
    639200     21378.4
    639240     21377.3
    639280     21380.4
    639320     21380.8
    639360     21381.2
    639400       21384
    639440     21384.8
    639480     21387.2
    639520     21386.6
    639560     21389.5
    639600     21390.1
    639640     21391.5
    639680     21392.6
    639720     21392.7
    639760     21395.9
    639800     21397.5
    639840     21399.1
    639880     21399.7
    639920     21401.7
    639960       21402
    640000     21405.5
    640040     21404.4
    640080     21407.5
    640120     21407.9
    640160     21408.2
    640200     21411.1
    640240     21411.9
    640280     21414.3
    640320     21413.6
    640360     21416.5
    640400     21417.2
    640440     21418.6
    640480     21419.8
    640520     21419.8
    640560     21422.9
    640600     21424.6
    640640     21426.2
    640680     21426.8
    640720     21428.9
    640760     21429.1
    640800     21432.6
    640840     21431.5
    640880     21434.5
    640920       21435
    640960     21435.4
    641000     21438.2
    641040       21439
    641080     21441.4
    641120     21440.7
    641160     21443.6
    641200     21444.3
    641240     21445.7
    641280     21446.8
    641320       21447
    641360       21450
    641400     21451.7
    641440     21453.3
    641480     21453.9
    641520     21455.9
    641560     21456.2
    641600     21459.7
    641640     21458.6
    641680     21461.6
    641720     21462.1
    641760     21462.4
    641800     21465.3
    641840     21466.1
    641880     21468.4
    641920     21467.8
    641960     21470.8
    642000     21471.3
    642040     21472.8
    642080     21473.9
    642120       21474
    642160     21477.1
    642200     21478.8
    642240     21480.4
    642280       21481
    642320       21483
    642360     21483.3
    642400     21486.8
    642440     21485.6
    642480     21488.8
    642520     21489.2
    642560     21489.6
    642600     21492.4
    642640     21493.2
    642680     21495.5
    642720     21494.9
    642760     21497.9
    642800     21498.4
    642840     21499.8
    642880     21500.9
    642920     21501.1
    642960     21504.2
    643000     21505.9
    643040     21507.5
    643080     21508.1
    643120     21510.2
    643160     21510.4
    643200     21513.9
    643240     21512.7
    643280     21515.9
    643320     21516.3
    643360     21516.6
    643400     21519.6
    643440     21520.3
    643480     21522.6
    643520     21522.1
    643560     21524.9
    643600     21525.5
    643640     21526.9
    643680       21528
    643720     21528.2
    643760     21531.2
    643800     21532.9
    643840     21534.6
    643880     21535.2
    643920     21537.3
    643960     21537.4
    644000       21541
    644040     21539.8
    644080       21543
    644120     21543.4
    644160     21543.7
    644200     21546.7
    644240     21547.4
    644280     21549.7
    644320     21549.2
    644360       21552
    644400     21552.6
    644440       21554
    644480     21555.1
    644520     21555.4
    644560     21558.4
    644600     21560.1
    644640     21561.7
    644680     21562.3
    644720     21564.4
    644760     21564.6
    644800     21568.1
    644840     21566.9
    644880     21570.2
    644920     21570.5
    644960     21570.8
    645000     21573.8
    645040     21574.6
    645080     21576.8
    645120     21576.3
    645160     21579.1
    645200     21579.7
    645240     21581.1
    645280     21582.3
    645320     21582.5
    645360     21585.5
    645400     21587.2
    645440     21588.9
    645480     21589.5
    645520     21591.5
    645560     21591.8
    645600     21595.2
    645640       21594
    645680     21597.3
    645720     21597.7
    645760     21597.9
    645800     21600.9
    645840     21601.7
    645880     21603.9
    645920     21603.4
    645960     21606.3
    646000     21606.8
    646040     21608.2
    646080     21609.4
    646120     21609.6
    646160     21612.6
    646200     21614.3
    646240       21616
    646280     21616.7
    646320     21618.6
    646360     21618.9
    646400     21622.4
    646440     21621.1
    646480     21624.4
    646520     21624.8
    646560     21624.9
    646600       21628
    646640     21628.8
    646680       21631
    646720     21630.5
    646760     21633.3
    646800     21633.9
    646840     21635.3
    646880     21636.4
    646920     21636.6
    646960     21639.6
    647000     21641.4
    647040       21643
    647080     21643.7
    647120     21645.6
    647160       21646
    647200     21649.4
    647240     21648.2
    647280     21651.5
    647320     21651.8
    647360     21651.9
    647400       21655
    647440     21655.8
    647480     21658.1
    647520     21657.5
    647560     21660.4
    647600       21661
    647640     21662.2
    647680     21663.5
    647720     21663.7
    647760     21666.7
    647800     21668.4
    647840     21670.1
    647880     21670.8
    647920     21672.7
    647960     21673.1
    648000     21676.4
    648040     21675.3
    648080     21678.5
    648120     21678.9
    648160       21679
    648200     21682.1
    648240     21682.8
    648280     21685.1
    648320     21684.6
    648360     21687.5
    648400       21688
    648440     21689.3
    648480     21690.6
    648520     21690.7
    648560     21693.7
    648600     21695.5
    648640     21697.1
    648680     21697.8
    648720     21699.9
    648760     21700.2
    648800     21703.6
    648840     21702.4
    648880     21705.6
    648920       21706
    648960     21706.1
    649000     21709.1
    649040       21710
    649080     21712.2
    649120     21711.7
    649160     21714.5
    649200       21715
    649240     21716.4
    649280     21717.7
    649320     21717.8
    649360     21720.8
    649400     21722.6
    649440     21724.2
    649480       21725
    649520       21727
    649560     21727.3
    649600     21730.6
    649640     21729.5
    649680     21732.8
    649720     21733.1
    649760     21733.2
    649800     21736.2
    649840     21737.1
    649880     21739.4
    649920     21738.8
    649960     21741.7
    650000     21742.2
    650040     21743.6
    650080     21744.8
    650120     21744.9
    650160     21747.9
    650200     21749.7
    650240     21751.4
    650280     21752.2
    650320     21754.1
    650360     21754.5
    650400     21757.7
    650440     21756.6
    650480     21759.9
    650520     21760.2
    650560     21760.3
    650600     21763.4
    650640     21764.2
    650680     21766.6
    650720     21765.9
    650760     21768.8
    650800     21769.4
    650840     21770.8
    650880       21772
    650920     21772.1
    650960       21775
    651000     21776.9
    651040     21778.6
    651080     21779.4
    651120     21781.2
    651160     21781.6
    651200     21784.9
    651240     21783.7
    651280     21787.1
    651320     21787.4
    651360     21787.5
    651400     21790.5
    651440     21791.3
    651480     21793.6
    651520     21793.1
    651560     21795.9
    651600     21796.5
    651640     21797.9
    651680     21799.2
    651720     21799.2
    651760     21802.2
    651800     21804.1
    651840     21805.7
    651880     21806.5
    651920     21808.3
    651960     21808.8
    652000     21812.1
    652040     21810.9
    652080     21814.2
    652120     21814.5
    652160     21814.6
    652200     21817.7
    652240     21818.4
    652280     21820.8
    652320     21820.3
    652360     21823.1
    652400     21823.6
    652440       21825
    652480     21826.4
    652520     21826.3
    652560     21829.4
    652600     21831.2
    652640     21832.8
    652680     21833.6
    652720     21835.5
    652760       21836
    652800     21839.2
    652840       21838
    652880     21841.4
    652920     21841.7
    652960     21841.8
    653000     21844.9
    653040     21845.5
    653080       21848
    653120     21847.4
    653160     21850.2
    653200     21850.8
    653240     21852.1
    653280     21853.5
    653320     21853.6
    653360     21856.5
    653400     21858.4
    653440     21859.9
    653480     21860.8
    653520     21862.6
    653560     21863.1
    653600     21866.3
    653640     21865.1
    653680     21868.5
    653720     21868.8
    653760     21868.9
    653800     21872.1
    653840     21872.7
    653880     21875.1
    653920     21874.5
    653960     21877.4
    654000       21878
    654040     21879.3
    654080     21880.7
    654120     21880.7
    654160     21883.7
    654200     21885.5
    654240     21887.1
    654280       21888
    654320     21889.8
    654360     21890.3
    654400     21893.5
    654440     21892.3
    654480     21895.6
    654520       21896
    654560     21896.1
    654600     21899.2
    654640     21899.9
    654680     21902.3
    654720     21901.7
    654760     21904.6
    654800     21905.1
    654840     21906.5
    654880     21907.8
    654920     21907.9
    654960     21910.9
    655000     21912.7
    655040     21914.2
    655080     21915.1
    655120       21917
    655160     21917.5
    655200     21920.7
    655240     21919.5
    655280     21922.8
    655320     21923.2
    655360     21923.3
    655400     21926.4
    655440     21927.1
    655480     21929.5
    655520     21928.9
    655560     21931.7
    655600     21932.3
    655640     21933.7
    655680       21935
    655720     21935.1
    655760       21938
    655800     21939.9
    655840     21941.3
    655880     21942.3
    655920     21944.2
    655960     21944.7
    656000     21947.8
    656040     21946.7
    656080       21950
    656120     21950.4
    656160     21950.5
    656200     21953.6
    656240     21954.3
    656280     21956.7
    656320     21956.2
    656360       21959
    656400     21959.4
    656440     21960.8
    656480     21962.1
    656520     21962.3
    656560     21965.2
    656600     21967.1
    656640     21968.5
    656680     21969.4
    656720     21971.4
    656760     21971.8
    656800     21975.1
    656840     21973.9
    656880     21977.2
    656920     21977.6
    656960     21977.7
    657000     21980.8
    657040     21981.5
    657080     21983.9
    657120     21983.4
    657160     21986.2
    657200     21986.6
    657240       21988
    657280     21989.3
    657320     21989.5
    657360     21992.4
    657400     21994.3
    657440     21995.7
    657480     21996.7
    657520     21998.6
    657560       21999
    657600     22002.4
    657640       22001
    657680     22004.5
    657720     22004.8
    657760     22004.9
    657800       22008
    657840     22008.7
    657880     22011.1
    657920     22010.6
    657960     22013.4
    658000     22013.8
    658040     22015.2
    658080     22016.5
    658120     22016.7
    658160     22019.6
    658200     22021.4
    658240     22022.9
    658280     22023.9
    658320     22025.8
    658360     22026.2
    658400     22029.6
    658440     22028.3
    658480     22031.7
    658520       22032
    658560     22032.1
    658600     22035.1
    658640     22035.9
    658680     22038.3
    658720     22037.7
    658760     22040.6
    658800       22041
    658840     22042.4
    658880     22043.6
    658920     22043.8
    658960     22046.8
    659000     22048.6
    659040       22050
    659080       22051
    659120     22052.9
    659160     22053.3
    659200     22056.7
    659240     22055.4
    659280     22058.8
    659320     22059.2
    659360     22059.2
    659400     22062.3
    659440     22063.1
    659480     22065.4
    659520     22064.8
    659560     22067.7
    659600     22068.1
    659640     22069.5
    659680     22070.7
    659720     22070.9
    659760       22074
    659800     22075.7
    659840     22077.1
    659880     22078.1
    659920       22080
    659960     22080.4
    660000     22083.9
    660040     22082.5
    660080     22085.9
    660120     22086.3
    660160     22086.4
    660200     22089.4
    660240     22090.2
    660280     22092.6
    660320     22091.9
    660360     22094.8
    660400     22095.3
    660440     22096.7
    660480     22097.8
    660520       22098
    660560     22101.2
    660600     22102.9
    660640     22104.3
    660680     22105.2
    660720     22107.2
    660760     22107.6
    660800       22111
    660840     22109.6
    660880     22113.1
    660920     22113.5
    660960     22113.5
    661000     22116.6
    661040     22117.4
    661080     22119.8
    661120       22119
    661160       22122
    661200     22122.5
    661240     22123.8
    661280       22125
    661320     22125.2
    661360     22128.3
    661400       22130
    661440     22131.5
    661480     22132.4
    661520     22134.4
    661560     22134.7
    661600     22138.1
    661640     22136.8
    661680     22140.3
    661720     22140.6
    661760     22140.6
    661800     22143.7
    661840     22144.5
    661880     22146.9
    661920     22146.2
    661960     22149.2
    662000     22149.6
    662040       22151
    662080     22152.1
    662120     22152.3
    662160     22155.4
    662200     22157.1
    662240     22158.5
    662280     22159.5
    662320     22161.5
    662360     22161.8
    662400     22165.2
    662440     22163.9
    662480     22167.4
    662520     22167.8
    662560     22167.7
    662600     22170.8
    662640     22171.6
    662680       22174
    662720     22173.3
    662760     22176.3
    662800     22176.7
    662840     22178.1
    662880     22179.2
    662920     22179.4
    662960     22182.5
    663000     22184.2
    663040     22185.7
    663080     22186.6
    663120     22188.7
    663160       22189
    663200     22192.4
    663240       22191
    663280     22194.5
    663320     22194.9
    663360     22194.8
    663400     22197.9
    663440     22198.7
    663480     22201.1
    663520     22200.5
    663560     22203.5
    663600     22203.9
    663640     22205.3
    663680     22206.3
    663720     22206.4
    663760     22209.6
    663800     22211.3
    663840     22212.7
    663880     22213.7
    663920     22215.8
    663960     22216.1
    664000     22219.6
    664040     22218.2
    664080     22221.5
    664120       22222
    664160     22221.9
    664200       22225
    664240     22225.8
    664280     22228.2
    664320     22227.5
    664360     22230.6
    664400       22231
    664440     22232.4
    664480     22233.5
    664520     22233.6
    664560     22236.7
    664600     22238.4
    664640     22239.9
    664680     22240.9
    664720     22242.9
    664760     22243.2
    664800     22246.6
    664840     22245.2
    664880     22248.7
    664920     22249.1
    664960     22248.9
    665000     22252.2
    665040     22252.9
    665080     22255.4
    665120     22254.6
    665160     22257.6
    665200     22258.1
    665240     22259.5
    665280     22260.6
    665320     22260.7
    665360     22263.8
    665400     22265.7
    665440     22267.1
    665480       22268
    665520       22270
    665560     22270.4
    665600     22273.8
    665640     22272.4
    665680     22275.8
    665720     22276.3
    665760       22276
    665800     22279.3
    665840       22280
    665880     22282.5
    665920     22281.8
    665960     22284.8
    666000     22285.2
    666040     22286.8
    666080     22287.8
    666120     22287.8
    666160     22290.9
    666200     22292.8
    666240     22294.2
    666280     22295.2
    666320     22297.1
    666360     22297.6
    666400     22300.9
    666440     22299.5
    666480     22302.9
    666520     22303.5
    666560     22303.2
    666600     22306.4
    666640     22307.2
    666680     22309.7
    666720     22308.9
    666760       22312
    666800     22312.4
    666840       22314
    666880       22315
    666920       22315
    666960     22318.1
    667000     22319.9
    667040     22321.4
    667080     22322.4
    667120     22324.3
    667160     22324.7
    667200     22328.2
    667240     22326.8
    667280     22330.2
    667320     22330.6
    667360     22330.4
    667400     22333.7
    667440     22334.5
    667480     22336.9
    667520     22336.2
    667560     22339.2
    667600     22339.7
    667640     22341.2
    667680     22342.3
    667720     22342.2
    667760     22345.3
    667800     22347.1
    667840     22348.6
    667880     22349.6
    667920     22351.6
    667960     22351.9
    668000     22355.4
    668040       22354
    668080     22357.4
    668120     22357.9
    668160     22357.6
    668200     22360.9
    668240     22361.7
    668280     22364.1
    668320     22363.4
    668360     22366.5
    668400     22366.9
    668440     22368.5
    668480     22369.6
    668520     22369.5
    668560     22372.5
    668600     22374.4
    668640     22375.8
    668680       22377
    668720     22378.9
    668760     22379.1
    668800     22382.7
    668840     22381.1
    668880     22384.6
    668920     22385.1
    668960     22384.8
    669000     22388.1
    669040     22388.9
    669080     22391.3
    669120     22390.6
    669160     22393.7
    669200     22394.1
    669240     22395.7
    669280     22396.8
    669320     22396.7
    669360     22399.8
    669400     22401.6
    669440     22403.1
    669480     22404.2
    669520     22406.1
    669560     22406.4
    669600       22410
    669640     22408.4
    669680     22411.9
    669720     22412.3
    669760       22412
    669800     22415.4
    669840     22416.1
    669880     22418.5
    669920     22417.8
    669960     22420.9
    670000     22421.4
    670040     22422.9
    670080       22424
    670120     22423.9
    670160       22427
    670200     22428.8
    670240     22430.2
    670280     22431.4
    670320     22433.3
    670360     22433.6
    670400     22437.2
    670440     22435.5
    670480     22439.1
    670520     22439.5
    670560     22439.2
    670600     22442.6
    670640     22443.3
    670680     22445.7
    670720       22445
    670760     22448.1
    670800     22448.5
    670840     22450.1
    670880     22451.2
    670920     22451.1
    670960     22454.1
    671000     22456.1
    671040     22457.5
    671080     22458.6
    671120     22460.5
    671160     22460.8
    671200     22464.4
    671240     22462.7
    671280     22466.3
    671320     22466.7
    671360     22466.4
    671400     22469.8
    671440     22470.5
    671480     22472.9
    671520     22472.2
    671560     22475.3
    671600     22475.7
    671640     22477.3
    671680     22478.4
    671720     22478.3
    671760     22481.3
    671800     22483.2
    671840     22484.6
    671880     22485.8
    671920     22487.7
    671960       22488
    672000     22491.6
    672040     22489.9
    672080     22493.5
    672120     22493.9
    672160     22493.6
    672200       22497
    672240     22497.6
    672280     22500.1
    672320     22499.4
    672360     22502.5
    672400     22502.8
    672440     22504.5
    672480     22505.5
    672520     22505.5
    672560     22508.4
    672600     22510.4
    672640     22511.9
    672680       22513
    672720     22514.9
    672760     22515.2
    672800     22518.7
    672840       22517
    672880     22520.6
    672920     22520.9
    672960     22520.8
    673000     22524.1
    673040     22524.8
    673080     22527.2
    673120     22526.5
    673160     22529.7
    673200     22530.1
    673240     22531.6
    673280     22532.7
    673320     22532.6
    673360     22535.6
    673400     22537.5
    673440       22539
    673480     22540.2
    673520       22542
    673560     22542.4
    673600     22545.9
    673640     22544.2
    673680     22547.9
    673720     22548.2
    673760     22547.9
    673800     22551.3
    673840       22552
    673880     22554.4
    673920     22553.7
    673960       22557
    674000     22557.2
    674040     22558.8
    674080     22559.8
    674120     22559.8
    674160     22562.8
    674200     22564.7
    674240     22566.2
    674280     22567.4
    674320     22569.2
    674360     22569.6
    674400     22573.2
    674440     22571.4
    674480     22575.1
    674520     22575.4
    674560     22575.2
    674600     22578.5
    674640     22579.2
    674680     22581.8
    674720       22581
    674760     22584.2
    674800     22584.4
    674840     22586.1
    674880     22587.1
    674920     22587.1
    674960     22590.1
    675000       22592
    675040     22593.5
    675080     22594.6
    675120     22596.5
    675160     22596.9
    675200     22600.5
    675240     22598.6
    675280     22602.3
    675320     22602.6
    675360     22602.5
    675400     22605.7
    675440     22606.4
    675480       22609
    675520     22608.3
    675560     22611.5
    675600     22611.7
    675640     22613.3
    675680     22614.5
    675720     22614.3
    675760     22617.4
    675800     22619.2
    675840     22620.8
    675880     22621.9
    675920     22623.7
    675960     22624.1
    676000     22627.7
    676040     22625.9
    676080     22629.6
    676120     22629.9
    676160     22629.7
    676200       22633
    676240     22633.7
    676280     22636.3
    676320     22635.5
    676360     22638.8
    676400       22639
    676440     22640.5
    676480     22641.7
    676520     22641.6
    676560     22644.6
    676600     22646.4
    676640     22648.1
    676680     22649.2
    676720     22650.9
    676760     22651.4
    676800     22654.9
    676840       22653
    676880     22656.8
    676920     22657.2
    676960     22656.9
    677000     22660.2
    677040     22660.9
    677080     22663.5
    677120     22662.7
    677160       22666
    677200     22666.2
    677240     22667.7
    677280     22668.9
    677320     22668.9
    677360     22671.8
    677400     22673.6
    677440     22675.3
    677480     22676.5
    677520     22678.2
    677560     22678.6
    677600     22682.2
    677640     22680.2
    677680       22684
    677720     22684.4
    677760     22684.1
    677800     22687.4
    677840     22688.1
    677880     22690.7
    677920     22689.9
    677960     22693.2
    678000     22693.5
    678040       22695
    678080     22696.2
    678120     22696.1
    678160       22699
    678200     22700.9
    678240     22702.5
    678280     22703.6
    678320     22705.4
    678360     22705.9
    678400     22709.5
    678440     22707.4
    678480     22711.2
    678520     22711.6
    678560     22711.4
    678600     22714.6
    678640     22715.3
    678680       22718
    678720     22717.1
    678760     22720.4
    678800     22720.6
    678840       22722
    678880     22723.4
    678920     22723.3
    678960     22726.2
    679000       22728
    679040     22729.7
    679080     22730.8
    679120     22732.6
    679160       22733
    679200     22736.7
    679240     22734.7
    679280     22738.5
    679320     22738.8
    679360     22738.6
    679400     22741.9
    679440     22742.6
    679480     22745.2
    679520     22744.3
    679560     22747.6
    679600     22747.9
    679640     22749.3
    679680     22750.5
    679720     22750.4
    679760     22753.4
    679800     22755.2
    679840     22756.8
    679880       22758
    679920     22759.8
    679960     22760.2
    680000     22763.9
    680040     22761.8
    680080     22765.6
    680120       22766
    680160     22765.8
    680200     22769.1
    680240     22769.8
    680280     22772.4
    680320     22771.5
    680360     22774.8
    680400     22775.1
    680440     22776.4
    680480     22777.7
    680520     22777.6
    680560     22780.5
    680600     22782.4
    680640     22784.1
    680680     22785.1
    680720     22786.9
    680760     22787.4
    680800     22791.1
    680840       22789
    680880     22792.7
    680920     22793.2
    680960     22792.9
    681000     22796.3
    681040     22796.9
    681080     22799.6
    681120     22798.7
    681160     22801.9
    681200     22802.3
    681240     22803.6
    681280     22804.8
    681320     22804.8
    681360     22807.7
    681400     22809.7
    681440     22811.3
    681480     22812.4
    681520     22814.1
    681560     22814.6
    681600     22818.3
    681640     22816.2
    681680     22819.9
    681720     22820.4
    681760     22820.1
    681800     22823.5
    681840       22824
    681880     22826.8
    681920     22825.8
    681960     22829.1
    682000     22829.5
    682040     22830.8
    682080       22832
    682120       22832
    682160       22835
    682200     22836.9
    682240     22838.5
    682280     22839.6
    682320     22841.2
    682360     22841.7
    682400     22845.5
    682440     22843.3
    682480     22847.1
    682520     22847.6
    682560     22847.3
    682600     22850.6
    682640     22851.2
    682680       22854
    682720       22853
    682760     22856.3
    682800     22856.6
    682840       22858
    682880     22859.1
    682920     22859.2
    682960     22862.1
    683000       22864
    683040     22865.6
    683080     22866.8
    683120     22868.4
    683160     22868.9
    683200     22872.6
    683240     22870.5
    683280     22874.3
    683320     22874.9
    683360     22874.4
    683400     22877.8
    683440     22878.5
    683480     22881.1
    683520     22880.2
    683560     22883.5
    683600     22883.8
    683640     22885.1
    683680     22886.3
    683720     22886.4
    683760     22889.3
    683800     22891.2
    683840     22892.8
    683880     22893.9
    683920     22895.6
    683960     22896.1
    684000     22899.8
    684040     22897.7
    684080     22901.5
    684120       22902
    684160     22901.6
    684200       22905
    684240     22905.7
    684280     22908.3
    684320     22907.4
    684360     22910.8
    684400       22911
    684440     22912.4
    684480     22913.6
    684520     22913.7
    684560     22916.5
    684600     22918.4
    684640     22920.2
    684680     22921.2
    684720     22922.8
    684760     22923.3
    684800     22927.1
    684840       22925
    684880     22928.7
    684920     22929.2
    684960     22928.8
    685000     22932.1
    685040       22933
    685080     22935.6
    685120     22934.6
    685160       22938
    685200     22938.3
    685240     22939.6
    685280     22940.8
    685320     22940.9
    685360     22943.8
    685400     22945.7
    685440     22947.4
    685480     22948.4
    685520       22950
    685560     22950.5
    685600     22954.4
    685640     22952.3
    685680       22956
    685720     22956.4
    685760     22956.1
    685800     22959.4
    685840     22960.2
    685880     22962.9
    685920     22961.8
    685960     22965.3
    686000     22965.4
    686040     22966.8
    686080       22968
    686120     22968.2
    686160       22971
    686200       22973
    686240     22974.6
    686280     22975.6
    686320     22977.3
    686360     22977.6
    686400     22981.7
    686440     22979.5
    686480     22983.3
    686520     22983.6
    686560     22983.3
    686600     22986.7
    686640     22987.4
    686680     22990.1
    686720       22989
    686760     22992.5
    686800     22992.6
    686840     22993.9
    686880     22995.2
    686920     22995.3
    686960     22998.2
    687000     23000.2
    687040     23001.8
    687080     23002.8
    687120     23004.5
    687160     23004.9
    687200       23009
    687240     23006.8
    687280     23010.5
    687320     23010.8
    687360     23010.4
    687400     23013.9
    687440     23014.6
    687480     23017.3
    687520     23016.2
    687560     23019.7
    687600     23019.8
    687640     23021.1
    687680     23022.3
    687720     23022.5
    687760     23025.4
    687800     23027.3
    687840     23028.9
    687880       23030
    687920     23031.7
    687960     23032.1
    688000     23036.2
    688040     23033.9
    688080     23037.7
    688120       23038
    688160     23037.6
    688200     23041.1
    688240     23041.8
    688280     23044.5
    688320     23043.5
    688360     23046.9
    688400       23047
    688440     23048.3
    688480     23049.6
    688520     23049.7
    688560     23052.6
    688600     23054.6
    688640     23056.1
    688680     23057.2
    688720     23058.9
    688760     23059.3
    688800     23063.4
    688840     23060.9
    688880     23064.8
    688920     23065.1
    688960     23064.7
    689000     23068.2
    689040     23068.9
    689080     23071.7
    689120     23070.6
    689160     23074.1
    689200     23074.2
    689240     23075.4
    689280     23076.7
    689320     23076.7
    689360     23079.9
    689400     23081.7
    689440     23083.2
    689480     23084.3
    689520       23086
    689560     23086.4
    689600     23090.6
    689640     23088.1
    689680     23091.8
    689720     23092.3
    689760     23091.9
    689800     23095.3
    689840       23096
    689880     23098.8
    689920     23097.7
    689960     23101.2
    690000     23101.3
    690040     23102.5
    690080     23103.9
    690120     23103.9
    690160     23107.1
    690200     23108.8
    690240     23110.4
    690280     23111.4
    690320     23113.1
    690360     23113.5
    690400     23117.7
    690440     23115.2
    690480       23119
    690520     23119.3
    690560     23118.9
    690600     23122.4
    690640     23123.1
    690680     23125.9
    690720     23124.8
    690760     23128.3
    690800     23128.4
    690840     23129.6
    690880       23131
    690920     23130.9
    690960     23134.1
    691000     23135.9
    691040     23137.5
    691080     23138.4
    691120     23140.2
    691160     23140.6
    691200     23144.8
    691240     23142.2
    691280     23146.1
    691320     23146.4
    691360       23146
    691400     23149.5
    691440     23150.2
    691480       23153
    691520     23151.9
    691560     23155.5
    691600     23155.5
    691640     23156.7
    691680     23158.1
    691720       23158
    691760     23161.2
    691800       23163
    691840     23164.6
    691880     23165.5
    691920     23167.3
    691960     23167.6
    692000     23171.9
    692040     23169.3
    692080     23173.1
    692120     23173.4
    692160       23173
    692200     23176.6
    692240     23177.3
    692280     23180.1
    692320     23178.9
    692360     23182.6
    692400     23182.6
    692440     23183.7
    692480     23185.2
    692520     23185.1
    692560     23188.2
    692600       23190
    692640     23191.7
    692680     23192.7
    692720     23194.4
    692760     23194.6
    692800     23198.9
    692840     23196.4
    692880     23200.2
    692920     23200.4
    692960     23200.1
    693000     23203.8
    693040     23204.4
    693080     23207.1
    693120     23206.2
    693160     23209.7
    693200     23209.6
    693240     23210.8
    693280     23212.2
    693320     23212.2
    693360     23215.4
    693400     23217.1
    693440     23218.8
    693480     23219.8
    693520     23221.4
    693560     23221.7
    693600       23226
    693640     23223.5
    693680     23227.3
    693720     23227.5
    693760     23227.2
    693800     23230.9
    693840     23231.5
    693880     23234.1
    693920     23233.2
[truncated: 175,997 more chars]
