# Supplementary material for: Comment on 'Valid molecular dynamics simulations of human hemoglobin require a surprisingly large box size'
Source: eLife. 2019 Jun 20;8:e44718. doi: 10.7554/eLife.44718 (PMC6586461; doi:10.7554/eLife.44718)
Supplement: Figure 2—source data 1. — The zip archive contains a README file describing which source files correspond to the different panels. [file elife-44718-fig2-data1.zip › figure2/panel_B/150A/14/msd.xvg]

# This file was created Sat Mar  9 23:30:44 2019
# Created by:
#             :-) GROMACS - gmx msd, 2018.5-dev-20181129-d5972f7 (-:
# 
# Executable:   /usr/local/gromacs/2018/2018.4-impi2017-fftw337-gcc640-cuda91/bin/gmx
# Data prefix:  /usr/local/gromacs/2018/2018.4-impi2017-fftw337-gcc640-cuda91
# Working dir:  /home/vgapsys/project/hemoglobin/hemoglobin/Meuwly/150a-elife/eq4gpu
# Command line:
#   gmx msd -s /netmount/energy/vgapsys/hemoglobin/hemoglobin/raw/150a-elife/topol.tpr -f /netmount/energy/vgapsys/hemoglobin/hemoglobin/raw/150a-elife/eq4gpu/traj_comp.xtc -trestart 800 -n index.ndx -o msd.xvg
# gmx msd is part of G R O M A C S:
#
# Giant Rising Ordinary Mutants for A Clerical Setup
#
@    title "Mean Square Displacement"
@    xaxis  label "Time (ps)"
@    yaxis  label "MSD (nm\S2\N)"
@TYPE xy
# MSD gathered over 1e+06 ps with 1251 restarts
# Diffusion constants fitted from time 100000 to 900000 ps
# D[Water_&_OW] = 5.7068 (+/- 0.1052) (1e-5 cm^2/s)
         0           0
        40     1.35323
        80     2.71624
       120     4.08101
       160     5.44918
       200     6.81516
       240      8.1813
       280      9.5476
       320      10.913
       360     12.2771
       400     13.6423
       440     15.0078
       480     16.3714
       520     17.7369
       560     19.1004
       600     20.4652
       640     21.8267
       680     23.1882
       720     24.5464
       760     25.9075
       800     27.2687
       840     28.6296
       880     29.9905
       920     31.3465
       960     32.7052
      1000     34.0611
      1040     35.4173
      1080     36.7751
      1120     38.1315
      1160     39.4887
      1200     40.8484
      1240     42.2103
      1280      43.569
      1320     44.9299
      1360     46.2902
      1400     47.6503
      1440     49.0078
      1480     50.3651
      1520     51.7208
      1560     53.0796
      1600     54.4376
      1640     55.7935
      1680     57.1515
      1720     58.5044
      1760     59.8607
      1800     61.2141
      1840     62.5663
      1880      63.924
      1920     65.2806
      1960     66.6326
      2000     67.9904
      2040      69.353
      2080     70.7103
      2120      72.069
      2160     73.4301
      2200     74.7897
      2240      76.146
      2280     77.5016
      2320     78.8541
      2360     80.2113
      2400     81.5663
      2440     82.9197
      2480     84.2765
      2520     85.6268
      2560     86.9847
      2600     88.3385
      2640     89.6896
      2680     91.0492
      2720     92.4063
      2760     93.7554
      2800     95.1125
      2840      96.477
      2880      97.831
      2920     99.1891
      2960      100.55
      3000     101.911
      3040     103.267
      3080     104.625
      3120     105.977
      3160     107.334
      3200     108.692
      3240     110.045
      3280     111.401
      3320     112.749
      3360     114.107
      3400      115.46
      3440     116.808
      3480     118.167
      3520     119.522
      3560     120.869
      3600     122.226
      3640     123.593
      3680     124.947
      3720     126.306
      3760     127.667
      3800     129.031
      3840     130.388
      3880      131.75
      3920     133.103
      3960     134.457
      4000     135.814
      4040     137.167
      4080     138.524
      4120     139.873
      4160      141.23
      4200     142.585
      4240     143.932
      4280     145.291
      4320     146.648
      4360      147.99
      4400     149.344
      4440     150.714
      4480     152.068
      4520     153.426
      4560     154.788
      4600     156.154
      4640     157.515
      4680     158.879
      4720     160.231
      4760     161.585
      4800     162.943
      4840       164.3
      4880      165.66
      4920     167.009
      4960     168.367
      5000     169.722
      5040     171.067
      5080     172.425
      5120     173.781
      5160     175.118
      5200     176.471
      5240     177.842
      5280     179.194
      5320     180.554
      5360     181.915
      5400     183.281
      5440      184.64
      5480     186.007
      5520      187.36
      5560     188.714
      5600     190.074
      5640     191.431
      5680     192.792
      5720     194.141
      5760     195.502
      5800     196.856
      5840     198.199
      5880     199.556
      5920     200.912
      5960     202.243
      6000     203.596
      6040     204.967
      6080     206.318
      6120     207.679
      6160     209.041
      6200     210.406
      6240     211.764
      6280     213.133
      6320     214.486
      6360     215.837
      6400     217.197
      6440     218.551
      6480     219.912
      6520     221.261
      6560     222.624
      6600     223.979
      6640     225.322
      6680     226.679
      6720     228.035
      6760     229.366
      6800     230.718
      6840      232.09
      6880     233.442
      6920     234.803
      6960     236.166
      7000     237.536
      7040     238.892
      7080     240.262
      7120     241.612
      7160     242.967
      7200     244.331
      7240     245.683
      7280     247.042
      7320     248.389
      7360      249.75
      7400     251.107
      7440     252.448
      7480     253.804
      7520      255.16
      7560     256.489
      7600     257.841
      7640     259.214
      7680     260.564
      7720     261.922
      7760     263.285
      7800     264.652
      7840     266.007
      7880     267.375
      7920     268.722
      7960     270.076
      8000      271.44
      8040      272.79
      8080      274.15
      8120     275.495
      8160     276.861
      8200     278.219
      8240      279.56
      8280     280.914
      8320     282.266
      8360      283.59
      8400     284.942
      8440     286.315
      8480     287.662
      8520     289.019
      8560     290.384
      8600     291.753
      8640     293.106
      8680     294.477
      8720     295.824
      8760     297.176
      8800     298.543
      8840     299.893
      8880     301.253
      8920     302.598
      8960     303.968
      9000     305.331
      9040     306.674
      9080      308.03
      9120     309.386
      9160     310.709
      9200     312.064
      9240     313.438
      9280     314.783
      9320      316.14
      9360     317.502
      9400     318.871
      9440     320.224
      9480     321.597
      9520     322.946
      9560       324.3
      9600     325.668
      9640     327.017
      9680     328.377
      9720     329.723
      9760     331.095
      9800     332.462
      9840     333.808
      9880     335.165
      9920     336.521
      9960     337.843
     10000     339.198
     10040     340.574
     10080     341.917
     10120     343.275
     10160     344.639
     10200      346.01
     10240     347.362
     10280     348.737
     10320     350.085
     10360      351.44
     10400     352.809
     10440     354.154
     10480     355.516
     10520     356.862
     10560     358.237
     10600     359.604
     10640     360.947
     10680     362.304
     10720     363.659
     10760     364.979
     10800     366.335
     10840     367.714
     10880     369.057
     10920     370.414
     10960     371.777
     11000     373.147
     11040     374.495
     11080     375.869
     11120     377.216
     11160     378.575
     11200     379.946
     11240     381.287
     11280     382.649
     11320     383.995
     11360     385.373
     11400      386.74
     11440     388.082
     11480      389.44
     11520     390.796
     11560     392.115
     11600      393.47
     11640     394.851
     11680     396.192
     11720     397.549
     11760     398.912
     11800     400.284
     11840     401.633
     11880     403.009
     11920     404.352
     11960     405.709
     12000     407.077
     12040     408.415
     12080     409.775
     12120     411.118
     12160     412.496
     12200     413.862
     12240     415.204
     12280     416.565
     12320     417.922
     12360     419.238
     12400     420.592
     12440     421.977
     12480     423.319
     12520     424.676
     12560     426.038
     12600     427.409
     12640     428.758
     12680     430.136
     12720     431.475
     12760     432.829
     12800     434.199
     12840     435.541
     12880     436.902
     12920     438.243
     12960     439.622
     13000     440.989
     13040      442.33
     13080     443.689
     13120     445.045
     13160     446.355
     13200     447.707
     13240     449.096
     13280      450.44
     13320       451.8
     13360     453.163
     13400     454.532
     13440     455.878
     13480     457.256
     13520     458.595
     13560     459.951
     13600     461.324
     13640     462.668
     13680     464.031
     13720     465.371
     13760     466.751
     13800     468.117
     13840     469.458
     13880     470.817
     13920     472.174
     13960     473.484
     14000     474.835
     14040     476.228
     14080     477.572
     14120      478.93
     14160     480.294
     14200     481.662
     14240     483.009
     14280     484.387
     14320     485.726
     14360     487.083
     14400     488.456
     14440     489.801
     14480     491.164
     14520     492.502
     14560     493.882
     14600     495.247
     14640     496.588
     14680      497.95
     14720     499.306
     14760     500.611
     14800     501.961
     14840     503.353
     14880     504.692
     14920     506.049
     14960     507.411
     15000     508.781
     15040     510.127
     15080     511.506
     15120     512.842
     15160       514.2
     15200     515.576
     15240     516.918
     15280      518.28
     15320     519.617
     15360     520.998
     15400     522.365
     15440     523.708
     15480     525.073
     15520     526.427
     15560     527.731
     15600     529.081
     15640     530.474
     15680      531.81
     15720     533.168
     15760      534.53
     15800     535.898
     15840     537.243
     15880     538.621
     15920     539.958
     15960     541.316
     16000     542.693
     16040     544.037
     16080     545.402
     16120     546.739
     16160      548.12
     16200      549.49
     16240     550.834
     16280     552.198
     16320     553.554
     16360     554.859
     16400     556.212
     16440     557.608
     16480     558.944
     16520     560.302
     16560     561.664
     16600     563.032
     16640     564.374
     16680     565.749
     16720     567.084
     16760     568.441
     16800      569.82
     16840     571.158
     16880     572.523
     16920     573.857
     16960     575.236
     17000     576.604
     17040     577.945
     17080     579.306
     17120     580.662
     17160     581.963
     17200     583.316
     17240     584.715
     17280     586.052
     17320     587.409
     17360     588.772
     17400     590.143
     17440     591.484
     17480     592.858
     17520     594.188
     17560     595.544
     17600     596.924
     17640     598.264
     17680     599.629
     17720     600.962
     17760      602.34
     17800     603.709
     17840     605.053
     17880     606.415
     17920     607.773
     17960     609.075
     18000     610.429
     18040     611.835
     18080     613.174
     18120      614.53
     18160     615.896
     18200     617.269
     18240     618.608
     18280      619.98
     18320     621.308
     18360     622.665
     18400     624.045
     18440      625.39
     18480     626.754
     18520     628.088
     18560     629.467
     18600     630.837
     18640      632.18
     18680     633.544
     18720     634.904
     18760     636.205
     18800     637.555
     18840     638.961
     18880     640.296
     18920      641.65
     18960     643.014
     19000     644.385
     19040     645.723
     19080     647.097
     19120     648.425
     19160     649.781
     19200     651.161
     19240     652.506
     19280     653.872
     19320     655.205
     19360     656.583
     19400     657.951
     19440     659.293
     19480     660.656
     19520     662.015
     19560     663.315
     19600     664.666
     19640     666.072
     19680     667.408
     19720     668.761
     19760     670.127
     19800       671.5
     19840     672.836
     19880     674.211
     19920     675.538
     19960     676.895
     20000     678.279
     20040     679.625
     20080      680.99
     20120      682.32
     20160     683.699
     20200     685.069
     20240      686.41
     20280     687.777
     20320     689.138
     20360     690.437
     20400     691.789
     20440     693.198
     20480     694.536
     20520     695.888
     20560     697.255
     20600     698.625
     20640     699.959
     20680     701.333
     20720     702.656
     20760     704.011
     20800     705.396
     20840     706.744
     20880     708.111
     20920     709.441
     20960     710.824
     21000     712.194
     21040     713.534
     21080       714.9
     21120     716.262
     21160     717.559
     21200     718.911
     21240      720.32
     21280     721.656
     21320     723.008
     21360     724.373
     21400     725.744
     21440     727.078
     21480     728.452
     21520     729.779
     21560     731.135
     21600     732.524
     21640      733.88
     21680     735.245
     21720     736.573
     21760     737.955
     21800     739.327
     21840     740.669
     21880     742.036
     21920     743.399
     21960     744.692
     22000     746.044
     22040     747.454
     22080      748.79
     22120     750.145
     22160     751.513
     22200     752.884
     22240      754.22
     22280     755.595
     22320     756.919
     22360     758.279
     22400     759.669
     22440     761.028
     22480     762.394
     22520     763.723
     22560     765.107
     22600     766.479
     22640     767.821
     22680      769.19
     22720     770.556
     22760     771.848
     22800     773.201
     22840     774.617
     22880     775.954
     22920     777.308
     22960     778.677
     23000     780.051
     23040     781.386
     23080      782.76
     23120     784.083
     23160     785.445
     23200     786.838
     23240     788.192
     23280     789.559
     23320     790.886
     23360     792.272
     23400     793.645
     23440     794.987
     23480     796.357
     23520      797.72
     23560     799.012
     23600     800.361
     23640     801.776
     23680     803.108
     23720     804.461
     23760     805.832
     23800     807.209
     23840     808.543
     23880     809.921
     23920     811.244
     23960     812.607
     24000     814.001
     24040     815.353
     24080     816.718
     24120     818.041
     24160     819.426
     24200     820.798
     24240     822.138
     24280     823.508
     24320     824.871
     24360     826.163
     24400     827.511
     24440     828.929
     24480     830.261
     24520     831.614
     24560     832.984
     24600     834.361
     24640     835.692
     24680     837.072
     24720     838.392
     24760     839.754
     24800     841.148
     24840       842.5
     24880     843.865
     24920     845.186
     24960     846.571
     25000     847.941
     25040     849.281
     25080     850.651
     25120     852.017
     25160     853.304
     25200     854.652
     25240     856.071
     25280     857.404
     25320     858.759
     25360      860.13
     25400     861.508
     25440     862.838
     25480     864.219
     25520     865.537
     25560     866.898
     25600      868.29
     25640     869.638
     25680         871
     25720     872.314
     25760     873.696
     25800     875.068
     25840     876.403
     25880     877.771
     25920     879.133
     25960     880.415
     26000     881.762
     26040     883.181
     26080     884.511
     26120     885.867
     26160      887.24
     26200     888.618
     26240     889.947
     26280     891.324
     26320     892.641
     26360         894
     26400     895.393
     26440     896.741
     26480       898.1
     26520     899.411
     26560       900.8
     26600     902.171
     26640     903.508
     26680     904.874
     26720     906.236
     26760      907.51
     26800     908.854
     26840      910.27
     26880     911.597
     26920     912.952
     26960     914.322
     27000       915.7
     27040     917.031
     27080      918.41
     27120     919.726
     27160     921.085
     27200     922.477
     27240     923.825
     27280     925.183
     27320     926.494
     27360     927.883
     27400     929.254
     27440     930.589
     27480     931.956
     27520     933.317
     27560      934.59
     27600     935.931
     27640     937.349
     27680     938.675
     27720     940.027
     27760     941.395
     27800     942.772
     27840     944.104
     27880     945.487
     27920     946.802
     27960     948.161
     28000     949.556
     28040     950.903
     28080     952.259
     28120     953.571
     28160     954.959
     28200      956.33
     28240      957.66
     28280     959.031
     28320     960.393
     28360     961.666
     28400     963.009
     28440     964.426
     28480      965.75
     28520       967.1
     28560     968.467
     28600     969.844
     28640      971.17
     28680     972.552
     28720     973.864
     28760     975.219
     28800     976.613
     28840     977.958
     28880     979.311
     28920      980.62
     28960     982.009
     29000     983.379
     29040     984.707
     29080      986.08
     29120     987.443
     29160     988.719
     29200     990.062
     29240     991.479
     29280     992.801
     29320      994.15
     29360     995.516
     29400     996.892
     29440      998.22
     29480     999.599
     29520     1000.91
     29560     1002.27
     29600     1003.66
     29640        1005
     29680     1006.36
     29720     1007.67
     29760     1009.06
     29800     1010.43
     29840     1011.76
     29880     1013.13
     29920     1014.49
     29960     1015.76
     30000     1017.11
     30040     1018.52
     30080     1019.84
     30120     1021.19
     30160     1022.55
     30200     1023.93
     30240     1025.25
     30280     1026.63
     30320     1027.94
     30360     1029.29
     30400     1030.69
     30440     1032.03
     30480     1033.38
     30520     1034.69
     30560     1036.08
     30600     1037.45
     30640     1038.78
     30680     1040.16
     30720     1041.52
     30760     1042.79
     30800     1044.13
     30840     1045.55
     30880     1046.87
     30920     1048.21
     30960     1049.57
     31000     1050.95
     31040     1052.27
     31080     1053.65
     31120     1054.96
     31160     1056.32
     31200     1057.71
     31240     1059.06
     31280     1060.41
     31320     1061.72
     31360     1063.11
     31400     1064.49
     31440     1065.81
     31480     1067.19
     31520     1068.55
     31560     1069.83
     31600     1071.17
     31640     1072.59
     31680     1073.91
     31720     1075.26
     31760     1076.62
     31800        1078
     31840     1079.32
     31880      1080.7
     31920     1082.02
     31960     1083.37
     32000     1084.77
     32040     1086.11
     32080     1087.46
     32120     1088.77
     32160     1090.17
     32200     1091.54
     32240     1092.87
     32280     1094.24
     32320      1095.6
     32360     1096.88
     32400     1098.22
     32440     1099.64
     32480     1100.95
     32520     1102.31
     32560     1103.67
     32600     1105.05
     32640     1106.38
     32680     1107.76
     32720     1109.07
     32760     1110.42
     32800     1111.82
     32840     1113.16
     32880     1114.51
     32920     1115.82
     32960     1117.21
     33000     1118.58
     33040     1119.91
     33080     1121.29
     33120     1122.65
     33160     1123.93
     33200     1125.27
     33240     1126.69
     33280     1128.01
     33320     1129.36
     33360     1130.73
     33400     1132.11
     33440     1133.43
     33480     1134.82
     33520     1136.12
     33560     1137.48
     33600     1138.88
     33640     1140.22
     33680     1141.58
     33720     1142.88
     33760     1144.28
     33800     1145.65
     33840     1146.96
     33880     1148.34
     33920     1149.71
     33960     1150.97
     34000     1152.31
     34040     1153.73
     34080     1155.06
     34120     1156.41
     34160     1157.77
     34200     1159.15
     34240     1160.47
     34280     1161.86
     34320     1163.16
     34360     1164.52
     34400     1165.92
     34440     1167.27
     34480     1168.62
     34520     1169.92
     34560     1171.32
     34600     1172.69
     34640        1174
     34680     1175.38
     34720     1176.74
     34760     1178.01
     34800     1179.35
     34840     1180.77
     34880     1182.09
     34920     1183.44
     34960      1184.8
     35000     1186.19
     35040      1187.5
     35080     1188.89
     35120     1190.19
     35160     1191.54
     35200     1192.95
     35240     1194.29
     35280     1195.65
     35320     1196.95
     35360     1198.35
     35400     1199.72
     35440     1201.04
     35480     1202.42
     35520     1203.78
     35560     1205.05
     35600     1206.38
     35640      1207.8
     35680     1209.12
     35720     1210.47
     35760     1211.83
     35800     1213.22
     35840     1214.53
     35880     1215.92
     35920     1217.21
     35960     1218.57
     36000     1219.98
     36040     1221.32
     36080     1222.69
     36120     1223.99
     36160     1225.38
     36200     1226.76
     36240     1228.07
     36280     1229.45
     36320     1230.82
     36360     1232.08
     36400     1233.42
     36440     1234.84
     36480     1236.15
     36520      1237.5
     36560     1238.87
     36600     1240.26
     36640     1241.57
     36680     1242.96
     36720     1244.25
     36760     1245.61
     36800     1247.02
     36840     1248.36
     36880     1249.73
     36920     1251.02
     36960     1252.42
     37000     1253.79
     37040     1255.11
     37080     1256.49
     37120     1257.86
     37160     1259.13
     37200     1260.46
     37240     1261.88
     37280      1263.2
     37320     1264.55
     37360     1265.92
     37400     1267.31
     37440     1268.62
     37480     1270.01
     37520     1271.31
     37560     1272.67
     37600     1274.08
     37640     1275.42
     37680     1276.78
     37720     1278.08
     37760     1279.47
     37800     1280.84
     37840     1282.16
     37880     1283.54
     37920     1284.92
     37960     1286.18
     38000     1287.51
     38040     1288.93
     38080     1290.24
     38120      1291.6
     38160     1292.97
     38200     1294.36
     38240     1295.67
     38280     1297.05
     38320     1298.35
     38360     1299.71
     38400     1301.11
     38440     1302.45
     38480     1303.81
     38520      1305.1
     38560      1306.5
     38600     1307.87
     38640     1309.19
     38680     1310.57
     38720     1311.94
     38760      1313.2
     38800     1314.53
     38840     1315.96
     38880     1317.27
     38920     1318.63
     38960     1319.99
     39000     1321.38
     39040     1322.69
     39080     1324.07
     39120     1325.37
     39160     1326.73
     39200     1328.13
     39240     1329.46
     39280     1330.82
     39320     1332.12
     39360     1333.51
     39400     1334.89
     39440      1336.2
     39480     1337.59
     39520     1338.96
     39560     1340.22
     39600     1341.55
     39640     1342.97
     39680     1344.28
     39720     1345.64
     39760        1347
     39800     1348.38
     39840     1349.69
     39880     1351.08
     39920     1352.37
     39960     1353.73
     40000     1355.14
     40040     1356.47
     40080     1357.83
     40120     1359.13
     40160     1360.52
     40200      1361.9
     40240     1363.21
     40280      1364.6
     40320     1365.98
     40360     1367.24
     40400     1368.56
     40440     1369.99
     40480      1371.3
     40520     1372.65
     40560     1374.02
     40600     1375.41
     40640     1376.71
     40680      1378.1
     40720      1379.4
     40760     1380.76
     40800     1382.17
     40840      1383.5
     40880     1384.85
     40920     1386.15
     40960     1387.55
     41000     1388.92
     41040     1390.23
     41080     1391.62
     41120        1393
     41160     1394.25
     41200     1395.58
     41240        1397
     41280     1398.31
     41320     1399.66
     41360     1401.03
     41400     1402.41
     41440     1403.72
     41480     1405.11
     41520     1406.41
     41560     1407.77
     41600     1409.17
     41640     1410.51
     41680     1411.87
     41720     1413.17
     41760     1414.57
     41800     1415.95
     41840     1417.27
     41880     1418.65
     41920     1420.03
     41960     1421.28
     42000     1422.61
     42040     1424.03
     42080     1425.34
     42120     1426.68
     42160     1428.05
     42200     1429.44
     42240     1430.75
     42280     1432.13
     42320     1433.43
     42360     1434.79
     42400     1436.19
     42440     1437.53
     42480     1438.89
     42520     1440.18
     42560     1441.58
     42600     1442.96
     42640     1444.28
     42680     1445.67
     42720     1447.05
     42760      1448.3
     42800     1449.62
     42840     1451.05
     42880     1452.35
     42920      1453.7
     42960     1455.07
     43000     1456.46
     43040     1457.77
     43080     1459.16
     43120     1460.46
     43160     1461.81
     43200     1463.22
     43240     1464.56
     43280     1465.92
     43320     1467.21
     43360     1468.62
     43400        1470
     43440     1471.31
     43480     1472.71
     43520     1474.09
     43560     1475.34
     43600     1476.66
     43640     1478.09
     43680     1479.39
     43720     1480.74
     43760     1482.11
     43800     1483.51
     43840     1484.82
     43880     1486.21
     43920     1487.51
     43960     1488.86
     44000     1490.27
     44040     1491.61
     44080     1492.96
     44120     1494.25
     44160     1495.66
     44200     1497.04
     44240     1498.36
     44280     1499.75
     44320     1501.13
     44360     1502.38
     44400     1503.71
     44440     1505.13
     44480     1506.44
     44520     1507.78
     44560     1509.15
     44600     1510.55
     44640     1511.86
     44680     1513.26
     44720     1514.56
     44760     1515.91
     44800     1517.32
     44840     1518.66
     44880     1520.02
     44920     1521.31
     44960     1522.72
     45000      1524.1
     45040     1525.42
     45080     1526.81
     45120     1528.19
     45160     1529.44
     45200     1530.76
     45240     1532.19
     45280     1533.49
     45320     1534.84
     45360     1536.21
     45400     1537.61
     45440     1538.92
     45480     1540.31
     45520     1541.61
     45560     1542.96
     45600     1544.37
     45640     1545.72
     45680     1547.08
     45720     1548.36
     45760     1549.77
     45800     1551.15
     45840     1552.47
     45880     1553.86
     45920     1555.24
     45960     1556.48
     46000      1557.8
     46040     1559.23
     46080     1560.53
     46120     1561.87
     46160     1563.24
     46200     1564.64
     46240     1565.95
     46280     1567.35
     46320     1568.65
     46360        1570
     46400     1571.41
     46440     1572.76
     46480     1574.12
     46520      1575.4
     46560     1576.81
     46600     1578.19
     46640      1579.5
     46680      1580.9
     46720     1582.27
     46760     1583.51
     46800     1584.84
     46840     1586.27
     46880     1587.56
     46920     1588.91
     46960     1590.28
     47000     1591.69
     47040        1593
     47080      1594.4
     47120     1595.69
     47160     1597.05
     47200     1598.46
     47240      1599.8
     47280     1601.16
     47320     1602.44
     47360     1603.85
     47400     1605.23
     47440     1606.54
     47480     1607.94
     47520     1609.32
     47560     1610.56
     47600     1611.89
     47640     1613.32
     47680     1614.62
     47720     1615.96
     47760     1617.33
     47800     1618.74
     47840     1620.05
     47880     1621.45
     47920     1622.75
     47960      1624.1
     48000     1625.51
     48040     1626.84
     48080      1628.2
     48120     1629.49
     48160      1630.9
     48200     1632.28
     48240     1633.59
     48280     1634.99
     48320     1636.36
     48360      1637.6
     48400     1638.93
     48440     1640.36
     48480     1641.65
     48520     1642.99
     48560     1644.37
     48600     1645.77
     48640     1647.08
     48680     1648.48
     48720     1649.78
     48760     1651.13
     48800     1652.54
     48840     1653.88
     48880     1655.23
     48920     1656.52
     48960     1657.93
     49000     1659.31
     49040     1660.62
     49080     1662.02
     49120      1663.4
     49160     1664.63
     49200     1665.96
     49240      1667.4
     49280     1668.69
     49320     1670.03
     49360     1671.41
     49400     1672.81
     49440     1674.12
     49480     1675.52
     49520     1676.82
     49560     1678.17
     49600     1679.59
     49640     1680.92
     49680     1682.28
     49720     1683.56
     49760     1684.98
     49800     1686.36
     49840     1687.67
     49880     1689.06
     49920     1690.44
     49960     1691.68
     50000     1693.01
     50040     1694.44
     50080     1695.73
     50120     1697.08
     50160     1698.45
     50200     1699.85
     50240     1701.17
     50280     1702.57
     50320     1703.86
     50360     1705.21
     50400     1706.63
     50440     1707.97
     50480     1709.33
     50520     1710.61
     50560     1712.02
     50600     1713.41
     50640     1714.72
     50680     1716.11
     50720     1717.49
     50760     1718.73
     50800     1720.05
     50840     1721.49
     50880     1722.79
     50920     1724.12
     50960     1725.49
     51000     1726.89
     51040     1728.21
     51080     1729.61
     51120      1730.9
     51160     1732.25
     51200     1733.67
     51240     1735.02
     51280     1736.38
     51320     1737.66
     51360     1739.07
     51400     1740.45
     51440     1741.76
     51480     1743.15
     51520     1744.53
     51560     1745.77
     51600      1747.1
     51640     1748.54
     51680     1749.83
     51720     1751.16
     51760     1752.54
     51800     1753.94
     51840     1755.25
     51880     1756.65
     51920     1757.94
     51960     1759.29
     52000     1760.71
     52040     1762.07
     52080     1763.42
     52120     1764.71
     52160     1766.12
     52200      1767.5
     52240      1768.8
     52280      1770.2
     52320     1771.58
     52360     1772.81
     52400     1774.14
     52440     1775.59
     52480     1776.87
     52520     1778.21
     52560     1779.58
     52600     1780.99
     52640      1782.3
     52680      1783.7
     52720     1784.99
     52760     1786.35
     52800     1787.77
     52840     1789.13
     52880      1790.5
     52920     1791.77
     52960     1793.19
     53000     1794.57
     53040     1795.88
     53080     1797.27
     53120     1798.66
     53160     1799.89
     53200     1801.22
     53240     1802.66
     53280     1803.95
     53320     1805.29
     53360     1806.66
     53400     1808.07
     53440     1809.37
     53480     1810.78
     53520     1812.07
     53560     1813.42
     53600     1814.85
     53640     1816.21
     53680     1817.57
     53720     1818.85
     53760     1820.27
     53800     1821.65
     53840     1822.96
     53880     1824.35
     53920     1825.74
     53960     1826.97
     54000      1828.3
     54040     1829.75
     54080     1831.03
     54120     1832.37
     54160     1833.74
     54200     1835.15
     54240     1836.45
     54280     1837.87
     54320     1839.15
     54360     1840.51
     54400     1841.93
     54440     1843.29
     54480     1844.66
     54520     1845.93
     54560     1847.35
     54600     1848.74
     54640     1850.05
     54680     1851.45
     54720     1852.84
     54760     1854.07
     54800      1855.4
     54840     1856.85
     54880     1858.13
     54920     1859.46
     54960     1860.83
     55000     1862.24
     55040     1863.55
     55080     1864.97
     55120     1866.25
     55160      1867.6
     55200     1869.03
     55240     1870.39
     55280     1871.75
     55320     1873.02
     55360     1874.45
     55400     1875.84
     55440     1877.15
     55480     1878.55
     55520     1879.93
     55560     1881.17
     55600      1882.5
     55640     1883.95
     55680     1885.23
     55720     1886.57
     55760     1887.95
     55800     1889.35
     55840     1890.66
     55880     1892.07
     55920     1893.35
     55960     1894.71
     56000     1896.13
     56040      1897.5
     56080     1898.86
     56120     1900.14
     56160     1901.57
     56200     1902.95
     56240     1904.25
     56280     1905.66
     56320     1907.04
     56360     1908.27
     56400      1909.6
     56440     1911.06
     56480     1912.34
     56520     1913.67
     56560     1915.05
     56600     1916.46
     56640     1917.76
     56680     1919.18
     56720     1920.46
     56760     1921.81
     56800     1923.24
     56840      1924.6
     56880     1925.96
     56920     1927.24
     56960     1928.66
     57000     1930.05
     57040     1931.35
     57080     1932.76
     57120     1934.14
     57160     1935.37
     57200     1936.69
     57240     1938.15
     57280     1939.43
     57320     1940.76
     57360     1942.14
     57400     1943.55
     57440     1944.85
     57480     1946.27
     57520     1947.55
     57560      1948.9
     57600     1950.33
     57640     1951.68
     57680     1953.04
     57720     1954.32
     57760     1955.75
     57800     1957.14
     57840     1958.44
     57880     1959.84
     57920     1961.23
     57960     1962.46
     58000     1963.78
     58040     1965.24
     58080     1966.51
     58120     1967.85
     58160     1969.22
     58200     1970.63
     58240     1971.93
     58280     1973.35
     58320     1974.63
     58360     1975.98
     58400     1977.41
     58440     1978.76
     58480     1980.13
     58520      1981.4
     58560     1982.83
     58600     1984.22
     58640     1985.52
     58680     1986.92
     58720      1988.3
     58760     1989.53
     58800     1990.85
     58840     1992.31
     58880     1993.58
     58920     1994.92
     58960      1996.3
     59000      1997.7
     59040     1999.01
     59080     2000.43
     59120     2001.72
     59160     2003.07
     59200     2004.49
     59240     2005.85
     59280     2007.22
     59320     2008.49
     59360     2009.93
     59400     2011.32
     59440     2012.62
     59480     2014.03
     59520      2015.4
     59560     2016.63
     59600     2017.95
     59640     2019.41
     59680     2020.68
     59720     2022.02
     59760     2023.39
     59800      2024.8
     59840      2026.1
     59880     2027.53
     59920      2028.8
     59960     2030.16
     60000     2031.58
     60040     2032.94
     60080      2034.3
     60120     2035.58
     60160     2037.02
     60200     2038.41
     60240     2039.71
     60280     2041.12
     60320      2042.5
     60360     2043.74
     60400     2045.06
     60440     2046.52
     60480      2047.8
     60520     2049.13
     60560     2050.51
     60600     2051.92
     60640     2053.22
     60680     2054.64
     60720     2055.92
     60760     2057.27
     60800      2058.7
     60840     2060.05
     60880     2061.42
     60920      2062.7
     60960     2064.14
     61000     2065.54
     61040     2066.83
     61080     2068.25
     61120     2069.63
     61160     2070.87
     61200     2072.19
     61240     2073.65
     61280     2074.93
     61320     2076.25
     61360     2077.63
     61400     2079.04
     61440     2080.34
     61480     2081.76
     61520     2083.05
     61560     2084.39
     61600     2085.82
     61640     2087.17
     61680     2088.54
     61720     2089.82
     61760     2091.26
     61800     2092.66
     61840     2093.95
     61880     2095.37
     61920     2096.75
     61960     2097.97
     62000      2099.3
     62040     2100.75
     62080     2102.02
     62120     2103.34
     62160     2104.72
     62200     2106.13
     62240     2107.42
     62280     2108.86
     62320     2110.13
     62360     2111.48
     62400     2112.91
     62440     2114.28
     62480     2115.65
     62520     2116.93
     62560     2118.37
     62600     2119.77
     62640     2121.07
     62680     2122.49
     62720     2123.87
     62760     2125.09
     62800     2126.41
     62840     2127.87
     62880     2129.13
     62920     2130.46
     62960     2131.84
     63000     2133.25
     63040     2134.54
     63080     2135.97
     63120     2137.25
     63160      2138.6
     63200     2140.02
     63240      2141.4
     63280     2142.77
     63320     2144.05
     63360     2145.49
     63400      2146.9
     63440     2148.19
     63480     2149.62
     63520     2150.99
     63560     2152.22
     63600     2153.54
     63640        2155
     63680     2156.27
     63720      2157.6
     63760     2158.98
     63800     2160.39
     63840     2161.68
     63880     2163.11
     63920     2164.39
     63960     2165.74
     64000     2167.16
     64040     2168.54
     64080     2169.92
     64120      2171.2
     64160     2172.64
     64200     2174.05
     64240     2175.34
     64280     2176.76
     64320     2178.14
     64360     2179.37
     64400      2180.7
     64440     2182.16
     64480     2183.42
     64520     2184.76
     64560     2186.14
     64600     2187.55
     64640     2188.84
     64680     2190.28
     64720     2191.55
     64760      2192.9
     64800     2194.34
     64840     2195.71
     64880     2197.09
     64920     2198.37
     64960     2199.82
     65000     2201.22
     65040     2202.52
     65080     2203.94
     65120     2205.32
     65160     2206.54
     65200     2207.87
     65240     2209.33
     65280     2210.59
     65320     2211.93
     65360     2213.31
     65400     2214.72
     65440     2216.01
     65480     2217.45
     65520     2218.72
     65560     2220.07
     65600     2221.51
     65640     2222.89
     65680     2224.26
     65720     2225.54
     65760     2226.98
     65800     2228.39
     65840     2229.68
     65880     2231.11
     65920     2232.49
     65960      2233.7
     66000     2235.03
     66040     2236.49
     66080     2237.75
     66120     2239.08
     66160     2240.45
     66200     2241.86
     66240     2243.15
     66280     2244.59
     66320     2245.86
     66360     2247.21
     66400     2248.65
     66440     2250.03
     66480      2251.4
     66520     2252.67
     66560     2254.12
     66600     2255.53
     66640     2256.82
     66680     2258.24
     66720     2259.62
     66760     2260.83
     66800     2262.16
     66840     2263.62
     66880     2264.88
     66920     2266.21
     66960     2267.58
     67000     2268.99
     67040     2270.28
     67080     2271.73
     67120     2272.99
     67160     2274.34
     67200     2275.78
     67240     2277.15
     67280     2278.52
     67320     2279.79
     67360     2281.23
     67400     2282.64
     67440     2283.93
     67480     2285.36
     67520     2286.73
     67560     2287.95
     67600     2289.27
     67640     2290.74
     67680        2292
     67720     2293.32
     67760      2294.7
     67800     2296.11
     67840      2297.4
     67880     2298.85
     67920     2300.11
     67960     2301.46
     68000      2302.9
     68040     2304.27
     68080     2305.63
     68120      2306.9
     68160     2308.35
     68200     2309.75
     68240     2311.03
     68280     2312.47
     68320     2313.85
     68360     2315.06
     68400     2316.39
     68440     2317.85
     68480     2319.12
     68520     2320.44
     68560     2321.83
     68600     2323.24
     68640     2324.52
     68680     2325.98
     68720     2327.23
     68760     2328.58
     68800     2330.02
     68840      2331.4
     68880     2332.77
     68920     2334.03
     68960     2335.48
     69000     2336.89
     69040     2338.17
     69080      2339.6
     69120     2340.98
     69160      2342.2
     69200     2343.53
     69240     2344.99
     69280     2346.25
     69320     2347.58
     69360     2348.96
     69400     2350.38
     69440     2351.66
     69480     2353.11
     69520     2354.37
     69560     2355.72
     69600     2357.16
     69640     2358.54
     69680     2359.91
     69720     2361.16
     69760     2362.61
     69800     2364.02
     69840     2365.31
     69880     2366.74
     69920     2368.12
     69960     2369.33
     70000     2370.66
     70040     2372.13
     70080     2373.38
     70120      2374.7
     70160     2376.09
     70200      2377.5
     70240     2378.78
     70280     2380.23
     70320     2381.48
     70360     2382.83
     70400     2384.28
     70440     2385.65
     70480     2387.02
     70520     2388.27
     70560     2389.73
     70600     2391.14
     70640     2392.42
     70680     2393.85
     70720     2395.23
     70760     2396.44
     70800     2397.76
     70840     2399.23
     70880     2400.48
     70920      2401.8
     70960     2403.18
     71000     2404.59
     71040     2405.87
     71080     2407.32
     71120     2408.57
     71160     2409.92
     71200     2411.37
     71240     2412.74
     71280     2414.11
     71320     2415.36
     71360     2416.83
     71400     2418.23
     71440     2419.51
     71480     2420.94
     71520     2422.32
     71560     2423.53
     71600     2424.86
     71640     2426.32
     71680     2427.57
     71720     2428.89
     71760     2430.27
     71800     2431.68
     71840     2432.96
     71880     2434.42
     71920     2435.66
     71960     2437.03
     72000     2438.47
     72040     2439.84
     72080     2441.22
     72120     2442.47
     72160     2443.93
     72200     2445.34
     72240     2446.62
     72280     2448.05
     72320     2449.43
     72360     2450.65
     72400     2451.98
     72440     2453.44
     72480      2454.7
     72520     2456.02
     72560      2457.4
     72600     2458.82
     72640     2460.09
     72680     2461.55
     72720      2462.8
     72760     2464.16
     72800      2465.6
     72840     2466.98
     72880     2468.35
     72920      2469.6
     72960     2471.06
     73000     2472.47
     73040     2473.75
     73080     2475.18
     73120     2476.56
     73160     2477.77
     73200      2479.1
     73240     2480.57
     73280     2481.84
     73320     2483.16
     73360     2484.54
     73400     2485.95
     73440     2487.23
     73480     2488.68
     73520     2489.93
     73560     2491.29
     73600     2492.74
     73640     2494.12
     73680     2495.48
     73720     2496.74
     73760     2498.19
     73800      2499.6
     73840     2500.87
     73880     2502.31
     73920     2503.69
     73960      2504.9
     74000     2506.23
     74040      2507.7
     74080     2508.97
     74120     2510.29
     74160     2511.67
     74200     2513.09
     74240     2514.36
     74280     2515.83
     74320     2517.07
     74360     2518.43
     74400     2519.88
     74440     2521.26
     74480     2522.62
     74520     2523.87
     74560     2525.33
     74600     2526.73
     74640        2528
     74680     2529.43
     74720     2530.82
     74760     2532.02
     74800     2533.36
     74840     2534.82
     74880     2536.09
     74920     2537.41
     74960     2538.79
     75000     2540.21
     75040     2541.49
     75080     2542.95
     75120      2544.2
     75160     2545.55
     75200        2547
     75240     2548.38
     75280     2549.74
     75320     2550.99
     75360     2552.45
     75400     2553.84
     75440     2555.11
     75480     2556.54
     75520     2557.92
     75560     2559.13
     75600     2560.46
     75640     2561.93
     75680      2563.2
     75720     2564.52
     75760      2565.9
     75800     2567.33
     75840      2568.6
     75880     2570.07
     75920     2571.31
     75960     2572.67
     76000     2574.12
     76040      2575.5
     76080     2576.86
     76120     2578.11
     76160     2579.56
     76200     2580.95
     76240     2582.22
     76280     2583.66
     76320     2585.04
     76360     2586.25
     76400     2587.57
     76440     2589.04
     76480     2590.31
     76520     2591.63
     76560     2593.01
     76600     2594.44
     76640     2595.71
     76680     2597.18
     76720     2598.43
     76760     2599.77
     76800     2601.23
     76840     2602.61
     76880     2603.98
     76920     2605.22
     76960     2606.68
     77000     2608.08
     77040     2609.34
     77080     2610.78
     77120     2612.15
     77160     2613.36
     77200     2614.68
     77240     2616.15
     77280     2617.42
     77320     2618.75
     77360     2620.13
     77400     2621.55
     77440     2622.82
     77480     2624.29
     77520     2625.53
     77560     2626.89
     77600     2628.34
     77640     2629.72
     77680     2631.09
     77720     2632.34
     77760      2633.8
     77800     2635.19
     77840     2636.45
     77880     2637.89
     77920     2639.26
     77960     2640.48
     78000     2641.79
     78040     2643.27
     78080     2644.53
     78120     2645.87
     78160     2647.25
     78200     2648.68
     78240     2649.96
     78280     2651.42
     78320     2652.66
     78360     2654.01
     78400     2655.47
     78440     2656.86
     78480     2658.23
     78520     2659.48
     78560     2660.93
     78600     2662.33
     78640     2663.59
     78680     2665.03
     78720      2666.4
     78760     2667.62
     78800     2668.93
     78840      2670.4
     78880     2671.67
     78920     2673.01
     78960      2674.4
     79000     2675.82
     79040      2677.1
     79080     2678.56
     79120     2679.81
     79160     2681.16
     79200     2682.62
     79240     2684.01
     79280     2685.38
     79320     2686.63
     79360     2688.09
     79400     2689.48
     79440     2690.74
     79480     2692.17
     79520     2693.54
     79560     2694.76
     79600     2696.07
     79640     2697.55
     79680     2698.81
     79720     2700.15
     79760     2701.55
     79800     2702.97
     79840     2704.25
     79880     2705.72
     79920     2706.96
     79960     2708.31
     80000     2709.76
     80040     2711.16
     80080     2712.53
     80120     2713.78
     80160     2715.23
     80200     2716.63
     80240     2717.88
     80280     2719.32
     80320     2720.68
     80360      2721.9
     80400     2723.21
     80440     2724.69
     80480     2725.96
     80520      2727.3
     80560     2728.69
     80600     2730.12
     80640      2731.4
     80680     2732.86
     80720      2734.1
     80760     2735.45
     80800     2736.91
     80840      2738.3
     80880     2739.67
     80920     2740.91
     80960     2742.37
     81000     2743.77
     81040     2745.02
     81080     2746.45
     81120     2747.82
     81160     2749.04
     81200     2750.35
     81240     2751.83
     81280      2753.1
     81320     2754.43
     81360     2755.83
     81400     2757.26
     81440     2758.53
     81480        2760
     81520     2761.24
     81560     2762.58
     81600     2764.04
     81640     2765.43
     81680      2766.8
     81720     2768.04
     81760      2769.5
     81800      2770.9
     81840     2772.15
     81880     2773.58
     81920     2774.95
     81960     2776.16
     82000     2777.47
     82040     2778.96
     82080     2780.23
     82120     2781.56
     82160     2782.96
     82200      2784.4
     82240     2785.66
     82280     2787.13
     82320     2788.37
     82360     2789.72
     82400     2791.18
     82440     2792.56
     82480     2793.93
     82520     2795.18
     82560     2796.63
     82600     2798.04
     82640     2799.29
     82680     2800.71
     82720     2802.09
     82760     2803.29
     82800      2804.6
     82840     2806.09
     82880     2807.36
     82920     2808.69
     82960     2810.08
     83000     2811.52
     83040     2812.78
     83080     2814.26
     83120     2815.49
     83160     2816.84
     83200     2818.29
     83240      2819.7
     83280     2821.07
     83320     2822.31
     83360     2823.77
     83400     2825.19
     83440     2826.43
     83480     2827.86
     83520     2829.23
     83560     2830.44
     83600     2831.75
     83640     2833.24
     83680     2834.51
     83720     2835.84
     83760     2837.23
     83800     2838.67
     83840     2839.94
     83880     2841.41
     83920     2842.64
     83960     2843.99
     84000     2845.44
     84040     2846.84
     84080     2848.21
     84120     2849.46
     84160     2850.92
     84200     2852.34
     84240     2853.58
     84280     2855.01
     84320     2856.37
     84360     2857.58
     84400     2858.88
     84440     2860.38
     84480     2861.65
     84520     2862.98
     84560     2864.38
     84600     2865.82
     84640     2867.08
     84680     2868.56
     84720     2869.78
     84760     2871.13
     84800     2872.59
     84840     2873.98
     84880     2875.36
     84920     2876.61
     84960     2878.07
     85000     2879.49
     85040     2880.73
     85080     2882.17
     85120     2883.53
     85160     2884.74
     85200     2886.04
     85240     2887.53
     85280      2888.8
     85320     2890.13
     85360     2891.53
     85400     2892.97
     85440     2894.24
     85480     2895.71
     85520     2896.94
     85560     2898.29
     85600     2899.75
     85640     2901.13
     85680     2902.51
     85720     2903.75
     85760     2905.21
     85800     2906.63
     85840     2907.88
     85880     2909.31
     85920     2910.68
     85960     2911.89
     86000     2913.19
     86040     2914.69
     86080     2915.96
     86120      2917.3
     86160     2918.69
     86200     2920.13
     86240      2921.4
     86280     2922.87
     86320     2924.09
     86360     2925.44
     86400      2926.9
     86440     2928.28
     86480     2929.65
     86520      2930.9
     86560     2932.36
     86600     2933.79
     86640     2935.04
     86680     2936.48
     86720     2937.85
     86760     2939.05
     86800     2940.35
     86840     2941.85
     86880     2943.12
     86920     2944.46
     86960     2945.86
     87000     2947.31
     87040     2948.57
     87080     2950.03
     87120     2951.25
     87160     2952.61
     87200     2954.07
     87240     2955.44
     87280     2956.82
     87320     2958.06
     87360     2959.53
     87400     2960.95
     87440     2962.19
     87480     2963.65
     87520     2965.01
     87560     2966.21
     87600     2967.51
     87640     2969.01
     87680     2970.28
     87720     2971.61
     87760     2973.02
     87800     2974.46
     87840     2975.72
     87880     2977.19
     87920      2978.4
     87960     2979.76
     88000     2981.22
     88040     2982.59
     88080     2983.97
     88120     2985.21
     88160     2986.68
     88200     2988.11
     88240     2989.35
     88280      2990.8
     88320     2992.16
     88360     2993.36
     88400     2994.66
     88440     2996.16
     88480     2997.43
     88520     2998.77
     88560     3000.16
     88600     3001.61
     88640     3002.86
     88680     3004.34
     88720     3005.54
     88760     3006.91
     88800     3008.37
     88840     3009.75
     88880     3011.13
     88920     3012.37
     88960     3013.84
     89000     3015.26
     89040     3016.49
     89080     3017.95
     89120      3019.3
     89160      3020.5
     89200      3021.8
     89240      3023.3
     89280     3024.56
     89320      3025.9
     89360     3027.29
     89400     3028.74
     89440        3030
     89480     3031.47
     89520     3032.67
     89560     3034.04
     89600     3035.49
     89640     3036.87
     89680     3038.25
     89720     3039.49
     89760     3040.95
     89800     3042.38
     89840     3043.61
     89880     3045.06
     89920     3046.42
     89960     3047.61
     90000      3048.9
     90040      3050.4
     90080     3051.66
     90120     3053.01
     90160     3054.41
     90200     3055.85
     90240     3057.11
     90280     3058.58
     90320     3059.78
     90360     3061.15
     90400      3062.6
     90440     3063.98
     90480     3065.35
     90520     3066.59
     90560     3068.05
     90600     3069.49
     90640     3070.71
     90680     3072.16
     90720     3073.51
     90760      3074.7
     90800        3076
     90840      3077.5
     90880     3078.77
     90920      3080.1
     90960     3081.51
     91000     3082.95
     91040     3084.21
     91080     3085.68
     91120     3086.88
     91160     3088.24
     91200      3089.7
     91240     3091.09
     91280     3092.46
     91320      3093.7
     91360     3095.16
     91400      3096.6
     91440     3097.81
     91480     3099.27
     91520     3100.61
     91560      3101.8
     91600      3103.1
     91640      3104.6
     91680     3105.86
     91720      3107.2
     91760      3108.6
     91800     3110.05
     91840     3111.31
     91880     3112.78
     91920     3113.98
     91960     3115.35
     92000     3116.81
     92040     3118.19
     92080     3119.56
     92120     3120.79
     92160     3122.25
     92200     3123.68
     92240      3124.9
     92280     3126.35
     92320     3127.69
     92360     3128.87
     92400     3130.18
     92440     3131.69
     92480     3132.95
     92520     3134.29
     92560     3135.69
     92600     3137.14
     92640      3138.4
     92680     3139.87
     92720     3141.06
     92760     3142.43
     92800     3143.89
     92840     3145.27
     92880     3146.64
     92920     3147.87
     92960     3149.34
     93000     3150.76
     93040     3151.97
     93080     3153.43
     93120     3154.77
     93160     3155.96
     93200     3157.26
     93240     3158.76
     93280     3160.01
     93320     3161.35
     93360     3162.75
     93400      3164.2
     93440     3165.46
     93480     3166.93
     93520     3168.13
     93560     3169.49
     93600     3170.95
     93640     3172.33
     93680      3173.7
     93720     3174.94
     93760      3176.4
     93800     3177.83
     93840     3179.05
     93880      3180.5
     93920     3181.84
     93960     3183.03
     94000     3184.32
     94040     3185.83
     94080     3187.08
     94120     3188.42
     94160     3189.81
     94200     3191.27
     94240     3192.52
     94280     3193.99
     94320     3195.19
     94360     3196.56
     94400     3198.02
     94440      3199.4
     94480     3200.77
     94520     3202.01
     94560     3203.47
     94600     3204.91
     94640     3206.12
     94680     3207.58
     94720     3208.92
     94760      3210.1
     94800      3211.4
     94840      3212.9
     94880     3214.16
     94920     3215.49
     94960      3216.9
     95000     3218.34
     95040      3219.6
     95080     3221.08
     95120     3222.27
     95160     3223.64
     95200     3225.09
     95240     3226.48
     95280     3227.84
     95320     3229.08
     95360     3230.54
     95400     3231.97
     95440     3233.18
     95480     3234.64
     95520     3235.99
     95560     3237.17
     95600     3238.48
     95640     3239.98
     95680     3241.23
     95720     3242.57
     95760     3243.96
     95800     3245.41
     95840     3246.67
     95880     3248.15
     95920     3249.33
     95960      3250.7
     96000     3252.16
     96040     3253.52
     96080      3254.9
     96120     3256.13
     96160      3257.6
     96200     3259.04
     96240     3260.25
     96280     3261.71
     96320     3263.06
     96360     3264.24
     96400     3265.54
     96440     3267.05
     96480      3268.3
     96520     3269.64
     96560     3271.04
     96600     3272.48
     96640     3273.74
     96680     3275.22
     96720     3276.39
     96760     3277.77
     96800     3279.22
     96840     3280.59
     96880     3281.97
     96920      3283.2
     96960     3284.67
     97000      3286.1
     97040     3287.31
     97080     3288.77
     97120     3290.13
     97160      3291.3
     97200      3292.6
     97240     3294.11
     97280     3295.36
     97320     3296.69
     97360     3298.09
     97400     3299.53
     97440      3300.8
     97480     3302.27
     97520     3303.44
     97560     3304.82
     97600     3306.27
     97640     3307.63
     97680     3309.01
     97720     3310.23
     97760     3311.71
     97800     3313.14
     97840     3314.36
     97880     3315.82
     97920     3317.16
     97960     3318.34
     98000     3319.63
     98040     3321.14
     98080     3322.39
     98120     3323.72
     98160     3325.12
     98200     3326.57
     98240     3327.82
     98280     3329.29
     98320     3330.47
     98360     3331.83
     98400     3333.29
     98440     3334.66
     98480     3336.03
     98520     3337.27
     98560     3338.74
     98600     3340.16
     98640     3341.38
     98680     3342.85
     98720      3344.2
     98760     3345.36
     98800     3346.66
     98840     3348.17
     98880     3349.41
     98920     3350.74
     98960     3352.15
     99000      3353.6
     99040     3354.85
     99080     3356.33
     99120      3357.5
     99160     3358.86
     99200     3360.32
     99240     3361.69
     99280     3363.07
     99320      3364.3
     99360     3365.77
     99400      3367.2
     99440     3368.42
     99480     3369.89
     99520     3371.24
     99560      3372.4
     99600      3373.7
     99640     3375.22
     99680     3376.46
     99720     3377.78
     99760     3379.19
     99800     3380.65
     99840      3381.9
     99880     3383.38
     99920     3384.54
     99960     3385.91
    100000     3387.36
    100040     3388.74
    100080     3390.12
    100120     3391.35
    100160     3392.82
    100200     3394.25
    100240     3395.48
    100280     3396.95
    100320      3398.3
    100360     3399.47
    100400     3400.77
    100440     3402.28
    100480     3403.52
    100520     3404.85
    100560     3406.27
    100600     3407.73
    100640     3408.98
    100680     3410.46
    100720     3411.62
    100760     3412.99
    100800     3414.44
    100840     3415.81
    100880      3417.2
    100920     3418.42
    100960     3419.89
    101000     3421.32
    101040     3422.54
    101080     3424.02
    101120     3425.38
    101160     3426.55
    101200     3427.85
    101240     3429.36
    101280     3430.59
    101320     3431.93
    101360     3433.34
    101400     3434.82
    101440     3436.06
    101480     3437.55
    101520      3438.7
    101560     3440.07
    101600     3441.51
    101640     3442.89
    101680     3444.27
    101720     3445.49
    101760     3446.96
    101800     3448.39
    101840     3449.61
    101880     3451.09
    101920     3452.45
    101960     3453.61
    102000     3454.91
    102040     3456.43
    102080     3457.66
    102120        3459
    102160     3460.41
    102200     3461.88
    102240     3463.13
    102280     3464.62
    102320     3465.76
    102360     3467.13
    102400     3468.58
    102440     3469.95
    102480     3471.33
    102520     3472.56
    102560     3474.03
    102600     3475.46
    102640     3476.68
    102680     3478.15
    102720     3479.52
    102760     3480.68
    102800     3481.99
    102840      3483.5
    102880     3484.73
    102920     3486.07
    102960     3487.47
    103000     3488.94
    103040     3490.19
    103080     3491.67
    103120     3492.82
    103160     3494.19
    103200     3495.64
    103240     3497.03
    103280      3498.4
    103320     3499.63
    103360     3501.11
    103400     3502.55
    103440     3503.77
    103480     3505.25
    103520     3506.61
    103560     3507.78
    103600     3509.08
    103640     3510.59
    103680     3511.82
    103720     3513.16
    103760     3514.56
    103800     3516.03
    103840     3517.28
    103880     3518.77
    103920     3519.92
    103960     3521.28
    104000     3522.73
    104040     3524.12
    104080     3525.49
    104120     3526.73
    104160     3528.21
    104200     3529.65
    104240     3530.87
    104280     3532.35
    104320     3533.71
    104360     3534.87
    104400     3536.18
    104440     3537.69
    104480     3538.92
    104520     3540.26
    104560     3541.66
    104600     3543.14
    104640     3544.38
    104680     3545.88
    104720     3547.02
    104760     3548.39
    104800     3549.84
    104840     3551.23
    104880      3552.6
    104920     3553.84
    104960     3555.32
    105000     3556.76
    105040     3557.98
    105080     3559.46
    105120     3560.81
    105160     3561.98
    105200     3563.29
    105240     3564.79
    105280     3566.02
    105320     3567.36
    105360     3568.76
    105400     3570.25
    105440     3571.49
    105480     3572.98
    105520     3574.13
    105560      3575.5
    105600     3576.95
    105640     3578.35
    105680     3579.71
    105720     3580.96
    105760     3582.43
    105800     3583.87
    105840     3585.09
    105880     3586.57
    105920     3587.92
    105960     3589.09
    106000      3590.4
    106040     3591.89
    106080     3593.13
    106120     3594.46
    106160     3595.87
    106200     3597.36
    106240      3598.6
    106280      3600.1
    106320     3601.24
    106360      3602.6
    106400     3604.06
    106440     3605.46
    106480     3606.82
    106520     3608.07
    106560     3609.54
    106600     3610.99
    106640      3612.2
    106680     3613.68
    106720     3615.03
    106760      3616.2
    106800     3617.51
    106840        3619
    106880     3620.24
    106920     3621.57
    106960     3622.97
    107000     3624.46
    107040      3625.7
    107080     3627.19
    107120     3628.33
    107160      3629.7
    107200     3631.16
    107240     3632.56
    107280     3633.92
    107320     3635.17
    107360     3636.64
    107400     3638.09
    107440      3639.3
    107480     3640.78
    107520     3642.13
    107560     3643.29
    107600      3644.6
    107640      3646.1
    107680     3647.34
    107720     3648.66
    107760     3650.06
    107800     3651.55
    107840     3652.78
    107880     3654.27
    107920     3655.42
    107960     3656.78
    108000     3658.24
    108040     3659.65
    108080     3661.01
    108120     3662.25
    108160     3663.72
    108200     3665.18
    108240     3666.39
    108280     3667.87
    108320     3669.22
    108360     3670.38
    108400     3671.68
    108440     3673.19
    108480     3674.43
    108520     3675.74
    108560     3677.16
    108600     3678.64
    108640     3679.87
    108680     3681.37
    108720     3682.52
    108760     3683.88
    108800     3685.33
    108840     3686.74
    108880     3688.11
    108920     3689.36
    108960     3690.83
    109000     3692.29
    109040     3693.49
    109080     3694.98
    109120     3696.33
    109160     3697.49
    109200     3698.79
    109240      3700.3
    109280     3701.54
    109320     3702.85
    109360     3704.26
    109400     3705.75
    109440     3706.98
    109480     3708.48
    109520     3709.63
    109560     3710.99
    109600     3712.44
    109640     3713.85
    109680     3715.22
    109720     3716.47
    109760     3717.94
    109800     3719.38
    109840      3720.6
    109880     3722.08
    109920     3723.44
    109960     3724.59
    110000      3725.9
    110040     3727.41
    110080     3728.64
    110120     3729.95
    110160     3731.37
    110200     3732.85
    110240     3734.09
    110280     3735.58
    110320     3736.72
    110360     3738.08
    110400     3739.54
    110440     3740.95
    110480     3742.32
    110520     3743.55
    110560     3745.04
    110600     3746.48
    110640     3747.69
    110680     3749.17
    110720     3750.53
    110760     3751.68
    110800     3752.98
    110840     3754.49
    110880     3755.73
    110920     3757.05
    110960     3758.45
    111000     3759.94
    111040     3761.17
    111080     3762.67
    111120     3763.82
    111160     3765.17
    111200     3766.63
    111240     3768.05
    111280     3769.42
    111320     3770.65
    111360     3772.13
    111400     3773.58
    111440     3774.78
    111480     3776.26
    111520     3777.62
    111560     3778.77
    111600     3780.07
    111640     3781.59
    111680     3782.82
    111720     3784.14
    111760     3785.55
    111800     3787.04
    111840     3788.26
    111880     3789.77
    111920     3790.91
    111960     3792.27
    112000     3793.73
    112040     3795.16
    112080     3796.52
    112120     3797.76
    112160     3799.24
    112200     3800.69
    112240      3801.9
    112280     3803.37
    112320     3804.73
    112360     3805.88
    112400     3807.19
    112440     3808.71
    112480     3809.94
    112520     3811.25
    112560     3812.67
    112600     3814.15
    112640     3815.38
    112680     3816.88
    112720     3818.02
    112760     3819.38
    112800     3820.84
    112840     3822.26
    112880     3823.62
    112920     3824.86
    112960     3826.35
    113000      3827.8
    113040        3829
    113080     3830.48
    113120     3831.83
    113160     3832.98
    113200     3834.29
    113240     3835.81
    113280     3837.04
    113320     3838.35
    113360     3839.77
    113400     3841.25
    113440     3842.48
    113480     3843.99
    113520     3845.12
    113560     3846.48
    113600     3847.93
    113640     3849.36
    113680     3850.73
    113720     3851.97
    113760     3853.46
    113800     3854.91
    113840      3856.1
    113880     3857.58
    113920     3858.94
    113960     3860.08
    114000     3861.39
    114040     3862.91
    114080     3864.14
    114120     3865.46
    114160     3866.88
    114200     3868.36
    114240     3869.59
    114280     3871.09
    114320     3872.23
    114360     3873.59
    114400     3875.05
    114440     3876.46
    114480     3877.83
    114520     3879.08
    114560     3880.57
    114600     3882.02
    114640     3883.21
    114680     3884.68
    114720     3886.04
    114760     3887.19
    114800      3888.5
    114840     3890.03
    114880     3891.26
    114920     3892.57
    114960     3893.99
    115000     3895.47
    115040     3896.69
    115080      3898.2
    115120     3899.33
    115160      3900.7
    115200     3902.15
    115240     3903.56
    115280     3904.94
    115320     3906.18
    115360     3907.67
    115400     3909.11
    115440     3910.31
    115480     3911.78
    115520     3913.14
    115560     3914.29
    115600      3915.6
    115640     3917.13
    115680     3918.36
    115720     3919.67
    115760     3921.09
    115800     3922.57
    115840     3923.79
    115880     3925.29
    115920     3926.42
    115960     3927.79
    116000     3929.24
    116040     3930.65
    116080     3932.02
    116120     3933.26
    116160     3934.75
    116200      3936.2
    116240     3937.39
    116280     3938.87
    116320     3940.23
    116360     3941.38
    116400     3942.69
    116440     3944.22
    116480     3945.45
    116520     3946.75
    116560     3948.17
    116600     3949.65
    116640     3950.87
    116680     3952.38
    116720     3953.51
    116760     3954.86
    116800     3956.31
    116840     3957.73
    116880     3959.11
    116920     3960.34
    116960     3961.83
    117000     3963.28
    117040     3964.47
    117080     3965.94
    117120     3967.31
    117160     3968.45
    117200     3969.76
    117240     3971.28
    117280     3972.52
    117320     3973.82
    117360     3975.24
    117400     3976.72
    117440     3977.94
    117480     3979.45
    117520     3980.57
    117560     3981.93
    117600     3983.39
    117640     3984.82
    117680     3986.19
    117720     3987.42
    117760     3988.92
    117800     3990.36
    117840     3991.56
    117880     3993.04
    117920      3994.4
    117960     3995.54
    118000     3996.86
    118040     3998.38
    118080     3999.62
    118120     4000.93
    118160     4002.35
    118200     4003.84
    118240     4005.06
    118280     4006.56
    118320     4007.69
    118360     4009.04
    118400     4010.49
    118440     4011.92
    118480     4013.29
    118520     4014.53
    118560     4016.02
    118600     4017.46
    118640     4018.65
    118680     4020.12
    118720     4021.49
    118760     4022.65
    118800     4023.96
    118840     4025.49
    118880     4026.73
    118920     4028.02
    118960     4029.45
    119000     4030.94
    119040     4032.16
    119080     4033.66
    119120     4034.79
    119160     4036.15
    119200     4037.59
    119240     4039.02
    119280     4040.38
    119320     4041.63
    119360     4043.12
    119400     4044.56
    119440     4045.75
    119480     4047.23
    119520     4048.58
    119560     4049.73
    119600     4051.05
    119640     4052.58
    119680     4053.82
    119720     4055.12
    119760     4056.54
    119800     4058.03
    119840     4059.26
    119880     4060.76
    119920      4061.9
    119960     4063.25
    120000      4064.7
    120040     4066.12
    120080     4067.49
    120120     4068.74
    120160     4070.24
    120200     4071.68
    120240     4072.87
    120280     4074.34
    120320      4075.7
    120360     4076.85
    120400     4078.17
    120440     4079.69
    120480     4080.93
    120520     4082.23
    120560     4083.67
    120600     4085.16
    120640     4086.39
    120680     4087.89
    120720     4089.01
    120760     4090.38
    120800     4091.83
    120840     4093.26
    120880     4094.62
    120920     4095.89
    120960     4097.39
    121000     4098.82
    121040     4100.01
    121080     4101.49
    121120     4102.85
    121160     4103.99
    121200     4105.31
    121240     4106.84
    121280     4108.08
    121320     4109.38
    121360     4110.82
    121400     4112.31
    121440     4113.54
    121480     4115.05
    121520     4116.18
    121560     4117.54
    121600     4118.99
    121640     4120.43
    121680     4121.79
    121720     4123.05
    121760     4124.55
    121800        4126
    121840     4127.18
    121880     4128.66
    121920     4130.02
    121960     4131.16
    122000     4132.47
    122040     4134.01
    122080     4135.25
    122120     4136.55
    122160     4137.99
    122200     4139.47
    122240     4140.71
    122280     4142.21
    122320     4143.34
    122360     4144.69
    122400     4146.16
    122440     4147.58
    122480     4148.94
    122520     4150.19
    122560     4151.69
    122600     4153.13
    122640     4154.34
    122680     4155.81
    122720     4157.17
    122760      4158.3
    122800     4159.63
    122840     4161.17
    122880     4162.41
    122920      4163.7
    122960     4165.15
    123000     4166.64
    123040     4167.87
    123080     4169.38
    123120      4170.5
    123160     4171.86
    123200     4173.33
    123240     4174.75
    123280     4176.11
    123320     4177.36
    123360     4178.86
    123400     4180.31
    123440     4181.51
    123480     4182.98
    123520     4184.34
    123560     4185.48
    123600      4186.8
    123640     4188.35
    123680     4189.59
    123720     4190.88
    123760     4192.34
    123800     4193.83
    123840     4195.05
    123880     4196.56
    123920     4197.68
    123960     4199.04
    124000      4200.5
    124040     4201.92
    124080     4203.29
    124120     4204.54
    124160     4206.03
    124200     4207.48
    124240     4208.68
    124280     4210.17
    124320     4211.53
    124360     4212.66
    124400     4213.99
    124440     4215.53
    124480     4216.78
    124520     4218.08
    124560     4219.52
    124600     4221.01
    124640     4222.24
    124680     4223.75
    124720     4224.87
    124760     4226.23
    124800     4227.69
    124840     4229.11
    124880     4230.47
    124920     4231.73
    124960     4233.22
    125000     4234.67
    125040     4235.87
    125080     4237.35
    125120     4238.72
    125160     4239.85
    125200     4241.19
    125240     4242.73
    125280     4243.98
    125320     4245.27
    125360     4246.71
    125400     4248.22
    125440     4249.45
    125480     4250.96
    125520     4252.08
    125560     4253.44
    125600      4254.9
    125640     4256.32
    125680     4257.69
    125720     4258.94
    125760     4260.44
    125800     4261.89
    125840     4263.09
    125880     4264.58
    125920     4265.94
    125960     4267.08
    126000      4268.4
    126040     4269.94
    126080     4271.18
    126120     4272.48
    126160     4273.92
    126200     4275.42
    126240     4276.65
    126280     4278.17
    126320     4279.28
    126360     4280.64
    126400     4282.09
    126440     4283.52
    126480     4284.89
    126520     4286.16
    126560     4287.64
    126600      4289.1
    126640      4290.3
    126680     4291.78
    126720     4293.14
    126760     4294.28
    126800      4295.6
    126840     4297.15
    126880     4298.39
    126920     4299.69
    126960     4301.13
    127000     4302.62
    127040     4303.85
    127080     4305.37
    127120     4306.48
    127160     4307.85
    127200      4309.3
    127240     4310.74
    127280      4312.1
    127320     4313.37
    127360     4314.85
    127400     4316.31
    127440     4317.51
    127480        4319
    127520     4320.36
    127560      4321.5
    127600     4322.82
    127640     4324.38
    127680     4325.61
    127720     4326.91
    127760     4328.36
    127800     4329.85
    127840     4331.08
    127880      4332.6
    127920      4333.7
    127960     4335.07
    128000     4336.52
    128040     4337.95
    128080     4339.33
    128120     4340.58
    128160     4342.07
    128200     4343.53
    128240     4344.72
    128280     4346.21
    128320     4347.58
    128360     4348.71
    128400     4350.03
    128440     4351.59
    128480     4352.83
    128520     4354.12
    128560     4355.56
    128600     4357.05
    128640     4358.29
    128680      4359.8
    128720     4360.91
    128760     4362.28
    128800     4363.74
    128840     4365.16
    128880     4366.54
    128920     4367.79
    128960     4369.28
    129000     4370.74
    129040     4371.93
    129080     4373.42
    129120     4374.78
    129160     4375.92
    129200     4377.23
    129240      4378.8
    129280     4380.02
    129320     4381.31
    129360     4382.76
    129400     4384.24
    129440     4385.48
    129480     4386.99
    129520      4388.1
    129560     4389.47
    129600     4390.93
    129640     4392.36
    129680     4393.73
    129720     4394.98
    129760     4396.48
    129800     4397.94
    129840     4399.13
    129880     4400.62
    129920        4402
    129960     4403.11
    130000     4404.44
    130040     4406.01
    130080     4407.24
    130120     4408.54
    130160     4409.98
    130200     4411.48
    130240     4412.71
    130280     4414.22
    130320     4415.33
    130360      4416.7
    130400     4418.17
    130440     4419.59
    130480     4420.96
    130520     4422.23
    130560     4423.72
    130600     4425.18
    130640     4426.38
    130680     4427.87
    130720     4429.24
    130760     4430.36
    130800     4431.69
    130840     4433.25
    130880     4434.49
    130920     4435.79
    130960     4437.23
    131000     4438.73
    131040     4439.96
    131080     4441.47
    131120     4442.57
    131160     4443.96
    131200     4445.42
    131240     4446.86
    131280     4448.23
    131320     4449.49
    131360     4450.99
    131400     4452.44
    131440     4453.65
    131480     4455.15
    131520     4456.52
    131560     4457.62
    131600     4458.96
    131640     4460.52
    131680     4461.77
    131720     4463.05
    131760      4464.5
    131800        4466
    131840     4467.22
    131880     4468.74
    131920     4469.84
    131960     4471.23
    132000     4472.69
    132040     4474.12
    132080     4475.49
    132120     4476.76
    132160     4478.26
    132200     4479.72
    132240     4480.91
    132280     4482.41
    132320     4483.78
    132360     4484.89
    132400     4486.22
    132440     4487.79
    132480     4489.04
    132520     4490.32
    132560     4491.76
    132600     4493.26
    132640     4494.49
    132680     4496.01
    132720     4497.11
    132760     4498.49
    132800     4499.96
    132840     4501.38
    132880     4502.76
    132920     4504.02
    132960     4505.51
    133000     4506.96
    133040     4508.16
    133080     4509.67
    133120     4511.03
    133160     4512.14
    133200     4513.47
    133240     4515.04
    133280     4516.29
    133320     4517.57
    133360     4519.02
    133400     4520.52
    133440     4521.75
    133480     4523.26
    133520     4524.36
    133560     4525.75
    133600     4527.21
    133640     4528.62
    133680        4530
    133720     4531.26
    133760     4532.75
    133800     4534.21
    133840      4535.4
    133880      4536.9
    133920     4538.27
    133960     4539.38
    134000     4540.71
    134040     4542.28
    134080     4543.54
    134120     4544.82
    134160     4546.27
    134200     4547.76
    134240        4549
    134280     4550.51
    134320      4551.6
    134360        4553
    134400     4554.45
    134440     4555.87
    134480     4557.24
    134520     4558.51
    134560     4559.99
    134600     4561.45
    134640     4562.65
    134680     4564.15
    134720     4565.52
    134760     4566.62
    134800     4567.96
    134840     4569.52
    134880     4570.78
    134920     4572.06
    134960      4573.5
    135000        4575
    135040     4576.23
    135080     4577.73
    135120     4578.83
    135160     4580.21
    135200     4581.68
    135240     4583.08
    135280     4584.46
    135320     4585.73
    135360      4587.2
    135400     4588.67
    135440     4589.86
    135480     4591.37
    135520     4592.73
    135560     4593.84
    135600     4595.18
    135640     4596.76
    135680        4598
    135720     4599.29
    135760     4600.73
    135800     4602.23
    135840     4603.46
    135880     4604.97
    135920     4606.06
    135960     4607.45
    136000     4608.92
    136040     4610.32
    136080     4611.71
    136120     4612.98
    136160     4614.44
    136200     4615.92
    136240     4617.09
    136280     4618.61
    136320     4619.97
    136360     4621.08
    136400     4622.41
    136440     4623.99
    136480     4625.24
    136520     4626.53
    136560     4627.96
    136600     4629.46
    136640     4630.68
    136680     4632.19
    136720     4633.28
    136760     4634.67
    136800     4636.14
    136840     4637.54
    136880     4638.93
    136920      4640.2
    136960     4641.67
    137000     4643.13
    137040     4644.32
    137080     4645.84
    137120      4647.2
    137160      4648.3
    137200     4649.63
    137240     4651.21
    137280     4652.46
    137320     4653.74
    137360     4655.17
    137400     4656.66
    137440     4657.89
    137480      4659.4
    137520     4660.48
    137560     4661.87
    137600     4663.34
    137640     4664.75
    137680     4666.14
    137720      4667.4
    137760     4668.88
    137800     4670.34
    137840     4671.53
    137880     4673.04
    137920     4674.41
    137960     4675.51
    138000     4676.85
    138040     4678.42
    138080     4679.67
    138120     4680.95
    138160     4682.39
    138200     4683.88
    138240     4685.11
    138280     4686.61
    138320     4687.69
    138360     4689.09
    138400     4690.56
    138440     4691.97
    138480     4693.35
    138520     4694.61
    138560     4696.09
    138600     4697.56
    138640     4698.75
    138680     4700.25
    138720     4701.63
    138760     4702.71
    138800     4704.06
    138840     4705.64
    138880     4706.88
    138920     4708.17
    138960     4709.61
    139000     4711.09
    139040     4712.33
    139080     4713.83
    139120     4714.91
    139160     4716.31
    139200     4717.78
    139240      4719.2
    139280     4720.57
    139320     4721.83
    139360     4723.31
    139400     4724.77
    139440     4725.95
    139480     4727.46
    139520     4728.83
    139560     4729.92
    139600     4731.26
    139640     4732.84
    139680      4734.1
    139720     4735.37
    139760     4736.82
    139800     4738.31
    139840     4739.54
    139880     4741.04
    139920     4742.12
    139960     4743.52
    140000        4745
    140040     4746.41
    140080     4747.78
    140120     4749.05
    140160     4750.54
    140200     4751.99
    140240     4753.16
    140280     4754.67
    140320     4756.04
    140360     4757.13
    140400     4758.47
    140440     4760.04
    140480     4761.32
    140520     4762.59
    140560     4764.03
    140600     4765.51
    140640     4766.77
    140680     4768.25
    140720     4769.34
    140760     4770.74
    140800     4772.22
    140840     4773.63
    140880     4774.99
    140920     4776.25
    140960     4777.74
    141000     4779.19
    141040     4780.37
    141080     4781.88
    141120     4783.25
    141160     4784.34
    141200     4785.68
    141240     4787.26
    141280     4788.53
    141320     4789.79
    141360     4791.23
    141400     4792.71
    141440     4793.95
    141480     4795.44
    141520     4796.53
    141560     4797.93
    141600     4799.41
    141640     4800.82
    141680     4802.18
    141720     4803.45
    141760     4804.94
    141800     4806.41
    141840     4807.57
    141880     4809.08
    141920     4810.45
    141960     4811.55
    142000      4812.9
    142040     4814.47
    142080     4815.72
    142120     4816.99
    142160     4818.43
    142200     4819.92
    142240     4821.15
    142280     4822.65
    142320     4823.73
    142360     4825.14
    142400     4826.61
    142440     4828.03
    142480      4829.4
    142520     4830.66
    142560     4832.14
    142600     4833.61
    142640     4834.77
    142680     4836.29
    142720     4837.64
    142760     4838.73
    142800     4840.07
    142840     4841.66
    142880     4842.91
    142920     4844.17
    142960     4845.61
    143000      4847.1
    143040     4848.33
    143080     4849.82
    143120      4850.9
    143160      4852.3
    143200     4853.78
    143240     4855.21
    143280     4856.57
    143320     4857.83
    143360     4859.31
    143400     4860.78
    143440     4861.93
    143480     4863.47
    143520     4864.82
    143560     4865.91
    143600     4867.25
    143640     4868.84
    143680      4870.1
    143720     4871.35
    143760     4872.79
    143800     4874.26
    143840     4875.52
    143880     4877.01
    143920     4878.08
    143960     4879.48
    144000     4880.95
    144040     4882.37
    144080     4883.74
    144120     4884.99
    144160     4886.47
    144200     4887.94
    144240     4889.09
    144280     4890.62
    144320     4891.97
    144360     4893.06
    144400      4894.4
    144440     4895.98
    144480     4897.25
    144520      4898.5
    144560     4899.93
    144600     4901.43
    144640     4902.67
    144680     4904.17
    144720     4905.25
    144760     4906.65
    144800     4908.13
    144840     4909.56
    144880     4910.92
    144920     4912.17
    144960     4913.66
    145000     4915.12
    145040     4916.27
    145080     4917.81
    145120     4919.15
    145160     4920.25
    145200      4921.6
    145240     4923.19
    145280     4924.44
    145320     4925.69
    145360     4927.14
    145400     4928.63
    145440     4929.86
    145480     4931.37
    145520     4932.44
    145560     4933.84
    145600     4935.32
    145640     4936.74
    145680     4938.11
    145720     4939.35
    145760     4940.84
    145800     4942.29
    145840     4943.44
    145880     4944.98
    145920     4946.33
    145960     4947.42
    146000     4948.79
    146040     4950.37
    146080     4951.62
    146120     4952.87
    146160     4954.32
    146200     4955.82
    146240     4957.05
    146280     4958.57
    146320     4959.63
    146360     4961.03
    146400     4962.51
    146440     4963.93
    146480     4965.29
    146520     4966.53
    146560     4968.02
    146600     4969.47
    146640     4970.61
    146680     4972.17
    146720     4973.52
    146760     4974.61
    146800     4975.97
    146840     4977.56
    146880      4978.8
    146920     4980.06
    146960     4981.51
    147000     4983.01
    147040     4984.24
    147080     4985.75
    147120     4986.82
    147160     4988.22
    147200     4989.71
    147240     4991.11
    147280     4992.48
    147320     4993.73
    147360     4995.22
    147400     4996.66
    147440     4997.81
    147480     4999.36
    147520     5000.72
    147560      5001.8
    147600     5003.16
    147640     5004.75
    147680        5006
    147720     5007.25
    147760     5008.69
    147800      5010.2
    147840     5011.43
    147880     5012.94
    147920        5014
    147960     5015.41
    148000     5016.89
    148040     5018.31
    148080     5019.67
    148120     5020.91
    148160      5022.4
    148200     5023.85
    148240     5024.98
    148280     5026.54
    148320      5027.9
    148360     5028.98
    148400     5030.34
    148440     5031.93
    148480     5033.18
    148520     5034.42
    148560     5035.88
    148600     5037.39
    148640     5038.61
    148680     5040.11
    148720     5041.17
    148760     5042.58
    148800     5044.06
    148840     5045.49
    148880     5046.84
    148920     5048.09
    148960     5049.57
    149000     5051.03
    149040     5052.16
    149080     5053.71
    149120     5055.07
    149160     5056.15
    149200     5057.51
    149240     5059.11
    149280     5060.36
    149320     5061.59
    149360     5063.05
    149400     5064.55
    149440     5065.77
    149480     5067.28
    149520     5068.33
    149560     5069.74
    149600     5071.22
    149640     5072.65
    149680        5074
    149720     5075.25
    149760     5076.74
    149800     5078.19
    149840     5079.32
    149880     5080.88
    149920     5082.24
    149960     5083.31
    150000     5084.68
    150040     5086.28
    150080     5087.53
    150120     5088.76
    150160     5090.22
    150200     5091.72
    150240     5092.94
    150280     5094.45
    150320     5095.51
    150360     5096.92
    150400     5098.39
    150440     5099.82
    150480     5101.17
    150520     5102.43
    150560     5103.92
    150600     5105.38
    150640      5106.5
    150680     5108.06
    150720     5109.42
    150760     5110.49
    150800     5111.85
    150840     5113.46
    150880     5114.71
    150920     5115.94
    150960     5117.41
    151000      5118.9
    151040     5120.13
    151080     5121.63
    151120     5122.69
    151160     5124.09
    151200     5125.56
    151240     5126.98
    151280     5128.34
    151320      5129.6
    151360     5131.08
    151400     5132.54
    151440     5133.66
    151480     5135.21
    151520     5136.56
    151560     5137.63
    151600     5138.99
    151640     5140.61
    151680     5141.85
    151720      5143.1
    151760     5144.56
    151800     5146.06
    151840     5147.28
    151880     5148.78
    151920     5149.85
    151960     5151.24
    152000     5152.71
    152040     5154.15
    152080     5155.49
    152120     5156.76
    152160     5158.24
    152200     5159.69
    152240     5160.81
    152280     5162.37
    152320     5163.73
    152360      5164.8
    152400     5166.16
    152440     5167.78
    152480     5169.03
    152520     5170.26
    152560     5171.72
    152600     5173.23
    152640     5174.45
    152680     5175.95
    152720     5177.01
    152760     5178.41
    152800     5179.88
    152840     5181.32
    152880     5182.66
    152920     5183.93
    152960     5185.42
    153000     5186.88
    153040        5188
    153080     5189.56
    153120     5190.92
    153160     5191.99
    153200     5193.34
    153240     5194.97
    153280     5196.22
    153320     5197.46
    153360     5198.93
    153400     5200.43
    153440     5201.65
    153480     5203.15
    153520     5204.22
    153560     5205.62
    153600     5207.08
    153640      5208.5
    153680     5209.86
    153720     5211.13
    153760     5212.61
    153800     5214.08
    153840     5215.19
    153880     5216.75
    153920     5218.12
    153960     5219.18
    154000     5220.53
    154040     5222.16
    154080     5223.41
    154120     5224.65
    154160     5226.12
    154200     5227.62
    154240     5228.84
    154280     5230.35
    154320     5231.42
    154360     5232.81
    154400     5234.27
    154440     5235.71
    154480     5237.06
    154520     5238.33
    154560     5239.81
    154600     5241.29
    154640      5242.4
    154680     5243.95
    154720     5245.33
    154760     5246.39
    154800     5247.74
    154840     5249.37
    154880     5250.62
    154920     5251.86
    154960     5253.33
    155000     5254.84
    155040     5256.05
    155080     5257.55
    155120     5258.63
    155160        5260
    155200     5261.48
    155240      5262.9
    155280     5264.25
    155320     5265.54
    155360     5267.01
    155400     5268.49
    155440     5269.59
    155480     5271.15
    155520     5272.53
    155560     5273.59
    155600     5274.94
    155640     5276.57
    155680     5277.81
    155720     5279.05
    155760     5280.52
    155800     5282.04
    155840     5283.25
    155880     5284.75
    155920     5285.83
    155960      5287.2
    156000     5288.67
    156040     5290.11
    156080     5291.46
    156120     5292.74
    156160     5294.21
    156200     5295.69
    156240     5296.81
    156280     5298.36
    156320     5299.74
    156360      5300.8
    156400     5302.14
    156440     5303.77
    156480     5305.02
    156520     5306.26
    156560     5307.71
    156600     5309.24
    156640     5310.46
    156680     5311.96
    156720     5313.03
    156760     5314.41
    156800     5315.87
    156840     5317.29
    156880     5318.64
    156920     5319.93
    156960     5321.39
    157000     5322.88
    157040     5323.98
    157080     5325.54
    157120     5326.92
    157160     5327.96
    157200     5329.31
    157240     5330.93
    157280     5332.18
    157320     5333.42
    157360     5334.87
    157400      5336.4
    157440     5337.61
    157480     5339.12
    157520     5340.18
    157560     5341.58
    157600     5343.03
    157640     5344.46
    157680     5345.81
    157720      5347.1
    157760     5348.57
    157800     5350.05
    157840     5351.15
    157880      5352.7
    157920     5354.09
    157960     5355.14
    158000     5356.48
    158040     5358.11
    158080     5359.36
    158120     5360.59
    158160     5362.04
    158200     5363.57
    158240     5364.79
    158280      5366.3
    158320     5367.35
    158360     5368.75
    158400     5370.21
    158440     5371.64
    158480     5372.99
    158520     5374.27
    158560     5375.75
    158600     5377.22
    158640     5378.33
    158680     5379.88
    158720     5381.27
    158760     5382.31
    158800     5383.66
    158840     5385.29
    158880     5386.55
    158920     5387.77
    158960     5389.23
    159000     5390.75
    159040     5391.97
    159080     5393.48
    159120     5394.53
    159160     5395.92
    159200     5397.37
    159240      5398.8
    159280     5400.16
    159320     5401.45
    159360     5402.93
    159400     5404.38
    159440      5405.5
    159480     5407.06
    159520     5408.45
    159560     5409.49
    159600     5410.85
    159640     5412.48
    159680     5413.73
    159720     5414.96
    159760     5416.41
    159800     5417.94
    159840     5419.16
    159880     5420.66
    159920     5421.72
    159960     5423.12
    160000     5424.56
    160040        5426
    160080     5427.36
    160120     5428.63
    160160     5430.12
    160200     5431.59
    160240     5432.69
    160280     5434.26
    160320     5435.65
    160360     5436.69
    160400     5438.05
    160440     5439.67
    160480     5440.93
    160520     5442.17
    160560     5443.61
    160600     5445.14
    160640     5446.34
    160680     5447.87
    160720     5448.91
    160760     5450.31
    160800     5451.75
    160840      5453.2
    160880     5454.56
    160920     5455.82
    160960     5457.32
    161000     5458.78
    161040     5459.89
    161080     5461.45
    161120     5462.84
    161160     5463.89
    161200     5465.25
    161240     5466.87
    161280     5468.13
    161320     5469.36
    161360      5470.8
    161400     5472.34
    161440     5473.54
    161480     5475.07
    161520     5476.12
    161560     5477.52
    161600     5478.97
    161640     5480.41
    161680     5481.77
    161720     5483.04
    161760     5484.53
    161800     5485.99
    161840      5487.1
    161880     5488.65
    161920     5490.05
    161960      5491.1
    162000     5492.46
    162040     5494.09
    162080     5495.34
    162120     5496.57
    162160     5498.01
    162200     5499.54
    162240     5500.76
    162280     5502.28
    162320     5503.33
    162360     5504.72
    162400     5506.17
    162440     5507.58
    162480     5508.95
    162520     5510.22
    162560      5511.7
    162600     5513.17
    162640     5514.28
    162680     5515.83
    162720     5517.23
    162760     5518.28
    162800     5519.65
    162840     5521.27
    162880     5522.53
    162920     5523.77
    162960     5525.21
    163000     5526.75
    163040     5527.96
    163080     5529.48
    163120     5530.53
    163160     5531.93
    163200     5533.37
    163240     5534.79
    163280     5536.15
    163320     5537.42
    163360      5538.9
    163400     5540.36
    163440     5541.47
    163480     5543.03
    163520     5544.44
    163560     5545.48
    163600     5546.86
    163640     5548.48
    163680     5549.74
    163720     5550.97
    163760     5552.42
    163800     5553.95
    163840     5555.16
    163880     5556.69
    163920     5557.73
    163960     5559.14
    164000     5560.59
    164040     5562.01
    164080     5563.37
    164120     5564.63
    164160     5566.12
    164200     5567.57
    164240     5568.69
    164280     5570.26
    164320     5571.65
    164360     5572.69
    164400     5574.07
    164440      5575.7
    164480     5576.96
    164520     5578.18
    164560     5579.63
    164600     5581.17
    164640     5582.39
    164680     5583.92
    164720     5584.96
    164760     5586.36
    164800     5587.81
    164840     5589.22
    164880     5590.57
    164920     5591.85
    164960     5593.32
    165000     5594.78
    165040      5595.9
    165080     5597.46
    165120     5598.85
    165160      5599.9
    165200     5601.27
    165240     5602.88
    165280     5604.14
    165320     5605.37
    165360     5606.81
    165400     5608.35
    165440     5609.55
    165480     5611.08
    165520     5612.12
    165560     5613.51
    165600     5614.95
    165640     5616.37
    165680     5617.73
    165720     5619.01
    165760     5620.49
    165800     5621.94
    165840     5623.07
    165880     5624.62
    165920        5626
    165960     5627.06
    166000     5628.43
    166040     5630.06
    166080     5631.31
    166120     5632.52
    166160     5633.97
    166200      5635.5
    166240     5636.72
    166280     5638.24
    166320     5639.28
    166360     5640.66
    166400     5642.12
    166440     5643.54
    166480     5644.88
    166520     5646.16
    166560     5647.64
    166600     5649.11
    166640     5650.23
    166680     5651.79
    166720     5653.18
    166760     5654.23
    166800      5655.6
    166840     5657.24
    166880     5658.48
    166920      5659.7
    166960     5661.16
    167000     5662.68
    167040      5663.9
    167080     5665.43
    167120     5666.47
    167160     5667.85
    167200     5669.32
    167240     5670.72
    167280     5672.05
    167320     5673.34
    167360     5674.82
    167400     5676.28
    167440     5677.42
    167480     5678.97
    167520     5680.35
    167560     5681.42
    167600     5682.78
    167640     5684.43
    167680     5685.68
    167720     5686.89
    167760     5688.35
    167800     5689.87
    167840     5691.08
    167880     5692.62
    167920     5693.66
    167960     5695.04
    168000      5696.5
    168040      5697.9
    168080     5699.23
    168120     5700.52
    168160     5702.01
    168200     5703.46
    168240     5704.61
    168280     5706.17
    168320     5707.54
    168360     5708.62
    168400     5709.97
    168440     5711.61
    168480     5712.87
    168520     5714.08
    168560     5715.54
    168600     5717.06
    168640     5718.27
    168680     5719.82
    168720     5720.84
    168760     5722.22
    168800     5723.68
    168840     5725.08
    168880     5726.43
    168920     5727.71
    168960     5729.19
    169000     5730.66
    169040      5731.8
    169080     5733.35
    169120     5734.75
    169160     5735.79
    169200     5737.16
    169240     5738.81
    169280     5740.08
    169320     5741.28
    169360     5742.74
    169400     5744.26
    169440     5745.47
    169480     5747.01
    169520     5748.03
    169560     5749.41
    169600     5750.88
    169640     5752.29
    169680     5753.63
    169720     5754.91
    169760     5756.38
    169800     5757.85
    169840        5759
    169880     5760.55
    169920     5761.93
    169960     5762.99
    170000     5764.38
    170040     5766.02
    170080     5767.29
    170120      5768.5
    170160     5769.96
    170200     5771.48
    170240     5772.69
    170280     5774.22
    170320     5775.25
    170360     5776.64
    170400      5778.1
    170440     5779.51
    170480     5780.85
    170520     5782.12
    170560     5783.59
    170600     5785.07
    170640     5786.23
    170680     5787.75
    170720     5789.15
    170760     5790.22
    170800      5791.6
    170840     5793.24
    170880      5794.5
    170920     5795.72
    170960     5797.19
    171000     5798.69
    171040     5799.91
    171080     5801.45
    171120     5802.47
    171160     5803.86
    171200     5805.33
    171240     5806.72
    171280     5808.07
    171320     5809.34
    171360     5810.82
    171400     5812.29
    171440     5813.45
    171480     5814.98
    171520     5816.39
    171560     5817.45
    171600     5818.81
    171640     5820.48
    171680     5821.73
    171720     5822.94
    171760     5824.42
    171800     5825.93
    171840     5827.16
    171880     5828.69
    171920     5829.71
    171960     5831.09
    172000     5832.57
    172040     5833.96
    172080     5835.31
    172120     5836.59
    172160     5838.06
    172200     5839.54
    172240     5840.69
    172280     5842.23
    172320     5843.64
    172360     5844.71
    172400     5846.08
    172440     5847.73
    172480     5848.99
    172520     5850.21
    172560     5851.68
    172600      5853.2
    172640     5854.41
    172680     5855.94
    172720     5856.95
    172760     5858.35
    172800     5859.81
    172840     5861.21
    172880     5862.55
    172920     5863.83
    172960     5865.31
    173000     5866.77
    173040     5867.94
    173080     5869.48
    173120     5870.89
    173160     5871.95
    173200     5873.32
    173240     5874.98
    173280     5876.23
    173320     5877.46
    173360     5878.92
    173400     5880.45
    173440     5881.66
    173480     5883.19
    173520      5884.2
    173560     5885.59
    173600     5887.06
    173640     5888.45
    173680     5889.79
    173720     5891.06
    173760     5892.56
    173800     5894.01
    173840     5895.17
    173880     5896.72
    173920     5898.12
    173960     5899.18
    174000     5900.54
    174040     5902.19
    174080     5903.44
    174120     5904.67
    174160     5906.13
    174200     5907.64
    174240     5908.87
    174280      5910.4
    174320      5911.4
    174360     5912.79
    174400     5914.26
    174440     5915.67
    174480     5917.02
    174520     5918.28
    174560     5919.78
    174600     5921.24
    174640     5922.38
    174680     5923.93
    174720     5925.33
    174760     5926.38
    174800     5927.75
    174840      5929.4
    174880     5930.66
    174920     5931.88
    174960     5933.34
    175000     5934.87
    175040     5936.08
    175080      5937.6
    175120      5938.6
    175160     5939.99
    175200     5941.47
    175240     5942.88
    175280     5944.22
    175320     5945.49
    175360     5946.98
    175400     5948.44
    175440     5949.59
    175480     5951.14
    175520     5952.52
    175560     5953.57
    175600     5954.95
    175640     5956.58
    175680     5957.85
    175720     5959.06
    175760     5960.53
    175800     5962.04
    175840     5963.25
    175880     5964.78
    175920     5965.79
    175960     5967.17
    176000     5968.66
    176040     5970.07
    176080     5971.41
    176120     5972.68
    176160     5974.17
    176200     5975.63
    176240     5976.79
    176280     5978.33
    176320     5979.72
    176360     5980.77
    176400     5982.16
    176440     5983.79
    176480     5985.04
    176520     5986.25
    176560     5987.73
    176600     5989.25
    176640     5990.47
    176680        5992
    176720        5993
    176760     5994.38
    176800     5995.86
    176840     5997.28
    176880     5998.62
    176920     5999.88
    176960     6001.38
    177000     6002.84
    177040     6003.98
    177080     6005.54
    177120     6006.93
    177160     6007.97
    177200     6009.36
    177240     6010.99
    177280     6012.26
    177320     6013.46
    177360     6014.94
    177400     6016.46
    177440     6017.66
    177480     6019.19
    177520     6020.19
    177560     6021.57
    177600     6023.07
    177640     6024.48
    177680     6025.81
    177720     6027.08
    177760     6028.57
    177800     6030.03
    177840     6031.18
    177880     6032.73
    177920     6034.12
    177960     6035.18
    178000     6036.56
    178040      6038.2
    178080     6039.46
    178120     6040.67
    178160     6042.15
    178200     6043.68
    178240     6044.89
    178280     6046.41
    178320     6047.43
    178360     6048.81
    178400      6050.3
    178440     6051.71
    178480     6053.03
    178520     6054.31
    178560     6055.79
    178600     6057.25
    178640     6058.39
    178680     6059.94
    178720     6061.34
    178760     6062.39
    178800     6063.77
    178840     6065.41
    178880     6066.68
    178920     6067.89
    178960     6069.37
    179000      6070.9
    179040     6072.11
    179080     6073.64
    179120     6074.65
    179160     6076.03
    179200      6077.5
    179240     6078.94
    179280     6080.27
    179320     6081.53
    179360     6083.01
    179400     6084.48
    179440     6085.61
    179480     6087.16
    179520     6088.55
    179560      6089.6
    179600     6090.99
    179640     6092.63
    179680      6093.9
    179720      6095.1
    179760     6096.58
    179800     6098.11
    179840     6099.33
    179880     6100.87
    179920     6101.87
    179960     6103.25
    180000     6104.73
    180040     6106.17
    180080      6107.5
    180120     6108.78
    180160     6110.25
    180200     6111.71
    180240     6112.85
    180280      6114.4
    180320     6115.79
    180360     6116.85
    180400     6118.23
    180440     6119.88
    180480     6121.15
    180520     6122.36
    180560     6123.84
    180600     6125.36
    180640     6126.58
    180680     6128.11
    180720     6129.13
    180760      6130.5
    180800     6131.98
    180840     6133.43
    180880     6134.74
    180920     6136.02
    180960      6137.5
    181000     6138.95
    181040      6140.1
    181080     6141.64
    181120     6143.04
    181160     6144.08
    181200     6145.48
    181240     6147.13
    181280      6148.4
    181320      6149.6
    181360     6151.08
    181400     6152.61
    181440     6153.82
    181480     6155.35
    181520     6156.37
    181560     6157.75
    181600     6159.23
    181640     6160.64
    181680     6161.96
    181720     6163.25
    181760     6164.73
    181800     6166.17
    181840     6167.33
    181880     6168.89
    181920     6170.28
    181960     6171.33
    182000     6172.72
    182040     6174.37
    182080     6175.64
    182120     6176.84
    182160     6178.32
    182200     6179.84
    182240     6181.05
    182280     6182.57
    182320     6183.58
    182360     6184.98
    182400     6186.45
    182440     6187.88
    182480      6189.2
    182520     6190.48
    182560     6191.96
    182600     6193.42
    182640     6194.58
    182680     6196.14
    182720     6197.54
    182760     6198.58
    182800     6199.97
    182840     6201.62
    182880     6202.88
    182920     6204.09
    182960     6205.56
    183000     6207.08
    183040     6208.29
    183080     6209.83
    183120     6210.84
    183160     6212.23
    183200     6213.69
    183240     6215.14
    183280     6216.45
    183320     6217.75
    183360     6219.21
    183400     6220.68
    183440     6221.85
    183480      6223.4
    183520      6224.8
    183560     6225.84
    183600     6227.22
    183640     6228.89
    183680     6230.15
    183720     6231.35
    183760     6232.82
    183800     6234.36
    183840     6235.55
    183880     6237.11
    183920      6238.1
    183960      6239.5
    184000     6240.95
    184040     6242.41
    184080     6243.73
    184120     6245.01
    184160     6246.49
    184200     6247.94
    184240     6249.12
    184280     6250.67
    184320     6252.06
    184360     6253.11
    184400     6254.49
    184440     6256.17
    184480     6257.43
    184520     6258.63
    184560     6260.09
    184600     6261.64
    184640     6262.85
    184680     6264.39
    184720     6265.39
    184760     6266.78
    184800     6268.22
    184840     6269.68
    184880        6271
    184920     6272.29
    184960     6273.74
    185000      6275.2
    185040     6276.38
    185080     6277.93
    185120     6279.33
    185160     6280.35
    185200     6281.74
    185240     6283.44
    185280     6284.68
    185320     6285.88
    185360     6287.34
    185400      6288.9
    185440      6290.1
    185480     6291.64
    185520     6292.65
    185560     6294.03
    185600     6295.48
    185640     6296.94
    185680     6298.26
    185720     6299.55
    185760        6301
    185800     6302.46
    185840     6303.64
    185880     6305.18
    185920     6306.59
    185960     6307.61
    186000        6309
    186040      6310.7
    186080     6311.94
    186120     6313.14
    186160      6314.6
    186200     6316.17
    186240     6317.37
    186280     6318.92
    186320     6319.91
    186360     6321.31
    186400     6322.75
    186440      6324.2
    186480     6325.52
    186520     6326.81
    186560     6328.25
    186600     6329.72
    186640      6330.9
    186680     6332.45
    186720     6333.86
    186760     6334.87
    186800     6336.26
    186840     6337.97
    186880     6339.19
    186920      6340.4
    186960     6341.85
    187000     6343.42
    187040     6344.63
    187080     6346.18
    187120     6347.17
    187160     6348.56
    187200     6350.02
    187240     6351.46
    187280     6352.77
    187320     6354.06
    187360     6355.51
    187400     6356.98
    187440     6358.15
    187480      6359.7
    187520     6361.11
    187560     6362.12
    187600     6363.51
    187640     6365.23
    187680     6366.45
    187720     6367.67
    187760     6369.12
    187800     6370.68
    187840     6371.89
    187880     6373.46
    187920     6374.44
    187960     6375.84
    188000     6377.29
    188040     6378.73
    188080     6380.04
    188120     6381.33
    188160     6382.79
    188200     6384.24
    188240     6385.41
    188280     6386.96
    188320     6388.37
    188360     6389.38
    188400     6390.76
    188440     6392.47
    188480     6393.69
    188520     6394.89
    188560     6396.35
    188600     6397.91
    188640     6399.12
    188680     6400.67
    188720     6401.67
    188760     6403.07
    188800     6404.52
    188840     6405.98
    188880     6407.28
    188920     6408.57
    188960     6410.03
    189000     6411.49
    189040     6412.66
    189080     6414.21
    189120     6415.62
    189160     6416.63
    189200        6418
    189240     6419.73
    189280     6420.94
    189320     6422.14
    189360     6423.61
    189400     6425.16
    189440     6426.38
    189480     6427.93
    189520     6428.93
    189560     6430.32
    189600     6431.78
    189640     6433.24
    189680     6434.54
    189720     6435.83
    189760     6437.28
    189800     6438.75
    189840     6439.91
    189880     6441.45
    189920     6442.87
    189960     6443.88
    190000     6445.24
    190040     6446.98
    190080     6448.18
    190120     6449.39
    190160     6450.85
    190200     6452.41
    190240     6453.62
    190280     6455.16
    190320     6456.16
    190360     6457.55
    190400     6459.01
    190440     6460.46
    190480     6461.75
    190520     6463.05
    190560     6464.49
    190600     6465.97
    190640     6467.12
    190680     6468.67
    190720     6470.08
    190760     6471.08
    190800     6472.45
    190840     6474.19
    190880      6475.4
    190920      6476.6
    190960     6478.05
    191000     6479.62
    191040     6480.82
    191080     6482.37
    191120     6483.36
    191160     6484.76
    191200     6486.22
    191240     6487.66
    191280     6488.96
    191320     6490.24
    191360     6491.69
    191400     6493.15
    191440     6494.31
    191480     6495.86
    191520     6497.29
    191560     6498.28
    191600     6499.66
    191640     6501.38
    191680     6502.59
    191720     6503.77
    191760     6505.24
    191800      6506.8
    191840     6508.01
    191880     6509.56
    191920     6510.56
    191960     6511.95
    192000     6513.41
    192040     6514.86
    192080     6516.17
    192120     6517.44
    192160     6518.89
    192200     6520.36
    192240     6521.51
    192280     6523.07
    192320     6524.48
    192360     6525.48
    192400     6526.84
    192440     6528.58
    192480     6529.78
    192520     6530.98
    192560     6532.44
    192600     6534.01
    192640      6535.2
    192680     6536.76
    192720     6537.76
    192760     6539.14
    192800     6540.62
    192840     6542.07
    192880     6543.37
    192920     6544.64
    192960     6546.08
    193000     6547.55
    193040     6548.71
    193080     6550.26
    193120     6551.66
    193160     6552.65
    193200     6554.01
    193240     6555.77
    193280     6556.96
    193320     6558.14
    193360     6559.61
    193400     6561.19
    193440     6562.37
    193480     6563.95
    193520     6564.95
    193560     6566.33
    193600      6567.8
    193640     6569.25
    193680     6570.57
    193720     6571.84
    193760     6573.28
    193800     6574.75
    193840      6575.9
    193880     6577.46
    193920     6578.85
    193960     6579.86
    194000     6581.22
    194040     6582.97
    194080     6584.16
    194120     6585.35
    194160     6586.83
    194200     6588.41
    194240      6589.6
    194280     6591.18
    194320     6592.18
    194360     6593.56
    194400     6595.03
    194440     6596.49
    194480      6597.8
    194520     6599.07
    194560     6600.51
    194600        6602
    194640     6603.15
    194680      6604.7
    194720      6606.1
    194760      6607.1
    194800     6608.47
    194840      6610.2
    194880      6611.4
    194920     6612.59
    194960     6614.07
    195000     6615.67
    195040     6616.85
    195080     6618.42
    195120     6619.43
    195160     6620.81
    195200     6622.28
    195240     6623.76
    195280     6625.07
    195320     6626.34
    195360     6627.77
    195400     6629.24
    195440     6630.39
    195480     6631.95
    195520     6633.35
    195560     6634.33
    195600     6635.71
    195640     6637.44
    195680     6638.64
    195720     6639.83
    195760     6641.31
    195800     6642.89
    195840     6644.08
    195880     6645.66
    195920     6646.66
    195960     6648.04
    196000     6649.52
    196040     6650.99
    196080     6652.31
    196120     6653.56
    196160        6655
    196200     6656.48
    196240     6657.63
    196280     6659.18
    196320     6660.59
    196360     6661.58
    196400     6662.95
    196440     6664.69
    196480     6665.88
    196520     6667.08
    196560     6668.55
    196600     6670.15
    196640     6671.32
    196680     6672.89
    196720     6673.89
    196760     6675.27
    196800     6676.75
    196840     6678.23
    196880     6679.54
    196920      6680.8
    196960     6682.23
    197000      6683.7
    197040     6684.84
    197080     6686.37
    197120      6687.8
    197160     6688.79
    197200     6690.17
    197240     6691.91
    197280     6693.08
    197320     6694.28
    197360     6695.77
    197400     6697.35
    197440     6698.53
    197480      6700.1
    197520      6701.1
    197560     6702.48
    197600     6703.96
    197640     6705.44
    197680     6706.75
    197720     6708.01
    197760     6709.45
    197800     6710.91
    197840     6712.05
    197880     6713.59
    197920     6715.01
    197960     6715.99
    198000     6717.37
    198040     6719.13
    198080      6720.3
    198120      6721.5
    198160     6722.98
    198200     6724.57
    198240     6725.75
    198280     6727.32
    198320     6728.31
    198360     6729.69
    198400     6731.17
    198440     6732.64
    198480     6733.94
    198520      6735.2
    198560     6736.64
    198600      6738.1
    198640     6739.24
    198680     6740.78
    198720     6742.21
    198760     6743.19
    198800     6744.56
    198840     6746.32
    198880      6747.5
    198920     6748.69
    198960     6750.19
    199000     6751.77
    199040     6752.94
    199080     6754.53
    199120     6755.51
    199160     6756.87
    199200     6758.36
    199240     6759.84
    199280     6761.13
    199320     6762.39
    199360     6763.83
    199400     6765.29
    199440     6766.43
    199480     6767.97
    199520      6769.4
    199560     6770.38
    199600     6771.77
    199640     6773.55
    199680     6774.69
    199720     6775.92
    199760      6777.4
    199800     6778.99
    199840     6780.17
    199880     6781.74
    199920     6782.73
    199960     6784.09
    200000     6785.59
    200040     6787.06
    200080     6788.36
    200120      6789.6
    200160     6791.04
    200200      6792.5
    200240     6793.64
    200280     6795.19
    200320     6796.62
    200360      6797.6
    200400     6798.98
    200440     6800.76
    200480     6801.92
    200520     6803.15
    200560     6804.64
    200600     6806.24
    200640     6807.41
    200680     6808.99
    200720     6809.98
    200760     6811.35
    200800     6812.84
    200840     6814.31
    200880     6815.61
    200920     6816.86
    200960     6818.29
    201000     6819.75
    201040     6820.89
    201080     6822.43
    201120     6823.86
    201160     6824.85
    201200     6826.24
    201240     6828.03
    201280     6829.19
    201320      6830.4
    201360      6831.9
    201400     6833.49
    201440     6834.65
    201480     6836.24
    201520     6837.22
    201560     6838.58
    201600     6840.07
    201640     6841.53
    201680     6842.83
    201720      6844.1
    201760     6845.52
    201800     6846.98
    201840      6848.1
    201880     6849.65
    201920     6851.09
    201960     6852.06
    202000     6853.45
    202040     6855.24
    202080     6856.39
    202120     6857.61
    202160     6859.11
    202200     6860.72
    202240     6861.87
    202280     6863.46
    202320     6864.44
    202360     6865.81
    202400      6867.3
    202440     6868.77
    202480     6870.06
    202520     6871.34
    202560     6872.74
    202600     6874.22
    202640     6875.34
    202680     6876.89
    202720     6878.32
    202760     6879.29
    202800     6880.69
    202840     6882.49
    202880     6883.64
    202920     6884.86
    202960     6886.35
    203000     6887.97
    203040     6889.12
    203080     6890.71
    203120     6891.68
    203160     6893.06
    203200     6894.56
    203240     6896.03
    203280     6897.31
    203320     6898.59
    203360        6900
    203400     6901.47
    203440     6902.57
    203480     6904.13
    203520     6905.56
    203560     6906.54
    203600     6907.92
    203640     6909.73
    203680     6910.89
    203720     6912.11
    203760      6913.6
    203800     6915.22
    203840     6916.37
    203880     6917.97
    203920     6918.95
    203960     6920.31
    204000     6921.82
    204040     6923.28
    204080     6924.58
    204120     6925.85
    204160     6927.25
    204200     6928.74
    204240     6929.83
    204280     6931.39
    204320     6932.83
    204360      6933.8
    204400     6935.18
    204440     6937.01
    204480     6938.15
    204520     6939.39
    204560     6940.87
    204600     6942.49
    204640     6943.64
    204680     6945.23
    204720     6946.21
    204760     6947.58
    204800     6949.09
    204840     6950.55
    204880     6951.84
    204920     6953.12
    204960     6954.53
    205000        6956
    205040     6957.11
    205080     6958.69
    205120     6960.11
    205160     6961.08
    205200     6962.46
    205240     6964.29
    205280     6965.43
    205320     6966.67
    205360     6968.14
    205400     6969.77
    205440     6970.92
    205480      6972.5
    205520     6973.48
    205560     6974.84
    205600     6976.37
    205640     6977.83
    205680     6979.11
    205720      6980.4
    205760     6981.79
    205800     6983.28
    205840     6984.39
    205880     6985.96
    205920     6987.38
    205960     6988.35
    206000     6989.72
    206040     6991.56
    206080     6992.71
    206120     6993.94
    206160     6995.41
    206200     6997.04
    206240      6998.2
    206280     6999.79
    206320     7000.75
    206360     7002.11
    206400     7003.65
    206440      7005.1
    206480      7006.4
    206520     7007.68
    206560     7009.08
    206600     7010.56
    206640     7011.67
    206680     7013.22
    206720     7014.66
    206760     7015.62
    206800        7017
    206840     7018.83
    206880     7019.97
    206920     7021.21
    206960     7022.69
    207000     7024.31
    207040     7025.47
    207080     7027.06
    207120     7028.03
    207160      7029.4
    207200     7030.93
    207240     7032.38
    207280     7033.69
    207320     7034.98
    207360     7036.36
    207400     7037.86
    207440     7038.97
    207480     7040.55
    207520     7041.96
    207560     7042.92
    207600      7044.3
    207640     7046.15
    207680     7047.28
    207720      7048.5
    207760     7049.98
    207800      7051.6
    207840     7052.76
    207880     7054.34
    207920      7055.3
    207960     7056.67
    208000     7058.19
    208040     7059.65
    208080     7060.94
    208120     7062.24
    208160     7063.63
    208200     7065.11
    208240     7066.21
    208280     7067.79
    208320     7069.21
    208360     7070.16
    208400     7071.53
    208440     7073.38
    208480      7074.5
    208520     7075.73
    208560      7077.2
    208600     7078.82
    208640     7079.99
    208680     7081.57
    208720     7082.51
    208760     7083.88
    208800     7085.41
    208840     7086.85
    208880     7088.14
    208920     7089.43
    208960     7090.82
    209000     7092.31
    209040     7093.41
    209080     7094.98
    209120      7096.4
    209160     7097.35
    209200     7098.73
    209240     7100.57
    209280      7101.7
    209320     7102.92
    209360     7104.39
    209400     7106.01
    209440     7107.18
    209480     7108.76
    209520      7109.7
    209560     7111.06
    209600      7112.6
    209640     7114.06
    209680     7115.34
    209720     7116.63
    209760     7118.01
    209800      7119.5
    209840     7120.59
    209880     7122.17
    209920     7123.58
    209960     7124.54
    210000     7125.91
    210040     7127.75
    210080     7128.88
    210120      7130.1
    210160     7131.57
    210200     7133.18
    210240     7134.35
    210280     7135.93
    210320     7136.87
    210360     7138.24
    210400     7139.77
    210440     7141.22
    210480     7142.51
    210520      7143.8
    210560     7145.17
    210600     7146.67
    210640     7147.76
    210680     7149.33
    210720     7150.74
    210760     7151.69
    210800     7153.07
    210840     7154.91
    210880     7156.04
    210920     7157.27
    210960     7158.73
    211000     7160.36
    211040     7161.52
    211080      7163.1
    211120     7164.04
    211160     7165.41
    211200     7166.95
    211240      7168.4
    211280     7169.69
    211320        7171
    211360     7172.35
    211400     7173.86
    211440     7174.94
    211480      7176.5
    211520     7177.92
    211560     7178.87
    211600     7180.26
    211640     7182.09
    211680     7183.23
    211720     7184.47
    211760     7185.92
    211800     7187.54
    211840     7188.71
    211880      7190.3
    211920     7191.23
    211960     7192.59
    212000     7194.12
    212040     7195.58
    212080     7196.88
    212120     7198.18
    212160     7199.55
    212200     7201.03
    212240     7202.11
    212280     7203.68
    212320     7205.09
    212360     7206.05
    212400     7207.44
    212440     7209.29
    212480     7210.42
    212520     7211.65
    212560      7213.1
    212600     7214.74
    212640     7215.88
    212680     7217.49
    212720     7218.41
    212760     7219.78
    212800     7221.31
    212840     7222.77
    212880     7224.07
    212920     7225.37
    212960     7226.74
    213000     7228.23
    213040      7229.3
    213080     7230.88
    213120     7232.28
    213160     7233.25
    213200     7234.64
    213240     7236.48
    213280     7237.61
    213320     7238.83
    213360     7240.29
    213400     7241.91
    213440     7243.08
    213480     7244.67
    213520      7245.6
    213560     7246.95
    213600     7248.51
    213640     7249.93
    213680     7251.23
    213720     7252.53
    213760     7253.91
    213800     7255.38
    213840     7256.46
    213880     7258.04
    213920     7259.44
    213960     7260.41
    214000      7261.8
    214040     7263.63
    214080     7264.75
    214120     7265.98
    214160     7267.43
    214200     7269.07
    214240     7270.24
    214280     7271.83
    214320     7272.74
    214360     7274.11
    214400     7275.66
    214440     7277.07
    214480     7278.36
    214520     7279.68
    214560     7281.05
    214600     7282.51
    214640     7283.58
    214680     7285.17
    214720     7286.56
    214760     7287.53
    214800     7288.92
    214840     7290.75
    214880     7291.89
    214920     7293.11
    214960     7294.56
    215000     7296.19
    215040     7297.34
    215080     7298.94
    215120     7299.85
    215160     7301.21
    215200     7302.78
    215240     7304.17
    215280     7305.46
    215320     7306.78
    215360     7308.14
    215400     7309.61
    215440     7310.68
    215480     7312.26
    215520     7313.67
    215560     7314.63
    215600     7316.01
    215640     7317.84
    215680     7318.97
    215720     7320.19
    215760     7321.63
    215800     7323.26
    215840     7324.43
    215880     7326.02
    215920     7326.93
    215960      7328.3
    216000     7329.86
    216040     7331.25
    216080     7332.55
    216120     7333.87
    216160     7335.25
    216200      7336.7
    216240     7337.77
    216280     7339.35
    216320     7340.75
    216360     7341.73
    216400     7343.11
    216440     7344.94
    216480     7346.06
    216520     7347.27
    216560     7348.72
    216600     7350.35
    216640      7351.5
    216680      7353.1
    216720     7354.01
    216760     7355.36
    216800     7356.93
    216840     7358.31
    216880     7359.62
    216920     7360.94
    216960      7362.3
    217000     7363.76
    217040     7364.83
    217080     7366.41
    217120     7367.81
    217160     7368.79
    217200     7370.18
    217240     7372.01
    217280     7373.13
    217320     7374.35
    217360     7375.79
    217400     7377.44
    217440     7378.56
    217480     7380.17
    217520     7381.08
    217560     7382.44
    217600        7384
    217640     7385.38
    217680     7386.69
    217720        7388
    217760     7389.36
    217800     7390.83
    217840     7391.89
    217880     7393.47
    217920     7394.88
    217960     7395.86
    218000     7397.22
    218040     7399.07
    218080     7400.17
    218120     7401.39
    218160     7402.84
    218200     7404.48
    218240     7405.61
    218280     7407.22
    218320     7408.14
    218360      7409.5
    218400     7411.07
    218440     7412.45
    218480     7413.76
    218520     7415.07
    218560     7416.43
    218600      7417.9
    218640     7418.97
    218680     7420.53
    218720     7421.94
    218760     7422.91
    218800     7424.28
    218840     7426.12
    218880     7427.22
    218920     7428.43
    218960     7429.89
    219000     7431.53
    219040     7432.67
    219080     7434.28
    219120     7435.19
    219160     7436.54
    219200     7438.11
    219240      7439.5
    219280      7440.8
    219320     7442.12
    219360     7443.47
    219400     7444.93
    219440     7446.01
    219480     7447.56
    219520     7448.98
    219560     7449.95
    219600     7451.32
    219640     7453.15
    219680     7454.26
    219720     7455.48
    219760     7456.94
    219800     7458.58
    219840     7459.71
    219880     7461.31
    219920     7462.22
    219960     7463.59
    220000     7465.16
    220040     7466.55
    220080     7467.83
    220120     7469.15
    220160     7470.52
    220200        7472
    220240     7473.06
    220280     7474.63
    220320     7476.03
    220360     7477.01
    220400     7478.38
    220440     7480.22
    220480     7481.33
    220520     7482.54
    220560        7484
    220600     7485.66
    220640     7486.77
    220680     7488.39
    220720     7489.29
    220760     7490.65
    220800     7492.23
    220840     7493.59
    220880     7494.89
    220920      7496.2
    220960     7497.56
    221000     7499.06
    221040     7500.11
    221080     7501.67
    221120     7503.08
    221160     7504.04
    221200     7505.42
    221240     7507.26
    221280     7508.37
    221320     7509.59
    221360     7511.04
    221400     7512.69
    221440     7513.81
    221480     7515.41
    221520     7516.31
    221560     7517.67
    221600     7519.25
    221640     7520.62
    221680     7521.89
    221720      7523.2
    221760     7524.55
    221800     7526.06
    221840     7527.11
    221880     7528.66
    221920     7530.07
    221960     7531.04
    222000     7532.42
    222040     7534.25
    222080     7535.36
    222120     7536.59
    222160     7538.06
    222200     7539.69
    222240     7540.82
    222280     7542.42
    222320     7543.32
    222360     7544.67
    222400     7546.24
    222440     7547.61
    222480     7548.89
    222520     7550.21
    222560     7551.55
    222600     7553.06
    222640     7554.09
    222680     7555.67
    222720     7557.07
    222760     7558.03
    222800     7559.41
    222840     7561.27
    222880     7562.37
    222920     7563.59
    222960     7565.06
    223000     7566.71
    223040     7567.82
    223080     7569.44
    223120     7570.34
    223160     7571.67
    223200     7573.27
    223240     7574.61
    223280     7575.89
    223320      7577.2
    223360     7578.55
    223400     7580.06
    223440     7581.11
    223480     7582.67
    223520     7584.08
    223560     7585.03
    223600     7586.42
    223640     7588.28
    223680     7589.37
    223720     7590.61
    223760     7592.08
    223800     7593.73
    223840     7594.84
    223880     7596.47
    223920     7597.37
    223960     7598.68
    224000     7600.29
    224040     7601.61
    224080     7602.89
    224120     7604.22
    224160     7605.56
    224200     7607.06
    224240     7608.11
    224280     7609.68
    224320     7611.09
    224360     7612.06
    224400     7613.43
    224440     7615.29
    224480     7616.39
    224520     7617.62
    224560     7619.09
    224600     7620.74
    224640     7621.85
    224680     7623.48
    224720     7624.39
    224760      7625.7
    224800      7627.3
    224840     7628.64
    224880     7629.91
    224920     7631.23
    224960     7632.58
    225000     7634.09
    225040     7635.13
    225080     7636.69
    225120     7638.12
    225160     7639.08
    225200     7640.45
    225240     7642.33
    225280     7643.42
    225320     7644.65
    225360     7646.12
    225400     7647.78
    225440     7648.88
    225480     7650.53
    225520     7651.44
    225560     7652.75
    225600     7654.36
    225640     7655.68
    225680     7656.98
    225720      7658.3
    225760     7659.65
    225800     7661.17
    225840     7662.19
    225880     7663.76
    225920     7665.19
    225960     7666.14
    226000     7667.51
    226040     7669.37
    226080     7670.49
    226120      7671.7
    226160      7673.2
    226200     7674.85
    226240     7675.93
    226280      7677.6
    226320     7678.49
    226360     7679.82
    226400     7681.43
    226440     7682.75
    226480     7684.04
    226520     7685.36
    226560      7686.7
    226600     7688.23
    226640     7689.25
    226680      7690.8
    226720     7692.22
    226760     7693.17
    226800     7694.54
    226840      7696.4
    226880     7697.52
    226920     7698.71
    226960     7700.21
    227000     7701.86
    227040     7702.96
    227080     7704.62
    227120     7705.52
    227160     7706.85
    227200     7708.47
    227240     7709.75
    227280     7711.05
    227320     7712.38
    227360     7713.71
    227400     7715.23
    227440     7716.26
    227480     7717.81
    227520     7719.23
    227560     7720.18
    227600     7721.54
    227640     7723.41
    227680     7724.51
    227720     7725.71
    227760      7727.2
    227800     7728.85
    227840     7729.95
    227880     7731.61
    227920      7732.5
    227960     7733.84
    228000     7735.44
    228040     7736.74
    228080     7738.03
    228120     7739.35
    228160     7740.68
    228200      7742.2
    228240     7743.21
    228280     7744.77
    228320     7746.19
    228360     7747.14
    228400      7748.5
    228440     7750.35
    228480     7751.45
    228520     7752.66
    228560     7754.13
    228600      7755.8
    228640      7756.9
    228680     7758.56
    228720     7759.46
    228760     7760.76
    228800     7762.39
    228840     7763.67
    228880     7764.96
    228920     7766.28
    228960     7767.61
    229000     7769.13
    229040     7770.12
    229080     7771.69
    229120      7773.1
    229160     7774.06
    229200     7775.41
    229240     7777.26
    229280     7778.38
    229320     7779.57
    229360     7781.04
    229400     7782.71
    229440     7783.82
    229480     7785.47
    229520     7786.37
    229560     7787.68
    229600     7789.31
    229640     7790.57
    229680     7791.88
    229720     7793.19
    229760     7794.52
    229800     7796.04
    229840     7797.04
    229880     7798.61
    229920        7800
    229960     7800.97
    230000     7802.34
    230040     7804.17
    230080     7805.29
    230120     7806.47
    230160     7807.96
    230200     7809.61
    230240     7810.73
    230280     7812.37
    230320     7813.28
    230360     7814.59
    230400     7816.23
    230440     7817.49
    230480     7818.79
    230520     7820.11
    230560     7821.44
    230600     7822.96
    230640     7823.96
    230680     7825.54
    230720     7826.92
    230760     7827.91
    230800     7829.27
    230840      7831.1
    230880     7832.23
    230920     7833.42
    230960     7834.88
    231000     7836.54
    231040     7837.65
    231080      7839.3
    231120     7840.19
    231160      7841.5
    231200     7843.14
    231240     7844.41
    231280     7845.71
    231320     7847.03
    231360     7848.36
    231400     7849.87
    231440     7850.87
    231480     7852.46
    231520     7853.83
    231560     7854.82
    231600     7856.16
    231640        7858
    231680     7859.13
    231720     7860.32
    231760     7861.78
    231800     7863.44
    231840     7864.54
    231880     7866.21
    231920     7867.06
    231960     7868.39
    232000     7870.04
    232040     7871.31
    232080     7872.61
    232120     7873.92
    232160     7875.27
    232200     7876.78
    232240     7877.79
    232280     7879.38
    232320     7880.75
    232360     7881.74
    232400      7883.1
    232440     7884.94
    232480     7886.06
    232520     7887.24
    232560     7888.72
    232600     7890.38
    232640     7891.46
    232680     7893.14
    232720     7894.01
    232760     7895.32
    232800     7896.98
    232840     7898.26
    232880     7899.57
    232920     7900.89
    232960     7902.22
    233000     7903.73
    233040     7904.74
    233080     7906.34
    233120     7907.69
    233160      7908.7
    233200     7910.05
    233240     7911.89
    233280     7913.01
    233320     7914.19
    233360     7915.67
    233400     7917.32
    233440     7918.41
    233480     7920.07
    233520     7920.93
    233560     7922.25
    233600     7923.92
    233640      7925.2
    233680     7926.51
    233720     7927.85
    233760     7929.16
    233800     7930.68
    233840     7931.67
    233880     7933.28
    233920     7934.66
    233960     7935.65
    234000     7936.98
    234040     7938.84
    234080     7939.95
    234120     7941.14
    234160     7942.64
    234200     7944.27
    234240     7945.38
    234280     7947.04
    234320     7947.91
    234360     7949.23
    234400     7950.89
    234440     7952.19
    234480     7953.49
    234520     7954.83
    234560     7956.16
    234600     7957.67
    234640     7958.65
    234680     7960.28
    234720     7961.64
    234760     7962.63
    234800     7963.97
    234840     7965.81
    234880     7966.95
    234920     7968.12
    234960     7969.62
    235000     7971.25
    235040     7972.37
    235080     7974.05
    235120     7974.89
    235160     7976.23
    235200     7977.89
    235240      7979.2
    235280      7980.5
    235320     7981.85
    235360     7983.16
    235400     7984.68
    235440     7985.68
    235480      7987.3
    235520     7988.65
    235560     7989.65
    235600     7990.98
    235640     7992.83
    235680     7993.96
    235720     7995.14
    235760     7996.65
    235800     7998.28
    235840      7999.4
    235880     8001.08
    235920     8001.94
    235960     8003.26
    236000     8004.93
    236040     8006.23
    236080     8007.54
    236120      8008.9
    236160      8010.2
    236200     8011.72
    236240     8012.72
    236280     8014.34
    236320      8015.7
    236360      8016.7
    236400     8018.03
    236440     8019.89
    236480     8021.02
    236520      8022.2
    236560     8023.71
    236600     8025.35
    236640     8026.47
    236680     8028.14
    236720        8029
    236760     8030.33
    236800     8031.99
    236840     8033.31
    236880      8034.6
    236920     8035.96
    236960     8037.26
    237000     8038.77
    237040     8039.77
    237080     8041.39
    237120     8042.76
    237160     8043.76
    237200     8045.07
    237240     8046.95
    237280     8048.06
    237320     8049.23
    237360     8050.76
    237400      8052.4
    237440     8053.51
    237480     8055.16
    237520     8056.01
    237560     8057.33
    237600        8059
    237640      8060.3
    237680     8061.61
    237720     8062.95
    237760     8064.26
    237800     8065.77
    237840     8066.77
    237880     8068.38
    237920     8069.75
    237960     8070.74
    238000     8072.07
    238040     8073.95
    238080     8075.04
    238120     8076.22
    238160     8077.75
    238200     8079.39
    238240     8080.52
    238280     8082.17
    238320     8083.03
    238360     8084.32
    238400     8086.02
    238440     8087.31
    238480     8088.61
    238520     8089.96
    238560     8091.26
    238600     8092.78
    238640     8093.77
    238680     8095.39
    238720     8096.76
    238760     8097.76
    238800     8099.09
    238840     8100.96
    238880     8102.06
    238920     8103.24
    238960     8104.77
    239000     8106.42
    239040     8107.53
    239080      8109.2
    239120     8110.05
    239160     8111.36
    239200     8113.05
    239240     8114.34
    239280     8115.65
    239320     8116.98
    239360     8118.29
    239400     8119.82
    239440      8120.8
    239480     8122.42
    239520      8123.8
    239560     8124.79
    239600     8126.12
    239640     8127.99
    239680     8129.09
    239720     8130.27
    239760     8131.81
    239800     8133.46
    239840     8134.55
    239880     8136.22
    239920     8137.09
    239960     8138.41
    240000      8140.1
    240040     8141.38
    240080     8142.66
    240120        8144
    240160     8145.31
    240200     8146.84
    240240     8147.82
    240280     8149.45
    240320     8150.81
    240360     8151.81
    240400     8153.14
    240440     8155.02
    240480     8156.12
    240520     8157.29
    240560     8158.84
    240600     8160.51
    240640     8161.57
    240680     8163.28
    240720     8164.14
    240760     8165.45
    240800     8167.15
    240840     8168.39
    240880     8169.68
    240920        8171
    240960     8172.34
    241000     8173.86
    241040     8174.83
    241080     8176.45
    241120     8177.83
    241160     8178.81
    241200     8180.14
    241240     8182.01
    241280     8183.13
    241320     8184.31
    241360     8185.85
    241400     8187.51
    241440     8188.59
    241480     8190.28
    241520     8191.13
    241560     8192.46
    241600     8194.14
    241640     8195.39
    241680     8196.67
    241720     8198.01
    241760     8199.33
    241800     8200.84
    241840     8201.82
    241880     8203.43
    241920     8204.81
    241960     8205.82
    242000     8207.14
    242040        8209
    242080     8210.12
    242120      8211.3
    242160     8212.87
    242200     8214.52
    242240     8215.59
    242280     8217.28
    242320     8218.11
    242360     8219.43
    242400     8221.13
    242440     8222.38
    242480     8223.67
    242520        8225
    242560      8226.3
    242600     8227.82
    242640     8228.81
    242680     8230.42
    242720      8231.8
    242760     8232.79
    242800     8234.11
    242840     8235.96
    242880     8237.08
    242920     8238.25
    242960     8239.82
    243000     8241.49
    243040     8242.56
    243080     8244.25
    243120     8245.08
    243160     8246.41
    243200     8248.13
    243240     8249.39
    243280     8250.68
    243320     8252.02
    243360     8253.33
    243400     8254.84
    243440     8255.82
    243480     8257.45
    243520     8258.84
    243560     8259.82
    243600     8261.14
    243640     8263.02
    243680     8264.14
    243720     8265.29
    243760     8266.89
    243800     8268.53
    243840     8269.61
    243880     8271.33
    243920     8272.16
    243960     8273.48
    244000      8275.2
    244040     8276.47
    244080     8277.76
    244120     8279.11
    244160     8280.43
    244200     8281.94
    244240     8282.91
    244280     8284.52
    244320     8285.93
    244360     8286.91
    244400     8288.22
    244440      8290.1
    244480     8291.22
    244520     8292.37
    244560     8293.97
    244600     8295.62
    244640     8296.71
    244680     8298.42
    244720     8299.26
    244760     8300.57
    244800     8302.29
    244840     8303.57
    244880     8304.85
    244920     8306.21
    244960     8307.52
    245000     8309.04
    245040     8310.01
    245080     8311.63
    245120     8313.01
    245160        8314
    245200     8315.32
    245240      8317.2
    245280     8318.32
    245320     8319.49
    245360     8321.08
    245400     8322.73
    245440      8323.8
    245480     8325.51
    245520     8326.35
    245560     8327.67
    245600     8329.37
    245640     8330.65
    245680     8331.95
    245720     8333.32
    245760     8334.62
    245800     8336.16
    245840     8337.11
    245880     8338.74
    245920     8340.12
    245960     8341.12
    246000     8342.42
    246040     8344.33
    246080     8345.43
    246120     8346.59
    246160      8348.2
    246200     8349.84
    246240     8350.92
    246280     8352.62
    246320     8353.45
    246360     8354.78
    246400     8356.48
    246440     8357.77
    246480     8359.07
    246520     8360.43
    246560     8361.74
    246600     8363.27
    246640     8364.25
    246680     8365.87
    246720     8367.25
    246760     8368.24
    246800     8369.55
    246840     8371.45
    246880     8372.57
    246920     8373.74
    246960     8375.32
    247000     8376.97
    247040     8378.06
    247080     8379.75
    247120     8380.58
    247160     8381.93
    247200     8383.63
    247240     8384.92
    247280     8386.23
    247320      8387.6
    247360     8388.89
    247400     8390.42
    247440     8391.39
    247480     8393.03
    247520     8394.42
    247560     8395.41
    247600      8396.7
    247640     8398.61
    247680     8399.72
    247720     8400.89
    247760     8402.49
    247800     8404.14
    247840     8405.22
    247880     8406.91
    247920     8407.77
    247960     8409.11
    248000     8410.81
    248040     8412.12
    248080     8413.42
    248120     8414.78
    248160      8416.1
    248200     8417.63
    248240     8418.61
    248280     8420.24
    248320     8421.63
    248360     8422.62
    248400     8423.92
    248440     8425.82
    248480     8426.94
    248520     8428.11
    248560      8429.7
    248600     8431.35
    248640     8432.44
    248680     8434.12
    248720     8434.97
    248760     8436.32
    248800     8438.01
    248840     8439.32
    248880     8440.62
    248920     8441.95
    248960     8443.29
    249000      8444.8
    249040     8445.78
    249080     8447.41
    249120     8448.81
    249160      8449.8
    249200     8451.09
    249240     8452.97
    249280      8454.1
    249320     8455.27
    249360     8456.86
    249400      8458.5
    249440     8459.59
    249480     8461.26
    249520     8462.13
    249560     8463.46
    249600     8465.17
    249640     8466.46
    249680     8467.77
    249720     8469.12
    249760     8470.44
    249800     8471.96
    249840     8472.95
    249880     8474.56
    249920     8475.98
    249960     8476.96
    250000     8478.23
    250040     8480.15
    250080     8481.26
    250120     8482.42
    250160     8484.02
    250200     8485.65
    250240     8486.74
    250280     8488.41
    250320     8489.27
    250360     8490.61
    250400     8492.32
    250440      8493.6
    250480     8494.92
    250520     8496.27
    250560      8497.6
    250600     8499.12
    250640     8500.11
    250680     8501.72
    250720     8503.14
    250760     8504.12
    250800     8505.39
    250840      8507.3
    250880     8508.42
    250920     8509.58
    250960     8511.18
    251000     8512.81
    251040     8513.91
    251080     8515.57
    251120     8516.44
    251160     8517.76
    251200     8519.46
    251240     8520.78
    251280      8522.1
    251320     8523.44
    251360     8524.79
    251400     8526.29
    251440     8527.29
    251480      8528.9
    251520     8530.34
    251560     8531.31
    251600     8532.58
    251640      8534.5
    251680     8535.61
    251720     8536.76
    251760     8538.38
    251800        8540
    251840     8541.09
    251880     8542.76
    251920     8543.64
    251960     8544.97
    252000     8546.67
    252040        8548
    252080     8549.33
    252120     8550.66
    252160     8552.01
    252200     8553.52
    252240     8554.51
    252280     8556.12
    252320     8557.57
    252360     8558.53
    252400     8559.81
    252440     8561.73
    252480     8562.83
    252520     8563.99
    252560     8565.62
    252600     8567.24
    252640     8568.33
    252680     8570.01
    252720     8570.89
    252760     8572.21
    252800     8573.91
    252840     8575.22
    252880     8576.55
    252920     8577.88
    252960     8579.23
    253000     8580.75
    253040     8581.74
    253080     8583.36
    253120     8584.79
    253160     8585.75
    253200     8587.02
    253240     8588.97
    253280     8590.06
    253320     8591.21
    253360     8592.85
    253400     8594.47
    253440     8595.56
    253480     8597.23
    253520      8598.1
    253560     8599.45
    253600     8601.14
    253640     8602.45
    253680     8603.76
    253720      8605.1
    253760     8606.44
    253800     8607.96
    253840     8608.96
    253880     8610.58
    253920        8612
    253960     8612.96
    254000     8614.25
    254040     8616.18
    254080     8617.28
    254120     8618.44
    254160     8620.09
    254200      8621.7
    254240     8622.78
    254280     8624.48
    254320     8625.33
    254360     8626.67
    254400     8628.36
    254440     8629.67
    254480     8630.99
    254520     8632.32
    254560     8633.65
    254600     8635.19
    254640     8636.17
    254680      8637.8
    254720     8639.21
    254760     8640.18
    254800     8641.45
    254840     8643.41
    254880      8644.5
    254920     8645.66
    254960     8647.32
    255000     8648.94
    255040     8650.04
    255080     8651.73
    255120     8652.59
    255160     8653.94
    255200     8655.61
    255240     8656.91
    255280     8658.25
    255320     8659.58
    255360     8660.91
    255400     8662.44
    255440     8663.43
    255480     8665.05
    255520     8666.49
    255560     8667.45
    255600      8668.7
    255640     8670.66
    255680     8671.75
    255720     8672.94
    255760     8674.59
    255800     8676.21
    255840      8677.3
    255880     8678.99
    255920     8679.85
    255960      8681.2
    256000     8682.86
    256040     8684.21
    256080     8685.53
    256120     8686.86
    256160     8688.18
    256200     8689.72
    256240     8690.73
    256280     8692.35
    256320     8693.78
    256360     8694.74
    256400     8696.01
    256440     8697.95
    256480     8699.05
    256520     8700.24
    256560      8701.9
    256600     8703.52
    256640     8704.61
    256680     8706.31
    256720     8707.16
    256760     8708.51
    256800     8710.17
    256840     8711.53
    256880     8712.86
    256920     8714.18
    256960     8715.51
    257000     8717.04
    257040     8718.05
    257080     8719.66
    257120     8721.09
    257160     8722.05
    257200     8723.33
    257240     8725.26
    257280     8726.37
    257320     8727.56
    257360     8729.21
    257400     8730.83
    257440     8731.93
    257480     8733.62
    257520     8734.48
    257560     8735.82
    257600     8737.47
    257640     8738.83
    257680     8740.16
    257720      8741.5
    257760     8742.83
    257800     8744.34
    257840     8745.37
    257880     8746.98
    257920      8748.4
    257960     8749.36
    258000     8750.63
    258040     8752.59
    258080     8753.68
    258120     8754.88
    258160     8756.52
    258200     8758.15
    258240     8759.23
    258280     8760.93
    258320      8761.8
    258360     8763.13
    258400     8764.79
    258440     8766.13
    258480     8767.46
    258520     8768.79
    258560     8770.11
    258600     8771.63
    258640     8772.67
    258680     8774.27
    258720     8775.68
    258760     8776.64
    258800     8777.92
    258840     8779.86
    258880     8780.96
    258920     8782.15
    258960      8783.8
    259000     8785.42
    259040     8786.52
    259080     8788.22
    259120     8789.07
    259160     8790.41
    259200     8792.08
    259240     8793.39
    259280     8794.72
    259320     8796.06
    259360     8797.38
    259400     8798.89
    259440     8799.94
    259480     8801.54
    259520     8802.95
    259560      8803.9
    259600     8805.16
    259640     8807.12
    259680     8808.21
    259720     8809.41
    259760     8811.07
    259800     8812.68
    259840     8813.78
    259880     8815.48
    259920     8816.31
    259960     8817.65
    260000     8819.32
    260040     8820.61
    260080     8821.96
    260120     8823.29
    260160     8824.62
    260200     8826.12
    260240     8827.15
    260280     8828.77
    260320     8830.19
    260360     8831.13
    260400      8832.4
    260440     8834.35
    260480     8835.45
    260520     8836.64
    260560      8838.3
    260600     8839.92
    260640        8841
    260680     8842.72
    260720     8843.54
    260760     8844.87
    260800     8846.54
    260840     8847.83
    260880     8849.19
    260920     8850.53
    260960     8851.84
    261000     8853.35
    261040      8854.4
    261080     8856.01
    261120     8857.42
    261160     8858.36
    261200     8859.63
    261240     8861.59
    261280      8862.7
    261320     8863.89
    261360     8865.55
    261400     8867.16
    261440     8868.24
    261480     8869.96
    261520     8870.78
    261560     8872.12
    261600     8873.78
    261640     8875.07
    261680     8876.42
    261720     8877.77
    261760     8879.06
    261800     8880.57
    261840     8881.63
    261880     8883.25
    261920     8884.65
    261960     8885.58
    262000     8886.86
    262040     8888.83
    262080     8889.92
    262120      8891.1
    262160     8892.77
    262200     8894.38
    262240     8895.46
    262280     8897.19
    262320     8898.01
    262360     8899.34
    262400     8900.98
    262440     8902.28
    262480     8903.62
    262520     8904.95
    262560     8906.25
    262600     8907.78
    262640     8908.84
    262680     8910.45
    262720     8911.85
    262760     8912.78
    262800     8914.06
    262840     8916.03
    262880     8917.12
    262920     8918.31
    262960     8919.97
    263000     8921.59
    263040     8922.67
    263080     8924.38
    263120      8925.2
    263160     8926.54
    263200     8928.19
    263240     8929.49
    263280     8930.83
    263320     8932.15
    263360     8933.46
    263400     8934.98
    263440     8936.04
    263480     8937.63
    263520     8939.05
    263560     8939.96
    263600     8941.25
    263640     8943.23
    263680     8944.31
    263720     8945.48
    263760     8947.16
    263800     8948.77
    263840     8949.88
    263880     8951.58
    263920     8952.39
    263960     8953.73
    264000     8955.39
    264040     8956.66
    264080        8958
    264120     8959.34
    264160     8960.65
    264200     8962.17
    264240     8963.22
    264280     8964.83
    264320     8966.23
    264360     8967.16
    264400     8968.43
    264440     8970.43
    264480     8971.51
    264520     8972.68
    264560     8974.36
    264600     8975.98
    264640     8977.09
    264680     8978.81
    264720     8979.61
    264760     8980.94
    264800     8982.61
    264840     8983.86
    264880     8985.19
    264920     8986.53
    264960     8987.84
    265000     8989.35
    265040      8990.4
    265080     8992.01
    265120     8993.41
    265160     8994.33
    265200      8995.6
    265240     8997.59
    265280     8998.68
    265320     8999.85
    265360     9001.53
    265400     9003.16
    265440     9004.27
    265480     9005.99
    265520     9006.79
    265560     9008.12
    265600     9009.79
    265640     9011.06
    265680     9012.39
    265720     9013.72
    265760     9015.03
    265800     9016.54
    265840      9017.6
    265880      9019.2
    265920     9020.62
    265960     9021.51
    266000      9022.8
    266040      9024.8
    266080     9025.87
    266120     9027.06
    266160     9028.72
    266200     9030.37
    266240     9031.49
    266280      9033.2
    266320     9034.01
    266360     9035.34
    266400        9037
    266440     9038.28
    266480     9039.61
    266520     9040.94
    266560     9042.26
    266600     9043.79
    266640     9044.85
    266680     9046.44
    266720     9047.85
    266760     9048.77
    266800     9050.04
    266840     9052.06
    266880     9053.12
    266920      9054.3
    266960     9055.98
    267000     9057.63
    267040     9058.73
    267080     9060.44
    267120     9061.26
    267160     9062.58
    267200     9064.24
    267240     9065.54
    267280     9066.86
    267320     9068.19
    267360     9069.52
    267400     9071.02
    267440      9072.1
    267480     9073.69
    267520     9075.09
    267560     9076.03
    267600      9077.3
    267640     9079.32
    267680     9080.39
    267720     9081.57
    267760     9083.26
    267800      9084.9
    267840     9085.99
    267880      9087.7
    267920     9088.52
    267960     9089.84
    268000      9091.5
    268040     9092.79
    268080      9094.1
    268120     9095.42
    268160     9096.76
    268200     9098.26
    268240     9099.32
    268280     9100.92
    268320     9102.32
    268360     9103.24
    268400     9104.52
    268440     9106.55
    268480     9107.61
    268520      9108.8
    268560     9110.48
    268600     9112.13
    268640      9113.2
    268680     9114.92
    268720     9115.71
    268760     9117.05
    268800     9118.72
    268840     9119.99
    268880      9121.3
    268920     9122.61
    268960     9123.94
    269000     9125.46
    269040     9126.51
    269080      9128.1
    269120     9129.49
    269160     9130.41
    269200     9131.68
    269240     9133.73
    269280     9134.78
    269320     9135.95
    269360     9137.66
    269400      9139.3
    269440     9140.35
    269480     9142.08
    269520     9142.87
    269560     9144.21
    269600     9145.88
    269640     9147.15
    269680     9148.48
    269720     9149.78
    269760      9151.1
    269800     9152.64
    269840     9153.68
    269880     9155.27
    269920     9156.67
    269960     9157.56
    270000     9158.88
    270040     9160.92
    270080     9161.94
    270120     9163.12
    270160     9164.81
    270200     9166.45
    270240     9167.52
    270280     9169.25
    270320     9170.01
    270360     9171.36
    270400     9173.04
    270440     9174.31
    270480     9175.63
    270520     9176.91
    270560     9178.26
    270600     9179.78
    270640     9180.81
    270680     9182.43
    270720     9183.82
    270760     9184.73
    270800     9186.02
    270840     9188.06
    270880     9189.09
    270920     9190.27
    270960     9191.96
    271000     9193.62
    271040     9194.67
    271080      9196.4
    271120     9197.18
    271160     9198.52
    271200      9200.2
    271240     9201.46
    271280     9202.79
    271320     9204.06
    271360     9205.41
    271400     9206.94
    271440     9207.96
    271480     9209.59
    271520     9210.98
    271560     9211.88
    271600     9213.18
    271640     9215.22
    271680     9216.26
    271720     9217.44
    271760     9219.14
    271800     9220.81
    271840     9221.85
    271880     9223.61
    271920     9224.36
    271960     9225.71
    272000     9227.37
    272040     9228.64
    272080     9229.97
    272120     9231.25
    272160     9232.58
    272200     9234.12
    272240     9235.13
    272280     9236.77
    272320     9238.16
    272360     9239.07
    272400     9240.36
    272440      9242.4
    272480     9243.46
    272520     9244.62
    272560     9246.33
    272600     9247.99
    272640     9249.04
    272680     9250.79
    272720     9251.54
    272760     9252.89
    272800     9254.57
    272840     9255.82
    272880     9257.15
    272920     9258.41
    272960     9259.74
    273000     9261.29
    273040     9262.29
    273080     9263.92
    273120     9265.31
    273160     9266.23
    273200     9267.52
    273240     9269.57
    273280     9270.61
    273320     9271.78
    273360      9273.5
    273400     9275.15
    273440     9276.22
    273480     9277.96
    273520     9278.71
    273560     9280.05
    273600     9281.72
    273640     9282.97
    273680     9284.31
    273720     9285.57
    273760     9286.89
    273800     9288.46
    273840     9289.48
    273880     9291.09
    273920     9292.49
    273960     9293.38
    274000     9294.69
    274040     9296.74
    274080     9297.78
    274120     9298.96
    274160     9300.68
    274200     9302.32
    274240      9303.4
    274280     9305.14
    274320     9305.87
    274360     9307.23
    274400     9308.89
    274440     9310.15
    274480     9311.47
    274520     9312.72
    274560     9314.07
    274600     9315.59
    274640     9316.63
    274680     9318.24
    274720     9319.66
    274760     9320.55
    274800     9321.84
    274840      9323.9
    274880     9324.95
    274920      9326.1
    274960     9327.84
    275000     9329.48
    275040     9330.55
    275080      9332.3
    275120     9333.06
    275160     9334.39
    275200     9336.06
    275240     9337.32
    275280     9338.66
    275320      9339.9
    275360     9341.24
    275400     9342.78
    275440     9343.81
    275480     9345.44
    275520     9346.84
    275560     9347.75
    275600     9349.04
    275640     9351.12
    275680     9352.16
    275720     9353.31
    275760     9355.06
    275800      9356.7
    275840      9357.8
    275880     9359.54
    275920     9360.29
    275960     9361.65
    276000     9363.32
    276040     9364.54
    276080     9365.89
    276120     9367.13
    276160     9368.47
    276200     9370.01
    276240     9371.04
    276280     9372.68
    276320     9374.09
    276360     9374.98
    276400      9376.3
    276440     9378.36
    276480     9379.41
    276520     9380.55
    276560     9382.31
    276600     9383.94
    276640     9385.04
    276680      9386.8
    276720     9387.55
    276760     9388.89
    276800     9390.58
    276840     9391.76
    276880     9393.12
    276920     9394.33
    276960     9395.68
    277000     9397.23
    277040     9398.27
    277080     9399.88
    277120     9401.29
    277160     9402.18
    277200     9403.49
    277240     9405.55
    277280     9406.62
    277320     9407.76
    277360     9409.52
    277400     9411.14
    277440     9412.27
    277480     9414.01
    277520     9414.76
    277560      9416.1
    277600     9417.78
    277640     9418.93
    277680     9420.29
    277720     9421.51
    277760     9422.84
    277800      9424.4
    277840     9425.43
    277880     9427.06
    277920     9428.48
    277960     9429.35
    278000     9430.66
    278040     9432.73
    278080      9433.8
    278120     9434.93
    278160      9436.7
    278200     9438.33
    278240     9439.45
    278280      9441.2
    278320     9441.94
    278360      9443.3
    278400     9444.99
    278440     9446.09
    278480     9447.48
    278520     9448.71
    278560     9450.04
    278600     9451.59
    278640     9452.62
    278680     9454.26
    278720     9455.67
    278760     9456.55
    278800     9457.86
    278840     9459.91
    278880        9461
    278920     9462.14
    278960      9463.9
    279000     9465.52
    279040     9466.65
    279080     9468.39
    279120     9469.14
    279160     9470.49
    279200     9472.19
    279240      9473.3
    279280     9474.68
    279320      9475.9
    279360     9477.23
    279400     9478.79
    279440     9479.84
    279480     9481.46
    279520     9482.89
    279560     9483.77
    279600     9485.09
    279640     9487.12
    279680      9488.2
    279720     9489.35
    279760     9491.11
    279800     9492.75
    279840     9493.87
    279880     9495.62
    279920     9496.36
    279960     9497.73
    280000     9499.42
    280040     9500.52
    280080     9501.88
    280120     9503.11
    280160     9504.45
    280200     9506.01
    280240     9507.05
    280280     9508.67
    280320     9510.13
    280360     9511.01
    280400     9512.32
    280440     9514.35
    280480     9515.43
    280520     9516.58
    280560     9518.35
    280600     9519.98
    280640     9521.12
    280680     9522.85
    280720      9523.6
    280760     9524.96
    280800     9526.66
    280840     9527.73
    280880     9529.09
    280920     9530.33
    280960     9531.67
    281000     9533.25
    281040     9534.28
    281080      9535.9
    281120     9537.37
    281160     9538.22
    281200     9539.55
    281240     9541.57
    281280     9542.64
    281320      9543.8
    281360     9545.56
    281400     9547.21
    281440     9548.33
    281480     9550.06
    281520     9550.81
    281560     9552.18
    281600      9553.9
    281640     9554.94
    281680     9556.29
    281720     9557.52
    281760     9558.85
    281800     9560.43
    281840     9561.45
    281880     9563.07
    281920     9564.53
    281960     9565.38
    282000      9566.7
    282040     9568.72
    282080     9569.79
    282120     9570.94
    282160     9572.71
    282200     9574.35
    282240     9575.47
    282280     9577.22
    282320     9577.97
    282360     9579.33
    282400     9581.03
    282440     9582.08
    282480     9583.44
    282520     9584.67
    282560     9585.99
    282600     9587.57
    282640      9588.6
    282680     9590.22
    282720     9591.68
    282760     9592.52
    282800     9593.85
    282840     9595.89
    282880     9596.95
    282920     9598.09
    282960     9599.86
    283000     9601.51
    283040     9602.63
    283080     9604.37
    283120     9605.12
    283160     9606.49
    283200      9608.2
    283240     9609.25
    283280     9610.61
    283320     9611.84
    283360     9613.19
    283400     9614.75
    283440     9615.77
    283480     9617.39
    283520     9618.87
    283560     9619.68
    283600     9621.02
    283640     9623.05
    283680     9624.13
    283720     9625.25
    283760     9627.01
    283800     9628.67
    283840      9629.8
    283880     9631.55
    283920     9632.29
    283960     9633.65
    284000     9635.37
    284040      9636.4
    284080     9637.76
    284120     9638.98
    284160     9640.31
    284200     9641.88
    284240     9642.89
    284280     9644.54
    284320     9645.98
    284360     9646.82
    284400     9648.15
    284440     9650.19
    284480     9651.24
    284520      9652.4
    284560     9654.15
    284600     9655.82
    284640     9656.95
    284680     9658.68
    284720     9659.43
    284760     9660.78
    284800      9662.5
    284840     9663.54
    284880     9664.88
    284920      9666.1
    284960     9667.46
    285000     9669.02
    285040     9670.03
    285080     9671.69
    285120     9673.16
    285160     9673.98
    285200     9675.32
    285240     9677.33
    285280     9678.39
    285320     9679.53
    285360     9681.27
    285400     9682.96
    285440     9684.08
    285480     9685.83
    285520     9686.58
    285560     9687.92
    285600     9689.64
    285640     9690.69
    285680     9692.04
    285720     9693.26
    285760     9694.62
    285800     9696.17
    285840     9697.21
    285880     9698.84
    285920     9700.28
    285960     9701.12
    286000     9702.47
    286040     9704.48
    286080     9705.52
    286120     9706.67
    286160     9708.42
    286200     9710.11
    286240     9711.23
    286280     9712.99
    286320     9713.73
    286360     9715.07
    286400     9716.78
    286440     9717.79
    286480     9719.15
    286520     9720.35
    286560     9721.71
    286600     9723.25
    286640     9724.29
    286680     9725.94
    286720     9727.39
    286760     9728.21
    286800     9729.57
    286840     9731.57
    286880     9732.61
    286920     9733.78
    286960     9735.52
    287000      9737.2
    287040     9738.31
    287080     9740.08
    287120     9740.82
    287160     9742.15
    287200     9743.88
    287240     9744.89
    287280     9746.26
    287320     9747.46
    287360     9748.82
    287400     9750.37
    287440     9751.41
    287480     9753.04
    287520      9754.5
    287560     9755.31
    287600     9756.67
    287640     9758.65
    287680      9759.7
    287720     9760.86
    287760      9762.6
    287800     9764.27
    287840     9765.39
    287880     9767.17
    287920     9767.89
    287960     9769.24
    288000     9770.93
    288040     9771.97
    288080     9773.34
    288120     9774.55
    288160     9775.93
    288200     9777.47
    288240      9778.5
    288280     9780.14
    288320      9781.6
    288360     9782.38
    288400     9783.77
    288440     9785.74
    288480      9786.8
    288520     9787.95
    288560     9789.71
    288600     9791.38
    288640     9792.48
    288680     9794.26
    288720     9795.02
    288760     9796.37
    288800     9798.05
    288840     9799.13
    288880      9800.5
    288920     9801.72
    288960     9803.09
    289000     9804.64
    289040     9805.67
    289080     9807.29
    289120     9808.75
    289160     9809.54
    289200     9810.91
    289240     9812.91
    289280     9813.92
    289320     9815.11
    289360     9816.84
    289400     9818.53
    289440      9819.6
    289480     9821.41
    289520     9822.14
    289560     9823.51
    289600     9825.19
    289640     9826.26
    289680     9827.65
    289720     9828.85
    289760     9830.23
    289800     9831.75
    289840     9832.79
    289880     9834.44
    289920     9835.88
    289960     9836.68
    290000     9838.05
    290040     9840.05
    290080     9841.06
    290120     9842.24
    290160     9843.98
    290200     9845.67
    290240     9846.75
    290280     9848.54
    290320     9849.28
    290360     9850.65
    290400     9852.34
    290440     9853.42
    290480      9854.8
    290520     9856.01
    290560     9857.36
    290600     9858.92
    290640     9859.95
    290680      9861.6
    290720     9863.04
    290760     9863.83
    290800      9865.2
    290840     9867.21
    290880      9868.2
    290920      9869.4
    290960     9871.12
    291000     9872.82
    291040     9873.89
    291080      9875.7
    291120     9876.42
    291160     9877.79
    291200     9879.48
    291240     9880.55
    291280     9881.92
    291320     9883.14
    291360     9884.49
    291400     9886.03
    291440     9887.06
    291480     9888.72
    291520     9890.13
    291560     9890.93
    291600     9892.32
    291640     9894.32
    291680      9895.3
    291720     9896.51
    291760     9898.25
    291800     9899.93
    291840        9901
    291880      9902.8
    291920     9903.52
    291960     9904.91
    292000     9906.59
    292040     9907.66
    292080     9909.03
    292120     9910.25
    292160     9911.58
    292200     9913.15
    292240     9914.16
    292280     9915.81
    292320     9917.25
    292360     9918.04
    292400     9919.42
    292440     9921.43
    292480     9922.42
    292520     9923.61
    292560     9925.35
    292600     9927.05
    292640      9928.1
    292680     9929.91
    292720     9930.62
    292760     9932.02
    292800     9933.68
    292840     9934.77
    292880     9936.15
    292920     9937.36
    292960     9938.68
    293000     9940.25
    293040     9941.25
    293080     9942.94
    293120     9944.36
    293160     9945.15
    293200     9946.54
    293240     9948.55
    293280     9949.53
    293320     9950.75
    293360     9952.48
    293400     9954.17
    293440     9955.23
    293480     9957.02
    293520     9957.75
    293560     9959.15
    293600     9960.83
    293640     9961.92
    293680     9963.29
    293720     9964.52
    293760     9965.83
    293800     9967.38
    293840     9968.41
    293880     9970.06
    293920      9971.5
    293960     9972.29
    294000     9973.67
    294040     9975.69
    294080     9976.68
    294120     9977.87
    294160     9979.64
    294200     9981.31
    294240     9982.37
    294280     9984.16
    294320     9984.89
    294360      9986.3
    294400     9987.97
    294440     9989.04
    294480     9990.42
    294520     9991.63
    294560     9992.93
    294600     9994.49
    294640     9995.52
    294680     9997.17
    294720     9998.63
    294760     9999.38
    294800     10000.8
    294840     10002.8
    294880     10003.8
    294920       10005
    294960     10006.8
    295000     10008.4
    295040     10009.5
    295080     10011.3
    295120       10012
    295160     10013.4
    295200     10015.1
    295240     10016.1
    295280     10017.5
    295320     10018.7
    295360       10020
    295400     10021.6
    295440     10022.6
    295480     10024.3
    295520     10025.7
    295560     10026.5
    295600     10027.9
    295640     10029.9
    295680     10030.9
    295720     10032.1
    295760     10033.9
    295800     10035.6
    295840     10036.6
    295880     10038.4
    295920     10039.1
    295960     10040.5
    296000     10042.2
    296040     10043.3
    296080     10044.7
    296120     10045.8
    296160     10047.2
    296200     10048.7
    296240     10049.8
    296280     10051.4
    296320     10052.9
    296360     10053.6
    296400       10055
    296440       10057
    296480       10058
    296520     10059.2
    296560       10061
    296600     10062.7
    296640     10063.7
    296680     10065.5
    296720     10066.2
    296760     10067.7
    296800     10069.3
    296840     10070.4
    296880     10071.8
    296920       10073
    296960     10074.3
    297000     10075.9
    297040     10076.9
    297080     10078.6
    297120       10080
    297160     10080.8
    297200     10082.2
    297240     10084.2
    297280     10085.2
    297320     10086.4
    297360     10088.2
    297400     10089.8
    297440     10090.9
    297480     10092.7
    297520     10093.4
    297560     10094.8
    297600     10096.5
    297640     10097.5
    297680     10098.9
    297720     10100.1
    297760     10101.5
    297800       10103
    297840     10104.1
    297880     10105.7
    297920     10107.2
    297960     10107.9
    298000     10109.4
    298040     10111.3
    298080     10112.3
    298120     10113.5
    298160     10115.3
    298200       10117
    298240       10118
    298280     10119.8
    298320     10120.5
    298360     10121.9
    298400     10123.6
    298440     10124.7
    298480     10126.1
    298520     10127.3
    298560     10128.6
    298600     10130.1
    298640     10131.2
    298680     10132.9
    298720     10134.3
    298760     10135.1
    298800     10136.5
    298840     10138.5
    298880     10139.5
    298920     10140.7
    298960     10142.5
    299000     10144.1
    299040     10145.1
    299080     10146.9
    299120     10147.7
    299160     10149.1
    299200     10150.8
    299240     10151.8
    299280     10153.2
    299320     10154.4
    299360     10155.8
    299400     10157.3
    299440     10158.4
    299480       10160
    299520     10161.5
    299560     10162.2
    299600     10163.7
    299640     10165.7
    299680     10166.6
    299720     10167.8
    299760     10169.6
    299800     10171.3
    299840     10172.3
    299880     10174.1
    299920     10174.8
    299960     10176.2
    300000     10177.9
    300040       10179
    300080     10180.4
    300120     10181.6
    300160     10182.9
    300200     10184.4
    300240     10185.5
    300280     10187.2
    300320     10188.6
    300360     10189.4
    300400     10190.8
    300440     10192.8
    300480     10193.8
    300520       10195
    300560     10196.8
    300600     10198.4
    300640     10199.5
    300680     10201.2
    300720       10202
    300760     10203.4
    300800     10205.1
    300840     10206.2
    300880     10207.6
    300920     10208.7
    300960     10210.1
    301000     10211.6
    301040     10212.7
    301080     10214.3
    301120     10215.8
    301160     10216.5
    301200       10218
    301240       10220
    301280     10220.9
    301320     10222.1
    301360     10223.9
    301400     10225.6
    301440     10226.6
    301480     10228.4
    301520     10229.1
    301560     10230.5
    301600     10232.2
    301640     10233.3
    301680     10234.7
    301720     10235.9
    301760     10237.2
    301800     10238.7
    301840     10239.8
    301880     10241.5
    301920       10243
    301960     10243.7
    302000     10245.1
    302040     10247.1
    302080       10248
    302120     10249.2
    302160     10251.1
    302200     10252.7
    302240     10253.7
    302280     10255.5
    302320     10256.2
    302360     10257.7
    302400     10259.4
    302440     10260.5
    302480     10261.9
    302520       10263
    302560     10264.4
    302600     10265.9
    302640       10267
    302680     10268.7
    302720     10270.1
    302760     10270.9
    302800     10272.3
    302840     10274.3
    302880     10275.2
    302920     10276.4
    302960     10278.3
    303000     10279.9
    303040     10280.9
    303080     10282.7
    303120     10283.4
    303160     10284.9
    303200     10286.6
    303240     10287.7
    303280     10289.1
    303320     10290.2
    303360     10291.6
    303400     10293.1
    303440     10294.2
    303480     10295.9
    303520     10297.3
    303560     10298.1
    303600     10299.5
    303640     10301.5
    303680     10302.5
    303720     10303.6
    303760     10305.5
    303800     10307.2
    303840     10308.2
    303880       10310
    303920     10310.7
    303960     10312.1
    304000     10313.8
    304040     10314.9
    304080     10316.3
    304120     10317.5
    304160     10318.8
    304200     10320.3
    304240     10321.4
    304280     10323.1
    304320     10324.5
    304360     10325.3
    304400     10326.7
    304440     10328.8
    304480     10329.7
    304520     10330.9
    304560     10332.7
    304600     10334.4
    304640     10335.4
    304680     10337.2
    304720     10337.9
    304760     10339.3
    304800       10341
    304840     10342.1
    304880     10343.5
    304920     10344.6
    304960       10346
    305000     10347.5
    305040     10348.6
    305080     10350.3
    305120     10351.7
    305160     10352.5
    305200     10353.9
    305240     10355.9
    305280     10356.8
    305320       10358
    305360     10359.9
    305400     10361.5
    305440     10362.5
    305480     10364.3
    305520       10365
    305560     10366.5
    305600     10368.2
    305640     10369.3
    305680     10370.7
    305720     10371.8
    305760     10373.2
    305800     10374.7
    305840     10375.8
    305880     10377.5
    305920     10378.9
    305960     10379.7
    306000     10381.1
    306040     10383.2
    306080     10384.1
    306120     10385.3
    306160     10387.1
    306200     10388.8
    306240     10389.8
    306280     10391.6
    306320     10392.3
    306360     10393.7
    306400     10395.4
    306440     10396.6
    306480     10397.9
    306520     10399.1
    306560     10400.5
    306600     10401.9
    306640     10403.1
    306680     10404.8
    306720     10406.2
    306760       10407
    306800     10408.4
    306840     10410.4
    306880     10411.3
    306920     10412.5
    306960     10414.3
    307000       10416
    307040       10417
    307080     10418.8
    307120     10419.5
    307160     10420.9
    307200     10422.7
    307240     10423.8
    307280     10425.2
    307320     10426.3
    307360     10427.7
    307400     10429.2
    307440     10430.3
    307480       10432
    307520     10433.5
    307560     10434.2
    307600     10435.6
    307640     10437.7
    307680     10438.6
    307720     10439.8
    307760     10441.6
    307800     10443.3
    307840     10444.3
    307880     10446.1
    307920     10446.8
    307960     10448.2
    308000     10449.9
    308040     10451.1
    308080     10452.4
    308120     10453.6
    308160       10455
    308200     10456.4
    308240     10457.6
    308280     10459.3
    308320     10460.7
    308360     10461.5
    308400     10462.9
    308440       10465
    308480     10465.9
    308520     10467.1
    308560     10468.9
    308600     10470.6
    308640     10471.6
    308680     10473.4
    308720     10474.1
    308760     10475.5
    308800     10477.2
    308840     10478.4
    308880     10479.7
    308920     10480.9
    308960     10482.3
    309000     10483.7
    309040     10484.9
    309080     10486.6
    309120       10488
    309160     10488.8
    309200     10490.2
    309240     10492.3
    309280     10493.2
    309320     10494.4
    309360     10496.2
    309400     10497.9
    309440     10498.9
    309480     10500.7
    309520     10501.4
    309560     10502.8
    309600     10504.5
    309640     10505.7
    309680       10507
    309720     10508.2
    309760     10509.5
    309800       10511
    309840     10512.1
    309880     10513.9
    309920     10515.3
    309960     10516.1
    310000     10517.5
    310040     10519.5
    310080     10520.5
    310120     10521.6
    310160     10523.5
    310200     10525.2
    310240     10526.2
    310280       10528
    310320     10528.7
    310360     10530.1
    310400     10531.8
    310440     10532.9
    310480     10534.3
    310520     10535.5
    310560     10536.8
    310600     10538.3
    310640     10539.4
    310680     10541.2
    310720     10542.6
    310760     10543.3
    310800     10544.7
    310840     10546.9
    310880     10547.8
    310920     10548.9
    310960     10550.7
    311000     10552.5
    311040     10553.4
    311080     10555.3
    311120       10556
    311160     10557.4
    311200     10559.1
    311240     10560.2
    311280     10561.5
    311320     10562.7
    311360       10564
    311400     10565.6
    311440     10566.7
    311480     10568.4
    311520     10569.9
    311560     10570.6
    311600       10572
    311640     10574.1
    311680       10575
    311720     10576.2
    311760       10578
    311800     10579.7
    311840     10580.7
    311880     10582.6
    311920     10583.2
    311960     10584.6
    312000     10586.4
    312040     10587.5
    312080     10588.9
    312120     10590.1
    312160     10591.4
    312200     10592.9
    312240       10594
    312280     10595.8
    312320     10597.2
    312360     10597.9
    312400     10599.3
    312440     10601.5
    312480     10602.4
    312520     10603.5
    312560     10605.4
    312600     10607.1
    312640     10608.1
    312680     10609.9
    312720     10610.6
    312760       10612
    312800     10613.7
    312840     10614.8
    312880     10616.2
    312920     10617.4
    312960     10618.7
    313000     10620.2
    313040     10621.3
    313080       10623
    313120     10624.5
    313160     10625.2
    313200     10626.6
    313240     10628.7
    313280     10629.6
    313320     10630.8
    313360     10632.6
    313400     10634.3
    313440     10635.3
    313480     10637.2
    313520     10637.8
    313560     10639.2
    313600     10640.9
    313640     10642.1
    313680     10643.4
    313720     10644.6
    313760     10645.9
    313800     10647.4
    313840     10648.5
    313880     10650.3
    313920     10651.7
    313960     10652.4
    314000     10653.8
    314040       10656
    314080     10656.9
    314120       10658
    314160     10659.9
    314200     10661.5
    314240     10662.5
    314280     10664.4
    314320     10665.1
    314360     10666.4
    314400     10668.2
    314440     10669.3
    314480     10670.7
    314520     10671.9
    314560     10673.1
    314600     10674.7
    314640     10675.8
    314680     10677.5
    314720     10678.9
    314760     10679.7
    314800     10681.1
    314840     10683.2
    314880     10684.1
    314920     10685.2
    314960     10687.1
    315000     10688.8
    315040     10689.8
    315080     10691.6
    315120     10692.3
    315160     10693.7
    315200     10695.4
    315240     10696.6
    315280     10697.9
    315320     10699.1
    315360     10700.4
    315400     10701.9
    315440     10703.1
    315480     10704.8
    315520     10706.2
    315560     10706.9
    315600     10708.3
    315640     10710.5
    315680     10711.4
    315720     10712.5
    315760     10714.3
    315800       10716
    315840     10717.1
    315880     10718.9
    315920     10719.5
    315960     10720.9
    316000     10722.7
    316040     10723.8
    316080     10725.2
    316120     10726.4
    316160     10727.7
    316200     10729.2
    316240     10730.4
    316280     10732.1
    316320     10733.5
    316360     10734.2
    316400     10735.6
    316440     10737.7
    316480     10738.7
    316520     10739.8
    316560     10741.7
    316600     10743.3
    316640     10744.4
    316680     10746.2
    316720     10746.9
    316760     10748.2
    316800       10750
    316840     10751.2
    316880     10752.6
    316920     10753.7
    316960       10755
    317000     10756.6
    317040     10757.7
    317080     10759.4
    317120     10760.8
    317160     10761.5
    317200     10762.9
    317240     10765.1
    317280       10766
    317320     10767.1
    317360       10769
    317400     10770.7
    317440     10771.7
    317480     10773.5
    317520     10774.1
    317560     10775.5
    317600     10777.3
    317640     10778.4
    317680     10779.9
    317720       10781
    317760     10782.3
    317800     10783.8
    317840       10785
    317880     10786.7
    317920     10788.1
    317960     10788.8
    318000     10790.2
    318040     10792.3
    318080     10793.3
    318120     10794.4
    318160     10796.3
    318200       10798
    318240     10798.9
    318280     10800.7
    318320     10801.4
    318360     10802.8
    318400     10804.5
    318440     10805.7
    318480     10807.1
    318520     10808.3
    318560     10809.6
    318600     10811.1
    318640     10812.2
    318680     10813.9
    318720     10815.3
    318760       10816
    318800     10817.5
    318840     10819.6
    318880     10820.6
    318920     10821.6
    318960     10823.5
    319000     10825.2
    319040     10826.2
    319080       10828
    319120     10828.7
    319160       10830
    319200     10831.8
    319240     10832.9
    319280     10834.4
    319320     10835.5
    319360     10836.8
    319400     10838.3
    319440     10839.5
    319480     10841.2
    319520     10842.6
    319560     10843.3
    319600     10844.8
    319640     10846.9
    319680     10847.8
    319720     10848.9
    319760     10850.8
    319800     10852.5
    319840     10853.5
    319880     10855.3
    319920       10856
    319960     10857.3
    320000     10859.1
    320040     10860.2
    320080     10861.6
    320120     10862.8
    320160     10864.1
    320200     10865.6
    320240     10866.8
    320280     10868.5
    320320     10869.9
    320360     10870.6
    320400       10872
    320440     10874.2
    320480     10875.1
    320520     10876.2
    320560     10878.1
    320600     10879.8
    320640     10880.8
    320680     10882.6
    320720     10883.3
    320760     10884.6
    320800     10886.4
    320840     10887.5
    320880     10888.9
    320920     10890.1
    320960     10891.4
    321000     10892.9
    321040     10894.1
    321080     10895.8
    321120     10897.2
    321160     10897.9
    321200     10899.3
    321240     10901.5
    321280     10902.4
    321320     10903.5
    321360     10905.4
    321400     10907.1
    321440     10908.1
    321480     10909.9
    321520     10910.6
    321560     10911.9
    321600     10913.7
    321640     10914.8
    321680     10916.2
    321720     10917.4
    321760     10918.7
    321800     10920.2
    321840     10921.4
    321880     10923.1
    321920     10924.5
    321960     10925.2
    322000     10926.6
    322040     10928.8
    322080     10929.7
    322120     10930.8
    322160     10932.7
    322200     10934.4
    322240     10935.4
    322280     10937.2
    322320     10937.8
    322360     10939.2
    322400       10941
    322440     10942.1
    322480     10943.5
    322520     10944.7
    322560       10946
    322600     10947.5
    322640     10948.6
    322680     10950.4
    322720     10951.8
    322760     10952.5
    322800     10953.9
    322840     10956.1
    322880       10957
    322920     10958.1
    322960       10960
    323000     10961.7
    323040     10962.7
    323080     10964.5
    323120     10965.1
    323160     10966.5
    323200     10968.3
    323240     10969.4
    323280     10970.8
    323320       10972
    323360     10973.3
    323400     10974.8
    323440       10976
    323480     10977.7
    323520     10979.1
    323560     10979.8
    323600     10981.2
    323640     10983.4
    323680     10984.3
    323720     10985.4
    323760     10987.3
    323800       10989
    323840       10990
    323880     10991.8
    323920     10992.4
    323960     10993.8
    324000     10995.6
    324040     10996.8
    324080     10998.2
    324120     10999.3
    324160     11000.7
    324200     11002.2
    324240     11003.3
    324280       11005
    324320     11006.4
    324360     11007.1
    324400     11008.5
    324440     11010.7
    324480     11011.7
    324520     11012.8
    324560     11014.6
    324600     11016.4
    324640     11017.4
    324680     11019.2
    324720     11019.8
    324760     11021.2
    324800       11023
    324840     11024.1
    324880     11025.5
    324920     11026.7
    324960       11028
    325000     11029.5
    325040     11030.6
    325080     11032.4
    325120     11033.8
    325160     11034.4
    325200     11035.9
    325240       11038
    325280       11039
    325320     11040.1
    325360       11042
    325400     11043.7
    325440     11044.8
    325480     11046.5
    325520     11047.1
    325560     11048.5
    325600     11050.3
    325640     11051.5
    325680     11052.8
    325720       11054
    325760     11055.3
    325800     11056.8
    325840     11057.9
    325880     11059.7
    325920     11061.1
    325960     11061.8
    326000     11063.2
    326040     11065.4
    326080     11066.4
    326120     11067.4
    326160     11069.3
    326200       11071
    326240     11072.1
    326280     11073.8
    326320     11074.5
    326360     11075.8
    326400     11077.6
    326440     11078.8
    326480     11080.2
    326520     11081.3
    326560     11082.7
    326600     11084.2
    326640     11085.3
    326680       11087
    326720     11088.4
    326760     11089.1
    326800     11090.5
    326840     11092.7
    326880     11093.7
    326920     11094.8
    326960     11096.7
    327000     11098.4
    327040     11099.4
    327080     11101.2
    327120     11101.8
    327160     11103.1
    327200     11104.9
    327240     11106.1
    327280     11107.5
    327320     11108.6
    327360       11110
    327400     11111.5
    327440     11112.6
    327480     11114.3
    327520     11115.7
    327560     11116.4
    327600     11117.8
    327640       11120
    327680       11121
    327720     11122.1
    327760     11123.9
    327800     11125.7
    327840     11126.7
    327880     11128.5
    327920     11129.1
    327960     11130.4
    328000     11132.2
    328040     11133.4
    328080     11134.8
    328120     11135.9
    328160     11137.3
    328200     11138.7
    328240     11139.9
    328280     11141.6
    328320       11143
    328360     11143.7
    328400     11145.1
    328440     11147.3
    328480     11148.3
    328520     11149.4
    328560     11151.2
    328600       11153
    328640       11154
    328680     11155.8
    328720     11156.4
    328760     11157.7
    328800     11159.5
    328840     11160.7
    328880       11162
    328920     11163.2
    328960     11164.5
    329000       11166
    329040     11167.1
    329080     11168.9
    329120     11170.2
    329160       11171
    329200     11172.4
    329240     11174.6
    329280     11175.6
    329320     11176.6
    329360     11178.5
    329400     11180.2
    329440     11181.2
    329480       11183
    329520     11183.6
    329560       11185
    329600     11186.7
    329640     11187.9
    329680     11189.2
    329720     11190.4
    329760     11191.8
    329800     11193.2
    329840     11194.3
    329880     11196.1
    329920     11197.4
    329960     11198.2
    330000     11199.6
    330040     11201.8
    330080     11202.8
    330120     11203.9
    330160     11205.7
    330200     11207.4
    330240     11208.5
    330280     11210.2
    330320     11210.8
    330360     11212.2
    330400     11213.9
    330440     11215.1
    330480     11216.5
    330520     11217.7
    330560       11219
    330600     11220.5
    330640     11221.6
    330680     11223.3
    330720     11224.7
    330760     11225.4
    330800     11226.8
    330840       11229
    330880       11230
    330920     11231.1
    330960     11232.9
    331000     11234.6
    331040     11235.7
    331080     11237.4
    331120     11238.1
    331160     11239.4
    331200     11241.2
    331240     11242.4
    331280     11243.7
    331320     11244.9
    331360     11246.2
    331400     11247.7
    331440     11248.8
    331480     11250.6
    331520     11251.9
    331560     11252.6
    331600       11254
    331640     11256.2
    331680     11257.2
    331720     11258.3
    331760     11260.2
    331800     11261.8
    331840     11262.9
    331880     11264.6
    331920     11265.2
    331960     11266.6
    332000     11268.3
    332040     11269.6
    332080     11270.9
    332120     11272.1
    332160     11273.4
    332200     11274.8
    332240     11275.9
    332280     11277.7
    332320     11279.1
    332360     11279.8
    332400     11281.2
    332440     11283.4
    332480     11284.4
    332520     11285.5
    332560     11287.3
    332600       11289
    332640     11290.1
    332680     11291.8
    332720     11292.4
    332760     11293.8
    332800     11295.5
    332840     11296.7
    332880       11298
    332920     11299.2
    332960     11300.5
    333000     11301.9
    333040       11303
    333080     11304.8
    333120     11306.2
    333160     11306.9
    333200     11308.3
    333240     11310.5
    333280     11311.5
    333320     11312.6
    333360     11314.4
    333400     11316.1
    333440     11317.2
    333480     11318.9
    333520     11319.5
    333560     11320.9
    333600     11322.6
    333640     11323.8
    333680     11325.1
    333720     11326.3
    333760     11327.6
    333800     11329.1
    333840     11330.2
    333880     11331.9
    333920     11333.3
    333960       11334
    334000     11335.4
    334040     11337.6
    334080     11338.6
    334120     11339.7
    334160     11341.5
    334200     11343.2
    334240     11344.3
    334280       11346
    334320     11346.6
    334360       11348
    334400     11349.7
    334440     11350.9
    334480     11352.2
    334520     11353.4
    334560     11354.7
    334600     11356.2
    334640     11357.3
    334680       11359
    334720     11360.4
    334760     11361.1
    334800     11362.5
    334840     11364.7
    334880     11365.7
    334920     11366.8
    334960     11368.6
    335000     11370.3
    335040     11371.4
    335080     11373.1
    335120     11373.7
    335160     11375.1
    335200     11376.8
    335240       11378
    335280     11379.3
    335320     11380.5
    335360     11381.9
    335400     11383.3
    335440     11384.3
    335480     11386.1
    335520     11387.5
    335560     11388.2
    335600     11389.6
    335640     11391.8
    335680     11392.8
    335720     11393.9
    335760     11395.7
    335800     11397.4
    335840     11398.5
    335880     11400.2
    335920     11400.8
    335960     11402.2
    336000     11403.9
    336040     11405.1
    336080     11406.5
    336120     11407.6
    336160       11409
    336200     11410.4
    336240     11411.5
    336280     11413.2
    336320     11414.6
    336360     11415.4
    336400     11416.7
    336440       11419
    336480       11420
    336520       11421
    336560     11422.9
    336600     11424.5
    336640     11425.6
    336680     11427.4
    336720       11428
    336760     11429.3
    336800     11431.1
    336840     11432.3
    336880     11433.7
    336920     11434.8
    336960     11436.2
    337000     11437.6
    337040     11438.7
    337080     11440.4
    337120     11441.8
    337160     11442.5
    337200     11443.9
    337240     11446.1
    337280     11447.1
    337320     11448.2
    337360       11450
    337400     11451.7
    337440     11452.8
    337480     11454.5
    337520     11455.1
    337560     11456.5
    337600     11458.2
    337640     11459.4
    337680     11460.8
    337720       11462
    337760     11463.3
    337800     11464.8
    337840     11465.9
    337880     11467.6
    337920       11469
    337960     11469.7
    338000     11471.1
    338040     11473.3
    338080     11474.3
    338120     11475.4
    338160     11477.2
    338200     11478.9
    338240       11480
    338280     11481.7
    338320     11482.3
    338360     11483.7
    338400     11485.4
    338440     11486.6
    338480       11488
    338520     11489.2
    338560     11490.5
    338600       11492
    338640       11493
    338680     11494.8
    338720     11496.2
    338760     11496.9
    338800     11498.3
    338840     11500.5
    338880     11501.5
    338920     11502.6
    338960     11504.4
    339000     11506.1
    339040     11507.2
    339080     11508.9
    339120     11509.5
    339160     11510.9
    339200     11512.6
    339240     11513.8
    339280     11515.2
    339320     11516.4
    339360     11517.7
    339400     11519.2
    339440     11520.2
    339480       11522
    339520     11523.4
    339560     11524.2
    339600     11525.5
    339640     11527.8
    339680     11528.8
    339720     11529.8
    339760     11531.7
    339800     11533.3
    339840     11534.4
    339880     11536.1
    339920     11536.7
    339960     11538.1
    340000     11539.9
    340040       11541
    340080     11542.5
    340120     11543.6
    340160       11545
    340200     11546.4
    340240     11547.4
    340280     11549.2
    340320     11550.6
    340360     11551.3
    340400     11552.7
    340440       11555
    340480       11556
    340520       11557
    340560     11558.9
    340600     11560.5
    340640     11561.6
    340680     11563.3
    340720     11563.9
    340760     11565.3
    340800     11567.1
    340840     11568.2
    340880     11569.7
    340920     11570.8
    340960     11572.1
    341000     11573.6
    341040     11574.6
    341080     11576.4
    341120     11577.8
    341160     11578.5
    341200     11579.9
    341240     11582.2
    341280     11583.2
    341320     11584.2
    341360     11586.1
    341400     11587.7
    341440     11588.8
    341480     11590.5
    341520     11591.1
    341560     11592.5
    341600     11594.3
    341640     11595.4
    341680     11596.8
    341720       11598
    341760     11599.3
    341800     11600.8
    341840     11601.8
    341880     11603.6
    341920       11605
    341960     11605.7
    342000     11607.1
    342040     11609.3
    342080     11610.3
    342120     11611.4
    342160     11613.2
    342200     11614.9
    342240       11616
    342280     11617.7
    342320     11618.2
    342360     11619.7
    342400     11621.5
    342440     11622.5
    342480       11624
    342520     11625.1
    342560     11626.5
    342600     11627.9
    342640       11629
    342680     11630.8
    342720     11632.2
    342760     11632.9
    342800     11634.2
    342840     11636.5
    342880     11637.5
    342920     11638.6
    342960     11640.4
    343000       11642
    343040     11643.1
    343080     11644.9
    343120     11645.4
    343160     11646.9
    343200     11648.6
    343240     11649.7
    343280     11651.2
    343320     11652.3
    343360     11653.7
    343400     11655.1
    343440     11656.2
    343480       11658
    343520     11659.4
    343560     11660.1
    343600     11661.4
    343640     11663.8
    343680     11664.7
    343720     11665.7
    343760     11667.6
    343800     11669.2
    343840     11670.3
    343880     11672.1
    343920     11672.6
    343960     11674.1
    344000     11675.8
    344040     11676.9
    344080     11678.4
    344120     11679.5
    344160     11680.9
    344200     11682.3
    344240     11683.4
    344280     11685.2
    344320     11686.6
    344360     11687.3
    344400     11688.6
    344440     11690.9
    344480     11691.9
    344520     11692.9
    344560     11694.8
    344600     11696.4
    344640     11697.5
    344680     11699.3
    344720     11699.8
    344760     11701.2
    344800       11703
    344840     11704.1
    344880     11705.6
    344920     11706.7
    344960     11708.1
    345000     11709.5
    345040     11710.5
    345080     11712.4
    345120     11713.8
    345160     11714.4
    345200     11715.8
    345240     11718.1
    345280     11719.1
    345320     11720.1
    345360       11722
    345400     11723.6
    345440     11724.7
    345480     11726.4
    345520     11726.9
    345560     11728.4
    345600     11730.2
    345640     11731.3
    345680     11732.7
    345720     11733.9
    345760     11735.2
    345800     11736.7
    345840     11737.7
    345880     11739.5
    345920     11740.9
    345960     11741.6
    346000     11742.9
    346040     11745.3
    346080     11746.2
    346120     11747.3
    346160     11749.2
    346200     11750.7
    346240     11751.9
    346280     11753.6
    346320     11754.1
    346360     11755.6
    346400     11757.3
    346440     11758.4
    346480     11759.9
    346520       11761
    346560     11762.4
    346600     11763.8
    346640     11764.8
    346680     11766.7
    346720     11768.1
    346760     11768.7
    346800     11770.1
    346840     11772.4
    346880     11773.4
    346920     11774.4
    346960     11776.3
    347000     11777.9
    347040       11779
    347080     11780.7
    347120     11781.3
    347160     11782.7
    347200     11784.5
    347240     11785.6
    347280       11787
    347320     11788.2
    347360     11789.5
    347400       11791
    347440       11792
    347480     11793.8
    347520     11795.3
    347560     11795.9
    347600     11797.2
    347640     11799.6
    347680     11800.6
    347720     11801.6
    347760     11803.5
    347800     11805.1
    347840     11806.2
    347880     11807.9
    347920     11808.5
    347960       11810
    348000     11811.7
    348040     11812.8
    348080     11814.2
    348120     11815.4
    348160     11816.7
    348200     11818.2
    348240     11819.2
    348280       11821
    348320     11822.4
    348360     11823.1
    348400     11824.4
    348440     11826.8
    348480     11827.8
    348520     11828.8
    348560     11830.7
    348600     11832.3
    348640     11833.4
    348680     11835.1
    348720     11835.7
    348760     11837.1
    348800     11838.9
    348840       11840
    348880     11841.4
    348920     11842.6
    348960     11843.9
    349000     11845.4
    349040     11846.4
    349080     11848.2
    349120     11849.7
    349160     11850.3
    349200     11851.7
    349240       11854
    349280       11855
    349320       11856
    349360     11857.9
    349400     11859.4
    349440     11860.6
    349480     11862.3
    349520     11862.9
    349560     11864.3
    349600     11866.1
    349640     11867.2
    349680     11868.7
    349720     11869.8
    349760     11871.1
    349800     11872.6
    349840     11873.7
    349880     11875.5
    349920     11876.9
    349960     11877.5
    350000     11878.9
    350040     11881.2
    350080     11882.2
    350120     11883.2
    350160     11885.1
    350200     11886.7
    350240     11887.9
    350280     11889.6
    350320     11890.1
    350360     11891.6
    350400     11893.4
    350440     11894.4
    350480     11895.9
    350520     11897.1
    350560     11898.4
    350600     11899.9
    350640     11900.9
    350680     11902.7
    350720     11904.1
    350760     11904.8
    350800     11906.2
    350840     11908.5
    350880     11909.5
    350920     11910.5
    350960     11912.4
    351000       11914
    351040     11915.1
    351080     11916.9
    351120     11917.4
    351160     11918.8
    351200     11920.6
    351240     11921.7
    351280     11923.1
    351320     11924.3
    351360     11925.6
    351400     11927.1
    351440     11928.1
    351480     11929.9
    351520     11931.4
    351560       11932
    351600     11933.4
    351640     11935.8
    351680     11936.7
    351720     11937.7
    351760     11939.6
    351800     11941.2
    351840     11942.3
    351880     11944.1
    351920     11944.6
    351960     11946.1
    352000     11947.9
    352040     11948.9
    352080     11950.4
    352120     11951.6
    352160     11952.9
    352200     11954.3
    352240     11955.3
    352280     11957.2
    352320     11958.6
    352360     11959.2
    352400     11960.6
    352440       11963
    352480     11963.9
    352520       11965
    352560     11966.8
    352600     11968.4
    352640     11969.6
    352680     11971.3
    352720     11971.8
    352760     11973.3
    352800     11975.1
    352840     11976.2
    352880     11977.6
    352920     11978.8
    352960     11980.1
    353000     11981.5
    353040     11982.6
    353080     11984.4
    353120     11985.8
    353160     11986.4
    353200     11987.8
    353240     11990.2
    353280     11991.2
    353320     11992.2
    353360     11994.1
    353400     11995.7
    353440     11996.8
    353480     11998.5
    353520     11999.1
    353560     12000.5
    353600     12002.3
    353640     12003.4
    353680     12004.9
    353720     12006.1
    353760     12007.4
    353800     12008.8
    353840     12009.9
    353880     12011.7
    353920     12013.1
    353960     12013.7
    354000     12015.1
    354040     12017.5
    354080     12018.4
    354120     12019.5
    354160     12021.3
    354200       12023
    354240     12024.1
    354280     12025.8
    354320     12026.3
    354360     12027.8
    354400     12029.6
    354440     12030.7
    354480     12032.2
    354520     12033.4
    354560     12034.7
    354600     12036.2
    354640     12037.2
    354680       12039
    354720     12040.4
    354760       12041
    354800     12042.4
    354840     12044.8
    354880     12045.8
    354920     12046.8
    354960     12048.7
    355000     12050.3
    355040     12051.4
    355080     12053.1
    355120     12053.7
    355160     12055.1
    355200       12057
    355240     12058.1
    355280     12059.6
    355320     12060.8
    355360     12062.1
    355400     12063.5
    355440     12064.6
    355480     12066.4
    355520     12067.7
    355560     12068.4
    355600     12069.8
    355640     12072.2
    355680     12073.2
    355720     12074.2
    355760     12076.1
    355800     12077.7
    355840     12078.8
    355880     12080.5
    355920     12081.1
    355960     12082.5
    356000     12084.4
    356040     12085.5
    356080       12087
    356120     12088.1
    356160     12089.4
    356200     12090.9
    356240     12091.9
    356280     12093.8
    356320     12095.1
    356360     12095.7
    356400     12097.2
    356440     12099.6
    356480     12100.5
    356520     12101.6
    356560     12103.4
    356600     12105.1
    356640     12106.2
    356680     12107.9
    356720     12108.4
    356760     12109.9
    356800     12111.7
    356840     12112.8
    356880     12114.3
    356920     12115.4
    356960     12116.8
    357000     12118.2
    357040     12119.3
    357080     12121.1
    357120     12122.5
    357160     12123.1
    357200     12124.5
    357240     12126.9
    357280     12127.8
    357320     12128.9
    357360     12130.8
    357400     12132.4
    357440     12133.5
    357480     12135.2
    357520     12135.7
    357560     12137.2
    357600     12139.1
    357640     12140.1
    357680     12141.6
    357720     12142.8
    357760     12144.1
    357800     12145.5
    357840     12146.6
    357880     12148.4
    357920     12149.8
    357960     12150.4
    358000     12151.8
    358040     12154.2
    358080     12155.2
    358120     12156.3
    358160     12158.1
    358200     12159.7
    358240     12160.8
    358280     12162.5
    358320     12163.1
    358360     12164.6
    358400     12166.4
    358440     12167.4
    358480     12168.9
    358520     12170.1
    358560     12171.5
    358600     12172.9
    358640     12173.9
    358680     12175.8
    358720     12177.1
    358760     12177.7
    358800     12179.1
    358840     12181.6
    358880     12182.5
    358920     12183.6
    358960     12185.4
    359000       12187
    359040     12188.2
    359080     12189.9
    359120     12190.4
    359160     12191.9
    359200     12193.8
    359240     12194.8
    359280     12196.3
    359320     12197.5
    359360     12198.8
    359400     12200.2
    359440     12201.3
    359480     12203.1
    359520     12204.5
    359560     12205.1
    359600     12206.5
    359640     12208.9
    359680     12209.9
    359720     12210.9
    359760     12212.8
    359800     12214.4
    359840     12215.5
    359880     12217.2
    359920     12217.8
    359960     12219.3
    360000     12221.1
    360040     12222.2
    360080     12223.7
    360120     12224.8
    360160     12226.1
    360200     12227.6
    360240     12228.6
    360280     12230.5
    360320     12231.8
    360360     12232.4
    360400     12233.8
    360440     12236.3
    360480     12237.2
    360520     12238.3
    360560     12240.1
    360600     12241.7
    360640     12242.9
    360680     12244.6
    360720     12245.1
    360760     12246.6
    360800     12248.5
    360840     12249.6
    360880     12251.1
    360920     12252.2
    360960     12253.5
    361000     12254.9
    361040       12256
    361080     12257.9
    361120     12259.2
    361160     12259.8
    361200     12261.2
    361240     12263.7
    361280     12264.6
    361320     12265.7
    361360     12267.5
    361400     12269.1
    361440     12270.3
    361480     12271.9
    361520     12272.5
    361560     12273.9
    361600     12275.8
    361640     12276.9
    361680     12278.4
    361720     12279.5
    361760     12280.9
    361800     12282.3
    361840     12283.3
    361880     12285.2
    361920     12286.5
    361960     12287.1
    362000     12288.5
    362040       12291
    362080     12291.9
    362120       12293
    362160     12294.8
    362200     12296.4
    362240     12297.6
    362280     12299.3
    362320     12299.8
    362360     12301.3
    362400     12303.2
    362440     12304.2
    362480     12305.7
    362520     12306.9
    362560     12308.2
    362600     12309.6
    362640     12310.7
    362680     12312.5
    362720     12313.9
    362760     12314.5
    362800     12315.9
    362840     12318.3
    362880     12319.2
    362920     12320.3
    362960     12322.2
    363000     12323.8
    363040     12324.9
    363080     12326.6
    363120     12327.1
    363160     12328.6
    363200     12330.5
    363240     12331.5
    363280     12333.1
    363320     12334.2
    363360     12335.5
    363400     12336.9
    363440       12338
    363480     12339.9
    363520     12341.2
    363560     12341.8
    363600     12343.2
    363640     12345.7
    363680     12346.6
    363720     12347.7
    363760     12349.5
    363800     12351.1
    363840     12352.2
    363880     12353.9
    363920     12354.4
    363960     12355.9
    364000     12357.8
    364040     12358.9
    364080     12360.3
    364120     12361.5
    364160     12362.8
    364200     12364.2
    364240     12365.3
    364280     12367.2
    364320     12368.5
    364360     12369.1
    364400     12370.5
    364440       12373
    364480     12373.9
    364520     12374.9
    364560     12376.8
    364600     12378.4
    364640     12379.5
    364680     12381.2
    364720     12381.7
    364760     12383.2
    364800     12385.1
    364840     12386.2
    364880     12387.6
    364920     12388.8
    364960     12390.1
    365000     12391.5
    365040     12392.6
    365080     12394.5
    365120     12395.8
    365160     12396.4
    365200     12397.9
    365240     12400.3
    365280     12401.2
    365320     12402.3
    365360     12404.2
    365400     12405.7
    365440     12406.8
    365480     12408.5
    365520       12409
    365560     12410.5
    365600     12412.4
    365640     12413.5
    365680       12415
    365720     12416.1
    365760     12417.5
    365800     12418.8
    365840     12419.9
    365880     12421.8
    365920     12423.1
    365960     12423.7
    366000     12425.2
    366040     12427.6
    366080     12428.5
    366120     12429.6
    366160     12431.5
    366200       12433
    366240     12434.2
    366280     12435.8
    366320     12436.4
    366360     12437.9
    366400     12439.7
    366440     12440.8
    366480     12442.3
    366520     12443.5
    366560     12444.8
    366600     12446.2
    366640     12447.3
    366680     12449.1
    366720     12450.5
    366760       12451
    366800     12452.5
    366840       12455
    366880     12455.8
    366920     12456.9
    366960     12458.8
    367000     12460.4
    367040     12461.5
    367080     12463.2
    367120     12463.7
    367160     12465.2
    367200       12467
    367240     12468.2
    367280     12469.6
    367320     12470.8
    367360     12472.1
    367400     12473.5
    367440     12474.6
    367480     12476.5
    367520     12477.8
    367560     12478.3
    367600     12479.8
    367640     12482.3
    367680     12483.1
    367720     12484.2
    367760     12486.1
    367800     12487.7
    367840     12488.8
    367880     12490.5
    367920       12491
    367960     12492.4
    368000     12494.3
    368040     12495.4
    368080     12496.9
    368120     12498.1
    368160     12499.4
    368200     12500.8
    368240     12501.9
    368280     12503.8
    368320     12505.1
    368360     12505.6
    368400     12507.1
    368440     12509.6
    368480     12510.4
    368520     12511.5
    368560     12513.4
    368600     12514.9
    368640     12516.1
    368680     12517.8
    368720     12518.3
    368760     12519.7
    368800     12521.6
    368840     12522.7
    368880     12524.2
    368920     12525.3
    368960     12526.7
    369000       12528
    369040     12529.1
    369080       12531
    369120     12532.3
    369160     12532.8
    369200     12534.3
    369240     12536.8
    369280     12537.6
    369320     12538.7
    369360     12540.6
    369400     12542.1
    369440     12543.3
    369480       12545
    369520     12545.5
    369560       12547
    369600     12548.9
    369640     12549.9
    369680     12551.4
    369720     12552.6
    369760     12553.9
    369800     12555.3
    369840     12556.4
    369880     12558.3
    369920     12559.6
    369960       12560
    370000     12561.6
    370040       12564
    370080     12564.9
    370120       12566
    370160     12567.9
    370200     12569.4
    370240     12570.5
    370280     12572.2
    370320     12572.7
    370360     12574.2
    370400     12576.1
    370440     12577.2
    370480     12578.7
    370520     12579.8
    370560     12581.2
    370600     12582.5
    370640     12583.7
    370680     12585.5
    370720     12586.9
    370760     12587.3
    370800     12588.8
    370840     12591.3
    370880     12592.1
    370920     12593.2
    370960     12595.1
    371000     12596.7
    371040     12597.8
    371080     12599.5
    371120       12600
    371160     12601.5
    371200     12603.4
    371240     12604.4
    371280     12605.9
    371320     12607.1
    371360     12608.5
    371400     12609.8
    371440     12610.9
    371480     12612.8
    371520     12614.1
    371560     12614.5
    371600       12616
    371640     12618.6
    371680     12619.4
    371720     12620.5
    371760     12622.4
    371800     12623.9
    371840       12625
    371880     12626.7
    371920     12627.2
    371960     12628.7
    372000     12630.6
    372040     12631.6
    372080     12633.1
    372120     12634.3
    372160     12635.7
    372200       12637
    372240     12638.1
    372280       12640
    372320     12641.4
    372360     12641.8
    372400     12643.3
    372440     12645.8
    372480     12646.6
    372520     12647.7
    372560     12649.6
    372600     12651.2
    372640     12652.3
    372680       12654
    372720     12654.5
    372760       12656
    372800     12657.8
    372840     12658.9
    372880     12660.3
    372920     12661.5
    372960     12662.9
    373000     12664.2
    373040     12665.3
    373080     12667.2
    373120     12668.6
    373160       12669
    373200     12670.5
    373240       12673
    373280     12673.8
    373320     12674.9
    373360     12676.8
    373400     12678.4
    373440     12679.5
    373480     12681.2
    373520     12681.7
    373560     12683.2
    373600       12685
    373640     12686.1
    373680     12687.5
    373720     12688.7
    373760     12690.1
    373800     12691.4
    373840     12692.5
    373880     12694.4
    373920     12695.8
    373960     12696.2
    374000     12697.7
    374040     12700.2
    374080       12701
    374120     12702.1
    374160       12704
    374200     12705.6
    374240     12706.7
    374280     12708.4
    374320     12708.9
    374360     12710.4
    374400     12712.2
    374440     12713.2
    374480     12714.7
    374520     12715.9
    374560     12717.3
    374600     12718.6
    374640     12719.7
    374680     12721.6
    374720       12723
    374760     12723.4
    374800     12724.9
    374840     12727.4
    374880     12728.2
    374920     12729.3
    374960     12731.2
    375000     12732.8
    375040     12733.9
    375080     12735.6
    375120     12736.1
    375160     12737.6
    375200     12739.4
    375240     12740.4
    375280     12741.9
    375320     12743.1
    375360     12744.5
    375400     12745.8
    375440     12746.9
    375480     12748.8
    375520     12750.2
    375560     12750.6
    375600     12752.1
    375640     12754.6
    375680     12755.4
    375720     12756.5
    375760     12758.4
    375800       12760
    375840     12761.1
    375880     12762.8
    375920     12763.3
    375960     12764.8
    376000     12766.7
    376040     12767.6
    376080     12769.1
    376120     12770.3
    376160     12771.7
    376200       12773
    376240     12774.1
    376280       12776
    376320     12777.3
    376360     12777.8
    376400     12779.3
    376440     12781.8
    376480     12782.6
    376520     12783.7
    376560     12785.7
    376600     12787.2
    376640     12788.3
    376680       12790
    376720     12790.5
    376760     12792.1
    376800     12793.9
    376840     12794.9
    376880     12796.4
    376920     12797.6
    376960     12798.9
    377000     12800.3
    377040     12801.4
    377080     12803.3
    377120     12804.6
    377160     12805.1
    377200     12806.6
    377240     12809.1
    377280     12809.9
    377320       12811
    377360       12813
    377400     12814.5
    377440     12815.7
    377480     12817.4
    377520     12817.8
    377560     12819.4
    377600     12821.2
    377640     12822.2
    377680     12823.7
    377720     12824.9
    377760     12826.2
    377800     12827.6
    377840     12828.7
    377880     12830.6
    377920     12831.9
    377960     12832.4
    378000     12833.9
    378040     12836.4
    378080     12837.2
    378120     12838.3
    378160     12840.3
    378200     12841.8
    378240     12842.9
    378280     12844.7
    378320     12845.1
    378360     12846.6
    378400     12848.5
    378440     12849.4
    378480     12850.9
    378520     12852.1
    378560     12853.5
    378600     12854.8
    378640       12856
    378680     12857.9
    378720     12859.2
    378760     12859.6
    378800     12861.2
    378840     12863.7
    378880     12864.5
    378920     12865.6
    378960     12867.5
    379000     12869.1
    379040     12870.2
    379080     12871.9
    379120     12872.4
    379160     12873.9
    379200     12875.7
    379240     12876.8
    379280     12878.2
    379320     12879.4
    379360     12880.8
    379400     12882.2
    379440     12883.2
    379480     12885.1
    379520     12886.5
    379560     12886.9
    379600     12888.5
    379640       12891
    379680     12891.8
    379720     12892.9
    379760     12894.8
    379800     12896.4
    379840     12897.5
    379880     12899.2
    379920     12899.7
    379960     12901.2
    380000       12903
    380040     12904.1
    380080     12905.5
    380120     12906.7
    380160     12908.1
    380200     12909.4
    380240     12910.5
    380280     12912.4
    380320     12913.8
    380360     12914.2
    380400     12915.8
    380440     12918.3
    380480     12919.1
    380520     12920.2
    380560     12922.1
    380600     12923.6
    380640     12924.8
    380680     12926.5
    380720       12927
    380760     12928.4
    380800     12930.3
    380840     12931.3
    380880     12932.8
    380920     12933.9
    380960     12935.3
    381000     12936.7
    381040     12937.8
    381080     12939.7
    381120     12941.1
    381160     12941.5
    381200       12943
    381240     12945.5
    381280     12946.3
    381320     12947.4
    381360     12949.3
    381400     12950.9
    381440     12952.1
    381480     12953.8
    381520     12954.2
    381560     12955.7
    381600     12957.6
    381640     12958.6
    381680     12960.1
    381720     12961.2
    381760     12962.6
    381800       12964
    381840     12965.1
    381880       12967
    381920     12968.3
    381960     12968.8
    382000     12970.3
    382040     12972.8
    382080     12973.6
    382120     12974.7
    382160     12976.6
    382200     12978.1
    382240     12979.3
    382280       12981
    382320     12981.5
    382360     12982.9
    382400     12984.8
    382440     12985.9
    382480     12987.3
    382520     12988.4
    382560     12989.8
    382600     12991.2
    382640     12992.3
    382680     12994.2
    382720     12995.6
    382760       12996
    382800     12997.6
    382840     13000.1
    382880     13000.8
    382920     13001.9
    382960     13003.8
    383000     13005.4
    383040     13006.6
    383080     13008.3
    383120     13008.7
    383160     13010.2
    383200       13012
    383240     13013.1
    383280     13014.6
    383320     13015.7
    383360       13017
    383400     13018.5
    383440     13019.5
    383480     13021.5
    383520     13022.9
    383560     13023.3
    383600     13024.8
    383640     13027.4
    383680     13028.1
    383720     13029.2
    383760     13031.1
    383800     13032.7
    383840     13033.8
    383880     13035.6
    383920       13036
    383960     13037.5
    384000     13039.3
    384040     13040.4
    384080     13041.9
    384120       13043
    384160     13044.4
    384200     13045.8
    384240     13046.8
    384280     13048.8
    384320     13050.2
    384360     13050.6
    384400     13052.1
    384440     13054.7
    384480     13055.4
    384520     13056.5
    384560     13058.4
    384600       13060
    384640     13061.2
    384680     13062.9
    384720     13063.3
    384760     13064.8
    384800     13066.6
    384840     13067.8
    384880     13069.3
    384920     13070.4
    384960     13071.8
    385000     13073.2
    385040     13074.2
    385080     13076.2
    385120     13077.5
    385160       13078
    385200     13079.5
    385240       13082
    385280     13082.8
    385320     13083.9
    385360     13085.8
    385400     13087.3
    385440     13088.5
    385480     13090.3
    385520     13090.7
    385560     13092.1
    385600       13094
    385640     13095.2
    385680     13096.6
    385720     13097.7
    385760     13099.1
    385800     13100.6
    385840     13101.6
    385880     13103.6
    385920     13104.9
    385960     13105.3
    386000     13106.9
    386040     13109.4
    386080     13110.2
    386120     13111.2
    386160     13113.1
    386200     13114.7
    386240     13115.9
    386280     13117.6
    386320     13118.1
    386360     13119.5
    386400     13121.4
    386440     13122.5
    386480     13123.9
    386520     13125.1
    386560     13126.5
    386600     13127.9
    386640     13128.9
    386680     13130.9
    386720     13132.2
    386760     13132.7
    386800     13134.2
    386840     13136.7
    386880     13137.5
    386920     13138.5
    386960     13140.4
    387000       13142
    387040     13143.2
    387080     13144.9
    387120     13145.4
    387160     13146.8
    387200     13148.8
    387240     13149.9
    387280     13151.3
    387320     13152.4
    387360     13153.8
    387400     13155.2
    387440     13156.3
    387480     13158.2
    387520     13159.6
    387560       13160
    387600     13161.5
    387640     13164.1
    387680     13164.9
    387720     13165.9
    387760     13167.8
    387800     13169.4
    387840     13170.6
    387880     13172.3
    387920     13172.7
    387960     13174.2
    388000     13176.1
    388040     13177.2
    388080     13178.6
    388120     13179.7
    388160     13181.2
    388200     13182.6
    388240     13183.6
    388280     13185.6
    388320     13186.9
    388360     13187.3
    388400     13188.9
    388440     13191.5
    388480     13192.2
    388520     13193.2
    388560     13195.1
    388600     13196.7
    388640     13197.9
    388680     13199.6
    388720       13200
    388760     13201.5
    388800     13203.5
    388840     13204.6
    388880     13205.9
    388920     13207.1
    388960     13208.5
    389000     13209.9
    389040     13210.9
    389080     13212.9
    389120     13214.2
    389160     13214.7
    389200     13216.2
    389240     13218.8
    389280     13219.5
    389320     13220.6
    389360     13222.4
    389400       13224
    389440     13225.2
    389480     13226.9
    389520     13227.3
    389560     13228.8
    389600     13230.8
    389640     13231.9
    389680     13233.2
    389720     13234.3
    389760     13235.8
    389800     13237.2
    389840     13238.2
    389880     13240.2
    389920     13241.5
    389960       13242
    390000     13243.5
    390040     13246.1
    390080     13246.8
    390120     13247.9
    390160     13249.7
    390200     13251.3
    390240     13252.5
    390280     13254.2
    390320     13254.7
    390360     13256.2
    390400     13258.1
    390440     13259.1
    390480     13260.5
    390520     13261.6
    390560       13263
    390600     13264.5
    390640     13265.5
    390680     13267.5
    390720     13268.8
    390760     13269.3
    390800     13270.8
    390840     13273.4
    390880     13274.1
    390920     13275.2
    390960       13277
    391000     13278.6
    391040     13279.8
    391080     13281.5
    391120     13281.9
    391160     13283.4
    391200     13285.4
    391240     13286.4
    391280     13287.8
    391320     13288.9
    391360     13290.3
    391400     13291.7
    391440     13292.8
    391480     13294.7
    391520     13296.1
    391560     13296.5
    391600     13298.1
    391640     13300.6
    391680     13301.4
    391720     13302.4
    391760     13304.3
    391800     13305.9
    391840     13307.1
    391880     13308.8
    391920     13309.2
    391960     13310.7
    392000     13312.7
    392040     13313.6
    392080       13315
    392120     13316.1
    392160     13317.5
    392200       13319
    392240       13320
    392280       13322
    392320     13323.3
    392360     13323.8
    392400     13325.3
    392440     13327.8
    392480     13328.6
    392520     13329.6
    392560     13331.5
    392600     13333.1
    392640     13334.3
    392680       13336
    392720     13336.4
    392760     13337.9
    392800     13339.9
    392840     13340.9
    392880     13342.2
    392920     13343.3
    392960     13344.8
    393000     13346.2
    393040     13347.2
    393080     13349.2
    393120     13350.5
    393160       13351
    393200     13352.5
    393240     13355.1
    393280     13355.9
    393320     13356.9
    393360     13358.7
    393400     13360.4
    393440     13361.5
    393480     13363.3
    393520     13363.6
    393560     13365.2
    393600     13367.2
    393640     13368.1
    393680     13369.5
    393720     13370.6
    393760       13372
    393800     13373.5
    393840     13374.5
    393880     13376.5
    393920     13377.8
    393960     13378.3
    394000     13379.8
    394040     13382.4
    394080     13383.1
    394120     13384.2
    394160       13386
    394200     13387.6
    394240     13388.8
    394280     13390.6
    394320     13390.9
    394360     13392.5
    394400     13394.5
    394440     13395.4
    394480     13396.9
    394520     13397.9
    394560     13399.4
    394600     13400.8
    394640     13401.8
    394680     13403.8
    394720     13405.1
    394760     13405.6
    394800     13407.1
    394840     13409.7
    394880     13410.5
    394920     13411.5
    394960     13413.4
    395000       13415
    395040     13416.1
    395080     13417.9
    395120     13418.2
    395160     13419.8
    395200     13421.8
    395240     13422.7
    395280     13424.1
    395320     13425.2
    395360     13426.6
    395400     13428.1
    395440     13429.1
    395480     13431.1
    395520     13432.4
    395560     13432.9
    395600     13434.4
    395640       13437
    395680     13437.7
    395720     13438.8
    395760     13440.7
    395800     13442.3
    395840     13443.4
    395880     13445.1
    395920     13445.5
    395960     13447.1
    396000       13449
    396040       13450
    396080     13451.4
    396120     13452.4
    396160     13453.9
    396200     13455.4
    396240     13456.3
    396280     13458.3
    396320     13459.6
    396360     13460.1
    396400     13461.7
    396440     13464.2
    396480       13465
    396520       13466
    396560     13467.9
    396600     13469.6
    396640     13470.7
    396680     13472.4
    396720     13472.8
    396760     13474.4
    396800     13476.3
    396840     13477.2
    396880     13478.6
    396920     13479.7
    396960     13481.1
    397000     13482.6
    397040     13483.5
    397080     13485.5
    397120     13486.8
    397160     13487.3
    397200     13488.9
    397240     13491.4
    397280     13492.2
    397320     13493.2
    397360     13495.1
    397400     13496.8
    397440     13497.8
    397480     13499.6
    397520       13500
    397560     13501.5
    397600     13503.5
    397640     13504.3
    397680     13505.8
    397720     13506.8
    397760     13508.3
    397800     13509.7
    397840     13510.7
    397880     13512.7
    397920       13514
    397960     13514.5
    398000       13516
    398040     13518.6
    398080     13519.4
    398120     13520.4
    398160     13522.3
    398200     13523.9
    398240       13525
    398280     13526.8
    398320     13527.2
    398360     13528.7
    398400     13530.7
    398440     13531.5
    398480     13532.9
    398520       13534
    398560     13535.4
    398600     13536.9
    398640     13537.8
    398680     13539.9
    398720     13541.2
    398760     13541.7
    398800     13543.2
    398840     13545.8
    398880     13546.6
    398920     13547.6
    398960     13549.4
    399000     13551.1
    399040     13552.2
    399080       13554
    399120     13554.3
    399160     13555.9
    399200     13557.8
    399240     13558.6
    399280     13560.1
    399320     13561.1
    399360     13562.6
    399400       13564
    399440       13565
    399480       13567
    399520     13568.4
    399560     13568.8
    399600     13570.3
    399640     13572.9
    399680     13573.7
    399720     13574.7
    399760     13576.6
    399800     13578.3
    399840     13579.3
    399880     13581.2
    399920     13581.5
    399960       13583
    400000       13585
    400040     13585.8
    400080     13587.3
    400120     13588.3
    400160     13589.8
    400200     13591.2
    400240     13592.2
    400280     13594.2
    400320     13595.6
    400360       13596
    400400     13597.5
    400440     13600.1
    400480     13600.9
    400520     13601.9
    400560     13603.8
    400600     13605.5
    400640     13606.5
    400680     13608.4
    400720     13608.7
    400760     13610.2
    400800     13612.2
    400840       13613
    400880     13614.5
    400920     13615.5
    400960       13617
    401000     13618.4
    401040     13619.4
    401080     13621.4
    401120     13622.8
    401160     13623.2
    401200     13624.7
    401240     13627.3
    401280     13628.1
    401320     13629.1
    401360       13631
    401400     13632.7
    401440     13633.8
    401480     13635.6
    401520     13635.9
    401560     13637.4
    401600     13639.5
    401640     13640.2
    401680     13641.7
    401720     13642.7
    401760     13644.2
    401800     13645.6
    401840     13646.6
    401880     13648.7
    401920     13650.1
    401960     13650.5
    402000       13652
    402040     13654.6
    402080     13655.4
    402120     13656.3
    402160     13658.2
    402200       13660
    402240       13661
    402280     13662.8
    402320     13663.2
    402360     13664.7
    402400     13666.7
    402440     13667.5
    402480       13669
    402520       13670
    402560     13671.5
    402600     13672.9
    402640     13673.8
    402680     13675.9
    402720     13677.3
    402760     13677.7
    402800     13679.2
    402840     13681.8
    402880     13682.7
    402920     13683.6
    402960     13685.5
    403000     13687.2
    403040     13688.3
    403080     13690.1
    403120     13690.5
    403160     13691.9
    403200       13694
    403240     13694.7
    403280     13696.2
    403320     13697.3
    403360     13698.7
    403400     13700.1
    403440     13701.1
    403480     13703.2
    403520     13704.6
    403560       13705
    403600     13706.4
    403640     13709.1
    403680     13709.9
    403720     13710.9
    403760     13712.8
    403800     13714.5
    403840     13715.5
    403880     13717.3
    403920     13717.7
    403960     13719.2
    404000     13721.2
    404040       13722
    404080     13723.4
    404120     13724.5
    404160     13725.9
    404200     13727.4
    404240     13728.3
    404280     13730.4
    404320     13731.8
    404360     13732.2
    404400     13733.7
    404440     13736.3
    404480     13737.1
    404520     13738.1
    404560       13740
    404600     13741.7
    404640     13742.7
    404680     13744.6
    404720     13744.9
    404760     13746.4
    404800     13748.5
    404840     13749.2
    404880     13750.7
    404920     13751.7
    404960     13753.1
    405000     13754.6
    405040     13755.5
    405080     13757.6
    405120       13759
    405160     13759.4
    405200     13760.8
    405240     13763.5
    405280     13764.4
    405320     13765.3
    405360     13767.2
    405400     13768.9
    405440     13769.9
    405480     13771.7
    405520     13772.1
    405560     13773.6
    405600     13775.7
    405640     13776.5
    405680     13777.9
    405720     13778.9
    405760     13780.4
    405800     13781.8
    405840     13782.8
    405880     13784.8
    405920     13786.3
    405960     13786.7
    406000     13788.1
    406040     13790.8
    406080     13791.6
    406120     13792.6
    406160     13794.4
    406200     13796.2
    406240     13797.2
    406280       13799
    406320     13799.4
    406360     13800.9
    406400     13802.9
    406440     13803.7
    406480     13805.1
    406520     13806.1
    406560     13807.6
    406600       13809
    406640       13810
    406680     13812.1
    406720     13813.5
    406760     13813.9
    406800     13815.3
    406840       13818
    406880     13818.8
    406920     13819.7
    406960     13821.6
    407000     13823.4
    407040     13824.4
    407080     13826.2
    407120     13826.6
    407160     13828.1
    407200     13830.1
    407240     13830.9
    407280     13832.3
    407320     13833.3
    407360     13834.7
    407400     13836.2
    407440     13837.2
    407480     13839.2
    407520     13840.7
    407560     13841.1
    407600     13842.5
    407640     13845.2
    407680       13846
    407720     13846.9
    407760     13848.8
    407800     13850.6
    407840     13851.6
    407880     13853.4
    407920     13853.8
    407960     13855.3
    408000     13857.3
    408040     13858.1
    408080     13859.6
    408120     13860.5
    408160       13862
    408200     13863.5
    408240     13864.4
    408280     13866.5
    408320     13867.9
    408360     13868.3
    408400     13869.7
    408440     13872.5
    408480     13873.3
    408520     13874.2
    408560       13876
    408600     13877.8
    408640     13878.8
    408680     13880.6
    408720       13881
    408760     13882.5
    408800     13884.5
    408840     13885.3
    408880     13886.8
    408920     13887.8
    408960     13889.2
    409000     13890.7
    409040     13891.7
    409080     13893.7
    409120     13895.2
    409160     13895.6
    409200       13897
    409240     13899.7
    409280     13900.5
    409320     13901.4
    409360     13903.3
    409400     13905.1
    409440     13906.1
    409480     13907.8
    409520     13908.2
    409560     13909.8
    409600     13911.8
    409640     13912.6
    409680     13914.1
    409720     13915.1
    409760     13916.5
    409800     13918.1
    409840       13919
    409880       13921
    409920     13922.5
    409960     13922.9
    410000     13924.3
    410040       13927
    410080     13927.8
    410120     13928.7
    410160     13930.6
    410200     13932.4
    410240     13933.4
    410280     13935.1
    410320     13935.5
    410360     13937.1
    410400     13939.1
    410440     13939.9
    410480     13941.3
    410520     13942.3
    410560     13943.8
    410600     13945.3
    410640     13946.3
    410680     13948.3
    410720     13949.8
    410760     13950.1
    410800     13951.5
    410840     13954.3
    410880     13955.1
    410920       13956
    410960     13957.9
    411000     13959.6
    411040     13960.6
    411080     13962.4
    411120     13962.8
    411160     13964.3
    411200     13966.3
    411240     13967.1
    411280     13968.6
    411320     13969.5
    411360       13971
    411400     13972.5
    411440     13973.5
    411480     13975.5
    411520       13977
    411560     13977.4
    411600     13978.8
    411640     13981.5
    411680     13982.3
    411720     13983.2
    411760     13985.1
    411800     13986.9
    411840     13987.8
    411880     13989.6
    411920       13990
    411960     13991.5
    412000     13993.6
    412040     13994.3
    412080     13995.8
    412120     13996.8
    412160     13998.2
    412200     13999.8
    412240     14000.7
    412280     14002.8
    412320     14004.2
    412360     14004.6
    412400       14006
    412440     14008.8
    412480     14009.6
    412520     14010.4
    412560     14012.3
    412600     14014.1
    412640       14015
    412680     14016.8
    412720     14017.3
    412760     14018.8
    412800     14020.8
    412840     14021.5
    412880       14023
    412920       14024
    412960     14025.4
    413000       14027
    413040     14027.9
    413080     14029.9
    413120     14031.4
    413160     14031.8
    413200     14033.1
    413240     14035.9
    413280     14036.7
    413320     14037.6
    413360     14039.4
    413400     14041.2
    413440     14042.2
    413480     14043.9
    413520     14044.4
    413560     14045.9
    413600     14047.9
    413640     14048.6
    413680     14050.1
    413720     14051.1
    413760     14052.5
    413800     14054.1
    413840       14055
    413880       14057
    413920     14058.5
    413960     14058.9
    414000     14060.2
    414040       14063
    414080     14063.8
    414120     14064.7
    414160     14066.6
    414200     14068.4
    414240     14069.3
    414280       14071
    414320     14071.6
    414360       14073
    414400       14075
    414440     14075.7
    414480     14077.2
    414520     14078.2
    414560     14079.6
    414600     14081.2
    414640     14082.1
    414680     14084.2
    414720     14085.6
    414760       14086
    414800     14087.4
    414840     14090.1
    414880     14090.9
    414920     14091.8
    414960     14093.7
    415000     14095.5
    415040     14096.4
    415080     14098.2
    415120     14098.7
    415160     14100.1
    415200     14102.1
    415240     14102.9
    415280     14104.4
    415320     14105.3
    415360     14106.8
    415400     14108.3
    415440     14109.2
    415480     14111.3
    415520     14112.7
    415560     14113.1
    415600     14114.5
    415640     14117.2
    415680     14118.1
    415720     14118.9
    415760     14120.8
    415800     14122.6
    415840     14123.5
    415880     14125.3
    415920     14125.8
    415960     14127.2
    416000     14129.2
    416040       14130
    416080     14131.5
    416120     14132.5
    416160     14133.8
    416200     14135.4
    416240     14136.4
    416280     14138.4
    416320     14139.8
    416360     14140.2
    416400     14141.6
    416440     14144.3
    416480     14145.2
    416520     14146.1
    416560     14147.9
    416600     14149.7
    416640     14150.6
    416680     14152.4
    416720     14152.9
    416760     14154.3
    416800     14156.3
    416840     14157.1
    416880     14158.6
    416920     14159.6
    416960     14160.9
    417000     14162.5
    417040     14163.5
    417080     14165.5
    417120       14167
    417160     14167.3
    417200     14168.7
    417240     14171.5
    417280     14172.4
    417320     14173.2
    417360       14175
    417400     14176.8
    417440     14177.7
    417480     14179.5
    417520     14179.9
    417560     14181.4
    417600     14183.5
    417640     14184.2
    417680     14185.7
    417720     14186.7
    417760       14188
    417800     14189.6
    417840     14190.5
    417880     14192.6
    417920     14194.1
    417960     14194.4
    418000     14195.8
    418040     14198.5
    418080     14199.5
    418120     14200.3
    418160     14202.1
    418200     14203.9
    418240     14204.8
    418280     14206.6
    418320     14207.1
    418360     14208.5
    418400     14210.6
    418440     14211.4
    418480     14212.8
    418520     14213.8
    418560     14215.2
    418600     14216.8
    418640     14217.7
    418680     14219.7
    418720     14221.2
    418760     14221.5
    418800       14223
    418840     14225.7
    418880     14226.6
    418920     14227.4
    418960     14229.3
    419000     14231.1
    419040       14232
    419080     14233.7
    419120     14234.3
    419160     14235.7
    419200     14237.7
    419240     14238.6
    419280     14240.1
    419320       14241
    419360     14242.4
    419400       14244
    419440     14244.9
    419480       14247
    419520     14248.4
    419560     14248.8
    419600     14250.2
    419640     14252.9
    419680     14253.8
    419720     14254.7
    419760     14256.5
    419800     14258.3
    419840     14259.2
    419880       14261
    419920     14261.5
    419960     14262.9
    420000       14265
    420040     14265.8
    420080     14267.3
    420120     14268.2
    420160     14269.6
    420200     14271.2
    420240     14272.1
    420280     14274.2
    420320     14275.7
    420360       14276
    420400     14277.4
    420440     14280.2
    420480     14281.1
    420520     14281.9
    420560     14283.8
    420600     14285.5
    420640     14286.4
    420680     14288.2
    420720     14288.7
    420760     14290.2
    420800     14292.2
    420840       14293
    420880     14294.5
    420920     14295.5
    420960     14296.9
    421000     14298.5
    421040     14299.4
    421080     14301.5
    421120     14302.9
    421160     14303.2
    421200     14304.7
    421240     14307.4
    421280     14308.3
    421320     14309.1
    421360     14311.1
    421400     14312.8
    421440     14313.6
    421480     14315.5
    421520       14316
    421560     14317.4
    421600     14319.5
    421640     14320.3
    421680     14321.8
    421720     14322.8
    421760     14324.1
    421800     14325.8
    421840     14326.7
    421880     14328.8
    421920     14330.2
    421960     14330.5
    422000     14331.9
    422040     14334.7
    422080     14335.6
    422120     14336.4
    422160     14338.3
    422200     14340.1
    422240     14340.9
    422280     14342.8
    422320     14343.2
    422360     14344.6
    422400     14346.7
    422440     14347.6
    422480       14349
    422520       14350
    422560     14351.4
    422600       14353
    422640     14353.9
    422680       14356
    422720     14357.4
    422760     14357.7
    422800     14359.2
    422840       14362
    422880     14362.8
    422920     14363.7
    422960     14365.6
    423000     14367.3
    423040     14368.2
    423080       14370
    423120     14370.5
    423160     14371.9
    423200       14374
    423240     14374.8
    423280     14376.3
    423320     14377.3
    423360     14378.6
    423400     14380.3
    423440     14381.2
    423480     14383.2
    423520     14384.7
    423560       14385
    423600     14386.4
    423640     14389.3
    423680     14390.1
    423720     14390.9
    423760     14392.8
    423800     14394.6
    423840     14395.5
    423880     14397.3
    423920     14397.8
    423960     14399.1
    424000     14401.2
    424040     14402.1
    424080     14403.5
    424120     14404.5
    424160     14405.9
    424200     14407.6
    424240     14408.5
    424280     14410.5
    424320     14411.9
    424360     14412.2
    424400     14413.7
    424440     14416.5
    424480     14417.3
    424520     14418.2
    424560     14420.1
    424600     14421.9
    424640     14422.7
    424680     14424.6
    424720       14425
    424760     14426.4
    424800     14428.5
    424840     14429.4
    424880     14430.8
    424920     14431.8
    424960     14433.1
    425000     14434.8
    425040     14435.8
    425080     14437.8
    425120     14439.2
    425160     14439.5
    425200       14441
    425240     14443.8
    425280     14444.6
    425320     14445.4
    425360     14447.4
    425400     14449.1
    425440       14450
    425480     14451.8
    425520     14452.3
    425560     14453.7
    425600     14455.8
    425640     14456.7
    425680     14458.2
    425720     14459.1
    425760     14460.5
    425800     14462.1
    425840       14463
    425880     14465.1
    425920     14466.5
    425960     14466.8
    426000     14468.3
    426040     14471.2
    426080       14472
    426120     14472.8
    426160     14474.8
    426200     14476.5
    426240     14477.4
    426280     14479.2
    426320     14479.7
    426360       14481
    426400     14483.1
    426440     14484.1
    426480     14485.5
    426520     14486.5
    426560     14487.8
    426600     14489.5
    426640     14490.4
    426680     14492.5
    426720     14493.9
    426760     14494.2
    426800     14495.7
    426840     14498.5
    426880     14499.4
    426920     14500.1
    426960     14502.2
    427000     14503.8
    427040     14504.7
    427080     14506.6
    427120       14507
    427160     14508.4
    427200     14510.5
    427240     14511.5
    427280       14513
    427320     14513.9
    427360     14515.2
    427400     14516.9
    427440     14517.8
    427480     14519.9
    427520     14521.3
    427560     14521.5
    427600       14523
    427640     14525.9
    427680     14526.7
    427720     14527.5
    427760     14529.5
    427800     14531.2
    427840     14532.1
    427880     14533.9
    427920     14534.4
    427960     14535.7
    428000     14537.9
    428040     14538.8
    428080     14540.3
    428120     14541.3
    428160     14542.6
    428200     14544.2
    428240     14545.1
    428280     14547.2
    428320     14548.6
    428360     14548.9
    428400     14550.4
    428440     14553.3
    428480     14554.1
    428520     14554.9
    428560     14556.9
    428600     14558.6
    428640     14559.5
    428680     14561.3
    428720     14561.8
    428760     14563.1
    428800     14565.2
    428840     14566.2
    428880     14567.7
    428920     14568.6
    428960     14569.9
    429000     14571.5
    429040     14572.5
    429080     14574.6
    429120       14576
    429160     14576.2
    429200     14577.7
    429240     14580.6
    429280     14581.4
    429320     14582.2
    429360     14584.2
    429400     14585.9
    429440     14586.8
    429480     14588.6
    429520     14589.1
    429560     14590.4
    429600     14592.6
    429640     14593.5
    429680       14595
    429720     14595.9
    429760     14597.2
    429800     14598.9
    429840     14599.8
    429880     14601.9
    429920     14603.4
    429960     14603.6
    430000     14605.1
    430040       14608
    430080     14608.7
    430120     14609.6
    430160     14611.6
    430200     14613.3
    430240     14614.2
    430280       14616
    430320     14616.5
    430360     14617.8
    430400       14620
    430440       14621
    430480     14622.4
    430520     14623.4
    430560     14624.7
    430600     14626.3
    430640     14627.2
    430680     14629.3
    430720     14630.8
    430760       14631
    430800     14632.5
    430840     14635.4
    430880     14636.2
    430920       14637
    430960       14639
    431000     14640.7
    431040     14641.6
    431080     14643.4
    431120     14643.9
    431160     14645.3
    431200     14647.4
    431240     14648.5
    431280     14649.9
    431320     14650.8
    431360     14652.1
    431400     14653.8
    431440     14654.7
    431480     14656.8
    431520     14658.2
    431560     14658.5
    431600     14659.9
    431640     14662.9
    431680     14663.7
    431720     14664.4
    431760     14666.5
    431800     14668.2
    431840     14669.1
    431880       14671
    431920     14671.4
    431960     14672.8
    432000     14674.9
    432040       14676
    432080     14677.4
    432120     14678.3
    432160     14679.7
    432200     14681.3
    432240     14682.2
    432280     14684.3
    432320     14685.7
    432360       14686
    432400     14687.5
    432440     14690.4
    432480     14691.2
    432520       14692
    432560       14694
    432600     14695.7
    432640     14696.6
    432680     14698.5
    432720       14699
    432760     14700.3
    432800     14702.4
    432840     14703.5
    432880     14704.9
    432920     14705.8
    432960     14707.1
    433000     14708.7
    433040     14709.7
    433080     14711.7
    433120     14713.2
    433160     14713.4
    433200     14714.9
    433240     14717.9
    433280     14718.6
    433320     14719.5
    433360     14721.5
    433400     14723.2
    433440     14724.1
    433480       14726
    433520     14726.5
    433560     14727.8
    433600     14729.9
    433640     14730.9
    433680     14732.3
    433720     14733.3
    433760     14734.6
    433800     14736.2
    433840     14737.2
    433880     14739.2
    433920     14740.7
    433960     14740.9
    434000     14742.4
    434040     14745.4
    434080     14746.2
    434120       14747
    434160       14749
    434200     14750.7
    434240     14751.6
    434280     14753.5
    434320     14753.9
    434360     14755.3
    434400     14757.4
    434440     14758.4
    434480     14759.8
    434520     14760.8
    434560     14762.1
    434600     14763.7
    434640     14764.7
    434680     14766.7
    434720     14768.2
    434760     14768.4
    434800     14769.9
    434840     14772.9
    434880     14773.6
    434920     14774.4
    434960     14776.5
    435000     14778.2
    435040     14779.1
    435080       14781
    435120     14781.4
    435160     14782.8
    435200     14784.9
    435240     14785.9
    435280     14787.3
    435320     14788.3
    435360     14789.6
    435400     14791.2
    435440     14792.1
    435480     14794.2
    435520     14795.7
    435560     14795.8
    435600     14797.4
    435640     14800.3
    435680     14801.1
    435720     14801.9
    435760     14803.9
    435800     14805.6
    435840     14806.6
    435880     14808.4
    435920     14808.8
    435960     14810.2
    436000     14812.3
    436040     14813.3
    436080     14814.8
    436120     14815.7
    436160       14817
    436200     14818.7
    436240     14819.6
    436280     14821.6
    436320     14823.1
    436360     14823.3
    436400     14824.8
    436440     14827.8
    436480     14828.6
    436520     14829.3
    436560     14831.3
    436600     14833.1
    436640       14834
    436680     14835.9
    436720     14836.3
    436760     14837.7
    436800     14839.8
    436840     14840.8
    436880     14842.3
    436920     14843.2
    436960     14844.5
    437000     14846.1
    437040     14847.1
    437080     14849.1
    437120     14850.5
    437160     14850.8
    437200     14852.3
    437240     14855.3
    437280       14856
    437320     14856.8
    437360     14858.8
    437400     14860.6
    437440     14861.5
    437480     14863.4
    437520     14863.8
    437560     14865.2
    437600     14867.3
    437640     14868.3
    437680     14869.7
    437720     14870.7
    437760     14871.9
    437800     14873.6
    437840     14874.5
    437880     14876.5
    437920       14878
    437960     14878.3
    438000     14879.7
    438040     14882.7
    438080     14883.5
    438120     14884.3
    438160     14886.3
    438200       14888
    438240       14889
    438280     14890.8
    438320     14891.3
    438360     14892.6
    438400     14894.7
    438440     14895.8
    438480     14897.2
    438520     14898.1
    438560     14899.4
    438600       14901
    438640       14902
    438680       14904
    438720     14905.5
    438760     14905.7
    438800     14907.2
    438840     14910.2
    438880     14910.9
    438920     14911.7
    438960     14913.7
    439000     14915.5
    439040     14916.4
    439080     14918.3
    439120     14918.7
    439160     14920.1
    439200     14922.2
    439240     14923.2
    439280     14924.6
    439320     14925.6
    439360     14926.8
    439400     14928.4
    439440     14929.4
    439480     14931.4
    439520     14932.9
    439560     14933.2
    439600     14934.6
    439640     14937.6
    439680     14938.3
    439720     14939.1
    439760     14941.1
    439800     14942.9
    439840     14943.8
    439880     14945.7
    439920     14946.1
    439960     14947.5
    440000     14949.6
    440040     14950.6
    440080       14952
    440120     14952.9
    440160     14954.2
    440200     14955.8
    440240     14956.8
    440280     14958.8
    440320     14960.3
    440360     14960.6
    440400       14962
    440440       14965
    440480     14965.7
    440520     14966.5
    440560     14968.5
    440600     14970.3
    440640     14971.2
    440680     14973.1
    440720     14973.5
    440760     14974.9
    440800       14977
    440840     14977.9
    440880     14979.3
    440920     14980.3
    440960     14981.5
    441000     14983.2
    441040     14984.1
    441080     14986.2
    441120     14987.6
    441160       14988
    441200     14989.4
    441240     14992.4
    441280     14993.1
    441320     14993.8
    441360     14995.9
    441400     14997.6
    441440     14998.5
    441480     15000.4
    441520     15000.9
    441560     15002.2
    441600     15004.3
    441640     15005.3
    441680     15006.7
    441720     15007.6
    441760       15009
    441800     15010.6
    441840     15011.5
    441880     15013.6
    441920       15015
    441960     15015.3
    442000     15016.8
    442040     15019.8
    442080     15020.5
    442120     15021.2
    442160     15023.3
    442200       15025
    442240     15025.9
    442280     15027.8
    442320     15028.3
    442360     15029.6
    442400     15031.7
    442440     15032.7
    442480     15034.1
    442520     15034.9
    442560     15036.3
    442600     15037.9
    442640     15038.8
    442680       15041
    442720     15042.3
    442760     15042.6
    442800     15044.1
    442840     15047.1
    442880     15047.8
    442920     15048.5
    442960     15050.6
    443000     15052.4
    443040     15053.2
    443080     15055.2
    443120     15055.6
    443160     15056.9
    443200       15059
    443240       15060
    443280     15061.4
    443320     15062.3
    443360     15063.6
    443400     15065.2
    443440     15066.1
    443480     15068.3
    443520     15069.7
    443560       15070
    443600     15071.4
    443640     15074.4
    443680     15075.1
    443720     15075.8
    443760     15077.9
    443800     15079.7
    443840     15080.5
    443880     15082.5
    443920     15082.9
    443960     15084.2
    444000     15086.3
    444040     15087.3
    444080     15088.7
    444120     15089.6
    444160     15090.9
    444200     15092.5
    444240     15093.4
    444280     15095.6
    444320     15096.9
    444360     15097.2
    444400     15098.7
    444440     15101.7
    444480     15102.4
    444520     15103.1
    444560     15105.2
    444600     15106.9
    444640     15107.8
    444680     15109.8
    444720     15110.2
    444760     15111.5
    444800     15113.6
    444840     15114.5
    444880       15116
    444920     15116.8
    444960     15118.2
    445000     15119.8
    445040     15120.6
    445080     15122.8
    445120     15124.2
    445160     15124.4
    445200     15125.9
    445240     15128.9
    445280     15129.6
    445320     15130.3
    445360     15132.4
    445400     15134.2
    445440     15135.1
    445480       15137
    445520     15137.5
    445560     15138.7
    445600     15140.8
    445640     15141.7
    445680     15143.2
    445720     15144.1
    445760     15145.4
    445800       15147
    445840     15147.8
    445880       15150
    445920     15151.4
    445960     15151.6
    446000     15153.1
    446040     15156.1
    446080     15156.8
    446120     15157.6
    446160     15159.6
    446200     15161.4
    446240     15162.3
    446280     15164.2
    446320     15164.7
    446360     15165.9
    446400     15168.1
    446440     15168.9
    446480     15170.4
    446520     15171.2
    446560     15172.6
    446600     15174.1
    446640       15175
    446680     15177.2
    446720     15178.6
    446760     15178.8
    446800     15180.3
    446840     15183.3
    446880       15184
    446920     15184.8
    446960     15186.8
    447000     15188.6
    447040     15189.4
    447080     15191.4
    447120     15191.8
    447160       15193
    447200     15195.2
    447240     15196.1
    447280     15197.6
    447320     15198.4
    447360     15199.7
    447400     15201.3
    447440     15202.2
    447480     15204.4
    447520     15205.8
    447560       15206
    447600     15207.5
    447640     15210.5
    447680     15211.2
    447720       15212
    447760       15214
    447800     15215.8
    447840     15216.6
    447880     15218.6
    447920       15219
    447960     15220.2
    448000     15222.5
    448040     15223.3
    448080     15224.8
    448120     15225.6
    448160       15227
    448200     15228.5
    448240     15229.4
    448280     15231.6
    448320       15233
    448360     15233.2
    448400     15234.8
    448440     15237.7
    448480     15238.5
    448520     15239.2
    448560     15241.2
    448600       15243
    448640     15243.9
    448680     15245.8
    448720     15246.3
    448760     15247.5
    448800     15249.7
    448840     15250.6
    448880     15252.1
    448920     15252.9
    448960     15254.3
    449000     15255.8
    449040     15256.7
    449080     15258.9
    449120     15260.3
    449160     15260.5
    449200       15262
    449240       15265
    449280     15265.7
    449320     15266.5
    449360     15268.5
    449400     15270.3
    449440     15271.2
    449480     15273.1
    449520     15273.6
    449560     15274.8
    449600       15277
    449640     15277.9
    449680     15279.4
    449720     15280.2
    449760     15281.5
    449800     15283.1
    449840       15284
    449880     15286.2
    449920     15287.5
    449960     15287.8
    450000     15289.3
    450040     15292.2
    450080       15293
    450120     15293.8
    450160     15295.8
    450200     15297.6
    450240     15298.4
    450280     15300.4
    450320     15300.8
    450360     15302.1
    450400     15304.3
    450440     15305.2
    450480     15306.6
    450520     15307.4
    450560     15308.8
    450600     15310.4
    450640     15311.2
    450680     15313.4
    450720     15314.8
    450760       15315
    450800     15316.5
    450840     15319.4
    450880     15320.2
    450920       15321
    450960       15323
    451000     15324.8
    451040     15325.6
    451080     15327.6
    451120     15328.1
    451160     15329.3
    451200     15331.5
    451240     15332.3
    451280     15333.8
    451320     15334.6
    451360       15336
    451400     15337.6
    451440     15338.4
    451480     15340.6
    451520       15342
    451560     15342.2
    451600     15343.7
    451640     15346.6
    451680     15347.4
    451720     15348.2
    451760     15350.2
    451800       15352
    451840     15352.8
    451880     15354.8
    451920     15355.3
    451960     15356.5
    452000     15358.7
    452040     15359.6
    452080       15361
    452120     15361.8
    452160     15363.2
    452200     15364.8
    452240     15365.6
    452280     15367.9
    452320     15369.2
    452360     15369.4
    452400     15370.9
    452440     15373.9
    452480     15374.6
    452520     15375.4
    452560     15377.4
    452600     15379.2
    452640       15380
    452680       15382
    452720     15382.5
    452760     15383.7
    452800     15385.9
    452840     15386.8
    452880     15388.2
    452920     15389.1
    452960     15390.4
    453000       15392
    453040     15392.8
    453080       15395
    453120     15396.4
    453160     15396.6
    453200     15398.1
    453240       15401
    453280     15401.8
    453320     15402.7
    453360     15404.6
    453400     15406.5
    453440     15407.2
    453480     15409.2
    453520     15409.7
    453560     15410.9
    453600     15413.2
    453640       15414
    453680     15415.4
    453720     15416.2
    453760     15417.6
    453800     15419.2
    453840       15420
    453880     15422.2
    453920     15423.6
    453960     15423.8
    454000     15425.3
    454040     15428.2
    454080       15429
    454120     15429.9
    454160     15431.8
    454200     15433.7
    454240     15434.4
    454280     15436.5
    454320     15436.9
    454360     15438.1
    454400     15440.4
    454440     15441.2
    454480     15442.6
    454520     15443.5
    454560     15444.8
    454600     15446.4
    454640     15447.2
    454680     15449.4
    454720     15450.8
    454760     15450.9
    454800     15452.5
    454840     15455.4
    454880     15456.2
    454920     15457.1
    454960       15459
    455000     15460.9
    455040     15461.7
    455080     15463.7
    455120     15464.1
    455160     15465.3
    455200     15467.6
    455240     15468.5
    455280     15469.8
    455320     15470.7
    455360     15472.1
    455400     15473.6
    455440     15474.5
    455480     15476.7
    455520       15478
    455560     15478.2
    455600     15479.8
    455640     15482.7
    455680     15483.5
    455720     15484.3
    455760     15486.2
    455800     15488.1
    455840     15488.9
    455880     15490.9
    455920     15491.3
    455960     15492.5
    456000     15494.8
    456040     15495.7
    456080     15497.1
    456120     15497.9
    456160     15499.4
    456200     15500.9
    456240     15501.7
    456280     15503.9
    456320     15505.3
    456360     15505.5
    456400       15507
    456440     15509.9
    456480     15510.7
    456520     15511.6
    456560     15513.5
    456600     15515.4
    456640     15516.1
    456680     15518.2
    456720     15518.6
    456760     15519.8
    456800       15522
    456840       15523
    456880     15524.4
    456920     15525.2
    456960     15526.6
    457000     15528.2
    457040       15529
    457080     15531.2
    457120     15532.6
    457160     15532.7
    457200     15534.3
    457240     15537.2
    457280       15538
    457320     15538.8
    457360     15540.8
    457400     15542.7
    457440     15543.5
    457480     15545.4
    457520     15545.9
    457560     15547.1
    457600     15549.4
    457640     15550.2
    457680     15551.6
    457720     15552.5
    457760     15553.9
    457800     15555.4
    457840     15556.3
    457880     15558.5
    457920     15559.9
    457960       15560
    458000     15561.6
    458040     15564.5
    458080     15565.3
    458120     15566.1
    458160     15568.1
    458200     15569.9
    458240     15570.8
    458280     15572.7
    458320     15573.1
    458360     15574.4
    458400     15576.6
    458440     15577.4
    458480     15578.9
    458520     15579.6
    458560       15581
    458600     15582.6
    458640     15583.5
    458680     15585.6
    458720     15587.1
    458760     15587.2
    458800     15588.8
    458840     15591.7
    458880     15592.4
    458920     15593.3
    458960     15595.3
    459000     15597.1
    459040       15598
    459080     15599.9
    459120     15600.4
    459160     15601.6
    459200     15603.8
    459240     15604.5
    459280       15606
    459320     15606.8
    459360     15608.2
    459400     15609.8
    459440     15610.6
    459480     15612.7
    459520     15614.2
    459560     15614.4
    459600     15615.9
    459640     15618.8
    459680     15619.5
    459720     15620.4
    459760     15622.4
    459800     15624.2
    459840     15625.1
    459880       15627
    459920     15627.5
    459960     15628.7
    460000     15630.9
    460040     15631.6
    460080     15633.1
    460120     15633.9
    460160     15635.3
    460200     15636.9
    460240     15637.7
    460280     15639.8
    460320     15641.3
    460360     15641.5
    460400       15643
    460440     15645.8
    460480     15646.7
    460520     15647.5
    460560     15649.5
    460600     15651.3
    460640     15652.2
    460680     15654.1
    460720     15654.6
    460760     15655.8
    460800       15658
    460840     15658.8
    460880     15660.3
    460920       15661
    460960     15662.4
    461000       15664
    461040     15664.8
    461080     15666.9
    461120     15668.4
    461160     15668.6
    461200     15670.2
    461240       15673
    461280     15673.7
    461320     15674.6
    461360     15676.6
    461400     15678.4
    461440     15679.3
    461480     15681.2
    461520     15681.7
    461560     15682.8
    461600     15685.1
    461640     15685.9
    461680     15687.4
    461720     15688.1
    461760     15689.5
    461800     15691.1
    461840     15691.9
    461880     15694.1
    461920     15695.5
    461960     15695.7
    462000     15697.3
    462040     15700.1
    462080     15700.9
    462120     15701.7
    462160     15703.7
    462200     15705.5
    462240     15706.4
    462280     15708.3
    462320     15708.8
    462360     15709.9
    462400     15712.2
    462440     15713.1
    462480     15714.5
    462520     15715.3
    462560     15716.7
    462600     15718.3
    462640     15719.1
    462680     15721.2
    462720     15722.7
    462760     15722.9
    462800     15724.5
    462840     15727.3
    462880       15728
    462920     15728.9
    462960     15730.8
    463000     15732.6
    463040     15733.5
    463080     15735.5
    463120       15736
    463160     15737.1
    463200     15739.4
    463240     15740.2
    463280     15741.8
    463320     15742.5
    463360     15743.9
    463400     15745.5
    463440     15746.3
    463480     15748.4
    463520     15749.9
    463560     15750.1
    463600     15751.7
    463640     15754.5
    463680     15755.2
    463720     15756.1
    463760       15758
    463800     15759.8
    463840     15760.7
    463880     15762.7
    463920     15763.1
    463960     15764.3
    464000     15766.6
    464040     15767.4
    464080     15768.9
    464120     15769.6
    464160       15771
    464200     15772.6
    464240     15773.5
    464280     15775.6
    464320       15777
    464360     15777.2
    464400     15778.8
    464440     15781.6
    464480     15782.3
    464520     15783.2
    464560     15785.2
    464600     15786.9
    464640     15787.8
    464680     15789.8
    464720     15790.3
    464760     15791.4
    464800     15793.7
    464840     15794.5
    464880       15796
    464920     15796.8
    464960     15798.1
    465000     15799.8
    465040     15800.5
    465080     15802.7
    465120     15804.2
    465160     15804.4
    465200     15805.9
    465240     15808.8
    465280     15809.5
    465320     15810.3
    465360     15812.3
    465400     15814.1
    465440       15815
    465480     15816.9
    465520     15817.5
    465560     15818.6
    465600     15820.8
    465640     15821.6
    465680     15823.2
    465720     15823.9
    465760     15825.2
    465800     15826.9
    465840     15827.7
    465880     15829.8
    465920     15831.3
    465960     15831.5
    466000     15833.1
    466040     15835.9
    466080     15836.6
    466120     15837.4
    466160     15839.4
    466200     15841.2
    466240     15842.1
    466280     15844.1
    466320     15844.6
    466360     15845.7
    466400     15847.9
    466440     15848.7
    466480     15850.2
    466520       15851
    466560     15852.3
    466600       15854
    466640     15854.8
    466680     15856.9
    466720     15858.3
    466760     15858.6
    466800     15860.2
    466840       15863
    466880     15863.7
    466920     15864.5
    466960     15866.5
    467000     15868.3
    467040     15869.2
    467080     15871.2
    467120     15871.7
    467160     15872.8
    467200     15875.1
    467240     15875.8
    467280     15877.3
    467320     15878.1
    467360     15879.4
    467400     15881.1
    467440     15881.9
    467480       15884
    467520     15885.5
    467560     15885.7
    467600     15887.3
    467640     15890.1
    467680     15890.9
    467720     15891.6
    467760     15893.6
    467800     15895.4
    467840     15896.3
    467880     15898.3
    467920     15898.8
    467960     15899.9
    468000     15902.2
    468040     15902.9
    468080     15904.5
    468120     15905.3
    468160     15906.6
    468200     15908.2
    468240       15909
    468280     15911.2
    468320     15912.6
    468360     15912.8
    468400     15914.4
    468440     15917.2
    468480       15918
    468520     15918.7
    468560     15920.7
    468600     15922.6
    468640     15923.4
    468680     15925.4
    468720     15925.9
    468760     15927.1
    468800     15929.3
    468840     15930.1
    468880     15931.7
    468920     15932.5
    468960     15933.8
    469000     15935.4
    469040     15936.2
    469080     15938.4
    469120     15939.9
    469160     15940.1
    469200     15941.6
    469240     15944.4
    469280     15945.2
    469320     15945.9
    469360     15947.9
    469400     15949.8
    469440     15950.6
    469480     15952.6
    469520     15953.1
    469560     15954.3
    469600     15956.5
    469640     15957.4
    469680     15958.9
    469720     15959.7
    469760       15961
    469800     15962.6
    469840     15963.5
    469880     15965.6
    469920     15967.1
    469960     15967.3
    470000     15968.9
    470040     15971.7
    470080     15972.4
    470120     15973.2
    470160     15975.2
    470200       15977
    470240     15977.9
    470280     15979.9
    470320     15980.3
    470360     15981.5
    470400     15983.8
    470440     15984.7
    470480     15986.2
    470520       15987
    470560     15988.3
    470600     15989.9
    470640     15990.7
    470680     15992.8
    470720     15994.3
    470760     15994.6
    470800     15996.1
    470840     15998.9
    470880     15999.7
    470920     16000.4
    470960     16002.4
    471000     16004.2
    471040     16005.2
    471080     16007.1
    471120     16007.6
    471160     16008.8
    471200       16011
    471240     16011.9
    471280     16013.4
    471320     16014.2
    471360     16015.5
    471400     16017.2
    471440       16018
    471480     16020.1
    471520     16021.6
    471560     16021.9
    471600     16023.4
    471640     16026.2
    471680       16027
    471720     16027.7
    471760     16029.7
    471800     16031.5
    471840     16032.4
    471880     16034.4
    471920     16034.9
    471960       16036
    472000     16038.3
    472040     16039.2
    472080     16040.7
    472120     16041.4
    472160     16042.8
    472200     16044.4
    472240     16045.3
    472280     16047.3
    472320     16048.8
    472360     16049.1
    472400     16050.6
    472440     16053.4
    472480     16054.2
    472520       16055
    472560     16056.9
    472600     16058.7
    472640     16059.7
    472680     16061.6
    472720     16062.1
    472760     16063.3
    472800     16065.5
    472840     16066.4
    472880     16067.9
    472920     16068.7
    472960       16070
    473000     16071.7
    473040     16072.5
    473080     16074.6
    473120     16076.1
    473160     16076.3
    473200     16077.9
    473240     16080.6
    473280     16081.4
    473320     16082.2
    473360     16084.1
    473400     16085.9
    473440     16086.9
    473480     16088.8
    473520     16089.3
    473560     16090.5
    473600     16092.7
    473640     16093.6
    473680     16095.1
    473720     16095.9
    473760     16097.2
    473800     16098.8
    473840     16099.7
    473880     16101.7
    473920     16103.3
    473960     16103.4
    474000     16105.1
    474040     16107.8
    474080     16108.6
    474120     16109.3
    474160     16111.3
    474200     16113.1
    474240     16114.1
    474280       16116
    474320     16116.5
    474360     16117.6
    474400     16119.9
    474440     16120.8
    474480     16122.3
    474520     16123.1
    474560     16124.4
    474600     16126.1
    474640     16126.9
    474680     16128.9
    474720     16130.5
    474760     16130.6
    474800     16132.2
    474840       16135
    474880     16135.8
    474920     16136.5
    474960     16138.5
    475000     16140.3
    475040     16141.3
    475080     16143.2
    475120     16143.7
    475160     16144.8
    475200     16147.1
    475240       16148
    475280     16149.5
    475320     16150.3
    475360     16151.7
    475400     16153.3
    475440     16154.1
    475480     16156.1
    475520     16157.7
    475560     16157.9
    475600     16159.5
    475640     16162.2
    475680       16163
    475720     16163.8
    475760     16165.7
    475800     16167.5
    475840     16168.5
    475880     16170.4
    475920     16170.9
    475960       16172
    476000     16174.3
    476040     16175.2
    476080     16176.7
    476120     16177.5
    476160     16178.8
    476200     16180.5
    476240     16181.2
    476280     16183.3
    476320     16184.8
    476360     16185.1
    476400     16186.6
    476440     16189.4
    476480     16190.2
    476520     16190.9
    476560     16192.9
    476600     16194.7
    476640     16195.6
    476680     16197.5
    476720       16198
    476760     16199.2
    476800     16201.4
    476840     16202.3
    476880     16203.8
    476920     16204.6
    476960       16206
    477000     16207.6
    477040     16208.3
    477080     16210.4
    477120       16212
    477160     16212.2
    477200     16213.8
    477240     16216.5
    477280     16217.3
    477320       16218
    477360       16220
    477400     16221.8
    477440     16222.8
    477480     16224.7
    477520     16225.2
    477560     16226.4
    477600     16228.6
    477640     16229.5
    477680       16231
    477720     16231.8
    477760     16233.2
    477800     16234.8
    477840     16235.5
    477880     16237.5
    477920     16239.1
    477960     16239.3
    478000     16240.9
    478040     16243.7
    478080     16244.5
    478120     16245.2
    478160     16247.1
    478200       16249
    478240     16249.9
    478280     16251.8
    478320     16252.3
    478360     16253.5
    478400     16255.7
    478440     16256.6
    478480     16258.1
    478520     16258.9
    478560     16260.3
    478600     16261.9
    478640     16262.7
    478680     16264.7
    478720     16266.3
    478760     16266.5
    478800     16268.1
    478840     16270.9
    478880     16271.6
    478920     16272.3
    478960     16274.3
    479000     16276.2
    479040     16277.1
    479080       16279
    479120     16279.5
    479160     16280.7
    479200     16282.8
    479240     16283.8
    479280     16285.3
    479320     16286.1
    479360     16287.6
    479400     16289.2
    479440     16289.9
    479480     16291.9
    479520     16293.5
    479560     16293.7
    479600     16295.3
    479640     16298.1
    479680     16298.8
    479720     16299.5
    479760     16301.5
    479800     16303.4
    479840     16304.3
    479880     16306.2
    479920     16306.7
    479960     16307.9
    480000     16310.1
    480040       16311
    480080     16312.5
    480120     16313.3
    480160     16314.7
    480200     16316.4
    480240     16317.1
    480280     16319.1
    480320     16320.7
    480360       16321
    480400     16322.5
    480440     16325.3
    480480       16326
    480520     16326.8
    480560     16328.7
    480600     16330.6
    480640     16331.5
    480680     16333.4
    480720     16333.9
    480760     16335.1
    480800     16337.3
    480840     16338.2
    480880     16339.7
    480920     16340.5
    480960       16342
    481000     16343.6
    481040     16344.3
    481080     16346.3
    481120       16348
    481160     16348.2
    481200     16349.8
    481240     16352.5
    481280     16353.2
    481320       16354
    481360     16355.9
    481400     16357.9
    481440     16358.7
    481480     16360.6
    481520     16361.2
    481560     16362.3
    481600     16364.5
    481640     16365.4
    481680       16367
    481720     16367.7
    481760     16369.2
    481800     16370.7
    481840     16371.5
    481880     16373.5
    481920     16375.1
    481960     16375.3
    482000     16376.9
    482040     16379.7
    482080     16380.4
    482120     16381.2
    482160     16383.1
    482200       16385
    482240     16385.9
    482280     16387.7
    482320     16388.3
    482360     16389.5
    482400     16391.7
    482440     16392.5
    482480     16394.1
    482520     16394.8
    482560     16396.3
    482600     16397.9
    482640     16398.6
    482680     16400.7
    482720     16402.3
    482760     16402.5
    482800     16404.1
    482840     16406.8
    482880     16407.5
    482920     16408.3
    482960     16410.3
    483000     16412.2
    483040       16413
    483080     16414.9
    483120     16415.5
    483160     16416.6
    483200     16418.8
    483240     16419.6
    483280     16421.2
    483320     16421.9
    483360     16423.4
    483400       16425
    483440     16425.7
    483480     16427.8
    483520     16429.4
    483560     16429.6
    483600     16431.2
    483640       16434
    483680     16434.6
    483720     16435.4
    483760     16437.4
    483800     16439.3
    483840     16440.2
    483880       16442
    483920     16442.6
    483960     16443.8
    484000     16445.9
    484040     16446.8
    484080     16448.4
    484120     16449.1
    484160     16450.6
    484200     16452.1
    484240     16452.9
    484280     16454.9
    484320     16456.5
    484360     16456.7
    484400     16458.4
    484440     16461.2
    484480     16461.8
    484520     16462.6
    484560     16464.6
    484600     16466.5
    484640     16467.3
    484680     16469.2
    484720     16469.8
    484760     16470.9
    484800       16473
    484840       16474
    484880     16475.5
    484920     16476.3
    484960     16477.8
    485000     16479.3
    485040       16480
    485080     16482.1
    485120     16483.7
    485160     16483.9
    485200     16485.5
    485240     16488.4
    485280       16489
    485320     16489.8
    485360     16491.7
    485400     16493.7
    485440     16494.5
    485480     16496.4
    485520     16496.9
    485560       16498
    485600     16500.2
    485640     16501.1
    485680     16502.7
    485720     16503.4
    485760     16504.9
    485800     16506.5
    485840     16507.2
    485880     16509.2
    485920     16510.9
    485960     16511.1
    486000     16512.7
    486040     16515.5
    486080     16516.2
    486120       16517
    486160     16518.9
    486200     16520.9
    486240     16521.7
    486280     16523.6
    486320     16524.1
    486360     16525.2
    486400     16527.4
    486440     16528.3
    486480     16529.9
    486520     16530.6
    486560     16532.1
    486600     16533.6
    486640     16534.4
    486680     16536.5
    486720     16538.1
    486760     16538.3
    486800     16539.8
    486840     16542.7
    486880     16543.4
    486920     16544.2
    486960     16546.1
    487000     16548.1
    487040     16548.9
    487080     16550.7
    487120     16551.3
    487160     16552.4
    487200     16554.6
    487240     16555.5
    487280     16557.1
    487320     16557.8
    487360     16559.3
    487400     16560.8
    487440     16561.6
    487480     16563.7
    487520     16565.3
    487560     16565.5
    487600     16567.1
    487640     16569.9
    487680     16570.6
    487720     16571.4
    487760     16573.3
    487800     16575.3
    487840     16576.1
    487880       16578
    487920     16578.5
    487960     16579.6
    488000     16581.9
    488040     16582.7
    488080     16584.3
    488120     16585.1
    488160     16586.5
    488200       16588
    488240     16588.8
    488280     16590.9
    488320     16592.5
    488360     16592.7
    488400     16594.3
    488440     16597.1
    488480     16597.8
    488520     16598.6
    488560     16600.5
    488600     16602.5
    488640     16603.3
    488680     16605.2
    488720     16605.7
    488760     16606.8
    488800     16609.1
    488840     16609.8
    488880     16611.5
    488920     16612.2
    488960     16613.7
    489000     16615.1
    489040       16616
    489080     16618.1
    489120     16619.7
    489160     16619.9
    489200     16621.4
    489240     16624.3
    489280       16625
    489320     16625.8
    489360     16627.7
    489400     16629.6
    489440     16630.5
    489480     16632.4
    489520     16632.8
    489560       16634
    489600     16636.2
    489640       16637
    489680     16638.6
    489720     16639.4
    489760     16640.8
    489800     16642.3
    489840     16643.1
    489880     16645.2
    489920     16646.8
    489960       16647
    490000     16648.6
    490040     16651.4
    490080     16652.1
    490120     16652.9
    490160     16654.8
    490200     16656.8
    490240     16657.6
    490280     16659.5
    490320       16660
    490360     16661.1
    490400     16663.4
    490440     16664.2
    490480     16665.8
    490520     16666.6
    490560     16668.1
    490600     16669.5
    490640     16670.3
    490680     16672.4
    490720     16674.1
    490760     16674.2
    490800     16675.8
    490840     16678.6
    490880     16679.3
    490920     16680.1
    490960       16682
    491000       16684
    491040     16684.8
    491080     16686.7
    491120     16687.2
    491160     16688.3
    491200     16690.6
    491240     16691.3
    491280       16693
    491320     16693.8
    491360     16695.3
    491400     16696.7
    491440     16697.5
    491480     16699.6
    491520     16701.2
    491560     16701.4
    491600       16703
    491640     16705.8
    491680     16706.5
    491720     16707.3
    491760     16709.2
    491800     16711.2
    491840       16712
    491880     16713.8
    491920     16714.4
    491960     16715.5
    492000     16717.8
    492040     16718.6
    492080     16720.2
    492120       16721
    492160     16722.5
    492200     16723.9
    492240     16724.7
    492280     16726.8
    492320     16728.4
    492360     16728.6
    492400     16730.2
    492440       16733
    492480     16733.7
    492520     16734.5
    492560     16736.4
    492600     16738.4
    492640     16739.2
    492680     16741.1
    492720     16741.6
    492760     16742.7
    492800       16745
    492840     16745.7
    492880     16747.4
    492920     16748.1
    492960     16749.6
    493000     16751.1
    493040     16751.9
    493080       16754
    493120     16755.6
    493160     16755.8
    493200     16757.4
    493240     16760.2
    493280     16760.9
    493320     16761.7
    493360     16763.6
    493400     16765.5
    493440     16766.4
    493480     16768.3
    493520     16768.8
    493560     16769.9
    493600     16772.2
    493640       16773
    493680     16774.6
    493720     16775.3
    493760     16776.8
    493800     16778.2
    493840     16779.1
    493880     16781.2
    493920     16782.8
    493960       16783
    494000     16784.6
    494040     16787.4
    494080       16788
    494120     16788.9
    494160     16790.8
    494200     16792.7
    494240     16793.6
    494280     16795.4
    494320       16796
    494360     16797.1
    494400     16799.4
    494440     16800.1
    494480     16801.7
    494520     16802.5
    494560       16804
    494600     16805.4
    494640     16806.2
    494680     16808.3
    494720     16809.9
    494760     16810.2
    494800     16811.7
    494840     16814.6
    494880     16815.2
    494920       16816
    494960       16818
    495000     16819.9
    495040     16820.8
    495080     16822.6
    495120     16823.2
    495160     16824.2
    495200     16826.5
    495240     16827.3
    495280     16828.9
    495320     16829.6
    495360     16831.1
    495400     16832.5
    495440     16833.4
    495480     16835.5
    495520     16837.1
    495560     16837.3
    495600     16838.8
    495640     16841.7
    495680     16842.3
    495720     16843.2
    495760     16845.1
    495800     16847.1
    495840     16847.9
    495880     16849.8
    495920     16850.3
    495960     16851.3
    496000     16853.7
    496040     16854.4
    496080       16856
    496120     16856.8
    496160     16858.3
    496200     16859.7
    496240     16860.6
    496280     16862.6
    496320     16864.2
    496360     16864.5
    496400       16866
    496440     16868.9
    496480     16869.5
    496520     16870.3
    496560     16872.3
    496600     16874.2
    496640     16875.1
    496680     16876.9
    496720     16877.5
    496760     16878.5
    496800     16880.9
    496840     16881.5
    496880     16883.1
    496920     16883.9
    496960     16885.4
    497000     16886.8
    497040     16887.7
    497080     16889.8
    497120     16891.3
    497160     16891.6
    497200     16893.1
    497240       16896
    497280     16896.6
    497320     16897.5
    497360     16899.4
    497400     16901.4
    497440     16902.2
    497480     16904.1
    497520     16904.6
    497560     16905.7
    497600       16908
    497640     16908.7
    497680     16910.3
    497720     16911.1
    497760     16912.5
    497800     16913.9
    497840     16914.8
    497880     16916.9
    497920     16918.5
    497960     16918.7
    498000     16920.3
    498040     16923.1
    498080     16923.8
    498120     16924.6
    498160     16926.5
    498200     16928.5
    498240     16929.4
    498280     16931.2
    498320     16931.8
    498360     16932.8
    498400     16935.1
    498440     16935.8
    498480     16937.4
    498520     16938.2
    498560     16939.7
    498600     16941.1
    498640       16942
    498680     16944.1
    498720     16945.7
    498760     16945.9
    498800     16947.5
    498840     16950.3
    498880     16950.9
    498920     16951.8
    498960     16953.7
    499000     16955.7
    499040     16956.5
    499080     16958.4
    499120     16958.9
    499160       16960
    499200     16962.3
    499240       16963
    499280     16964.6
    499320     16965.4
    499360     16966.8
    499400     16968.3
    499440     16969.2
    499480     16971.2
    499520     16972.8
    499560     16973.1
    499600     16974.7
    499640     16977.5
    499680     16978.1
    499720     16978.9
    499760     16980.8
    499800     16982.9
    499840     16983.7
    499880     16985.5
    499920     16986.1
    499960     16987.1
    500000     16989.4
    500040     16990.2
    500080     16991.9
    500120     16992.6
    500160     16994.1
    500200     16995.5
    500240     16996.4
    500280     16998.5
    500320     17000.1
    500360     17000.3
    500400     17001.9
    500440     17004.8
    500480     17005.4
    500520     17006.2
    500560     17008.1
    500600     17010.2
    500640       17011
    500680     17012.8
    500720     17013.4
    500760     17014.3
    500800     17016.7
    500840     17017.4
    500880     17019.1
    500920     17019.9
    500960     17021.3
    501000     17022.7
    501040     17023.7
    501080     17025.7
    501120     17027.3
    501160     17027.5
    501200     17029.1
    501240       17032
    501280     17032.6
    501320     17033.4
    501360     17035.3
    501400     17037.4
    501440     17038.2
    501480       17040
    501520     17040.6
    501560     17041.6
    501600       17044
    501640     17044.7
    501680     17046.4
    501720     17047.1
    501760     17048.5
    501800     17049.9
    501840     17050.9
    501880     17052.9
    501920     17054.6
    501960     17054.8
    502000     17056.3
    502040     17059.2
    502080     17059.9
    502120     17060.7
    502160     17062.6
    502200     17064.7
    502240     17065.5
    502280     17067.3
    502320     17067.9
    502360     17068.8
    502400     17071.3
    502440     17071.8
    502480     17073.6
    502520     17074.3
    502560     17075.7
    502600     17077.2
    502640     17078.1
    502680     17080.2
    502720     17081.9
    502760       17082
    502800     17083.6
    502840     17086.5
    502880     17087.1
    502920       17088
    502960     17089.8
    503000     17091.9
    503040     17092.8
    503080     17094.5
    503120     17095.1
    503160     17096.1
    503200     17098.5
    503240     17099.1
    503280     17100.9
    503320     17101.6
    503360       17103
    503400     17104.4
    503440     17105.4
    503480     17107.5
    503520     17109.2
    503560     17109.3
    503600     17110.9
    503640     17113.7
    503680     17114.4
    503720     17115.3
    503760     17117.1
    503800     17119.2
    503840       17120
    503880     17121.8
    503920     17122.4
    503960     17123.5
    504000     17125.8
    504040     17126.5
    504080     17128.2
    504120     17128.9
    504160     17130.3
    504200     17131.7
    504240     17132.7
    504280     17134.8
    504320     17136.4
    504360     17136.6
    504400     17138.2
    504440     17141.1
    504480     17141.7
    504520     17142.6
    504560     17144.4
    504600     17146.6
    504640     17147.4
    504680     17149.2
    504720     17149.8
    504760     17150.8
    504800     17153.1
    504840     17153.8
    504880     17155.5
    504920     17156.2
    504960     17157.6
    505000     17159.1
    505040     17160.1
    505080     17162.1
    505120     17163.8
    505160       17164
    505200     17165.6
    505240     17168.4
    505280     17169.1
    505320     17169.9
    505360     17171.8
    505400     17173.9
    505440     17174.7
    505480     17176.5
    505520     17177.1
    505560     17178.1
    505600     17180.5
    505640     17181.2
    505680     17182.9
    505720     17183.6
    505760       17185
    505800     17186.5
    505840     17187.5
    505880     17189.6
    505920     17191.2
    505960     17191.4
    506000     17193.1
    506040     17195.8
    506080     17196.5
    506120     17197.3
    506160     17199.2
    506200     17201.3
    506240     17202.2
    506280     17203.9
    506320     17204.4
    506360     17205.5
    506400       17208
    506440     17208.6
    506480     17210.3
    506520     17211.1
    506560     17212.5
    506600     17213.9
    506640     17214.9
    506680       17217
    506720     17218.7
    506760     17218.8
    506800     17220.5
    506840     17223.3
    506880     17223.9
    506920     17224.8
    506960     17226.6
    507000     17228.8
    507040     17229.6
    507080     17231.3
    507120     17231.9
    507160       17233
    507200     17235.4
    507240     17236.1
    507280     17237.7
    507320     17238.5
    507360     17239.9
    507400     17241.4
    507440     17242.4
    507480     17244.5
    507520     17246.1
    507560     17246.3
    507600     17247.9
    507640     17250.8
    507680     17251.3
    507720     17252.2
    507760     17254.1
    507800     17256.2
    507840       17257
    507880     17258.8
    507920     17259.3
    507960     17260.5
    508000     17262.9
    508040     17263.6
    508080     17265.3
    508120     17266.1
    508160     17267.4
    508200     17268.9
    508240     17269.9
    508280       17272
    508320     17273.7
    508360     17273.8
    508400     17275.4
    508440     17278.3
    508480     17278.9
    508520     17279.7
    508560     17281.6
    508600     17283.8
    508640     17284.6
    508680     17286.3
    508720     17286.9
    508760       17288
    508800     17290.4
    508840     17291.1
    508880     17292.8
    508920     17293.5
    508960     17294.9
    509000     17296.4
    509040     17297.5
    509080     17299.5
    509120     17301.2
    509160     17301.3
    509200       17303
    509240     17305.8
    509280     17306.4
    509320     17307.3
    509360     17309.1
    509400     17311.3
    509440     17312.1
    509480     17313.9
    509520     17314.4
    509560     17315.5
    509600     17317.9
    509640     17318.6
    509680     17320.3
    509720     17321.1
    509760     17322.5
    509800     17323.9
    509840       17325
    509880     17327.1
    509920     17328.7
    509960     17328.9
    510000     17330.5
    510040     17333.3
    510080       17334
    510120     17334.9
    510160     17336.7
    510200     17338.9
    510240     17339.6
    510280     17341.4
    510320       17342
    510360     17343.1
    510400     17345.5
    510440     17346.2
    510480     17347.9
    510520     17348.7
    510560     17350.1
    510600     17351.5
    510640     17352.6
    510680     17354.7
    510720     17356.2
    510760     17356.4
    510800     17358.1
    510840     17360.9
    510880     17361.6
    510920     17362.4
    510960     17364.3
    511000     17366.5
    511040     17367.2
    511080       17369
    511120     17369.5
    511160     17370.7
    511200       17373
    511240     17373.7
    511280     17375.5
    511320     17376.2
    511360     17377.6
    511400     17379.1
    511440     17380.1
    511480     17382.2
    511520     17383.8
    511560       17384
    511600     17385.6
    511640     17388.4
    511680     17389.1
    511720     17389.9
    511760     17391.8
    511800       17394
    511840     17394.8
    511880     17396.6
    511920     17397.1
    511960     17398.3
    512000     17400.6
    512040     17401.3
    512080     17403.1
    512120     17403.8
    512160     17405.3
    512200     17406.7
    512240     17407.7
    512280     17409.7
    512320     17411.4
    512360     17411.6
    512400     17413.2
    512440       17416
    512480     17416.7
    512520     17417.5
    512560     17419.3
    512600     17421.6
    512640     17422.3
    512680     17424.2
    512720     17424.7
    512760     17425.8
    512800     17428.2
    512840     17428.9
    512880     17430.7
    512920     17431.3
    512960     17432.8
    513000     17434.3
    513040     17435.3
    513080     17437.3
    513120       17439
    513160     17439.1
    513200     17440.7
    513240     17443.6
    513280     17444.3
    513320     17445.1
    513360     17446.9
    513400     17449.1
    513440     17449.9
    513480     17451.7
    513520     17452.2
    513560     17453.4
    513600     17455.7
    513640     17456.4
    513680     17458.3
    513720     17458.9
    513760     17460.4
    513800     17461.8
    513840     17462.8
    513880     17464.9
    513920     17466.5
    513960     17466.7
    514000     17468.3
    514040     17471.1
    514080     17471.9
    514120     17472.6
    514160     17474.5
    514200     17476.7
    514240     17477.5
    514280     17479.3
    514320     17479.8
    514360       17481
    514400     17483.4
    514440       17484
    514480     17485.8
    514520     17486.4
    514560       17488
    514600     17489.4
    514640     17490.4
    514680     17492.5
    514720     17494.1
    514760     17494.3
    514800     17495.9
    514840     17498.7
    514880     17499.4
    514920     17500.2
    514960     17502.1
    515000     17504.2
    515040       17505
    515080     17506.8
    515120     17507.4
    515160     17508.5
    515200     17510.9
    515240     17511.6
    515280     17513.4
    515320       17514
    515360     17515.6
    515400       17517
    515440       17518
    515480     17520.1
    515520     17521.7
    515560     17521.8
    515600     17523.4
    515640     17526.4
    515680       17527
    515720     17527.8
    515760     17529.7
    515800     17531.8
    515840     17532.6
    515880     17534.4
    515920     17534.9
    515960     17536.1
    516000     17538.5
    516040     17539.2
    516080     17540.9
    516120     17541.5
    516160     17543.1
    516200     17544.6
    516240     17545.6
    516280     17547.6
    516320     17549.3
    516360     17549.4
    516400       17551
    516440     17553.9
    516480     17554.6
    516520     17555.4
    516560     17557.2
    516600     17559.4
    516640     17560.1
    516680       17562
    516720     17562.5
    516760     17563.7
    516800     17566.2
    516840     17566.7
    516880     17568.5
    516920     17569.1
    516960     17570.7
    517000     17572.1
    517040     17573.1
    517080     17575.2
    517120     17576.9
    517160     17576.9
    517200     17578.6
    517240     17581.5
    517280     17582.2
    517320       17583
    517360     17584.9
    517400     17587.1
    517440     17587.8
    517480     17589.6
    517520     17590.1
    517560     17591.4
    517600     17593.8
    517640     17594.3
    517680     17596.1
    517720     17596.7
    517760     17598.2
    517800     17599.7
    517840     17600.7
    517880     17602.7
    517920     17604.4
    517960     17604.5
    518000     17606.1
    518040     17609.1
    518080     17609.7
    518120     17610.6
    518160     17612.4
    518200     17614.6
    518240     17615.3
    518280     17617.2
    518320     17617.7
    518360     17618.9
    518400     17621.4
    518440     17621.8
    518480     17623.6
    518520     17624.2
    518560     17625.7
    518600     17627.2
    518640     17628.2
    518680     17630.2
    518720       17632
    518760     17632.1
    518800     17633.7
    518840     17636.6
    518880     17637.3
    518920       17638
    518960     17639.9
    519000     17642.2
    519040     17642.9
    519080     17644.7
    519120     17645.2
    519160     17646.4
    519200     17648.9
    519240     17649.3
    519280     17651.1
    519320     17651.7
    519360     17653.3
    519400     17654.7
    519440     17655.7
    519480     17657.7
    519520     17659.4
    519560     17659.6
    519600     17661.2
    519640     17664.1
    519680     17664.8
    519720     17665.5
    519760     17667.4
    519800     17669.7
    519840     17670.4
    519880     17672.2
    519920     17672.7
    519960     17673.9
    520000     17676.4
    520040     17676.8
    520080     17678.6
    520120     17679.2
    520160     17680.7
    520200     17682.2
    520240     17683.2
    520280     17685.2
    520320     17686.9
    520360       17687
    520400     17688.6
    520440     17691.6
    520480     17692.3
    520520       17693
    520560     17694.9
    520600     17697.1
    520640     17697.8
    520680     17699.7
    520720     17700.2
    520760     17701.3
    520800     17703.8
    520840     17704.3
    520880     17706.1
    520920     17706.7
    520960     17708.2
    521000     17709.7
    521040     17710.7
    521080     17712.7
    521120     17714.5
    521160     17714.5
    521200     17716.2
    521240     17719.1
    521280     17719.8
    521320     17720.5
    521360     17722.4
    521400     17724.6
    521440     17725.3
    521480     17727.2
    521520     17727.7
    521560     17728.8
    521600     17731.3
    521640     17731.8
    521680     17733.7
    521720     17734.3
    521760     17735.8
    521800     17737.2
    521840     17738.2
    521880     17740.2
    521920       17742
    521960     17742.1
    522000     17743.7
    522040     17746.7
    522080     17747.4
    522120       17748
    522160     17749.9
    522200     17752.2
    522240     17752.9
    522280     17754.7
    522320     17755.2
    522360     17756.4
    522400     17758.8
    522440     17759.4
    522480     17761.2
    522520     17761.8
    522560     17763.3
    522600     17764.7
    522640     17765.8
    522680     17767.8
    522720     17769.5
    522760     17769.6
    522800     17771.2
    522840     17774.2
    522880     17774.9
    522920     17775.5
    522960     17777.5
    523000     17779.7
    523040     17780.4
    523080     17782.3
    523120     17782.8
    523160     17783.9
    523200     17786.4
    523240     17786.9
    523280     17788.7
    523320     17789.2
    523360     17790.7
    523400     17792.2
    523440     17793.3
    523480     17795.3
    523520     17797.1
    523560     17797.1
    523600     17798.7
    523640     17801.7
    523680     17802.4
    523720       17803
    523760     17804.9
    523800     17807.2
    523840     17807.9
    523880     17809.8
    523920     17810.3
    523960     17811.4
    524000       17814
    524040     17814.3
    524080     17816.2
    524120     17816.7
    524160     17818.2
    524200     17819.7
    524240     17820.7
    524280     17822.8
    524320     17824.5
    524360     17824.6
    524400     17826.2
    524440     17829.1
    524480     17829.8
    524520     17830.5
    524560     17832.4
    524600     17834.7
    524640     17835.3
    524680     17837.2
    524720     17837.8
    524760     17838.9
    524800     17841.4
    524840     17841.8
    524880     17843.6
    524920     17844.2
    524960     17845.6
    525000     17847.1
    525040     17848.2
    525080     17850.2
    525120       17852
    525160       17852
    525200     17853.7
    525240     17856.6
    525280     17857.3
    525320     17857.9
    525360     17859.8
    525400     17862.1
    525440     17862.8
    525480     17864.6
    525520     17865.1
    525560     17866.3
    525600     17868.7
    525640     17869.2
    525680       17871
    525720     17871.5
    525760       17873
    525800     17874.5
    525840     17875.6
    525880     17877.6
    525920     17879.5
    525960     17879.4
    526000       17881
    526040       17884
    526080     17884.7
    526120     17885.3
    526160     17887.2
    526200     17889.5
    526240     17890.1
    526280       17892
    526320     17892.5
    526360     17893.6
    526400     17896.1
    526440     17896.6
    526480     17898.3
    526520     17898.9
    526560     17900.4
    526600     17901.9
    526640     17902.9
    526680     17904.9
    526720     17906.8
    526760     17906.8
    526800     17908.4
    526840     17911.3
    526880     17912.1
    526920     17912.7
    526960     17914.6
    527000     17916.8
    527040     17917.5
    527080     17919.3
    527120     17919.9
    527160       17921
    527200     17923.5
    527240       17924
    527280     17925.7
    527320     17926.3
    527360     17927.8
    527400     17929.3
    527440     17930.3
    527480     17932.3
    527520     17934.2
    527560     17934.1
    527600     17935.9
    527640     17938.7
    527680     17939.5
    527720     17940.1
    527760       17942
    527800     17944.2
    527840     17944.9
    527880     17946.7
    527920     17947.3
    527960     17948.4
    528000     17950.8
    528040     17951.4
    528080     17953.1
    528120     17953.7
    528160     17955.2
    528200     17956.7
    528240     17957.7
    528280     17959.7
    528320     17961.6
    528360     17961.5
    528400     17963.2
    528440     17966.1
    528480     17966.9
    528520     17967.5
    528560     17969.4
    528600     17971.6
    528640     17972.3
    528680     17974.1
    528720     17974.6
    528760     17975.8
    528800     17978.2
    528840     17978.7
    528880     17980.5
    528920     17981.1
    528960     17982.6
    529000       17984
    529040     17985.1
    529080       17987
    529120     17988.9
    529160     17988.8
    529200     17990.6
    529240     17993.4
    529280     17994.2
    529320     17994.8
    529360     17996.7
    529400     17998.9
    529440     17999.6
    529480     18001.4
    529520       18002
    529560     18003.1
    529600     18005.5
    529640     18006.1
    529680     18007.7
    529720     18008.3
    529760     18009.9
    529800     18011.3
    529840     18012.3
    529880     18014.3
    529920     18016.2
    529960     18016.1
    530000     18017.9
    530040     18020.7
    530080     18021.4
    530120     18022.1
    530160       18024
    530200     18026.2
    530240     18026.9
    530280     18028.7
    530320     18029.3
    530360     18030.5
    530400     18032.8
    530440     18033.4
    530480     18035.1
    530520     18035.6
    530560     18037.2
    530600     18038.6
    530640     18039.6
    530680     18041.6
    530720     18043.6
    530760     18043.4
    530800     18045.2
    530840       18048
    530880     18048.8
    530920     18049.4
    530960     18051.3
    531000     18053.6
    531040     18054.2
    531080       18056
    531120     18056.6
    531160     18057.8
    531200     18060.2
    531240     18060.7
    531280     18062.4
    531320     18062.9
    531360     18064.5
    531400     18065.9
    531440     18066.9
    531480     18068.9
    531520     18070.8
    531560     18070.7
    531600     18072.5
    531640     18075.2
    531680     18076.1
    531720     18076.7
    531760     18078.6
    531800     18080.8
    531840     18081.5
    531880     18083.3
    531920     18083.9
    531960     18085.1
    532000     18087.5
    532040       18088
    532080     18089.7
    532120     18090.3
    532160     18091.8
    532200     18093.2
    532240     18094.2
    532280     18096.2
    532320     18098.2
    532360       18098
    532400     18099.8
    532440     18102.6
    532480     18103.4
    532520       18104
    532560     18105.9
    532600     18108.2
    532640     18108.8
    532680     18110.7
    532720     18111.2
    532760     18112.5
    532800     18114.8
    532840     18115.4
    532880     18117.1
    532920     18117.6
    532960     18119.2
    533000     18120.6
    533040     18121.6
    533080     18123.6
    533120     18125.6
    533160     18125.4
    533200     18127.2
    533240       18130
    533280     18130.8
    533320     18131.4
    533360     18133.3
    533400     18135.5
    533440     18136.2
    533480     18138.1
    533520     18138.5
    533560     18139.8
    533600     18142.2
    533640     18142.8
    533680     18144.6
    533720     18145.1
    533760     18146.6
    533800       18148
    533840       18149
    533880     18151.1
    533920       18153
    533960     18152.8
    534000     18154.6
    534040     18157.4
    534080     18158.2
    534120     18158.8
    534160     18160.7
    534200       18163
    534240     18163.7
    534280     18165.5
    534320       18166
    534360     18167.2
    534400     18169.6
    534440     18170.2
    534480       18172
    534520     18172.5
    534560       18174
    534600     18175.5
    534640     18176.5
    534680     18178.5
    534720     18180.4
    534760     18180.3
    534800       18182
    534840     18184.8
    534880     18185.6
    534920     18186.2
    534960     18188.1
    535000     18190.4
    535040     18191.1
    535080     18192.9
    535120     18193.4
    535160     18194.6
    535200     18197.1
    535240     18197.7
    535280     18199.4
    535320     18199.9
    535360     18201.5
    535400     18202.9
    535440     18203.9
    535480       18206
    535520     18207.9
    535560     18207.7
    535600     18209.4
    535640     18212.3
    535680     18213.1
    535720     18213.7
    535760     18215.5
    535800     18217.9
    535840     18218.6
    535880     18220.4
    535920     18220.8
    535960     18222.1
    536000     18224.6
    536040     18225.1
    536080     18226.9
    536120     18227.3
    536160     18228.9
    536200     18230.4
    536240     18231.4
    536280     18233.4
    536320     18235.4
    536360     18235.2
    536400     18236.9
    536440     18239.8
    536480     18240.5
    536520     18241.2
    536560       18243
    536600     18245.3
    536640     18246.1
    536680     18247.8
    536720     18248.3
    536760     18249.5
    536800       18252
    536840     18252.6
    536880     18254.4
    536920     18254.8
    536960     18256.4
    537000     18257.8
    537040     18258.9
    537080     18260.9
    537120     18262.9
    537160     18262.7
    537200     18264.3
    537240     18267.3
    537280       18268
    537320     18268.6
    537360     18270.4
    537400     18272.7
    537440     18273.5
    537480     18275.3
    537520     18275.7
    537560       18277
    537600     18279.5
    537640       18280
    537680     18281.9
    537720     18282.2
    537760     18283.9
    537800     18285.3
    537840     18286.3
    537880     18288.4
    537920     18290.4
    537960     18290.2
    538000     18291.8
    538040     18294.7
    538080     18295.4
    538120       18296
    538160     18297.9
    538200     18300.1
    538240     18300.9
    538280     18302.7
    538320     18303.3
    538360     18304.5
    538400       18307
    538440     18307.5
    538480     18309.4
    538520     18309.7
    538560     18311.4
    538600     18312.8
    538640     18313.8
    538680     18315.8
    538720     18317.9
    538760     18317.7
    538800     18319.3
    538840     18322.2
    538880     18322.9
    538920     18323.5
    538960     18325.3
    539000     18327.6
    539040     18328.5
    539080     18330.2
    539120     18330.8
    539160       18332
    539200     18334.5
    539240       18335
    539280     18336.9
    539320     18337.2
    539360     18338.8
    539400     18340.3
    539440     18341.3
    539480     18343.3
    539520     18345.4
    539560     18345.1
    539600     18346.8
    539640     18349.6
    539680     18350.3
    539720       18351
    539760     18352.8
    539800     18355.1
    539840       18356
    539880     18357.8
    539920     18358.3
    539960     18359.5
    540000       18362
    540040     18362.5
    540080     18364.4
    540120     18364.7
    540160     18366.3
    540200     18367.7
    540240     18368.7
    540280     18370.8
    540320     18372.9
    540360     18372.6
    540400     18374.2
    540440     18377.2
    540480     18377.8
    540520     18378.4
    540560     18380.3
    540600     18382.5
    540640     18383.4
    540680     18385.3
    540720     18385.8
    540760     18387.1
    540800     18389.4
    540840       18390
    540880     18391.9
    540920     18392.1
    540960     18393.8
    541000     18395.2
    541040     18396.2
    541080     18398.2
    541120     18400.3
    541160       18400
    541200     18401.7
    541240     18404.7
    541280     18405.3
    541320     18405.9
    541360     18407.8
    541400       18410
    541440     18410.9
    541480     18412.7
    541520     18413.3
    541560     18414.5
    541600     18416.9
    541640     18417.4
    541680     18419.3
    541720     18419.6
    541760     18421.2
    541800     18422.7
    541840     18423.6
    541880     18425.7
    541920     18427.8
    541960     18427.5
    542000     18429.2
    542040     18432.2
    542080     18432.8
    542120     18433.4
    542160     18435.3
    542200     18437.4
    542240     18438.4
    542280     18440.2
    542320     18440.8
    542360       18442
    542400     18444.4
    542440     18444.9
    542480     18446.8
    542520       18447
    542560     18448.8
    542600     18450.2
    542640     18451.1
    542680     18453.2
    542720     18455.3
    542760       18455
    542800     18456.7
    542840     18459.7
    542880     18460.3
    542920     18460.9
    542960     18462.7
    543000     18464.9
    543040     18465.9
    543080     18467.7
    543120     18468.2
    543160     18469.5
    543200     18471.8
    543240     18472.3
    543280     18474.3
    543320     18474.5
    543360     18476.2
    543400     18477.6
    543440     18478.4
    543480     18480.7
    543520     18482.7
    543560     18482.4
    543600     18484.1
    543640     18487.1
    543680     18487.7
    543720     18488.4
    543760     18490.2
    543800     18492.4
    543840     18493.3
    543880     18495.1
    543920     18495.7
    543960     18496.9
    544000     18499.2
    544040     18499.8
    544080     18501.7
    544120     18501.9
    544160     18503.6
    544200       18505
    544240     18505.9
    544280     18508.1
    544320     18510.2
    544360     18509.8
    544400     18511.5
    544440     18514.6
    544480     18515.1
    544520     18515.8
    544560     18517.6
    544600     18519.8
    544640     18520.7
    544680     18522.5
    544720     18523.2
    544760     18524.3
    544800     18526.7
    544840     18527.1
    544880     18529.1
    544920     18529.3
    544960       18531
    545000     18532.4
    545040     18533.2
    545080     18535.4
    545120     18537.5
    545160     18537.2
    545200     18538.9
    545240     18541.9
    545280     18542.5
    545320     18543.2
    545360     18544.9
    545400     18547.1
    545440     18548.1
    545480     18549.9
    545520     18550.5
    545560     18551.6
    545600       18554
    545640     18554.4
    545680     18556.4
    545720     18556.5
    545760     18558.3
    545800     18559.7
    545840     18560.6
    545880     18562.8
    545920     18564.8
    545960     18564.5
    546000     18566.2
    546040     18569.2
    546080     18569.8
    546120     18570.5
    546160     18572.2
    546200     18574.5
    546240     18575.4
    546280     18577.3
    546320     18577.8
    546360       18579
    546400     18581.4
    546440     18581.8
    546480     18583.8
    546520     18583.9
    546560     18585.7
    546600     18587.1
    546640     18587.9
    546680     18590.2
    546720     18592.2
    546760     18591.9
    546800     18593.7
    546840     18596.6
    546880     18597.2
    546920     18597.9
    546960     18599.6
    547000     18601.9
    547040     18602.8
    547080     18604.7
    547120     18605.3
    547160     18606.4
    547200     18608.7
    547240     18609.2
    547280     18611.2
    547320     18611.3
    547360     18613.1
    547400     18614.5
    547440     18615.3
    547480     18617.6
    547520     18619.6
    547560     18619.3
    547600     18621.1
    547640       18624
    547680     18624.6
    547720     18625.3
    547760       18627
    547800     18629.3
    547840     18630.3
    547880       18632
    547920     18632.6
    547960     18633.8
    548000     18636.1
    548040     18636.6
    548080     18638.5
    548120     18638.7
    548160     18640.4
    548200     18641.9
    548240     18642.7
    548280       18645
    548320     18646.9
    548360     18646.7
    548400     18648.4
    548440     18651.4
    548480       18652
    548520     18652.7
    548560     18654.4
    548600     18656.7
    548640     18657.6
    548680     18659.4
    548720       18660
    548760     18661.1
    548800     18663.5
    548840       18664
    548880       18666
    548920     18666.1
    548960     18667.9
    549000     18669.4
    549040     18670.1
    549080     18672.5
    549120     18674.4
    549160     18674.1
    549200     18675.9
    549240     18678.9
    549280     18679.4
    549320     18680.1
    549360     18681.8
    549400     18684.1
    549440     18685.1
    549480     18686.9
    549520     18687.5
    549560     18688.6
    549600     18690.9
    549640     18691.4
    549680     18693.4
    549720     18693.5
    549760     18695.3
    549800     18696.8
    549840     18697.5
    549880     18699.9
    549920     18701.8
    549960     18701.5
    550000     18703.3
    550040     18706.2
    550080     18706.8
    550120     18707.5
    550160     18709.3
    550200     18711.5
    550240     18712.5
    550280     18714.2
    550320     18714.9
    550360       18716
    550400     18718.3
    550440     18718.9
    550480     18720.8
    550520       18721
    550560     18722.7
    550600     18724.2
    550640     18724.9
    550680     18727.3
    550720     18729.2
    550760     18728.9
    550800     18730.7
    550840     18733.6
    550880     18734.3
    550920     18734.9
    550960     18736.7
    551000     18738.9
    551040     18739.9
    551080     18741.6
    551120     18742.3
    551160     18743.4
    551200     18745.7
    551240     18746.4
    551280     18748.3
    551320     18748.5
    551360     18750.2
    551400     18751.7
    551440     18752.4
    551480     18754.8
    551520     18756.8
    551560     18756.4
    551600     18758.2
    551640     18761.2
    551680     18761.8
    551720     18762.4
    551760     18764.2
    551800     18766.4
    551840     18767.4
    551880     18769.1
    551920     18769.8
    551960     18770.9
    552000     18773.2
    552040     18773.9
    552080     18775.8
    552120       18776
    552160     18777.7
    552200     18779.3
    552240     18779.9
    552280     18782.4
    552320     18784.2
    552360       18784
    552400     18785.7
    552440     18788.7
    552480     18789.3
    552520       18790
    552560     18791.7
    552600       18794
    552640       18795
    552680     18796.7
    552720     18797.4
    552760     18798.5
    552800     18800.8
    552840     18801.5
    552880     18803.4
    552920     18803.6
    552960     18805.3
    553000     18806.8
    553040     18807.5
    553080     18809.9
    553120     18811.8
    553160     18811.5
    553200     18813.3
    553240     18816.2
    553280     18816.8
    553320     18817.5
    553360     18819.3
    553400     18821.5
    553440     18822.5
    553480     18824.2
    553520       18825
    553560       18826
    553600     18828.4
    553640     18829.1
    553680       18831
    553720     18831.2
    553760     18832.9
    553800     18834.4
    553840     18835.1
    553880     18837.5
    553920     18839.4
    553960     18839.1
    554000     18840.9
    554040     18843.9
    554080     18844.4
    554120     18845.1
    554160     18846.9
    554200     18849.1
    554240     18850.1
    554280     18851.8
    554320     18852.6
    554360     18853.7
    554400       18856
    554440     18856.8
    554480     18858.7
    554520     18858.8
    554560     18860.5
    554600       18862
    554640     18862.7
    554680     18865.3
    554720     18867.1
    554760     18866.8
    554800     18868.5
    554840     18871.6
    554880     18872.1
    554920     18872.8
    554960     18874.6
    555000     18876.8
    555040     18877.8
    555080     18879.5
    555120     18880.2
    555160     18881.3
    555200     18883.7
    555240     18884.4
    555280     18886.4
    555320     18886.4
    555360     18888.1
    555400     18889.7
    555440     18890.3
    555480     18892.9
    555520     18894.8
    555560     18894.4
    555600     18896.2
    555640     18899.2
    555680     18899.7
    555720     18900.4
    555760     18902.3
    555800     18904.5
    555840     18905.5
    555880     18907.2
    555920     18907.9
    555960     18909.1
    556000     18911.4
    556040     18912.1
    556080       18914
    556120     18914.1
    556160     18915.8
    556200     18917.4
    556240       18918
    556280     18920.6
    556320     18922.5
    556360     18922.1
    556400     18923.8
    556440     18926.9
    556480     18927.4
    556520     18928.1
    556560     18929.9
    556600     18932.1
    556640     18933.2
    556680     18934.8
    556720     18935.6
    556760     18936.7
    556800       18939
    556840     18939.7
    556880     18941.7
    556920     18941.7
    556960     18943.4
    557000       18945
    557040     18945.6
    557080     18948.2
    557120     18950.1
    557160     18949.7
    557200     18951.5
    557240     18954.5
    557280       18955
    557320     18955.7
    557360     18957.4
    557400     18959.8
    557440     18960.7
    557480     18962.5
    557520     18963.2
    557560     18964.3
    557600     18966.7
    557640     18967.4
    557680     18969.3
    557720     18969.4
    557760     18971.1
    557800     18972.7
    557840     18973.3
    557880     18975.9
    557920     18977.7
    557960     18977.4
    558000     18979.2
    558040     18982.2
    558080     18982.7
    558120     18983.3
    558160     18985.1
    558200     18987.4
    558240     18988.4
    558280     18990.1
    558320     18990.9
    558360       18992
    558400     18994.3
    558440       18995
    558480       18997
    558520     18997.1
    558560     18998.7
    558600     19000.4
    558640     19000.9
    558680     19003.5
    558720     19005.4
    558760     19005.1
    558800     19006.8
    558840     19009.9
    558880     19010.4
    558920       19011
    558960     19012.8
    559000     19015.1
    559040     19016.1
    559080     19017.8
    559120     19018.5
    559160     19019.6
    559200       19022
    559240     19022.7
    559280     19024.7
    559320     19024.8
    559360     19026.4
    559400     19028.1
    559440     19028.6
    559480     19031.2
    559520     19033.1
    559560     19032.8
    559600     19034.5
    559640     19037.6
    559680     19038.1
    559720     19038.8
    559760     19040.5
    559800     19042.8
    559840     19043.8
    559880     19045.5
    559920     19046.2
    559960     19047.4
    560000     19049.7
    560040     19050.4
    560080     19052.3
    560120     19052.5
    560160     19054.2
    560200     19055.7
    560240     19056.4
    560280     19058.9
    560320     19060.8
    560360     19060.5
    560400     19062.2
    560440     19065.3
    560480     19065.8
    560520     19066.4
    560560     19068.2
    560600     19070.5
    560640     19071.5
    560680     19073.2
    560720       19074
    560760     19075.1
    560800     19077.4
    560840       19078
    560880       19080
    560920     19080.2
    560960     19081.8
    561000     19083.3
    561040       19084
    561080     19086.6
    561120     19088.5
    561160     19088.1
    561200     19089.8
    561240     19092.9
    561280     19093.4
    561320     19094.1
    561360     19095.8
    561400     19098.1
    561440     19099.2
    561480     19100.9
    561520     19101.6
    561560     19102.7
    561600       19105
    561640     19105.6
    561680     19107.6
    561720     19107.8
    561760     19109.3
    561800     19110.9
    561840     19111.6
    561880     19114.2
    561920       19116
    561960     19115.7
    562000     19117.4
    562040     19120.5
    562080     19120.9
    562120     19121.6
    562160     19123.3
    562200     19125.7
    562240     19126.7
    562280     19128.4
    562320     19129.1
    562360     19130.2
    562400     19132.6
    562440     19133.2
    562480     19135.2
    562520     19135.3
    562560     19136.9
    562600     19138.5
    562640     19139.1
    562680     19141.7
    562720     19143.6
    562760     19143.2
    562800       19145
    562840       19148
    562880     19148.5
    562920     19149.2
    562960     19150.9
    563000     19153.2
    563040     19154.3
    563080       19156
    563120     19156.7
    563160     19157.8
    563200     19160.1
    563240     19160.7
    563280     19162.7
    563320     19162.8
    563360     19164.4
    563400       19166
    563440     19166.7
    563480     19169.2
    563520     19171.1
    563560     19170.8
    563600     19172.5
    563640     19175.5
    563680     19176.1
    563720     19176.7
    563760     19178.4
    563800     19180.8
    563840     19181.8
    563880     19183.5
    563920     19184.2
    563960     19185.3
    564000     19187.7
    564040     19188.2
    564080     19190.3
    564120     19190.4
    564160     19191.9
    564200     19193.5
    564240     19194.3
    564280     19196.8
    564320     19198.7
    564360     19198.3
    564400     19200.1
    564440       19203
    564480     19203.6
    564520     19204.2
    564560       19206
    564600     19208.3
    564640     19209.4
    564680       19211
    564720     19211.8
    564760     19212.8
    564800     19215.3
    564840     19215.8
    564880     19217.8
    564920     19217.9
    564960     19219.4
    565000       19221
    565040     19221.8
    565080     19224.3
    565120     19226.2
    565160     19225.8
    565200     19227.6
    565240     19230.6
    565280     19231.1
    565320     19231.8
    565360     19233.5
    565400     19235.9
    565440     19236.9
    565480     19238.6
    565520     19239.3
    565560     19240.3
    565600     19242.8
    565640     19243.3
    565680     19245.3
    565720     19245.3
    565760     19246.9
    565800     19248.5
    565840     19249.3
    565880     19251.8
    565920     19253.7
    565960     19253.3
    566000     19255.1
    566040       19258
    566080     19258.6
    566120     19259.3
    566160       19261
    566200     19263.3
    566240     19264.4
    566280       19266
    566320     19266.8
    566360     19267.8
    566400     19270.2
    566440     19270.7
    566480     19272.7
    566520     19272.8
    566560     19274.3
    566600       19276
    566640     19276.7
    566680     19279.2
    566720     19281.1
    566760     19280.7
    566800     19282.5
    566840     19285.4
    566880       19286
    566920     19286.7
    566960     19288.3
    567000     19290.7
    567040     19291.8
    567080     19293.4
    567120     19294.2
    567160     19295.1
    567200     19297.6
    567240     19298.1
    567280     19300.1
    567320     19300.2
    567360     19301.8
    567400     19303.4
    567440     19304.1
    567480     19306.6
    567520     19308.5
    567560     19308.1
    567600     19309.9
    567640     19312.9
    567680     19313.4
    567720     19314.1
    567760     19315.7
    567800     19318.2
    567840     19319.2
    567880     19320.8
    567920     19321.6
    567960     19322.5
    568000     19325.1
    568040     19325.6
    568080     19327.5
    568120     19327.6
    568160     19329.2
    568200     19330.9
    568240     19331.5
    568280       19334
    568320     19335.9
    568360     19335.6
    568400     19337.4
    568440     19340.2
    568480     19340.9
    568520     19341.5
    568560     19343.2
    568600     19345.6
    568640     19346.6
    568680     19348.2
    568720       19349
    568760     19349.9
    568800     19352.5
    568840     19352.9
    568880     19354.9
    568920       19355
    568960     19356.5
    569000     19358.3
    569040     19358.9
    569080     19361.4
    569120     19363.3
    569160     19362.9
    569200     19364.8
    569240     19367.6
    569280     19368.3
    569320     19368.9
    569360     19370.6
    569400       19373
    569440       19374
    569480     19375.6
    569520     19376.4
    569560     19377.3
    569600     19379.9
    569640     19380.4
    569680     19382.4
    569720     19382.5
    569760       19384
    569800     19385.7
    569840     19386.3
    569880     19388.8
    569920     19390.7
    569960     19390.4
    570000     19392.2
    570040     19395.1
    570080     19395.7
    570120     19396.3
    570160       19398
    570200     19400.5
    570240     19401.5
    570280     19403.1
    570320     19403.8
    570360     19404.7
    570400     19407.3
    570440     19407.9
    570480     19409.8
    570520     19409.9
    570560     19411.4
    570600     19413.1
    570640     19413.8
    570680     19416.3
    570720     19418.1
    570760     19417.8
    570800     19419.6
    570840     19422.5
    570880     19423.1
    570920     19423.8
    570960     19425.5
    571000     19427.9
    571040     19428.9
    571080     19430.6
    571120     19431.3
    571160     19432.1
    571200     19434.8
    571240     19435.3
    571280     19437.2
    571320     19437.2
    571360     19438.8
    571400     19440.5
    571440     19441.2
    571480     19443.7
    571520     19445.5
    571560     19445.2
    571600       19447
    571640     19449.9
    571680     19450.5
    571720     19451.2
    571760     19452.9
    571800     19455.3
    571840     19456.3
    571880       19458
    571920     19458.7
    571960     19459.5
    572000     19462.2
    572040     19462.6
    572080     19464.6
    572120     19464.6
    572160     19466.2
    572200     19467.9
    572240     19468.6
    572280     19471.1
    572320     19472.9
    572360     19472.6
    572400     19474.4
    572440     19477.3
    572480     19477.9
    572520     19478.6
    572560     19480.3
    572600     19482.7
    572640     19483.7
    572680     19485.3
    572720       19486
    572760     19486.9
    572800     19489.5
    572840       19490
    572880     19491.9
    572920     19491.9
    572960     19493.5
    573000     19495.2
    573040       19496
    573080     19498.4
    573120     19500.3
    573160     19499.9
    573200     19501.8
    573240     19504.6
    573280     19505.3
    573320     19505.9
    573360     19507.6
    573400     19510.1
    573440     19511.1
    573480     19512.7
    573520     19513.4
    573560     19514.3
    573600     19516.9
    573640     19517.4
    573680     19519.3
    573720     19519.3
    573760     19520.9
    573800     19522.6
    573840     19523.3
    573880     19525.8
    573920     19527.6
    573960     19527.3
    574000     19529.1
    574040       19532
    574080     19532.6
    574120     19533.3
    574160       19535
    574200     19537.5
    574240     19538.5
    574280     19540.1
    574320     19540.8
    574360     19541.8
    574400     19544.3
    574440     19544.9
    574480     19546.8
    574520     19546.7
    574560     19548.3
    574600     19550.1
    574640     19550.8
    574680     19553.2
    574720     19555.1
    574760     19554.7
    574800     19556.6
    574840     19559.5
    574880     19560.1
    574920     19560.8
    574960     19562.5
    575000       19565
    575040     19565.9
    575080     19567.6
    575120     19568.3
    575160     19569.2
    575200     19571.7
    575240     19572.3
    575280     19574.2
    575320     19574.2
    575360     19575.7
    575400     19577.5
    575440     19578.2
    575480     19580.6
    575520     19582.5
    575560     19582.1
    575600     19583.9
    575640     19586.9
    575680     19587.5
    575720     19588.2
    575760     19589.9
    575800     19592.3
    575840     19593.3
    575880     19594.9
    575920     19595.7
    575960     19596.6
    576000     19599.1
    576040     19599.6
    576080     19601.5
    576120     19601.5
    576160       19603
    576200     19604.9
    576240     19605.5
    576280       19608
    576320     19609.9
    576360     19609.5
    576400     19611.3
    576440     19614.2
    576480     19614.9
    576520     19615.5
    576560     19617.2
    576600     19619.6
    576640     19620.7
    576680     19622.3
    576720       19623
    576760       19624
    576800     19626.4
    576840       19627
    576880     19628.9
    576920     19628.9
    576960     19630.4
    577000     19632.2
    577040     19632.9
    577080     19635.3
    577120     19637.2
    577160     19636.9
    577200     19638.6
    577240     19641.6
    577280     19642.2
    577320     19642.9
    577360     19644.5
    577400       19647
    577440       19648
    577480     19649.6
    577520     19650.4
    577560     19651.4
    577600     19653.8
    577640     19654.3
    577680     19656.2
    577720     19656.2
    577760     19657.7
    577800     19659.6
    577840     19660.2
    577880     19662.6
    577920     19664.5
    577960     19664.2
    578000     19665.9
    578040     19668.9
    578080     19669.5
    578120     19670.1
    578160     19671.8
    578200     19674.4
    578240     19675.4
    578280     19676.9
    578320     19677.7
    578360     19678.7
    578400     19681.1
    578440     19681.5
    578480     19683.5
    578520     19683.4
    578560     19684.9
    578600     19686.9
    578640     19687.4
    578680     19689.9
    578720     19691.7
    578760     19691.4
    578800     19693.2
    578840     19696.1
    578880     19696.7
    578920     19697.4
    578960       19699
    579000     19701.6
    579040     19702.6
    579080     19704.2
    579120       19705
    579160     19705.9
    579200     19708.3
    579240     19708.8
    579280     19710.7
    579320     19710.7
    579360     19712.2
    579400     19714.1
    579440     19714.7
    579480     19717.1
    579520     19718.9
    579560     19718.7
    579600     19720.4
    579640     19723.4
    579680       19724
    579720     19724.6
    579760     19726.2
    579800     19728.9
    579840     19729.9
    579880     19731.4
    579920     19732.3
    579960     19733.2
    580000     19735.6
    580040     19735.9
    580080     19737.9
    580120     19737.8
    580160     19739.3
    580200     19741.2
    580240     19741.8
    580280     19744.2
    580320       19746
    580360     19745.8
    580400     19747.5
    580440     19750.4
    580480     19751.1
    580520     19751.8
    580560     19753.3
    580600       19756
    580640       19757
    580680     19758.5
    580720     19759.3
    580760     19760.2
    580800     19762.6
    580840     19762.9
    580880     19764.9
    580920     19764.9
    580960     19766.3
    581000     19768.2
    581040     19768.8
    581080     19771.2
    581120       19773
    581160     19772.8
    581200     19774.5
    581240     19777.4
    581280     19778.1
    581320     19778.8
    581360     19780.4
    581400       19783
    581440       19784
    581480     19785.6
    581520     19786.4
    581560     19787.2
    581600     19789.7
    581640       19790
    581680       19792
    581720     19791.9
    581760     19793.4
    581800     19795.3
    581840     19795.9
    581880     19798.3
    581920     19800.2
    581960       19800
    582000     19801.6
    582040     19804.6
    582080     19805.2
    582120     19805.9
    582160     19807.5
    582200     19810.1
    582240     19811.1
    582280     19812.7
    582320     19813.5
    582360     19814.4
    582400     19816.8
    582440     19817.1
    582480     19819.1
    582520     19819.1
    582560     19820.6
    582600     19822.4
    582640     19823.1
    582680     19825.4
    582720     19827.4
    582760     19827.1
    582800     19828.8
    582840     19831.7
    582880     19832.3
    582920     19833.1
    582960     19834.7
    583000     19837.3
    583040     19838.3
    583080     19839.9
    583120     19840.6
    583160     19841.5
    583200       19844
    583240     19844.2
    583280     19846.2
    583320     19846.2
    583360     19847.6
    583400     19849.5
    583440     19850.2
    583480     19852.5
    583520     19854.5
    583560     19854.2
    583600     19855.9
    583640     19858.8
    583680     19859.5
    583720     19860.2
    583760     19861.8
    583800     19864.5
    583840     19865.4
    583880     19866.9
    583920     19867.7
    583960     19868.6
    584000     19871.1
    584040     19871.4
    584080     19873.4
    584120     19873.4
    584160     19874.8
    584200     19876.7
    584240     19877.3
    584280     19879.7
    584320     19881.6
    584360     19881.3
    584400     19883.1
    584440       19886
    584480     19886.6
    584520     19887.4
    584560       19889
    584600     19891.6
    584640     19892.6
    584680     19894.1
    584720     19894.8
    584760     19895.8
    584800     19898.3
    584840     19898.6
    584880     19900.5
    584920     19900.4
    584960     19901.9
    585000     19903.8
    585040     19904.5
    585080     19906.8
    585120     19908.7
    585160     19908.5
    585200     19910.2
    585240     19913.1
    585280     19913.8
    585320     19914.5
    585360     19916.1
    585400     19918.7
    585440     19919.7
    585480     19921.2
    585520     19921.9
    585560     19922.9
    585600     19925.4
    585640     19925.7
    585680     19927.7
    585720     19927.7
    585760     19929.1
    585800       19931
    585840     19931.7
    585880       19934
    585920     19935.9
    585960     19935.7
    586000     19937.4
    586040     19940.3
    586080       19941
    586120     19941.8
    586160     19943.3
    586200     19945.9
    586240     19946.9
    586280     19948.4
    586320     19949.1
    586360     19950.1
    586400     19952.6
    586440     19952.9
    586480     19954.9
    586520     19954.9
    586560     19956.3
    586600     19958.3
    586640     19958.9
    586680     19961.3
    586720     19963.2
    586760     19962.9
    586800     19964.7
    586840     19967.6
    586880     19968.2
    586920       19969
    586960     19970.5
    587000     19973.1
    587040     19974.2
    587080     19975.7
    587120     19976.4
    587160     19977.3
    587200     19979.8
    587240     19980.2
    587280     19982.2
    587320     19982.2
    587360     19983.6
    587400     19985.6
    587440     19986.3
    587480     19988.6
    587520     19990.5
    587560     19990.2
    587600       19992
    587640     19994.8
    587680     19995.5
    587720     19996.4
    587760     19997.8
    587800     20000.5
    587840     20001.6
    587880       20003
    587920     20003.7
    587960     20004.7
    588000     20007.2
    588040     20007.5
    588080     20009.5
    588120     20009.5
    588160     20010.9
    588200     20012.8
    588240     20013.5
    588280     20015.9
    588320     20017.7
    588360     20017.5
    588400     20019.2
    588440     20022.1
    588480     20022.8
    588520     20023.6
    588560     20025.1
    588600     20027.7
    588640     20028.8
    588680     20030.3
    588720       20031
    588760       20032
    588800     20034.4
    588840     20034.7
    588880     20036.7
    588920     20036.7
    588960     20038.1
    589000     20040.1
    589040     20040.7
    589080     20043.1
    589120     20044.9
    589160     20044.8
    589200     20046.5
    589240     20049.3
    589280       20050
    589320     20050.8
    589360     20052.2
    589400     20054.9
    589440       20056
    589480     20057.4
    589520     20058.1
    589560     20059.1
    589600     20061.6
    589640       20062
    589680     20063.9
    589720     20063.9
    589760     20065.3
    589800     20067.3
    589840     20067.9
    589880     20070.3
    589920     20072.1
    589960       20072
    590000     20073.7
    590040     20076.5
    590080     20077.2
    590120       20078
    590160     20079.5
    590200     20082.2
    590240     20083.2
    590280     20084.7
    590320     20085.4
    590360     20086.3
    590400     20088.8
    590440     20089.2
    590480     20091.2
    590520     20091.1
    590560     20092.5
    590600     20094.6
    590640     20095.2
    590680     20097.6
    590720     20099.3
    590760     20099.3
    590800       20101
    590840     20103.8
    590880     20104.5
    590920     20105.3
    590960     20106.7
    591000     20109.4
    591040     20110.5
    591080     20111.9
    591120     20112.6
    591160     20113.6
    591200     20116.1
    591240     20116.5
    591280     20118.5
    591320     20118.4
    591360     20119.8
    591400     20121.9
    591440     20122.5
    591480     20124.8
    591520     20126.6
    591560     20126.6
    591600     20128.2
    591640       20131
    591680     20131.8
    591720     20132.5
    591760       20134
    591800     20136.7
    591840     20137.7
    591880     20139.2
    591920     20139.9
    591960     20140.9
    592000     20143.4
    592040     20143.8
    592080     20145.8
    592120     20145.7
    592160     20147.1
    592200     20149.2
    592240     20149.8
    592280     20152.1
    592320       20154
    592360     20153.9
    592400     20155.5
    592440     20158.4
    592480     20159.1
    592520     20159.8
    592560     20161.3
    592600       20164
    592640       20165
    592680     20166.5
    592720     20167.2
    592760     20168.2
    592800     20170.7
    592840     20171.2
    592880     20173.2
    592920     20173.1
    592960     20174.5
    593000     20176.6
    593040     20177.2
    593080     20179.5
    593120     20181.3
    593160     20181.2
    593200     20182.9
    593240     20185.7
    593280     20186.4
    593320     20187.1
    593360     20188.6
    593400     20191.3
    593440     20192.4
    593480     20193.8
    593520     20194.5
    593560     20195.6
    593600       20198
    593640     20198.4
    593680     20200.5
    593720     20200.4
    593760     20201.8
    593800     20203.9
    593840     20204.4
    593880     20206.8
    593920     20208.6
    593960     20208.5
    594000     20210.1
    594040     20212.9
    594080     20213.6
    594120     20214.4
    594160     20215.8
    594200     20218.6
    594240     20219.6
    594280       20221
    594320     20221.7
    594360     20222.8
    594400     20225.2
    594440     20225.7
    594480     20227.7
    594520     20227.7
    594560       20229
    594600     20231.1
    594640     20231.6
    594680       20234
    594720     20235.9
    594760     20235.7
    594800     20237.4
    594840     20240.2
    594880     20240.9
    594920     20241.6
    594960       20243
    595000     20245.8
    595040     20246.8
    595080     20248.3
    595120     20248.9
    595160       20250
    595200     20252.4
    595240     20252.9
    595280     20254.9
    595320     20254.9
    595360     20256.1
    595400     20258.2
    595440     20258.8
    595480     20261.2
    595520     20262.9
    595560     20262.8
    595600     20264.5
    595640     20267.3
    595680       20268
    595720     20268.8
    595760     20270.1
    595800       20273
    595840       20274
    595880     20275.4
    595920     20276.1
    595960     20277.2
    596000     20279.6
    596040     20280.1
    596080     20282.1
    596120       20282
    596160     20283.3
    596200     20285.3
    596240     20285.9
    596280     20288.3
    596320     20290.1
    596360     20289.9
    596400     20291.6
    596440     20294.5
    596480     20295.2
    596520     20295.9
    596560     20297.3
    596600     20300.1
    596640     20301.1
    596680     20302.5
    596720     20303.2
    596760     20304.3
    596800     20306.7
    596840     20307.2
    596880     20309.3
    596920     20309.1
    596960     20310.5
    597000     20312.5
    597040       20313
    597080     20315.4
    597120     20317.2
    597160     20317.1
    597200     20318.7
    597240     20321.6
    597280     20322.3
    597320     20323.1
    597360     20324.4
    597400     20327.2
    597440     20328.2
    597480     20329.6
    597520     20330.3
    597560     20331.4
    597600     20333.8
    597640     20334.3
    597680     20336.3
    597720     20336.2
    597760     20337.5
    597800     20339.5
    597840       20340
    597880     20342.4
    597920     20344.2
    597960       20344
    598000     20345.7
    598040     20348.6
    598080     20349.3
    598120     20350.1
    598160     20351.4
    598200     20354.2
    598240     20355.2
    598280     20356.6
    598320     20357.3
    598360     20358.4
    598400     20360.8
    598440     20361.3
    598480     20363.3
    598520     20363.2
    598560     20364.6
    598600     20366.4
    598640     20367.1
    598680     20369.5
    598720     20371.2
    598760       20371
    598800     20372.7
    598840     20375.6
    598880     20376.3
    598920     20377.2
    598960     20378.4
    599000     20381.2
    599040     20382.2
    599080     20383.7
    599120     20384.3
    599160     20385.5
    599200     20387.8
    599240     20388.4
    599280     20390.3
    599320     20390.2
    599360     20391.5
    599400     20393.5
    599440     20394.1
    599480     20396.5
    599520     20398.3
    599560       20398
    599600     20399.7
    599640     20402.6
    599680     20403.2
    599720     20404.1
    599760     20405.4
    599800     20408.2
    599840     20409.1
    599880     20410.6
    599920     20411.3
    599960     20412.5
    600000     20414.8
    600040     20415.4
    600080     20417.3
    600120     20417.2
    600160     20418.5
    600200     20420.4
    600240     20421.1
    600280     20423.4
    600320     20425.3
    600360       20425
    600400     20426.8
    600440     20429.6
    600480     20430.2
    600520     20431.1
    600560     20432.3
    600600     20435.2
    600640     20436.1
    600680     20437.6
    600720     20438.2
    600760     20439.4
    600800     20441.8
    600840     20442.3
    600880     20444.2
    600920     20444.1
    600960     20445.5
    601000     20447.3
    601040       20448
    601080     20450.3
    601120     20452.2
    601160     20451.9
    601200     20453.8
    601240     20456.6
    601280     20457.2
    601320     20458.1
    601360     20459.3
    601400     20462.2
    601440     20463.1
    601480     20464.6
    601520     20465.2
    601560     20466.4
    601600     20468.8
    601640     20469.3
    601680     20471.2
    601720     20471.1
    601760     20472.5
    601800     20474.3
    601840       20475
    601880     20477.2
    601920     20479.1
    601960     20478.9
    602000     20480.7
    602040     20483.6
    602080     20484.2
    602120       20485
    602160     20486.2
    602200     20489.2
    602240     20490.1
    602280     20491.6
    602320     20492.1
    602360     20493.4
    602400     20495.8
    602440     20496.2
    602480     20498.1
    602520       20498
    602560     20499.5
    602600     20501.2
    602640     20501.9
    602680     20504.2
    602720     20506.1
    602760     20505.8
    602800     20507.6
    602840     20510.5
    602880     20511.1
    602920       20512
    602960     20513.2
    603000     20516.1
    603040       20517
    603080     20518.5
    603120     20519.1
    603160     20520.4
    603200     20522.7
    603240     20523.2
    603280     20525.1
    603320       20525
    603360     20526.4
    603400     20528.2
    603440     20528.9
    603480     20531.1
    603520     20533.1
    603560     20532.8
    603600     20534.5
    603640     20537.5
    603680     20538.1
    603720       20539
    603760     20540.2
    603800     20543.1
    603840       20544
    603880     20545.6
    603920       20546
    603960     20547.4
    604000     20549.8
    604040     20550.2
    604080     20552.1
    604120       20552
    604160     20553.5
    604200     20555.1
    604240       20556
    604280     20558.2
    604320     20560.1
    604360     20559.8
    604400     20561.6
    604440     20564.4
    604480     20565.1
    604520       20566
    604560     20567.2
    604600     20570.1
    604640     20571.1
    604680     20572.6
    604720     20573.1
    604760     20574.4
    604800     20576.8
    604840     20577.3
    604880     20579.1
    604920     20579.1
    604960     20580.4
    605000     20582.2
    605040       20583
    605080     20585.2
    605120     20587.1
    605160     20586.8
    605200     20588.6
    605240     20591.5
    605280     20592.2
    605320       20593
    605360     20594.2
    605400     20597.1
    605440     20598.1
    605480     20599.6
    605520     20600.1
    605560     20601.4
    605600     20603.9
    605640     20604.4
    605680     20606.3
    605720     20606.2
    605760     20607.5
    605800     20609.3
    605840     20610.1
    605880     20612.4
    605920     20614.2
    605960     20613.9
    606000     20615.8
    606040     20618.7
    606080     20619.3
    606120     20620.2
    606160     20621.3
    606200     20624.3
    606240     20625.3
    606280     20626.7
    606320     20627.3
    606360     20628.6
    606400       20631
    606440     20631.5
    606480     20633.4
    606520     20633.3
    606560     20634.6
    606600     20636.4
    606640     20637.2
    606680     20639.5
    606720     20641.3
    606760       20641
    606800     20642.9
    606840     20645.7
    606880     20646.4
    606920     20647.3
    606960     20648.3
    607000     20651.3
    607040     20652.3
    607080     20653.8
    607120     20654.3
    607160     20655.6
    607200       20658
    607240     20658.7
    607280     20660.5
    607320     20660.5
    607360     20661.7
    607400     20663.5
    607440     20664.3
    607480     20666.6
    607520     20668.5
    607560     20668.1
    607600     20670.1
    607640     20672.9
    607680     20673.6
    607720     20674.4
    607760     20675.5
    607800     20678.5
    607840     20679.4
    607880     20680.9
    607920     20681.5
    607960     20682.8
    608000     20685.1
    608040     20685.9
    608080     20687.8
    608120     20687.7
    608160     20688.9
    608200     20690.7
    608240     20691.5
    608280     20693.8
    608320     20695.7
    608360     20695.3
    608400     20697.3
    608440       20700
    608480     20700.8
    608520     20701.6
    608560     20702.7
    608600     20705.7
    608640     20706.6
    608680     20708.1
    608720     20708.7
    608760     20709.9
    608800     20712.3
    608840       20713
    608880     20714.9
    608920     20714.8
    608960       20716
    609000     20717.9
    609040     20718.7
    609080     20720.9
    609120     20722.8
    609160     20722.4
    609200     20724.4
    609240     20727.1
    609280     20727.9
    609320     20728.7
    609360     20729.8
    609400     20732.8
    609440     20733.7
    609480     20735.2
    609520     20735.8
    609560       20737
    609600     20739.4
    609640     20740.1
    609680       20742
    609720       20742
    609760     20743.1
    609800     20745.1
    609840     20745.8
    609880     20748.1
    609920       20750
    609960     20749.5
    610000     20751.6
    610040     20754.2
    610080     20755.1
    610120     20755.9
    610160     20756.9
    610200     20759.9
    610240     20760.8
    610280     20762.4
    610320       20763
    610360     20764.2
    610400     20766.6
    610440     20767.3
    610480     20769.2
    610520     20769.2
    610560     20770.3
    610600     20772.3
    610640       20773
    610680     20775.4
    610720     20777.3
    610760     20776.6
    610800     20778.7
    610840     20781.4
    610880     20782.4
    610920     20783.2
    610960     20784.2
    611000     20787.1
    611040       20788
    611080     20789.7
    611120     20790.2
    611160     20791.4
    611200     20793.8
    611240     20794.5
    611280     20796.4
    611320     20796.4
    611360     20797.6
    611400     20799.5
    611440     20800.3
    611480     20802.6
    611520     20804.4
    611560     20803.8
    611600     20805.9
    611640     20808.7
    611680     20809.6
    611720     20810.3
    611760     20811.3
    611800     20814.3
    611840     20815.2
    611880     20816.8
    611920     20817.4
    611960     20818.6
    612000     20820.9
    612040     20821.7
    612080     20823.5
    612120     20823.5
    612160     20824.7
    612200     20826.6
    612240     20827.3
    612280     20829.7
    612320     20831.6
    612360     20830.8
    612400       20833
    612440     20835.7
    612480     20836.6
    612520     20837.4
    612560     20838.3
    612600     20841.3
    612640     20842.3
    612680     20843.9
    612720     20844.4
    612760     20845.6
    612800       20848
    612840     20848.8
    612880     20850.6
    612920     20850.6
    612960     20851.8
    613000     20853.7
    613040     20854.4
    613080     20856.8
    613120     20858.7
    613160       20858
    613200     20860.1
    613240     20862.8
    613280     20863.7
    613320     20864.5
    613360     20865.4
    613400     20868.5
    613440     20869.4
    613480       20871
    613520     20871.5
    613560     20872.7
    613600     20875.1
    613640       20876
    613680     20877.9
    613720     20877.9
    613760       20879
    613800     20880.9
    613840     20881.6
    613880       20884
    613920     20885.9
    613960     20885.2
    614000     20887.3
    614040       20890
    614080     20890.9
    614120     20891.7
    614160     20892.6
    614200     20895.7
    614240     20896.6
    614280     20898.1
    614320     20898.7
    614360     20899.9
    614400     20902.3
    614440     20903.2
    614480     20905.1
    614520       20905
    614560     20906.1
    614600     20908.1
    614640     20908.8
    614680     20911.2
    614720       20913
    614760     20912.4
    614800     20914.5
    614840     20917.1
    614880     20918.1
    614920       20919
    614960     20919.7
    615000     20922.7
    615040     20923.7
    615080     20925.3
    615120     20925.8
    615160       20927
    615200     20929.4
    615240     20930.2
    615280     20932.1
    615320     20932.1
    615360     20933.2
    615400     20935.2
    615440     20935.8
    615480     20938.2
    615520     20940.2
    615560     20939.4
    615600     20941.5
    615640     20944.2
    615680     20945.2
    615720     20946.1
    615760     20946.8
    615800     20949.9
    615840     20950.8
    615880     20952.4
    615920     20952.9
    615960     20954.1
    616000     20956.5
    616040     20957.3
    616080     20959.2
    616120     20959.2
    616160     20960.2
    616200     20962.3
    616240     20962.9
    616280     20965.2
    616320     20967.2
    616360     20966.5
    616400     20968.5
    616440     20971.3
    616480     20972.3
    616520     20973.1
    616560     20973.8
    616600       20977
    616640     20977.8
    616680     20979.5
    616720       20980
    616760     20981.1
    616800     20983.6
    616840     20984.4
    616880     20986.2
    616920     20986.2
    616960     20987.3
    617000     20989.3
    617040       20990
    617080     20992.3
    617120     20994.3
    617160     20993.5
    617200     20995.7
    617240     20998.3
    617280     20999.4
    617320     21000.2
    617360     21000.9
    617400       21004
    617440     21004.9
    617480     21006.5
    617520       21007
    617560     21008.2
    617600     21010.7
    617640     21011.4
    617680     21013.2
    617720     21013.2
    617760     21014.3
    617800     21016.4
    617840     21017.1
    617880     21019.4
    617920     21021.3
    617960     21020.6
    618000     21022.8
    618040     21025.4
    618080     21026.4
    618120     21027.3
    618160     21027.9
    618200     21031.1
    618240       21032
    618280     21033.7
    618320     21034.1
    618360     21035.3
    618400     21037.8
    618440     21038.5
    618480     21040.4
    618520     21040.4
    618560     21041.5
    618600     21043.5
    618640     21044.3
    618680     21046.5
    618720     21048.5
    618760     21047.8
    618800     21049.9
    618840     21052.6
    618880     21053.7
    618920     21054.5
    618960     21055.2
    619000     21058.3
    619040     21059.2
    619080     21060.8
    619120     21061.3
    619160     21062.5
    619200       21065
    619240     21065.8
    619280     21067.6
    619320     21067.6
    619360     21068.8
    619400     21070.8
    619440     21071.5
    619480     21073.7
    619520     21075.7
    619560       21075
    619600     21077.2
    619640     21079.8
    619680     21080.8
    619720     21081.6
    619760     21082.4
    619800     21085.5
    619840     21086.4
    619880       21088
    619920     21088.6
    619960     21089.7
    620000     21092.2
    620040       21093
    620080     21094.8
    620120     21094.8
    620160     21095.9
    620200     21097.9
    620240     21098.7
    620280     21100.8
    620320     21102.8
    620360     21102.2
    620400     21104.3
    620440     21106.9
    620480       21108
    620520     21108.7
    620560     21109.5
    620600     21112.6
    620640     21113.5
    620680     21115.1
    620720     21115.7
    620760     21116.8
    620800     21119.4
    620840     21120.1
    620880     21121.9
    620920     21121.9
    620960       21123
    621000     21125.1
    621040     21125.7
    621080       21128
    621120       21130
    621160     21129.3
    621200     21131.4
    621240       21134
    621280       21135
    621320     21135.8
    621360     21136.7
    621400     21139.7
    621440     21140.7
    621480     21142.2
    621520     21142.8
    621560     21143.9
    621600     21146.5
    621640     21147.2
    621680     21149.1
    621720     21149.1
    621760     21150.2
    621800     21152.2
    621840     21152.8
    621880     21155.1
    621920     21157.1
    621960     21156.4
    622000     21158.6
    622040     21161.2
    622080     21162.2
    622120       21163
    622160     21163.8
    622200     21166.9
    622240     21167.8
    622280     21169.4
    622320     21169.9
    622360       21171
    622400     21173.7
    622440     21174.4
    622480     21176.3
    622520     21176.2
    622560     21177.3
    622600     21179.4
    622640       21180
    622680     21182.2
    622720     21184.3
    622760     21183.6
    622800     21185.7
    622840     21188.4
    622880     21189.4
    622920     21190.2
    622960     21191.1
    623000     21194.1
    623040       21195
    623080     21196.5
    623120     21197.1
    623160     21198.3
    623200     21200.9
    623240     21201.6
    623280     21203.4
    623320     21203.4
    623360     21204.4
    623400     21206.5
    623440     21207.2
    623480     21209.4
    623520     21211.5
    623560     21210.8
    623600     21212.9
    623640     21215.5
    623680     21216.5
    623720     21217.4
    623760     21218.2
    623800     21221.3
    623840     21222.2
    623880     21223.7
    623920     21224.3
    623960     21225.4
    624000     21228.1
    624040     21228.8
    624080     21230.7
    624120     21230.6
    624160     21231.6
    624200     21233.7
    624240     21234.4
    624280     21236.6
    624320     21238.8
    624360     21238.1
    624400     21240.1
    624440     21242.7
    624480     21243.7
    624520     21244.7
    624560     21245.5
    624600     21248.5
    624640     21249.4
    624680       21251
    624720     21251.6
    624760     21252.7
    624800     21255.4
    624840     21256.1
    624880     21257.9
    624920     21257.9
    624960     21258.9
    625000     21260.9
    625040     21261.6
    625080     21263.8
    625120     21266.1
    625160     21265.3
    625200     21267.3
    625240       21270
    625280     21271.1
    625320     21271.9
    625360     21272.6
    625400     21275.8
    625440     21276.7
    625480     21278.2
    625520     21278.9
    625560       21280
    625600     21282.7
    625640     21283.3
    625680     21285.2
    625720     21285.1
    625760     21286.1
    625800     21288.1
    625840     21288.8
    625880       21291
    625920     21293.3
    625960     21292.6
    626000     21294.5
    626040     21297.2
    626080     21298.4
    626120     21299.2
    626160     21299.9
    626200       21303
    626240     21303.9
    626280     21305.5
    626320     21306.1
    626360     21307.2
    626400     21309.9
    626440     21310.6
    626480     21312.5
    626520     21312.4
    626560     21313.4
    626600     21315.3
    626640     21316.1
    626680     21318.3
    626720     21320.5
    626760     21319.8
    626800     21321.8
    626840     21324.5
    626880     21325.6
    626920     21326.4
    626960     21327.1
    627000     21330.2
    627040     21331.2
    627080     21332.7
    627120     21333.4
    627160     21334.5
    627200     21337.2
    627240     21337.9
    627280     21339.8
    627320     21339.6
    627360     21340.5
    627400     21342.6
    627440     21343.4
    627480     21345.6
    627520     21347.8
    627560     21347.1
    627600     21349.1
    627640     21351.7
    627680     21352.8
    627720     21353.7
    627760     21354.4
    627800     21357.5
    627840     21358.4
    627880     21359.9
    627920     21360.6
    627960     21361.7
    628000     21364.5
    628040     21365.2
    628080       21367
    628120     21366.9
    628160     21367.8
    628200     21369.9
    628240     21370.7
    628280     21372.9
    628320     21375.1
    628360     21374.4
    628400     21376.5
    628440       21379
    628480     21380.1
    628520     21381.1
    628560     21381.7
    628600     21384.9
    628640     21385.8
    628680     21387.3
    628720     21387.9
    628760     21389.2
    628800     21391.8
    628840     21392.5
    628880     21394.3
    628920     21394.2
    628960     21395.1
    629000     21397.2
    629040       21398
    629080     21400.2
    629120     21402.4
    629160     21401.7
    629200     21403.8
    629240     21406.3
    629280     21407.5
    629320     21408.4
    629360       21409
    629400     21412.2
    629440     21413.2
    629480     21414.5
    629520     21415.2
    629560     21416.5
    629600     21419.1
    629640     21419.9
    629680     21421.6
    629720     21421.6
    629760     21422.4
    629800     21424.4
    629840     21425.3
    629880     21427.6
    629920     21429.7
    629960     21428.9
    630000       21431
    630040     21433.6
    630080     21434.7
    630120     21435.6
    630160     21436.2
    630200     21439.4
    630240     21440.4
    630280     21441.7
    630320     21442.4
    630360     21443.7
    630400     21446.4
    630440     21447.1
    630480     21448.9
    630520     21448.8
    630560     21449.6
    630600     21451.7
    630640     21452.5
    630680     21454.8
    630720     21456.9
    630760     21456.2
    630800     21458.2
    630840     21460.9
    630880     21461.9
    630920     21462.8
    630960     21463.5
    631000     21466.7
    631040     21467.5
    631080     21468.9
    631120     21469.6
    631160       21471
    631200     21473.6
    631240     21474.3
    631280     21476.1
    631320       21476
    631360     21476.8
    631400     21478.9
    631440     21479.8
    631480     21482.1
    631520     21484.1
    631560     21483.5
    631600     21485.5
    631640     21488.1
    631680     21489.3
    631720     21490.1
    631760     21490.7
    631800       21494
    631840     21494.8
    631880     21496.2
    631920     21496.9
    631960     21498.2
    632000     21500.9
    632040     21501.6
    632080     21503.4
    632120     21503.3
    632160     21504.2
    632200     21506.2
    632240       21507
    632280     21509.4
    632320     21511.5
    632360     21510.7
    632400     21512.8
    632440     21515.4
    632480     21516.6
    632520     21517.4
    632560       21518
    632600     21521.3
    632640       21522
    632680     21523.5
    632720     21524.1
    632760     21525.5
    632800     21528.1
    632840     21528.9
    632880     21530.7
    632920     21530.6
    632960     21531.4
    633000     21533.5
    633040     21534.3
    633080     21536.7
    633120     21538.8
    633160       21538
    633200     21540.1
    633240     21542.7
    633280     21543.8
    633320     21544.6
    633360     21545.2
    633400     21548.5
    633440     21549.3
    633480     21550.7
    633520     21551.3
    633560     21552.7
    633600     21555.3
    633640     21556.1
    633680     21557.8
    633720     21557.7
    633760     21558.6
    633800     21560.6
    633840     21561.5
    633880     21563.9
    633920       21566
    633960     21565.2
    634000     21567.3
    634040     21569.9
    634080       21571
    634120     21571.8
    634160     21572.5
    634200     21575.7
    634240     21576.5
    634280       21578
    634320     21578.6
    634360     21579.9
    634400     21582.6
    634440     21583.3
    634480       21585
    634520     21584.9
    634560     21585.9
    634600     21587.8
    634640     21588.7
    634680     21591.1
    634720     21593.2
    634760     21592.5
    634800     21594.6
    634840     21597.1
    634880     21598.3
    634920     21599.1
    634960     21599.8
    635000     21602.9
    635040     21603.8
    635080     21605.2
    635120     21605.8
    635160     21607.1
    635200     21609.8
    635240     21610.4
    635280     21612.2
    635320     21612.1
    635360     21612.9
    635400     21614.9
    635440     21615.8
    635480     21618.2
    635520     21620.3
    635560     21619.6
    635600     21621.6
    635640     21624.2
    635680     21625.4
    635720     21626.2
    635760     21626.9
    635800     21630.1
    635840       21631
    635880     21632.3
    635920       21633
    635960     21634.3
    636000       21637
    636040     21637.4
    636080     21639.2
    636120     21639.1
    636160     21639.9
    636200       21642
    636240     21642.8
    636280     21645.2
    636320     21647.4
    636360     21646.7
    636400     21648.7
    636440     21651.3
    636480     21652.5
    636520     21653.2
    636560     21653.9
    636600     21657.1
    636640       21658
    636680     21659.4
    636720       21660
    636760     21661.3
    636800       21664
    636840     21664.6
    636880     21666.4
    636920     21666.3
    636960     21667.1
    637000     21669.1
    637040       21670
    637080     21672.3
    637120     21674.5
    637160     21673.8
    637200     21675.8
    637240     21678.4
    637280     21679.6
    637320     21680.4
    637360     21681.1
    637400     21684.2
    637440     21685.1
    637480     21686.5
    637520     21687.2
    637560     21688.4
    637600     21691.1
    637640     21691.7
    637680     21693.6
    637720     21693.5
    637760     21694.3
    637800     21696.4
    637840     21697.2
    637880     21699.5
    637920     21701.7
    637960       21701
    638000     21703.1
    638040     21705.6
    638080     21706.8
    638120     21707.7
    638160     21708.3
    638200     21711.5
    638240     21712.4
    638280     21713.8
    638320     21714.4
    638360     21715.7
    638400     21718.4
    638440       21719
    638480     21720.9
    638520     21720.7
    638560     21721.5
    638600     21723.6
    638640     21724.4
    638680     21726.8
    638720     21728.9
    638760     21728.3
    638800     21730.3
    638840     21732.9
    638880     21734.2
    638920     21734.9
    638960     21735.6
    639000     21738.8
    639040     21739.6
    639080       21741
    639120     21741.6
    639160     21742.9
    639200     21745.6
    639240     21746.2
    639280     21748.2
    639320     21748.1
    639360     21748.8
    639400     21750.8
    639440     21751.7
    639480       21754
    639520     21756.2
    639560     21755.5
    639600     21757.5
    639640     21760.1
    639680     21761.4
    639720     21762.1
    639760     21762.8
    639800       21766
    639840     21766.8
    639880     21768.2
    639920     21768.9
    639960     21770.2
    640000     21772.8
    640040     21773.4
    640080     21775.3
    640120     21775.2
    640160       21776
    640200     21778.1
    640240     21778.9
    640280     21781.1
    640320     21783.3
    640360     21782.7
    640400     21784.7
    640440     21787.3
    640480     21788.6
    640520     21789.3
    640560       21790
    640600     21793.2
    640640       21794
    640680     21795.5
    640720     21796.1
    640760     21797.3
    640800     21800.1
    640840     21800.6
    640880     21802.5
    640920     21802.5
    640960     21803.2
    641000     21805.3
    641040     21806.1
    641080     21808.3
    641120     21810.6
    641160       21810
    641200     21811.9
    641240     21814.6
    641280     21815.8
    641320     21816.6
    641360     21817.3
    641400     21820.4
    641440     21821.2
    641480     21822.7
    641520     21823.2
    641560     21824.5
    641600     21827.3
    641640     21827.9
    641680     21829.9
    641720     21829.7
    641760     21830.5
    641800     21832.6
    641840     21833.5
    641880     21835.6
    641920     21837.8
    641960     21837.2
    642000     21839.2
    642040     21841.8
    642080     21843.1
    642120     21843.9
    642160     21844.6
    642200     21847.7
    642240     21848.5
    642280       21850
    642320     21850.5
    642360     21851.9
    642400     21854.6
    642440     21855.3
    642480     21857.2
    642520     21857.1
    642560     21857.8
    642600     21859.9
    642640     21860.8
    642680     21862.9
    642720     21865.2
    642760     21864.6
    642800     21866.6
    642840     21869.2
    642880     21870.5
    642920     21871.2
    642960     21871.9
    643000       21875
    643040     21875.8
    643080     21877.3
    643120     21877.8
    643160     21879.2
    643200       21882
    643240     21882.6
    643280     21884.6
    643320     21884.5
    643360     21885.2
    643400     21887.3
    643440     21888.1
    643480     21890.3
    643520     21892.6
    643560       21892
    643600       21894
    643640     21896.5
    643680     21897.9
    643720     21898.5
    643760     21899.3
    643800     21902.4
    643840     21903.2
    643880     21904.7
    643920     21905.2
    643960     21906.5
    644000     21909.3
    644040       21910
    644080     21911.8
    644120     21911.8
    644160     21912.4
    644200     21914.6
    644240     21915.4
    644280     21917.5
    644320     21919.8
    644360     21919.2
    644400     21921.2
    644440     21923.7
    644480       21925
    644520     21925.7
    644560     21926.4
    644600     21929.6
    644640     21930.3
    644680     21931.8
    644720     21932.4
    644760     21933.7
    644800     21936.5
    644840     21937.1
    644880     21938.9
    644920     21938.9
    644960     21939.6
    645000     21941.6
    645040     21942.5
    645080     21944.7
    645120     21946.9
    645160     21946.3
    645200     21948.3
    645240     21950.8
    645280     21952.1
    645320     21952.7
    645360     21953.5
    645400     21956.7
    645440     21957.4
    645480       21959
    645520     21959.6
    645560     21960.8
    645600     21963.6
    645640     21964.3
    645680     21966.1
    645720     21966.1
    645760     21966.8
    645800     21968.8
    645840     21969.7
    645880     21971.9
    645920     21974.1
    645960     21973.5
    646000     21975.5
    646040     21978.1
    646080     21979.4
    646120       21980
    646160     21980.8
    646200     21983.9
    646240     21984.7
    646280     21986.2
    646320     21986.8
    646360     21988.1
    646400     21990.8
    646440     21991.6
    646480     21993.4
    646520     21993.4
    646560       21994
    646600     21996.1
    646640       21997
    646680     21999.2
    646720     22001.3
    646760     22000.8
    646800     22002.8
    646840     22005.4
    646880     22006.7
    646920     22007.3
    646960     22008.1
    647000     22011.2
    647040       22012
    647080     22013.5
    647120     22014.1
    647160     22015.4
    647200     22018.1
    647240     22018.9
    647280     22020.7
    647320     22020.8
    647360     22021.3
    647400     22023.5
    647440     22024.3
    647480     22026.5
    647520     22028.6
    647560     22028.1
    647600     22030.2
    647640     22032.7
    647680       22034
    647720     22034.7
    647760     22035.4
    647800     22038.7
    647840     22039.3
    647880     22040.8
    647920     22041.5
    647960     22042.8
    648000     22045.4
    648040     22046.3
    648080     22048.1
    648120     22048.1
    648160     22048.7
    648200     22050.8
    648240     22051.7
    648280     22053.9
    648320       22056
    648360     22055.5
    648400     22057.6
    648440     22060.1
    648480     22061.4
    648520       22062
    648560     22062.7
    648600     22066.1
    648640     22066.7
    648680     22068.2
    648720     22068.9
    648760     22070.2
    648800     22072.8
    648840     22073.6
    648880     22075.4
    648920     22075.4
    648960       22076
    649000     22078.1
    649040       22079
    649080     22081.2
    649120     22083.3
    649160     22082.7
    649200     22084.8
    649240     22087.4
    649280     22088.8
    649320     22089.3
    649360     22090.1
    649400     22093.4
    649440     22094.1
    649480     22095.5
    649520     22096.2
    649560     22097.5
    649600     22100.1
    649640     22100.9
    649680     22102.6
    649720     22102.7
    649760     22103.2
    649800     22105.4
    649840     22106.2
    649880     22108.4
    649920     22110.5
    649960       22110
    650000     22112.1
    650040     22114.6
    650080       22116
    650120     22116.6
    650160     22117.3
    650200     22120.7
    650240     22121.3
    650280     22122.8
    650320     22123.5
    650360     22124.8
    650400     22127.3
    650440     22128.2
    650480     22129.9
    650520       22130
    650560     22130.6
    650600     22132.8
    650640     22133.5
    650680     22135.7
    650720     22137.9
    650760     22137.4
    650800     22139.5
    650840       22142
    650880     22143.4
    650920     22143.9
    650960     22144.7
    651000     22148.1
    651040     22148.7
    651080     22150.1
    651120     22150.8
    651160     22152.1
    651200     22154.7
    651240     22155.5
    651280     22157.2
    651320     22157.3
    651360     22157.8
    651400     22160.1
    651440     22160.8
    651480     22163.1
    651520     22165.2
    651560     22164.6
    651600     22166.8
    651640     22169.3
    651680     22170.7
    651720     22171.2
    651760     22171.9
    651800     22175.4
    651840       22176
    651880     22177.4
    651920     22178.1
    651960     22179.5
    652000       22182
    652040     22182.9
    652080     22184.5
    652120     22184.6
    652160     22185.1
    652200     22187.4
    652240       22188
    652280     22190.3
    652320     22192.4
    652360     22191.9
    652400     22194.1
    652440     22196.6
    652480       22198
    652520     22198.5
    652560     22199.2
    652600     22202.7
    652640     22203.3
    652680     22204.8
    652720     22205.5
    652760     22206.7
    652800     22209.3
    652840     22210.1
    652880     22211.7
    652920       22212
    652960     22212.5
    653000     22214.7
    653040     22215.3
    653080     22217.6
    653120     22219.7
    653160     22219.2
    653200     22221.4
    653240     22223.8
    653280     22225.3
    653320     22225.7
    653360     22226.5
    653400     22229.9
    653440     22230.6
    653480     22232.1
    653520     22232.7
    653560     22233.9
    653600     22236.5
    653640     22237.4
    653680       22239
    653720     22239.3
    653760     22239.7
    653800       22242
    653840     22242.7
    653880       22245
    653920       22247
    653960     22246.5
    654000     22248.7
    654040     22251.2
    654080     22252.5
    654120     22253.1
    654160     22253.8
    654200     22257.2
    654240     22257.8
    654280     22259.4
    654320       22260
    654360     22261.2
    654400     22263.9
    654440     22264.8
    654480     22266.3
    654520     22266.5
    654560       22267
    654600     22269.3
    654640       22270
    654680     22272.3
    654720     22274.3
    654760     22273.8
    654800       22276
    654840     22278.5
    654880     22279.8
    654920     22280.4
    654960       22281
    655000     22284.6
    655040     22285.1
    655080     22286.7
    655120     22287.4
    655160     22288.5
    655200     22291.1
    655240     22292.2
    655280     22293.7
    655320       22294
    655360     22294.5
    655400     22296.7
    655440     22297.4
    655480     22299.7
    655520     22301.7
    655560     22301.3
    655600     22303.5
    655640     22305.9
    655680     22307.3
    655720     22307.8
    655760     22308.5
    655800       22312
    655840     22312.5
    655880     22314.2
    655920     22314.9
    655960       22316
    656000     22318.5
    656040     22319.6
    656080     22321.2
    656120     22321.4
    656160       22322
    656200     22324.2
    656240     22324.9
    656280     22327.2
    656320     22329.1
    656360     22328.8
    656400     22330.9
    656440     22333.3
    656480     22334.7
    656520     22335.2
    656560     22335.9
    656600     22339.4
    656640       22340
    656680     22341.7
    656720     22342.3
    656760     22343.5
    656800       22346
    656840     22347.1
    656880     22348.8
    656920       22349
    656960     22349.4
    657000     22351.6
    657040     22352.5
    657080     22354.6
    657120     22356.6
    657160     22356.3
    657200     22358.4
    657240     22360.7
    657280     22362.2
    657320     22362.7
    657360     22363.4
    657400     22366.8
    657440     22367.4
    657480     22369.2
    657520     22369.8
    657560     22370.9
    657600     22373.5
    657640     22374.6
    657680     22376.1
    657720     22376.4
    657760     22376.9
    657800     22379.1
    657840       22380
    657880       22382
    657920       22384
    657960     22383.8
    658000     22385.9
    658040     22388.2
    658080     22389.6
    658120     22390.1
    658160     22390.9
    658200     22394.2
    658240     22394.9
    658280     22396.6
    658320     22397.2
    658360     22398.4
    658400       22401
    658440     22402.1
    658480     22403.7
    658520     22403.9
    658560     22404.4
    658600     22406.6
    658640     22407.4
    658680     22409.6
    658720     22411.5
    658760     22411.3
    658800     22413.4
    658840     22415.8
    658880     22417.2
    658920     22417.7
    658960     22418.4
    659000     22421.8
    659040     22422.4
    659080     22424.1
    659120     22424.9
    659160     22425.9
    659200     22428.5
    659240     22429.6
    659280     22431.2
    659320     22431.5
    659360       22432
    659400     22434.2
    659440       22435
    659480     22437.1
    659520     22439.2
    659560     22438.9
    659600       22441
    659640     22443.3
    659680     22444.7
    659720     22445.3
    659760       22446
    659800     22449.4
    659840       22450
    659880     22451.7
    659920     22452.4
    659960     22453.5
    660000     22456.1
    660040     22457.2
    660080     22458.8
    660120     22459.1
    660160     22459.6
    660200     22461.8
    660240     22462.6
    660280     22464.8
    660320     22466.7
    660360     22466.6
    660400     22468.5
    660440       22471
    660480     22472.3
    660520     22472.9
    660560     22473.6
    660600       22477
    660640     22477.6
    660680     22479.4
    660720       22480
    660760       22481
    660800     22483.7
    660840     22484.9
    660880     22486.4
    660920     22486.7
    660960     22487.2
    661000     22489.3
    661040     22490.2
    661080     22492.4
    661120     22494.3
    661160     22494.2
    661200     22496.2
    661240     22498.6
    661280     22499.9
    661320     22500.4
    661360     22501.2
    661400     22504.5
    661440     22505.2
    661480       22507
    661520     22507.7
    661560     22508.6
    661600     22511.3
    661640     22512.5
    661680     22514.1
    661720     22514.3
    661760     22514.8
    661800       22517
    661840     22517.8
    661880       22520
    661920     22521.9
    661960     22521.8
    662000     22523.8
    662040     22526.2
    662080     22527.5
    662120       22528
    662160     22528.8
    662200     22532.1
    662240     22532.9
    662280     22534.6
    662320     22535.3
    662360     22536.2
    662400     22538.9
    662440       22540
    662480     22541.6
    662520     22541.9
    662560     22542.5
    662600     22544.5
    662640     22545.4
    662680     22547.6
    662720     22549.6
    662760     22549.5
    662800     22551.5
    662840     22553.8
    662880     22555.2
    662920     22555.7
    662960     22556.5
    663000     22559.8
    663040     22560.6
    663080     22562.2
    663120       22563
    663160     22563.9
    663200     22566.6
    663240     22567.6
    663280     22569.2
    663320     22569.5
    663360     22570.1
    663400     22572.1
    663440       22573
    663480     22575.2
    663520     22577.1
    663560     22577.1
    663600     22579.1
    663640     22581.4
    663680     22582.8
    663720     22583.3
    663760     22584.1
    663800     22587.4
    663840     22588.2
    663880     22589.9
    663920     22590.6
    663960     22591.5
    664000     22594.2
    664040     22595.2
    664080     22596.9
    664120     22597.2
    664160     22597.7
    664200     22599.8
    664240     22600.7
    664280     22602.9
    664320     22604.7
    664360     22604.8
    664400     22606.7
    664440     22609.1
    664480     22610.5
    664520       22611
    664560     22611.7
    664600     22615.1
    664640       22616
    664680     22617.6
    664720     22618.4
    664760     22619.2
    664800     22621.8
    664840     22622.9
    664880     22624.7
    664920       22625
    664960     22625.4
    665000     22627.6
    665040     22628.5
    665080     22630.8
    665120     22632.5
    665160     22632.6
    665200     22634.6
    665240     22636.9
    665280     22638.3
    665320     22638.8
    665360     22639.5
    665400     22642.9
    665440     22643.8
    665480     22645.4
    665520     22646.2
    665560       22647
    665600     22649.7
    665640     22650.7
    665680     22652.5
    665720     22652.8
    665760     22653.2
    665800     22655.4
    665840     22656.3
    665880     22658.5
    665920     22660.2
    665960     22660.4
    666000     22662.3
    666040     22664.7
    666080     22666.1
    666120     22666.6
    666160     22667.3
    666200     22670.8
    666240     22671.6
    666280     22673.3
    666320       22674
    666360     22674.9
    666400     22677.4
    666440     22678.4
    666480     22680.2
    666520     22680.5
    666560     22680.9
    666600     22683.2
    666640     22684.1
    666680     22686.2
    666720       22688
    666760     22688.2
    666800     22690.1
    666840     22692.5
    666880     22693.8
    666920     22694.3
    666960     22695.1
    667000     22698.5
    667040     22699.4
    667080       22701
    667120     22701.8
    667160     22702.7
    667200     22705.2
    667240     22706.1
    667280     22707.9
    667320     22708.2
    667360     22708.6
    667400     22710.9
    667440     22711.9
    667480     22713.8
    667520     22715.7
    667560     22715.9
    667600     22717.8
    667640     22720.2
    667680     22721.6
    667720       22722
    667760     22722.8
    667800     22726.2
    667840     22727.1
    667880     22728.8
    667920     22729.5
    667960     22730.5
    668000       22733
    668040     22733.8
    668080     22735.6
    668120     22735.9
    668160     22736.3
    668200     22738.5
    668240     22739.5
    668280     22741.5
    668320     22743.4
    668360     22743.6
    668400     22745.5
    668440     22747.9
    668480     22749.3
    668520     22749.7
    668560     22750.4
    668600     22753.9
    668640     22754.8
    668680     22756.4
    668720     22757.2
    668760     22758.1
    668800     22760.8
    668840     22761.4
    668880     22763.3
    668920     22763.5
    668960     22763.9
    669000     22766.1
    669040     22767.1
    669080     22769.2
    669120       22771
    669160     22771.3
    669200     22773.1
    669240     22775.5
    669280     22776.9
    669320     22777.3
    669360     22778.1
    669400     22781.6
    669440     22782.4
    669480     22784.1
    669520     22784.9
    669560     22785.8
    669600     22788.4
    669640       22789
    669680     22790.9
    669720     22791.1
    669760     22791.4
    669800     22793.7
    669840     22794.8
    669880     22796.8
    669920     22798.6
    669960     22798.8
    670000     22800.7
    670040       22803
    670080     22804.4
    670120     22804.9
    670160     22805.7
    670200     22809.1
    670240       22810
    670280     22811.7
    670320     22812.5
    670360     22813.4
    670400       22816
    670440     22816.5
    670480     22818.5
    670520     22818.7
    670560     22819.1
    670600     22821.4
    670640     22822.4
    670680     22824.3
    670720     22826.2
    670760     22826.4
    670800     22828.3
    670840     22830.6
    670880       22832
    670920     22832.4
    670960     22833.3
    671000     22836.8
    671040     22837.7
    671080     22839.4
    671120     22840.2
    671160     22841.1
    671200     22843.7
    671240     22844.2
    671280     22846.1
    671320     22846.4
    671360     22846.7
    671400     22849.1
    671440       22850
    671480     22851.9
    671520     22853.9
    671560       22854
    671600     22855.9
    671640     22858.3
    671680     22859.7
    671720     22860.1
    671760     22860.9
    671800     22864.6
    671840     22865.3
    671880     22866.9
    671920     22867.8
    671960     22868.8
    672000     22871.3
    672040     22871.6
    672080     22873.7
    672120     22873.9
    672160     22874.2
    672200     22876.5
    672240     22877.5
    672280     22879.4
    672320     22881.5
    672360     22881.5
    672400     22883.4
    672440     22885.7
    672480     22887.2
    672520     22887.5
    672560     22888.4
    672600     22891.9
    672640     22892.7
    672680     22894.4
    672720     22895.2
    672760     22896.1
    672800     22898.6
    672840       22899
    672880     22901.1
    672920     22901.3
    672960     22901.6
    673000     22903.9
    673040       22905
    673080     22906.9
    673120       22909
    673160       22909
    673200     22910.9
    673240     22913.1
    673280     22914.7
    673320       22915
    673360     22915.8
    673400     22919.4
    673440     22920.2
    673480     22921.8
    673520     22922.6
    673560     22923.6
    673600     22926.1
    673640     22926.6
    673680     22928.6
    673720     22928.9
    673760     22929.1
    673800     22931.5
    673840     22932.5
    673880     22934.3
    673920     22936.5
    673960     22936.4
    674000     22938.3
    674040     22940.7
    674080     22942.2
    674120     22942.5
    674160     22943.2
    674200     22946.9
    674240     22947.7
    674280     22949.3
    674320       22950
    674360       22951
    674400     22953.5
    674440     22954.1
    674480     22956.1
    674520     22956.3
    674560     22956.6
    674600     22958.9
    674640     22959.9
    674680     22961.8
    674720     22963.9
    674760     22963.8
    674800     22965.7
    674840     22968.1
    674880     22969.6
    674920     22969.9
    674960     22970.6
    675000     22974.3
    675040     22975.2
    675080     22976.7
    675120     22977.5
    675160     22978.4
    675200     22980.8
    675240     22981.6
    675280     22983.6
    675320     22983.7
    675360       22984
    675400     22986.5
    675440     22987.3
    675480     22989.3
    675520     22991.4
    675560     22991.3
    675600     22993.2
    675640     22995.6
    675680       22997
    675720     22997.3
    675760     22998.1
    675800     23001.7
    675840     23002.7
    675880     23004.1
    675920     23004.9
    675960     23005.9
    676000     23008.2
    676040       23009
    676080       23011
    676120     23011.2
    676160     23011.4
    676200     23013.9
    676240     23014.8
    676280     23016.8
    676320     23018.9
    676360     23018.7
    676400     23020.6
    676440     23023.1
    676480     23024.5
    676520     23024.9
    676560     23025.6
    676600     23029.2
    676640     23030.1
    676680     23031.6
    676720     23032.4
    676760     23033.4
    676800     23035.7
    676840     23036.4
    676880     23038.4
    676920     23038.5
    676960     23038.9
    677000     23041.3
    677040     23042.2
    677080     23044.1
    677120     23046.4
    677160     23046.2
    677200     23048.1
    677240     23050.7
    677280     23052.1
    677320     23052.4
    677360     23053.1
    677400     23056.7
    677440     23057.7
    677480     23059.2
    677520     23060.1
    677560     23060.9
    677600     23063.3
    677640     23064.1
    677680     23066.2
    677720     23066.2
    677760     23066.5
    677800     23068.9
    677840     23069.9
    677880     23071.8
    677920       23074
    677960     23073.8
    678000     23075.8
    678040     23078.3
    678080     23079.7
    678120     23080.1
    678160     23080.7
    678200     23084.4
    678240     23085.3
    678280     23086.8
    678320     23087.7
    678360     23088.7
    678400       23091
    678440     23091.7
    678480     23093.7
    678520     23093.8
    678560     23094.1
    678600     23096.5
    678640     23097.5
    678680     23099.4
    678720     23101.6
    678760     23101.3
    678800     23103.3
    678840     23105.9
    678880     23107.2
    678920     23107.7
    678960     23108.2
    679000     23111.9
    679040     23112.9
    679080     23114.4
    679120     23115.3
    679160     23116.2
    679200     23118.6
    679240     23119.4
    679280     23121.3
    679320     23121.4
    679360     23121.7
    679400       23124
    679440       23125
    679480     23126.9
    679520     23129.2
    679560     23128.9
    679600     23130.8
    679640     23133.5
    679680     23134.8
    679720     23135.2
    679760     23135.7
    679800     23139.5
    679840     23140.5
    679880       23142
    679920       23143
    679960     23143.8
    680000     23146.2
    680040       23147
    680080     23148.8
    680120       23149
    680160     23149.3
    680200     23151.7
    680240     23152.6
    680280     23154.5
    680320     23156.8
    680360     23156.4
    680400     23158.4
    680440     23161.1
    680480     23162.4
    680520     23162.8
    680560     23163.3
    680600       23167
    680640       23168
    680680     23169.6
    680720     23170.6
    680760     23171.3
    680800     23173.7
    680840     23174.6
    680880     23176.4
    680920     23176.6
    680960     23176.9
    681000     23179.3
    681040     23180.3
    681080       23182
    681120     23184.4
    681160       23184
    681200     23185.9
    681240     23188.8
    681280     23189.9
    681320     23190.4
    681360     23190.9
    681400     23194.6
    681440     23195.7
    681480     23197.2
    681520     23198.2
    681560     23198.9
    681600     23201.2
    681640     23202.3
    681680     23204.1
    681720     23204.3
    681760     23204.5
    681800     23206.9
    681840     23207.9
    681880     23209.7
    681920     23212.1
    681960     23211.7
    682000     23213.7
    682040     23216.4
    682080     23217.6
    682120     23218.2
    682160     23218.6
    682200     23222.4
    682240     23223.4
    682280     23224.9
    682320     23225.9
    682360     23226.6
    682400     23228.9
    682440     23230.1
    682480     23231.9
    682520     23232.2
    682560     23232.3
    682600     23234.6
    682640     23235.7
    682680     23237.5
    682720     23239.9
    682760     23239.5
    682800     23241.4
    682840     23244.2
    682880     23245.4
    682920       23246
    682960     23246.4
    683000     23250.2
    683040     23251.1
    683080     23252.7
    683120     23253.7
    683160     23254.4
    683200     23256.8
    683240     23257.8
    683280     23259.6
    683320     23259.9
    683360     23259.9
    683400     23262.3
    683440     23263.5
    683480     23265.1
    683520     23267.6
    683560     23267.1
    683600     23269.1
    683640     23271.8
    683680     23273.1
    683720     23273.6
    683760     23274.1
    683800     23277.8
    683840     23278.8
    683880     23280.4
    683920     23281.2
    683960     23281.9
    684000     23284.4
    684040     23285.4
    684080     23287.2
    684120     23287.5
    684160     23287.4
    684200       23290
    684240       23291
    684280     23292.7
    684320     23295.2
    684360     23294.7
    684400     23296.7
    684440     23299.4
    684480     23300.7
    684520     23301.3
    684560     23301.7
    684600     23305.4
    684640     23306.4
    684680       23308
    684720     23308.8
    684760     23309.5
    684800       23312
    684840       23313
    684880     23314.8
    684920     23315.1
    684960     23315.1
    685000     23317.6
    685040     23318.6
    685080     23320.4
    685120     23322.8
    685160     23322.4
    685200     23324.3
    685240     23327.1
    685280     23328.3
    685320     23328.9
    685360     23329.4
    685400     23333.1
    685440     23334.1
    685480     23335.7
    685520     23336.4
    685560     23337.1
    685600     23339.6
    685640     23340.8
    685680     23342.3
    685720     23342.7
    685760     23342.7
    685800     23345.2
    685840     23346.3
    685880     23347.9
    685920     23350.5
    685960       23350
    686000     23351.8
    686040     23354.8
    686080       23356
    686120     23356.5
    686160       23357
    686200     23360.7
    686240     23361.7
    686280     23363.4
    686320     23364.2
    686360     23364.8
    686400     23367.3
    686440     23368.5
    686480       23370
    686520     23370.4
    686560     23370.3
    686600     23372.9
    686640     23373.9
    686680     23375.5
    686720     23378.1
    686760     23377.7
    686800     23379.5
    686840     23382.4
    686880     23383.6
    686920     23384.1
    686960     23384.7
    687000     23388.4
    687040     23389.4
    687080       23391
    687120     23391.8
    687160     23392.4
    687200     23394.9
    687240       23396
    687280     23397.6
    687320       23398
    687360       23398
    687400     23400.6
    687440     23401.6
    687480     23403.2
    687520     23405.7
    687560     23405.3
    687600     23407.1
    687640       23410
    687680     23411.2
    687720     23411.8
    687760     23412.3
    687800       23416
    687840       23417
    687880     23418.5
    687920     23419.4
    687960     23419.9
    688000     23422.4
    688040     23423.5
    688080       23425
    688120     23425.4
    688160     23425.4
    688200       23428
    688240     23429.1
    688280     23430.7
    688320     23433.2
    688360     23432.7
    688400     23434.5
    688440     23437.4
    688480     23438.5
    688520     23439.2
    688560     23439.7
    688600     23443.4
    688640     23444.5
    688680     23445.9
    688720     23446.8
    688760     23447.4
    688800     23449.8
    688840     23450.8
    688880     23452.4
    688920     23452.7
    688960     23452.7
    689000     23455.3
    689040     23456.4
    689080       23458
    689120     23460.5
    689160       23460
    689200     23461.9
    689240     23464.6
    689280     23465.8
    689320     23466.5
    689360       23467
    689400     23470.7
    689440     23471.8
    689480     23473.3
    689520     23474.1
    689560     23474.7
    689600     23477.1
    689640     23478.1
    689680     23479.7
    689720       23480
    689760       23480
    689800     23482.7
    689840     23483.6
    689880     23485.3
    689920     23487.8
    689960     23487.3
    690000     23489.1
    690040     23491.8
    690080       23493
    690120     23493.7
    690160     23494.2
    690200     23497.9
    690240       23499
    690280     23500.6
    690320     23501.3
    690360       23502
    690400     23504.4
    690440     23505.5
    690480     23507.1
    690520     23507.4
    690560     23507.3
    690600     23510.1
    690640       23511
    690680     23512.7
    690720     23515.2
    690760     23514.6
    690800     23516.4
    690840     23519.2
    690880     23520.4
    690920     23521.2
    690960     23521.5
    691000     23525.3
    691040     23526.4
    691080     23527.9
    691120     23528.6
    691160     23529.3
    691200     23531.8
    691240     23532.8
    691280     23534.5
    691320     23534.7
    691360     23534.6
    691400     23537.4
    691440     23538.3
    691480       23540
    691520     23542.4
    691560       23542
    691600     23543.7
    691640     23546.6
    691680     23547.7
    691720     23548.5
    691760     23548.7
    691800     23552.5
    691840     23553.7
    691880     23555.3
    691920     23555.9
    691960     23556.6
    692000     23559.1
    692040       23560
    692080     23561.7
    692120     23561.9
    692160     23561.8
    692200     23564.6
    692240     23565.5
    692280     23567.2
    692320     23569.6
    692360     23569.2
    692400       23571
    692440     23573.8
    692480     23574.9
    692520     23575.8
    692560       23576
    692600     23579.8
    692640       23581
    692680     23582.5
    692720     23583.1
    692760     23583.9
    692800     23586.3
    692840     23587.4
    692880     23589.1
    692920     23589.3
    692960     23589.2
    693000     23591.9
    693040     23592.9
    693080     23594.5
    693120     23597.1
    693160     23596.6
    693200     23598.3
    693240     23601.1
    693280     23602.3
    693320     23603.2
    693360     23603.4
    693400     23607.2
    693440     23608.3
    693480     23609.9
    693520     23610.5
    693560     23611.3
    693600     23613.7
    693640     23614.7
    693680     23616.4
    693720     23616.6
    693760     23616.6
    693800     23619.2
    693840     23620.3
    693880     23621.9
[truncated: 176,020 more chars]
