# Supplementary material for: Comment on 'Valid molecular dynamics simulations of human hemoglobin require a surprisingly large box size'
Source: eLife. 2019 Jun 20;8:e44718. doi: 10.7554/eLife.44718 (PMC6586461; doi:10.7554/eLife.44718)
Supplement: Figure 2—source data 1. — The zip archive contains a README file describing which source files correspond to the different panels. [file elife-44718-fig2-data1.zip › figure2/panel_B/150A/10/msd.xvg]

# This file was created Sat Mar  9 13:30:56 2019
# Created by:
#             :-) GROMACS - gmx msd, 2018.5-dev-20181129-d5972f7 (-:
# 
# Executable:   /usr/local/gromacs/2018/2018.4-impi2017-fftw337-gcc640-cuda91/bin/gmx
# Data prefix:  /usr/local/gromacs/2018/2018.4-impi2017-fftw337-gcc640-cuda91
# Working dir:  /home/vgapsys/project/hemoglobin/hemoglobin/Meuwly/150a-elife/eq10
# Command line:
#   gmx msd -s /netmount/energy/vgapsys/hemoglobin/hemoglobin/raw/150a-elife/topol.tpr -f /netmount/energy/vgapsys/hemoglobin/hemoglobin/raw/150a-elife/9/traj_comp.xtc -trestart 800 -n index.ndx -o msd.xvg
# gmx msd is part of G R O M A C S:
#
# Gromacs Runs On Most of All Computer Systems
#
@    title "Mean Square Displacement"
@    xaxis  label "Time (ps)"
@    yaxis  label "MSD (nm\S2\N)"
@TYPE xy
# MSD gathered over 1e+06 ps with 1251 restarts
# Diffusion constants fitted from time 100000 to 900000 ps
# D[Water_&_OW] = 5.6870 (+/- 0.1277) (1e-5 cm^2/s)
         0           0
        40     1.35371
        80     2.71702
       120     4.08264
       160     5.45021
       200      6.8186
       240     8.18703
       280     9.55318
       320     10.9211
       360      12.288
       400     13.6546
       440     15.0202
       480     16.3858
       520      17.751
       560     19.1145
       600     20.4749
       640     21.8353
       680     23.1944
       720     24.5546
       760     25.9124
       800     27.2718
       840     28.6355
       880     29.9979
       920     31.3574
       960     32.7144
      1000     34.0731
      1040     35.4332
      1080     36.7915
      1120     38.1529
      1160     39.5129
      1200     40.8725
      1240     42.2333
      1280     43.5919
      1320     44.9536
      1360     46.3121
      1400     47.6688
      1440     49.0251
      1480      50.378
      1520     51.7362
      1560     53.0904
      1600     54.4452
      1640      55.805
      1680     57.1626
      1720     58.5176
      1760     59.8706
      1800     61.2255
      1840     62.5837
      1880     63.9378
      1920     65.2957
      1960     66.6524
      2000     68.0078
      2040     69.3674
      2080     70.7228
      2120     72.0839
      2160     73.4413
      2200     74.7946
      2240     76.1516
      2280     77.5018
      2320     78.8595
      2360     80.2113
      2400     81.5658
      2440     82.9279
      2480     84.2828
      2520     85.6345
      2560     86.9858
      2600     88.3356
      2640     89.6924
      2680     91.0436
      2720     92.3992
      2760      93.754
      2800     95.1101
      2840     96.4717
      2880     97.8259
      2920     99.1884
      2960     100.546
      3000     101.901
      3040      103.26
      3080     104.607
      3120     105.963
      3160     107.311
      3200     108.662
      3240     110.022
      3280     111.377
      3320     112.728
      3360      114.08
      3400     115.429
      3440     116.784
      3480     118.133
      3520     119.488
      3560     120.841
      3600     122.196
      3640     123.558
      3680     124.911
      3720     126.273
      3760     127.632
      3800     128.986
      3840     130.347
      3880     131.692
      3920     133.048
      3960     134.395
      4000     135.743
      4040     137.101
      4080     138.453
      4120     139.805
      4160     141.158
      4200     142.505
      4240     143.861
      4280     145.211
      4320     146.567
      4360     147.922
      4400     149.276
      4440     150.641
      4480     151.995
      4520     153.358
      4560     154.718
      4600     156.072
      4640     157.433
      4680     158.779
      4720     160.136
      4760     161.482
      4800     162.828
      4840     164.184
      4880     165.535
      4920     166.886
      4960     168.239
      5000     169.583
      5040     170.938
      5080     172.286
      5120     173.642
      5160     174.995
      5200     176.346
      5240     177.713
      5280     179.067
      5320     180.432
      5360     181.792
      5400     183.147
      5440     184.511
      5480     185.856
      5520     187.214
      5560     188.558
      5600     189.903
      5640     191.258
      5680     192.607
      5720     193.955
      5760     195.308
      5800     196.651
      5840     198.008
      5880     199.356
      5920      200.71
      5960     202.063
      6000     203.413
      6040     204.781
      6080     206.133
      6120     207.496
      6160     208.854
      6200     210.207
      6240     211.572
      6280     212.917
      6320     214.275
      6360      215.62
      6400     216.964
      6440     218.318
      6480     219.663
      6520     221.012
      6560     222.363
      6600     223.704
      6640     225.062
      6680      226.41
      6720     227.763
      6760     229.116
      6800     230.464
      6840     231.831
      6880     233.182
      6920     234.545
      6960     235.908
      7000     237.261
      7040     238.628
      7080     239.972
      7120     241.328
      7160     242.673
      7200     244.017
      7240     245.374
      7280     246.719
      7320     248.067
      7360     249.417
      7400     250.758
      7440     252.113
      7480     253.457
      7520     254.809
      7560     256.164
      7600     257.511
      7640      258.88
      7680     260.233
      7720     261.597
      7760     262.961
      7800      264.31
      7840     265.679
      7880      267.02
      7920     268.377
      7960     269.724
      8000      271.07
      8040     272.427
      8080     273.771
      8120     275.118
      8160     276.466
      8200     277.803
      8240     279.156
      8280     280.499
      8320     281.849
      8360     283.203
      8400      284.55
      8440     285.922
      8480     287.275
      8520      288.64
      8560     290.005
      8600     291.353
      8640     292.723
      8680     294.064
      8720     295.422
      8760     296.769
      8800     298.116
      8840     299.475
      8880      300.82
      8920     302.169
      8960     303.517
      9000     304.852
      9040     306.205
      9080     307.547
      9120     308.897
      9160     310.249
      9200     311.593
      9240     312.967
      9280     314.319
      9320     315.683
      9360     317.048
      9400     318.395
      9440     319.766
      9480     321.108
      9520     322.468
      9560     323.815
      9600     325.164
      9640     326.524
      9680     327.873
      9720     329.223
      9760     330.572
      9800     331.909
      9840     333.264
      9880      334.61
      9920     335.963
      9960     337.316
     10000      338.66
     10040     340.034
     10080     341.386
     10120      342.75
     10160     344.115
     10200     345.462
     10240     346.834
     10280     348.172
     10320     349.532
     10360     350.878
     10400     352.223
     10440     353.586
     10480     354.932
     10520     356.283
     10560     357.634
     10600     358.973
     10640      360.33
     10680     361.676
     10720      363.03
     10760     364.385
     10800     365.727
     10840     367.105
     10880     368.457
     10920     369.823
     10960      371.19
     11000     372.538
     11040     373.914
     11080     375.252
     11120     376.614
     11160      377.96
     11200     379.304
     11240     380.669
     11280     382.014
     11320     383.366
     11360     384.718
     11400     386.054
     11440      387.41
     11480     388.753
     11520     390.107
     11560     391.462
     11600     392.801
     11640     394.179
     11680     395.532
     11720     396.901
     11760     398.269
     11800     399.619
     11840     400.995
     11880     402.331
     11920     403.696
     11960     405.043
     12000     406.386
     12040     407.749
     12080     409.092
     12120     410.444
     12160     411.797
     12200     413.133
     12240     414.488
     12280     415.832
     12320     417.184
     12360     418.535
     12400     419.871
     12440      421.25
     12480     422.605
     12520     423.977
     12560     425.347
     12600     426.695
     12640      428.07
     12680     429.407
     12720      430.77
     12760     432.116
     12800     433.458
     12840     434.821
     12880     436.162
     12920     437.513
     12960     438.866
     13000     440.203
     13040     441.559
     13080     442.902
     13120     444.254
     13160     445.601
     13200     446.933
     13240     448.311
     13280     449.664
     13320     451.035
     13360     452.405
     13400     453.751
     13440     455.126
     13480      456.46
     13520     457.825
     13560     459.171
     13600     460.512
     13640     461.876
     13680     463.216
     13720     464.568
     13760     465.918
     13800     467.253
     13840     468.609
     13880     469.949
     13920     471.298
     13960     472.645
     14000     473.977
     14040     475.357
     14080      476.71
     14120     478.081
     14160     479.449
     14200     480.793
     14240     482.168
     14280     483.498
     14320     484.862
     14360     486.206
     14400     487.544
     14440      488.91
     14480     490.248
     14520     491.598
     14560      492.95
     14600     494.283
     14640     495.638
     14680     496.975
     14720     498.324
     14760     499.667
     14800     500.996
     14840     502.377
     14880     503.725
     14920     505.093
     14960      506.46
     15000     507.803
     15040     509.179
     15080     510.509
     15120     511.874
     15160     513.217
     15200     514.553
     15240      515.92
     15280     517.257
     15320      518.61
     15360     519.962
     15400     521.298
     15440     522.653
     15480     523.991
     15520     525.339
     15560     526.684
     15600     528.011
     15640     529.392
     15680     530.741
     15720     532.107
     15760     533.473
     15800     534.814
     15840     536.189
     15880     537.519
     15920     538.883
     15960     540.223
     16000     541.558
     16040      542.92
     16080      544.26
     16120     545.613
     16160     546.969
     16200     548.305
     16240      549.66
     16280     551.001
     16320      552.35
     16360     553.695
     16400     555.024
     16440     556.404
     16480     557.752
     16520      559.12
     16560     560.487
     16600     561.824
     16640       563.2
     16680     564.524
     16720     565.888
     16760     567.227
     16800      568.56
     16840     569.919
     16880     571.257
     16920     572.612
     16960     573.968
     17000     575.305
     17040     576.662
     17080     578.002
     17120     579.348
     17160     580.691
     17200     582.018
     17240     583.401
     17280     584.748
     17320     586.116
     17360     587.483
     17400     588.819
     17440     590.194
     17480     591.515
     17520     592.878
     17560     594.216
     17600     595.551
     17640      596.92
     17680     598.261
     17720     599.616
     17760     600.974
     17800      602.31
     17840     603.668
     17880     605.008
     17920     606.356
     17960       607.7
     18000     609.027
     18040     610.412
     18080     611.761
     18120     613.133
     18160       614.5
     18200     615.833
     18240     617.206
     18280     618.527
     18320     619.891
     18360      621.23
     18400     622.564
     18440     623.932
     18480     625.271
     18520     626.624
     18560     627.982
     18600     629.321
     18640     630.681
     18680     632.022
     18720     633.372
     18760     634.716
     18800     636.041
     18840     637.429
     18880     638.778
     18920      640.15
     18960     641.518
     19000     642.849
     19040     644.221
     19080     645.539
     19120     646.905
     19160     648.242
     19200     649.576
     19240     650.944
     19280     652.284
     19320     653.638
     19360     654.999
     19400     656.336
     19440     657.699
     19480     659.039
     19520     660.388
     19560      661.73
     19600     663.052
     19640     664.439
     19680     665.787
     19720      667.16
     19760     668.528
     19800     669.856
     19840      671.23
     19880      672.55
     19920     673.921
     19960      675.26
     20000     676.596
     20040     677.963
     20080     679.304
     20120     680.656
     20160     682.017
     20200     683.355
     20240     684.717
     20280     686.057
     20320     687.405
     20360     688.745
     20400     690.064
     20440     691.452
     20480     692.801
     20520     694.177
     20560     695.546
     20600     696.875
     20640     698.252
     20680     699.573
     20720     700.946
     20760     702.286
     20800     703.621
     20840     704.991
     20880     706.333
     20920     707.687
     20960     709.049
     21000     710.389
     21040     711.753
     21080     713.096
     21120      714.44
     21160     715.779
     21200     717.097
     21240     718.486
     21280     719.835
     21320     721.212
     21360      722.58
     21400     723.909
     21440     725.288
     21480     726.606
     21520     727.981
     21560      729.32
     21600     730.655
     21640     732.021
     21680     733.362
     21720     734.716
     21760     736.078
     21800     737.417
     21840     738.782
     21880     740.122
     21920     741.467
     21960     742.807
     22000     744.123
     22040     745.515
     22080     746.861
     22120      748.24
     22160     749.608
     22200     750.935
     22240     752.312
     22280      753.63
     22320     755.005
     22360     756.339
     22400     757.672
     22440     759.039
     22480     760.379
     22520     761.729
     22560     763.089
     22600      764.43
     22640     765.794
     22680     767.138
     22720     768.479
     22760     769.818
     22800     771.138
     22840     772.531
     22880     773.879
     22920     775.258
     22960     776.628
     23000     777.954
     23040     779.333
     23080     780.647
     23120     782.022
     23160     783.354
     23200     784.683
     23240     786.052
     23280      787.39
     23320     788.744
     23360     790.107
     23400     791.446
     23440     792.811
     23480     794.152
     23520     795.495
     23560     796.834
     23600     798.155
     23640     799.549
     23680     800.896
     23720     802.274
     23760     803.644
     23800      804.97
     23840     806.352
     23880     807.665
     23920     809.037
     23960     810.368
     24000     811.697
     24040     813.063
     24080     814.403
     24120     815.759
     24160     817.121
     24200     818.461
     24240     819.826
     24280     821.168
     24320     822.511
     24360     823.851
     24400     825.169
     24440     826.567
     24480      827.91
     24520     829.287
     24560      830.66
     24600     831.985
     24640     833.369
     24680      834.68
     24720     836.054
     24760     837.383
     24800     838.713
     24840     840.084
     24880     841.427
     24920     842.781
     24960     844.146
     25000     845.486
     25040     846.853
     25080       848.2
     25120     849.546
     25160     850.891
     25200     852.212
     25240     853.608
     25280     854.953
     25320     856.329
     25360     857.705
     25400     859.029
     25440     860.413
     25480     861.722
     25520     863.094
     25560     864.421
     25600     865.751
     25640      867.12
     25680     868.462
     25720     869.817
     25760     871.183
     25800     872.523
     25840     873.894
     25880     875.241
     25920     876.588
     25960     877.933
     26000     879.255
     26040     880.649
     26080     881.991
     26120     883.369
     26160     884.745
     26200     886.069
     26240     887.455
     26280     888.763
     26320     890.136
     26360     891.461
     26400     892.787
     26440     894.149
     26480     895.488
     26520     896.842
     26560     898.208
     26600     899.547
     26640     900.918
     26680     902.264
     26720     903.608
     26760     904.951
     26800      906.27
     26840     907.664
     26880     909.008
     26920     910.386
     26960     911.763
     27000     913.084
     27040     914.473
     27080     915.779
     27120     917.152
     27160     918.477
     27200       919.8
     27240     921.163
     27280     922.505
     27320     923.856
     27360     925.224
     27400     926.562
     27440     927.934
     27480     929.278
     27520     930.624
     27560     931.967
     27600     933.285
     27640     934.682
     27680     936.022
     27720     937.398
     27760     938.774
     27800     940.091
     27840      941.48
     27880     942.784
     27920     944.154
     27960     945.481
     28000     946.805
     28040     948.178
     28080     949.518
     28120     950.872
     28160     952.243
     28200     953.579
     28240     954.954
     28280     956.298
     28320     957.644
     28360     958.988
     28400     960.305
     28440     961.705
     28480     963.047
     28520     964.425
     28560     965.799
     28600     967.112
     28640     968.502
     28680     969.803
     28720     971.176
     28760     972.504
     28800     973.824
     28840     975.204
     28880     976.544
     28920     977.895
     28960     979.264
     29000     980.601
     29040     981.979
     29080     983.322
     29120     984.672
     29160     986.014
     29200     987.331
     29240     988.733
     29280     990.079
     29320     991.456
     29360      992.83
     29400     994.141
     29440      995.53
     29480     996.831
     29520     998.205
     29560     999.529
     29600     1000.85
     29640     1002.22
     29680     1003.56
     29720     1004.91
     29760     1006.29
     29800     1007.62
     29840        1009
     29880     1010.34
     29920     1011.69
     29960     1013.03
     30000     1014.35
     30040     1015.75
     30080      1017.1
     30120     1018.48
     30160     1019.85
     30200     1021.17
     30240     1022.56
     30280     1023.85
     30320     1025.23
     30360     1026.55
     30400     1027.86
     30440     1029.24
     30480     1030.57
     30520     1031.93
     30560      1033.3
     30600     1034.63
     30640     1036.01
     30680     1037.35
     30720     1038.69
     30760     1040.03
     30800     1041.35
     30840     1042.76
     30880     1044.11
     30920     1045.48
     30960     1046.86
     31000     1048.17
     31040     1049.56
     31080     1050.86
     31120     1052.23
     31160     1053.55
     31200     1054.87
     31240     1056.23
     31280     1057.57
     31320     1058.92
     31360      1060.3
     31400     1061.63
     31440     1063.01
     31480     1064.35
     31520     1065.69
     31560     1067.03
     31600     1068.35
     31640     1069.76
     31680     1071.11
     31720     1072.48
     31760     1073.86
     31800     1075.17
     31840     1076.57
     31880     1077.86
     31920     1079.23
     31960     1080.55
     32000     1081.86
     32040     1083.24
     32080     1084.57
     32120     1085.92
     32160      1087.3
     32200     1088.63
     32240     1090.01
     32280     1091.35
     32320     1092.69
     32360     1094.03
     32400     1095.35
     32440     1096.76
     32480      1098.1
     32520     1099.48
     32560     1100.86
     32600     1102.17
     32640     1103.56
     32680     1104.85
     32720     1106.22
     32760     1107.54
     32800     1108.85
     32840     1110.22
     32880     1111.56
     32920     1112.91
     32960     1114.29
     33000     1115.62
     33040        1117
     33080     1118.34
     33120     1119.68
     33160     1121.02
     33200     1122.33
     33240     1123.75
     33280      1125.1
     33320     1126.47
     33360     1127.85
     33400     1129.16
     33440     1130.56
     33480     1131.85
     33520     1133.22
     33560     1134.54
     33600     1135.85
     33640     1137.21
     33680     1138.55
     33720     1139.91
     33760     1141.28
     33800     1142.61
     33840     1143.99
     33880     1145.33
     33920     1146.67
     33960     1148.02
     34000     1149.33
     34040     1150.74
     34080     1152.09
     34120     1153.47
     34160     1154.85
     34200     1156.16
     34240     1157.55
     34280     1158.84
     34320     1160.21
     34360     1161.53
     34400     1162.84
     34440     1164.21
     34480     1165.54
     34520     1166.89
     34560     1168.27
     34600      1169.6
     34640     1170.98
     34680     1172.32
     34720     1173.67
     34760     1175.01
     34800     1176.32
     34840     1177.74
     34880     1179.09
     34920     1180.46
     34960     1181.84
     35000     1183.15
     35040     1184.55
     35080     1185.83
     35120      1187.2
     35160     1188.52
     35200     1189.82
     35240     1191.19
     35280     1192.53
     35320     1193.88
     35360     1195.25
     35400     1196.58
     35440     1197.96
     35480     1199.31
     35520     1200.65
     35560     1201.99
     35600      1203.3
     35640     1204.72
     35680     1206.06
     35720     1207.44
     35760     1208.82
     35800     1210.13
     35840     1211.53
     35880     1212.81
     35920     1214.18
     35960      1215.5
     36000     1216.81
     36040     1218.16
     36080      1219.5
     36120     1220.85
     36160     1222.23
     36200     1223.55
     36240     1224.94
     36280     1226.28
     36320     1227.62
     36360     1228.96
     36400     1230.27
     36440     1231.69
     36480     1233.04
     36520     1234.42
     36560      1235.8
     36600     1237.11
     36640     1238.51
     36680     1239.79
     36720     1241.16
     36760     1242.47
     36800     1243.78
     36840     1245.13
     36880     1246.47
     36920     1247.82
     36960      1249.2
     37000     1250.52
     37040     1251.91
     37080     1253.26
     37120     1254.59
     37160     1255.93
     37200     1257.24
     37240     1258.67
     37280     1260.01
     37320     1261.39
     37360     1262.78
     37400     1264.08
     37440     1265.48
     37480     1266.76
     37520     1268.13
     37560     1269.45
     37600     1270.75
     37640      1272.1
     37680     1273.44
     37720     1274.79
     37760     1276.17
     37800      1277.5
     37840     1278.89
     37880     1280.23
     37920     1281.56
     37960      1282.9
     38000     1284.21
     38040     1285.63
     38080     1286.98
     38120     1288.36
     38160     1289.75
     38200     1291.05
     38240     1292.45
     38280     1293.73
     38320      1295.1
     38360     1296.42
     38400     1297.72
     38440     1299.08
     38480     1300.42
     38520     1301.77
     38560     1303.15
     38600     1304.48
     38640     1305.87
     38680     1307.21
     38720     1308.54
     38760     1309.88
     38800     1311.19
     38840     1312.61
     38880     1313.96
     38920     1315.34
     38960     1316.73
     39000     1318.04
     39040     1319.44
     39080     1320.71
     39120     1322.09
     39160      1323.4
     39200     1324.71
     39240     1326.07
     39280     1327.41
     39320     1328.76
     39360     1330.14
     39400     1331.46
     39440     1332.85
     39480     1334.19
     39520     1335.53
     39560     1336.87
     39600     1338.17
     39640      1339.6
     39680     1340.95
     39720     1342.34
     39760     1343.72
     39800     1345.02
     39840     1346.43
     39880      1347.7
     39920     1349.08
     39960      1350.4
     40000      1351.7
     40040     1353.07
     40080     1354.41
     40120     1355.76
     40160     1357.14
     40200     1358.46
     40240     1359.85
     40280      1361.2
     40320     1362.53
     40360     1363.87
     40400     1365.18
     40440      1366.6
     40480     1367.95
     40520     1369.34
     40560     1370.72
     40600     1372.03
     40640     1373.43
     40680      1374.7
     40720     1376.07
     40760     1377.39
     40800      1378.7
     40840     1380.07
     40880     1381.41
     40920     1382.76
     40960     1384.14
     41000     1385.46
     41040     1386.85
     41080      1388.2
     41120     1389.53
     41160     1390.88
     41200     1392.18
     41240     1393.61
     41280     1394.96
     41320     1396.34
     41360     1397.72
     41400     1399.02
     41440     1400.43
     41480      1401.7
     41520     1403.07
     41560     1404.39
     41600      1405.7
     41640     1407.07
     41680     1408.42
     41720     1409.77
     41760     1411.15
     41800     1412.47
     41840     1413.87
     41880     1415.21
     41920     1416.54
     41960     1417.88
     42000     1419.19
     42040     1420.62
     42080     1421.96
     42120     1423.35
     42160     1424.72
     42200     1426.02
     42240     1427.42
     42280     1428.69
     42320     1430.07
     42360     1431.39
     42400      1432.7
     42440     1434.07
     42480     1435.41
     42520     1436.76
     42560     1438.15
     42600     1439.46
     42640     1440.86
     42680      1442.2
     42720     1443.54
     42760     1444.88
     42800     1446.19
     42840     1447.61
     42880     1448.95
     42920     1450.34
     42960     1451.72
     43000     1453.02
     43040     1454.42
     43080     1455.69
     43120     1457.07
     43160     1458.39
     43200      1459.7
     43240     1461.07
     43280     1462.41
     43320     1463.76
     43360     1465.15
     43400     1466.47
     43440     1467.87
     43480     1469.22
     43520     1470.55
     43560      1471.9
     43600      1473.2
     43640     1474.63
     43680     1475.97
     43720     1477.35
     43760     1478.73
     43800     1480.03
     43840     1481.44
     43880      1482.7
     43920     1484.08
     43960      1485.4
     44000      1486.7
     44040     1488.07
     44080     1489.41
     44120     1490.76
     44160     1492.15
     44200     1493.46
     44240     1494.87
     44280     1496.21
     44320     1497.55
     44360     1498.89
     44400      1500.2
     44440     1501.63
     44480     1502.97
     44520     1504.35
     44560     1505.73
     44600     1507.03
     44640     1508.44
     44680      1509.7
     44720     1511.08
     44760      1512.4
     44800      1513.7
     44840     1515.07
     44880     1516.41
     44920     1517.75
     44960     1519.14
     45000     1520.45
     45040     1521.86
     45080     1523.21
     45120     1524.54
     45160     1525.88
     45200     1527.19
     45240     1528.62
     45280     1529.96
     45320     1531.34
     45360     1532.72
     45400     1534.02
     45440     1535.43
     45480     1536.69
     45520     1538.07
     45560     1539.38
     45600     1540.68
     45640     1542.06
     45680      1543.4
     45720     1544.74
     45760     1546.13
     45800     1547.44
     45840     1548.85
     45880      1550.2
     45920     1551.54
     45960     1552.88
     46000     1554.19
     46040     1555.62
     46080     1556.96
     46120     1558.34
     46160     1559.73
     46200     1561.03
     46240     1562.44
     46280      1563.7
     46320     1565.08
     46360     1566.39
     46400     1567.69
     46440     1569.07
     46480     1570.42
     46520     1571.76
     46560     1573.15
     46600     1574.46
     46640     1575.86
     46680     1577.21
     46720     1578.55
     46760     1579.89
     46800     1581.19
     46840     1582.63
     46880     1583.97
     46920     1585.35
     46960     1586.74
     47000     1588.04
     47040     1589.45
     47080     1590.71
     47120     1592.09
     47160     1593.41
     47200     1594.71
     47240     1596.08
     47280     1597.42
     47320     1598.76
     47360     1600.15
     47400     1601.46
     47440     1602.87
     47480     1604.21
     47520     1605.55
     47560     1606.89
     47600      1608.2
     47640     1609.63
     47680     1610.97
     47720     1612.36
     47760     1613.75
     47800     1615.05
     47840     1616.46
     47880     1617.72
     47920     1619.11
     47960     1620.42
     48000     1621.72
     48040     1623.09
     48080     1624.43
     48120     1625.77
     48160     1627.15
     48200     1628.46
     48240     1629.87
     48280     1631.22
     48320     1632.55
     48360     1633.89
     48400     1635.19
     48440     1636.62
     48480     1637.96
     48520     1639.35
     48560     1640.73
     48600     1642.03
     48640     1643.45
     48680     1644.71
     48720      1646.1
     48760     1647.41
     48800     1648.71
     48840     1650.09
     48880     1651.43
     48920     1652.77
     48960     1654.15
     49000     1655.46
     49040     1656.86
     49080     1658.22
     49120     1659.55
     49160     1660.89
     49200     1662.19
     49240     1663.62
     49280     1664.96
     49320     1666.34
     49360     1667.74
     49400     1669.03
     49440     1670.45
     49480     1671.71
     49520      1673.1
     49560     1674.41
     49600     1675.71
     49640      1677.1
     49680     1678.43
     49720     1679.77
     49760     1681.15
     49800     1682.45
     49840     1683.86
     49880     1685.21
     49920     1686.55
     49960     1687.89
     50000     1689.19
     50040     1690.62
     50080     1691.96
     50120     1693.34
     50160     1694.74
     50200     1696.03
     50240     1697.45
     50280     1698.71
     50320      1700.1
     50360     1701.41
     50400     1702.71
     50440      1704.1
     50480     1705.44
     50520     1706.78
     50560     1708.15
     50600     1709.46
     50640     1710.87
     50680     1712.22
     50720     1713.55
     50760      1714.9
     50800      1716.2
     50840     1717.63
     50880     1718.97
     50920     1720.36
     50960     1721.76
     51000     1723.05
     51040     1724.47
     51080     1725.72
     51120     1727.12
     51160     1728.43
     51200     1729.73
     51240     1731.13
     51280     1732.46
     51320     1733.81
     51360     1735.18
     51400     1736.49
     51440      1737.9
     51480     1739.25
     51520     1740.58
     51560     1741.92
     51600     1743.22
     51640     1744.66
     51680        1746
     51720     1747.39
     51760     1748.79
     51800     1750.08
     51840      1751.5
     51880     1752.75
     51920     1754.15
     51960     1755.46
     52000     1756.75
     52040     1758.16
     52080     1759.49
     52120     1760.83
     52160     1762.21
     52200     1763.51
     52240     1764.92
     52280     1766.27
     52320      1767.6
     52360     1768.95
     52400     1770.24
     52440     1771.69
     52480     1773.03
     52520     1774.42
     52560     1775.82
     52600     1777.11
     52640     1778.53
     52680     1779.78
     52720     1781.17
     52760     1782.48
     52800     1783.77
     52840     1785.18
     52880     1786.51
     52920     1787.85
     52960     1789.22
     53000     1790.51
     53040     1791.92
     53080     1793.27
     53120      1794.6
     53160     1795.95
     53200     1797.24
     53240     1798.68
     53280     1800.02
     53320     1801.41
     53360     1802.81
     53400      1804.1
     53440     1805.52
     53480     1806.77
     53520     1808.16
     53560     1809.47
     53600     1810.76
     53640     1812.17
     53680      1813.5
     53720     1814.83
     53760     1816.21
     53800      1817.5
     53840     1818.91
     53880     1820.27
     53920      1821.6
     53960     1822.95
     54000     1824.23
     54040     1825.68
     54080     1827.02
     54120     1828.41
     54160      1829.8
     54200     1831.09
     54240     1832.51
     54280     1833.76
     54320     1835.16
     54360     1836.46
     54400     1837.75
     54440     1839.16
     54480     1840.49
     54520     1841.82
     54560      1843.2
     54600      1844.5
     54640     1845.91
     54680     1847.27
     54720     1848.61
     54760     1849.96
     54800     1851.24
     54840     1852.69
     54880     1854.03
     54920     1855.41
     54960     1856.82
     55000     1858.11
     55040     1859.53
     55080     1860.78
     55120     1862.17
     55160     1863.47
     55200     1864.76
     55240     1866.18
     55280      1867.5
     55320     1868.83
     55360     1870.21
     55400      1871.5
     55440     1872.91
     55480     1874.27
     55520     1875.61
     55560     1876.96
     55600     1878.25
     55640      1879.7
     55680     1881.04
     55720     1882.42
     55760     1883.83
     55800     1885.12
     55840     1886.54
     55880     1887.78
     55920     1889.18
     55960     1890.47
     56000     1891.77
     56040     1893.18
     56080      1894.5
     56120     1895.83
     56160      1897.2
     56200     1898.49
     56240      1899.9
     56280     1901.26
     56320      1902.6
     56360     1903.94
     56400     1905.23
     56440     1906.68
     56480     1908.02
     56520      1909.4
     56560     1910.81
     56600      1912.1
     56640     1913.54
     56680     1914.77
     56720     1916.17
     56760     1917.46
     56800     1918.75
     56840     1920.17
     56880     1921.49
     56920     1922.82
     56960      1924.2
     57000     1925.49
     57040     1926.91
     57080     1928.27
     57120      1929.6
     57160     1930.95
     57200     1932.24
     57240      1933.7
     57280     1935.04
     57320     1936.42
     57360     1937.83
     57400     1939.12
     57440     1940.55
     57480     1941.78
     57520     1943.18
     57560     1944.47
     57600     1945.76
     57640     1947.18
     57680      1948.5
     57720     1949.84
     57760     1951.21
     57800      1952.5
     57840     1953.91
     57880     1955.27
     57920      1956.6
     57960     1957.94
     58000     1959.23
     58040     1960.69
     58080     1962.03
     58120     1963.42
     58160     1964.83
     58200     1966.12
     58240     1967.55
     58280     1968.78
     58320     1970.18
     58360     1971.47
     58400     1972.76
     58440     1974.18
     58480      1975.5
     58520     1976.83
     58560     1978.21
     58600     1979.49
     58640      1980.9
     58680     1982.26
     58720     1983.59
     58760     1984.94
     58800     1986.22
     58840     1987.69
     58880     1989.02
     58920     1990.41
     58960     1991.82
     59000     1993.11
     59040     1994.54
     59080     1995.77
     59120     1997.17
     59160     1998.47
     59200     1999.75
     59240     2001.18
     59280      2002.5
     59320     2003.83
     59360      2005.2
     59400     2006.49
     59440      2007.9
     59480     2009.26
     59520     2010.59
     59560     2011.93
     59600     2013.21
     59640     2014.68
     59680     2016.02
     59720      2017.4
     59760     2018.81
     59800     2020.09
     59840     2021.53
     59880     2022.76
     59920     2024.15
     59960     2025.45
     60000     2026.73
     60040     2028.16
     60080     2029.48
     60120     2030.82
     60160     2032.19
     60200     2033.47
     60240     2034.88
     60280     2036.24
     60320     2037.57
     60360     2038.92
     60400     2040.19
     60440     2041.66
     60480        2043
     60520     2044.37
     60560     2045.78
     60600     2047.06
     60640      2048.5
     60680     2049.72
     60720     2051.12
     60760     2052.41
     60800     2053.69
     60840     2055.12
     60880     2056.44
     60920     2057.77
     60960     2059.14
     61000     2060.42
     61040     2061.83
     61080     2063.19
     61120     2064.51
     61160     2065.87
     61200     2067.14
     61240     2068.61
     61280     2069.95
     61320     2071.33
     61360     2072.74
     61400     2074.01
     61440     2075.45
     61480     2076.67
     61520     2078.06
     61560     2079.36
     61600     2080.65
     61640     2082.07
     61680      2083.4
     61720     2084.73
     61760      2086.1
     61800     2087.38
     61840     2088.79
     61880     2090.15
     61920     2091.47
     61960     2092.82
     62000      2094.1
     62040     2095.57
     62080     2096.91
     62120     2098.29
     62160      2099.7
     62200     2100.97
     62240     2102.41
     62280     2103.63
     62320     2105.03
     62360     2106.32
     62400     2107.61
     62440     2109.04
     62480     2110.36
     62520     2111.69
     62560     2113.06
     62600     2114.34
     62640     2115.75
     62680     2117.12
     62720     2118.44
     62760     2119.79
     62800     2121.07
     62840     2122.54
     62880     2123.87
     62920     2125.24
     62960     2126.66
     63000     2127.93
     63040     2129.37
     63080     2130.59
     63120     2131.98
     63160     2133.28
     63200     2134.58
     63240        2136
     63280     2137.32
     63320     2138.65
     63360     2140.02
     63400      2141.3
     63440     2142.71
     63480     2144.07
     63520     2145.39
     63560     2146.75
     63600     2148.02
     63640     2149.49
     63680     2150.83
     63720      2152.2
     63760     2153.61
     63800     2154.88
     63840     2156.32
     63880     2157.54
     63920     2158.93
     63960     2160.23
     64000     2161.52
     64040     2162.94
     64080     2164.27
     64120     2165.59
     64160     2166.97
     64200     2168.25
     64240     2169.66
     64280     2171.02
     64320     2172.34
     64360      2173.7
     64400     2174.98
     64440     2176.44
     64480     2177.78
     64520     2179.15
     64560     2180.56
     64600     2181.83
     64640     2183.27
     64680     2184.49
     64720     2185.88
     64760     2187.18
     64800     2188.47
     64840     2189.89
     64880     2191.21
     64920     2192.54
     64960     2193.91
     65000     2195.19
     65040      2196.6
     65080     2197.97
     65120     2199.29
     65160     2200.65
     65200     2201.92
     65240      2203.4
     65280     2204.73
     65320     2206.09
     65360     2207.51
     65400     2208.77
     65440     2210.22
     65480     2211.43
     65520     2212.83
     65560     2214.12
     65600     2215.42
     65640     2216.84
     65680     2218.16
     65720     2219.49
     65760     2220.86
     65800     2222.14
     65840     2223.55
     65880     2224.91
     65920     2226.24
     65960      2227.6
     66000     2228.87
     66040     2230.35
     66080     2231.68
     66120     2233.04
     66160     2234.46
     66200     2235.72
     66240     2237.18
     66280     2238.38
     66320     2239.78
     66360     2241.07
     66400     2242.37
     66440     2243.79
     66480     2245.11
     66520     2246.44
     66560     2247.82
     66600     2249.09
     66640      2250.5
     66680     2251.87
     66720     2253.19
     66760     2254.55
     66800     2255.83
     66840      2257.3
     66880     2258.63
     66920        2260
     66960     2261.41
     67000     2262.68
     67040     2264.13
     67080     2265.34
     67120     2266.74
     67160     2268.03
     67200     2269.32
     67240     2270.75
     67280     2272.07
     67320      2273.4
     67360     2274.78
     67400     2276.05
     67440     2277.47
     67480     2278.83
     67520     2280.16
     67560     2281.52
     67600     2282.79
     67640     2284.28
     67680      2285.6
     67720     2286.96
     67760     2288.38
     67800     2289.64
     67840      2291.1
     67880      2292.3
     67920      2293.7
     67960     2294.99
     68000     2296.28
     68040      2297.7
     68080     2299.02
     68120     2300.35
     68160     2301.72
     68200     2302.99
     68240     2304.41
     68280     2305.78
     68320      2307.1
     68360     2308.47
     68400     2309.74
     68440     2311.23
     68480     2312.55
     68520     2313.91
     68560     2315.32
     68600     2316.58
     68640     2318.04
     68680     2319.24
     68720     2320.64
     68760     2321.93
     68800     2323.22
     68840     2324.64
     68880     2325.96
     68920     2327.29
     68960     2328.66
     69000     2329.93
     69040     2331.35
     69080     2332.71
     69120     2334.03
     69160      2335.4
     69200     2336.67
     69240     2338.16
     69280     2339.48
     69320     2340.84
     69360     2342.25
     69400     2343.51
     69440     2344.97
     69480     2346.16
     69520     2347.57
     69560     2348.86
     69600     2350.14
     69640     2351.57
     69680      2352.9
     69720     2354.23
     69760     2355.61
     69800     2356.88
     69840      2358.3
     69880     2359.67
     69920     2360.99
     69960     2362.35
     70000     2363.62
     70040      2365.1
     70080     2366.43
     70120     2367.79
     70160      2369.2
     70200     2370.45
     70240     2371.92
     70280     2373.11
     70320     2374.51
     70360      2375.8
     70400     2377.09
     70440     2378.52
     70480     2379.85
     70520     2381.18
     70560     2382.55
     70600     2383.83
     70640     2385.25
     70680     2386.61
     70720     2387.93
     70760      2389.3
     70800     2390.57
     70840     2392.05
     70880     2393.37
     70920     2394.74
     70960     2396.14
     71000      2397.4
     71040     2398.85
     71080     2400.04
     71120     2401.45
     71160     2402.73
     71200     2404.02
     71240     2405.46
     71280     2406.79
     71320     2408.12
     71360     2409.49
     71400     2410.76
     71440     2412.18
     71480     2413.54
     71520     2414.86
     71560     2416.23
     71600      2417.5
     71640     2418.98
     71680      2420.3
     71720     2421.66
     71760     2423.07
     71800     2424.32
     71840     2425.78
     71880     2426.96
     71920     2428.36
     71960     2429.65
     72000     2430.93
     72040     2432.36
     72080     2433.69
     72120     2435.02
     72160     2436.39
     72200     2437.66
     72240     2439.08
     72280     2440.44
     72320     2441.76
     72360     2443.12
     72400     2444.39
     72440     2445.88
     72480      2447.2
     72520     2448.57
     72560     2449.97
     72600     2451.22
     72640     2452.68
     72680     2453.87
     72720     2455.27
     72760     2456.56
     72800     2457.84
     72840     2459.27
     72880     2460.59
     72920     2461.93
     72960      2463.3
     73000     2464.57
     73040     2465.98
     73080     2467.34
     73120     2468.66
     73160     2470.03
     73200      2471.3
     73240     2472.78
     73280      2474.1
     73320     2475.47
     73360     2476.88
     73400     2478.12
     73440     2479.58
     73480     2480.77
     73520     2482.18
     73560     2483.47
     73600     2484.74
     73640     2486.17
     73680      2487.5
     73720     2488.84
     73760     2490.21
     73800     2491.48
     73840     2492.89
     73880     2494.26
     73920     2495.58
     73960     2496.95
     74000     2498.21
     74040      2499.7
     74080     2501.01
     74120     2502.38
     74160     2503.79
     74200     2505.03
     74240     2506.49
     74280     2507.69
     74320     2509.09
     74360     2510.38
     74400     2511.65
     74440     2513.08
     74480     2514.41
     74520     2515.74
     74560     2517.12
     74600     2518.39
     74640     2519.81
     74680     2521.18
     74720     2522.49
     74760     2523.87
     74800     2525.13
     74840     2526.62
     74880     2527.93
     74920     2529.31
     74960     2530.73
     75000     2531.96
     75040     2533.42
     75080     2534.61
     75120     2536.02
     75160     2537.31
     75200     2538.58
     75240        2540
     75280     2541.32
     75320     2542.66
     75360     2544.03
     75400      2545.3
     75440     2546.72
     75480     2548.09
     75520      2549.4
     75560     2550.78
     75600     2552.04
     75640     2553.53
     75680     2554.84
     75720     2556.22
     75760     2557.63
     75800     2558.87
     75840     2560.34
     75880     2561.53
     75920     2562.93
     75960     2564.22
     76000     2565.49
     76040     2566.91
     76080     2568.23
     76120     2569.57
     76160     2570.94
     76200     2572.21
     76240     2573.63
     76280     2574.99
     76320     2576.31
     76360     2577.69
     76400     2578.95
     76440     2580.44
     76480     2581.75
     76520     2583.13
     76560     2584.54
     76600     2585.77
     76640     2587.24
     76680     2588.43
     76720     2589.83
     76760     2591.12
     76800     2592.38
     76840     2593.81
     76880     2595.13
     76920     2596.46
     76960     2597.83
     77000      2599.1
     77040     2600.53
     77080     2601.89
     77120      2603.2
     77160     2604.58
     77200     2605.84
     77240     2607.34
     77280     2608.64
     77320     2610.02
     77360     2611.43
     77400     2612.66
     77440     2614.13
     77480     2615.32
     77520     2616.73
     77560     2618.01
     77600     2619.28
     77640     2620.71
     77680     2622.03
     77720     2623.36
     77760     2624.72
     77800        2626
     77840     2627.42
     77880     2628.77
     77920     2630.09
     77960     2631.47
     78000     2632.72
     78040     2634.22
     78080     2635.53
     78120     2636.91
     78160     2638.32
     78200     2639.55
     78240     2641.02
     78280     2642.21
     78320     2643.62
     78360     2644.91
     78400     2646.17
     78440      2647.6
     78480     2648.92
     78520     2650.25
     78560     2651.61
     78600     2652.88
     78640      2654.3
     78680     2655.66
     78720     2656.97
     78760     2658.35
     78800     2659.62
     78840     2661.11
     78880     2662.42
     78920     2663.81
     78960     2665.22
     79000     2666.45
     79040     2667.92
     79080     2669.12
     79120     2670.53
     79160     2671.81
     79200     2673.08
     79240     2674.51
     79280     2675.82
     79320     2677.15
     79360     2678.52
     79400     2679.78
     79440     2681.21
     79480     2682.57
     79520     2683.88
     79560     2685.27
     79600     2686.53
     79640     2688.03
     79680     2689.35
     79720     2690.73
     79760     2692.14
     79800     2693.37
     79840     2694.84
     79880     2696.04
     79920     2697.45
     79960     2698.74
     80000     2700.01
     80040     2701.42
     80080     2702.75
     80120     2704.07
     80160     2705.44
     80200     2706.71
     80240     2708.14
     80280      2709.5
     80320     2710.81
     80360      2712.2
     80400     2713.46
     80440     2714.96
     80480     2716.28
     80520     2717.66
     80560     2719.08
     80600      2720.3
     80640     2721.77
     80680     2722.96
     80720     2724.37
     80760     2725.66
     80800     2726.92
     80840     2728.34
     80880     2729.67
     80920     2730.99
     80960     2732.36
     81000     2733.63
     81040     2735.06
     81080     2736.42
     81120     2737.73
     81160     2739.12
     81200     2740.37
     81240     2741.87
     81280     2743.19
     81320     2744.57
     81360     2745.99
     81400     2747.22
     81440     2748.69
     81480     2749.87
     81520     2751.29
     81560     2752.57
     81600     2753.82
     81640     2755.23
     81680     2756.56
     81720     2757.88
     81760     2759.25
     81800     2760.52
     81840     2761.95
     81880      2763.3
     81920     2764.62
     81960     2766.01
     82000     2767.26
     82040     2768.77
     82080     2770.09
     82120     2771.47
     82160      2772.9
     82200     2774.11
     82240     2775.58
     82280     2776.77
     82320     2778.18
     82360     2779.46
     82400     2780.71
     82440     2782.12
     82480     2783.45
     82520     2784.77
     82560     2786.13
     82600      2787.4
     82640     2788.83
     82680      2790.2
     82720      2791.5
     82760      2792.9
     82800     2794.15
     82840     2795.65
     82880     2796.97
     82920     2798.36
     82960     2799.78
     83000        2801
     83040     2802.47
     83080     2803.66
     83120     2805.07
     83160     2806.35
     83200      2807.6
     83240     2809.01
     83280     2810.32
     83320     2811.65
     83360     2813.02
     83400     2814.28
     83440     2815.71
     83480     2817.07
     83520     2818.38
     83560     2819.78
     83600     2821.03
     83640     2822.54
     83680     2823.86
     83720     2825.24
     83760     2826.67
     83800     2827.89
     83840     2829.35
     83880     2830.53
     83920     2831.94
     83960     2833.22
     84000     2834.48
     84040     2835.88
     84080      2837.2
     84120     2838.52
     84160     2839.89
     84200     2841.15
     84240     2842.59
     84280     2843.95
     84320     2845.25
     84360     2846.65
     84400      2847.9
     84440     2849.41
     84480     2850.73
     84520     2852.11
     84560     2853.53
     84600     2854.76
     84640     2856.22
     84680      2857.4
     84720     2858.81
     84760     2860.08
     84800     2861.34
     84840     2862.74
     84880     2864.06
     84920     2865.38
     84960     2866.75
     85000     2868.02
     85040     2869.44
     85080      2870.8
     85120     2872.11
     85160     2873.51
     85200     2874.76
     85240     2876.27
     85280     2877.59
     85320     2878.97
     85360     2880.39
     85400     2881.61
     85440     2883.08
     85480     2884.26
     85520     2885.68
     85560     2886.95
     85600     2888.21
     85640     2889.61
     85680     2890.92
     85720     2892.24
     85760      2893.6
     85800     2894.87
     85840      2896.3
     85880     2897.66
     85920     2898.96
     85960     2900.36
     86000     2901.61
     86040     2903.13
     86080     2904.44
     86120     2905.82
     86160     2907.25
     86200     2908.48
     86240     2909.95
     86280     2911.13
     86320     2912.55
     86360     2913.82
     86400     2915.07
     86440     2916.48
     86480     2917.79
     86520      2919.1
     86560     2920.47
     86600     2921.73
     86640     2923.16
     86680     2924.52
     86720     2925.82
     86760     2927.22
     86800     2928.46
     86840     2929.98
     86880      2931.3
     86920     2932.69
     86960     2934.12
     87000     2935.34
     87040     2936.81
     87080     2937.99
     87120     2939.41
     87160     2940.68
     87200     2941.94
     87240     2943.36
     87280     2944.66
     87320     2945.99
     87360     2947.35
     87400     2948.62
     87440     2950.04
     87480      2951.4
     87520      2952.7
     87560     2954.09
     87600     2955.34
     87640     2956.85
     87680     2958.16
     87720     2959.55
     87760     2960.98
     87800      2962.2
     87840     2963.67
     87880     2964.86
     87920     2966.28
     87960     2967.55
     88000     2968.81
     88040     2970.23
     88080     2971.54
     88120     2972.85
     88160     2974.22
     88200     2975.48
     88240      2976.9
     88280     2978.26
     88320     2979.55
     88360     2980.95
     88400      2982.2
     88440     2983.71
     88480     2985.02
     88520     2986.42
     88560     2987.84
     88600     2989.06
     88640     2990.53
     88680     2991.71
     88720     2993.13
     88760      2994.4
     88800     2995.65
     88840     2997.08
     88880     2998.38
     88920      2999.7
     88960     3001.07
     89000     3002.32
     89040     3003.74
     89080      3005.1
     89120     3006.39
     89160     3007.78
     89200     3009.03
     89240     3010.54
     89280     3011.86
     89320     3013.26
     89360     3014.68
     89400     3015.89
     89440     3017.38
     89480     3018.55
     89520     3019.97
     89560     3021.24
     89600      3022.5
     89640     3023.91
     89680     3025.22
     89720     3026.53
     89760      3027.9
     89800     3029.16
     89840     3030.58
     89880     3031.94
     89920     3033.22
     89960     3034.62
     90000     3035.86
     90040     3037.38
     90080     3038.69
     90120     3040.09
     90160     3041.51
     90200     3042.73
     90240     3044.21
     90280     3045.38
     90320     3046.81
     90360     3048.07
     90400     3049.33
     90440     3050.75
     90480     3052.05
     90520     3053.37
     90560     3054.75
     90600     3056.01
     90640     3057.43
     90680     3058.79
     90720     3060.08
     90760     3061.48
     90800     3062.72
     90840     3064.25
     90880     3065.56
     90920     3066.95
     90960     3068.38
     91000      3069.6
     91040     3071.08
     91080     3072.25
     91120     3073.68
     91160     3074.95
     91200      3076.2
     91240     3077.62
     91280     3078.91
     91320     3080.23
     91360     3081.61
     91400     3082.87
     91440     3084.29
     91480     3085.66
     91520     3086.95
     91560     3088.35
     91600     3089.58
     91640     3091.11
     91680     3092.43
     91720     3093.82
     91760     3095.25
     91800     3096.47
     91840     3097.95
     91880     3099.12
     91920     3100.55
     91960     3101.81
     92000     3103.07
     92040     3104.48
     92080     3105.78
     92120     3107.09
     92160     3108.47
     92200     3109.72
     92240     3111.14
     92280     3112.51
     92320      3113.8
     92360      3115.2
     92400     3116.44
     92440     3117.96
     92480     3119.28
     92520     3120.67
     92560      3122.1
     92600     3123.31
     92640      3124.8
     92680     3125.97
     92720      3127.4
     92760     3128.66
     92800     3129.92
     92840     3131.33
     92880     3132.63
     92920     3133.93
     92960     3135.32
     93000     3136.57
     93040        3138
     93080     3139.36
     93120     3140.65
     93160     3142.05
     93200     3143.28
     93240      3144.8
     93280     3146.12
     93320     3147.51
     93360     3148.93
     93400     3150.15
     93440     3151.63
     93480     3152.79
     93520     3154.23
     93560     3155.49
     93600     3156.74
     93640     3158.15
     93680     3159.45
     93720     3160.76
     93760     3162.16
     93800      3163.4
     93840     3164.83
     93880     3166.19
     93920     3167.48
     93960     3168.88
     94000     3170.11
     94040     3171.63
     94080     3172.95
     94120     3174.34
     94160     3175.77
     94200     3176.98
     94240     3178.46
     94280     3179.62
     94320     3181.06
     94360     3182.32
     94400     3183.58
     94440     3184.99
     94480     3186.28
     94520     3187.59
     94560     3188.98
     94600     3190.23
     94640     3191.66
     94680     3193.02
     94720     3194.32
     94760     3195.72
     94800     3196.95
     94840     3198.48
     94880      3199.8
     94920     3201.19
     94960     3202.63
     95000     3203.84
     95040     3205.32
     95080     3206.48
     95120     3207.92
     95160     3209.19
     95200     3210.44
     95240     3211.85
     95280     3213.15
     95320     3214.46
     95360     3215.85
     95400      3217.1
     95440     3218.53
     95480     3219.89
     95520     3221.18
     95560     3222.59
     95600     3223.82
     95640     3225.34
     95680     3226.67
     95720     3228.06
     95760      3229.5
     95800     3230.71
     95840      3232.2
     95880     3233.35
     95920      3234.8
     95960     3236.06
     96000     3237.32
     96040     3238.72
     96080     3240.02
     96120     3241.32
     96160     3242.72
     96200     3243.96
     96240      3245.4
     96280     3246.75
     96320     3248.05
     96360     3249.46
     96400     3250.69
     96440     3252.22
     96480     3253.54
     96520     3254.93
     96560     3256.37
     96600     3257.58
     96640     3259.07
     96680     3260.22
     96720     3261.67
     96760     3262.93
     96800     3264.19
     96840      3265.6
     96880      3266.9
     96920      3268.2
     96960     3269.61
     97000     3270.84
     97040     3272.28
     97080     3273.63
     97120     3274.93
     97160     3276.34
     97200     3277.55
     97240     3279.08
     97280      3280.4
     97320      3281.8
     97360     3283.23
     97400     3284.45
     97440     3285.94
     97480     3287.09
     97520     3288.54
     97560     3289.81
     97600     3291.07
     97640     3292.48
     97680     3293.78
     97720     3295.09
     97760     3296.49
     97800     3297.74
     97840     3299.16
     97880     3300.52
     97920     3301.81
     97960     3303.23
     98000     3304.44
     98040     3305.97
     98080     3307.28
     98120     3308.68
     98160     3310.12
     98200     3311.33
     98240     3312.83
     98280     3313.97
     98320     3315.42
     98360     3316.68
     98400     3317.94
     98440     3319.36
     98480     3320.65
     98520     3321.95
     98560     3323.35
     98600     3324.59
     98640     3326.02
     98680     3327.37
     98720     3328.66
     98760     3330.08
     98800      3331.3
     98840     3332.83
     98880     3334.14
     98920     3335.53
     98960     3336.97
     99000     3338.18
     99040     3339.67
     99080     3340.83
     99120     3342.28
     99160     3343.54
     99200      3344.8
     99240     3346.22
     99280     3347.51
     99320     3348.81
     99360     3350.21
     99400     3351.45
     99440     3352.87
     99480     3354.23
     99520     3355.52
     99560     3356.94
     99600     3358.15
     99640     3359.69
     99680        3361
     99720     3362.39
     99760     3363.83
     99800     3365.04
     99840     3366.52
     99880     3367.68
     99920     3369.13
     99960      3370.4
    100000     3371.66
    100040     3373.08
    100080     3374.38
    100120     3375.68
    100160     3377.08
    100200     3378.32
    100240     3379.74
    100280      3381.1
    100320     3382.39
    100360      3383.8
    100400     3385.02
    100440     3386.55
    100480     3387.87
    100520     3389.26
    100560     3390.69
    100600      3391.9
    100640     3393.39
    100680     3394.53
    100720     3395.99
    100760     3397.25
    100800     3398.52
    100840     3399.94
    100880     3401.24
    100920     3402.54
    100960     3403.93
    101000     3405.17
    101040     3406.59
    101080     3407.95
    101120     3409.24
    101160     3410.65
    101200     3411.87
    101240      3413.4
    101280     3414.71
    101320      3416.1
    101360     3417.54
    101400     3418.75
    101440     3420.23
    101480     3421.37
    101520     3422.83
    101560      3424.1
    101600     3425.36
    101640     3426.77
    101680     3428.07
    101720     3429.37
    101760     3430.77
    101800        3432
    101840     3433.43
    101880      3434.8
    101920     3436.08
    101960     3437.49
    102000      3438.7
    102040     3440.24
    102080     3441.54
    102120     3442.94
    102160     3444.38
    102200     3445.59
    102240     3447.08
    102280     3448.23
    102320     3449.69
    102360     3450.95
    102400     3452.22
    102440     3453.61
    102480     3454.91
    102520     3456.21
    102560     3457.61
    102600     3458.85
    102640     3460.28
    102680     3461.64
    102720     3462.93
    102760     3464.34
    102800     3465.55
    102840     3467.08
    102880     3468.39
    102920     3469.79
    102960     3471.23
    103000     3472.45
    103040     3473.94
    103080     3475.09
    103120     3476.55
    103160     3477.81
    103200     3479.07
    103240     3480.49
    103280     3481.78
    103320     3483.08
    103360     3484.48
    103400     3485.72
    103440     3487.16
    103480     3488.52
    103520     3489.79
    103560     3491.21
    103600     3492.42
    103640     3493.95
    103680     3495.26
    103720     3496.65
    103760      3498.1
    103800     3499.32
    103840     3500.81
    103880     3501.97
    103920     3503.43
    103960     3504.69
    104000     3505.94
    104040     3507.37
    104080     3508.67
    104120     3509.96
    104160     3511.37
    104200      3512.6
    104240     3514.03
    104280      3515.4
    104320     3516.68
    104360      3518.1
    104400     3519.31
    104440     3520.85
    104480     3522.16
    104520     3523.55
    104560     3524.99
    104600     3526.21
    104640     3527.71
    104680     3528.86
    104720     3530.32
    104760     3531.58
    104800     3532.83
    104840     3534.25
    104880     3535.54
    104920     3536.84
    104960     3538.25
    105000     3539.47
    105040     3540.92
    105080     3542.28
    105120     3543.57
    105160     3544.99
    105200      3546.2
    105240     3547.73
    105280     3549.05
    105320     3550.44
    105360     3551.89
    105400      3553.1
    105440     3554.59
    105480     3555.75
    105520     3557.21
    105560     3558.47
    105600     3559.72
    105640     3561.15
    105680     3562.44
    105720     3563.73
    105760     3565.14
    105800     3566.36
    105840     3567.81
    105880     3569.17
    105920     3570.46
    105960     3571.88
    106000     3573.09
    106040     3574.63
    106080     3575.94
    106120     3577.34
    106160     3578.79
    106200        3580
    106240     3581.49
    106280     3582.64
    106320     3584.11
    106360     3585.36
    106400     3586.61
    106440     3588.05
    106480     3589.34
    106520     3590.63
    106560     3592.03
    106600     3593.27
    106640     3594.71
    106680     3596.07
    106720     3597.35
    106760     3598.77
    106800     3599.98
    106840     3601.52
    106880     3602.83
    106920     3604.22
    106960     3605.68
    107000     3606.89
    107040     3608.38
    107080     3609.53
    107120     3610.99
    107160     3612.25
    107200      3613.5
    107240     3614.93
    107280     3616.22
    107320     3617.51
    107360     3618.92
    107400     3620.14
    107440     3621.58
    107480     3622.94
    107520     3624.23
    107560     3625.65
    107600     3626.87
    107640     3628.41
    107680     3629.71
    107720     3631.11
    107760     3632.56
    107800     3633.77
    107840     3635.27
    107880     3636.42
    107920     3637.88
    107960     3639.15
    108000     3640.39
    108040     3641.82
    108080     3643.11
    108120     3644.39
    108160     3645.79
    108200     3647.02
    108240     3648.46
    108280     3649.81
    108320      3651.1
    108360     3652.52
    108400     3653.74
    108440     3655.27
    108480     3656.59
    108520     3657.98
    108560     3659.43
    108600     3660.64
    108640     3662.15
    108680     3663.29
    108720     3664.75
    108760     3666.01
    108800     3667.25
    108840     3668.69
    108880     3669.98
    108920     3671.25
    108960     3672.66
    109000     3673.88
    109040     3675.33
    109080     3676.69
    109120     3677.97
    109160      3679.4
    109200     3680.61
    109240     3682.16
    109280     3683.47
    109320     3684.86
    109360     3686.31
    109400     3687.52
    109440     3689.03
    109480     3690.17
    109520     3691.63
    109560     3692.89
    109600     3694.13
    109640     3695.56
    109680     3696.84
    109720     3698.12
    109760     3699.53
    109800     3700.76
    109840     3702.21
    109880     3703.56
    109920     3704.85
    109960     3706.28
    110000     3707.49
    110040     3709.04
    110080     3710.35
    110120     3711.74
    110160      3713.2
    110200      3714.4
    110240     3715.92
    110280     3717.06
    110320     3718.52
    110360     3719.78
    110400     3721.02
    110440     3722.45
    110480     3723.73
    110520     3725.01
    110560     3726.42
    110600     3727.65
    110640      3729.1
    110680     3730.46
    110720     3731.74
    110760     3733.17
    110800     3734.39
    110840     3735.93
    110880     3737.24
    110920     3738.64
    110960     3740.09
    111000      3741.3
    111040      3742.8
    111080     3743.94
    111120     3745.42
    111160     3746.67
    111200     3747.91
    111240     3749.34
    111280     3750.63
    111320     3751.91
    111360     3753.31
    111400     3754.53
    111440     3755.99
    111480     3757.35
    111520     3758.63
    111560     3760.07
    111600     3761.28
    111640     3762.83
    111680     3764.14
    111720     3765.53
    111760     3766.99
    111800     3768.19
    111840     3769.69
    111880     3770.84
    111920     3772.31
    111960     3773.55
    112000     3774.79
    112040     3776.24
    112080     3777.53
    112120     3778.81
    112160     3780.22
    112200     3781.44
    112240      3782.9
    112280     3784.26
    112320     3785.53
    112360     3786.98
    112400     3788.18
    112440     3789.74
    112480     3791.04
    112520     3792.43
    112560     3793.89
    112600     3795.09
    112640      3796.6
    112680     3797.73
    112720      3799.2
    112760     3800.44
    112800     3801.68
    112840     3803.13
    112880     3804.42
    112920     3805.71
    112960     3807.12
    113000     3808.34
    113040      3809.8
    113080     3811.16
    113120     3812.44
    113160     3813.87
    113200     3815.09
    113240     3816.63
    113280     3817.94
    113320     3819.33
    113360     3820.79
    113400     3821.98
    113440     3823.49
    113480     3824.62
    113520      3826.1
    113560     3827.34
    113600     3828.58
    113640     3830.03
    113680     3831.32
    113720     3832.61
    113760     3834.02
    113800     3835.24
    113840      3836.7
    113880     3838.07
    113920     3839.35
    113960     3840.78
    114000     3841.99
    114040     3843.54
    114080     3844.84
    114120     3846.24
    114160      3847.7
    114200     3848.89
    114240     3850.39
    114280     3851.52
    114320     3853.01
    114360     3854.25
    114400     3855.49
    114440     3856.94
    114480     3858.22
    114520     3859.52
    114560     3860.92
    114600     3862.15
    114640     3863.61
    114680     3864.97
    114720     3866.25
    114760     3867.69
    114800      3868.9
    114840     3870.44
    114880     3871.74
    114920     3873.15
    114960     3874.61
    115000     3875.79
    115040      3877.3
    115080     3878.44
    115120     3879.92
    115160     3881.16
    115200      3882.4
    115240     3883.85
    115280     3885.13
    115320     3886.43
    115360     3887.83
    115400     3889.06
    115440     3890.51
    115480     3891.88
    115520     3893.17
    115560      3894.6
    115600     3895.82
    115640     3897.36
    115680     3898.67
    115720     3900.06
    115760     3901.53
    115800     3902.72
    115840     3904.24
    115880     3905.36
    115920     3906.85
    115960     3908.09
    116000     3909.33
    116040     3910.78
    116080     3912.06
    116120     3913.35
    116160     3914.76
    116200     3915.99
    116240     3917.45
    116280     3918.82
    116320     3920.09
    116360     3921.54
    116400     3922.75
    116440      3924.3
    116480      3925.6
    116520        3927
    116560     3928.47
    116600     3929.66
    116640     3931.17
    116680      3932.3
    116720     3933.79
    116760     3935.03
    116800     3936.28
    116840      3937.7
    116880     3938.99
    116920     3940.29
    116960     3941.69
    117000     3942.93
    117040     3944.39
    117080     3945.76
    117120     3947.03
    117160     3948.47
    117200      3949.7
    117240     3951.24
    117280     3952.54
    117320     3953.94
    117360      3955.4
    117400     3956.59
    117440     3958.11
    117480     3959.23
    117520     3960.72
    117560     3961.96
    117600     3963.21
    117640     3964.63
    117680      3965.9
    117720      3967.2
    117760      3968.6
    117800     3969.84
    117840     3971.31
    117880     3972.67
    117920     3973.94
    117960     3975.38
    118000      3976.6
    118040     3978.15
    118080     3979.46
    118120     3980.86
    118160     3982.32
    118200     3983.51
    118240     3985.03
    118280     3986.16
    118320     3987.64
    118360     3988.88
    118400     3990.13
    118440     3991.55
    118480     3992.83
    118520     3994.13
    118560     3995.53
    118600     3996.76
    118640     3998.23
    118680     3999.59
    118720     4000.86
    118760     4002.31
    118800     4003.53
    118840     4005.08
    118880     4006.39
    118920     4007.79
    118960     4009.25
    119000     4010.45
    119040     4011.98
    119080     4013.09
    119120     4014.59
    119160     4015.82
    119200     4017.07
    119240     4018.49
    119280     4019.77
    119320     4021.07
    119360     4022.47
    119400      4023.7
    119440     4025.18
    119480     4026.54
    119520     4027.81
    119560     4029.25
    119600     4030.48
    119640     4032.04
    119680     4033.35
    119720     4034.74
    119760     4036.21
    119800     4037.41
    119840     4038.94
    119880     4040.06
    119920     4041.56
    119960     4042.78
    120000     4044.03
    120040     4045.44
    120080     4046.73
    120120     4048.02
    120160     4049.42
    120200     4050.66
    120240     4052.13
    120280     4053.49
    120320     4054.77
    120360      4056.2
    120400     4057.43
    120440        4059
    120480      4060.3
    120520     4061.69
    120560     4063.17
    120600     4064.36
    120640      4065.9
    120680     4067.01
    120720     4068.52
    120760     4069.75
    120800     4070.99
    120840     4072.41
    120880     4073.69
    120920        4075
    120960      4076.4
    121000     4077.63
    121040     4079.11
    121080     4080.46
    121120     4081.74
    121160     4083.18
    121200     4084.41
    121240     4085.96
    121280     4087.27
    121320     4088.67
    121360     4090.14
    121400     4091.33
    121440     4092.87
    121480     4093.99
    121520     4095.49
    121560     4096.71
    121600     4097.96
    121640     4099.39
    121680     4100.67
    121720     4101.97
    121760     4103.38
    121800     4104.61
    121840     4106.09
    121880     4107.45
    121920     4108.73
    121960     4110.17
    122000     4111.41
    122040     4112.95
    122080     4114.26
    122120     4115.66
    122160     4117.13
    122200     4118.33
    122240     4119.87
    122280     4120.99
    122320      4122.5
    122360     4123.72
    122400     4124.96
    122440     4126.39
    122480     4127.67
    122520     4128.98
    122560     4130.38
    122600     4131.61
    122640     4133.09
    122680     4134.46
    122720     4135.73
    122760     4137.17
    122800     4138.41
    122840     4139.96
    122880     4141.27
    122920     4142.67
    122960     4144.14
    123000     4145.33
    123040     4146.87
    123080     4147.99
    123120     4149.49
    123160     4150.71
    123200     4151.96
    123240     4153.38
    123280     4154.66
    123320     4155.98
    123360     4157.37
    123400     4158.61
    123440      4160.1
    123480     4161.46
    123520     4162.74
    123560     4164.18
    123600     4165.41
    123640     4166.97
    123680     4168.26
    123720     4169.67
    123760     4171.15
    123800     4172.33
    123840     4173.87
    123880        4175
    123920      4176.5
    123960     4177.71
    124000     4178.96
    124040     4180.37
    124080     4181.66
    124120     4182.97
    124160     4184.38
    124200     4185.61
    124240      4187.1
    124280     4188.46
    124320     4189.74
    124360     4191.17
    124400     4192.41
    124440     4193.97
    124480     4195.26
    124520     4196.67
    124560     4198.16
    124600     4199.34
    124640     4200.88
    124680     4202.01
    124720      4203.5
    124760     4204.73
    124800     4205.98
    124840     4207.39
    124880     4208.68
    124920     4209.98
    124960     4211.38
    125000     4212.62
    125040      4214.1
    125080     4215.46
    125120     4216.74
    125160     4218.18
    125200     4219.42
    125240     4220.99
    125280     4222.28
    125320     4223.69
    125360     4225.18
    125400     4226.36
    125440      4227.9
    125480     4229.03
    125520     4230.52
    125560     4231.75
    125600     4232.99
    125640     4234.39
    125680     4235.68
    125720     4236.98
    125760     4238.38
    125800     4239.61
    125840      4241.1
    125880     4242.45
    125920     4243.73
    125960     4245.17
    126000     4246.41
    126040     4247.99
    126080     4249.29
    126120     4250.69
    126160     4252.19
    126200     4253.37
    126240     4254.91
    126280     4256.03
    126320     4257.53
    126360     4258.75
    126400     4259.99
    126440     4261.39
    126480     4262.68
    126520     4263.98
    126560     4265.38
    126600     4266.62
    126640      4268.1
    126680     4269.45
    126720     4270.72
    126760     4272.16
    126800     4273.41
    126840     4274.98
    126880     4276.27
    126920     4277.68
    126960     4279.17
    127000     4280.36
    127040     4281.89
    127080     4283.01
    127120     4284.52
    127160     4285.74
    127200     4286.97
    127240     4288.38
    127280     4289.66
    127320     4290.97
    127360     4292.35
    127400     4293.59
    127440     4295.07
    127480     4296.42
    127520     4297.69
    127560     4299.13
    127600     4300.39
    127640     4301.96
    127680     4303.26
    127720     4304.66
    127760     4306.16
    127800     4307.34
    127840     4308.88
    127880        4310
    127920      4311.5
    127960     4312.72
    128000     4313.96
    128040     4315.36
    128080     4316.63
    128120     4317.95
    128160     4319.33
    128200     4320.58
    128240     4322.06
    128280     4323.41
    128320     4324.68
    128360     4326.12
    128400     4327.38
    128440     4328.95
    128480     4330.25
    128520     4331.66
    128560     4333.16
    128600     4334.33
    128640     4335.88
    128680        4337
    128720      4338.5
    128760     4339.72
    128800     4340.96
    128840     4342.35
    128880     4343.62
    128920     4344.94
    128960     4346.33
    129000     4347.57
    129040     4349.05
    129080      4350.4
    129120     4351.67
    129160     4353.12
    129200     4354.37
    129240     4355.95
    129280     4357.25
    129320     4358.65
    129360     4360.16
    129400     4361.33
    129440     4362.88
    129480        4364
    129520     4365.51
    129560     4366.72
    129600     4367.96
    129640     4369.35
    129680     4370.61
    129720     4371.94
    129760     4373.32
    129800     4374.57
    129840     4376.05
    129880      4377.4
    129920     4378.67
    129960     4380.11
    130000     4381.36
    130040     4382.93
    130080     4384.23
    130120     4385.64
    130160     4387.15
    130200     4388.31
    130240     4389.87
    130280     4390.98
    130320      4392.5
    130360      4393.7
    130400     4394.95
    130440     4396.32
    130480     4397.59
    130520     4398.92
    130560     4400.31
    130600     4401.55
    130640     4403.03
    130680     4404.39
    130720     4405.66
    130760      4407.1
    130800     4408.34
    130840     4409.92
    130880     4411.23
    130920     4412.65
    130960     4414.14
    131000     4415.31
    131040     4416.87
    131080     4417.98
    131120     4419.49
    131160      4420.7
    131200     4421.95
    131240     4423.33
    131280     4424.59
    131320     4425.93
    131360     4427.31
    131400     4428.56
    131440     4430.04
    131480      4431.4
    131520     4432.67
    131560     4434.11
    131600     4435.35
    131640     4436.93
    131680     4438.25
    131720     4439.65
    131760     4441.15
    131800     4442.32
    131840     4443.88
    131880     4444.99
    131920     4446.51
    131960     4447.72
    132000     4448.95
    132040     4450.33
    132080     4451.59
    132120     4452.92
    132160      4454.3
    132200     4455.56
    132240     4457.03
    132280     4458.39
    132320     4459.67
    132360      4461.1
    132400     4462.35
    132440     4463.93
    132480     4465.24
    132520     4466.65
    132560     4468.15
    132600     4469.31
    132640     4470.88
    132680     4471.97
    132720      4473.5
    132760     4474.69
    132800     4475.94
    132840     4477.32
    132880     4478.58
    132920     4479.92
    132960     4481.31
    133000     4482.56
    133040     4484.03
    133080     4485.39
    133120     4486.67
    133160      4488.1
    133200     4489.35
    133240     4490.92
    133280     4492.24
    133320     4493.64
    133360     4495.15
    133400      4496.3
    133440     4497.87
    133480     4498.96
    133520     4500.49
    133560     4501.69
    133600     4502.94
    133640      4504.3
    133680     4505.57
    133720     4506.91
    133760     4508.29
    133800     4509.54
    133840     4511.02
    133880     4512.39
    133920     4513.66
    133960      4515.1
    134000     4516.35
    134040     4517.92
    134080     4519.24
    134120     4520.65
    134160     4522.15
    134200      4523.3
    134240     4524.86
    134280     4525.97
    134320     4527.49
    134360     4528.69
    134400     4529.94
    134440     4531.31
    134480     4532.58
    134520     4533.92
    134560      4535.3
    134600     4536.55
    134640     4538.03
    134680      4539.4
    134720     4540.66
    134760      4542.1
    134800     4543.35
    134840     4544.93
    134880     4546.25
    134920     4547.66
    134960     4549.15
    135000     4550.31
    135040     4551.87
    135080     4552.97
    135120      4554.5
    135160     4555.69
    135200     4556.95
    135240      4558.3
    135280     4559.58
    135320     4560.92
    135360     4562.29
    135400     4563.55
    135440     4565.01
    135480     4566.39
    135520     4567.66
    135560     4569.09
    135600     4570.34
    135640     4571.91
    135680     4573.24
    135720     4574.64
    135760     4576.14
    135800      4577.3
    135840     4578.86
    135880     4579.97
    135920     4581.49
    135960     4582.69
    136000     4583.95
    136040      4585.3
    136080     4586.58
    136120     4587.92
    136160     4589.28
    136200     4590.54
    136240     4592.02
    136280     4593.39
    136320     4594.65
    136360     4596.08
    136400     4597.33
    136440      4598.9
    136480     4600.23
    136520     4601.63
    136560     4603.13
    136600      4604.3
    136640     4605.85
    136680     4606.96
    136720     4608.49
    136760     4609.69
    136800     4610.95
    136840     4612.32
    136880     4613.59
    136920     4614.94
    136960     4616.31
    137000     4617.56
    137040     4619.04
    137080     4620.42
    137120     4621.67
    137160      4623.1
    137200     4624.35
    137240     4625.93
    137280     4627.24
    137320     4628.64
    137360     4630.14
    137400     4631.31
    137440     4632.87
    137480     4633.98
    137520      4635.5
    137560      4636.7
    137600     4637.95
    137640     4639.33
    137680     4640.59
    137720     4641.94
    137760     4643.31
    137800     4644.56
    137840     4646.04
    137880     4647.41
    137920     4648.67
    137960     4650.09
    138000     4651.35
    138040     4652.91
    138080     4654.23
    138120     4655.63
    138160     4657.13
    138200     4658.29
    138240     4659.85
    138280     4660.96
    138320     4662.49
    138360     4663.67
    138400     4664.92
    138440     4666.28
    138480     4667.55
    138520      4668.9
    138560     4670.26
    138600     4671.51
    138640     4672.99
    138680     4674.37
    138720     4675.62
    138760     4677.05
    138800      4678.3
    138840     4679.85
    138880     4681.18
    138920     4682.58
    138960     4684.08
    139000     4685.24
    139040      4686.8
    139080     4687.91
    139120     4689.44
    139160     4690.63
    139200     4691.87
    139240     4693.22
    139280     4694.49
    139320     4695.83
    139360     4697.18
    139400     4698.45
    139440     4699.92
    139480     4701.29
    139520     4702.54
    139560     4703.97
    139600     4705.23
    139640     4706.78
    139680     4708.11
    139720      4709.5
    139760        4711
    139800     4712.16
    139840     4713.74
    139880     4714.83
    139920     4716.36
    139960     4717.54
    140000      4718.8
    140040     4720.14
    140080     4721.42
    140120     4722.76
    140160     4724.12
    140200     4725.39
    140240     4726.86
    140280     4728.23
    140320     4729.48
    140360     4730.91
    140400     4732.17
    140440     4733.72
    140480     4735.05
    140520     4736.45
    140560     4737.95
    140600     4739.11
    140640     4740.68
    140680     4741.77
    140720     4743.31
    140760     4744.48
    140800     4745.74
    140840     4747.11
    140880     4748.38
    140920     4749.72
    140960     4751.09
    141000     4752.35
    141040     4753.82
    141080     4755.21
    141120     4756.46
    141160     4757.89
    141200     4759.15
    141240     4760.71
    141280     4762.03
    141320     4763.44
    141360     4764.94
    141400      4766.1
    141440     4767.68
    141480     4768.76
    141520     4770.31
    141560     4771.49
    141600     4772.73
    141640     4774.11
    141680     4775.37
    141720     4776.73
    141760     4778.09
    141800     4779.36
    141840     4780.84
    141880     4782.22
    141920     4783.47
    141960     4784.91
    142000     4786.17
    142040     4787.73
    142080     4789.05
    142120     4790.46
    142160     4791.97
    142200     4793.12
    142240      4794.7
    142280     4795.79
    142320     4797.32
    142360     4798.51
    142400     4799.76
    142440     4801.12
    142480     4802.38
    142520     4803.74
    142560      4805.1
    142600     4806.38
    142640     4807.86
    142680     4809.23
    142720     4810.48
    142760     4811.93
    142800     4813.19
    142840     4814.75
    142880     4816.07
    142920     4817.48
    142960     4818.98
    143000     4820.15
    143040     4821.73
    143080     4822.82
    143120     4824.35
    143160     4825.54
    143200      4826.8
    143240     4828.16
    143280     4829.41
    143320     4830.78
    143360     4832.15
    143400     4833.42
    143440     4834.89
    143480     4836.27
    143520     4837.52
    143560     4838.96
    143600     4840.23
    143640     4841.78
    143680      4843.1
    143720     4844.52
    143760     4846.02
    143800     4847.18
    143840     4848.76
    143880     4849.85
    143920     4851.38
    143960     4852.57
    144000     4853.82
    144040     4855.18
    144080     4856.44
    144120      4857.8
    144160     4859.17
    144200     4860.44
    144240     4861.91
    144280     4863.29
    144320     4864.54
    144360     4865.99
    144400     4867.26
    144440     4868.81
    144480     4870.14
    144520     4871.55
    144560     4873.06
    144600     4874.22
    144640      4875.8
    144680     4876.89
    144720     4878.43
    144760     4879.62
    144800     4880.86
    144840     4882.21
    144880     4883.47
    144920     4884.83
    144960      4886.2
    145000     4887.48
    145040     4888.94
    145080     4890.31
    145120     4891.57
    145160     4893.01
    145200     4894.28
    145240     4895.84
    145280     4897.16
    145320     4898.58
    145360     4900.08
    145400     4901.24
    145440     4902.84
    145480     4903.92
    145520     4905.44
    145560     4906.63
    145600     4907.88
    145640     4909.22
    145680     4910.48
    145720     4911.84
    145760     4913.21
    145800     4914.49
    145840     4915.95
    145880     4917.33
    145920     4918.57
    145960     4920.03
    146000     4921.29
    146040     4922.84
    146080     4924.17
    146120     4925.58
    146160      4927.1
    146200     4928.25
    146240     4929.84
    146280     4930.94
    146320     4932.47
    146360     4933.66
    146400      4934.9
    146440     4936.23
    146480     4937.48
    146520     4938.84
    146560     4940.22
    146600     4941.49
    146640     4942.95
    146680     4944.32
    146720     4945.57
    146760     4947.03
    146800      4948.3
    146840     4949.83
    146880     4951.17
    146920     4952.57
    146960     4954.09
    147000     4955.25
    147040     4956.84
    147080     4957.92
    147120     4959.47
    147160     4960.65
    147200     4961.89
    147240     4963.23
    147280     4964.48
    147320     4965.84
    147360     4967.22
    147400      4968.5
    147440     4969.95
    147480     4971.33
    147520     4972.58
    147560     4974.04
    147600      4975.3
    147640     4976.82
    147680     4978.17
    147720     4979.57
    147760     4981.09
    147800     4982.24
    147840     4983.83
    147880     4984.91
    147920     4986.47
    147960     4987.64
    148000     4988.89
    148040     4990.24
    148080     4991.49
    148120     4992.86
    148160     4994.22
    148200     4995.49
    148240     4996.96
    148280     4998.32
    148320     4999.58
    148360     5001.04
    148400      5002.3
    148440     5003.81
    148480     5005.15
    148520     5006.56
    148560     5008.06
    148600     5009.22
    148640     5010.82
    148680      5011.9
    148720     5013.44
    148760     5014.62
    148800     5015.86
    148840     5017.23
    148880     5018.48
    148920     5019.84
    148960      5021.2
    149000     5022.49
    149040     5023.94
    149080     5025.31
    149120     5026.57
    149160     5028.02
    149200     5029.28
    149240     5030.79
    149280     5032.13
    149320     5033.54
    149360     5035.04
    149400     5036.19
    149440     5037.79
    149480     5038.88
    149520     5040.42
    149560      5041.6
    149600     5042.85
    149640     5044.22
    149680     5045.47
    149720     5046.83
    149760      5048.2
    149800     5049.48
    149840     5050.94
    149880     5052.31
    149920     5053.56
    149960     5055.02
    150000     5056.27
    150040     5057.79
    150080     5059.12
    150120     5060.53
    150160     5062.03
    150200     5063.19
    150240     5064.78
    150280     5065.86
    150320     5067.41
    150360     5068.59
    150400     5069.84
    150440     5071.19
    150480     5072.44
    150520     5073.81
    150560     5075.17
    150600     5076.45
    150640      5077.9
    150680     5079.27
    150720     5080.53
    150760     5081.99
    150800     5083.23
    150840     5084.76
    150880     5086.07
    150920      5087.5
    150960     5088.99
    151000     5090.14
    151040     5091.74
    151080     5092.82
    151120     5094.37
    151160     5095.55
    151200     5096.79
    151240     5098.16
    151280      5099.4
    151320     5100.76
    151360     5102.14
    151400     5103.41
    151440     5104.86
    151480     5106.22
    151520     5107.49
    151560     5108.94
    151600     5110.19
    151640     5111.72
    151680     5113.03
    151720     5114.45
    151760     5115.95
    151800      5117.1
    151840     5118.69
    151880     5119.78
    151920     5121.34
    151960      5122.5
    152000     5123.76
    152040     5125.13
    152080     5126.37
    152120     5127.74
    152160     5129.12
    152200     5130.37
    152240     5131.83
    152280     5133.19
    152320     5134.44
    152360      5135.9
    152400     5137.15
    152440     5138.68
    152480     5139.98
    152520     5141.42
    152560     5142.91
    152600     5144.05
    152640     5145.66
    152680     5146.74
    152720      5148.3
    152760     5149.47
    152800     5150.72
    152840     5152.08
    152880     5153.33
    152920     5154.69
    152960     5156.07
    153000     5157.32
    153040     5158.78
    153080     5160.14
    153120      5161.4
    153160     5162.86
    153200      5164.1
    153240     5165.64
    153280     5166.95
    153320     5168.38
    153360     5169.88
    153400     5171.02
    153440     5172.62
    153480     5173.71
    153520     5175.27
    153560     5176.45
    153600      5177.7
    153640     5179.05
    153680      5180.3
    153720     5181.66
    153760     5183.04
    153800     5184.29
    153840     5185.76
    153880      5187.1
    153920     5188.37
    153960     5189.84
    154000     5191.07
    154040     5192.61
    154080     5193.93
    154120     5195.36
    154160     5196.85
    154200     5198.01
    154240      5199.6
    154280     5200.69
    154320     5202.24
    154360     5203.42
    154400     5204.67
    154440     5206.01
    154480     5207.27
    154520     5208.63
    154560        5210
    154600     5211.25
    154640      5212.7
    154680     5214.06
    154720     5215.33
    154760     5216.78
    154800     5218.02
    154840     5219.56
    154880     5220.88
    154920      5222.3
    154960     5223.82
    155000     5224.96
    155040     5226.56
    155080     5227.64
    155120     5229.19
    155160     5230.37
    155200     5231.62
    155240     5232.96
    155280     5234.21
    155320     5235.57
    155360     5236.94
    155400     5238.19
    155440     5239.64
    155480        5241
    155520     5242.26
    155560     5243.72
    155600     5244.95
    155640     5246.49
    155680     5247.81
    155720     5249.23
    155760     5250.73
    155800     5251.87
    155840     5253.47
    155880     5254.55
    155920     5256.11
    155960     5257.29
    156000     5258.54
    156040     5259.88
    156080     5261.14
    156120     5262.51
    156160     5263.88
    156200     5265.12
    156240     5266.57
    156280     5267.93
    156320     5269.18
    156360     5270.66
    156400     5271.88
    156440     5273.43
    156480     5274.74
    156520     5276.16
    156560     5277.66
    156600      5278.8
    156640     5280.41
    156680     5281.48
    156720     5283.03
    156760     5284.22
    156800     5285.48
    156840      5286.8
    156880     5288.06
    156920     5289.42
    156960     5290.78
    157000     5292.04
    157040     5293.47
    157080     5294.84
    157120     5296.11
    157160     5297.58
    157200     5298.78
    157240     5300.34
    157280     5301.64
    157320     5303.06
    157360     5304.58
    157400     5305.71
    157440     5307.32
    157480     5308.39
    157520     5309.95
    157560     5311.12
    157600     5312.38
    157640     5313.71
    157680     5314.97
    157720     5316.33
    157760     5317.69
    157800     5318.95
    157840     5320.39
    157880     5321.75
    157920     5323.02
    157960     5324.49
    158000      5325.7
    158040     5327.24
    158080     5328.56
    158120     5329.98
    158160     5331.49
    158200     5332.62
    158240     5334.24
    158280      5335.3
    158320     5336.86
    158360     5338.04
    158400     5339.28
    158440     5340.62
    158480     5341.87
    158520     5343.23
    158560      5344.6
    158600     5345.86
    158640      5347.3
    158680     5348.66
    158720     5349.94
    158760     5351.41
    158800     5352.62
    158840     5354.17
    158880     5355.48
    158920     5356.89
    158960     5358.42
    159000     5359.55
    159040     5361.17
    159080     5362.23
    159120     5363.78
    159160     5364.95
    159200     5366.21
    159240     5367.55
    159280     5368.81
    159320     5370.17
    159360     5371.54
    159400      5372.8
    159440     5374.25
    159480      5375.6
    159520     5376.88
    159560     5378.36
    159600     5379.56
    159640     5381.11
    159680     5382.42
    159720     5383.84
    159760     5385.37
    159800     5386.48
    159840     5388.12
    159880     5389.18
    159920     5390.74
    159960     5391.92
    160000     5393.15
    160040     5394.49
    160080     5395.76
    160120     5397.11
    160160     5398.48
    160200     5399.74
    160240     5401.18
    160280     5402.54
    160320     5403.81
    160360      5405.3
    160400     5406.51
    160440     5408.06
    160480     5409.38
    160520      5410.8
    160560     5412.33
    160600     5413.45
    160640     5415.08
    160680     5416.13
    160720      5417.7
    160760     5418.87
    160800     5420.11
    160840     5421.46
    160880     5422.72
    160920     5424.09
    160960     5425.44
    161000     5426.71
    161040     5428.14
    161080     5429.51
    161120     5430.77
    161160     5432.26
    161200     5433.46
    161240     5435.03
    161280     5436.34
    161320     5437.76
    161360     5439.28
    161400      5440.4
    161440     5442.03
    161480     5443.08
    161520     5444.66
    161560     5445.81
    161600     5447.06
    161640     5448.42
    161680     5449.68
    161720     5451.05
    161760      5452.4
    161800     5453.67
    161840      5455.1
    161880     5456.47
    161920     5457.74
    161960     5459.24
    162000     5460.42
    162040        5462
    162080      5463.3
    162120     5464.73
    162160     5466.25
    162200     5467.37
    162240        5469
    162280     5470.06
    162320     5471.63
    162360     5472.78
    162400     5474.04
    162440     5475.41
    162480     5476.67
    162520     5478.03
    162560     5479.38
    162600     5480.66
    162640     5482.09
    162680     5483.46
    162720     5484.73
    162760     5486.23
    162800     5487.42
    162840        5489
    162880     5490.28
    162920     5491.73
    162960     5493.24
    163000     5494.36
    163040     5495.99
    163080     5497.05
    163120     5498.61
    163160     5499.78
    163200     5501.03
    163240     5502.41
    163280     5503.68
    163320     5505.04
    163360      5506.4
    163400     5507.67
    163440     5509.11
    163480     5510.47
    163520     5511.75
    163560     5513.25
    163600     5514.44
    163640     5516.02
    163680     5517.31
    163720     5518.75
    163760     5520.26
    163800     5521.37
    163840     5523.01
    163880     5524.07
    163920     5525.63
    163960     5526.81
    164000     5528.06
    164040     5529.44
    164080     5530.71
    164120     5532.07
    164160     5533.44
    164200     5534.72
    164240     5536.15
    164280     5537.51
    164320      5538.8
    164360     5540.29
    164400     5541.48
    164440     5543.06
    164480     5544.35
    164520     5545.81
    164560      5547.3
    164600     5548.43
    164640     5550.06
    164680     5551.12
    164720     5552.68
    164760     5553.87
    164800     5555.11
    164840      5556.5
    164880     5557.77
    164920     5559.14
    164960      5560.5
    165000     5561.78
    165040     5563.19
    165080     5564.55
    165120     5565.85
    165160     5567.35
    165200     5568.54
    165240     5570.12
    165280      5571.4
    165320     5572.87
    165360     5574.37
    165400     5575.49
    165440     5577.12
    165480     5578.18
    165520     5579.74
    165560     5580.92
    165600     5582.16
    165640     5583.55
    165680     5584.82
    165720     5586.19
    165760     5587.55
    165800     5588.81
    165840     5590.24
    165880      5591.6
    165920     5592.89
    165960     5594.38
    166000     5595.58
    166040     5597.16
    166080     5598.45
    166120     5599.92
    166160     5601.41
    166200     5602.54
    166240     5604.18
    166280     5605.22
    166320     5606.78
    166360     5607.96
    166400      5609.2
    166440      5610.6
    166480     5611.86
    166520     5613.23
    166560      5614.6
    166600     5615.86
    166640     5617.29
    166680     5618.65
    166720     5619.94
    166760     5621.44
    166800     5622.63
    166840     5624.21
    166880      5625.5
    166920     5626.97
    166960     5628.47
    167000     5629.58
    167040     5631.24
    167080     5632.28
    167120     5633.83
    167160     5635.01
    167200     5636.26
    167240     5637.65
    167280     5638.91
    167320     5640.28
    167360     5641.66
    167400     5642.92
    167440     5644.35
    167480     5645.72
    167520        5647
    167560      5648.5
    167600     5649.68
    167640     5651.26
    167680     5652.56
    167720     5654.03
    167760     5655.53
    167800     5656.64
    167840     5658.29
    167880     5659.32
    167920     5660.89
    167960     5662.05
    168000     5663.31
    168040     5664.68
    168080     5665.94
    168120     5667.32
    168160     5668.69
    168200     5669.95
    168240     5671.39
    168280     5672.75
    168320     5674.04
    168360     5675.53
    168400      5676.7
    168440     5678.29
    168480      5679.6
    168520     5681.06
    168560     5682.55
    168600     5683.66
    168640     5685.31
    168680     5686.34
    168720      5687.9
    168760     5689.06
    168800     5690.31
    168840     5691.69
    168880     5692.95
    168920     5694.33
    168960     5695.69
    169000     5696.95
    169040     5698.39
    169080     5699.76
    169120     5701.06
    169160     5702.55
    169200     5703.72
    169240     5705.31
    169280     5706.61
    169320     5708.07
    169360     5709.58
    169400     5710.69
    169440     5712.34
    169480     5713.37
    169520     5714.92
    169560     5716.09
    169600     5717.34
    169640     5718.72
    169680     5719.97
    169720     5721.35
    169760     5722.71
    169800     5723.96
    169840     5725.42
    169880     5726.78
    169920     5728.06
    169960     5729.56
    170000     5730.73
    170040     5732.32
    170080     5733.62
    170120     5735.09
    170160      5736.6
    170200     5737.72
    170240     5739.37
    170280      5740.4
    170320     5741.97
    170360     5743.14
    170400     5744.38
    170440     5745.77
    170480     5747.02
    170520     5748.39
    170560     5749.77
    170600     5751.01
    170640     5752.46
    170680     5753.82
    170720      5755.1
    170760      5756.6
    170800     5757.77
    170840     5759.38
    170880     5760.68
    170920     5762.15
    170960     5763.66
    171000     5764.78
    171040     5766.43
    171080     5767.46
    171120     5769.02
    171160     5770.18
    171200     5771.43
    171240     5772.83
    171280     5774.08
    171320     5775.46
    171360     5776.83
    171400     5778.08
    171440     5779.52
    171480      5780.9
    171520     5782.17
    171560     5783.67
    171600     5784.84
    171640     5786.46
    171680     5787.76
    171720     5789.23
    171760     5790.75
    171800     5791.85
    171840     5793.51
    171880     5794.56
    171920      5796.1
    171960     5797.27
    172000     5798.51
    172040     5799.91
    172080     5801.14
    172120     5802.54
    172160     5803.91
    172200     5805.15
    172240      5806.6
    172280     5807.95
    172320     5809.24
    172360     5810.74
    172400     5811.91
    172440     5813.53
    172480     5814.83
    172520      5816.3
    172560     5817.81
    172600     5818.92
    172640     5820.57
    172680     5821.61
    172720     5823.16
    172760     5824.33
    172800     5825.59
    172840     5826.97
    172880      5828.2
    172920      5829.6
    172960     5830.98
    173000     5832.21
    173040     5833.65
    173080     5835.04
    173120     5836.31
    173160     5837.81
    173200     5838.98
    173240     5840.61
    173280     5841.91
    173320     5843.38
    173360      5844.9
    173400        5846
    173440     5847.66
    173480     5848.69
    173520     5850.24
    173560     5851.42
    173600     5852.67
    173640     5854.07
    173680     5855.29
    173720     5856.69
    173760     5858.07
    173800     5859.29
    173840     5860.74
    173880      5862.1
    173920     5863.39
    173960     5864.89
    174000     5866.05
    174040     5867.68
    174080     5868.98
    174120     5870.47
    174160     5871.97
    174200     5873.08
    174240     5874.74
    174280     5875.77
    174320     5877.33
    174360     5878.49
    174400     5879.74
    174440     5881.14
    174480     5882.36
    174520     5883.76
    174560     5885.14
    174600     5886.37
    174640     5887.79
    174680     5889.18
    174720     5890.45
    174760     5891.95
    174800     5893.12
    174840     5894.75
    174880     5896.04
    174920     5897.53
    174960     5899.03
    175000     5900.14
    175040      5901.8
    175080     5902.84
    175120     5904.39
    175160     5905.55
    175200      5906.8
    175240     5908.21
    175280     5909.42
    175320     5910.84
    175360     5912.21
    175400     5913.44
    175440     5914.85
    175480     5916.24
    175520     5917.52
    175560        5919
    175600     5920.18
    175640      5921.8
    175680      5923.1
    175720     5924.59
    175760     5926.09
    175800     5927.21
    175840     5928.86
    175880     5929.89
    175920     5931.44
    175960      5932.6
    176000     5933.84
    176040     5935.26
    176080     5936.48
    176120     5937.88
    176160     5939.26
    176200      5940.5
    176240     5941.92
    176280      5943.3
    176320     5944.57
    176360     5946.06
    176400     5947.24
    176440     5948.87
    176480     5950.18
    176520     5951.65
    176560     5953.15
    176600     5954.28
    176640     5955.93
    176680     5956.97
    176720      5958.5
    176760     5959.67
    176800      5960.9
    176840     5962.31
    176880     5963.53
    176920     5964.95
    176960     5966.31
    177000     5967.55
    177040     5968.98
    177080     5970.36
    177120     5971.62
    177160     5973.12
    177200     5974.29
    177240     5975.92
    177280     5977.22
    177320      5978.7
    177360     5980.21
    177400     5981.32
    177440     5982.98
    177480        5984
    177520     5985.55
    177560     5986.71
    177600     5987.94
    177640     5989.35
    177680     5990.56
    177720     5991.98
    177760     5993.35
    177800     5994.59
    177840     5996.02
    177880      5997.4
    177920     5998.67
    177960     6000.16
    178000     6001.32
    178040     6002.96
    178080     6004.27
    178120     6005.75
    178160     6007.27
    178200     6008.37
    178240     6010.03
    178280     6011.06
    178320      6012.6
    178360     6013.77
    178400        6015
    178440     6016.41
    178480     6017.62
    178520     6019.06
    178560     6020.43
    178600     6021.66
    178640     6023.09
    178680     6024.48
    178720     6025.74
    178760     6027.24
    178800      6028.4
    178840     6030.04
    178880     6031.34
    178920     6032.83
    178960     6034.34
    179000     6035.45
    179040      6037.1
    179080     6038.14
    179120     6039.67
    179160     6040.83
    179200     6042.07
    179240     6043.48
    179280     6044.69
    179320     6046.14
    179360      6047.5
    179400     6048.73
    179440     6050.16
    179480     6051.55
    179520     6052.82
    179560     6054.32
    179600     6055.46
    179640     6057.12
    179680     6058.42
    179720     6059.91
    179760     6061.43
    179800     6062.53
    179840     6064.18
    179880     6065.23
    179920     6066.76
    179960     6067.92
    180000     6069.17
    180040     6070.57
    180080     6071.78
    180120     6073.24
    180160      6074.6
    180200     6075.85
    180240     6077.25
    180280     6078.65
    180320     6079.92
    180360     6081.43
    180400     6082.58
    180440     6084.23
    180480     6085.53
    180520     6087.02
    180560     6088.54
    180600     6089.65
    180640     6091.29
    180680     6092.34
    180720     6093.88
    180760     6095.04
    180800     6096.29
    180840     6097.69
    180880     6098.89
    180920     6100.35
    180960     6101.71
    181000     6102.96
    181040     6104.37
    181080     6105.76
    181120     6107.03
    181160     6108.55
    181200     6109.69
    181240     6111.35
    181280     6112.65
    181320     6114.15
    181360     6115.66
    181400     6116.77
    181440     6118.41
    181480     6119.48
    181520     6120.99
    181560     6122.17
    181600     6123.41
    181640      6124.8
    181680     6126.01
    181720     6127.48
    181760     6128.84
    181800     6130.08
    181840      6131.5
    181880     6132.87
    181920     6134.15
    181960     6135.67
    182000      6136.8
    182040     6138.47
    182080     6139.76
    182120     6141.27
    182160     6142.79
    182200      6143.9
    182240     6145.53
    182280     6146.59
    182320     6148.12
    182360     6149.28
    182400     6150.54
    182440     6151.92
    182480     6153.14
    182520      6154.6
    182560     6155.95
    182600     6157.21
    182640     6158.61
    182680     6159.99
    182720     6161.25
    182760     6162.79
    182800     6163.92
    182840     6165.59
    182880      6166.9
    182920      6168.4
    182960     6169.91
    183000     6171.03
    183040     6172.66
    183080     6173.71
    183120     6175.24
    183160     6176.42
    183200     6177.66
    183240     6179.02
    183280     6180.23
    183320      6181.7
    183360     6183.06
    183400      6184.3
    183440     6185.72
    183480     6187.08
    183520     6188.37
    183560     6189.89
    183600     6191.02
    183640     6192.69
    183680        6194
    183720     6195.51
    183760     6197.01
    183800     6198.13
    183840     6199.76
    183880     6200.83
    183920     6202.36
    183960     6203.53
    184000     6204.77
    184040     6206.11
    184080     6207.31
    184120     6208.79
    184160     6210.15
    184200     6211.38
    184240     6212.82
    184280     6214.17
    184320     6215.45
    184360     6216.97
    184400     6218.09
    184440     6219.77
    184480     6221.07
    184520     6222.57
    184560     6224.08
    184600      6225.2
    184640     6226.83
    184680      6227.9
    184720     6229.42
    184760     6230.59
    184800     6231.83
    184840     6233.17
    184880     6234.37
    184920     6235.84
    184960      6237.2
    185000     6238.42
    185040     6239.86
    185080     6241.23
    185120     6242.49
    185160     6244.02
    185200     6245.14
    185240     6246.83
    185280     6248.12
    185320     6249.64
    185360     6251.14
    185400     6252.26
    185440      6253.9
    185480     6254.95
    185520     6256.48
    185560     6257.65
    185600     6258.87
    185640      6260.2
    185680      6261.4
    185720     6262.87
    185760     6264.23
    185800     6265.44
    185840     6266.88
    185880     6268.26
    185920     6269.53
    185960     6271.06
    186000     6272.18
    186040     6273.86
    186080     6275.15
    186120     6276.67
    186160     6278.17
    186200      6279.3
    186240     6280.92
    186280     6281.98
    186320      6283.5
    186360     6284.67
    186400      6285.9
    186440     6287.26
    186480     6288.44
    186520     6289.93
    186560     6291.28
    186600     6292.49
    186640     6293.93
    186680      6295.3
    186720     6296.58
    186760     6298.11
    186800     6299.23
    186840     6300.91
    186880      6302.2
    186920     6303.72
    186960     6305.21
    187000     6306.34
    187040     6307.96
    187080     6309.03
    187120     6310.54
    187160     6311.72
    187200     6312.94
    187240     6314.29
    187280     6315.47
    187320     6316.95
    187360     6318.32
    187400     6319.53
    187440     6320.97
    187480     6322.34
    187520      6323.6
    187560     6325.15
    187600     6326.26
    187640     6327.93
    187680     6329.22
    187720     6330.74
    187760     6332.25
    187800     6333.37
    187840     6334.99
    187880     6336.05
    187920     6337.56
    187960     6338.75
    188000     6339.97
    188040     6341.32
    188080     6342.52
    188120        6344
    188160     6345.36
    188200     6346.58
    188240     6348.01
    188280     6349.39
    188320     6350.65
    188360     6352.21
    188400     6353.33
    188440        6355
    188480      6356.3
    188520     6357.81
    188560     6359.31
    188600     6360.43
    188640     6362.05
    188680     6363.11
    188720     6364.62
    188760     6365.81
    188800     6367.03
    188840     6368.39
    188880     6369.59
    188920     6371.07
    188960     6372.43
    189000     6373.64
    189040     6375.08
    189080     6376.45
    189120     6377.73
    189160     6379.26
    189200     6380.38
    189240     6382.06
    189280     6383.35
    189320     6384.87
    189360     6386.36
    189400     6387.49
    189440     6389.12
    189480     6390.17
    189520     6391.68
    189560     6392.88
    189600     6394.09
    189640     6395.46
    189680     6396.66
    189720     6398.13
    189760     6399.49
    189800      6400.7
    189840     6402.13
    189880      6403.5
    189920     6404.78
    189960     6406.32
    190000     6407.43
    190040     6409.11
    190080      6410.4
    190120     6411.92
    190160     6413.42
    190200     6414.55
    190240     6416.17
    190280     6417.23
    190320     6418.74
    190360     6419.94
    190400     6421.15
    190440     6422.53
    190480     6423.72
    190520     6425.19
    190560     6426.55
    190600     6427.76
    190640     6429.19
    190680     6430.58
    190720     6431.85
    190760     6433.38
    190800     6434.49
    190840     6436.17
    190880     6437.48
    190920        6439
    190960     6440.49
    191000     6441.61
    191040     6443.24
    191080      6444.3
    191120     6445.81
    191160        6447
    191200     6448.21
    191240     6449.57
    191280     6450.77
    191320     6452.25
    191360     6453.62
    191400     6454.83
    191440     6456.26
    191480     6457.66
    191520     6458.91
    191560     6460.45
    191600     6461.57
    191640     6463.26
    191680     6464.55
    191720     6466.07
    191760     6467.56
    191800     6468.69
    191840     6470.32
    191880     6471.37
    191920     6472.88
    191960     6474.08
    192000     6475.29
    192040     6476.65
    192080     6477.86
    192120     6479.34
    192160     6480.71
    192200      6481.9
    192240     6483.34
    192280     6484.73
    192320     6485.99
    192360     6487.52
    192400     6488.65
    192440     6490.32
    192480     6491.61
    192520     6493.13
    192560     6494.63
    192600     6495.75
    192640     6497.38
    192680     6498.44
    192720     6499.94
    192760     6501.13
    192800     6502.34
    192840     6503.72
    192880     6504.92
    192920     6506.39
    192960     6507.77
    193000     6508.97
    193040      6510.4
    193080     6511.79
    193120     6513.05
    193160     6514.58
    193200      6515.7
    193240     6517.37
    193280     6518.67
    193320     6520.19
    193360     6521.69
    193400     6522.81
    193440     6524.45
    193480      6525.5
    193520        6527
    193560     6528.19
    193600      6529.4
    193640     6530.76
    193680     6531.98
    193720     6533.43
    193760      6534.8
    193800     6536.01
    193840     6537.45
    193880     6538.83
    193920     6540.09
    193960     6541.63
    194000     6542.74
    194040     6544.42
    194080     6545.71
    194120     6547.22
    194160     6548.74
    194200     6549.85
    194240     6551.49
    194280     6552.53
    194320     6554.04
    194360     6555.23
    194400     6556.43
    194440     6557.82
    194480     6559.01
    194520     6560.46
    194560     6561.85
    194600     6563.06
    194640     6564.48
    194680     6565.87
    194720     6567.13
    194760     6568.67
    194800     6569.76
    194840     6571.47
    194880     6572.75
    194920     6574.27
    194960     6575.78
    195000     6576.88
    195040     6578.51
    195080     6579.57
    195120     6581.08
    195160     6582.27
    195200     6583.46
    195240     6584.85
    195280     6586.04
    195320     6587.49
    195360     6588.87
    195400     6590.07
    195440     6591.51
    195480     6592.88
    195520     6594.15
    195560      6595.7
    195600     6596.78
    195640      6598.5
    195680     6599.77
    195720     6601.29
    195760     6602.78
    195800      6603.9
    195840     6605.53
    195880     6606.57
    195920     6608.08
    195960     6609.27
    196000     6610.47
    196040     6611.85
    196080     6613.05
    196120      6614.5
    196160     6615.89
    196200     6617.07
    196240      6618.5
    196280     6619.87
    196320     6621.15
    196360      6622.7
    196400     6623.78
    196440      6625.5
    196480     6626.77
    196520     6628.29
    196560     6629.78
    196600      6630.9
    196640     6632.53
    196680     6633.57
    196720     6635.09
    196760     6636.28
    196800     6637.47
    196840     6638.85
    196880     6640.04
    196920      6641.5
    196960     6642.88
    197000     6644.06
    197040      6645.5
    197080     6646.88
    197120     6648.16
    197160      6649.7
    197200     6650.79
    197240     6652.51
    197280     6653.79
    197320      6655.3
    197360     6656.79
    197400     6657.91
    197440     6659.53
    197480     6660.59
    197520      6662.1
    197560     6663.31
    197600     6664.49
    197640     6665.85
    197680     6667.04
    197720     6668.49
    197760     6669.88
    197800     6671.07
    197840      6672.5
    197880     6673.88
    197920     6675.16
    197960     6676.72
    198000      6677.8
    198040     6679.53
    198080      6680.8
    198120     6682.31
    198160      6683.8
    198200     6684.93
    198240     6686.56
    198280      6687.6
    198320     6689.11
    198360     6690.31
    198400      6691.5
    198440     6692.86
    198480     6694.05
    198520      6695.5
    198560      6696.9
    198600     6698.08
    198640     6699.52
    198680     6700.91
    198720     6702.19
    198760     6703.73
    198800      6704.8
    198840     6706.54
    198880      6707.8
    198920     6709.31
    198960     6710.82
    199000     6711.93
    199040     6713.56
    199080     6714.61
    199120     6716.12
    199160     6717.31
    199200     6718.49
    199240     6719.82
    199280     6721.02
    199320     6722.46
    199360     6723.85
    199400     6725.04
    199440     6726.48
    199480     6727.87
    199520     6729.16
    199560     6730.68
    199600     6731.75
    199640     6733.49
    199680     6734.75
    199720     6736.26
    199760     6737.77
    199800     6738.88
    199840     6740.51
    199880     6741.56
    199920     6743.07
    199960     6744.27
    200000     6745.45
    200040     6746.77
    200080     6747.97
    200120     6749.42
    200160      6750.8
    200200     6751.99
    200240     6753.42
    200280     6754.81
    200320     6756.09
    200360     6757.62
    200400      6758.7
    200440     6760.45
    200480      6761.7
    200520     6763.22
    200560     6764.72
    200600     6765.84
    200640     6767.47
    200680     6768.52
    200720     6770.02
    200760     6771.24
    200800     6772.42
    200840     6773.71
    200880     6774.91
    200920     6776.36
    200960     6777.74
    201000     6778.94
    201040     6780.37
    201080     6781.77
    201120     6783.05
    201160     6784.58
    201200     6785.65
    201240      6787.4
    201280     6788.66
    201320     6790.19
    201360     6791.69
    201400     6792.81
    201440     6794.43
    201480     6795.48
    201520     6796.99
    201560     6798.21
    201600      6799.4
    201640     6800.66
    201680     6801.87
    201720     6803.31
    201760     6804.71
    201800     6805.91
    201840     6807.32
    201880     6808.71
    201920        6810
    201960     6811.52
    202000     6812.61
    202040     6814.35
    202080     6815.62
    202120     6817.13
    202160     6818.65
    202200     6819.76
    202240      6821.4
    202280     6822.44
    202320     6823.94
    202360     6825.16
    202400     6826.34
    202440     6827.63
    202480     6828.84
    202520     6830.28
    202560     6831.68
    202600     6832.87
    202640     6834.28
    202680     6835.69
    202720     6836.98
    202760     6838.51
    202800     6839.57
    202840     6841.33
    202880     6842.59
    202920     6844.11
    202960     6845.61
    203000     6846.73
    203040     6848.36
    203080     6849.42
    203120     6850.91
    203160     6852.13
    203200     6853.31
    203240     6854.62
    203280     6855.81
    203320     6857.25
    203360     6858.65
    203400     6859.85
    203440     6861.27
    203480     6862.65
    203520     6863.96
    203560     6865.48
    203600     6866.54
    203640      6868.3
    203680     6869.57
    203720     6871.08
    203760     6872.57
    203800     6873.68
    203840     6875.33
    203880     6876.38
    203920     6877.87
    203960      6879.1
    204000     6880.27
    204040     6881.58
    204080     6882.79
    204120     6884.23
    204160     6885.61
    204200     6886.81
    204240     6888.22
    204280     6889.62
    204320     6890.92
    204360     6892.46
    204400     6893.51
    204440     6895.27
    204480     6896.54
    204520     6898.05
    204560     6899.54
    204600     6900.66
    204640     6902.28
    204680     6903.35
    204720     6904.84
    204760     6906.05
    204800     6907.24
    204840     6908.54
    204880     6909.75
    204920     6911.19
    204960     6912.58
    205000     6913.77
    205040     6915.17
    205080     6916.58
    205120     6917.87
    205160     6919.41
    205200     6920.46
    205240     6922.22
    205280     6923.49
    205320     6924.99
    205360      6926.5
    205400      6927.6
    205440     6929.22
    205480      6930.3
    205520     6931.77
    205560     6932.98
    205600     6934.17
    205640     6935.46
    205680     6936.67
    205720      6938.1
    205760     6939.49
    205800     6940.68
    205840      6942.1
    205880     6943.48
    205920      6944.8
    205960     6946.32
    206000     6947.37
    206040     6949.15
    206080      6950.4
    206120     6951.91
    206160     6953.41
    206200     6954.52
    206240     6956.14
    206280     6957.21
    206320     6958.69
    206360      6959.9
    206400     6961.07
    206440     6962.37
    206480     6963.58
    206520     6965.01
    206560     6966.41
    206600      6967.6
    206640     6969.01
    206680     6970.41
    206720     6971.71
    206760     6973.24
    206800      6974.3
    206840     6976.06
    206880     6977.33
    206920     6978.83
    206960     6980.35
    207000     6981.46
    207040     6983.07
    207080     6984.14
    207120     6985.61
    207160     6986.83
    207200        6988
    207240      6989.3
    207280     6990.51
    207320     6991.96
    207360     6993.34
    207400     6994.52
    207440     6995.96
    207480     6997.34
    207520     6998.65
    207560     7000.18
    207600     7001.22
    207640     7003.01
    207680     7004.26
    207720     7005.76
    207760     7007.28
    207800     7008.39
    207840        7010
    207880     7011.08
    207920     7012.54
    207960     7013.77
    208000     7014.94
    208040     7016.22
    208080     7017.43
    208120     7018.88
    208160     7020.25
    208200     7021.43
    208240     7022.86
    208280     7024.26
    208320     7025.58
    208360      7027.1
    208400     7028.15
    208440     7029.93
    208480     7031.19
    208520     7032.69
    208560      7034.2
    208600      7035.3
    208640     7036.93
    208680        7038
    208720     7039.46
    208760     7040.69
    208800     7041.85
    208840     7043.14
    208880     7044.34
    208920      7045.8
    208960     7047.18
    209000     7048.36
    209040      7049.8
    209080     7051.19
    209120     7052.51
    209160     7054.03
    209200     7055.09
    209240     7056.86
    209280     7058.13
    209320     7059.63
    209360     7061.14
    209400     7062.25
    209440     7063.87
    209480     7064.95
    209520     7066.42
    209560     7067.62
    209600     7068.81
    209640      7070.1
    209680     7071.29
    209720     7072.76
    209760     7074.15
    209800     7075.32
    209840     7076.75
    209880     7078.14
    209920     7079.46
    209960     7080.98
    210000     7082.05
    210040     7083.83
    210080     7085.09
    210120     7086.58
    210160      7088.1
    210200     7089.21
    210240     7090.83
    210280     7091.91
    210320     7093.38
    210360     7094.59
    210400     7095.78
    210440     7097.04
    210480     7098.25
    210520     7099.71
    210560      7101.1
    210600     7102.29
    210640     7103.72
    210680      7105.1
    210720      7106.4
    210760     7107.93
    210800     7108.99
    210840     7110.78
    210880     7112.06
    210920     7113.54
    210960     7115.07
    211000     7116.16
    211040      7117.8
    211080     7118.86
    211120     7120.34
    211160     7121.55
    211200     7122.73
    211240     7124.02
    211280     7125.21
    211320     7126.68
    211360     7128.07
    211400     7129.26
    211440     7130.68
    211480     7132.07
    211520     7133.38
    211560     7134.91
    211600     7135.97
    211640     7137.76
    211680     7139.03
    211720     7140.51
    211760     7142.04
    211800     7143.14
    211840     7144.78
    211880     7145.85
    211920     7147.34
    211960     7148.55
    212000     7149.71
    212040     7151.01
    212080     7152.19
    212120     7153.66
    212160     7155.06
    212200     7156.24
    212240     7157.67
    212280     7159.05
    212320     7160.36
    212360     7161.88
    212400     7162.95
    212440     7164.75
    212480     7166.01
    212520     7167.49
    212560     7169.02
    212600     7170.11
    212640     7171.76
    212680     7172.84
    212720     7174.32
    212760     7175.52
    212800     7176.68
    212840     7177.98
    212880     7179.18
    212920     7180.63
    212960     7182.03
    213000     7183.22
    213040     7184.64
    213080     7186.02
    213120     7187.33
    213160     7188.86
    213200     7189.94
    213240     7191.73
    213280     7192.98
    213320     7194.44
    213360     7195.99
    213400      7197.1
    213440     7198.74
    213480     7199.82
    213520     7201.29
    213560      7202.5
    213600     7203.67
    213640     7204.97
    213680     7206.17
    213720     7207.62
    213760     7209.03
    213800     7210.22
    213840     7211.63
    213880     7213.02
    213920     7214.32
    213960     7215.86
    214000     7216.92
    214040     7218.72
    214080     7219.97
    214120     7221.44
    214160        7223
    214200     7224.09
    214240     7225.74
    214280     7226.81
    214320     7228.29
    214360      7229.5
    214400     7230.66
    214440     7231.98
    214480     7233.18
    214520     7234.64
    214560     7236.03
    214600     7237.24
    214640     7238.62
    214680     7240.03
    214720     7241.33
    214760     7242.86
    214800     7243.93
    214840     7245.73
    214880        7247
    214920     7248.45
    214960        7250
    215000     7251.11
    215040     7252.75
    215080     7253.82
    215120     7255.29
    215160     7256.51
    215200     7257.67
    215240     7258.99
    215280     7260.19
    215320     7261.66
    215360     7263.05
    215400     7264.26
    215440     7265.66
    215480     7267.04
    215520     7268.34
    215560     7269.87
    215600     7270.93
    215640     7272.74
    215680        7274
    215720     7275.46
    215760     7277.01
    215800     7278.11
    215840     7279.77
    215880     7280.84
    215920     7282.29
    215960     7283.53
    216000     7284.68
    216040     7286.02
    216080     7287.23
    216120      7288.7
    216160     7290.09
    216200     7291.29
    216240     7292.69
    216280     7294.07
    216320     7295.37
    216360     7296.89
    216400     7297.97
    216440     7299.78
    216480     7301.04
    216520      7302.5
    216560     7304.05
    216600     7305.17
    216640     7306.81
    216680     7307.91
    216720     7309.35
    216760     7310.58
    216800     7311.73
    216840     7313.07
    216880     7314.28
    216920     7315.75
    216960     7317.14
    217000     7318.35
    217040     7319.75
    217080     7321.13
    217120     7322.44
    217160     7323.97
    217200     7325.02
    217240     7326.83
    217280     7328.11
    217320     7329.57
    217360     7331.12
    217400     7332.23
    217440     7333.88
    217480     7334.98
    217520     7336.42
    217560     7337.67
    217600     7338.81
    217640     7340.14
    217680     7341.34
    217720     7342.82
    217760     7344.21
    217800      7345.4
    217840     7346.81
    217880     7348.18
    217920      7349.5
    217960     7351.01
    218000     7352.07
    218040     7353.88
    218080     7355.17
    218120     7356.63
    218160     7358.18
    218200     7359.28
    218240     7360.95
    218280     7362.03
    218320     7363.48
    218360     7364.72
    218400     7365.86
    218440     7367.18
    218480     7368.38
    218520     7369.87
    218560     7371.25
    218600     7372.45
    218640     7373.85
    218680     7375.24
    218720     7376.56
    218760     7378.06
    218800     7379.13
    218840     7380.94
    218880     7382.23
    218920     7383.68
    218960     7385.23
    219000     7386.35
    219040     7388.01
    219080      7389.1
    219120     7390.54
    219160     7391.79
    219200     7392.93
    219240     7394.25
    219280     7395.46
    219320     7396.94
    219360     7398.32
    219400     7399.51
    219440     7400.92
    219480     7402.29
    219520     7403.61
    219560     7405.12
    219600     7406.18
    219640     7407.97
    219680     7409.28
    219720     7410.73
    219760     7412.28
    219800     7413.39
    219840     7415.06
    219880     7416.15
    219920     7417.59
    219960     7418.85
    220000     7419.98
    220040     7421.28
    220080     7422.49
    220120     7423.99
    220160     7425.36
    220200     7426.55
    220240     7427.96
    220280     7429.34
    220320     7430.63
    220360     7432.15
    220400     7433.22
    220440     7435.01
    220480     7436.32
    220520     7437.76
    220560     7439.31
    220600     7440.42
    220640     7442.09
    220680     7443.19
    220720     7444.62
    220760     7445.86
    220800        7447
    220840     7448.31
    220880     7449.53
    220920     7451.02
    220960      7452.4
    221000     7453.58
    221040     7454.99
    221080     7456.36
    221120     7457.65
    221160     7459.19
    221200     7460.23
    221240     7462.04
    221280     7463.34
    221320     7464.79
    221360     7466.34
    221400     7467.45
    221440     7469.12
    221480     7470.22
    221520     7471.66
    221560      7472.9
    221600     7474.04
    221640     7475.39
    221680      7476.6
    221720      7478.1
    221760     7479.46
    221800     7480.65
    221840     7482.06
    221880     7483.44
    221920     7484.73
    221960     7486.27
    222000     7487.31
    222040     7489.11
    222080     7490.41
    222120     7491.84
    222160     7493.41
    222200     7494.52
    222240     7496.18
    222280     7497.28
    222320     7498.72
    222360     7499.97
    222400     7501.11
    222440     7502.48
    222480     7503.69
    222520     7505.19
    222560     7506.56
    222600     7507.75
    222640     7509.16
    222680     7510.54
    222720     7511.83
    222760     7513.37
    222800     7514.41
    222840     7516.23
    222880     7517.52
    222920     7518.94
    222960     7520.52
    223000     7521.63
    223040     7523.28
    223080     7524.39
    223120     7525.83
    223160     7527.06
    223200     7528.21
    223240     7529.59
    223280     7530.79
    223320     7532.31
    223360     7533.68
    223400     7534.86
    223440     7536.26
    223480     7537.65
    223520     7538.94
    223560     7540.47
    223600     7541.53
    223640     7543.33
    223680      7544.6
    223720     7546.03
    223760     7547.61
    223800     7548.73
    223840     7550.37
    223880     7551.49
    223920     7552.93
    223960     7554.15
    224000     7555.31
    224040     7556.69
    224080     7557.89
    224120     7559.39
    224160     7560.77
    224200     7561.95
    224240     7563.35
    224280     7564.74
    224320     7566.04
    224360     7567.55
    224400      7568.6
    224440     7570.41
    224480     7571.69
    224520     7573.12
    224560     7574.69
    224600     7575.81
    224640     7577.46
    224680     7578.58
    224720     7580.02
    224760     7581.25
    224800     7582.39
    224840     7583.77
    224880     7584.98
    224920     7586.48
    224960     7587.86
    225000     7589.05
    225040     7590.44
    225080     7591.82
    225120     7593.13
    225160     7594.66
    225200      7595.7
    225240      7597.5
    225280     7598.77
    225320     7600.22
    225360     7601.79
    225400     7602.91
    225440     7604.57
    225480     7605.68
    225520     7607.11
    225560     7608.35
    225600      7609.5
    225640     7610.84
    225680     7612.06
    225720     7613.57
    225760     7614.94
    225800     7616.14
    225840     7617.53
    225880     7618.91
    225920     7620.22
    225960     7621.74
    226000     7622.78
    226040     7624.59
    226080     7625.87
    226120      7627.3
    226160     7628.87
    226200        7630
    226240     7631.65
    226280     7632.77
    226320     7634.18
    226360     7635.44
    226400     7636.57
    226440      7637.9
    226480     7639.12
    226520     7640.62
    226560        7642
    226600     7643.19
    226640     7644.57
    226680     7645.95
    226720     7647.26
    226760     7648.78
    226800     7649.83
    226840     7651.62
    226880     7652.89
    226920     7654.34
    226960     7655.91
    227000     7657.04
    227040      7658.7
    227080     7659.82
    227120     7661.23
    227160     7662.48
    227200     7663.63
    227240     7664.93
    227280     7666.17
    227320     7667.65
    227360     7669.03
    227400     7670.22
    227440      7671.6
    227480        7673
    227520     7674.31
    227560     7675.83
    227600     7676.86
    227640     7678.67
    227680     7679.93
    227720     7681.38
    227760     7682.95
    227800     7684.08
    227840     7685.73
    227880     7686.85
    227920     7688.26
    227960     7689.52
    228000     7690.65
    228040     7691.96
    228080     7693.19
    228120     7694.67
    228160     7696.06
    228200     7697.24
    228240     7698.62
    228280     7700.02
    228320     7701.33
    228360     7702.84
    228400     7703.89
    228440     7705.69
    228480     7706.94
    228520     7708.39
    228560     7709.96
    228600      7711.1
    228640     7712.74
    228680     7713.85
    228720     7715.25
    228760     7716.51
    228800     7717.66
    228840     7718.99
    228880     7720.22
    228920      7721.7
    228960      7723.1
    229000     7724.27
    229040     7725.65
    229080     7727.06
    229120     7728.36
    229160     7729.89
    229200     7730.92
    229240     7732.71
    229280     7733.96
    229320      7735.4
    229360     7736.99
    229400     7738.12
    229440     7739.76
    229480     7740.87
    229520     7742.27
    229560     7743.52
    229600     7744.67
    229640     7745.99
    229680     7747.22
    229720     7748.71
    229760      7750.1
    229800     7751.28
    229840     7752.65
    229880     7754.05
    229920     7755.36
    229960     7756.89
    230000     7757.93
    230040     7759.71
    230080     7760.96
    230120     7762.42
    230160     7763.98
    230200      7765.1
    230240     7766.76
    230280     7767.86
    230320     7769.28
    230360     7770.53
    230400     7771.67
    230440     7772.98
    230480     7774.22
    230520     7775.69
    230560      7777.1
    230600     7778.26
    230640     7779.65
    230680     7781.05
    230720     7782.34
    230760     7783.86
    230800     7784.91
    230840     7786.69
    230880     7787.94
    230920     7789.39
    230960     7790.95
    231000     7792.08
    231040     7793.74
    231080     7794.84
    231120     7796.26
    231160     7797.51
    231200     7798.66
    231240     7799.96
    231280     7801.19
    231320     7802.68
    231360     7804.07
    231400     7805.27
    231440     7806.63
    231480     7808.03
    231520     7809.33
    231560     7810.86
    231600      7811.9
    231640     7813.69
    231680     7814.93
    231720     7816.39
    231760     7817.95
    231800      7819.1
    231840     7820.76
    231880     7821.85
    231920     7823.26
    231960     7824.51
    232000     7825.66
    232040     7826.96
    232080     7828.19
    232120     7829.67
    232160     7831.07
    232200     7832.25
    232240     7833.63
    232280     7835.03
    232320     7836.34
    232360     7837.86
    232400     7838.91
    232440      7840.7
    232480     7841.94
    232520      7843.4
    232560     7844.97
    232600     7846.11
    232640     7847.77
    232680     7848.87
    232720     7850.27
    232760     7851.52
    232800     7852.67
    232840     7853.97
    232880     7855.21
    232920     7856.68
    232960     7858.09
    233000     7859.26
    233040     7860.66
    233080     7862.05
    233120     7863.35
    233160     7864.88
    233200     7865.93
    233240     7867.72
    233280     7868.96
    233320     7870.42
    233360     7871.99
    233400     7873.14
    233440     7874.78
    233480     7875.89
    233520     7877.29
    233560     7878.53
    233600      7879.7
    233640     7880.98
    233680     7882.23
    233720     7883.69
    233760     7885.11
    233800     7886.26
    233840     7887.66
    233880     7889.04
    233920     7890.35
    233960     7891.87
    234000     7892.92
    234040     7894.71
    234080     7895.95
    234120     7897.41
    234160        7899
    234200     7900.13
    234240     7901.79
    234280      7902.9
    234320     7904.29
    234360     7905.54
    234400      7906.7
    234440     7907.99
    234480     7909.24
    234520     7910.69
    234560     7912.12
    234600     7913.27
    234640     7914.67
    234680     7916.03
    234720     7917.37
    234760     7918.88
    234800     7919.93
    234840     7921.71
    234880     7922.97
    234920     7924.41
    234960     7926.02
    235000     7927.12
    235040      7928.8
    235080      7929.9
    235120     7931.29
    235160     7932.54
    235200     7933.71
    235240     7934.99
    235280     7936.24
    235320      7937.7
    235360     7939.12
    235400     7940.28
    235440     7941.68
    235480     7943.04
    235520     7944.38
    235560     7945.89
    235600     7946.93
    235640     7948.72
    235680     7949.97
    235720     7951.43
    235760     7953.02
    235800     7954.13
    235840     7955.82
    235880     7956.92
    235920     7958.31
    235960     7959.56
    236000     7960.73
    236040     7961.99
    236080     7963.25
    236120     7964.69
    236160     7966.12
    236200     7967.26
    236240     7968.68
    236280     7970.03
    236320     7971.37
    236360     7972.89
    236400     7973.93
    236440     7975.72
    236480     7976.96
    236520     7978.43
    236560     7980.03
    236600     7981.14
    236640     7982.81
    236680     7983.92
    236720     7985.31
    236760     7986.56
    236800     7987.73
    236840     7988.99
    236880     7990.23
    236920      7991.7
    236960     7993.12
    237000     7994.25
    237040     7995.68
    237080     7997.03
    237120     7998.35
    237160     7999.89
    237200     8000.92
    237240     8002.73
    237280     8003.97
    237320     8005.45
    237360     8007.04
    237400     8008.14
    237440     8009.82
    237480     8010.92
    237520     8012.31
    237560     8013.58
    237600     8014.73
    237640     8015.98
    237680     8017.21
    237720     8018.71
    237760     8020.12
    237800     8021.26
    237840     8022.68
    237880     8024.03
    237920     8025.37
    237960      8026.9
    238000     8027.93
    238040     8029.74
    238080     8030.98
    238120     8032.45
    238160     8034.04
    238200     8035.13
    238240     8036.83
    238280     8037.92
    238320     8039.32
    238360     8040.56
    238400     8041.71
    238440     8042.97
    238480     8044.17
    238520     8045.68
    238560      8047.1
    238600     8048.23
    238640     8049.67
    238680     8051.02
    238720     8052.34
    238760     8053.89
    238800     8054.91
    238840     8056.72
    238880     8057.97
    238920     8059.43
    238960     8061.01
    239000     8062.11
    239040      8063.8
    239080      8064.9
    239120     8066.27
    239160     8067.54
    239200     8068.69
    239240     8069.94
    239280     8071.15
    239320     8072.65
    239360     8074.08
    239400     8075.21
    239440     8076.65
    239480     8077.99
    239520     8079.31
    239560     8080.85
    239600     8081.88
    239640      8083.7
    239680     8084.94
    239720      8086.4
    239760     8087.98
    239800     8089.07
    239840     8090.76
    239880     8091.88
    239920     8093.24
    239960      8094.5
    240000     8095.65
    240040     8096.89
    240080      8098.1
    240120     8099.59
    240160     8101.02
    240200     8102.16
    240240     8103.59
    240280     8104.93
    240320     8106.25
    240360      8107.8
    240400     8108.82
    240440     8110.63
    240480     8111.88
    240520     8113.35
    240560     8114.91
    240600     8116.01
    240640      8117.7
    240680      8118.8
    240720     8120.16
    240760     8121.42
    240800     8122.56
    240840     8123.77
    240880     8124.99
    240920     8126.49
    240960     8127.93
    241000     8129.03
    241040     8130.48
    241080     8131.81
    241120     8133.14
    241160     8134.69
    241200     8135.69
    241240     8137.52
    241280     8138.76
    241320     8140.23
    241360     8141.79
    241400     8142.89
    241440     8144.59
    241480     8145.68
    241520     8147.04
    241560      8148.3
    241600     8149.45
    241640     8150.65
    241680     8151.88
    241720     8153.38
    241760     8154.81
    241800     8155.94
    241840     8157.36
    241880     8158.71
    241920     8160.02
    241960     8161.58
    242000      8162.6
    242040     8164.41
    242080     8165.65
    242120      8167.1
    242160     8168.69
    242200     8169.76
    242240     8171.46
    242280     8172.54
    242320     8173.91
    242360     8175.18
    242400     8176.33
    242440     8177.56
    242480     8178.79
    242520     8180.29
    242560     8181.71
    242600     8182.85
    242640     8184.27
    242680     8185.61
    242720     8186.94
    242760      8188.5
    242800     8189.51
    242840      8191.3
    242880     8192.55
    242920     8194.02
    242960     8195.58
    243000     8196.66
    243040     8198.38
    243080     8199.44
    243120     8200.82
    243160     8202.09
    243200     8203.24
    243240     8204.46
    243280     8205.67
    243320     8207.19
    243360      8208.6
    243400     8209.74
    243440     8211.16
    243480      8212.5
    243520     8213.83
    243560     8215.39
    243600      8216.4
    243640     8218.22
    243680     8219.45
    243720     8220.91
    243760     8222.48
    243800     8223.57
    243840     8225.28
    243880     8226.36
    243920     8227.74
    243960     8229.02
    244000     8230.14
    244040     8231.37
    244080     8232.56
    244120     8234.08
    244160      8235.5
    244200     8236.64
    244240     8238.07
    244280      8239.4
    244320     8240.72
    244360     8242.28
    244400      8243.3
    244440     8245.11
    244480     8246.33
    244520     8247.82
    244560     8249.37
    244600     8250.46
    244640     8252.18
    244680     8253.25
    244720     8254.64
    244760     8255.92
    244800     8257.05
    244840     8258.28
    244880     8259.48
    244920     8260.98
    244960     8262.42
    245000     8263.57
    245040     8264.99
    245080      8266.3
    245120     8267.63
    245160     8269.19
    245200      8270.2
    245240        8272
    245280     8273.25
    245320     8274.72
    245360     8276.29
    245400     8277.37
    245440     8279.08
    245480     8280.16
    245520     8281.55
    245560     8282.84
    245600     8283.97
    245640     8285.17
    245680     8286.38
    245720     8287.88
    245760     8289.31
    245800     8290.47
    245840     8291.91
    245880     8293.21
    245920     8294.55
    245960     8296.08
    246000     8297.08
    246040     8298.92
    246080     8300.16
    246120     8301.61
    246160      8303.2
    246200     8304.29
    246240     8305.99
    246280     8307.06
    246320     8308.45
    246360     8309.74
    246400     8310.87
    246440     8312.07
    246480     8313.29
    246520     8314.79
    246560     8316.21
    246600     8317.38
    246640      8318.8
    246680     8320.13
    246720     8321.44
    246760     8322.97
    246800     8323.97
    246840     8325.81
    246880     8327.06
    246920     8328.51
    246960     8330.08
    247000     8331.18
    247040     8332.88
    247080     8333.96
    247120     8335.34
    247160     8336.63
    247200     8337.76
    247240     8338.94
    247280     8340.15
    247320     8341.66
    247360     8343.08
    247400     8344.23
    247440     8345.67
    247480        8347
    247520     8348.32
    247560     8349.85
    247600     8350.85
    247640     8352.69
    247680     8353.94
    247720     8355.38
    247760     8356.96
    247800     8358.06
    247840     8359.75
    247880     8360.82
    247920     8362.23
    247960      8363.5
    248000     8364.63
    248040      8365.8
    248080     8367.01
    248120     8368.52
    248160     8369.94
    248200      8371.1
    248240     8372.54
    248280     8373.88
    248320     8375.21
    248360     8376.72
    248400     8377.74
    248440     8379.58
    248480     8380.83
    248520     8382.29
    248560     8383.86
    248600     8384.95
    248640     8386.64
    248680     8387.72
    248720     8389.12
    248760     8390.39
    248800     8391.52
    248840     8392.69
    248880     8393.89
    248920     8395.38
    248960     8396.81
    249000     8397.98
    249040     8399.42
    249080     8400.74
    249120     8402.08
    249160      8403.6
    249200      8404.6
    249240     8406.46
    249280     8407.71
    249320     8409.16
    249360     8410.73
    249400     8411.81
    249440      8413.5
    249480     8414.59
    249520     8415.99
    249560     8417.26
    249600     8418.38
    249640     8419.56
    249680     8420.76
    249720     8422.24
    249760     8423.68
    249800     8424.83
    249840     8426.26
    249880      8427.6
    249920     8428.94
    249960     8430.44
    250000     8431.45
    250040     8433.31
    250080     8434.56
    250120     8436.01
    250160     8437.59
    250200     8438.67
    250240     8440.36
    250280     8441.45
    250320     8442.88
    250360     8444.12
    250400     8445.24
    250440     8446.39
    250480      8447.6
    250520     8449.08
    250560     8450.49
    250600     8451.65
    250640     8453.08
    250680     8454.42
    250720     8455.74
    250760     8457.25
    250800     8458.25
    250840      8460.1
    250880     8461.36
    250920     8462.82
    250960      8464.4
    251000     8465.49
    251040     8467.16
    251080     8468.25
    251120     8469.68
    251160     8470.92
    251200     8472.01
    251240     8473.15
    251280     8474.35
    251320     8475.82
    251360     8477.25
    251400     8478.41
    251440     8479.82
    251480     8481.17
    251520     8482.47
    251560        8484
    251600     8484.99
    251640     8486.83
    251680      8488.1
    251720     8489.54
    251760     8491.12
    251800      8492.2
    251840     8493.87
    251880     8494.98
    251920      8496.4
    251960     8497.64
    252000     8498.72
    252040     8499.84
    252080     8501.06
    252120     8502.53
    252160     8503.95
    252200     8505.11
    252240     8506.52
    252280     8507.88
    252320     8509.19
    252360     8510.72
    252400      8511.7
    252440     8513.55
    252480      8514.8
    252520     8516.23
    252560     8517.84
    252600      8518.9
    252640     8520.59
    252680     8521.68
    252720     8523.12
    252760     8524.35
    252800     8525.42
    252840     8526.56
    252880     8527.78
    252920     8529.24
    252960     8530.66
    253000     8531.81
    253040     8533.23
    253080     8534.59
    253120     8535.89
    253160     8537.42
    253200     8538.41
    253240     8540.26
    253280     8541.52
    253320     8542.96
    253360     8544.58
    253400     8545.64
    253440     8547.33
    253480     8548.43
    253520     8549.86
    253560     8551.09
    253600     8552.15
    253640     8553.28
    253680     8554.49
    253720     8555.97
    253760     8557.38
    253800     8558.54
    253840     8559.96
    253880     8561.33
    253920     8562.61
    253960     8564.15
    254000     8565.13
    254040     8566.98
    254080     8568.25
    254120     8569.67
    254160     8571.29
    254200     8572.36
    254240     8574.05
    254280     8575.16
    254320     8576.56
    254360      8577.8
    254400     8578.87
    254440     8580.02
    254480      8581.2
    254520     8582.69
    254560     8584.09
    254600     8585.26
    254640     8586.68
    254680     8588.04
    254720     8589.32
    254760     8590.88
    254800     8591.86
    254840     8593.72
    254880     8594.98
    254920     8596.41
    254960     8598.04
    255000     8599.08
    255040     8600.77
    255080     8601.88
    255120     8603.31
    255160     8604.52
    255200      8605.6
    255240     8606.75
    255280     8607.95
    255320     8609.44
    255360     8610.84
    255400     8612.01
    255440     8613.43
    255480     8614.78
    255520     8616.07
    255560     8617.62
    255600     8618.59
    255640     8620.46
    255680     8621.74
    255720     8623.17
    255760      8624.8
    255800     8625.83
    255840     8627.51
    255880     8628.63
    255920     8630.07
    255960     8631.28
    256000     8632.36
    256040     8633.49
    256080      8634.7
    256120     8636.19
    256160      8637.6
    256200     8638.77
    256240     8640.19
    256280     8641.55
    256320     8642.82
    256360     8644.37
    256400     8645.34
    256440     8647.21
    256480     8648.48
    256520      8649.9
    256560     8651.55
    256600     8652.58
    256640     8654.27
    256680     8655.38
    256720     8656.82
    256760     8658.05
    256800     8659.13
    256840     8660.24
    256880     8661.45
    256920     8662.93
    256960     8664.36
    257000     8665.52
    257040     8666.93
    257080     8668.32
    257120     8669.57
    257160     8671.13
    257200     8672.08
    257240     8673.97
    257280     8675.24
    257320     8676.65
    257360     8678.29
    257400     8679.34
    257440     8681.03
    257480     8682.14
    257520     8683.57
    257560      8684.8
    257600     8685.88
    257640        8687
    257680     8688.22
    257720     8689.69
    257760     8691.12
    257800     8692.28
    257840     8693.69
    257880     8695.08
    257920     8696.34
    257960      8697.9
    258000     8698.84
    258040     8700.73
    258080     8701.99
    258120     8703.42
    258160     8705.06
    258200     8706.09
    258240     8707.78
    258280      8708.9
    258320     8710.34
    258360     8711.57
    258400     8712.66
    258440     8713.78
    258480     8714.98
    258520     8716.47
    258560     8717.88
    258600     8719.03
    258640     8720.46
    258680     8721.84
    258720      8723.1
    258760     8724.66
    258800     8725.61
    258840     8727.49
    258880     8728.76
    258920     8730.18
    258960     8731.82
    259000     8732.85
    259040     8734.54
    259080     8735.65
    259120     8737.11
    259160     8738.34
    259200     8739.43
    259240     8740.55
    259280     8741.75
    259320     8743.23
    259360     8744.66
    259400      8745.8
    259440     8747.22
    259480     8748.61
    259520     8749.88
    259560     8751.43
    259600     8752.38
    259640     8754.26
    259680     8755.54
    259720     8756.94
    259760     8758.58
    259800     8759.61
    259840     8761.31
    259880     8762.42
    259920     8763.86
    259960     8765.08
    260000     8766.18
    260040     8767.35
    260080     8768.54
    260120     8770.02
    260160     8771.45
    260200     8772.59
    260240        8774
    260280     8775.39
    260320     8776.65
    260360     8778.19
    260400     8779.16
    260440     8781.04
    260480     8782.31
    260520     8783.72
    260560     8785.33
    260600     8786.38
    260640     8788.09
    260680     8789.19
    260720     8790.64
    260760     8791.84
    260800     8792.94
    260840     8794.14
    260880      8795.3
    260920      8796.8
    260960     8798.22
    261000     8799.36
    261040     8800.79
    261080     8802.18
    261120     8803.44
    261160     8804.98
    261200     8805.94
    261240     8807.82
    261280      8809.1
    261320     8810.49
    261360     8812.12
    261400     8813.17
    261440     8814.88
    261480     8815.99
    261520     8817.43
    261560     8818.64
    261600     8819.74
    261640     8820.94
    261680      8822.1
    261720     8823.61
    261760     8825.02
    261800     8826.18
    261840      8827.6
    261880     8828.99
    261920     8830.25
    261960     8831.77
    262000     8832.75
    262040     8834.63
    262080      8835.9
    262120     8837.29
    262160     8838.92
    262200     8839.98
    262240     8841.68
    262280     8842.81
    262320     8844.23
    262360     8845.45
    262400     8846.57
    262440     8847.75
    262480     8848.93
    262520     8850.44
    262560     8851.85
    262600     8853.01
    262640     8854.44
    262680     8855.83
    262720     8857.08
    262760     8858.61
    262800     8859.58
    262840     8861.49
    262880     8862.75
    262920     8864.14
    262960     8865.78
    263000     8866.83
    263040     8868.56
    263080     8869.66
    263120      8871.1
    263160     8872.31
    263200     8873.42
    263240     8874.65
    263280     8875.82
    263320     8877.33
    263360     8878.75
    263400     8879.91
    263440     8881.34
    263480     8882.73
    263520        8884
    263560     8885.52
    263600     8886.49
    263640      8888.4
    263680     8889.67
    263720     8891.05
    263760     8892.69
    263800     8893.73
    263840     8895.44
    263880     8896.56
    263920     8898.01
    263960     8899.21
    264000     8900.31
    264040      8901.6
    264080     8902.76
    264120     8904.27
    264160     8905.68
    264200     8906.86
    264240      8908.3
    264280     8909.67
    264320     8910.94
    264360     8912.46
    264400     8913.42
    264440     8915.34
    264480     8916.59
    264520     8917.98
    264560     8919.62
    264600     8920.65
    264640     8922.38
    264680     8923.48
    264720     8924.92
    264760     8926.13
    264800     8927.23
    264840     8928.53
    264880      8929.7
    264920      8931.2
    264960     8932.61
    265000     8933.79
    265040     8935.21
    265080     8936.59
    265120     8937.86
    265160     8939.39
    265200     8940.34
    265240     8942.27
    265280     8943.52
    265320     8944.92
    265360     8946.55
    265400     8947.59
    265440     8949.33
    265480     8950.41
    265520     8951.86
    265560     8953.08
    265600     8954.17
    265640     8955.47
    265680     8956.65
    265720     8958.17
    265760     8959.57
    265800     8960.74
    265840     8962.17
    265880     8963.56
    265920     8964.82
    265960     8966.35
    266000     8967.31
    266040     8969.25
    266080     8970.49
    266120     8971.89
    266160     8973.52
    266200     8974.57
    266240      8976.3
    266280     8977.39
    266320     8978.84
    266360     8980.05
    266400     8981.15
    266440     8982.45
    266480     8983.62
    266520     8985.14
    266560     8986.53
    266600     8987.72
    266640     8989.12
    266680     8990.55
    266720     8991.79
    266760     8993.32
    266800     8994.29
    266840      8996.2
    266880     8997.46
    266920     8998.86
    266960     9000.47
    267000     9001.54
    267040     9003.27
    267080     9004.35
    267120      9005.8
    267160     9007.03
    267200     9008.11
    267240     9009.41
    267280     9010.58
    267320     9012.09
    267360     9013.49
    267400     9014.67
    267440     9016.09
    267480     9017.51
    267520     9018.75
    267560     9020.27
    267600     9021.24
    267640     9023.18
    267680     9024.41
    267720     9025.81
    267760     9027.43
    267800     9028.48
    267840     9030.23
    267880     9031.29
    267920     9032.75
    267960     9033.97
    268000     9035.07
    268040     9036.39
    268080     9037.55
    268120     9039.06
    268160     9040.46
    268200     9041.65
    268240     9043.07
    268280     9044.48
    268320     9045.72
    268360     9047.24
    268400     9048.22
    268440     9050.16
    268480      9051.4
    268520     9052.81
    268560     9054.41
    268600     9055.46
    268640      9057.2
    268680     9058.28
    268720     9059.71
    268760     9060.93
    268800     9062.04
    268840     9063.36
    268880     9064.51
    268920     9066.03
    268960     9067.42
    269000     9068.62
    269040     9070.03
    269080     9071.46
    269120      9072.7
    269160     9074.21
    269200      9075.2
    269240     9077.12
    269280     9078.39
    269320     9079.81
    269360     9081.41
    269400     9082.44
    269440     9084.18
    269480     9085.25
    269520     9086.68
    269560      9087.9
    269600     9089.01
    269640     9090.33
    269680     9091.49
    269720        9093
    269760     9094.37
    269800     9095.58
    269840     9096.98
    269880     9098.44
    269920     9099.67
    269960     9101.17
    270000     9102.17
    270040     9104.09
    270080     9105.36
    270120     9106.78
    270160     9108.39
    270200     9109.44
    270240     9111.17
    270280     9112.23
    270320     9113.67
    270360      9114.9
    270400     9116.01
    270440     9117.32
    270480     9118.46
    270520     9119.99
    270560     9121.38
    270600     9122.57
    270640     9123.98
    270680     9125.43
    270720     9126.66
    270760     9128.17
    270800     9129.17
    270840     9131.09
    270880     9132.36
    270920     9133.78
    270960     9135.39
    271000     9136.43
    271040     9138.16
    271080     9139.22
    271120     9140.64
    271160     9141.88
    271200        9143
    271240      9144.3
    271280     9145.44
    271320     9146.97
    271360     9148.37
    271400     9149.55
    271440     9150.95
    271480     9152.41
    271520     9153.64
    271560     9155.14
    271600     9156.13
    271640     9158.06
    271680     9159.33
    271720     9160.75
    271760     9162.36
    271800     9163.39
    271840     9165.14
    271880     9166.18
    271920     9167.62
    271960     9168.83
    272000     9169.97
    272040     9171.25
    272080     9172.41
    272120     9173.92
    272160     9175.31
    272200     9176.51
    272240     9177.91
    272280     9179.38
    272320     9180.59
    272360      9182.1
    272400      9183.1
    272440     9185.02
    272480     9186.31
    272520     9187.73
    272560     9189.34
    272600     9190.37
    272640      9192.1
    272680     9193.15
    272720      9194.6
    272760     9195.82
    272800     9196.95
    272840     9198.25
    272880     9199.41
    272920     9200.93
    272960     9202.34
    273000     9203.52
    273040     9204.94
    273080     9206.41
    273120     9207.61
    273160     9209.12
    273200     9210.12
    273240     9212.04
    273280     9213.33
    273320     9214.74
    273360     9216.38
    273400     9217.39
    273440     9219.12
    273480     9220.18
    273520     9221.59
    273560     9222.85
    273600     9223.98
    273640      9225.3
    273680     9226.45
    273720     9227.97
    273760      9229.4
    273800     9230.57
    273840     9231.99
    273880     9233.46
    273920     9234.67
    273960     9236.16
    274000     9237.18
    274040     9239.08
    274080     9240.37
    274120     9241.78
    274160     9243.43
    274200     9244.43
    274240     9246.19
    274280     9247.24
    274320     9248.66
    274360      9249.9
    274400     9251.04
    274440     9252.35
    274480     9253.51
    274520     9255.03
    274560     9256.46
    274600     9257.62
    274640     9259.04
    274680     9260.51
    274720     9261.73
    274760     9263.23
    274800     9264.23
    274840     9266.15
    274880     9267.42
    274920     9268.84
    274960     9270.49
    275000     9271.48
    275040     9273.23
    275080     9274.28
    275120     9275.71
    275160     9276.95
    275200     9278.09
    275240      9279.4
    275280     9280.56
    275320     9282.09
    275360     9283.51
    275400     9284.67
    275440     9286.12
    275480     9287.59
    275520     9288.79
    275560      9290.3
    275600     9291.28
    275640     9293.23
    275680     9294.47
    275720     9295.91
    275760     9297.56
    275800     9298.54
    275840     9300.29
    275880     9301.33
    275920     9302.76
    275960        9304
    276000     9305.14
    276040     9306.45
    276080     9307.61
    276120     9309.12
    276160     9310.57
    276200     9311.72
    276240     9313.17
    276280     9314.64
    276320     9315.86
    276360     9317.36
    276400     9318.32
    276440     9320.26
    276480     9321.52
    276520     9322.95
    276560     9324.59
    276600     9325.59
    276640     9327.33
    276680     9328.38
    276720     9329.81
    276760     9331.05
    276800     9332.18
    276840     9333.49
    276880     9334.66
    276920     9336.17
    276960     9337.61
    277000     9338.76
    277040     9340.22
    277080     9341.68
    277120      9342.9
    277160     9344.42
    277200     9345.38
    277240     9347.31
    277280     9348.58
    277320     9350.01
    277360     9351.65
    277400     9352.64
    277440     9354.36
    277480     9355.42
    277520     9356.85
    277560     9358.08
    277600     9359.21
    277640     9360.54
    277680     9361.69
    277720      9363.2
    277760     9364.65
    277800      9365.8
    277840     9367.27
    277880     9368.72
    277920     9369.94
    277960     9371.44
    278000     9372.43
    278040     9374.33
    278080     9375.61
    278120     9377.04
    278160     9378.67
    278200     9379.68
    278240      9381.4
    278280     9382.45
    278320     9383.86
    278360     9385.13
    278400     9386.25
    278440     9387.56
    278480     9388.72
    278520     9390.22
    278560     9391.69
    278600     9392.83
    278640     9394.29
    278680     9395.74
    278720     9396.97
    278760     9398.46
    278800     9399.44
    278840     9401.36
    278880     9402.64
    278920     9404.08
    278960     9405.71
    279000     9406.71
    279040     9408.44
    279080     9409.49
    279120     9410.89
    279160     9412.15
    279200     9413.28
    279240     9414.61
    279280     9415.77
    279320     9417.26
    279360     9418.72
    279400     9419.87
    279440     9421.31
    279480     9422.76
    279520     9423.99
    279560     9425.49
    279600     9426.48
    279640     9428.38
    279680     9429.66
    279720     9431.11
    279760     9432.76
    279800     9433.74
    279840     9435.48
    279880     9436.53
    279920     9437.93
    279960      9439.2
    280000     9440.32
    280040     9441.66
    280080     9442.82
    280120     9444.29
    280160     9445.76
    280200      9446.9
    280240     9448.34
    280280     9449.79
    280320     9451.04
    280360     9452.53
    280400     9453.51
    280440     9455.42
    280480     9456.69
    280520     9458.13
    280560     9459.78
    280600     9460.77
    280640      9462.5
    280680     9463.56
    280720     9464.96
    280760     9466.23
    280800     9467.35
    280840     9468.68
    280880     9469.86
    280920     9471.33
    280960     9472.81
    281000     9473.94
    281040     9475.38
    281080     9476.84
    281120     9478.08
    281160     9479.58
    281200     9480.55
    281240     9482.46
    281280     9483.72
    281320     9485.19
    281360     9486.85
    281400     9487.82
    281440     9489.57
    281480     9490.62
    281520     9492.03
    281560     9493.29
    281600     9494.43
    281640     9495.75
    281680     9496.91
    281720     9498.38
    281760     9499.85
    281800     9500.97
    281840     9502.44
    281880      9503.9
    281920     9505.14
    281960     9506.63
    282000     9507.61
    282040     9509.52
    282080     9510.79
    282120     9512.25
    282160     9513.92
    282200     9514.88
    282240     9516.65
    282280     9517.69
    282320      9519.1
    282360     9520.35
    282400     9521.47
    282440     9522.82
    282480     9523.97
    282520     9525.43
    282560      9526.9
    282600     9528.05
    282640      9529.5
    282680     9530.97
    282720      9532.2
    282760     9533.69
    282800     9534.67
    282840     9536.58
    282880     9537.85
    282920     9539.31
    282960     9540.98
    283000     9541.95
    283040      9543.7
    283080     9544.73
    283120     9546.16
    283160      9547.4
    283200     9548.52
    283240      9549.9
    283280     9551.03
    283320     9552.48
    283360     9553.96
    283400     9555.11
    283440     9556.58
    283480     9558.01
    283520     9559.27
    283560     9560.74
    283600     9561.73
    283640     9563.64
    283680     9564.91
    283720     9566.39
    283760     9568.03
    283800     9569.02
    283840     9570.78
    283880      9571.8
    283920     9573.21
    283960     9574.49
    284000     9575.59
    284040     9576.98
    284080     9578.12
    284120     9579.57
    284160     9581.04
    284200     9582.23
    284240     9583.69
    284280     9585.12
    284320     9586.37
    284360     9587.86
    284400     9588.83
    284440     9590.74
    284480        9592
    284520     9593.46
    284560     9595.12
    284600     9596.11
    284640     9597.87
    284680      9598.9
    284720     9600.32
    284760     9601.57
    284800      9602.7
    284840     9604.06
    284880      9605.2
    284920     9606.65
    284960     9608.14
    285000     9609.33
    285040     9610.78
    285080     9612.21
    285120     9613.48
    285160     9614.95
    285200     9615.94
    285240     9617.84
    285280     9619.11
    285320     9620.58
    285360     9622.23
    285400     9623.21
    285440     9624.99
    285480     9626.02
    285520     9627.43
    285560      9628.7
    285600     9629.81
    285640     9631.16
    285680     9632.29
    285720     9633.76
    285760     9635.25
    285800     9636.43
    285840     9637.88
    285880     9639.31
    285920     9640.58
    285960     9642.05
    286000     9643.03
    286040     9644.95
    286080     9646.21
    286120     9647.68
    286160     9649.33
    286200     9650.32
    286240     9652.07
    286280     9653.11
    286320     9654.51
    286360     9655.79
    286400      9656.9
    286440     9658.25
    286480     9659.37
    286520     9660.85
    286560     9662.37
    286600     9663.52
    286640     9664.98
    286680     9666.42
    286720     9667.67
    286760     9669.15
    286800     9670.14
    286840     9672.06
    286880     9673.31
    286920     9674.78
    286960     9676.45
    287000     9677.42
    287040     9679.18
    287080     9680.22
    287120     9681.64
    287160     9682.91
    287200        9684
    287240     9685.36
    287280     9686.49
    287320     9687.96
    287360     9689.45
    287400     9690.63
    287440      9692.1
    287480     9693.52
    287520      9694.8
    287560     9696.25
    287600     9697.24
    287640     9699.16
    287680     9700.41
    287720     9701.89
    287760     9703.56
    287800     9704.54
    287840      9706.3
    287880     9707.34
    287920     9708.74
    287960     9710.03
    288000      9711.1
    288040     9712.49
    288080     9713.63
    288120      9715.1
    288160      9716.6
    288200     9717.75
    288240     9719.23
    288280     9720.65
    288320     9721.93
    288360     9723.41
    288400     9724.39
    288440     9726.31
    288480     9727.54
    288520     9729.04
    288560      9730.7
    288600     9731.67
    288640     9733.43
    288680     9734.46
    288720     9735.87
    288760     9737.17
    288800     9738.24
    288840     9739.61
    288880     9740.74
    288920     9742.21
    288960      9743.7
    289000     9744.88
    289040     9746.35
    289080     9747.75
    289120     9749.03
    289160     9750.51
    289200      9751.5
    289240     9753.42
    289280     9754.66
    289320     9756.15
    289360     9757.81
    289400     9758.79
    289440     9760.55
    289480     9761.57
    289520     9762.98
    289560     9764.29
    289600     9765.35
    289640      9766.7
    289680     9767.84
    289720     9769.31
    289760     9770.79
    289800        9772
    289840     9773.44
    289880     9774.86
    289920     9776.13
    289960     9777.62
    290000      9778.6
    290040     9780.52
    290080     9781.78
    290120     9783.26
    290160     9784.94
    290200     9785.91
    290240     9787.67
    290280     9788.68
    290320      9790.1
    290360     9791.41
    290400     9792.48
    290440      9793.8
    290480     9794.92
    290520      9796.4
    290560     9797.88
    290600     9799.09
    290640     9800.54
    290680     9801.95
    290720     9803.22
    290760     9804.72
    290800     9805.68
    290840     9807.62
    290880     9808.87
    290920     9810.37
    290960     9812.05
    291000     9813.04
    291040     9814.78
    291080      9815.8
    291120      9817.2
    291160     9818.51
    291200     9819.57
    291240     9820.85
    291280     9821.96
    291320     9823.45
    291360     9824.91
    291400     9826.14
    291440     9827.58
    291480        9829
    291520     9830.27
    291560     9831.77
    291600     9832.73
    291640     9834.68
    291680     9835.94
    291720     9837.43
    291760     9839.12
    291800     9840.09
    291840     9841.85
    291880     9842.87
    291920     9844.28
    291960     9845.59
    292000     9846.66
    292040     9847.91
    292080     9849.05
    292120     9850.53
    292160     9851.98
    292200     9853.23
    292240     9854.65
    292280     9856.08
    292320     9857.32
    292360     9858.83
    292400     9859.79
    292440     9861.75
    292480     9862.99
    292520     9864.52
    292560      9866.2
    292600     9867.16
    292640     9868.93
    292680     9869.95
    292720     9871.37
    292760     9872.66
    292800     9873.74
    292840     9874.99
    292880     9876.14
    292920     9877.62
    292960     9879.07
    293000     9880.31
    293040     9881.75
    293080     9883.16
    293120     9884.41
    293160     9885.91
    293200     9886.87
    293240     9888.84
    293280     9890.08
    293320     9891.59
    293360     9893.27
    293400     9894.24
    293440     9896.02
    293480     9897.05
    293520     9898.45
    293560     9899.76
    293600     9900.84
    293640     9902.08
    293680     9903.25
    293720      9904.7
    293760     9906.18
    293800     9907.41
    293840     9908.82
    293880     9910.25
    293920     9911.51
    293960     9912.98
    294000     9913.96
    294040     9915.92
    294080     9917.17
    294120     9918.67
    294160     9920.38
    294200     9921.34
    294240     9923.12
    294280     9924.14
    294320     9925.56
    294360     9926.86
    294400     9927.94
    294440     9929.17
    294480     9930.32
    294520     9931.77
    294560     9933.27
    294600     9934.51
    294640     9935.89
    294680     9937.33
    294720     9938.58
    294760     9940.07
    294800     9941.05
    294840     9943.01
    294880     9944.26
    294920     9945.77
    294960     9947.46
    295000     9948.41
    295040      9950.2
    295080     9951.23
    295120     9952.63
    295160     9953.94
    295200     9955.01
    295240     9956.23
    295280     9957.39
    295320     9958.83
    295360     9960.32
    295400     9961.55
    295440     9962.96
    295480     9964.39
    295520     9965.64
    295560     9967.13
    295600      9968.1
    295640     9970.08
    295680     9971.33
    295720     9972.84
    295760     9974.53
    295800     9975.49
    295840     9977.28
    295880     9978.31
    295920     9979.69
    295960     9981.02
    296000     9982.09
    296040      9983.3
    296080     9984.45
    296120     9985.88
    296160     9987.38
    296200     9988.61
    296240     9990.03
    296280     9991.45
    296320     9992.69
    296360     9994.18
    296400     9995.14
    296440     9997.12
    296480     9998.36
    296520     9999.87
    296560     10001.6
    296600     10002.5
    296640     10004.3
    296680     10005.3
    296720     10006.7
    296760     10008.1
    296800     10009.1
    296840     10010.3
    296880     10011.5
    296920     10012.9
    296960     10014.4
    297000     10015.7
    297040     10017.1
    297080     10018.5
    297120     10019.7
    297160     10021.2
    297200     10022.2
    297240     10024.2
    297280     10025.4
    297320     10026.9
    297360     10028.6
    297400     10029.6
    297440     10031.4
    297480     10032.4
    297520     10033.8
    297560     10035.1
    297600     10036.2
    297640     10037.4
    297680     10038.5
    297720       10040
    297760     10041.5
    297800     10042.7
    297840     10044.1
    297880     10045.5
    297920     10046.8
    297960     10048.3
    298000     10049.3
    298040     10051.2
    298080     10052.5
    298120       10054
    298160     10055.7
    298200     10056.6
    298240     10058.4
    298280     10059.4
    298320     10060.9
    298360     10062.2
    298400     10063.2
    298440     10064.4
    298480     10065.6
    298520       10067
    298560     10068.5
    298600     10069.8
    298640     10071.2
    298680     10072.6
    298720     10073.8
    298760     10075.3
    298800     10076.3
    298840     10078.3
    298880     10079.5
    298920       10081
    298960     10082.7
    299000     10083.7
    299040     10085.5
    299080     10086.5
    299120     10087.9
    299160     10089.2
    299200     10090.3
    299240     10091.5
    299280     10092.6
    299320     10094.1
    299360     10095.5
    299400     10096.8
    299440     10098.2
    299480     10099.6
    299520     10100.9
    299560     10102.4
    299600     10103.3
    299640     10105.3
    299680     10106.6
    299720     10108.1
    299760     10109.8
    299800     10110.7
    299840     10112.5
    299880     10113.5
    299920     10114.9
    299960     10116.2
    300000     10117.3
    300040     10118.5
    300080     10119.6
    300120       10121
    300160     10122.5
    300200     10123.8
    300240     10125.2
    300280     10126.6
    300320     10127.9
    300360     10129.4
    300400     10130.3
    300440     10132.3
    300480     10133.5
    300520       10135
    300560     10136.7
    300600     10137.7
    300640     10139.5
    300680     10140.5
    300720     10141.9
    300760     10143.2
    300800     10144.3
    300840     10145.5
    300880     10146.6
    300920       10148
    300960     10149.5
    301000     10150.8
    301040     10152.2
    301080     10153.6
    301120     10154.9
    301160     10156.4
    301200     10157.3
    301240     10159.2
    301280     10160.5
    301320       10162
    301360     10163.7
    301400     10164.7
    301440     10166.5
    301480     10167.5
    301520     10168.9
    301560     10170.2
    301600     10171.2
    301640     10172.5
    301680     10173.6
    301720       10175
    301760     10176.5
    301800     10177.8
    301840     10179.2
    301880     10180.6
    301920     10181.9
    301960     10183.4
    302000     10184.3
    302040     10186.3
    302080     10187.5
    302120       10189
    302160     10190.8
    302200     10191.7
    302240     10193.5
    302280     10194.6
    302320       10196
    302360     10197.3
    302400     10198.3
    302440     10199.5
    302480     10200.6
    302520       10202
    302560     10203.6
    302600     10204.8
    302640     10206.3
    302680     10207.7
    302720     10208.9
    302760     10210.4
    302800     10211.3
    302840     10213.3
    302880     10214.6
    302920     10216.1
    302960     10217.8
    303000     10218.7
    303040     10220.5
    303080     10221.6
    303120       10223
    303160     10224.3
    303200     10225.3
    303240     10226.5
    303280     10227.6
    303320     10229.1
    303360     10230.6
    303400     10231.9
    303440     10233.3
    303480     10234.7
    303520       10236
    303560     10237.5
    303600     10238.4
    303640     10240.3
    303680     10241.6
    303720     10243.1
    303760     10244.8
    303800     10245.8
    303840     10247.5
    303880     10248.6
    303920       10250
    303960     10251.3
    304000     10252.4
    304040     10253.6
    304080     10254.7
    304120     10256.1
    304160     10257.7
    304200     10258.9
    304240     10260.4
    304280     10261.7
    304320       10263
    304360     10264.5
    304400     10265.4
    304440     10267.4
    304480     10268.7
    304520     10270.2
    304560     10271.9
    304600     10272.8
    304640     10274.6
    304680     10275.7
    304720     10277.1
    304760     10278.4
    304800     10279.4
    304840     10280.7
    304880     10281.8
    304920     10283.2
    304960     10284.8
    305000       10286
    305040     10287.5
    305080     10288.9
    305120     10290.2
    305160     10291.7
    305200     10292.6
    305240     10294.5
    305280     10295.8
    305320     10297.3
    305360       10299
    305400       10300
    305440     10301.8
    305480     10302.8
    305520     10304.2
    305560     10305.6
    305600     10306.6
    305640     10307.9
    305680       10309
    305720     10310.4
    305760     10311.9
    305800     10313.2
    305840     10314.6
    305880       10316
    305920     10317.3
    305960     10318.8
    306000     10319.7
    306040     10321.7
    306080     10322.9
    306120     10324.4
    306160     10326.2
    306200     10327.1
    306240     10328.9
    306280     10329.9
    306320     10331.4
    306360     10332.7
    306400     10333.7
    306440       10335
    306480     10336.1
    306520     10337.5
    306560     10339.1
    306600     10340.3
    306640     10341.8
    306680     10343.2
    306720     10344.5
    306760       10346
    306800     10346.8
    306840     10348.8
    306880     10350.1
    306920     10351.6
    306960     10353.3
    307000     10354.3
    307040     10356.1
    307080       10357
    307120     10358.5
    307160     10359.8
    307200     10360.8
    307240     10362.1
    307280     10363.2
    307320     10364.7
    307360     10366.2
    307400     10367.5
    307440     10368.9
    307480     10370.3
    307520     10371.6
    307560     10373.1
    307600       10374
    307640     10375.9
    307680     10377.2
    307720     10378.7
    307760     10380.4
    307800     10381.4
    307840     10383.2
    307880     10384.1
    307920     10385.6
    307960     10386.9
    308000     10387.9
    308040     10389.2
    308080     10390.4
    308120     10391.8
    308160     10393.3
    308200     10394.6
    308240       10396
    308280     10397.4
    308320     10398.7
    308360     10400.2
    308400     10401.1
    308440       10403
    308480     10404.3
    308520     10405.8
    308560     10407.5
    308600     10408.5
    308640     10410.3
    308680     10411.3
    308720     10412.7
    308760       10414
    308800     10415.1
    308840     10416.4
    308880     10417.5
    308920     10418.9
    308960     10420.5
    309000     10421.7
    309040     10423.2
    309080     10424.5
    309120     10425.8
    309160     10427.3
    309200     10428.2
    309240     10430.2
    309280     10431.4
    309320       10433
    309360     10434.7
    309400     10435.7
    309440     10437.4
    309480     10438.4
    309520     10439.9
    309560     10441.2
    309600     10442.2
    309640     10443.5
    309680     10444.7
    309720     10446.1
    309760     10447.6
    309800     10448.9
    309840     10450.3
    309880     10451.7
    309920       10453
    309960     10454.5
    310000     10455.4
    310040     10457.4
    310080     10458.6
    310120     10460.1
    310160     10461.9
    310200     10462.9
    310240     10464.6
    310280     10465.6
    310320       10467
    310360     10468.4
    310400     10469.4
    310440     10470.7
    310480     10471.8
    310520     10473.3
    310560     10474.8
    310600     10476.1
    310640     10477.5
    310680     10478.9
    310720     10480.2
    310760     10481.7
    310800     10482.6
    310840     10484.5
    310880     10485.8
    310920     10487.3
    310960     10489.1
    311000       10490
    311040     10491.8
    311080     10492.8
    311120     10494.2
    311160     10495.5
    311200     10496.6
    311240     10497.9
    311280       10499
    311320     10500.5
    311360       10502
    311400     10503.3
    311440     10504.7
    311480     10506.1
    311520     10507.4
    311560     10508.9
    311600     10509.8
    311640     10511.7
    311680       10513
    311720     10514.5
    311760     10516.3
    311800     10517.2
    311840       10519
    311880       10520
    311920     10521.5
    311960     10522.8
    312000     10523.8
    312040     10525.1
    312080     10526.2
    312120     10527.7
    312160     10529.2
    312200     10530.5
    312240     10531.9
    312280     10533.3
    312320     10534.6
    312360     10536.1
    312400       10537
    312440       10539
    312480     10540.2
    312520     10541.7
    312560     10543.5
    312600     10544.5
    312640     10546.2
    312680     10547.2
    312720     10548.7
    312760       10550
    312800       10551
    312840     10552.4
    312880     10553.5
    312920     10554.9
    312960     10556.5
    313000     10557.8
    313040     10559.2
    313080     10560.5
    313120     10561.8
    313160     10563.4
    313200     10564.3
    313240     10566.2
    313280     10567.5
    313320       10569
    313360     10570.8
    313400     10571.8
    313440     10573.5
    313480     10574.5
    313520       10576
    313560     10577.3
    313600     10578.3
    313640     10579.6
    313680     10580.7
    313720     10582.2
    313760     10583.7
    313800       10585
    313840     10586.4
    313880     10587.8
    313920     10589.1
    313960     10590.7
    314000     10591.5
    314040     10593.5
    314080     10594.7
    314120     10596.3
    314160       10598
    314200       10599
    314240     10600.7
    314280     10601.7
    314320     10603.2
    314360     10604.5
    314400     10605.5
    314440     10606.9
    314480       10608
    314520     10609.5
    314560       10611
    314600     10612.3
    314640     10613.7
    314680     10615.1
    314720     10616.4
    314760     10617.9
    314800     10618.8
    314840     10620.8
    314880       10622
    314920     10623.5
    314960     10625.3
    315000     10626.3
    315040       10628
    315080       10629
    315120     10630.5
    315160     10631.8
    315200     10632.8
    315240     10634.2
    315280     10635.3
    315320     10636.8
    315360     10638.3
    315400     10639.6
    315440     10641.1
    315480     10642.4
    315520     10643.7
    315560     10645.2
    315600     10646.1
    315640     10648.1
    315680     10649.3
    315720     10650.9
    315760     10652.6
    315800     10653.6
    315840     10655.3
    315880     10656.3
    315920     10657.8
    315960     10659.1
    316000     10660.1
    316040     10661.5
    316080     10662.6
    316120     10664.1
    316160     10665.6
    316200     10666.9
    316240     10668.4
    316280     10669.7
    316320       10671
    316360     10672.5
    316400     10673.4
    316440     10675.4
    316480     10676.6
    316520     10678.2
    316560       10680
    316600     10680.9
    316640     10682.6
    316680     10683.6
    316720     10685.1
    316760     10686.4
    316800     10687.4
    316840     10688.8
    316880     10689.9
    316920     10691.4
    316960     10692.9
    317000     10694.2
    317040     10695.6
    317080       10697
    317120     10698.3
    317160     10699.8
    317200     10700.7
    317240     10702.6
    317280     10703.9
    317320     10705.4
    317360     10707.2
    317400     10708.2
    317440     10709.9
    317480     10710.9
    317520     10712.4
    317560     10713.7
    317600     10714.7
    317640     10716.1
    317680     10717.2
    317720     10718.6
    317760     10720.2
    317800     10721.5
    317840     10722.9
    317880     10724.2
    317920     10725.5
    317960     10727.1
    318000     10727.9
    318040     10729.9
    318080     10731.1
    318120     10732.6
    318160     10734.5
    318200     10735.4
    318240     10737.1
    318280     10738.1
    318320     10739.6
    318360     10740.9
    318400     10741.9
    318440     10743.3
    318480     10744.4
    318520     10745.9
    318560     10747.4
    318600     10748.7
    318640     10750.1
    318680     10751.5
    318720     10752.7
    318760     10754.3
    318800     10755.1
    318840     10757.1
    318880     10758.4
    318920     10759.9
    318960     10761.7
    319000     10762.6
    319040     10764.3
    319080     10765.3
    319120     10766.9
    319160     10768.1
    319200     10769.1
    319240     10770.5
    319280     10771.6
    319320     10773.1
    319360     10774.6
    319400     10775.9
    319440     10777.3
    319480     10778.7
    319520       10780
    319560     10781.5
    319600     10782.4
    319640     10784.3
    319680     10785.6
    319720     10787.1
    319760     10788.9
    319800     10789.8
    319840     10791.6
    319880     10792.6
    319920     10794.1
    319960     10795.4
    320000     10796.4
    320040     10797.8
    320080     10798.8
    320120     10800.3
    320160     10801.9
    320200     10803.2
    320240     10804.6
    320280     10805.9
    320320     10807.2
    320360     10808.7
    320400     10809.6
    320440     10811.6
    320480     10812.8
    320520     10814.3
    320560     10816.1
    320600     10817.1
    320640     10818.8
    320680     10819.8
    320720     10821.3
    320760     10822.5
    320800     10823.6
    320840     10824.9
    320880       10826
    320920     10827.5
    320960       10829
    321000     10830.4
    321040     10831.8
    321080     10833.1
    321120     10834.4
    321160     10835.9
    321200     10836.8
    321240     10838.7
    321280       10840
    321320     10841.5
    321360     10843.3
    321400     10844.2
    321440       10846
    321480       10847
    321520     10848.5
    321560     10849.7
    321600     10850.8
    321640     10852.1
    321680     10853.2
    321720     10854.7
    321760     10856.2
    321800     10857.5
    321840       10859
    321880     10860.3
    321920     10861.6
    321960     10863.1
    322000       10864
    322040     10865.9
    322080     10867.2
    322120     10868.7
    322160     10870.5
    322200     10871.4
    322240     10873.2
    322280     10874.2
    322320     10875.7
    322360       10877
    322400       10878
    322440     10879.4
    322480     10880.4
    322520     10881.9
    322560     10883.5
    322600     10884.8
    322640     10886.2
    322680     10887.6
    322720     10888.9
    322760     10890.4
    322800     10891.2
    322840     10893.2
    322880     10894.4
    322920     10895.9
    322960     10897.8
    323000     10898.7
    323040     10900.5
    323080     10901.4
    323120       10903
    323160     10904.2
    323200     10905.2
    323240     10906.6
    323280     10907.7
    323320     10909.2
    323360     10910.7
    323400       10912
    323440     10913.4
    323480     10914.8
    323520     10916.1
    323560     10917.6
    323600     10918.5
    323640     10920.5
    323680     10921.7
    323720     10923.2
    323760       10925
    323800       10926
    323840     10927.7
    323880     10928.7
    323920     10930.2
    323960     10931.5
    324000     10932.5
    324040     10933.9
    324080       10935
    324120     10936.5
    324160       10938
    324200     10939.3
    324240     10940.7
    324280     10942.1
    324320     10943.4
    324360     10944.9
    324400     10945.7
    324440     10947.7
    324480       10949
    324520     10950.5
    324560     10952.3
    324600     10953.2
    324640     10954.9
    324680     10955.9
    324720     10957.5
    324760     10958.7
    324800     10959.7
    324840     10961.1
    324880     10962.2
    324920     10963.7
    324960     10965.2
    325000     10966.5
    325040     10967.9
    325080     10969.3
    325120     10970.6
    325160     10972.1
    325200       10973
    325240       10975
    325280     10976.2
    325320     10977.7
    325360     10979.5
    325400     10980.5
    325440     10982.2
    325480     10983.2
    325520     10984.7
    325560       10986
    325600       10987
    325640     10988.3
    325680     10989.4
    325720     10990.9
    325760     10992.4
    325800     10993.8
    325840     10995.1
    325880     10996.5
    325920     10997.8
    325960     10999.3
    326000     11000.2
    326040     11002.2
    326080     11003.4
    326120     11004.9
    326160     11006.7
    326200     11007.7
    326240     11009.4
    326280     11010.4
    326320     11011.9
    326360     11013.2
    326400     11014.2
    326440     11015.5
    326480     11016.6
    326520     11018.1
    326560     11019.7
    326600       11021
    326640     11022.3
    326680     11023.7
    326720       11025
    326760     11026.5
    326800     11027.4
    326840     11029.4
    326880     11030.6
    326920     11032.1
    326960     11033.9
    327000     11034.9
    327040     11036.6
    327080     11037.6
    327120     11039.1
    327160     11040.4
    327200     11041.4
    327240     11042.7
    327280     11043.8
    327320     11045.3
    327360     11046.9
    327400     11048.2
    327440     11049.5
    327480     11050.9
    327520     11052.2
    327560     11053.7
    327600     11054.5
    327640     11056.6
    327680     11057.8
    327720     11059.3
    327760     11061.1
    327800     11062.1
    327840     11063.8
    327880     11064.8
    327920     11066.3
    327960     11067.6
    328000     11068.6
    328040     11069.9
    328080       11071
    328120     11072.5
    328160     11074.1
    328200     11075.4
    328240     11076.7
    328280     11078.1
    328320     11079.5
    328360       11081
    328400     11081.8
    328440     11083.8
    328480     11085.1
    328520     11086.5
    328560     11088.3
    328600     11089.3
    328640       11091
    328680       11092
    328720     11093.5
    328760     11094.8
    328800     11095.8
    328840     11097.1
    328880     11098.2
    328920     11099.7
    328960     11101.3
    329000     11102.6
    329040     11103.9
    329080     11105.4
    329120     11106.7
    329160     11108.2
    329200       11109
    329240       11111
    329280     11112.2
    329320     11113.8
    329360     11115.5
    329400     11116.5
    329440     11118.2
    329480     11119.2
    329520     11120.7
    329560       11122
    329600       11123
    329640     11124.3
    329680     11125.4
    329720     11126.9
    329760     11128.4
    329800     11129.8
    329840     11131.1
    329880     11132.5
    329920     11133.8
    329960     11135.3
    330000     11136.2
    330040     11138.2
    330080     11139.4
    330120     11140.9
    330160     11142.7
    330200     11143.7
    330240     11145.4
    330280     11146.4
    330320     11147.9
    330360     11149.2
    330400     11150.1
    330440     11151.5
    330480     11152.6
    330520       11154
    330560     11155.6
    330600       11157
    330640     11158.3
    330680     11159.7
    330720       11161
    330760     11162.5
    330800     11163.3
    330840     11165.3
    330880     11166.6
    330920     11168.1
    330960     11169.9
    331000     11170.8
    331040     11172.6
    331080     11173.5
    331120       11175
    331160     11176.3
    331200     11177.3
    331240     11178.6
    331280     11179.7
    331320     11181.2
    331360     11182.7
    331400     11184.1
    331440     11185.4
    331480     11186.8
    331520     11188.1
    331560     11189.7
    331600     11190.5
    331640     11192.5
    331680     11193.8
    331720     11195.2
    331760     11197.1
    331800       11198
    331840     11199.7
    331880     11200.7
    331920     11202.2
    331960     11203.5
    332000     11204.5
    332040     11205.8
    332080     11206.9
    332120     11208.4
    332160     11209.9
    332200     11211.3
    332240     11212.6
    332280       11214
    332320     11215.3
    332360     11216.9
    332400     11217.7
    332440     11219.7
    332480     11220.9
    332520     11222.5
    332560     11224.2
    332600     11225.2
    332640     11226.9
    332680     11227.9
    332720     11229.4
    332760     11230.7
    332800     11231.7
    332840       11233
    332880     11234.1
    332920     11235.6
    332960     11237.1
    333000     11238.5
    333040     11239.8
    333080     11241.2
    333120     11242.5
    333160     11244.1
    333200     11244.8
    333240     11246.9
    333280     11248.1
    333320     11249.7
    333360     11251.4
    333400     11252.4
    333440     11254.1
    333480     11255.1
    333520     11256.6
    333560     11257.9
    333600     11258.8
    333640     11260.2
    333680     11261.3
    333720     11262.8
    333760     11264.3
    333800     11265.7
    333840       11267
    333880     11268.4
    333920     11269.7
    333960     11271.3
    334000       11272
    334040     11274.1
    334080     11275.3
    334120     11276.9
    334160     11278.6
    334200     11279.6
    334240     11281.3
    334280     11282.3
    334320     11283.8
    334360       11285
    334400       11286
    334440     11287.5
    334480     11288.6
    334520       11290
    334560     11291.5
    334600     11292.9
    334640     11294.2
    334680     11295.6
    334720     11296.9
    334760     11298.5
    334800     11299.2
    334840     11301.3
    334880     11302.5
    334920     11304.1
    334960     11305.8
    335000     11306.8
    335040     11308.5
    335080     11309.5
    335120       11311
    335160     11312.2
    335200     11313.2
    335240     11314.7
    335280     11315.8
    335320     11317.2
    335360     11318.7
    335400     11320.1
    335440     11321.4
    335480     11322.8
    335520     11324.1
    335560     11325.7
    335600     11326.4
    335640     11328.4
    335680     11329.7
    335720     11331.2
    335760       11333
    335800       11334
    335840     11335.6
    335880     11336.7
    335920     11338.1
    335960     11339.4
    336000     11340.4
    336040     11341.8
    336080     11342.9
    336120     11344.3
    336160     11345.8
    336200     11347.2
    336240     11348.6
    336280       11350
    336320     11351.2
    336360     11352.8
    336400     11353.5
    336440     11355.6
    336480     11356.8
    336520     11358.3
    336560     11360.1
    336600     11361.1
    336640     11362.8
    336680     11363.8
    336720     11365.2
    336760     11366.5
    336800     11367.5
    336840     11368.9
    336880       11370
    336920     11371.4
    336960       11373
    337000     11374.3
    337040     11375.7
    337080     11377.1
    337120     11378.3
    337160     11379.9
    337200     11380.6
    337240     11382.7
    337280     11383.9
    337320     11385.5
    337360     11387.2
    337400     11388.2
    337440     11389.9
    337480     11390.9
    337520     11392.3
    337560     11393.6
    337600     11394.6
    337640       11396
    337680     11397.1
    337720     11398.5
    337760     11400.1
    337800     11401.4
    337840     11402.8
    337880     11404.2
    337920     11405.4
    337960       11407
    338000     11407.8
    338040     11409.9
    338080       11411
    338120     11412.6
    338160     11414.4
    338200     11415.4
    338240       11417
    338280       11418
    338320     11419.5
    338360     11420.7
    338400     11421.7
    338440     11423.2
    338480     11424.3
    338520     11425.7
    338560     11427.2
    338600     11428.6
    338640     11429.9
    338680     11431.3
    338720     11432.6
    338760     11434.2
    338800     11434.9
    338840       11437
    338880     11438.1
    338920     11439.7
    338960     11441.5
    339000     11442.5
    339040     11444.2
    339080     11445.1
    339120     11446.6
    339160     11447.9
    339200     11448.8
    339240     11450.3
    339280     11451.4
    339320     11452.8
    339360     11454.3
    339400     11455.7
    339440       11457
    339480     11458.4
    339520     11459.7
    339560     11461.3
    339600       11462
    339640     11464.1
    339680     11465.2
    339720     11466.8
    339760     11468.6
    339800     11469.6
    339840     11471.3
    339880     11472.2
    339920     11473.6
    339960       11475
    340000     11475.9
    340040     11477.3
    340080     11478.4
    340120     11479.9
    340160     11481.4
    340200     11482.7
    340240       11484
    340280     11485.5
    340320     11486.7
    340360     11488.3
    340400       11489
    340440     11491.2
    340480     11492.3
    340520     11493.9
    340560     11495.6
    340600     11496.7
    340640     11498.3
    340680     11499.3
    340720     11500.7
    340760       11502
    340800       11503
    340840     11504.4
    340880     11505.5
    340920     11506.9
    340960     11508.4
    341000     11509.8
    341040     11511.1
    341080     11512.5
    341120     11513.8
    341160     11515.4
    341200     11516.1
    341240     11518.2
    341280     11519.4
    341320       11521
    341360     11522.7
    341400     11523.8
    341440     11525.4
    341480     11526.4
    341520     11527.8
    341560     11529.1
    341600     11530.1
    341640     11531.5
    341680     11532.6
    341720       11534
    341760     11535.5
    341800     11536.9
    341840     11538.2
    341880     11539.6
    341920     11540.9
    341960     11542.5
    342000     11543.2
    342040     11545.3
    342080     11546.5
    342120     11548.1
    342160     11549.8
    342200     11550.9
    342240     11552.5
    342280     11553.5
    342320     11554.9
    342360     11556.2
    342400     11557.2
    342440     11558.6
    342480     11559.7
    342520     11561.1
    342560     11562.6
    342600       11564
    342640     11565.4
    342680     11566.8
    342720       11568
    342760     11569.6
    342800     11570.3
    342840     11572.5
    342880     11573.6
    342920     11575.2
    342960     11576.9
    343000       11578
    343040     11579.6
    343080     11580.6
    343120       11582
    343160     11583.4
    343200     11584.3
    343240     11585.7
    343280     11586.8
    343320     11588.2
    343360     11589.8
    343400     11591.2
    343440     11592.5
    343480     11593.9
    343520     11595.1
    343560     11596.8
    343600     11597.4
    343640     11599.6
    343680     11600.7
    343720     11602.3
    343760     11604.1
    343800     11605.1
    343840     11606.8
    343880     11607.7
    343920     11609.2
    343960     11610.5
    344000     11611.4
    344040     11612.9
    344080     11613.9
    344120     11615.4
    344160     11616.9
    344200     11618.3
    344240     11619.6
    344280       11621
    344320     11622.3
    344360     11623.9
    344400     11624.6
    344440     11626.7
    344480     11627.8
    344520     11629.4
    344560     11631.2
    344600     11632.3
    344640     11633.8
    344680     11634.8
    344720     11636.3
    344760     11637.5
    344800     11638.5
    344840       11640
    344880       11641
    344920     11642.4
    344960       11644
    345000     11645.4
    345040     11646.7
    345080     11648.1
    345120     11649.3
    345160     11650.9
    345200     11651.6
    345240     11653.8
    345280     11654.9
    345320     11656.5
    345360     11658.2
    345400     11659.3
    345440     11660.9
    345480     11661.9
    345520     11663.3
    345560     11664.6
    345600     11665.6
    345640       11667
    345680     11668.1
    345720     11669.5
    345760     11671.1
    345800     11672.4
    345840     11673.8
    345880     11675.2
    345920     11676.4
    345960       11678
    346000     11678.7
    346040     11680.8
    346080       11682
    346120     11683.6
    346160     11685.3
    346200     11686.4
    346240       11688
    346280     11688.9
    346320     11690.4
    346360     11691.7
    346400     11692.6
    346440     11694.1
    346480     11695.1
    346520     11696.6
    346560     11698.1
    346600     11699.5
    346640     11700.8
    346680     11702.3
    346720     11703.5
    346760     11705.1
    346800     11705.8
    346840     11707.9
    346880     11709.1
    346920     11710.7
    346960     11712.3
    347000     11713.5
    347040       11715
    347080       11716
    347120     11717.5
    347160     11718.8
    347200     11719.7
    347240     11721.2
    347280     11722.2
    347320     11723.7
    347360     11725.2
    347400     11726.6
    347440       11728
    347480     11729.4
    347520     11730.6
    347560     11732.2
    347600     11732.9
    347640       11735
    347680     11736.2
    347720     11737.8
    347760     11739.5
    347800     11740.6
    347840     11742.1
    347880     11743.1
    347920     11744.6
    347960     11745.9
    348000     11746.8
    348040     11748.3
    348080     11749.4
    348120     11750.8
    348160     11752.3
    348200     11753.7
    348240     11755.1
    348280     11756.5
    348320     11757.7
    348360     11759.3
    348400       11760
    348440     11762.2
    348480     11763.3
    348520     11764.9
    348560     11766.6
    348600     11767.7
    348640     11769.3
    348680     11770.2
    348720     11771.7
    348760       11773
    348800     11773.9
    348840     11775.4
    348880     11776.5
    348920     11777.9
    348960     11779.5
    349000     11780.8
    349040     11782.2
    349080     11783.6
    349120     11784.8
    349160     11786.4
    349200     11787.1
    349240     11789.3
    349280     11790.4
    349320       11792
    349360     11793.7
    349400     11794.8
    349440     11796.4
    349480     11797.3
    349520     11798.8
    349560     11800.1
    349600       11801
    349640     11802.5
    349680     11803.6
    349720       11805
    349760     11806.6
    349800     11807.9
    349840     11809.3
    349880     11810.7
    349920       11812
    349960     11813.6
    350000     11814.2
    350040     11816.4
    350080     11817.6
    350120     11819.1
    350160     11820.9
    350200       11822
    350240     11823.6
    350280     11824.5
    350320       11826
    350360     11827.2
    350400     11828.2
    350440     11829.6
    350480     11830.7
    350520     11832.2
    350560     11833.7
    350600     11835.1
    350640     11836.5
    350680     11837.9
    350720     11839.1
    350760     11840.7
    350800     11841.3
    350840     11843.6
    350880     11844.7
    350920     11846.3
    350960       11848
    351000     11849.1
    351040     11850.7
    351080     11851.6
    351120     11853.1
    351160     11854.3
    351200     11855.3
    351240     11856.8
    351280     11857.8
    351320     11859.3
    351360     11860.9
    351400     11862.2
    351440     11863.6
    351480       11865
    351520     11866.3
    351560     11867.9
    351600     11868.5
    351640     11870.7
    351680     11871.8
    351720     11873.5
    351760     11875.2
    351800     11876.2
    351840     11877.9
    351880     11878.8
    351920     11880.3
    351960     11881.5
    352000     11882.5
    352040       11884
    352080       11885
    352120     11886.5
    352160       11888
    352200     11889.4
    352240     11890.8
    352280     11892.2
    352320     11893.4
    352360       11895
    352400     11895.6
    352440     11897.9
    352480       11899
    352520     11900.6
    352560     11902.3
    352600     11903.4
    352640       11905
    352680     11905.9
    352720     11907.4
    352760     11908.6
    352800     11909.6
    352840     11911.1
    352880     11912.2
    352920     11913.6
    352960     11915.2
    353000     11916.5
    353040     11917.9
    353080     11919.3
    353120     11920.5
    353160     11922.2
    353200     11922.8
    353240       11925
    353280     11926.1
    353320     11927.8
    353360     11929.4
    353400     11930.5
    353440     11932.1
    353480       11933
    353520     11934.5
    353560     11935.8
    353600     11936.7
    353640     11938.2
    353680     11939.3
    353720     11940.8
    353760     11942.3
    353800     11943.7
    353840     11945.1
    353880     11946.4
    353920     11947.7
    353960     11949.3
    354000     11949.9
    354040     11952.1
    354080     11953.2
    354120     11954.9
    354160     11956.6
    354200     11957.6
    354240     11959.3
    354280     11960.2
    354320     11961.6
    354360     11962.9
    354400     11963.9
    354440     11965.4
    354480     11966.5
    354520     11967.9
    354560     11969.5
    354600     11970.8
    354640     11972.2
    354680     11973.6
    354720     11974.8
    354760     11976.4
    354800       11977
    354840     11979.3
    354880     11980.4
    354920       11982
    354960     11983.7
    355000     11984.7
    355040     11986.4
    355080     11987.3
    355120     11988.8
    355160       11990
    355200       11991
    355240     11992.5
    355280     11993.6
    355320       11995
    355360     11996.6
    355400     11997.9
    355440     11999.3
    355480     12000.7
    355520     12001.9
    355560     12003.5
    355600     12004.1
    355640     12006.4
    355680     12007.5
    355720     12009.1
    355760     12010.8
    355800     12011.8
    355840     12013.5
    355880     12014.4
    355920     12015.9
    355960     12017.2
    356000     12018.1
    356040     12019.6
    356080     12020.7
    356120     12022.1
    356160     12023.7
    356200       12025
    356240     12026.4
    356280     12027.8
    356320     12029.1
    356360     12030.6
    356400     12031.3
    356440     12033.5
    356480     12034.6
    356520     12036.2
    356560     12037.9
    356600     12038.9
    356640     12040.6
    356680     12041.5
    356720       12043
    356760     12044.2
    356800     12045.3
    356840     12046.7
    356880     12047.8
    356920     12049.2
    356960     12050.8
    357000     12052.1
    357040     12053.5
    357080     12054.9
    357120     12056.2
    357160     12057.7
    357200     12058.4
    357240     12060.6
    357280     12061.7
    357320     12063.3
    357360       12065
    357400       12066
    357440     12067.7
    357480     12068.6
    357520     12070.1
    357560     12071.3
    357600     12072.4
    357640     12073.8
    357680     12074.9
    357720     12076.3
    357760     12077.8
    357800     12079.2
    357840     12080.6
    357880       12082
    357920     12083.2
    357960     12084.7
    358000     12085.5
    358040     12087.7
    358080     12088.7
    358120     12090.4
    358160     12092.1
    358200     12093.1
    358240     12094.8
    358280     12095.7
    358320     12097.1
    358360     12098.4
    358400     12099.4
    358440     12100.9
    358480     12101.9
    358520     12103.4
    358560     12104.9
    358600     12106.3
    358640     12107.7
    358680       12109
    358720     12110.3
    358760     12111.8
    358800     12112.5
    358840     12114.8
    358880     12115.8
    358920     12117.5
    358960     12119.2
    359000     12120.2
    359040     12121.8
    359080     12122.8
    359120     12124.2
    359160     12125.5
    359200     12126.5
    359240     12127.9
    359280       12129
    359320     12130.4
    359360       12132
    359400     12133.3
    359440     12134.7
    359480     12136.1
    359520     12137.3
    359560     12138.9
    359600     12139.6
    359640     12141.8
    359680     12142.9
    359720     12144.6
    359760     12146.3
    359800     12147.2
    359840     12148.9
    359880     12149.9
    359920     12151.3
    359960     12152.6
    360000     12153.6
    360040     12154.9
    360080       12156
    360120     12157.5
    360160       12159
    360200     12160.3
    360240     12161.8
    360280     12163.1
    360320     12164.4
    360360     12165.9
    360400     12166.6
    360440     12168.8
    360480     12169.9
    360520     12171.6
    360560     12173.3
    360600     12174.3
    360640     12175.9
    360680     12176.8
    360720     12178.3
    360760     12179.6
    360800     12180.6
    360840     12181.9
    360880       12183
    360920     12184.4
    360960       12186
    361000     12187.3
    361040     12188.7
    361080     12190.1
    361120     12191.4
    361160     12192.9
    361200     12193.6
    361240     12195.8
    361280     12196.9
    361320     12198.6
    361360     12200.3
    361400     12201.2
    361440     12202.9
    361480     12203.8
    361520     12205.2
    361560     12206.5
    361600     12207.5
    361640     12208.8
    361680       12210
    361720     12211.4
    361760     12212.9
    361800     12214.2
    361840     12215.6
    361880       12217
    361920     12218.2
    361960     12219.8
    362000     12220.5
    362040     12222.7
    362080     12223.8
    362120     12225.5
    362160     12227.2
    362200     12228.1
    362240     12229.8
    362280     12230.7
    362320     12232.1
    362360     12233.4
    362400     12234.4
    362440     12235.7
    362480     12236.9
    362520     12238.3
    362560     12239.8
    362600     12241.1
    362640     12242.6
    362680     12243.9
    362720     12245.2
    362760     12246.7
    362800     12247.5
    362840     12249.7
    362880     12250.8
    362920     12252.4
    362960     12254.1
    363000     12255.1
    363040     12256.8
    363080     12257.7
    363120     12259.1
    363160     12260.4
    363200     12261.4
    363240     12262.7
    363280     12263.8
    363320     12265.2
    363360     12266.8
    363400     12268.1
    363440     12269.5
    363480     12270.8
    363520     12272.1
    363560     12273.6
    363600     12274.4
    363640     12276.6
    363680     12277.7
    363720     12279.3
    363760     12281.1
    363800     12282.1
    363840     12283.7
    363880     12284.6
    363920       12286
    363960     12287.3
    364000     12288.3
    364040     12289.6
    364080     12290.8
    364120     12292.2
    364160     12293.7
    364200       12295
    364240     12296.5
    364280     12297.8
    364320     12299.1
    364360     12300.6
    364400     12301.4
    364440     12303.6
    364480     12304.7
    364520     12306.3
    364560     12308.1
    364600       12309
    364640     12310.7
    364680     12311.6
    364720       12313
    364760     12314.3
    364800     12315.3
    364840     12316.6
    364880     12317.8
    364920     12319.2
    364960     12320.7
    365000       12322
    365040     12323.4
    365080     12324.8
    365120       12326
    365160     12327.6
    365200     12328.4
    365240     12330.5
    365280     12331.6
    365320     12333.3
    365360       12335
    365400       12336
    365440     12337.7
    365480     12338.5
    365520       12340
    365560     12341.3
    365600     12342.2
    365640     12343.6
    365680     12344.7
    365720     12346.2
    365760     12347.7
    365800       12349
    365840     12350.4
    365880     12351.8
    365920       12353
    365960     12354.5
    366000     12355.3
    366040     12357.5
    366080     12358.6
    366120     12360.3
    366160       12362
    366200       12363
    366240     12364.6
    366280     12365.5
    366320       12367
    366360     12368.2
    366400     12369.2
    366440     12370.6
    366480     12371.7
    366520     12373.1
    366560     12374.6
    366600     12375.9
    366640     12377.4
    366680     12378.7
    366720       12380
    366760     12381.4
    366800     12382.2
    366840     12384.5
    366880     12385.5
    366920     12387.2
    366960     12388.9
    367000     12389.9
    367040     12391.6
    367080     12392.5
    367120     12393.9
    367160     12395.2
    367200     12396.2
    367240     12397.6
    367280     12398.7
    367320     12400.1
    367360     12401.6
    367400     12402.9
    367440     12404.4
    367480     12405.7
    367520     12406.9
    367560     12408.4
    367600     12409.2
    367640     12411.4
    367680     12412.5
    367720     12414.2
    367760     12415.9
    367800     12416.9
    367840     12418.6
    367880     12419.4
    367920     12420.9
    367960     12422.2
    368000     12423.1
    368040     12424.5
    368080     12425.6
    368120       12427
    368160     12428.5
    368200     12429.9
    368240     12431.3
    368280     12432.6
    368320     12433.9
    368360     12435.3
    368400     12436.2
    368440     12438.4
    368480     12439.4
    368520     12441.2
    368560     12442.8
    368600     12443.8
    368640     12445.5
    368680     12446.3
    368720     12447.8
    368760     12449.1
    368800       12450
    368840     12451.4
    368880     12452.5
    368920     12453.9
    368960     12455.4
    369000     12456.7
    369040     12458.2
    369080     12459.5
    369120     12460.7
    369160     12462.2
    369200       12463
    369240     12465.3
    369280     12466.3
    369320       12468
    369360     12469.7
    369400     12470.7
    369440     12472.4
    369480     12473.3
    369520     12474.7
    369560       12476
    369600       12477
    369640     12478.3
    369680     12479.4
    369720     12480.8
    369760     12482.3
    369800     12483.6
    369840     12485.1
    369880     12486.4
    369920     12487.6
    369960     12489.1
    370000     12489.9
    370040     12492.2
    370080     12493.2
    370120       12495
    370160     12496.6
    370200     12497.6
    370240     12499.3
    370280     12500.2
    370320     12501.6
    370360     12502.9
    370400     12503.9
    370440     12505.2
    370480     12506.3
    370520     12507.7
    370560     12509.2
    370600     12510.5
    370640       12512
    370680     12513.3
    370720     12514.5
    370760       12516
    370800     12516.8
    370840     12519.1
    370880     12520.1
    370920     12521.8
    370960     12523.5
    371000     12524.5
    371040     12526.2
    371080       12527
    371120     12528.5
    371160     12529.8
    371200     12530.7
    371240     12532.1
    371280     12533.1
    371320     12534.6
    371360     12536.1
    371400     12537.4
    371440     12538.9
    371480     12540.2
    371520     12541.4
    371560     12542.9
    371600     12543.7
    371640       12546
    371680       12547
    371720     12548.7
    371760     12550.4
    371800     12551.4
    371840     12553.1
    371880       12554
    371920     12555.4
    371960     12556.7
    372000     12557.6
    372040       12559
    372080       12560
    372120     12561.5
    372160       12563
    372200     12564.3
    372240     12565.8
    372280     12567.1
    372320     12568.3
    372360     12569.8
    372400     12570.6
    372440     12572.8
    372480     12573.9
    372520     12575.6
    372560     12577.3
    372600     12578.3
    372640       12580
    372680     12580.9
    372720     12582.3
    372760     12583.6
    372800     12584.5
    372840     12585.9
    372880     12586.9
    372920     12588.4
    372960     12589.9
    373000     12591.2
    373040     12592.7
    373080       12594
    373120     12595.2
    373160     12596.7
    373200     12597.5
    373240     12599.7
    373280     12600.8
    373320     12602.5
    373360     12604.2
    373400     12605.2
    373440     12606.8
    373480     12607.7
    373520     12609.2
    373560     12610.5
    373600     12611.4
    373640     12612.8
    373680     12613.8
    373720     12615.2
    373760     12616.8
    373800     12618.1
    373840     12619.5
    373880     12620.8
    373920     12622.1
    373960     12623.6
    374000     12624.4
    374040     12626.6
    374080     12627.7
    374120     12629.4
    374160     12631.1
    374200     12632.1
    374240     12633.8
    374280     12634.6
    374320     12636.1
    374360     12637.4
    374400     12638.3
    374440     12639.6
    374480     12640.7
    374520     12642.1
    374560     12643.7
    374600     12644.9
    374640     12646.4
    374680     12647.7
    374720       12649
    374760     12650.4
    374800     12651.3
    374840     12653.5
    374880     12654.6
    374920     12656.3
    374960       12658
    375000       12659
    375040     12660.7
    375080     12661.6
    375120       12663
    375160     12664.4
    375200     12665.2
    375240     12666.5
    375280     12667.6
    375320       12669
    375360     12670.6
    375400     12671.8
    375440     12673.3
    375480     12674.6
    375520     12675.9
    375560     12677.4
    375600     12678.2
    375640     12680.4
    375680     12681.5
    375720     12683.3
    375760       12685
    375800     12685.9
    375840     12687.6
    375880     12688.5
    375920     12689.9
    375960     12691.3
    376000     12692.1
    376040     12693.5
    376080     12694.5
    376120       12696
    376160     12697.5
    376200     12698.8
    376240     12700.3
    376280     12701.5
    376320     12702.8
    376360     12704.3
    376400     12705.1
    376440     12707.4
    376480     12708.5
    376520     12710.2
    376560     12711.9
    376600     12712.8
    376640     12714.5
    376680     12715.4
    376720     12716.9
    376760     12718.2
    376800       12719
    376840     12720.4
    376880     12721.5
    376920     12722.9
    376960     12724.5
    377000     12725.7
    377040     12727.2
    377080     12728.5
    377120     12729.8
    377160     12731.2
    377200     12732.1
    377240     12734.3
    377280     12735.4
    377320     12737.1
    377360     12738.8
    377400     12739.8
    377440     12741.5
    377480     12742.4
    377520     12743.8
    377560     12745.2
    377600       12746
    377640     12747.4
    377680     12748.4
    377720     12749.9
    377760     12751.5
    377800     12752.7
    377840     12754.2
    377880     12755.5
    377920     12756.7
    377960     12758.2
    378000       12759
    378040     12761.3
    378080     12762.4
    378120     12764.1
    378160     12765.8
    378200     12766.8
    378240     12768.5
    378280     12769.4
    378320     12770.8
    378360     12772.2
    378400       12773
    378440     12774.4
    378480     12775.5
    378520     12776.9
    378560     12778.5
    378600     12779.7
    378640     12781.2
    378680     12782.5
    378720     12783.7
    378760     12785.2
    378800     12786.1
    378840     12788.3
    378880     12789.4
    378920     12791.1
    378960     12792.8
    379000     12793.8
    379040     12795.5
    379080     12796.4
    379120     12797.8
    379160     12799.2
    379200       12800
    379240     12801.4
    379280     12802.5
    379320     12803.9
    379360     12805.5
    379400     12806.7
    379440     12808.2
    379480     12809.5
    379520     12810.7
    379560     12812.2
    379600       12813
    379640     12815.3
    379680     12816.4
    379720     12818.1
    379760     12819.8
    379800     12820.8
    379840     12822.4
    379880     12823.4
    379920     12824.7
    379960     12826.2
    380000       12827
    380040     12828.4
    380080     12829.4
    380120     12830.8
    380160     12832.4
    380200     12833.7
    380240     12835.2
    380280     12836.5
    380320     12837.7
    380360     12839.1
    380400       12840
    380440     12842.2
    380480     12843.3
    380520     12845.1
    380560     12846.8
    380600     12847.7
    380640     12849.4
    380680     12850.3
    380720     12851.7
    380760     12853.1
    380800     12853.9
    380840     12855.3
    380880     12856.4
    380920     12857.8
    380960     12859.4
    381000     12860.6
    381040     12862.1
    381080     12863.4
    381120     12864.6
    381160     12866.1
    381200     12866.9
    381240     12869.2
    381280     12870.3
    381320       12872
    381360     12873.8
    381400     12874.7
    381440     12876.4
    381480     12877.3
    381520     12878.6
    381560     12880.1
    381600     12880.9
    381640     12882.3
    381680     12883.4
    381720     12884.8
    381760     12886.3
    381800     12887.6
    381840     12889.1
    381880     12890.4
    381920     12891.6
    381960     12893.1
    382000     12893.9
    382040     12896.2
    382080     12897.2
    382120       12899
    382160     12900.7
    382200     12901.6
    382240     12903.3
    382280     12904.2
    382320     12905.6
    382360       12907
    382400     12907.9
    382440     12909.3
    382480     12910.3
    382520     12911.7
    382560     12913.3
    382600     12914.6
    382640       12916
    382680     12917.3
    382720     12918.5
    382760       12920
    382800     12920.8
    382840     12923.1
    382880     12924.2
    382920       12926
    382960     12927.7
    383000     12928.6
    383040     12930.3
    383080     12931.2
    383120     12932.6
    383160       12934
    383200     12934.8
    383240     12936.2
    383280     12937.3
    383320     12938.6
    383360     12940.2
    383400     12941.5
    383440       12943
    383480     12944.3
    383520     12945.4
    383560       12947
    383600     12947.8
    383640     12950.1
    383680     12951.1
    383720     12952.9
    383760     12954.6
    383800     12955.5
    383840     12957.3
    383880     12958.1
    383920     12959.5
    383960     12960.9
    384000     12961.7
    384040     12963.1
    384080     12964.2
    384120     12965.6
    384160     12967.2
    384200     12968.5
    384240     12969.9
    384280     12971.3
    384320     12972.4
    384360     12973.9
    384400     12974.7
    384440       12977
    384480     12978.1
    384520     12979.8
    384560     12981.6
    384600     12982.5
    384640     12984.2
    384680     12985.1
    384720     12986.5
    384760     12987.9
    384800     12988.7
    384840     12990.1
    384880     12991.2
    384920     12992.5
    384960     12994.1
    385000     12995.4
    385040     12996.9
    385080     12998.2
    385120     12999.4
    385160     13000.9
    385200     13001.7
    385240       13004
    385280       13005
    385320     13006.8
    385360     13008.5
    385400     13009.5
    385440     13011.2
    385480       13012
    385520     13013.4
    385560     13014.9
    385600     13015.7
    385640     13017.1
    385680     13018.1
    385720     13019.5
    385760     13021.1
    385800     13022.4
    385840     13023.8
    385880     13025.2
    385920     13026.3
    385960     13027.8
    386000     13028.7
    386040     13030.9
    386080       13032
    386120     13033.8
    386160     13035.5
    386200     13036.4
    386240     13038.1
    386280       13039
    386320     13040.4
    386360     13041.8
    386400     13042.6
    386440       13044
    386480     13045.1
    386520     13046.5
    386560     13048.1
    386600     13049.3
    386640     13050.8
    386680     13052.1
    386720     13053.3
    386760     13054.8
    386800     13055.6
    386840     13057.9
    386880     13058.9
    386920     13060.8
    386960     13062.4
    387000     13063.4
    387040       13065
    387080     13065.9
    387120     13067.3
    387160     13068.8
    387200     13069.5
    387240       13071
    387280       13072
    387320     13073.4
    387360       13075
    387400     13076.3
    387440     13077.8
    387480     13079.1
    387520     13080.3
    387560     13081.8
    387600     13082.6
    387640     13084.8
    387680     13085.9
    387720     13087.7
    387760     13089.4
    387800     13090.3
    387840       13092
    387880     13092.9
    387920     13094.3
    387960     13095.7
    388000     13096.5
    388040     13097.9
    388080     13098.9
    388120     13100.3
    388160       13102
    388200     13103.2
    388240     13104.7
    388280       13106
    388320     13107.2
    388360     13108.7
    388400     13109.5
    388440     13111.8
    388480     13112.8
    388520     13114.6
    388560     13116.3
    388600     13117.3
    388640       13119
    388680     13119.9
    388720     13121.2
    388760     13122.7
    388800     13123.4
    388840     13124.9
    388880     13125.9
    388920     13127.3
    388960     13128.9
    389000     13130.2
    389040     13131.7
    389080       13133
    389120     13134.1
    389160     13135.7
    389200     13136.4
    389240     13138.7
    389280     13139.8
    389320     13141.6
    389360     13143.3
    389400     13144.2
    389440     13145.9
    389480     13146.8
    389520     13148.2
    389560     13149.6
    389600     13150.4
    389640     13151.8
    389680     13152.8
    389720     13154.2
    389760     13155.9
    389800     13157.1
    389840     13158.6
    389880     13159.9
    389920     13161.1
    389960     13162.6
    390000     13163.4
    390040     13165.7
    390080     13166.7
    390120     13168.5
    390160     13170.3
    390200     13171.1
    390240     13172.9
    390280     13173.8
    390320     13175.2
    390360     13176.6
    390400     13177.4
    390440     13178.8
    390480     13179.8
    390520     13181.2
    390560     13182.8
    390600     13184.1
    390640     13185.6
    390680     13186.9
    390720     13188.1
    390760     13189.6
    390800     13190.4
    390840     13192.7
    390880     13193.7
    390920     13195.5
    390960     13197.3
    391000     13198.1
    391040     13199.8
    391080     13200.8
    391120     13202.1
    391160     13203.6
    391200     13204.3
    391240     13205.8
    391280     13206.8
    391320     13208.2
    391360     13209.8
    391400     13211.1
    391440     13212.6
    391480     13213.9
    391520     13215.1
    391560     13216.6
    391600     13217.4
    391640     13219.7
    391680     13220.7
    391720     13222.5
    391760     13224.3
    391800     13225.1
    391840     13226.9
    391880     13227.8
    391920     13229.2
    391960     13230.6
    392000     13231.3
    392040     13232.8
    392080     13233.9
    392120     13235.2
    392160     13236.9
    392200     13238.1
    392240     13239.6
    392280     13240.9
    392320     13242.1
    392360     13243.6
    392400     13244.4
    392440     13246.7
    392480     13247.8
    392520     13249.6
    392560     13251.3
    392600     13252.1
    392640     13253.9
    392680     13254.8
    392720     13256.1
    392760     13257.6
    392800     13258.3
    392840     13259.8
    392880     13260.8
    392920     13262.2
    392960     13263.8
    393000     13265.1
    393040     13266.6
    393080     13267.9
    393120     13269.1
    393160     13270.6
    393200     13271.4
    393240     13273.7
    393280     13274.7
    393320     13276.6
    393360     13278.3
    393400     13279.1
    393440     13280.9
    393480     13281.8
    393520     13283.2
    393560     13284.5
    393600     13285.3
    393640     13286.8
    393680     13287.8
    393720     13289.2
    393760     13290.8
    393800     13292.1
    393840     13293.6
    393880     13294.9
    393920       13296
    393960     13297.6
    394000     13298.4
    394040     13300.7
    394080     13301.7
    394120     13303.5
    394160     13305.3
    394200     13306.1
    394240     13307.9
    394280     13308.8
    394320     13310.1
    394360     13311.6
    394400     13312.3
    394440     13313.8
    394480     13314.8
    394520     13316.2
    394560     13317.8
    394600     13319.1
    394640     13320.6
    394680     13321.9
    394720     13323.1
    394760     13324.6
    394800     13325.4
    394840     13327.7
    394880     13328.7
    394920     13330.5
    394960     13332.3
    395000     13333.1
    395040     13334.8
    395080     13335.8
    395120     13337.1
    395160     13338.5
    395200     13339.3
    395240     13340.8
    395280     13341.8
    395320     13343.2
    395360     13344.8
    395400     13346.1
    395440     13347.6
    395480     13348.9
    395520     13350.1
    395560     13351.6
    395600     13352.3
    395640     13354.7
    395680     13355.8
    395720     13357.6
    395760     13359.3
    395800     13360.1
    395840     13361.9
    395880     13362.8
    395920     13364.2
    395960     13365.6
    396000     13366.3
    396040     13367.8
    396080     13368.8
    396120     13370.2
    396160     13371.8
    396200     13373.1
    396240     13374.6
    396280     13375.9
    396320     13377.1
    396360     13378.7
    396400     13379.4
    396440     13381.7
    396480     13382.8
    396520     13384.6
    396560     13386.3
    396600     13387.1
    396640     13388.9
    396680     13389.8
    396720     13391.2
    396760     13392.6
    396800     13393.3
    396840     13394.9
    396880     13395.9
    396920     13397.2
    396960     13398.9
    397000     13400.2
    397040     13401.6
    397080       13403
    397120     13404.1
    397160     13405.7
    397200     13406.4
    397240     13408.8
    397280     13409.8
    397320     13411.6
    397360     13413.4
    397400     13414.2
    397440     13415.9
    397480     13416.9
    397520     13418.3
    397560     13419.6
    397600     13420.4
    397640     13421.9
    397680     13422.9
    397720     13424.3
    397760     13425.9
    397800     13427.2
    397840     13428.7
    397880       13430
    397920     13431.1
    397960     13432.7
    398000     13433.4
    398040     13435.8
    398080     13436.9
    398120     13438.7
    398160     13440.4
    398200     13441.3
    398240       13443
    398280     13443.9
    398320     13445.3
    398360     13446.7
    398400     13447.5
    398440     13448.9
    398480       13450
    398520     13451.4
    398560       13453
    398600     13454.3
    398640     13455.8
    398680     13457.1
    398720     13458.2
    398760     13459.8
    398800     13460.5
    398840     13462.9
    398880       13464
    398920     13465.8
    398960     13467.5
    399000     13468.3
    399040     13470.1
    399080       13471
    399120     13472.4
    399160     13473.8
    399200     13474.5
    399240       13476
    399280       13477
    399320     13478.4
    399360       13480
    399400     13481.3
    399440     13482.8
    399480     13484.1
    399520     13485.3
    399560     13486.8
    399600     13487.5
    399640     13489.9
    399680       13491
    399720     13492.8
    399760     13494.5
    399800     13495.4
    399840     13497.1
    399880       13498
    399920     13499.4
    399960     13500.8
    400000     13501.6
    400040       13503
    400080     13504.1
    400120     13505.5
    400160     13507.1
    400200     13508.4
    400240     13509.8
    400280     13511.2
    400320     13512.3
    400360     13513.9
    400400     13514.5
    400440       13517
    400480       13518
    400520     13519.8
    400560     13521.6
    400600     13522.4
    400640     13524.1
    400680     13525.1
    400720     13526.5
    400760     13527.9
    400800     13528.6
    400840     13530.1
    400880     13531.1
    400920     13532.5
    400960     13534.2
    401000     13535.4
    401040     13536.9
    401080     13538.2
    401120     13539.4
    401160     13540.9
    401200     13541.6
    401240       13544
    401280     13545.1
    401320     13546.9
    401360     13548.6
    401400     13549.5
    401440     13551.2
    401480     13552.1
    401520     13553.5
    401560     13554.9
    401600     13555.6
    401640     13557.2
    401680     13558.2
    401720     13559.5
    401760     13561.2
    401800     13562.5
    401840       13564
    401880     13565.3
    401920     13566.5
    401960       13568
    402000     13568.7
    402040     13571.1
    402080     13572.1
    402120       13574
    402160     13575.7
    402200     13576.6
    402240     13578.3
    402280     13579.2
    402320     13580.6
    402360       13582
    402400     13582.7
    402440     13584.2
    402480     13585.2
    402520     13586.6
    402560     13588.3
    402600     13589.5
    402640       13591
    402680     13592.4
    402720     13593.5
    402760       13595
    402800     13595.7
    402840     13598.1
    402880     13599.2
    402920       13601
    402960     13602.7
    403000     13603.6
    403040     13605.3
    403080     13606.3
    403120     13607.7
    403160       13609
    403200     13609.8
    403240     13611.2
    403280     13612.3
    403320     13613.6
    403360     13615.3
    403400     13616.6
    403440     13618.1
    403480     13619.4
    403520     13620.6
    403560     13622.1
    403600     13622.8
    403640     13625.1
    403680     13626.2
    403720       13628
    403760     13629.7
    403800     13630.7
    403840     13632.4
    403880     13633.3
    403920     13634.7
    403960       13636
    404000     13636.8
    404040     13638.3
    404080     13639.3
    404120     13640.7
    404160     13642.4
    404200     13643.6
    404240     13645.1
    404280     13646.5
    404320     13647.6
    404360     13649.1
    404400     13649.8
    404440     13652.2
    404480     13653.2
    404520     13655.1
    404560     13656.8
    404600     13657.7
    404640     13659.5
    404680     13660.3
    404720     13661.8
    404760     13663.1
    404800     13663.9
    404840     13665.3
    404880     13666.3
    404920     13667.7
    404960     13669.4
    405000     13670.7
    405040     13672.1
    405080     13673.5
    405120     13674.7
    405160     13676.2
    405200     13676.8
    405240     13679.2
    405280     13680.3
    405320     13682.1
    405360     13683.8
    405400     13684.8
    405440     13686.5
    405480     13687.4
    405520     13688.8
    405560     13690.2
    405600     13690.9
    405640     13692.4
    405680     13693.4
    405720     13694.8
    405760     13696.5
    405800     13697.7
    405840     13699.2
    405880     13700.6
    405920     13701.7
    405960     13703.3
    406000     13703.9
    406040     13706.3
    406080     13707.4
    406120     13709.2
    406160     13710.9
    406200     13711.8
    406240     13713.6
    406280     13714.5
    406320     13715.9
    406360     13717.2
    406400       13718
    406440     13719.5
    406480     13720.5
    406520     13721.9
    406560     13723.6
    406600     13724.8
    406640     13726.3
    406680     13727.7
    406720     13728.8
    406760     13730.4
    406800       13731
    406840     13733.4
    406880     13734.5
    406920     13736.3
    406960       13738
    407000     13738.9
    407040     13740.7
    407080     13741.6
    407120       13743
    407160     13744.3
    407200     13745.1
    407240     13746.5
    407280     13747.5
    407320       13749
    407360     13750.6
    407400     13751.9
    407440     13753.3
    407480     13754.7
    407520     13755.9
    407560     13757.4
    407600     13758.1
    407640     13760.5
    407680     13761.5
    407720     13763.4
    407760       13765
    407800       13766
    407840     13767.8
    407880     13768.7
    407920     13770.1
    407960     13771.4
    408000     13772.2
    408040     13773.7
    408080     13774.7
    408120     13776.1
    408160     13777.7
    408200       13779
    408240     13780.4
    408280     13781.8
    408320       13783
    408360     13784.5
    408400     13785.2
    408440     13787.6
    408480     13788.6
    408520     13790.5
    408560     13792.2
    408600     13793.1
    408640     13794.9
    408680     13795.8
    408720     13797.2
    408760     13798.5
    408800     13799.3
    408840     13800.7
    408880     13801.7
    408920     13803.2
    408960     13804.8
    409000     13806.1
    409040     13807.5
    409080     13808.9
    409120     13810.1
    409160     13811.7
    409200     13812.3
    409240     13814.7
    409280     13815.7
    409320     13817.6
    409360     13819.2
    409400     13820.2
    409440       13822
    409480     13822.9
    409520     13824.3
    409560     13825.6
    409600     13826.4
    409640     13827.8
    409680     13828.8
    409720     13830.3
    409760     13831.9
    409800     13833.2
    409840     13834.6
    409880       13836
    409920     13837.2
    409960     13838.7
    410000     13839.4
    410040     13841.8
    410080     13842.8
    410120     13844.7
    410160     13846.4
    410200     13847.3
    410240     13849.1
    410280       13850
    410320     13851.4
    410360     13852.7
    410400     13853.5
    410440     13855.1
    410480       13856
    410520     13857.5
    410560     13859.1
    410600     13860.3
    410640     13861.8
    410680     13863.2
    410720     13864.4
    410760     13865.9
    410800     13866.5
    410840       13869
    410880       13870
    410920     13871.9
    410960     13873.5
    411000     13874.5
    411040     13876.2
    411080     13877.2
    411120     13878.6
    411160     13879.9
    411200     13880.7
    411240     13882.2
    411280     13883.1
    411320     13884.6
    411360     13886.2
    411400     13887.5
    411440     13888.9
    411480     13890.3
    411520     13891.5
    411560     13893.1
    411600     13893.7
    411640     13896.1
    411680     13897.1
    411720       13899
    411760     13900.6
    411800     13901.6
    411840     13903.4
    411880     13904.3
    411920     13905.7
    411960       13907
    412000     13907.8
    412040     13909.2
    412080     13910.2
    412120     13911.7
    412160     13913.3
    412200     13914.5
    412240       13916
    412280     13917.4
    412320     13918.6
    412360     13920.1
    412400     13920.8
    412440     13923.2
    412480     13924.2
    412520     13926.1
    412560     13927.7
    412600     13928.7
    412640     13930.4
    412680     13931.4
    412720     13932.8
    412760     13934.1
    412800     13934.8
    412840     13936.3
    412880     13937.3
    412920     13938.8
    412960     13940.3
    413000     13941.6
    413040     13943.1
    413080     13944.5
    413120     13945.7
    413160     13947.2
    413200     13947.8
    413240     13950.3
    413280     13951.3
    413320     13953.2
    413360     13954.8
    413400     13955.8
    413440     13957.5
    413480     13958.5
    413520     13959.9
    413560     13961.2
    413600     13961.9
    413640     13963.4
    413680     13964.4
    413720     13965.8
    413760     13967.4
    413800     13968.7
    413840     13970.2
    413880     13971.6
    413920     13972.7
    413960     13974.3
    414000     13974.9
    414040     13977.4
    414080     13978.4
    414120     13980.2
    414160     13981.8
    414200     13982.9
    414240     13984.6
    414280     13985.5
    414320     13986.9
    414360     13988.2
    414400       13989
    414440     13990.4
    414480     13991.5
    414520     13992.9
    414560     13994.4
    414600     13995.8
    414640     13997.2
    414680     13998.6
    414720     13999.8
    414760     14001.3
    414800       14002
    414840     14004.5
    414880     14005.5
    414920     14007.3
    414960     14008.9
    415000       14010
    415040     14011.7
    415080     14012.6
    415120       14014
    415160     14015.3
    415200     14016.1
    415240     14017.5
    415280     14018.5
    415320       14020
    415360     14021.5
    415400     14022.9
    415440     14024.3
    415480     14025.7
    415520     14026.9
    415560     14028.4
    415600       14029
    415640     14031.5
    415680     14032.5
    415720     14034.4
    415760       14036
    415800     14037.1
    415840     14038.8
    415880     14039.7
    415920     14041.1
    415960     14042.4
    416000     14043.2
    416040     14044.6
    416080     14045.6
    416120       14047
    416160     14048.5
    416200     14049.9
    416240     14051.3
    416280     14052.7
    416320     14053.9
    416360     14055.5
    416400     14056.1
    416440     14058.5
    416480     14059.6
    416520     14061.4
    416560       14063
    416600     14064.1
    416640     14065.9
    416680     14066.8
    416720     14068.2
    416760     14069.5
    416800     14070.3
    416840     14071.6
    416880     14072.6
    416920     14074.1
    416960     14075.6
    417000       14077
    417040     14078.4
    417080     14079.8
    417120       14081
    417160     14082.5
    417200     14083.1
    417240     14085.6
    417280     14086.6
    417320     14088.5
    417360     14090.1
    417400     14091.2
    417440       14093
    417480     14093.9
    417520     14095.3
    417560     14096.6
    417600     14097.4
    417640     14098.7
    417680     14099.7
    417720     14101.2
    417760     14102.7
    417800     14104.1
    417840     14105.5
    417880     14106.9
    417920     14108.2
    417960     14109.6
    418000     14110.3
    418040     14112.7
    418080     14113.8
    418120     14115.7
    418160     14117.2
    418200     14118.3
    418240     14120.1
    418280       14121
    418320     14122.4
    418360     14123.7
    418400     14124.5
    418440     14125.8
    418480     14126.8
    418520     14128.3
    418560     14129.8
    418600     14131.2
    418640     14132.6
    418680       14134
    418720     14135.2
    418760     14136.7
    418800     14137.4
    418840     14139.8
    418880     14140.8
    418920     14142.7
    418960     14144.3
    419000     14145.4
    419040     14147.2
    419080     14148.1
    419120     14149.5
    419160     14150.8
    419200     14151.6
    419240     14152.9
    419280     14153.9
    419320     14155.3
    419360     14156.9
    419400     14158.2
    419440     14159.6
    419480     14161.1
    419520     14162.3
    419560     14163.8
    419600     14164.4
    419640     14166.9
    419680     14167.9
    419720     14169.8
    419760     14171.3
    419800     14172.5
    419840     14174.2
    419880     14175.1
    419920     14176.5
    419960     14177.8
    420000     14178.6
    420040     14179.9
    420080     14180.9
    420120     14182.3
    420160     14183.9
    420200     14185.2
    420240     14186.7
    420280     14188.1
    420320     14189.4
    420360     14190.8
    420400     14191.4
    420440     14193.9
    420480     14194.9
    420520     14196.8
    420560     14198.3
    420600     14199.5
    420640     14201.2
    420680     14202.1
    420720     14203.5
    420760     14204.8
    420800     14205.6
    420840     14206.9
    420880     14207.9
    420920     14209.3
    420960     14210.9
    421000     14212.2
    421040     14213.7
    421080     14215.1
    421120     14216.4
    421160     14217.8
    421200     14218.4
    421240     14220.9
    421280       14222
    421320     14223.8
    421360     14225.4
    421400     14226.5
    421440     14228.2
    421480     14229.1
    421520     14230.6
    421560     14231.9
    421600     14232.6
    421640     14233.9
    421680     14234.9
    421720     14236.4
    421760     14237.9
    421800     14239.2
    421840     14240.7
    421880     14242.1
    421920     14243.4
    421960     14244.8
    422000     14245.5
    422040       14248
    422080     14248.9
    422120     14250.8
    422160     14252.4
    422200     14253.6
    422240     14255.3
    422280     14256.2
    422320     14257.6
    422360     14258.9
    422400     14259.6
    422440     14260.9
    422480     14261.9
    422520     14263.4
    422560     14264.9
    422600     14266.2
    422640     14267.7
    422680     14269.1
    422720     14270.4
    422760     14271.8
    422800     14272.4
    422840     14274.9
    422880     14275.9
    422920     14277.8
    422960     14279.3
    423000     14280.5
    423040     14282.2
    423080     14283.2
    423120     14284.5
    423160     14285.8
    423200     14286.6
    423240     14287.9
    423280     14288.9
    423320     14290.3
    423360     14291.8
    423400     14293.1
    423440     14294.6
    423480       14296
    423520     14297.3
    423560     14298.8
    423600     14299.4
    423640     14301.9
    423680     14302.9
    423720     14304.8
    423760     14306.3
    423800     14307.5
    423840     14309.2
    423880     14310.1
    423920     14311.5
    423960     14312.8
    424000     14313.6
    424040     14314.9
    424080     14315.9
    424120     14317.3
    424160     14318.8
    424200     14320.1
    424240     14321.6
    424280       14323
    424320     14324.3
    424360     14325.8
    424400     14326.4
    424440     14328.9
    424480     14329.8
    424520     14331.7
    424560     14333.3
    424600     14334.5
    424640     14336.1
    424680     14337.1
    424720     14338.5
    424760     14339.8
    424800     14340.5
    424840     14341.9
    424880     14342.9
    424920     14344.3
    424960     14345.8
    425000     14347.1
    425040     14348.6
    425080       14350
    425120     14351.3
    425160     14352.8
    425200     14353.4
    425240     14355.9
    425280     14356.8
    425320     14358.7
    425360     14360.3
    425400     14361.5
    425440     14363.2
    425480     14364.1
    425520     14365.5
    425560     14366.8
    425600     14367.5
    425640     14368.8
    425680     14369.9
    425720     14371.3
    425760     14372.8
    425800     14374.1
    425840     14375.6
    425880       14377
    425920     14378.3
    425960     14379.7
    426000     14380.3
    426040     14382.9
    426080     14383.8
    426120     14385.7
    426160     14387.3
    426200     14388.5
    426240     14390.2
    426280     14391.2
    426320     14392.5
    426360     14393.8
    426400     14394.5
    426440     14395.9
    426480     14396.9
    426520     14398.3
    426560     14399.8
    426600     14401.1
    426640     14402.6
    426680       14404
    426720     14405.3
    426760     14406.7
    426800     14407.3
    426840     14409.9
    426880     14410.8
    426920     14412.7
    426960     14414.3
    427000     14415.4
    427040     14417.1
    427080     14418.1
    427120     14419.5
    427160     14420.8
    427200     14421.5
    427240     14422.8
    427280     14423.9
    427320     14425.3
    427360     14426.8
    427400     14428.1
    427440     14429.6
    427480       14431
    427520     14432.2
    427560     14433.7
    427600     14434.3
    427640     14436.8
    427680     14437.8
    427720     14439.6
    427760     14441.2
    427800     14442.4
    427840     14444.1
    427880     14445.1
    427920     14446.4
    427960     14447.7
    428000     14448.4
    428040     14449.8
    428080     14450.8
    428120     14452.2
    428160     14453.7
    428200       14455
    428240     14456.5
    428280       14458
    428320     14459.1
    428360     14460.6
    428400     14461.3
    428440     14463.8
    428480     14464.7
    428520     14466.6
    428560     14468.2
    428600     14469.3
    428640     14471.1
    428680       14472
    428720     14473.4
    428760     14474.7
    428800     14475.4
    428840     14476.7
    428880     14477.7
    428920     14479.2
    428960     14480.7
    429000     14481.9
    429040     14483.5
    429080     14484.9
    429120     14486.1
    429160     14487.6
    429200     14488.2
    429240     14490.7
    429280     14491.6
    429320     14493.6
    429360     14495.1
    429400     14496.3
    429440       14498
    429480     14498.9
    429520     14500.3
    429560     14501.6
    429600     14502.3
    429640     14503.7
    429680     14504.7
    429720     14506.1
    429760     14507.6
    429800     14508.9
    429840     14510.4
    429880     14511.8
    429920     14513.1
    429960     14514.5
    430000     14515.1
    430040     14517.6
    430080     14518.6
    430120     14520.5
    430160       14522
    430200     14523.2
    430240     14524.9
    430280     14525.9
    430320     14527.2
    430360     14528.5
    430400     14529.2
    430440     14530.5
    430480     14531.6
    430520       14533
    430560     14534.5
    430600     14535.8
    430640     14537.3
    430680     14538.7
    430720     14539.9
    430760     14541.4
    430800       14542
    430840     14544.5
    430880     14545.5
    430920     14547.4
    430960     14548.9
    431000     14550.1
    431040     14551.8
    431080     14552.7
    431120     14554.1
    431160     14555.4
    431200     14556.1
    431240     14557.4
    431280     14558.4
    431320     14559.9
    431360     14561.4
    431400     14562.7
    431440     14564.2
    431480     14565.6
    431520     14566.9
    431560     14568.3
    431600     14568.9
    431640     14571.4
    431680     14572.4
    431720     14574.3
    431760     14575.8
    431800       14577
    431840     14578.7
    431880     14579.7
    431920       14581
    431960     14582.3
    432000       14583
    432040     14584.3
    432080     14585.4
    432120     14586.8
    432160     14588.3
    432200     14589.6
    432240     14591.2
    432280     14592.5
    432320     14593.8
    432360     14595.3
    432400     14595.9
    432440     14598.3
    432480     14599.3
    432520     14601.3
    432560     14602.8
    432600     14603.9
    432640     14605.6
    432680     14606.6
    432720       14608
    432760     14609.2
    432800       14610
    432840     14611.3
    432880     14612.4
    432920     14613.8
    432960     14615.3
    433000     14616.6
    433040     14618.1
    433080     14619.5
    433120     14620.7
    433160     14622.2
    433200     14622.8
    433240     14625.3
    433280     14626.3
    433320     14628.2
    433360     14629.7
    433400     14630.9
    433440     14632.6
    433480     14633.6
    433520     14634.9
    433560     14636.2
    433600     14636.9
    433640     14638.3
    433680     14639.4
    433720     14640.8
    433760     14642.3
    433800     14643.6
    433840     14645.2
    433880     14646.5
    433920     14647.8
    433960     14649.2
    434000     14649.8
    434040     14652.3
    434080     14653.3
    434120     14655.2
    434160     14656.7
    434200     14657.9
    434240     14659.6
    434280     14660.6
    434320       14662
    434360     14663.2
    434400       14664
    434440     14665.4
    434480     14666.4
    434520     14667.9
    434560     14669.4
    434600     14670.7
    434640     14672.2
    434680     14673.6
    434720     14674.8
    434760     14676.3
    434800     14676.9
    434840     14679.4
    434880     14680.3
    434920     14682.3
    434960     14683.8
    435000     14684.9
    435040     14686.7
    435080     14687.7
    435120       14689
    435160     14690.3
    435200       14691
    435240     14692.5
    435280     14693.5
    435320     14694.9
    435360     14696.5
    435400     14697.8
    435440     14699.2
    435480     14700.6
    435520     14701.9
    435560     14703.4
    435600     14703.9
    435640     14706.4
    435680     14707.4
    435720     14709.3
    435760     14710.9
    435800       14712
    435840     14713.8
    435880     14714.7
    435920     14716.1
    435960     14717.3
    436000     14718.1
    436040     14719.5
    436080     14720.5
    436120       14722
    436160     14723.5
    436200     14724.8
    436240     14726.3
    436280     14727.7
    436320     14728.9
    436360     14730.4
    436400       14731
    436440     14733.4
    436480     14734.4
    436520     14736.4
    436560     14737.9
    436600       14739
    436640     14740.8
    436680     14741.7
    436720     14743.1
    436760     14744.3
    436800     14745.1
    436840     14746.5
    436880     14747.6
    436920       14749
    436960     14750.6
    437000     14751.9
    437040     14753.3
    437080     14754.7
    437120       14756
    437160     14757.5
    437200     14758.1
    437240     14760.5
    437280     14761.4
    437320     14763.4
    437360       14765
    437400       14766
    437440     14767.9
    437480     14768.8
    437520     14770.2
    437560     14771.4
    437600     14772.2
    437640     14773.6
    437680     14774.7
    437720     14776.1
    437760     14777.6
    437800       14779
    437840     14780.4
    437880     14781.8
    437920     14783.1
    437960     14784.6
    438000     14785.1
    438040     14787.6
    438080     14788.5
    438120     14790.5
    438160       14792
    438200     14793.1
    438240       14795
    438280     14795.8
    438320     14797.2
    438360     14798.4
    438400     14799.2
    438440     14800.7
    438480     14801.7
    438520     14803.2
    438560     14804.7
    438600     14806.1
    438640     14807.5
    438680     14808.9
    438720     14810.1
    438760     14811.6
    438800     14812.2
    438840     14814.7
    438880     14815.6
    438920     14817.6
    438960     14819.1
    439000     14820.2
    439040     14822.1
    439080     14822.9
    439120     14824.3
    439160     14825.5
    439200     14826.3
    439240     14827.7
    439280     14828.8
    439320     14830.3
    439360     14831.7
    439400     14833.1
    439440     14834.5
    439480     14835.9
    439520     14837.1
    439560     14838.7
    439600     14839.2
    439640     14841.7
    439680     14842.6
    439720     14844.6
    439760     14846.1
    439800     14847.2
    439840     14849.1
    439880     14849.9
    439920     14851.3
    439960     14852.5
    440000     14853.3
    440040     14854.8
    440080     14855.9
    440120     14857.4
    440160     14858.8
    440200     14860.2
    440240     14861.6
    440280       14863
    440320     14864.2
    440360     14865.8
    440400     14866.3
    440440     14868.9
    440480     14869.7
    440520     14871.7
    440560     14873.2
    440600     14874.3
    440640     14876.2
    440680       14877
    440720     14878.4
    440760     14879.6
    440800     14880.4
    440840       14882
    440880       14883
    440920     14884.4
    440960       14886
    441000     14887.3
    441040     14888.8
    441080     14890.2
    441120     14891.4
    441160     14892.9
    441200     14893.4
    441240       14896
    441280     14896.8
    441320     14898.9
    441360     14900.4
    441400     14901.4
    441440     14903.3
    441480     14904.2
    441520     14905.6
    441560     14906.7
    441600     14907.6
    441640     14909.1
    441680     14910.2
    441720     14911.6
    441760     14913.1
    441800     14914.5
    441840     14915.9
    441880     14917.3
    441920     14918.5
    441960       14920
    442000     14920.6
    442040     14923.2
    442080       14924
    442120       14926
    442160     14927.5
    442200     14928.6
    442240     14930.5
    442280     14931.3
    442320     14932.7
    442360     14933.9
    442400     14934.7
    442440     14936.3
    442480     14937.3
    442520     14938.8
    442560     14940.3
    442600     14941.7
    442640     14943.1
    442680     14944.5
    442720     14945.7
    442760     14947.2
    442800     14947.8
    442840     14950.3
    442880     14951.1
    442920     14953.2
    442960     14954.6
    443000     14955.8
    443040     14957.6
    443080     14958.5
    443120     14959.9
    443160       14961
    443200     14961.9
    443240     14963.5
    443280     14964.5
    443320       14966
    443360     14967.5
    443400     14968.9
    443440     14970.3
    443480     14971.7
    443520     14972.8
    443560     14974.4
    443600       14975
    443640     14977.5
    443680     14978.3
    443720     14980.4
    443760     14981.8
    443800       14983
    443840     14984.8
    443880     14985.7
    443920     14987.1
    443960     14988.2
    444000     14989.1
    444040     14990.7
    444080     14991.8
    444120     14993.2
    444160     14994.7
    444200     14996.1
    444240     14997.5
    444280     14998.9
    444320     15000.1
    444360     15001.6
    444400     15002.2
    444440     15004.8
    444480     15005.5
    444520     15007.6
    444560     15009.1
    444600     15010.2
    444640     15012.1
    444680     15012.9
    444720     15014.3
    444760     15015.4
    444800     15016.3
    444840     15017.9
    444880       15019
    444920     15020.4
    444960     15021.8
    445000     15023.3
    445040     15024.7
    445080     15026.2
    445120     15027.2
    445160     15028.8
    445200     15029.4
    445240       15032
    445280     15032.7
    445320     15034.8
    445360     15036.2
    445400     15037.3
    445440     15039.2
    445480     15040.1
    445520     15041.5
    445560     15042.6
    445600     15043.5
    445640     15045.1
    445680     15046.1
    445720     15047.5
    445760       15049
    445800     15050.4
    445840     15051.8
    445880     15053.3
    445920     15054.4
    445960     15055.9
    446000     15056.5
    446040     15059.1
    446080     15059.9
    446120     15061.9
    446160     15063.4
    446200     15064.5
    446240     15066.3
    446280     15067.2
    446320     15068.5
    446360     15069.7
    446400     15070.6
    446440     15072.2
    446480     15073.3
    446520     15074.7
    446560     15076.1
    446600     15077.5
    446640       15079
    446680     15080.4
    446720     15081.5
    446760       15083
    446800     15083.6
    446840     15086.2
    446880       15087
    446920       15089
    446960     15090.5
    447000     15091.6
    447040     15093.5
    447080     15094.3
    447120     15095.7
    447160     15096.8
    447200     15097.7
    447240     15099.3
    447280     15100.4
    447320     15101.8
    447360     15103.2
    447400     15104.7
    447440     15106.1
    447480     15107.6
    447520     15108.6
    447560     15110.2
    447600     15110.8
    447640     15113.4
    447680     15114.1
    447720     15116.2
    447760     15117.6
    447800     15118.8
    447840     15120.6
    447880     15121.5
    447920     15122.8
    447960       15124
    448000     15124.8
    448040     15126.4
    448080     15127.5
    448120     15128.9
    448160     15130.4
    448200     15131.8
    448240     15133.3
    448280     15134.7
    448320     15135.8
    448360     15137.3
    448400     15137.9
    448440     15140.5
    448480     15141.3
    448520     15143.3
    448560     15144.8
    448600     15145.9
    448640     15147.8
    448680     15148.6
    448720       15150
    448760     15151.1
    448800       15152
    448840     15153.6
    448880     15154.7
    448920     15156.1
    448960     15157.5
    449000       15159
    449040     15160.4
    449080     15161.9
    449120     15162.9
    449160     15164.4
    449200     15165.1
    449240     15167.7
    449280     15168.5
    449320     15170.4
    449360     15171.9
    449400     15173.1
    449440       15175
    449480     15175.8
    449520     15177.1
    449560     15178.3
    449600     15179.2
    449640     15180.8
    449680     15181.9
    449720     15183.3
    449760     15184.7
    449800     15186.1
    449840     15187.6
    449880       15189
    449920     15190.1
    449960     15191.6
    450000     15192.3
    450040     15194.9
    450080     15195.7
    450120     15197.6
    450160     15199.1
    450200     15200.3
    450240     15202.1
    450280       15203
    450320     15204.3
    450360     15205.5
    450400     15206.4
    450440     15207.9
    450480     15209.1
    450520     15210.5
    450560     15211.9
    450600     15213.3
    450640     15214.8
    450680     15216.2
    450720     15217.3
    450760     15218.7
    450800     15219.4
    450840       15222
    450880     15222.8
    450920     15224.8
    450960     15226.2
    451000     15227.4
    451040     15229.2
    451080     15230.1
    451120     15231.4
    451160     15232.6
    451200     15233.5
    451240     15235.1
    451280     15236.2
    451320     15237.6
    451360       15239
    451400     15240.4
    451440       15242
    451480     15243.4
    451520     15244.4
    451560     15245.9
    451600     15246.6
    451640     15249.2
    451680       15250
    451720       15252
    451760     15253.4
    451800     15254.6
    451840     15256.4
    451880     15257.3
    451920     15258.6
    451960     15259.8
    452000     15260.6
    452040     15262.3
    452080     15263.4
    452120     15264.8
    452160     15266.2
    452200     15267.6
    452240     15269.2
    452280     15270.6
    452320     15271.6
    452360     15273.1
    452400     15273.8
    452440     15276.4
    452480     15277.2
    452520     15279.2
    452560     15280.6
    452600     15281.8
    452640     15283.7
    452680     15284.5
    452720     15285.8
    452760       15287
    452800     15287.9
    452840     15289.5
    452880     15290.6
    452920       15292
    452960     15293.4
    453000     15294.8
    453040     15296.4
    453080     15297.8
    453120     15298.8
    453160     15300.4
    453200       15301
    453240     15303.6
    453280     15304.4
    453320     15306.4
    453360     15307.8
    453400       15309
    453440     15310.8
    453480     15311.7
    453520       15313
    453560     15314.1
    453600       15315
    453640     15316.6
    453680     15317.7
    453720     15319.1
    453760     15320.5
    453800       15322
    453840     15323.5
    453880       15325
    453920       15326
    453960     15327.5
    454000     15328.1
    454040     15330.7
    454080     15331.6
    454120     15333.5
    454160     15334.9
    454200     15336.2
    454240     15337.9
    454280     15338.9
    454320     15340.2
    454360     15341.3
    454400     15342.2
    454440     15343.8
    454480     15344.9
    454520     15346.3
    454560     15347.7
    454600     15349.1
    454640     15350.7
    454680     15352.1
    454720     15353.1
    454760     15354.6
    454800     15355.3
    454840     15357.8
    454880     15358.7
    454920     15360.7
    454960     15362.1
    455000     15363.3
    455040     15365.1
    455080       15366
    455120     15367.3
    455160     15368.4
    455200     15369.3
    455240       15371
    455280       15372
    455320     15373.4
    455360     15374.9
    455400     15376.3
    455440     15377.8
    455480     15379.3
    455520     15380.3
    455560     15381.8
    455600     15382.4
    455640       15385
    455680     15385.8
    455720     15387.8
    455760     15389.2
    455800     15390.5
    455840     15392.3
    455880     15393.2
    455920     15394.5
    455960     15395.6
    456000     15396.5
    456040     15398.2
    456080     15399.2
    456120     15400.6
    456160       15402
    456200     15403.5
    456240       15405
    456280     15406.5
    456320     15407.5
    456360       15409
    456400     15409.6
    456440     15412.2
    456480       15413
    456520       15415
    456560     15416.4
    456600     15417.6
    456640     15419.4
    456680     15420.4
    456720     15421.6
    456760     15422.8
    456800     15423.7
    456840     15425.3
    456880     15426.4
    456920     15427.8
    456960     15429.2
    457000     15430.7
    457040     15432.2
    457080     15433.7
    457120     15434.6
    457160     15436.2
    457200     15436.8
    457240     15439.4
    457280     15440.2
    457320     15442.3
    457360     15443.7
    457400     15444.8
    457440     15446.7
    457480     15447.6
    457520     15448.8
    457560       15450
    457600     15450.9
    457640     15452.5
    457680     15453.6
    457720       15455
    457760     15456.4
    457800     15457.9
    457840     15459.4
    457880     15460.8
    457920     15461.8
    457960     15463.3
    458000     15463.9
    458040     15466.5
    458080     15467.3
    458120     15469.4
    458160     15470.8
    458200       15472
    458240     15473.8
    458280     15474.7
    458320     15475.9
    458360     15477.1
    458400       15478
    458440     15479.6
    458480     15480.7
    458520     15482.1
    458560     15483.5
    458600       15485
    458640     15486.5
    458680       15488
    458720     15488.9
    458760     15490.4
    458800       15491
    458840     15493.7
    458880     15494.4
    458920     15496.5
    458960     15497.9
    459000     15499.1
    459040     15500.9
    459080     15501.8
    459120     15503.1
    459160     15504.3
    459200     15505.2
    459240     15506.7
    459280     15507.8
    459320     15509.2
    459360     15510.6
    459400     15512.1
    459440     15513.6
    459480     15515.1
    459520       15516
    459560     15517.6
    459600     15518.2
    459640     15520.8
    459680     15521.6
    459720     15523.6
    459760       15525
    459800     15526.2
    459840       15528
    459880     15528.9
    459920     15530.2
    459960     15531.4
    460000     15532.3
    460040     15533.9
    460080       15535
    460120     15536.4
    460160     15537.8
    460200     15539.3
    460240     15540.8
    460280     15542.3
    460320     15543.2
    460360     15544.7
    460400     15545.3
    460440       15548
    460480     15548.8
    460520     15550.8
    460560     15552.2
    460600     15553.3
    460640     15555.2
    460680     15556.1
    460720     15557.4
    460760     15558.6
    460800     15559.5
    460840     15561.1
    460880     15562.1
    460920     15563.6
    460960     15564.9
    461000     15566.5
    461040     15567.9
    461080     15569.4
    461120     15570.3
    461160     15571.9
    461200     15572.5
    461240     15575.1
    461280     15575.9
    461320     15577.9
    461360     15579.3
    461400     15580.5
    461440     15582.3
    461480     15583.2
    461520     15584.5
    461560     15585.7
    461600     15586.6
    461640     15588.2
    461680     15589.2
    461720     15590.7
    461760       15592
    461800     15593.6
    461840       15595
    461880     15596.5
    461920     15597.4
    461960       15599
    462000     15599.6
    462040     15602.2
    462080       15603
    462120       15605
    462160     15606.4
    462200     15607.5
    462240     15609.3
    462280     15610.3
    462320     15611.6
    462360     15612.8
    462400     15613.7
    462440     15615.3
    462480     15616.4
    462520     15617.8
    462560     15619.1
    462600     15620.7
    462640     15622.1
    462680     15623.6
    462720     15624.5
    462760       15626
    462800     15626.7
    462840     15629.2
    462880     15630.1
    462920     15632.1
    462960     15633.5
    463000     15634.6
    463040     15636.4
    463080     15637.4
    463120     15638.7
    463160     15639.8
    463200     15640.8
    463240     15642.4
    463280     15643.5
    463320     15644.9
    463360     15646.2
    463400     15647.8
    463440     15649.2
    463480     15650.7
    463520     15651.6
    463560     15653.2
    463600     15653.8
    463640     15656.4
    463680     15657.2
    463720     15659.2
    463760     15660.6
    463800     15661.7
    463840     15663.5
    463880     15664.5
    463920     15665.8
    463960     15666.9
    464000     15667.9
    464040     15669.5
    464080     15670.6
    464120     15672.1
    464160     15673.4
    464200       15675
    464240     15676.4
    464280     15677.9
    464320     15678.8
    464360     15680.3
    464400       15681
    464440     15683.6
    464480     15684.4
    464520     15686.4
    464560     15687.8
    464600     15688.9
    464640     15690.7
    464680     15691.7
    464720       15693
    464760     15694.1
    464800       15695
    464840     15696.7
    464880     15697.8
    464920     15699.3
    464960     15700.5
    465000     15702.2
    465040     15703.6
    465080     15705.1
    465120       15706
    465160     15707.5
    465200     15708.2
    465240     15710.8
    465280     15711.6
    465320     15713.6
    465360       15715
    465400     15716.1
    465440     15717.9
    465480     15718.9
    465520     15720.2
    465560     15721.3
    465600     15722.3
    465640     15723.9
    465680       15725
    465720     15726.5
    465760     15727.8
    465800     15729.4
    465840     15730.9
    465880     15732.3
    465920     15733.2
    465960     15734.8
    466000     15735.4
    466040     15738.1
    466080     15738.8
    466120     15740.8
    466160     15742.2
    466200     15743.4
    466240     15745.2
    466280     15746.1
    466320     15747.4
    466360     15748.6
    466400     15749.5
    466440     15751.2
    466480     15752.3
    466520     15753.7
    466560       15755
    466600     15756.7
    466640     15758.1
    466680     15759.6
    466720     15760.5
    466760     15762.1
    466800     15762.7
    466840     15765.3
    466880       15766
    466920     15768.1
    466960     15769.5
    467000     15770.7
    467040     15772.4
    467080     15773.4
    467120     15774.7
    467160     15775.8
    467200     15776.8
    467240     15778.5
    467280     15779.6
    467320     15781.1
    467360     15782.3
    467400       15784
    467440     15785.4
    467480     15786.9
    467520     15787.8
    467560     15789.3
    467600     15789.9
    467640     15792.6
    467680     15793.3
    467720     15795.3
    467760     15796.8
    467800     15797.9
    467840     15799.7
    467880     15800.6
    467920     15801.9
    467960     15803.1
    468000       15804
    468040     15805.7
    468080     15806.8
    468120     15808.3
    468160     15809.5
    468200     15811.2
    468240     15812.6
    468280     15814.1
    468320       15815
    468360     15816.5
    468400     15817.1
    468440     15819.8
    468480     15820.5
    468520     15822.5
    468560       15824
    468600     15825.1
    468640     15826.9
    468680     15827.9
    468720     15829.1
    468760     15830.3
    468800     15831.3
    468840     15832.9
    468880       15834
    468920     15835.5
    468960     15836.8
    469000     15838.4
    469040     15839.8
    469080     15841.3
    469120     15842.2
    469160     15843.7
    469200     15844.4
    469240     15847.1
    469280     15847.7
    469320     15849.8
    469360     15851.3
    469400     15852.4
    469440     15854.2
    469480     15855.1
    469520     15856.4
    469560     15857.5
    469600     15858.5
    469640     15860.2
    469680     15861.3
    469720     15862.8
    469760       15864
    469800     15865.7
    469840       15867
    469880     15868.6
    469920     15869.5
    469960     15870.9
    470000     15871.6
    470040     15874.3
    470080       15875
    470120       15877
    470160     15878.5
    470200     15879.6
    470240     15881.4
    470280     15882.4
    470320     15883.6
    470360     15884.8
    470400     15885.8
    470440     15887.5
    470480     15888.5
    470520       15890
    470560     15891.3
    470600     15892.9
    470640     15894.3
    470680     15895.9
    470720     15896.8
    470760     15898.2
    470800     15898.9
    470840     15901.7
    470880     15902.3
    470920     15904.3
    470960     15905.8
    471000     15906.9
    471040     15908.7
    471080     15909.7
    471120     15910.9
    471160     15912.1
    471200     15913.1
    471240     15914.8
    471280     15915.9
    471320     15917.3
    471360     15918.6
    471400     15920.2
    471440     15921.7
    471480     15923.2
    471520     15924.1
    471560     15925.6
    471600     15926.2
    471640       15929
    471680     15929.6
    471720     15931.6
    471760     15933.1
    471800     15934.3
    471840     15936.1
    471880       15937
    471920     15938.2
    471960     15939.4
    472000     15940.4
    472040     15942.1
    472080     15943.2
    472120     15944.7
    472160     15945.9
    472200     15947.5
    472240       15949
    472280     15950.5
    472320     15951.5
    472360     15952.9
    472400     15953.6
    472440     15956.3
    472480       15957
    472520     15958.9
    472560     15960.5
    472600     15961.6
    472640     15963.4
    472680     15964.4
    472720     15965.6
    472760     15966.7
    472800     15967.7
    472840     15969.4
    472880     15970.5
    472920       15972
    472960     15973.2
    473000     15974.9
    473040     15976.3
    473080     15977.8
    473120     15978.8
    473160     15980.2
    473200     15980.9
    473240     15983.6
    473280     15984.3
    473320     15986.3
    473360     15987.8
    473400       15989
    473440     15990.8
    473480     15991.7
    473520       15993
    473560     15994.1
    473600     15995.1
    473640     15996.8
    473680     15997.8
    473720     15999.3
    473760     16000.5
    473800     16002.2
    473840     16003.6
    473880     16005.1
    473920     16006.1
    473960     16007.5
    474000     16008.2
    474040       16011
    474080     16011.7
    474120     16013.6
    474160     16015.2
    474200     16016.3
    474240     16018.1
    474280     16019.1
    474320     16020.3
    474360     16021.5
    474400     16022.4
    474440     16024.1
    474480     16025.2
    474520     16026.7
    474560     16027.9
    474600     16029.6
    474640       16031
    474680     16032.5
    474720     16033.5
    474760     16034.9
    474800     16035.6
    474840     16038.4
    474880     16039.1
    474920       16041
    474960     16042.5
    475000     16043.7
    475040     16045.5
    475080     16046.4
    475120     16047.7
    475160     16048.8
    475200     16049.8
    475240     16051.5
    475280     16052.6
    475320       16054
    475360     16055.3
    475400       16057
    475440     16058.3
    475480     16059.9
    475520     16060.9
    475560     16062.2
    475600     16062.9
    475640     16065.8
    475680     16066.4
    475720     16068.4
    475760     16069.9
    475800     16071.1
    475840     16072.9
    475880     16073.8
    475920     16075.1
    475960     16076.2
    476000     16077.2
    476040     16078.9
    476080       16080
    476120     16081.4
    476160     16082.6
    476200     16084.3
    476240     16085.7
    476280     16087.2
    476320     16088.2
    476360     16089.6
    476400     16090.3
    476440     16093.1
    476480     16093.8
    476520     16095.8
    476560     16097.3
    476600     16098.4
    476640     16100.2
    476680     16101.2
    476720     16102.5
    476760     16103.5
    476800     16104.5
    476840     16106.2
    476880     16107.2
    476920     16108.7
    476960       16110
    477000     16111.6
    477040       16113
    477080     16114.6
    477120     16115.5
    477160       16117
    477200     16117.6
    477240     16120.4
    477280     16121.1
    477320     16123.1
    477360     16124.6
    477400     16125.7
    477440     16127.5
    477480     16128.4
    477520     16129.7
    477560     16130.8
    477600     16131.8
    477640     16133.5
    477680     16134.6
    477720       16136
    477760     16137.3
    477800       16139
    477840     16140.3
    477880     16141.9
    477920     16142.8
    477960     16144.3
    478000     16144.9
    478040     16147.7
    478080     16148.4
    478120     16150.4
    478160       16152
    478200       16153
    478240     16154.8
    478280     16155.7
    478320     16157.1
    478360     16158.1
    478400     16159.1
    478440     16160.8
    478480     16161.9
    478520     16163.3
    478560     16164.6
    478600     16166.2
    478640     16167.6
    478680     16169.2
    478720     16170.1
    478760     16171.6
    478800     16172.2
    478840       16175
    478880     16175.7
    478920     16177.7
    478960     16179.2
    479000     16180.3
    479040     16182.1
    479080       16183
    479120     16184.4
    479160     16185.5
    479200     16186.4
    479240     16188.1
    479280     16189.2
    479320     16190.6
    479360     16191.9
    479400     16193.5
    479440     16194.9
    479480     16196.5
    479520     16197.4
    479560     16198.9
    479600     16199.4
    479640     16202.3
    479680       16203
    479720       16205
    479760     16206.5
    479800     16207.6
    479840     16209.4
    479880     16210.3
    479920     16211.7
    479960     16212.8
    480000     16213.7
    480040     16215.4
    480080     16216.5
    480120     16217.9
    480160     16219.2
    480200     16220.8
    480240     16222.2
    480280     16223.8
    480320     16224.7
    480360     16226.2
    480400     16226.7
    480440     16229.6
    480480     16230.3
    480520     16232.2
    480560     16233.8
    480600     16234.9
    480640     16236.7
    480680     16237.6
    480720       16239
    480760     16240.1
    480800       16241
    480840     16242.7
    480880     16243.8
    480920     16245.3
    480960     16246.5
    481000     16248.1
    481040     16249.5
    481080     16251.1
    481120       16252
    481160     16253.5
    481200       16254
    481240     16256.9
    481280     16257.6
    481320     16259.6
    481360     16261.1
    481400     16262.2
    481440       16264
    481480     16264.9
    481520     16266.3
    481560     16267.4
    481600     16268.3
    481640     16270.1
    481680     16271.1
    481720     16272.6
    481760     16273.8
    481800     16275.5
    481840     16276.8
    481880     16278.5
    481920     16279.4
    481960     16280.8
    482000     16281.3
    482040     16284.2
    482080       16285
    482120     16286.9
    482160     16288.5
    482200     16289.6
    482240     16291.3
    482280     16292.2
    482320     16293.6
    482360     16294.8
    482400     16295.7
    482440     16297.4
    482480     16298.5
    482520       16300
    482560     16301.2
    482600     16302.8
    482640     16304.2
    482680     16305.9
    482720     16306.8
    482760     16308.2
    482800     16308.7
    482840     16311.5
    482880     16312.3
    482920     16314.2
    482960     16315.8
    483000     16316.9
    483040     16318.7
    483080     16319.6
    483120       16321
    483160     16322.2
    483200       16323
    483240     16324.8
    483280     16325.8
    483320     16327.3
    483360     16328.5
    483400     16330.1
    483440     16331.5
    483480     16333.2
    483520     16334.1
    483560     16335.5
    483600     16336.1
    483640     16338.9
    483680     16339.7
    483720     16341.6
    483760     16343.2
    483800     16344.3
    483840       16346
    483880     16346.9
    483920     16348.4
    483960     16349.5
    484000     16350.4
    484040     16352.1
    484080     16353.1
    484120     16354.6
    484160     16355.9
    484200     16357.4
    484240     16358.9
    484280     16360.6
    484320     16361.5
    484360     16362.8
    484400     16363.4
    484440     16366.2
    484480       16367
    484520     16368.9
    484560     16370.5
    484600     16371.7
    484640     16373.4
    484680     16374.3
    484720     16375.7
    484760     16376.8
    484800     16377.7
    484840     16379.5
    484880     16380.5
    484920     16382.1
    484960     16383.3
    485000     16384.8
    485040     16386.3
    485080       16388
    485120     16388.9
    485160     16390.2
    485200     16390.8
    485240     16393.6
    485280     16394.4
    485320     16396.4
    485360     16397.9
    485400     16399.1
    485440     16400.8
    485480     16401.7
    485520     16403.1
    485560     16404.2
    485600     16405.1
    485640     16406.9
    485680     16407.9
    485720     16409.4
    485760     16410.6
    485800     16412.2
    485840     16413.6
    485880     16415.4
    485920     16416.3
    485960     16417.6
    486000     16418.2
    486040       16421
    486080     16421.8
    486120     16423.7
    486160     16425.3
    486200     16426.4
    486240     16428.2
    486280       16429
    486320     16430.5
    486360     16431.6
    486400     16432.5
    486440     16434.3
    486480     16435.3
    486520     16436.7
    486560       16438
    486600     16439.5
    486640       16441
    486680     16442.7
    486720     16443.6
    486760     16444.9
    486800     16445.5
    486840     16448.3
    486880     16449.1
    486920       16451
    486960     16452.6
    487000     16453.7
    487040     16455.5
    487080     16456.3
    487120     16457.8
    487160     16458.9
    487200     16459.8
    487240     16461.6
    487280     16462.6
    487320     16464.1
    487360     16465.3
    487400     16466.9
    487440     16468.4
    487480       16470
    487520       16471
    487560     16472.3
    487600     16472.9
    487640     16475.7
    487680     16476.5
    487720     16478.4
    487760       16480
    487800     16481.1
    487840     16482.8
    487880     16483.7
    487920     16485.1
    487960     16486.3
    488000     16487.2
    488040       16489
    488080       16490
    488120     16491.5
    488160     16492.7
    488200     16494.3
    488240     16495.7
    488280     16497.4
    488320     16498.4
    488360     16499.7
    488400     16500.3
    488440     16503.1
    488480     16503.9
    488520     16505.7
    488560     16507.3
    488600     16508.5
    488640     16510.2
    488680       16511
    488720     16512.5
    488760     16513.6
    488800     16514.5
    488840     16516.4
    488880     16517.4
    488920     16518.8
    488960       16520
    489000     16521.6
    489040     16523.1
    489080     16524.8
    489120     16525.8
    489160       16527
    489200     16527.6
    489240     16530.5
    489280     16531.2
    489320     16533.1
    489360     16534.7
    489400     16535.9
    489440     16537.5
    489480     16538.4
    489520     16539.8
    489560       16541
    489600     16541.9
    489640     16543.7
    489680     16544.7
    489720     16546.2
    489760     16547.4
    489800       16549
    489840     16550.5
    489880     16552.1
    489920     16553.1
    489960     16554.3
    490000     16554.9
    490040     16557.8
    490080     16558.6
    490120     16560.4
    490160       16562
    490200     16563.2
    490240     16564.9
    490280     16565.7
    490320     16567.1
    490360     16568.3
    490400     16569.2
    490440     16571.1
    490480     16572.1
    490520     16573.5
    490560     16574.8
    490600     16576.3
    490640     16577.8
    490680     16579.4
    490720     16580.5
    490760     16581.7
    490800     16582.3
    490840     16585.2
    490880       16586
    490920     16587.8
    490960     16589.4
    491000     16590.6
    491040     16592.2
    491080     16593.1
    491120     16594.5
    491160     16595.8
    491200     16596.6
    491240     16598.5
    491280     16599.4
    491320     16600.9
    491360     16602.2
    491400     16603.7
    491440     16605.2
    491480     16606.8
    491520     16607.8
    491560     16609.1
    491600     16609.7
    491640     16612.6
    491680     16613.3
    491720     16615.2
    491760     16616.8
    491800     16617.9
    491840     16619.6
    491880     16620.5
    491920     16621.9
    491960     16623.1
    492000       16624
    492040     16625.8
    492080     16626.7
    492120     16628.3
    492160     16629.5
    492200     16631.1
    492240     16632.5
    492280     16634.1
    492320     16635.1
    492360     16636.4
    492400       16637
    492440     16639.9
    492480     16640.6
    492520     16642.5
    492560     16644.1
    492600     16645.2
    492640     16646.9
    492680     16647.8
    492720     16649.2
    492760     16650.4
    492800     16651.3
    492840     16653.1
    492880       16654
    492920     16655.6
    492960     16656.8
    493000     16658.4
    493040     16659.8
    493080     16661.5
    493120     16662.5
    493160     16663.7
    493200     16664.3
    493240     16667.2
    493280     16667.9
    493320     16669.8
    493360     16671.4
    493400     16672.6
    493440     16674.2
    493480     16675.1
    493520     16676.5
    493560     16677.7
    493600     16678.6
    493640     16680.5
    493680     16681.3
    493720     16682.8
    493760     16684.1
    493800     16685.7
    493840     16687.1
    493880     16688.8
    493920     16689.7
    493960       16691
    494000     16691.6
    494040     16694.5
    494080     16695.2
    494120     16697.1
    494160     16698.7
    494200     16699.8
    494240     16701.5
    494280     16702.4
    494320     16703.8
    494360       16705
    494400     16705.9
    494440     16707.8
    494480     16708.6
    494520     16710.1
    494560     16711.4
    494600       16713
    494640     16714.4
    494680       16716
    494720       16717
    494760     16718.2
    494800     16718.9
    494840     16721.8
    494880     16722.5
    494920     16724.4
    494960       16726
    495000     16727.1
    495040     16728.8
    495080     16729.7
    495120     16731.1
    495160     16732.3
    495200     16733.2
    495240       16735
    495280     16735.9
    495320     16737.4
    495360     16738.7
    495400     16740.4
    495440     16741.7
    495480     16743.4
    495520     16744.3
    495560     16745.6
    495600     16746.2
    495640       16749
    495680     16749.8
    495720     16751.7
    495760     16753.3
    495800     16754.4
    495840     16756.1
    495880       16757
    495920     16758.4
    495960     16759.6
    496000     16760.6
    496040     16762.3
    496080     16763.3
    496120     16764.8
    496160       16766
    496200     16767.7
    496240       16769
    496280     16770.7
    496320     16771.6
    496360     16772.8
    496400     16773.5
    496440     16776.4
    496480     16777.1
    496520       16779
    496560     16780.6
    496600     16781.7
    496640     16783.4
    496680     16784.3
    496720     16785.7
    496760     16786.9
    496800     16787.9
    496840     16789.6
    496880     16790.5
    496920       16792
    496960     16793.3
    497000     16794.9
    497040     16796.2
    497080     16797.9
    497120     16798.8
    497160     16800.1
    497200     16800.7
    497240     16803.6
    497280     16804.4
    497320     16806.2
    497360     16807.8
    497400       16809
    497440     16810.6
    497480     16811.6
    497520     16812.9
    497560     16814.1
    497600     16815.1
    497640     16816.8
    497680     16817.7
    497720     16819.2
    497760     16820.5
    497800     16822.1
    497840     16823.4
    497880     16825.1
    497920       16826
    497960     16827.2
    498000     16827.9
    498040     16830.8
    498080     16831.5
    498120     16833.4
    498160       16835
    498200     16836.2
    498240     16837.8
    498280     16838.7
    498320     16840.1
    498360     16841.3
    498400     16842.2
    498440       16844
    498480     16844.9
    498520     16846.4
    498560     16847.6
    498600     16849.3
    498640     16850.6
    498680     16852.3
    498720     16853.2
    498760     16854.4
    498800     16855.1
    498840     16857.9
    498880     16858.7
    498920     16860.5
    498960     16862.2
    499000     16863.3
    499040       16865
    499080     16865.9
    499120     16867.2
    499160     16868.4
    499200     16869.4
    499240     16871.2
    499280     16872.1
    499320     16873.6
    499360     16874.8
    499400     16876.5
    499440     16877.8
    499480     16879.5
    499520     16880.3
    499560     16881.6
    499600     16882.3
    499640     16885.1
    499680     16885.9
    499720     16887.7
    499760     16889.4
    499800     16890.5
    499840     16892.1
    499880       16893
    499920     16894.4
    499960     16895.6
    500000     16896.5
    500040     16898.3
    500080     16899.2
    500120     16900.7
    500160       16902
    500200     16903.7
    500240       16905
    500280     16906.7
    500320     16907.5
    500360     16908.8
    500400     16909.5
    500440     16912.2
    500480     16913.1
    500520     16914.9
    500560     16916.6
    500600     16917.7
    500640     16919.3
    500680     16920.2
    500720     16921.6
    500760     16922.8
    500800     16923.7
    500840     16925.5
    500880     16926.5
    500920     16927.9
    500960     16929.2
    501000     16930.9
    501040     16932.2
    501080     16933.8
    501120     16934.7
    501160       16936
    501200     16936.6
    501240     16939.4
    501280     16940.3
    501320     16942.1
    501360     16943.8
    501400     16944.8
    501440     16946.5
    501480     16947.4
    501520     16948.8
    501560       16950
    501600     16950.9
    501640     16952.7
    501680     16953.6
    501720       16955
    501760     16956.4
    501800       16958
    501840     16959.3
    501880       16961
    501920     16961.8
    501960     16963.1
    502000     16963.8
    502040     16966.6
    502080     16967.4
    502120     16969.2
    502160     16970.9
    502200       16972
    502240     16973.6
    502280     16974.5
    502320     16975.9
    502360     16977.1
    502400       16978
    502440     16979.8
    502480     16980.8
    502520     16982.2
    502560     16983.6
    502600     16985.2
    502640     16986.5
    502680     16988.1
    502720       16989
    502760     16990.3
    502800       16991
    502840     16993.8
    502880     16994.5
    502920     16996.4
    502960     16998.1
    503000     16999.1
    503040     17000.8
    503080     17001.7
    503120     17003.1
    503160     17004.3
    503200     17005.2
    503240       17007
    503280       17008
    503320     17009.4
    503360     17010.7
    503400     17012.3
    503440     17013.6
    503480     17015.3
    503520     17016.2
    503560     17017.5
    503600     17018.1
    503640     17020.9
    503680     17021.7
    503720     17023.6
    503760     17025.2
    503800     17026.3
    503840       17028
    503880     17028.9
    503920     17030.3
    503960     17031.5
    504000     17032.4
    504040     17034.2
    504080     17035.1
    504120     17036.6
    504160     17037.9
    504200     17039.5
    504240     17040.8
    504280     17042.5
    504320     17043.4
    504360     17044.7
    504400     17045.3
    504440     17048.1
    504480     17048.9
    504520     17050.8
    504560     17052.4
    504600     17053.5
    504640     17055.2
    504680     17056.1
    504720     17057.5
    504760     17058.7
    504800     17059.6
    504840     17061.4
    504880     17062.3
    504920     17063.7
    504960     17065.1
    505000     17066.7
    505040     17068.1
    505080     17069.7
    505120     17070.6
    505160     17071.9
    505200     17072.5
    505240     17075.3
    505280     17076.2
    505320       17078
    505360     17079.7
    505400     17080.7
    505440     17082.4
    505480     17083.4
    505520     17084.8
    505560     17085.9
    505600     17086.8
    505640     17088.6
    505680     17089.5
    505720     17090.9
    505760     17092.3
    505800     17093.9
    505840     17095.3
    505880     17096.9
    505920     17097.8
    505960       17099
    506000     17099.7
    506040     17102.5
    506080     17103.4
    506120     17105.2
    506160     17106.8
    506200     17107.9
    506240     17109.6
    506280     17110.5
    506320     17111.9
    506360     17113.1
    506400       17114
    506440     17115.8
    506480     17116.7
    506520     17118.1
    506560     17119.4
    506600       17121
    506640     17122.4
    506680     17124.1
    506720       17125
    506760     17126.2
    506800     17126.9
    506840     17129.6
    506880     17130.5
    506920     17132.3
    506960     17133.9
    507000     17135.1
    507040     17136.8
    507080     17137.7
    507120     17139.1
    507160     17140.2
    507200     17141.1
    507240     17142.9
    507280     17143.8
    507320     17145.2
    507360     17146.6
    507400     17148.2
    507440     17149.6
    507480     17151.2
    507520     17152.1
    507560     17153.3
    507600       17154
    507640     17156.8
    507680     17157.6
    507720     17159.5
    507760     17161.1
    507800     17162.2
    507840       17164
    507880     17164.9
    507920     17166.3
    507960     17167.4
    508000     17168.3
    508040     17170.1
    508080       17171
    508120     17172.4
    508160     17173.8
    508200     17175.4
    508240     17176.8
    508280     17178.4
    508320     17179.3
    508360     17180.5
    508400     17181.2
    508440       17184
    508480     17184.8
    508520     17186.7
    508560     17188.3
    508600     17189.4
    508640     17191.1
    508680     17192.1
    508720     17193.4
    508760     17194.6
    508800     17195.5
    508840     17197.3
    508880     17198.2
    508920     17199.6
    508960     17200.9
    509000     17202.6
    509040     17203.9
    509080     17205.6
    509120     17206.5
    509160     17207.6
    509200     17208.4
    509240     17211.1
    509280       17212
    509320     17213.8
    509360     17215.4
    509400     17216.6
    509440     17218.3
    509480     17219.2
    509520     17220.6
    509560     17221.8
    509600     17222.6
    509640     17224.5
    509680     17225.4
    509720     17226.8
    509760     17228.1
    509800     17229.8
    509840     17231.1
    509880     17232.8
    509920     17233.7
    509960     17234.8
    510000     17235.5
    510040     17238.3
    510080     17239.2
    510120       17241
    510160     17242.6
    510200     17243.7
    510240     17245.5
    510280     17246.4
    510320     17247.7
    510360     17248.9
    510400     17249.8
    510440     17251.7
    510480     17252.5
    510520     17253.9
    510560     17255.3
    510600     17256.9
    510640     17258.3
    510680     17259.9
    510720     17260.8
    510760       17262
    510800     17262.7
    510840     17265.5
    510880     17266.3
    510920     17268.2
    510960     17269.7
    511000     17270.9
    511040     17272.7
    511080     17273.5
    511120     17274.9
    511160       17276
    511200     17276.8
    511240     17278.8
    511280     17279.7
    511320     17281.1
    511360     17282.4
    511400     17284.1
    511440     17285.4
    511480       17287
    511520     17287.9
    511560     17289.1
    511600     17289.8
    511640     17292.7
    511680     17293.4
    511720     17295.3
    511760     17296.9
    511800       17298
    511840     17299.9
    511880     17300.6
    511920       17302
    511960     17303.2
    512000       17304
    512040     17305.9
    512080     17306.8
    512120     17308.2
    512160     17309.6
    512200     17311.2
    512240     17312.5
    512280     17314.2
    512320     17315.1
    512360     17316.2
    512400       17317
    512440     17319.8
    512480     17320.6
    512520     17322.5
    512560       17324
    512600       17325
    512640       17327
    512680     17327.8
    512720     17329.2
    512760     17330.3
    512800     17331.1
    512840     17333.1
    512880     17333.9
    512920     17335.3
    512960     17336.6
    513000     17338.3
    513040     17339.6
    513080     17341.3
    513120     17342.2
    513160     17343.3
    513200     17344.1
    513240     17346.9
    513280     17347.7
    513320     17349.6
    513360     17351.1
    513400     17352.2
    513440     17354.1
    513480     17354.9
    513520     17356.3
    513560     17357.4
    513600     17358.2
    513640     17360.1
    513680     17360.9
    513720     17362.4
    513760     17363.8
    513800     17365.4
    513840     17366.7
    513880     17368.4
    513920     17369.3
    513960     17370.4
    514000     17371.1
    514040       17374
    514080     17374.7
    514120     17376.6
    514160     17378.2
    514200     17379.2
    514240     17381.2
    514280       17382
    514320     17383.3
    514360     17384.5
    514400     17385.2
    514440     17387.2
    514480       17388
    514520     17389.5
    514560     17390.8
    514600     17392.5
    514640     17393.8
    514680     17395.5
    514720     17396.4
    514760     17397.5
    514800     17398.2
    514840       17401
    514880     17401.8
    514920     17403.7
    514960     17405.3
    515000     17406.3
    515040     17408.3
    515080     17409.1
    515120     17410.4
    515160     17411.6
    515200     17412.3
    515240     17414.3
    515280     17415.1
    515320     17416.6
    515360     17417.9
    515400     17419.6
    515440     17420.9
    515480     17422.6
    515520     17423.4
    515560     17424.6
    515600     17425.3
    515640     17428.1
    515680     17428.9
    515720     17430.8
    515760     17432.4
    515800     17433.4
    515840     17435.3
    515880     17436.1
    515920     17437.5
    515960     17438.7
    516000     17439.4
    516040     17441.3
    516080     17442.2
    516120     17443.6
    516160       17445
    516200     17446.6
    516240       17448
    516280     17449.7
    516320     17450.5
    516360     17451.7
    516400     17452.4
    516440     17455.2
    516480       17456
    516520     17457.9
    516560     17459.5
    516600     17460.4
    516640     17462.4
    516680     17463.3
    516720     17464.6
    516760     17465.8
    516800     17466.5
    516840     17468.4
    516880     17469.3
    516920     17470.7
    516960     17472.1
    517000     17473.7
    517040     17475.1
    517080     17476.8
    517120     17477.6
    517160     17478.8
    517200     17479.5
    517240     17482.3
    517280     17483.1
    517320       17485
    517360     17486.6
    517400     17487.5
    517440     17489.5
    517480     17490.3
    517520     17491.7
    517560     17492.9
    517600     17493.6
    517640     17495.5
    517680     17496.3
    517720     17497.8
    517760     17499.2
    517800     17500.8
    517840     17502.2
    517880     17503.9
    517920     17504.7
    517960     17505.9
    518000     17506.6
    518040     17509.4
    518080     17510.2
    518120     17512.1
    518160     17513.7
    518200     17514.6
    518240     17516.6
    518280     17517.5
    518320     17518.8
    518360       17520
    518400     17520.7
    518440     17522.5
    518480     17523.4
    518520     17524.8
    518560     17526.2
    518600     17527.9
    518640     17529.3
    518680     17530.9
    518720     17531.8
    518760       17533
    518800     17533.6
    518840     17536.5
    518880     17537.2
    518920     17539.1
    518960     17540.7
    519000     17541.6
    519040     17543.6
    519080     17544.5
    519120     17545.9
    519160     17547.1
    519200     17547.8
    519240     17549.7
    519280     17550.6
    519320       17552
    519360     17553.4
    519400     17555.1
    519440     17556.4
    519480     17558.1
    519520       17559
    519560     17560.1
    519600     17560.8
    519640     17563.6
    519680     17564.3
    519720     17566.3
    519760     17567.9
    519800     17568.8
    519840     17570.8
    519880     17571.7
    519920       17573
    519960     17574.2
    520000       17575
    520040     17576.8
    520080     17577.7
    520120     17579.1
    520160     17580.6
    520200     17582.3
    520240     17583.6
    520280     17585.2
    520320     17586.2
    520360     17587.3
    520400       17588
    520440     17590.9
    520480     17591.5
    520520     17593.5
    520560     17595.1
    520600       17596
    520640       17598
    520680     17598.9
    520720     17600.2
    520760     17601.4
    520800     17602.2
    520840     17604.1
    520880     17604.9
    520920     17606.3
    520960     17607.8
    521000     17609.4
    521040     17610.8
    521080     17612.4
    521120     17613.4
    521160     17614.5
    521200     17615.2
    521240       17618
    521280     17618.7
    521320     17620.6
    521360     17622.3
    521400     17623.2
    521440     17625.1
    521480     17626.1
    521520     17627.4
    521560     17628.6
    521600     17629.4
    521640     17631.3
    521680     17632.1
    521720     17633.6
    521760       17635
    521800     17636.7
    521840       17638
    521880     17639.6
    521920     17640.6
    521960     17641.7
    522000     17642.3
    522040     17645.2
    522080     17645.9
    522120     17647.8
    522160     17649.5
    522200     17650.4
    522240     17652.4
    522280     17653.2
    522320     17654.6
    522360     17655.8
    522400     17656.6
    522440     17658.5
    522480     17659.3
    522520     17660.8
    522560     17662.2
    522600     17663.8
    522640     17665.2
    522680     17666.8
    522720     17667.8
    522760     17668.8
    522800     17669.5
    522840     17672.4
    522880     17673.1
    522920       17675
    522960     17676.7
    523000     17677.5
    523040     17679.6
    523080     17680.4
    523120     17681.8
    523160     17682.9
    523200     17683.7
    523240     17685.7
    523280     17686.4
    523320     17687.9
    523360     17689.2
    523400       17691
    523440     17692.3
    523480     17693.9
    523520       17695
    523560     17695.9
    523600     17696.6
    523640     17699.4
    523680     17700.2
    523720     17702.1
    523760     17703.8
    523800     17704.6
    523840     17706.7
    523880     17707.5
    523920     17708.9
    523960     17710.1
    524000     17710.9
    524040     17712.8
    524080     17713.5
    524120       17715
    524160     17716.4
    524200     17718.1
    524240     17719.5
    524280       17721
    524320       17722
    524360     17723.1
    524400     17723.7
    524440     17726.5
    524480     17727.2
    524520     17729.2
    524560     17730.8
    524600     17731.7
    524640     17733.8
    524680     17734.6
    524720       17736
    524760     17737.1
    524800     17737.9
    524840     17739.9
    524880     17740.6
    524920     17742.1
    524960     17743.4
    525000     17745.2
    525040     17746.5
    525080       17748
    525120     17749.1
    525160     17750.1
    525200     17750.8
    525240     17753.6
    525280     17754.3
    525320     17756.2
    525360     17757.9
    525400     17758.8
    525440     17760.8
    525480     17761.7
    525520       17763
    525560     17764.2
    525600       17765
    525640     17766.9
    525680     17767.6
    525720     17769.2
    525760     17770.5
    525800     17772.2
    525840     17773.6
    525880     17775.1
    525920     17776.2
    525960     17777.2
    526000     17777.8
    526040     17780.7
    526080     17781.4
    526120     17783.3
    526160     17784.9
    526200     17785.9
    526240     17787.9
    526280     17788.7
    526320       17790
    526360     17791.2
    526400     17792.1
    526440     17794.1
    526480     17794.7
    526520     17796.2
    526560     17797.6
    526600     17799.4
    526640     17800.7
    526680     17802.3
    526720     17803.3
    526760     17804.3
    526800       17805
    526840     17807.8
    526880     17808.5
    526920     17810.4
    526960       17812
    527000       17813
    527040       17815
    527080     17815.8
    527120     17817.2
    527160     17818.4
    527200     17819.2
    527240     17821.2
    527280     17821.8
    527320     17823.4
    527360     17824.7
    527400     17826.4
    527440     17827.8
    527480     17829.4
    527520     17830.5
    527560     17831.4
    527600       17832
    527640     17834.9
    527680     17835.6
    527720     17837.5
    527760     17839.1
    527800     17840.1
    527840     17842.1
    527880     17842.8
    527920     17844.3
    527960     17845.4
    528000     17846.3
    528040     17848.3
    528080       17849
    528120     17850.5
    528160     17851.8
    528200     17853.6
    528240     17854.9
    528280     17856.5
    528320     17857.6
    528360     17858.5
    528400     17859.2
    528440     17862.1
    528480     17862.8
    528520     17864.7
    528560     17866.2
    528600     17867.2
    528640     17869.2
    528680       17870
    528720     17871.4
    528760     17872.6
    528800     17873.4
    528840     17875.5
    528880     17876.2
    528920     17877.7
    528960       17879
    529000     17880.7
    529040     17882.1
    529080     17883.7
    529120     17884.8
    529160     17885.7
    529200     17886.4
    529240     17889.2
    529280     17889.9
    529320     17891.8
    529360     17893.4
    529400     17894.3
    529440     17896.4
    529480     17897.1
    529520     17898.5
    529560     17899.7
    529600     17900.6
    529640     17902.6
    529680     17903.3
    529720     17904.8
    529760     17906.1
    529800     17907.9
    529840     17909.2
    529880     17910.8
    529920     17911.9
    529960     17912.9
    530000     17913.5
    530040     17916.4
    530080       17917
    530120       17919
    530160     17920.5
    530200     17921.5
    530240     17923.5
    530280     17924.3
    530320     17925.6
    530360     17926.9
    530400     17927.7
    530440     17929.7
    530480     17930.4
    530520     17931.9
    530560     17933.3
    530600       17935
    530640     17936.3
    530680     17937.9
    530720       17939
    530760       17940
    530800     17940.6
    530840     17943.5
    530880     17944.2
    530920     17946.1
    530960     17947.7
    531000     17948.6
    531040     17950.7
    531080     17951.4
    531120     17952.8
    531160       17954
    531200     17954.8
    531240     17956.8
    531280     17957.5
    531320     17959.1
    531360     17960.4
    531400     17962.1
    531440     17963.4
    531480     17965.1
    531520     17966.2
    531560     17967.2
    531600     17967.8
    531640     17970.6
    531680     17971.3
    531720     17973.3
    531760     17974.8
    531800     17975.8
    531840     17977.8
    531880     17978.5
    531920     17979.9
    531960     17981.1
    532000       17982
    532040       17984
    532080     17984.7
    532120     17986.2
    532160     17987.6
    532200     17989.2
    532240     17990.6
    532280     17992.2
    532320     17993.4
    532360     17994.3
    532400     17994.9
    532440     17997.8
    532480     17998.5
    532520     18000.4
    532560     18001.9
    532600       18003
    532640     18004.9
    532680     18005.7
    532720       18007
    532760     18008.3
    532800     18009.1
    532840     18011.1
    532880     18011.8
    532920     18013.3
    532960     18014.7
    533000     18016.4
    533040     18017.8
    533080     18019.4
    533120     18020.5
    533160     18021.4
    533200       18022
    533240     18024.9
    533280     18025.6
    533320     18027.5
    533360       18029
    533400       18030
    533440       18032
    533480     18032.7
    533520     18034.1
    533560     18035.3
    533600     18036.2
    533640     18038.2
    533680     18038.9
    533720     18040.4
    533760     18041.7
    533800     18043.5
    533840     18044.8
    533880     18046.5
    533920     18047.6
    533960     18048.5
    534000     18049.1
    534040     18051.9
    534080     18052.7
    534120     18054.6
    534160     18056.1
    534200     18057.1
    534240     18059.1
    534280     18059.8
    534320     18061.1
    534360     18062.4
    534400     18063.3
    534440     18065.3
    534480       18066
    534520     18067.5
    534560     18068.8
    534600     18070.6
    534640     18071.9
    534680     18073.6
    534720     18074.7
    534760     18075.6
    534800     18076.1
    534840       18079
    534880     18079.8
    534920     18081.8
    534960     18083.2
    535000     18084.2
    535040     18086.2
    535080     18086.9
    535120     18088.2
    535160     18089.6
    535200     18090.4
    535240     18092.4
    535280     18093.2
    535320     18094.6
    535360     18095.9
    535400     18097.8
    535440     18099.1
    535480     18100.7
    535520     18101.8
    535560     18102.7
    535600     18103.3
    535640     18106.1
    535680     18106.9
    535720     18108.9
    535760     18110.4
    535800     18111.4
    535840     18113.4
    535880     18114.1
    535920     18115.4
    535960     18116.7
    536000     18117.6
    536040     18119.5
    536080     18120.3
    536120     18121.8
    536160     18123.1
    536200     18124.9
    536240     18126.2
    536280     18127.8
    536320     18128.9
    536360     18129.9
    536400     18130.4
    536440     18133.3
    536480     18134.1
    536520     18136.1
    536560     18137.5
    536600     18138.5
    536640     18140.5
    536680     18141.1
    536720     18142.5
    536760     18143.8
    536800     18144.7
    536840     18146.7
    536880     18147.4
    536920     18148.9
    536960     18150.2
    537000       18152
    537040     18153.4
    537080       18155
    537120     18156.1
    537160     18157.1
    537200     18157.6
    537240     18160.4
    537280     18161.2
    537320     18163.2
    537360     18164.7
    537400     18165.6
    537440     18167.7
    537480     18168.3
    537520     18169.7
    537560       18171
    537600     18171.8
    537640     18173.9
    537680     18174.6
    537720     18176.1
    537760     18177.4
    537800     18179.2
    537840     18180.6
    537880     18182.2
    537920     18183.3
    537960     18184.3
    538000     18184.8
    538040     18187.6
    538080     18188.4
    538120     18190.4
    538160     18191.9
    538200     18192.9
    538240     18194.9
    538280     18195.6
    538320       18197
    538360     18198.3
    538400     18199.1
    538440     18201.2
    538480     18201.9
    538520     18203.5
    538560     18204.7
    538600     18206.5
    538640       18208
    538680     18209.5
    538720     18210.6
    538760     18211.6
    538800     18212.1
    538840     18214.9
    538880     18215.7
    538920     18217.7
    538960     18219.2
    539000     18220.2
    539040     18222.2
    539080     18222.9
    539120     18224.3
    539160     18225.6
    539200     18226.4
    539240     18228.4
    539280     18229.2
    539320     18230.8
    539360       18232
    539400     18233.8
    539440     18235.2
    539480     18236.8
    539520     18237.8
    539560     18238.9
    539600     18239.4
    539640     18242.2
    539680       18243
    539720       18245
    539760     18246.5
    539800     18247.4
    539840     18249.4
    539880     18250.2
    539920     18251.6
    539960     18252.8
    540000     18253.7
    540040     18255.8
    540080     18256.5
    540120       18258
    540160     18259.2
    540200     18261.1
    540240     18262.5
    540280       18264
    540320     18265.1
    540360     18266.2
    540400     18266.6
    540440     18269.5
    540480     18270.2
    540520     18272.3
    540560     18273.8
    540600     18274.7
    540640     18276.7
    540680     18277.4
    540720     18278.9
    540760     18280.1
    540800     18280.9
    540840     18283.1
    540880     18283.8
    540920     18285.3
    540960     18286.5
    541000     18288.4
    541040     18289.8
    541080     18291.3
    541120     18292.4
    541160     18293.5
    541200     18293.9
    541240     18296.8
    541280     18297.6
    541320     18299.6
    541360     18301.1
    541400       18302
    541440     18304.1
    541480     18304.8
    541520     18306.2
    541560     18307.4
    541600     18308.3
    541640     18310.4
    541680     18311.1
    541720     18312.7
    541760     18313.9
    541800     18315.7
    541840     18317.1
    541880     18318.7
    541920     18319.7
    541960     18320.9
    542000     18321.3
    542040     18324.2
    542080     18324.9
    542120       18327
    542160     18328.5
    542200     18329.4
    542240     18331.4
    542280     18332.1
    542320     18333.6
    542360     18334.8
    542400     18335.6
    542440     18337.8
    542480     18338.5
    542520       18340
    542560     18341.3
    542600       18343
    542640     18344.5
    542680     18346.1
    542720     18347.1
    542760     18348.3
    542800     18348.7
    542840     18351.6
    542880     18352.2
    542920     18354.3
    542960     18355.8
    543000     18356.7
    543040     18358.7
    543080     18359.5
    543120     18360.9
    543160     18362.1
    543200     18362.9
    543240     18365.1
    543280     18365.8
    543320     18367.2
    543360     18368.5
    543400     18370.3
    543440     18371.7
    543480     18373.4
    543520     18374.4
    543560     18375.5
    543600       18376
    543640     18378.9
    543680     18379.5
    543720     18381.6
    543760       18383
    543800       18384
    543840       18386
    543880     18386.7
    543920     18388.2
    543960     18389.4
    544000     18390.2
    544040     18392.4
    544080     18393.1
    544120     18394.6
    544160     18395.9
    544200     18397.7
    544240     18399.1
    544280     18400.7
    544320     18401.8
    544360     18402.9
    544400     18403.3
    544440     18406.2
    544480     18406.9
    544520       18409
    544560     18410.4
    544600     18411.4
    544640     18413.3
    544680     18414.1
    544720     18415.5
    544760     18416.8
    544800     18417.6
    544840     18419.8
    544880     18420.4
    544920     18421.9
    544960     18423.2
    545000       18425
    545040     18426.4
    545080     18428.1
    545120     18429.1
    545160     18430.2
    545200     18430.6
    545240     18433.5
    545280     18434.2
    545320     18436.3
    545360     18437.7
    545400     18438.7
    545440     18440.7
    545480     18441.4
    545520     18442.8
    545560     18444.1
    545600     18444.9
    545640     18447.1
    545680     18447.7
    545720     18449.2
    545760     18450.6
    545800     18452.4
    545840     18453.8
    545880     18455.3
    545920     18456.5
    545960     18457.5
    546000       18458
    546040     18460.8
    546080     18461.5
    546120     18463.6
    546160     18465.1
    546200     18466.1
    546240     18468.1
    546280     18468.8
    546320     18470.2
    546360     18471.5
    546400     18472.3
    546440     18474.4
    546480     18475.1
    546520     18476.6
    546560       18478
    546600     18479.8
    546640     18481.2
    546680     18482.8
    546720     18483.9
    546760     18484.9
    546800     18485.4
    546840     18488.2
    546880     18488.9
    546920     18491.1
    546960     18492.5
    547000     18493.5
    547040     18495.5
    547080     18496.2
    547120     18497.6
    547160     18498.9
    547200     18499.7
    547240     18501.8
    547280     18502.5
    547320       18504
    547360     18505.4
    547400     18507.1
    547440     18508.6
    547480     18510.1
    547520     18511.2
    547560     18512.2
    547600     18512.8
    547640     18515.6
    547680     18516.3
    547720     18518.5
    547760     18519.9
    547800     18520.8
    547840     18522.9
    547880     18523.5
    547920     18524.9
    547960     18526.2
    548000     18527.1
    548040     18529.1
    548080     18529.9
    548120     18531.3
    548160     18532.7
    548200     18534.5
    548240     18535.9
    548280     18537.4
    548320     18538.5
    548360     18539.5
    548400     18540.1
    548440     18542.9
    548480     18543.6
    548520     18545.7
    548560     18547.2
    548600     18548.1
    548640     18550.2
    548680     18550.8
    548720     18552.2
    548760     18553.5
    548800     18554.4
    548840     18556.3
    548880     18557.1
    548920     18558.5
    548960     18559.9
    549000     18561.7
    549040     18563.1
    549080     18564.6
    549120     18565.7
    549160     18566.7
    549200     18567.3
    549240     18570.1
    549280     18570.8
    549320     18572.9
    549360     18574.4
    549400     18575.3
    549440     18577.4
    549480       18578
    549520     18579.5
    549560     18580.7
    549600     18581.6
    549640     18583.6
    549680     18584.3
    549720     18585.7
    549760     18587.1
    549800       18589
    549840     18590.4
    549880     18591.9
    549920       18593
    549960       18594
    550000     18594.6
    550040     18597.4
    550080     18598.1
    550120     18600.3
    550160     18601.6
    550200     18602.6
    550240     18604.7
    550280     18605.3
    550320     18606.8
    550360       18608
    550400     18608.9
    550440     18610.9
    550480     18611.7
    550520     18613.1
    550560     18614.5
    550600     18616.3
    550640     18617.7
    550680     18619.3
    550720     18620.3
    550760     18621.4
    550800     18621.9
    550840     18624.8
    550880     18625.4
    550920     18627.6
    550960     18628.9
    551000     18629.9
    551040     18631.9
    551080     18632.7
    551120     18634.1
    551160     18635.3
    551200     18636.1
    551240     18638.2
    551280       18639
    551320     18640.4
    551360     18641.8
    551400     18643.6
    551440     18645.1
    551480     18646.6
    551520     18647.6
    551560     18648.7
    551600     18649.3
    551640     18652.1
    551680     18652.8
    551720       18655
    551760     18656.3
    551800     18657.3
    551840     18659.3
    551880       18660
    551920     18661.4
    551960     18662.7
    552000     18663.5
    552040     18665.5
    552080     18666.3
    552120     18667.7
    552160     18669.1
    552200     18670.9
    552240     18672.4
    552280       18674
    552320       18675
    552360     18676.1
    552400     18676.6
    552440     18679.5
    552480     18680.1
    552520     18682.3
    552560     18683.6
    552600     18684.7
    552640     18686.6
    552680     18687.3
    552720     18688.7
    552760       18690
    552800     18690.8
    552840     18692.9
    552880     18693.7
    552920       18695
    552960     18696.4
    553000     18698.3
    553040     18699.7
    553080     18701.3
    553120     18702.3
    553160     18703.3
    553200     18703.9
    553240     18706.8
    553280     18707.4
    553320     18709.6
    553360       18711
    553400     18711.9
    553440     18713.9
    553480     18714.7
    553520     18716.1
    553560     18717.4
    553600     18718.1
    553640     18720.2
    553680       18721
    553720     18722.4
    553760     18723.7
    553800     18725.6
    553840       18727
    553880     18728.7
    553920     18729.7
    553960     18730.7
    554000     18731.3
    554040     18734.1
    554080     18734.8
    554120       18737
    554160     18738.3
    554200     18739.3
    554240     18741.3
    554280       18742
    554320     18743.4
    554360     18744.7
    554400     18745.5
    554440     18747.5
    554480     18748.3
    554520     18749.7
    554560       18751
    554600     18752.9
    554640     18754.3
    554680       18756
    554720       18757
    554760       18758
    554800     18758.6
    554840     18761.4
    554880       18762
    554920     18764.2
    554960     18765.6
    555000     18766.5
    555040     18768.6
    555080     18769.3
    555120     18770.7
    555160       18772
    555200     18772.8
    555240     18774.8
    555280     18775.6
    555320       18777
    555360     18778.3
    555400     18780.2
    555440     18781.6
    555480     18783.3
    555520     18784.3
    555560     18785.3
    555600       18786
    555640     18788.7
    555680     18789.4
    555720     18791.5
    555760       18793
    555800     18793.8
    555840     18795.9
    555880     18796.7
    555920     18798.1
    555960     18799.3
    556000     18800.1
    556040     18802.1
    556080       18803
    556120     18804.3
    556160     18805.6
    556200     18807.5
    556240     18808.9
    556280     18810.6
    556320     18811.6
    556360     18812.6
    556400     18813.3
    556440       18816
    556480     18816.6
    556520     18818.8
    556560     18820.2
    556600     18821.1
    556640     18823.1
    556680     18823.9
    556720     18825.4
    556760     18826.6
    556800     18827.3
    556840     18829.3
    556880     18830.2
    556920     18831.6
    556960     18832.8
    557000     18834.7
    557040     18836.1
    557080     18837.8
    557120     18838.9
    557160     18839.8
    557200     18840.4
    557240     18843.2
    557280     18843.9
    557320       18846
    557360     18847.4
    557400     18848.4
    557440     18850.4
    557480     18851.1
    557520     18852.6
    557560     18853.9
    557600     18854.6
    557640     18856.6
    557680     18857.4
    557720     18858.8
    557760       18860
    557800       18862
    557840     18863.4
    557880     18865.1
    557920     18866.1
    557960       18867
    558000     18867.7
    558040     18870.4
    558080     18871.2
    558120     18873.3
    558160     18874.7
    558200     18875.6
    558240     18877.6
    558280     18878.3
    558320     18879.9
    558360     18881.1
    558400     18881.8
    558440     18883.8
    558480     18884.7
    558520       18886
    558560     18887.2
    558600     18889.1
    558640     18890.6
    558680     18892.3
    558720     18893.4
    558760     18894.2
    558800     18894.9
    558840     18897.6
    558880     18898.4
    558920     18900.5
    558960       18902
    559000     18902.8
    559040     18904.8
    559080     18905.5
    559120     18907.1
    559160     18908.3
    559200     18909.1
    559240     18911.1
    559280     18911.9
    559320     18913.2
    559360     18914.5
    559400     18916.4
    559440     18917.9
    559480     18919.5
    559520     18920.6
    559560     18921.4
    559600     18922.2
    559640     18924.9
    559680     18925.7
    559720     18927.8
    559760     18929.3
    559800     18930.1
    559840     18932.1
    559880     18932.8
    559920     18934.3
    559960     18935.6
    560000     18936.4
    560040     18938.3
    560080     18939.2
    560120     18940.5
    560160     18941.8
    560200     18943.6
    560240     18945.2
    560280     18946.8
    560320     18947.9
    560360     18948.7
    560400     18949.4
    560440     18952.2
    560480       18953
    560520     18955.1
    560560     18956.5
    560600     18957.4
    560640     18959.4
    560680       18960
    560720     18961.6
    560760     18962.8
    560800     18963.6
    560840     18965.6
    560880     18966.4
    560920     18967.7
    560960       18969
    561000     18970.9
    561040     18972.4
    561080       18974
    561120     18975.2
    561160     18975.9
    561200     18976.7
    561240     18979.4
    561280     18980.2
    561320     18982.2
    561360     18983.7
    561400     18984.6
    561440     18986.6
    561480     18987.3
    561520     18988.8
    561560       18990
    561600     18990.8
    561640     18992.8
    561680     18993.6
    561720       18995
    561760     18996.2
    561800     18998.1
    561840     18999.7
    561880     19001.2
    561920     19002.4
    561960     19003.2
    562000     19003.9
    562040     19006.6
    562080     19007.5
    562120     19009.5
    562160     19010.9
    562200     19011.8
    562240     19013.8
    562280     19014.5
    562320       19016
    562360     19017.2
    562400       19018
    562440       19020
    562480     19020.8
    562520     19022.2
    562560     19023.4
    562600     19025.4
    562640     19026.9
    562680     19028.5
    562720     19029.7
    562760     19030.4
    562800     19031.1
    562840     19033.9
    562880     19034.7
    562920     19036.8
    562960     19038.2
    563000     19039.1
    563040     19041.1
    563080     19041.7
    563120     19043.2
    563160     19044.5
    563200     19045.3
    563240     19047.2
    563280       19048
    563320     19049.5
    563360     19050.6
    563400     19052.6
    563440     19054.2
    563480     19055.8
    563520     19056.9
    563560     19057.7
    563600     19058.4
    563640     19061.2
    563680     19062.1
    563720       19064
    563760     19065.4
    563800     19066.4
    563840     19068.4
    563880       19069
    563920     19070.5
    563960     19071.7
    564000     19072.5
    564040     19074.6
    564080     19075.3
    564120     19076.8
    564160     19077.9
    564200       19080
    564240     19081.4
    564280       19083
    564320     19084.2
    564360       19085
    564400     19085.7
    564440     19088.4
    564480     19089.3
    564520     19091.4
    564560     19092.7
    564600     19093.7
    564640     19095.7
    564680     19096.3
    564720     19097.9
    564760     19099.1
    564800     19099.9
    564840     19101.9
    564880     19102.6
    564920     19104.1
    564960     19105.3
    565000     19107.3
    565040     19108.8
    565080     19110.4
    565120     19111.5
    565160     19112.3
    565200       19113
    565240     19115.8
    565280     19116.7
    565320     19118.7
    565360     19120.1
    565400       19121
    565440       19123
    565480     19123.6
    565520     19125.2
    565560     19126.4
    565600     19127.2
    565640     19129.3
    565680       19130
    565720     19131.4
    565760     19132.6
    565800     19134.6
    565840     19136.1
    565880     19137.7
    565920     19138.9
    565960     19139.6
    566000     19140.4
    566040     19143.1
    566080       19144
    566120     19146.1
    566160     19147.5
    566200     19148.4
    566240     19150.4
    566280       19151
    566320     19152.6
    566360     19153.8
    566400     19154.5
    566440     19156.6
    566480     19157.3
    566520     19158.8
    566560       19160
    566600       19162
    566640     19163.4
    566680     19165.2
    566720     19166.2
    566760     19167.1
    566800     19167.8
    566840     19170.6
    566880     19171.3
    566920     19173.4
    566960     19174.8
    567000     19175.8
    567040     19177.8
    567080     19178.4
    567120       19180
    567160     19181.2
    567200     19181.9
    567240     19184.1
    567280     19184.8
    567320     19186.3
    567360     19187.4
    567400     19189.4
    567440     19190.9
    567480     19192.6
    567520     19193.7
    567560     19194.4
    567600     19195.2
    567640     19197.9
    567680     19198.8
    567720     19200.9
    567760     19202.2
    567800     19203.2
    567840     19205.2
    567880     19205.9
    567920     19207.4
    567960     19208.6
    568000     19209.4
    568040     19211.5
    568080     19212.1
    568120     19213.7
    568160     19214.8
    568200     19216.8
    568240     19218.2
    568280     19220.1
    568320     19221.1
    568360     19221.9
    568400     19222.6
    568440     19225.3
    568480     19226.2
    568520     19228.3
    568560     19229.7
    568600     19230.6
    568640     19232.7
    568680     19233.2
    568720     19234.8
    568760       19236
    568800     19236.8
    568840     19238.9
    568880     19239.6
    568920     19241.1
    568960     19242.2
    569000     19244.2
    569040     19245.7
    569080     19247.4
    569120     19248.5
    569160     19249.3
    569200     19249.9
    569240     19252.7
    569280     19253.6
    569320     19255.8
    569360     19257.1
    569400       19258
    569440     19260.1
    569480     19260.7
    569520     19262.2
    569560     19263.4
    569600     19264.3
    569640     19266.3
    569680       19267
    569720     19268.6
    569760     19269.7
    569800     19271.6
    569840     19273.1
    569880     19274.8
    569920     19275.9
    569960     19276.7
    570000     19277.3
    570040     19280.1
    570080       19281
    570120     19283.2
    570160     19284.5
    570200     19285.4
    570240     19287.5
    570280     19288.1
    570320     19289.7
    570360     19290.8
    570400     19291.7
    570440     19293.8
    570480     19294.5
    570520       19296
    570560     19297.2
    570600     19299.1
    570640     19300.5
    570680     19302.4
    570720     19303.4
    570760     19304.2
    570800     19304.8
    570840     19307.6
    570880     19308.4
    570920     19310.7
    570960       19312
    571000       19313
    571040       19315
    571080     19315.6
    571120     19317.1
    571160     19318.3
    571200     19319.2
    571240     19321.3
    571280       19322
    571320     19323.6
    571360     19324.7
    571400     19326.6
    571440     19328.1
    571480     19329.9
    571520     19330.9
    571560     19331.7
    571600     19332.2
    571640     19335.2
    571680       19336
    571720     19338.2
    571760     19339.6
    571800     19340.5
    571840     19342.5
    571880     19343.1
    571920     19344.7
    571960     19345.9
    572000     19346.7
    572040     19348.7
    572080     19349.5
    572120     19351.1
    572160     19352.2
    572200     19354.1
    572240     19355.6
    572280     19357.4
    572320     19358.5
    572360     19359.2
    572400     19359.7
    572440     19362.7
    572480     19363.5
    572520     19365.7
    572560       19367
    572600       19368
    572640       19370
    572680     19370.6
    572720     19372.2
    572760     19373.4
    572800     19374.2
    572840     19376.3
    572880       19377
    572920     19378.6
    572960     19379.7
    573000     19381.7
    573040     19383.1
    573080     19384.9
    573120       19386
    573160     19386.8
    573200     19387.3
    573240     19390.2
    573280       19391
    573320     19393.2
    573360     19394.5
    573400     19395.5
    573440     19397.5
    573480     19398.1
    573520     19399.6
    573560     19400.9
    573600     19401.8
    573640     19403.8
    573680     19404.5
    573720     19406.1
    573760     19407.2
    573800     19409.2
    573840     19410.6
    573880     19412.4
    573920     19413.5
    573960     19414.2
    574000     19414.7
    574040     19417.6
    574080     19418.5
    574120     19420.8
    574160     19422.1
    574200       19423
    574240       19425
    574280     19425.7
    574320     19427.2
    574360     19428.4
    574400     19429.3
    574440     19431.3
    574480       19432
    574520     19433.6
    574560     19434.7
    574600     19436.7
    574640     19438.1
    574680     19439.9
    574720       19441
    574760     19441.7
    574800     19442.2
    574840     19445.1
    574880     19445.9
    574920     19448.2
    574960     19449.5
    575000     19450.4
    575040     19452.5
    575080     19453.2
    575120     19454.6
    575160     19455.9
    575200     19456.8
    575240     19458.8
    575280     19459.5
    575320       19461
    575360     19462.1
    575400     19464.2
    575440     19465.6
    575480     19467.4
    575520     19468.4
    575560     19469.2
    575600     19469.6
    575640     19472.6
    575680     19473.4
    575720     19475.7
    575760       19477
    575800       19478
    575840       19480
    575880     19480.6
    575920     19482.2
    575960     19483.4
    576000     19484.3
    576040     19486.3
    576080       19487
    576120     19488.6
    576160     19489.7
    576200     19491.7
    576240     19493.1
    576280     19494.9
    576320     19495.9
    576360     19496.8
    576400     19497.2
    576440     19500.2
    576480       19501
    576520     19503.3
    576560     19504.6
    576600     19505.5
    576640     19507.6
    576680     19508.3
    576720     19509.8
    576760     19511.1
    576800     19511.9
    576840     19513.8
    576880     19514.5
    576920     19516.2
    576960     19517.3
    577000     19519.3
    577040     19520.7
    577080     19522.5
    577120     19523.6
    577160     19524.4
    577200     19524.8
    577240     19527.8
    577280     19528.6
    577320     19530.9
    577360     19532.3
    577400     19533.1
    577440     19535.1
    577480     19535.9
    577520     19537.3
    577560     19538.7
    577600     19539.5
    577640     19541.5
    577680     19542.1
    577720     19543.7
    577760     19544.9
    577800     19546.9
    577840     19548.3
    577880     19550.1
    577920     19551.2
    577960       19552
    578000     19552.4
    578040     19555.4
    578080     19556.2
    578120     19558.4
    578160     19559.8
    578200     19560.7
    578240     19562.7
    578280     19563.4
    578320     19564.9
    578360     19566.3
    578400     19567.1
    578440       19569
    578480     19569.7
    578520     19571.3
    578560     19572.4
    578600     19574.5
    578640     19575.9
    578680     19577.7
    578720     19578.7
    578760     19579.6
    578800       19580
    578840     19582.9
    578880     19583.7
    578920       19586
    578960     19587.4
    579000     19588.3
    579040     19590.3
    579080       19591
    579120     19592.5
    579160     19593.9
    579200     19594.7
    579240     19596.6
    579280     19597.2
    579320     19598.8
    579360       19600
    579400       19602
    579440     19603.4
    579480     19605.2
    579520     19606.2
    579560     19607.1
    579600     19607.5
    579640     19610.4
    579680     19611.3
    579720     19613.5
    579760     19614.9
    579800     19615.8
    579840     19617.8
    579880     19618.5
    579920       19620
    579960     19621.4
    580000     19622.2
    580040     19624.1
    580080     19624.8
    580120     19626.3
    580160     19627.5
    580200     19629.5
    580240     19630.8
    580280     19632.6
    580320     19633.7
    580360     19634.6
    580400       19635
    580440     19637.9
    580480     19638.8
    580520       19641
    580560     19642.4
    580600     19643.3
    580640     19645.3
    580680       19646
    580720     19647.5
    580760     19648.9
    580800     19649.6
    580840     19651.5
    580880     19652.2
    580920     19653.8
    580960       19655
    581000     19656.9
    581040     19658.3
    581080     19660.1
    581120     19661.2
    581160       19662
    581200     19662.4
    581240     19665.3
    581280     19666.3
    581320     19668.5
    581360     19669.9
    581400     19670.7
    581440     19672.7
    581480     19673.5
    581520       19675
    581560     19676.3
    581600     19677.1
    581640     19678.9
    581680     19679.6
    581720     19681.2
    581760     19682.4
    581800     19684.4
    581840     19685.8
    581880     19687.6
    581920     19688.7
    581960     19689.5
    582000     19689.9
    582040     19692.9
    582080     19693.8
    582120     19695.9
    582160     19697.4
    582200     19698.2
    582240     19700.2
    582280     19700.9
    582320     19702.4
    582360     19703.8
    582400     19704.6
    582440     19706.4
    582480     19707.1
    582520     19708.6
    582560     19709.8
    582600     19711.9
    582640     19713.2
    582680       19715
    582720     19716.2
    582760     19716.9
    582800     19717.3
    582840     19720.3
    582880     19721.2
    582920     19723.3
    582960     19724.8
    583000     19725.6
    583040     19727.6
    583080     19728.3
    583120     19729.8
    583160     19731.2
    583200       19732
    583240     19733.9
    583280     19734.5
    583320     19736.1
    583360     19737.2
    583400     19739.3
    583440     19740.6
    583480     19742.4
    583520     19743.6
    583560     19744.3
    583600     19744.8
    583640     19747.7
    583680     19748.7
    583720     19750.8
    583760     19752.3
    583800       19753
    583840     19755.1
    583880     19755.8
    583920     19757.3
    583960     19758.6
    584000     19759.5
    584040     19761.4
    584080       19762
    584120     19763.5
    584160     19764.7
    584200     19766.9
    584240     19768.1
    584280     19769.9
    584320     19771.1
    584360     19771.9
    584400     19772.3
    584440     19775.2
    584480     19776.2
    584520     19778.3
    584560     19779.8
    584600     19780.6
    584640     19782.6
    584680     19783.3
    584720     19784.8
    584760     19786.1
    584800       19787
    584840     19788.9
    584880     19789.5
    584920     19791.1
    584960     19792.3
    585000     19794.4
    585040     19795.6
    585080     19797.5
    585120     19798.6
    585160     19799.4
    585200     19799.8
    585240     19802.7
    585280     19803.7
    585320     19805.8
    585360     19807.4
    585400     19808.1
    585440     19810.2
    585480     19810.8
    585520     19812.3
    585560     19813.7
    585600     19814.5
    585640     19816.4
    585680       19817
    585720     19818.6
    585760     19819.8
    585800       19822
    585840     19823.2
    585880     19825.1
    585920     19826.1
    585960     19826.9
    586000     19827.3
    586040     19830.3
    586080     19831.3
    586120     19833.4
    586160     19834.8
    586200     19835.6
    586240     19837.7
    586280     19838.3
    586320     19839.9
    586360     19841.2
    586400       19842
    586440     19843.9
    586480     19844.6
    586520     19846.1
    586560     19847.3
    586600     19849.5
    586640     19850.8
    586680     19852.6
    586720     19853.7
    586760     19854.4
    586800     19854.9
    586840     19857.9
    586880     19858.9
    586920     19860.9
    586960     19862.4
    587000     19863.2
    587040     19865.2
    587080     19865.8
    587120     19867.5
    587160     19868.8
    587200     19869.6
    587240     19871.5
    587280     19872.2
    587320     19873.7
    587360     19874.9
    587400     19877.1
    587440     19878.3
    587480     19880.2
    587520     19881.2
    587560       19882
    587600     19882.5
    587640     19885.5
    587680     19886.5
    587720     19888.5
    587760       19890
    587800     19890.8
    587840     19892.8
    587880     19893.5
    587920     19895.1
    587960     19896.4
    588000     19897.2
    588040     19899.2
    588080     19899.8
    588120     19901.3
    588160     19902.6
    588200     19904.8
    588240       19906
    588280     19907.8
    588320     19908.9
    588360     19909.6
    588400     19910.1
    588440     19913.1
    588480     19914.1
    588520     19916.1
    588560     19917.6
    588600     19918.4
    588640     19920.5
    588680     19921.1
    588720     19922.7
    588760       19924
    588800     19924.9
    588840     19926.8
    588880     19927.4
    588920       19929
    588960     19930.2
    589000     19932.4
    589040     19933.6
    589080     19935.5
    589120     19936.6
    589160     19937.3
    589200     19937.8
    589240     19940.8
    589280     19941.8
    589320     19943.9
    589360     19945.3
    589400     19946.1
    589440     19948.2
    589480     19948.8
    589520     19950.5
    589560     19951.7
    589600     19952.6
    589640     19954.5
    589680       19955
    589720     19956.6
    589760     19957.9
    589800     19960.1
    589840     19961.3
    589880     19963.1
    589920     19964.2
    589960       19965
    590000     19965.5
    590040     19968.4
    590080     19969.4
    590120     19971.5
    590160     19972.9
    590200     19973.7
    590240     19975.8
    590280     19976.4
    590320     19978.1
    590360     19979.2
    590400     19980.2
    590440       19982
    590480     19982.7
    590520     19984.2
    590560     19985.4
    590600     19987.7
    590640     19988.8
    590680     19990.7
    590720     19991.8
    590760     19992.6
    590800     19993.1
    590840     19996.1
    590880       19997
    590920     19999.1
    590960     20000.5
    591000     20001.3
    591040     20003.4
    591080       20004
    591120     20005.7
    591160     20006.8
    591200     20007.8
    591240     20009.6
    591280     20010.2
    591320     20011.8
    591360     20013.1
    591400     20015.3
    591440     20016.5
    591480     20018.3
    591520     20019.4
    591560     20020.2
    591600     20020.7
    591640     20023.7
    591680     20024.7
    591720     20026.8
    591760     20028.1
    591800       20029
    591840       20031
    591880     20031.6
    591920     20033.3
    591960     20034.5
    592000     20035.5
    592040     20037.3
    592080     20037.9
    592120     20039.5
    592160     20040.7
    592200       20043
    592240     20044.1
    592280       20046
    592320       20047
    592360     20047.8
    592400     20048.4
    592440     20051.3
    592480     20052.3
    592520     20054.5
    592560     20055.8
    592600     20056.6
    592640     20058.7
    592680     20059.3
    592720       20061
    592760     20062.2
    592800     20063.1
    592840       20065
    592880     20065.6
    592920     20067.1
    592960     20068.4
    593000     20070.6
    593040     20071.8
    593080     20073.7
    593120     20074.7
    593160     20075.5
    593200       20076
    593240       20079
    593280       20080
    593320     20082.2
    593360     20083.5
    593400     20084.3
    593440     20086.3
    593480       20087
    593520     20088.7
    593560     20089.8
    593600     20090.8
    593640     20092.6
    593680     20093.2
    593720     20094.8
    593760       20096
    593800     20098.3
    593840     20099.4
    593880     20101.3
    593920     20102.4
    593960     20103.1
    594000     20103.7
    594040     20106.6
    594080     20107.6
    594120     20109.8
    594160     20111.2
    594200     20111.9
    594240       20114
    594280     20114.6
    594320     20116.3
    594360     20117.5
    594400     20118.4
    594440     20120.3
    594480     20120.8
    594520     20122.4
    594560     20123.6
    594600       20126
    594640     20127.1
    594680       20129
    594720     20130.1
    594760     20130.8
    594800     20131.3
    594840     20134.3
    594880     20135.3
    594920     20137.5
    594960     20138.9
    595000     20139.6
    595040     20141.7
    595080     20142.3
    595120       20144
    595160     20145.2
    595200     20146.1
    595240       20148
    595280     20148.5
    595320       20150
    595360     20151.2
    595400     20153.6
    595440     20154.7
    595480     20156.6
    595520     20157.7
    595560     20158.4
    595600     20158.9
    595640     20161.9
    595680     20162.9
    595720     20165.2
    595760     20166.5
    595800     20167.2
    595840     20169.3
    595880     20169.9
    595920     20171.6
    595960     20172.8
    596000     20173.8
    596040     20175.6
    596080     20176.2
    596120     20177.7
    596160     20178.9
    596200     20181.2
    596240     20182.4
    596280     20184.2
    596320     20185.4
    596360       20186
    596400     20186.6
    596440     20189.6
    596480     20190.5
    596520     20192.8
    596560     20194.1
    596600     20194.8
    596640     20196.9
    596680     20197.5
    596720     20199.3
    596760     20200.4
    596800     20201.4
    596840     20203.2
    596880     20203.8
    596920     20205.3
    596960     20206.5
    597000     20208.8
    597040     20209.9
    597080     20211.8
    597120       20213
    597160     20213.6
    597200     20214.2
    597240     20217.2
    597280     20218.1
    597320     20220.4
    597360     20221.7
    597400     20222.4
    597440     20224.4
    597480     20225.1
    597520     20226.8
    597560       20228
    597600     20228.9
    597640     20230.8
    597680     20231.4
    597720     20232.9
    597760       20234
    597800     20236.4
    597840     20237.5
    597880     20239.4
    597920     20240.6
    597960     20241.2
    598000     20241.8
    598040     20244.7
    598080     20245.7
    598120       20248
    598160     20249.3
    598200       20250
    598240       20252
    598280     20252.7
    598320     20254.4
    598360     20255.6
    598400     20256.5
    598440     20258.4
    598480       20259
    598520     20260.5
    598560     20261.6
    598600       20264
    598640     20265.1
    598680       20267
    598720     20268.1
    598760     20268.7
    598800     20269.3
    598840     20272.4
    598880     20273.3
    598920     20275.6
    598960     20276.9
    599000     20277.6
    599040     20279.6
    599080     20280.3
    599120       20282
    599160     20283.2
    599200     20284.1
    599240     20286.1
    599280     20286.6
    599320       20288
    599360     20289.2
    599400     20291.6
    599440     20292.8
    599480     20294.6
    599520     20295.8
    599560     20296.3
    599600       20297
    599640       20300
    599680     20300.9
    599720     20303.3
    599760     20304.6
    599800     20305.2
    599840     20307.3
    599880     20307.9
    599920     20309.7
    599960     20310.8
    600000     20311.8
    600040     20313.7
    600080     20314.3
    600120     20315.7
    600160     20316.9
    600200     20319.2
    600240     20320.5
    600280     20322.3
    600320     20323.4
    600360       20324
    600400     20324.6
    600440     20327.7
    600480     20328.6
    600520     20330.9
    600560     20332.2
    600600     20332.9
    600640     20334.9
    600680     20335.6
    600720     20337.3
    600760     20338.5
    600800     20339.4
    600840     20341.4
    600880     20341.9
    600920     20343.3
    600960     20344.5
    601000     20346.9
    601040     20348.2
    601080       20350
    601120       20351
    601160     20351.7
    601200     20352.3
    601240     20355.3
    601280     20356.2
    601320     20358.6
    601360     20359.9
    601400     20360.5
    601440     20362.6
    601480     20363.2
    601520       20365
    601560     20366.2
    601600       20367
    601640       20369
    601680     20369.5
    601720     20370.9
    601760     20372.1
    601800     20374.5
    601840     20375.7
    601880     20377.6
    601920     20378.7
    601960     20379.3
    602000     20379.9
    602040     20382.9
    602080     20383.9
    602120     20386.2
    602160     20387.5
    602200     20388.1
    602240     20390.2
    602280     20390.8
    602320     20392.6
    602360     20393.7
    602400     20394.6
    602440     20396.6
    602480     20397.2
    602520     20398.5
    602560     20399.7
    602600     20402.1
    602640     20403.4
    602680     20405.2
    602720     20406.3
    602760     20406.8
    602800     20407.5
    602840     20410.5
    602880     20411.4
    602920     20413.9
    602960     20415.1
    603000     20415.6
    603040     20417.8
    603080     20418.4
    603120     20420.2
    603160     20421.3
    603200     20422.2
    603240     20424.2
    603280     20424.8
    603320     20426.1
    603360     20427.3
    603400     20429.7
    603440       20431
    603480     20432.8
    603520     20433.9
    603560     20434.4
    603600     20435.1
    603640     20438.1
    603680     20439.1
    603720     20441.5
    603760     20442.7
    603800     20443.3
    603840     20445.4
    603880       20446
    603920     20447.9
    603960       20449
    604000     20449.9
    604040     20451.9
    604080     20452.5
    604120     20453.9
    604160     20455.1
    604200     20457.5
    604240     20458.7
    604280     20460.5
    604320     20461.6
    604360     20462.2
    604400     20462.8
    604440     20465.8
    604480     20466.8
    604520     20469.2
    604560     20470.4
    604600       20471
    604640     20473.2
    604680     20473.8
    604720     20475.6
    604760     20476.8
    604800     20477.7
    604840     20479.7
    604880     20480.2
    604920     20481.6
    604960     20482.8
    605000     20485.2
    605040     20486.4
    605080     20488.2
    605120     20489.4
    605160     20489.9
    605200     20490.5
    605240     20493.6
    605280     20494.6
    605320       20497
    605360     20498.2
    605400     20498.8
    605440     20500.9
    605480     20501.5
    605520     20503.4
    605560     20504.5
    605600     20505.3
    605640     20507.5
    605680     20507.9
    605720     20509.3
    605760     20510.6
    605800     20512.9
    605840     20514.1
    605880       20516
    605920     20517.1
    605960     20517.6
    606000     20518.3
    606040     20521.3
    606080     20522.2
    606120     20524.7
    606160     20525.9
    606200     20526.5
    606240     20528.6
    606280     20529.2
    606320     20531.1
    606360     20532.2
    606400     20533.1
    606440     20535.2
    606480     20535.6
    606520       20537
    606560     20538.3
    606600     20540.6
    606640     20541.8
    606680     20543.7
    606720     20544.7
    606760     20545.4
    606800       20546
    606840       20549
    606880       20550
    606920     20552.4
    606960     20553.6
    607000     20554.2
    607040     20556.3
    607080       20557
    607120     20558.8
    607160     20559.9
    607200     20560.7
    607240     20562.9
    607280     20563.3
    607320     20564.7
    607360       20566
    607400     20568.4
    607440     20569.5
    607480     20571.4
    607520     20572.5
    607560     20573.1
    607600     20573.7
    607640     20576.7
    607680     20577.7
    607720     20580.1
    607760     20581.3
    607800     20581.9
    607840       20584
    607880     20584.6
    607920     20586.5
    607960     20587.6
    608000     20588.4
    608040     20590.6
    608080       20591
    608120     20592.4
    608160     20593.7
    608200     20596.1
    608240     20597.2
    608280       20599
    608320     20600.2
    608360     20600.7
    608400     20601.3
    608440     20604.4
    608480     20605.3
    608520     20607.7
    608560       20609
    608600     20609.5
    608640     20611.7
    608680     20612.2
    608720     20614.1
    608760     20615.2
    608800       20616
    608840     20618.1
    608880     20618.6
    608920       20620
    608960     20621.3
    609000     20623.7
    609040     20624.8
    609080     20626.5
    609120     20627.8
    609160     20628.3
    609200     20628.9
    609240     20631.9
    609280     20632.9
    609320     20635.3
    609360     20636.6
    609400     20637.1
    609440     20639.2
    609480     20639.8
    609520     20641.7
    609560     20642.7
    609600     20643.5
    609640     20645.7
    609680     20646.2
    609720     20647.6
    609760     20648.8
    609800     20651.3
    609840     20652.3
    609880     20654.1
    609920     20655.3
    609960     20655.9
    610000     20656.4
    610040     20659.5
    610080     20660.4
    610120     20662.9
    610160     20664.1
    610200     20664.6
    610240     20666.8
    610280     20667.3
    610320     20669.2
    610360     20670.3
    610400       20671
    610440     20673.3
    610480     20673.7
    610520     20675.2
    610560     20676.3
    610600     20678.8
    610640     20679.8
    610680     20681.7
    610720       20683
    610760     20683.5
    610800       20684
    610840     20687.1
    610880       20688
    610920     20690.4
    610960     20691.7
    611000     20692.1
    611040     20694.3
    611080     20694.8
    611120     20696.8
    611160     20697.8
    611200     20698.5
    611240     20700.8
    611280     20701.3
    611320     20702.7
    611360     20703.9
    611400     20706.4
    611440     20707.3
    611480     20709.2
    611520     20710.5
    611560     20711.1
    611600     20711.6
    611640     20714.7
    611680     20715.5
    611720     20717.9
    611760     20719.3
    611800     20719.7
    611840     20721.9
    611880     20722.4
    611920     20724.3
    611960     20725.3
    612000       20726
    612040     20728.3
    612080     20728.8
    612120     20730.2
    612160     20731.4
    612200     20733.9
    612240     20734.9
    612280     20736.8
    612320       20738
    612360     20738.6
    612400     20739.1
    612440     20742.2
    612480     20743.1
    612520     20745.5
    612560     20746.8
    612600     20747.3
    612640     20749.4
    612680       20750
    612720     20751.9
    612760     20752.9
    612800     20753.6
    612840       20756
    612880     20756.4
    612920     20757.8
    612960       20759
    613000     20761.5
    613040     20762.5
    613080     20764.4
    613120     20765.7
    613160     20766.2
    613200     20766.8
    613240     20769.8
    613280     20770.7
    613320     20773.1
    613360     20774.5
    613400     20774.9
    613440     20777.1
    613480     20777.6
    613520     20779.5
    613560     20780.6
    613600     20781.2
    613640     20783.6
    613680       20784
    613720     20785.4
    613760     20786.6
    613800     20789.2
    613840     20790.2
    613880     20792.1
    613920     20793.3
    613960     20793.8
    614000     20794.4
    614040     20797.5
    614080     20798.4
    614120     20800.7
    614160     20802.2
    614200     20802.6
    614240     20804.7
    614280     20805.3
    614320     20807.2
    614360     20808.2
    614400     20808.9
    614440     20811.2
    614480     20811.7
    614520       20813
    614560     20814.3
    614600     20816.8
    614640     20817.8
    614680     20819.7
    614720       20821
    614760     20821.5
    614800     20822.1
    614840     20825.1
    614880     20826.1
    614920     20828.4
    614960     20829.8
    615000     20830.2
    615040     20832.4
    615080       20833
    615120     20834.8
    615160     20835.9
    615200     20836.6
    615240     20838.9
    615280     20839.4
    615320     20840.7
    615360     20841.9
    615400     20844.5
    615440     20845.4
    615480     20847.4
    615520     20848.7
    615560     20849.1
    615600     20849.7
    615640     20852.8
    615680     20853.7
    615720     20856.1
    615760     20857.5
    615800     20857.9
    615840       20860
    615880     20860.6
    615920     20862.5
    615960     20863.5
    616000     20864.2
    616040     20866.5
    616080     20867.1
    616120     20868.3
    616160     20869.6
    616200     20872.2
    616240     20873.1
    616280     20875.1
    616320     20876.3
    616360     20876.8
    616400     20877.4
    616440     20880.5
    616480     20881.4
    616520     20883.7
    616560     20885.2
    616600     20885.5
    616640     20887.7
    616680     20888.3
    616720     20890.1
    616760     20891.2
    616800     20891.8
    616840     20894.2
    616880     20894.7
    616920       20896
    616960     20897.2
    617000     20899.8
    617040     20900.7
    617080     20902.7
    617120     20903.9
    617160     20904.4
    617200       20905
    617240     20908.1
    617280     20909.1
    617320     20911.4
    617360     20912.8
    617400     20913.2
    617440     20915.3
    617480     20915.9
    617520     20917.7
    617560     20918.8
    617600     20919.4
    617640     20921.8
    617680     20922.3
    617720     20923.5
    617760     20924.8
    617800     20927.4
    617840     20928.3
    617880     20930.3
    617920     20931.5
    617960     20932.1
    618000     20932.6
    618040     20935.7
    618080     20936.7
    618120       20939
    618160     20940.4
    618200     20940.8
    618240     20942.9
    618280     20943.6
    618320     20945.3
    618360     20946.4
    618400     20947.1
    618440     20949.4
    618480     20949.9
    618520     20951.1
    618560     20952.3
    618600     20954.9
    618640     20955.8
    618680     20957.9
    618720       20959
    618760     20959.6
    618800     20960.1
    618840     20963.3
    618880     20964.3
    618920     20966.6
    618960     20967.9
    619000     20968.4
    619040     20970.5
    619080     20971.1
    619120     20972.9
    619160       20974
    619200     20974.6
    619240     20976.9
    619280     20977.4
    619320     20978.6
    619360     20979.9
    619400     20982.5
    619440     20983.4
    619480     20985.4
    619520     20986.5
    619560     20987.2
    619600     20987.7
    619640     20990.9
    619680     20991.8
    619720     20994.1
    619760     20995.5
    619800     20995.9
    619840     20997.9
    619880     20998.6
    619920     21000.4
    619960     21001.5
    620000     21002.2
    620040     21004.4
    620080       21005
    620120     21006.1
    620160     21007.4
    620200     21010.1
    620240       21011
    620280     21012.9
    620320       21014
    620360     21014.8
    620400     21015.3
    620440     21018.4
    620480     21019.4
    620520     21021.7
    620560       21023
    620600     21023.4
    620640     21025.4
    620680     21026.1
    620720     21027.9
    620760     21028.9
    620800     21029.8
    620840       21032
    620880     21032.5
    620920     21033.7
    620960       21035
    621000     21037.6
    621040     21038.5
    621080     21040.5
    621120     21041.6
    621160     21042.2
    621200     21042.8
    621240     21045.9
    621280     21046.9
    621320     21049.1
    621360     21050.6
    621400     21050.9
    621440       21053
    621480     21053.7
    621520     21055.4
    621560     21056.5
    621600     21057.3
    621640     21059.6
    621680       21060
    621720     21061.2
    621760     21062.6
    621800     21065.2
    621840     21066.1
    621880       21068
    621920     21069.2
    621960     21069.8
    622000     21070.4
    622040     21073.5
    622080     21074.5
    622120     21076.7
    622160     21078.1
    622200     21078.5
    622240     21080.5
    622280     21081.3
    622320       21083
    622360       21084
    622400     21084.9
    622440     21087.2
    622480     21087.7
    622520     21088.8
    622560     21090.1
    622600     21092.7
    622640     21093.7
    622680     21095.6
    622720     21096.7
    622760     21097.3
    622800       21098
    622840     21101.1
    622880       21102
    622920     21104.3
    622960     21105.7
    623000     21106.1
    623040       21108
    623080     21108.9
    623120     21110.6
    623160     21111.5
    623200     21112.4
    623240     21114.8
    623280     21115.3
    623320     21116.4
    623360     21117.7
    623400     21120.2
    623440     21121.2
    623480     21123.2
    623520     21124.3
    623560     21124.9
    623600     21125.6
    623640     21128.7
    623680     21129.6
    623720     21131.9
    623760     21133.2
    623800     21133.7
    623840     21135.6
    623880     21136.4
    623920     21138.2
    623960     21139.1
    624000       21140
    624040     21142.3
    624080     21142.8
    624120       21144
    624160     21145.2
    624200     21147.7
    624240     21148.8
    624280     21150.7
    624320     21151.8
    624360     21152.4
    624400     21153.1
    624440     21156.2
    624480     21157.1
    624520     21159.4
    624560     21160.7
    624600     21161.2
    624640     21163.1
    624680       21164
    624720     21165.6
    624760     21166.5
    624800     21167.6
    624840     21169.8
    624880     21170.3
    624920     21171.5
    624960     21172.6
    625000     21175.2
    625040     21176.3
    625080     21178.1
    625120     21179.3
    625160     21179.9
    625200     21180.6
    625240     21183.6
    625280     21184.6
    625320     21186.9
    625360     21188.2
    625400     21188.6
    625440     21190.6
    625480     21191.4
    625520     21193.1
    625560       21194
    625600     21195.1
    625640     21197.2
    625680     21197.7
    625720     21198.9
    625760     21200.1
    625800     21202.7
    625840     21203.8
    625880     21205.6
    625920     21206.7
    625960     21207.4
    626000       21208
    626040     21211.1
    626080       21212
    626120     21214.3
    626160     21215.6
    626200     21216.1
    626240       21218
    626280     21218.8
    626320     21220.6
    626360     21221.4
    626400     21222.4
    626440     21224.6
    626480     21225.2
    626520     21226.3
    626560     21227.5
    626600     21230.1
    626640     21231.2
    626680       21233
    626720     21234.2
    626760     21234.8
    626800     21235.4
    626840     21238.4
    626880     21239.4
    626920     21241.7
    626960     21243.1
    627000     21243.5
    627040     21245.4
    627080     21246.2
    627120       21248
    627160     21248.8
    627200     21249.7
    627240       21252
    627280     21252.6
    627320     21253.7
    627360       21255
    627400     21257.4
    627440     21258.6
    627480     21260.4
    627520     21261.6
    627560     21262.2
    627600     21262.8
    627640     21265.8
    627680     21266.8
    627720     21269.1
    627760     21270.4
    627800     21270.9
    627840     21272.8
    627880     21273.7
    627920     21275.4
    627960     21276.2
    628000     21277.2
    628040     21279.5
    628080       21280
    628120     21281.2
    628160     21282.4
    628200     21284.9
    628240       21286
    628280     21287.8
    628320       21289
    628360     21289.6
    628400     21290.2
    628440     21293.2
    628480     21294.2
    628520     21296.6
    628560     21297.9
    628600     21298.3
    628640     21300.3
    628680     21301.2
    628720     21302.8
    628760     21303.7
    628800     21304.6
    628840     21306.9
    628880     21307.4
    628920     21308.7
    628960     21309.8
    629000     21312.3
    629040     21313.4
    629080     21315.2
    629120     21316.5
    629160     21317.1
    629200     21317.7
    629240     21320.6
    629280     21321.7
    629320       21324
    629360     21325.3
    629400     21325.8
    629440     21327.7
    629480     21328.6
    629520     21330.2
    629560     21331.1
    629600       21332
    629640     21334.3
    629680     21334.9
    629720     21336.1
    629760     21337.2
    629800     21339.7
    629840     21340.8
    629880     21342.6
    629920     21343.9
    629960     21344.5
    630000     21345.1
    630040       21348
    630080     21349.1
    630120     21351.4
    630160     21352.7
    630200     21353.2
    630240     21355.1
    630280       21356
    630320     21357.6
    630360     21358.6
    630400     21359.4
    630440     21361.8
    630480     21362.3
    630520     21363.5
    630560     21364.7
    630600     21367.1
    630640     21368.3
    630680     21370.1
    630720     21371.3
    630760       21372
    630800     21372.5
    630840     21375.5
    630880     21376.5
    630920     21378.9
    630960     21380.2
    631000     21380.6
    631040     21382.5
    631080     21383.4
    631120       21385
    631160       21386
    631200     21386.9
    631240     21389.2
    631280     21389.7
    631320     21390.9
    631360     21392.1
    631400     21394.5
    631440     21395.7
    631480     21397.6
    631520     21398.7
    631560     21399.4
    631600       21400
    631640       21403
    631680     21403.9
    631720     21406.3
    631760     21407.6
    631800       21408
    631840     21409.9
    631880     21410.8
    631920     21412.4
    631960     21413.5
    632000     21414.3
    632040     21416.6
    632080     21417.2
    632120     21418.3
    632160     21419.5
    632200       21422
    632240     21423.1
    632280       21425
    632320     21426.2
    632360     21426.8
    632400     21427.4
    632440     21430.4
    632480     21431.3
    632520     21433.7
    632560     21435.1
    632600     21435.4
    632640     21437.4
    632680     21438.2
    632720     21439.9
    632760     21440.9
    632800     21441.7
    632840     21444.1
    632880     21444.7
    632920     21445.7
    632960     21446.9
    633000     21449.4
    633040     21450.5
    633080     21452.4
    633120     21453.6
    633160     21454.2
    633200     21454.8
    633240     21457.8
    633280     21458.7
    633320     21461.1
    633360     21462.5
    633400     21462.8
    633440     21464.8
    633480     21465.6
    633520     21467.3
    633560     21468.4
    633600     21469.1
    633640     21471.6
    633680     21472.1
    633720     21473.2
    633760     21474.4
    633800     21476.9
    633840       21478
    633880     21479.9
    633920       21481
    633960     21481.7
    634000     21482.3
    634040     21485.3
    634080     21486.2
    634120     21488.6
    634160     21489.9
    634200     21490.3
    634240     21492.2
    634280     21493.1
    634320     21494.7
    634360     21495.8
    634400     21496.5
    634440       21499
    634480     21499.6
    634520     21500.7
    634560     21501.8
    634600     21504.3
    634640     21505.4
    634680     21507.3
    634720     21508.4
    634760     21509.1
    634800     21509.6
    634840     21512.8
    634880     21513.6
    634920       21516
    634960     21517.4
    635000     21517.7
    635040     21519.7
    635080     21520.5
    635120     21522.1
    635160     21523.3
    635200       21524
    635240     21526.4
    635280     21527.1
    635320     21528.1
    635360     21529.3
    635400     21531.8
    635440     21532.8
    635480     21534.8
    635520     21535.9
    635560     21536.6
    635600     21537.1
    635640     21540.2
    635680       21541
    635720     21543.5
    635760     21544.9
    635800     21545.2
    635840     21547.2
    635880       21548
    635920     21549.6
    635960     21550.8
    636000     21551.4
    636040     21553.8
    636080     21554.6
    636120     21555.6
    636160     21556.8
    636200     21559.3
    636240     21560.4
    636280     21562.3
    636320     21563.4
    636360     21564.1
    636400     21564.7
    636440     21567.7
    636480     21568.5
    636520       21571
    636560     21572.4
    636600     21572.7
    636640     21574.7
    636680     21575.5
    636720     21577.1
    636760     21578.3
    636800     21578.9
    636840     21581.4
    636880     21582.1
    636920     21583.2
    636960     21584.4
    637000     21586.9
    637040       21588
    637080     21589.9
    637120       21591
    637160     21591.7
    637200     21592.3
    637240     21595.3
    637280     21596.1
    637320     21598.6
    637360     21599.9
    637400     21600.3
    637440     21602.3
    637480     21603.2
    637520     21604.8
    637560     21605.9
    637600     21606.6
    637640     21609.1
    637680     21609.7
    637720     21610.8
    637760     21612.1
    637800     21614.5
    637840     21615.6
    637880     21617.5
    637920     21618.6
    637960     21619.3
    638000     21619.9
    638040       21623
    638080     21623.8
    638120     21626.3
    638160     21627.6
    638200       21628
    638240     21629.9
    638280     21630.8
    638320     21632.3
    638360     21633.5
    638400     21634.2
    638440     21636.8
    638480     21637.4
    638520     21638.5
    638560     21639.7
    638600     21642.2
    638640     21643.2
    638680     21645.2
    638720     21646.3
    638760       21647
    638800     21647.6
    638840     21650.6
    638880     21651.5
    638920       21654
    638960     21655.3
    639000     21655.6
    639040     21657.6
    639080     21658.5
    639120       21660
    639160     21661.2
    639200     21661.9
    639240     21664.4
    639280     21665.1
    639320     21666.1
    639360     21667.4
    639400     21669.9
    639440     21670.8
    639480     21672.9
    639520       21674
    639560     21674.6
    639600     21675.3
    639640     21678.2
    639680     21679.2
    639720     21681.7
    639760       21683
    639800     21683.3
    639840     21685.3
    639880     21686.2
    639920     21687.7
    639960     21688.8
    640000     21689.5
    640040     21692.1
    640080     21692.8
    640120     21693.8
    640160     21695.1
    640200     21697.6
    640240     21698.5
    640280     21700.7
    640320     21701.6
    640360     21702.4
    640400       21703
    640440     21705.9
    640480     21706.9
    640520     21709.4
    640560     21710.6
    640600       21711
    640640       21713
    640680       21714
    640720     21715.4
    640760     21716.5
    640800     21717.3
    640840     21719.9
    640880     21720.6
    640920     21721.5
    640960     21722.7
    641000     21725.2
    641040     21726.2
    641080     21728.3
    641120     21729.4
    641160     21730.1
    641200     21730.7
    641240     21733.6
    641280     21734.5
    641320     21737.1
    641360     21738.4
    641400     21738.6
    641440     21740.7
    641480     21741.7
    641520     21743.1
    641560     21744.2
    641600       21745
    641640     21747.5
    641680     21748.3
    641720     21749.2
    641760     21750.5
    641800     21752.9
    641840     21753.8
    641880       21756
    641920       21757
    641960     21757.8
    642000     21758.3
    642040     21761.3
    642080     21762.1
    642120     21764.7
    642160       21766
    642200     21766.3
    642240     21768.3
    642280     21769.3
    642320     21770.7
    642360     21771.8
    642400     21772.6
    642440     21775.1
    642480     21775.9
    642520     21776.8
    642560     21778.1
    642600     21780.5
    642640     21781.4
    642680     21783.6
    642720     21784.6
    642760     21785.4
    642800     21785.9
    642840     21788.9
    642880     21789.7
    642920     21792.3
    642960     21793.6
    643000     21793.8
    643040     21795.9
    643080     21796.9
    643120     21798.3
    643160     21799.4
    643200     21800.3
    643240     21802.8
    643280     21803.6
    643320     21804.5
    643360     21805.8
    643400     21808.2
    643440     21809.1
    643480     21811.3
    643520     21812.3
    643560       21813
    643600     21813.6
    643640     21816.6
    643680     21817.4
    643720     21819.9
    643760     21821.4
    643800     21821.6
    643840     21823.6
    643880     21824.6
    643920       21826
    643960     21827.2
    644000       21828
    644040     21830.5
    644080     21831.2
    644120     21832.2
    644160     21833.4
    644200     21835.9
    644240     21836.8
    644280     21838.9
    644320     21839.9
    644360     21840.7
    644400     21841.3
    644440     21844.2
    644480     21845.1
    644520     21847.6
    644560     21849.1
    644600     21849.2
    644640     21851.3
    644680     21852.3
    644720     21853.6
    644760     21854.8
    644800     21855.7
    644840     21858.2
    644880     21858.9
    644920     21859.9
    644960     21861.1
    645000     21863.5
    645040     21864.5
    645080     21866.5
    645120     21867.6
    645160     21868.4
    645200       21869
    645240     21871.9
    645280     21872.8
    645320     21875.2
    645360     21876.8
    645400     21876.9
    645440     21878.9
    645480       21880
    645520     21881.3
    645560     21882.5
    645600     21883.3
    645640     21885.7
    645680     21886.5
    645720     21887.5
    645760     21888.7
    645800     21891.1
    645840       21892
    645880     21894.1
    645920     21895.2
    645960       21896
    646000     21896.6
    646040     21899.6
    646080     21900.5
    646120     21902.8
    646160     21904.3
    646200     21904.5
    646240     21906.5
    646280     21907.6
    646320     21908.9
    646360     21910.1
    646400     21910.8
    646440     21913.2
    646480       21914
    646520       21915
    646560     21916.3
    646600     21918.7
    646640     21919.6
    646680     21921.7
    646720     21922.8
    646760     21923.6
    646800     21924.2
    646840     21927.1
    646880     21928.1
    646920     21930.4
    646960       21932
    647000       21932
    647040       21934
    647080     21935.2
    647120     21936.4
    647160     21937.7
    647200     21938.4
    647240     21940.7
    647280     21941.5
    647320     21942.5
    647360     21943.8
    647400     21946.2
    647440     21947.1
    647480     21949.2
    647520     21950.2
    647560     21951.1
    647600     21951.7
    647640     21954.6
    647680     21955.6
    647720     21957.9
    647760     21959.5
    647800     21959.4
    647840     21961.5
    647880     21962.6
    647920       21964
    647960     21965.2
    648000     21965.9
    648040     21968.2
    648080     21968.9
    648120     21969.9
    648160     21971.2
    648200     21973.6
    648240     21974.5
    648280     21976.6
    648320     21977.7
    648360     21978.5
    648400     21979.1
    648440       21982
    648480       21983
    648520     21985.2
    648560     21986.9
    648600     21986.8
    648640     21988.9
    648680       21990
    648720     21991.4
    648760     21992.6
    648800     21993.3
    648840     21995.5
    648880     21996.3
    648920     21997.2
    648960     21998.6
    649000     22000.9
    649040     22001.8
    649080     22003.9
    649120       22005
    649160     22005.8
    649200     22006.4
    649240     22009.3
    649280     22010.3
    649320     22012.5
    649360     22014.2
    649400     22014.2
    649440     22016.2
    649480     22017.4
    649520     22018.7
    649560     22019.9
    649600     22020.7
    649640     22022.9
    649680     22023.6
    649720     22024.6
    649760     22025.9
    649800     22028.3
    649840     22029.1
    649880     22031.3
    649920     22032.3
    649960     22033.2
    650000     22033.7
    650040     22036.6
    650080     22037.6
    650120     22039.9
    650160     22041.5
    650200     22041.5
    650240     22043.5
    650280     22044.8
    650320       22046
    650360     22047.2
    650400       22048
    650440     22050.2
    650480     22050.8
    650520     22051.9
    650560     22053.2
    650600     22055.6
    650640     22056.4
    650680     22058.6
    650720     22059.5
    650760     22060.4
    650800       22061
    650840     22063.9
    650880     22064.9
    650920     22067.1
    650960     22068.7
    651000     22068.8
    651040     22070.8
    651080       22072
    651120     22073.3
    651160     22074.5
    651200     22075.3
    651240     22077.4
    651280       22078
    651320     22079.1
    651360     22080.4
    651400     22082.8
    651440     22083.7
    651480     22085.9
    651520     22086.8
    651560     22087.7
    651600     22088.3
    651640     22091.2
    651680     22092.2
    651720     22094.4
    651760     22096.1
    651800     22096.1
    651840       22098
    651880     22099.3
    651920     22100.5
    651960     22101.7
    652000     22102.6
    652040     22104.8
    652080     22105.3
    652120     22106.4
    652160     22107.7
    652200     22110.1
    652240       22111
    652280     22113.1
    652320     22114.1
    652360       22115
    652400     22115.6
    652440     22118.4
    652480     22119.5
    652520     22121.6
    652560     22123.3
    652600     22123.3
    652640     22125.3
    652680     22126.6
    652720     22127.8
    652760     22128.9
    652800     22129.8
    652840     22131.9
    652880     22132.4
    652920     22133.6
    652960     22134.9
    653000     22137.3
    653040     22138.2
    653080     22140.3
    653120     22141.3
    653160     22142.1
    653200     22142.8
    653240     22145.7
    653280     22146.6
    653320     22148.8
    653360     22150.5
    653400     22150.5
    653440     22152.5
    653480     22153.8
    653520       22155
    653560     22156.1
    653600       22157
    653640     22159.2
    653680     22159.7
    653720     22160.9
    653760     22162.1
    653800     22164.6
    653840     22165.5
    653880     22167.6
    653920     22168.6
    653960     22169.4
    654000     22170.2
    654040     22172.9
    654080     22173.9
    654120     22176.2
    654160     22177.8
    654200     22177.8
    654240     22179.8
    654280     22181.1
    654320     22182.3
    654360     22183.4
    654400     22184.4
    654440     22186.6
    654480     22186.9
    654520     22188.2
    654560     22189.4
    654600     22191.8
    654640     22192.7
    654680     22194.8
    654720     22195.9
    654760     22196.7
    654800     22197.5
    654840     22200.2
    654880     22201.2
    654920     22203.5
    654960     22205.1
    655000     22205.2
    655040     22207.1
    655080     22208.4
    655120     22209.7
    655160     22210.7
    655200     22211.7
    655240     22213.9
    655280     22214.3
    655320     22215.6
    655360     22216.8
    655400     22219.2
    655440       22220
    655480     22222.2
    655520     22223.3
    655560     22224.1
    655600     22224.9
    655640     22227.6
    655680     22228.6
    655720     22230.9
    655760     22232.5
    655800     22232.6
    655840     22234.5
    655880     22235.9
    655920     22237.1
    655960     22238.2
    656000     22239.1
    656040     22241.3
    656080     22241.7
    656120       22243
    656160     22244.2
    656200     22246.6
    656240     22247.4
    656280     22249.7
    656320     22250.6
    656360     22251.5
    656400     22252.2
    656440       22255
    656480       22256
    656520     22258.3
    656560     22259.9
    656600     22259.9
    656640     22261.9
    656680     22263.2
    656720     22264.5
    656760     22265.5
    656800     22266.5
    656840     22268.7
    656880     22269.1
    656920     22270.4
    656960     22271.6
    657000       22274
    657040     22274.8
    657080       22277
    657120       22278
    657160     22278.9
    657200     22279.6
    657240     22282.3
    657280     22283.4
    657320     22285.6
    657360     22287.1
    657400     22287.3
    657440     22289.2
    657480     22290.6
    657520     22291.9
    657560     22292.8
    657600     22293.9
    657640       22296
    657680     22296.3
    657720     22297.7
    657760     22298.9
    657800     22301.3
    657840     22302.2
    657880     22304.4
    657920     22305.3
    657960     22306.2
    658000     22306.9
    658040     22309.6
    658080     22310.7
    658120     22312.9
    658160     22314.4
    658200     22314.6
    658240     22316.5
    658280     22317.9
    658320     22319.2
    658360     22320.1
    658400     22321.1
    658440     22323.4
    658480     22323.7
    658520       22325
    658560     22326.2
    658600     22328.6
    658640     22329.5
    658680     22331.7
    658720     22332.6
    658760     22333.6
    658800     22334.3
    658840       22337
    658880     22337.9
    658920     22340.3
    658960     22341.7
    659000     22341.9
    659040     22343.9
    659080     22345.2
    659120     22346.5
    659160     22347.4
    659200     22348.4
    659240     22350.6
    659280     22350.9
    659320     22352.3
    659360     22353.5
    659400     22355.8
    659440     22356.7
    659480     22358.9
    659520     22359.7
    659560     22360.8
    659600     22361.4
    659640     22364.2
    659680     22365.1
    659720     22367.6
    659760     22368.9
    659800     22369.2
    659840     22371.1
    659880     22372.4
    659920     22373.8
    659960     22374.7
    660000     22375.6
    660040     22377.9
    660080     22378.1
    660120     22379.6
    660160     22380.8
    660200       22383
    660240     22383.9
    660280     22386.2
    660320       22387
    660360     22388.1
    660400     22388.7
    660440     22391.5
    660480     22392.4
    660520     22394.9
    660560     22396.2
    660600     22396.4
    660640     22398.5
    660680     22399.6
    660720     22401.1
    660760     22401.9
    660800     22402.8
    660840     22405.2
    660880     22405.4
    660920     22406.8
    660960     22408.1
    661000     22410.3
    661040     22411.1
    661080     22413.5
    661120     22414.3
    661160     22415.4
    661200       22416
    661240     22418.8
    661280     22419.6
    661320     22422.1
    661360     22423.4
    661400     22423.6
    661440     22425.7
    661480     22426.9
    661520     22428.3
    661560     22429.2
    661600       22430
    661640     22432.4
    661680     22432.6
    661720     22434.2
    661760     22435.3
    661800     22437.6
    661840     22438.5
    661880     22440.8
    661920     22441.7
    661960     22442.7
    662000     22443.3
    662040     22446.1
    662080     22446.9
    662120     22449.4
    662160     22450.7
    662200     22450.9
    662240     22452.9
    662280     22454.2
    662320     22455.6
    662360     22456.4
    662400     22457.4
    662440     22459.7
    662480     22459.9
    662520     22461.5
    662560     22462.6
    662600     22464.9
    662640     22465.8
    662680     22468.1
    662720       22469
    662760       22470
    662800     22470.6
    662840     22473.4
    662880     22474.2
    662920     22476.7
    662960     22478.1
    663000     22478.2
    663040     22480.3
    663080     22481.5
    663120       22483
    663160     22483.8
    663200     22484.7
    663240     22487.1
    663280     22487.2
    663320     22488.8
    663360       22490
    663400     22492.2
    663440       22493
    663480     22495.4
    663520     22496.3
    663560     22497.3
    663600     22497.9
    663640     22500.7
    663680     22501.6
    663720     22504.1
    663760     22505.4
    663800     22505.5
    663840     22507.6
    663880     22508.8
    663920     22510.2
    663960     22511.1
    664000     22511.9
    664040     22514.4
    664080     22514.4
    664120     22516.2
    664160     22517.3
    664200     22519.5
    664240     22520.2
    664280     22522.7
    664320     22523.6
    664360     22524.5
    664400     22525.2
    664440     22527.9
    664480     22528.8
    664520     22531.3
    664560     22532.6
    664600     22532.7
    664640     22534.8
    664680     22536.1
    664720     22537.5
    664760     22538.3
    664800     22539.1
    664840     22541.6
    664880     22541.6
    664920     22543.4
    664960     22544.4
    665000     22546.6
    665040     22547.5
    665080     22549.9
    665120     22550.9
    665160     22551.8
    665200     22552.4
    665240     22555.2
    665280     22556.1
    665320     22558.6
    665360     22559.9
    665400       22560
    665440     22562.1
    665480     22563.4
    665520     22564.8
    665560     22565.6
    665600     22566.5
    665640     22568.9
    665680     22568.8
    665720     22570.6
    665760     22571.7
    665800     22573.9
    665840     22574.8
    665880     22577.2
    665920     22578.2
    665960       22579
    666000     22579.7
    666040     22582.4
    666080     22583.3
    666120     22585.9
    666160     22587.2
    666200     22587.2
    666240     22589.3
    666280     22590.6
    666320       22592
    666360     22592.9
    666400     22593.7
    666440     22596.1
    666480       22596
    666520     22597.8
    666560     22598.9
    666600     22601.2
    666640       22602
    666680     22604.5
    666720     22605.4
    666760     22606.3
    666800     22606.9
    666840     22609.6
    666880     22610.5
    666920     22613.1
    666960     22614.4
    667000     22614.4
    667040     22616.5
    667080     22617.9
    667120     22619.2
    667160       22620
    667200     22620.9
    667240     22623.2
    667280     22623.1
    667320     22624.9
    667360       22626
    667400     22628.3
    667440     22629.1
    667480     22631.6
    667520     22632.5
    667560     22633.4
    667600       22634
    667640     22636.8
    667680     22637.6
    667720     22640.2
    667760     22641.5
    667800     22641.5
    667840     22643.6
    667880     22645.1
    667920     22646.3
    667960     22647.2
    668000     22648.1
    668040     22650.2
    668080     22650.2
    668120       22652
    668160     22653.1
    668200     22655.3
    668240     22656.2
    668280     22658.7
    668320     22659.6
    668360     22660.5
    668400     22661.1
    668440     22663.9
    668480     22664.7
    668520     22667.4
    668560     22668.6
    668600     22668.6
    668640     22670.7
    668680     22672.2
    668720     22673.4
    668760     22674.4
    668800     22675.2
    668840     22677.3
    668880     22677.3
    668920     22679.1
    668960     22680.2
    669000     22682.4
    669040     22683.2
    669080     22685.8
    669120     22686.7
    669160     22687.6
    669200     22688.2
    669240       22691
    669280     22691.8
    669320     22694.5
    669360     22695.7
    669400     22695.7
    669440     22697.9
    669480     22699.4
    669520     22700.5
    669560     22701.5
    669600     22702.3
    669640     22704.5
    669680     22704.4
    669720     22706.2
    669760     22707.3
    669800     22709.6
    669840     22710.3
    669880     22712.9
    669920     22713.8
    669960     22714.6
    670000     22715.3
    670040       22718
    670080     22718.9
    670120     22721.6
    670160     22722.8
    670200     22722.9
    670240       22725
    670280     22726.5
    670320     22727.6
    670360     22728.7
    670400     22729.4
    670440     22731.6
    670480     22731.4
    670520     22733.3
    670560     22734.4
    670600     22736.7
    670640     22737.5
    670680       22740
    670720     22740.9
    670760     22741.7
    670800     22742.4
    670840       22745
    670880       22746
    670920     22748.7
    670960     22749.9
    671000     22750.1
    671040     22752.1
    671080     22753.6
    671120     22754.8
    671160     22755.9
    671200     22756.5
    671240     22758.7
    671280     22758.6
    671320     22760.3
    671360     22761.5
    671400     22763.7
    671440     22764.6
    671480     22767.2
    671520       22768
    671560     22768.8
    671600     22769.5
    671640     22772.2
    671680     22773.2
    671720     22775.8
    671760       22777
    671800     22777.2
    671840     22779.2
    671880     22780.7
    671920     22781.9
    671960       22783
    672000     22783.7
    672040     22785.9
    672080     22785.7
    672120     22787.5
    672160     22788.6
    672200     22790.9
    672240     22791.8
    672280     22794.5
    672320     22795.2
    672360       22796
    672400     22796.7
    672440     22799.3
    672480     22800.3
    672520     22802.9
    672560     22804.1
    672600     22804.3
    672640     22806.4
    672680     22807.8
    672720     22808.9
    672760     22810.1
    672800     22810.8
    672840       22813
    672880     22812.8
    672920     22814.6
    672960     22815.7
    673000     22817.9
    673040     22818.9
    673080     22821.6
    673120     22822.3
    673160       22823
    673200     22823.7
    673240     22826.4
    673280     22827.4
    673320       22830
    673360     22831.3
    673400     22831.4
    673440     22833.5
    673480     22834.9
    673520       22836
    673560     22837.2
    673600     22837.8
    673640       22840
    673680     22839.9
    673720     22841.6
    673760     22842.8
    673800       22845
    673840       22846
    673880     22848.6
    673920     22849.3
    673960       22850
    674000     22850.8
    674040     22853.4
    674080     22854.4
    674120     22857.1
    674160     22858.3
    674200     22858.5
    674240     22860.5
    674280     22861.9
    674320       22863
    674360     22864.2
    674400     22864.9
    674440       22867
    674480     22866.9
    674520     22868.6
    674560     22869.7
    674600     22872.1
    674640       22873
    674680     22875.6
    674720     22876.4
    674760     22877.1
    674800     22877.7
    674840     22880.4
    674880     22881.4
    674920       22884
    674960     22885.3
    675000     22885.4
    675040     22887.4
    675080     22888.8
    675120     22889.9
    675160     22891.2
    675200     22891.9
    675240     22893.9
    675280     22893.8
    675320     22895.5
    675360     22896.7
    675400       22899
    675440     22899.8
    675480     22902.5
    675520     22903.3
    675560       22904
    675600     22904.6
    675640     22907.3
    675680     22908.3
    675720       22911
    675760     22912.2
    675800     22912.4
    675840     22914.3
    675880     22915.7
    675920     22916.8
    675960     22918.2
    676000     22918.8
    676040       22921
    676080     22920.8
    676120     22922.6
    676160     22923.7
    676200       22926
    676240     22926.8
    676280     22929.5
    676320     22930.2
    676360     22930.9
    676400     22931.5
    676440     22934.3
    676480     22935.3
    676520     22937.9
    676560     22939.2
    676600     22939.3
    676640     22941.3
    676680     22942.7
    676720     22943.9
    676760     22945.2
    676800     22945.7
    676840     22947.9
    676880     22947.8
    676920     22949.5
    676960     22950.6
    677000     22952.9
    677040     22953.8
    677080     22956.4
    677120     22957.2
    677160     22957.8
    677200     22958.5
    677240     22961.3
    677280     22962.2
    677320     22964.9
    677360     22966.1
    677400     22966.3
    677440     22968.3
    677480     22969.6
    677520     22970.8
    677560     22972.1
    677600     22972.7
    677640     22974.8
    677680     22974.6
    677720     22976.5
    677760     22977.5
    677800     22979.8
    677840     22980.7
    677880     22983.3
    677920     22984.1
    677960     22984.7
    678000     22985.4
    678040     22988.1
    678080     22989.1
    678120     22991.8
    678160       22993
    678200     22993.2
    678240     22995.1
    678280     22996.5
    678320     22997.6
    678360       22999
    678400     22999.6
    678440     23001.8
    678480     23001.6
    678520     23003.4
    678560     23004.5
    678600     23006.7
    678640     23007.6
    678680     23010.3
    678720     23011.1
    678760     23011.7
    678800     23012.3
    678840     23015.1
    678880     23016.1
    678920     23018.8
    678960       23020
    679000     23020.1
    679040     23022.1
    679080     23023.5
    679120     23024.6
    679160     23025.9
    679200     23026.6
    679240     23028.8
    679280     23028.6
    679320     23030.5
    679360     23031.4
    679400     23033.7
    679440     23034.6
    679480     23037.3
    679520     23038.1
    679560     23038.7
    679600     23039.3
    679640     23042.1
    679680     23043.1
    679720     23045.7
    679760       23047
    679800     23047.1
    679840     23049.1
    679880     23050.5
    679920     23051.6
    679960     23052.9
    680000     23053.7
    680040     23055.8
    680080     23055.5
    680120     23057.5
    680160     23058.5
    680200     23060.7
    680240     23061.7
    680280     23064.3
    680320     23065.2
    680360     23065.8
    680400     23066.3
    680440     23069.1
    680480     23070.1
    680520     23072.8
    680560     23073.9
    680600     23074.2
    680640     23076.2
    680680     23077.6
    680720     23078.6
    680760     23079.9
    680800     23080.7
    680840     23082.9
    680880     23082.6
    680920     23084.5
    680960     23085.6
    681000     23087.8
    681040     23088.8
    681080     23091.4
    681120     23092.3
    681160     23092.9
    681200     23093.5
    681240     23096.2
    681280     23097.2
    681320     23099.9
    681360     23101.1
    681400     23101.3
    681440     23103.4
    681480     23104.7
    681520     23105.8
    681560       23107
    681600     23107.8
    681640     23109.9
    681680     23109.7
    681720     23111.7
    681760     23112.8
    681800       23115
    681840       23116
    681880     23118.6
    681920     23119.5
    681960       23120
    682000     23120.5
    682040     23123.3
    682080     23124.3
    682120     23127.1
    682160     23128.3
    682200     23128.3
    682240     23130.5
    682280     23131.8
    682320     23132.9
    682360     23134.2
    682400     23135.1
    682440       23137
    682480     23136.9
    682520     23138.8
    682560     23139.8
    682600     23142.1
    682640       23143
    682680     23145.7
    682720     23146.6
    682760     23147.1
    682800     23147.6
    682840     23150.4
    682880     23151.4
    682920     23154.2
    682960     23155.4
    683000     23155.4
    683040     23157.6
    683080     23158.9
    683120       23160
    683160     23161.3
    683200     23162.2
    683240       23164
    683280     23163.8
    683320     23165.8
    683360     23166.9
    683400     23169.2
    683440     23170.1
    683480     23172.7
    683520     23173.6
    683560     23174.1
    683600     23174.7
    683640     23177.5
    683680     23178.5
    683720     23181.2
    683760     23182.4
    683800     23182.4
    683840     23184.6
    683880       23186
    683920     23187.1
    683960     23188.3
    684000     23189.2
    684040     23191.1
    684080     23190.9
    684120     23192.8
    684160     23193.9
    684200     23196.2
    684240     23197.2
    684280     23199.8
    684320     23200.7
    684360     23201.1
    684400     23201.7
    684440     23204.5
    684480     23205.5
    684520     23208.3
    684560     23209.4
    684600     23209.5
    684640     23211.7
    684680       23213
    684720     23214.1
    684760     23215.4
    684800     23216.3
    684840     23218.2
    684880     23217.9
    684920     23219.8
    684960     23220.9
    685000     23223.2
    685040     23224.3
    685080     23226.9
    685120     23227.8
    685160     23228.3
    685200     23228.8
    685240     23231.6
    685280     23232.6
    685320     23235.4
    685360     23236.4
    685400     23236.6
    685440     23238.8
    685480     23240.1
    685520     23241.3
    685560     23242.5
    685600     23243.4
    685640     23245.3
    685680     23244.9
    685720       23247
    685760     23248.1
    685800     23250.3
    685840     23251.4
    685880       23254
    685920     23254.9
    685960     23255.4
    686000     23255.9
    686040     23258.8
    686080     23259.8
    686120     23262.5
    686160     23263.6
    686200     23263.7
    686240       23266
    686280     23267.3
    686320     23268.4
    686360     23269.7
    686400     23270.6
    686440     23272.6
    686480     23272.1
    686520     23274.2
    686560     23275.2
    686600     23277.5
    686640     23278.6
    686680     23281.1
    686720     23282.1
    686760     23282.5
    686800     23283.1
    686840     23285.9
    686880     23286.9
    686920     23289.8
    686960     23290.9
    687000       23291
    687040     23293.1
    687080     23294.5
    687120     23295.7
    687160     23296.9
    687200     23297.8
    687240     23299.9
    687280     23299.3
    687320     23301.4
    687360     23302.5
    687400     23304.8
    687440     23305.8
    687480     23308.5
    687520     23309.4
    687560     23309.8
    687600     23310.4
    687640     23313.1
    687680     23314.2
    687720       23317
    687760     23318.2
    687800     23318.2
    687840     23320.4
    687880     23321.7
    687920     23322.9
    687960     23324.1
    688000     23325.1
    688040     23327.1
    688080     23326.5
    688120     23328.7
    688160     23329.7
    688200       23332
    688240     23333.1
    688280     23335.6
    688320     23336.6
    688360       23337
    688400     23337.6
    688440     23340.3
    688480     23341.5
    688520     23344.3
    688560     23345.5
    688600     23345.4
    688640     23347.6
    688680       23349
    688720     23350.1
    688760     23351.4
    688800     23352.3
    688840     23354.4
    688880     23353.7
    688920     23355.9
    688960     23357.1
    689000     23359.3
    689040     23360.3
    689080     23362.9
    689120     23363.9
    689160     23364.2
    689200     23364.8
    689240     23367.5
    689280     23368.7
    689320     23371.5
    689360     23372.8
    689400     23372.7
    689440     23374.9
    689480     23376.2
    689520     23377.4
    689560     23378.6
    689600     23379.6
    689640     23381.7
    689680       23381
    689720     23383.3
    689760     23384.4
    689800     23386.7
    689840     23387.6
    689880     23390.2
    689920     23391.3
    689960     23391.5
    690000     23392.1
    690040     23394.9
    690080       23396
    690120     23398.9
    690160       23400
    690200       23400
    690240     23402.3
    690280     23403.5
    690320     23404.7
    690360       23406
    690400     23406.9
    690440     23409.1
    690480     23408.3
    690520     23410.6
    690560     23411.7
    690600       23414
    690640       23415
    690680     23417.5
    690720     23418.6
    690760     23418.9
    690800     23419.4
    690840     23422.2
    690880     23423.3
    690920     23426.2
    690960     23427.3
    691000     23427.3
    691040     23429.6
    691080     23430.8
    691120     23432.1
    691160     23433.4
    691200     23434.2
    691240     23436.4
    691280     23435.6
    691320     23437.9
    691360       23439
    691400     23441.3
    691440     23442.2
    691480     23444.8
    691520     23445.8
    691560     23446.1
    691600     23446.7
    691640     23449.5
    691680     23450.6
    691720     23453.5
    691760     23454.6
    691800     23454.6
    691840     23456.9
    691880     23458.1
    691920     23459.4
    691960     23460.7
    692000     23461.5
    692040     23463.8
    692080       23463
    692120     23465.3
    692160     23466.4
    692200     23468.6
    692240     23469.6
    692280     23472.1
    692320     23473.1
    692360     23473.4
    692400     23474.1
    692440     23476.8
    692480     23477.9
    692520     23480.8
    692560       23482
    692600     23481.9
    692640     23484.3
    692680     23485.5
    692720     23486.7
    692760       23488
    692800     23488.7
    692840     23491.1
    692880     23490.3
    692920     23492.6
    692960     23493.7
    693000     23495.9
    693040     23496.9
    693080     23499.3
    693120     23500.4
    693160     23500.7
    693200     23501.4
    693240     23504.1
    693280     23505.3
    693320     23508.2
    693360     23509.3
    693400     23509.2
    693440     23511.6
    693480     23512.8
    693520       23514
    693560     23515.3
    693600     23516.1
    693640     23518.4
    693680     23517.6
    693720       23520
    693760     23521.1
    693800     23523.3
    693840     23524.2
    693880     23526.7
    693920     23527.8
[truncated: 175,997 more chars]
