# Supplementary material for: Comment on 'Valid molecular dynamics simulations of human hemoglobin require a surprisingly large box size'
Source: eLife. 2019 Jun 20;8:e44718. doi: 10.7554/eLife.44718 (PMC6586461; doi:10.7554/eLife.44718)
Supplement: Figure 2—source data 1. — The zip archive contains a README file describing which source files correspond to the different panels. [file elife-44718-fig2-data1.zip › figure2/panel_B/150A/7/msd.xvg]

# This file was created Sat Mar  9 05:41:20 2019
# Created by:
#             :-) GROMACS - gmx msd, 2018.5-dev-20181129-d5972f7 (-:
# 
# Executable:   /usr/local/gromacs/2018/2018.4-impi2017-fftw337-gcc640-cuda91/bin/gmx
# Data prefix:  /usr/local/gromacs/2018/2018.4-impi2017-fftw337-gcc640-cuda91
# Working dir:  /home/vgapsys/project/hemoglobin/hemoglobin/Meuwly/150a-elife/eq7
# Command line:
#   gmx msd -s /netmount/energy/vgapsys/hemoglobin/hemoglobin/raw/150a-elife/topol.tpr -f /netmount/energy/vgapsys/hemoglobin/hemoglobin/raw/150a-elife/6/traj_comp.xtc -trestart 800 -n index.ndx -o msd.xvg
# gmx msd is part of G R O M A C S:
#
# Gallium Rubidium Oxygen Manganese Argon Carbon Silicon
#
@    title "Mean Square Displacement"
@    xaxis  label "Time (ps)"
@    yaxis  label "MSD (nm\S2\N)"
@TYPE xy
# MSD gathered over 1e+06 ps with 1251 restarts
# Diffusion constants fitted from time 100000 to 900000 ps
# D[Water_&_OW] = 5.6692 (+/- 0.0182) (1e-5 cm^2/s)
         0           0
        40     1.35403
        80     2.71731
       120     4.08425
       160     5.45163
       200     6.81983
       240     8.18929
       280     9.55821
       320     10.9253
       360     12.2938
       400     13.6611
       440     15.0269
       480      16.392
       520     17.7565
       560     19.1213
       600     20.4871
       640     21.8497
       680     23.2131
       720     24.5729
       760     25.9354
       800     27.2971
       840     28.6592
       880     30.0178
       920     31.3773
       960     32.7406
      1000     34.1027
      1040     35.4675
      1080     36.8315
      1120      38.193
      1160     39.5574
      1200     40.9173
      1240     42.2809
      1280     43.6413
      1320     45.0024
      1360     46.3642
      1400     47.7271
      1440     49.0863
      1480     50.4467
      1520     51.8022
      1560     53.1632
      1600     54.5221
      1640     55.8821
      1680     57.2368
      1720      58.591
      1760     59.9493
      1800     61.3087
      1840     62.6709
      1880     64.0306
      1920     65.3861
      1960     66.7477
      2000     68.1051
      2040     69.4662
      2080     70.8245
      2120     72.1837
      2160     73.5453
      2200     74.9044
      2240     76.2588
      2280      77.617
      2320     78.9691
      2360     80.3316
      2400     81.6897
      2440     83.0502
      2480     84.4052
      2520     85.7581
      2560     87.1166
      2600      88.473
      2640     89.8352
      2680     91.1932
      2720     92.5465
      2760      93.906
      2800     95.2614
      2840     96.6209
      2880     97.9782
      2920     99.3375
      2960     100.699
      3000     102.059
      3040     103.415
      3080     104.775
      3120     106.127
      3160     107.491
      3200      108.85
      3240     110.212
      3280     111.565
      3320     112.918
      3360     114.276
      3400      115.63
      3440     116.994
      3480     118.352
      3520     119.706
      3560     121.066
      3600     122.423
      3640     123.784
      3680     125.143
      3720     126.503
      3760     127.864
      3800      129.22
      3840     130.573
      3880     131.934
      3920     133.283
      3960     134.649
      4000      136.01
      4040     137.374
      4080     138.729
      4120      140.08
      4160     141.437
      4200      142.79
      4240     144.154
      4280     145.511
      4320     146.865
      4360     148.223
      4400     149.579
      4440      150.94
      4480     152.299
      4520     153.659
      4560     155.021
      4600     156.378
      4640     157.732
      4680      159.09
      4720     160.438
      4760     161.806
      4800     163.165
      4840     164.534
      4880     165.887
      4920     167.238
      4960     168.597
      5000      169.95
      5040     171.316
      5080     172.673
      5120     174.027
      5160     175.386
      5200     176.741
      5240     178.102
      5280     179.459
      5320      180.82
      5360     182.182
      5400     183.541
      5440     184.897
      5480     186.256
      5520     187.605
      5560     188.974
      5600     190.334
      5640     191.703
      5680     193.057
      5720      194.41
      5760      195.77
      5800     197.124
      5840     198.492
      5880     199.851
      5920     201.208
      5960     202.567
      6000     203.923
      6040     205.283
      6080     206.642
      6120     208.004
      6160     209.365
      6200     210.723
      6240     212.079
      6280     213.437
      6320     214.785
      6360     216.157
      6400     217.517
      6440     218.888
      6480     220.241
      6520     221.591
      6560      222.95
      6600     224.301
      6640     225.668
      6680     227.027
      6720     228.384
      6760     229.741
      6800     231.095
      6840     232.455
      6880     233.813
      6920     235.177
      6960     236.542
      7000     237.901
      7040     239.256
      7080     240.613
      7120     241.958
      7160     243.331
      7200     244.694
      7240      246.07
      7280     247.426
      7320     248.779
      7360     250.138
      7400     251.489
      7440     252.857
      7480     254.214
      7520      255.57
      7560     256.927
      7600     258.281
      7640     259.638
      7680     260.993
      7720     262.355
      7760     263.721
      7800     265.082
      7840     266.437
      7880     267.795
      7920     269.137
      7960     270.511
      8000     271.875
      8040     273.251
      8080     274.606
      8120     275.959
      8160      277.32
      8200     278.671
      8240     280.041
      8280       281.4
      8320     282.756
      8360     284.113
      8400     285.467
      8440     286.821
      8480     288.174
      8520     289.534
      8560     290.899
      8600      292.26
      8640     293.615
      8680     294.974
      8720     296.319
      8760     297.695
      8800     299.062
      8840     300.442
      8880     301.798
      8920     303.152
      8960     304.516
      9000     305.871
      9040     307.244
      9080     308.605
      9120     309.963
      9160      311.32
      9200     312.676
      9240     314.031
      9280     315.384
      9320     316.745
      9360     318.112
      9400     319.472
      9440     320.828
      9480     322.188
      9520     323.534
      9560     324.913
      9600      326.28
      9640     327.663
      9680      329.02
      9720     330.373
      9760     331.736
      9800     333.092
      9840     334.466
      9880     335.827
      9920     337.184
      9960     338.541
     10000     339.895
     10040     341.251
     10080     342.605
     10120     343.968
     10160     345.335
     10200     346.696
     10240     348.054
     10280     349.413
     10320      350.76
     10360     352.141
     10400     353.506
     10440     354.888
     10480     356.245
     10520     357.599
     10560     358.961
     10600     360.314
     10640     361.686
     10680     363.046
     10720     364.402
     10760     365.759
     10800     367.116
     10840     368.473
     10880     369.828
     10920     371.194
     10960     372.563
     11000     373.924
     11040     375.282
     11080     376.643
     11120     377.991
     11160     379.375
     11200     380.742
     11240     382.124
     11280     383.483
     11320     384.838
     11360     386.198
     11400      387.55
     11440     388.923
     11480     390.282
     11520     391.638
     11560     392.991
     11600     394.345
     11640     395.704
     11680     397.059
     11720     398.426
     11760     399.795
     11800     401.154
     11840     402.508
     11880     403.867
     11920     405.213
     11960     406.596
     12000     407.961
     12040     409.345
     12080     410.701
     12120     412.053
     12160     413.413
     12200     414.767
     12240      416.14
     12280     417.501
     12320     418.856
     12360     420.211
     12400     421.565
     12440     422.922
     12480     424.275
     12520     425.641
     12560     427.011
     12600     428.369
     12640     429.721
     12680     431.078
     12720     432.421
     12760     433.805
     12800      435.17
     12840     436.556
     12880     437.914
     12920     439.267
     12960     440.628
     13000     441.983
     13040     443.357
     13080     444.718
     13120     446.076
     13160     447.434
     13200     448.792
     13240     450.154
     13280     451.509
     13320     452.878
     13360     454.252
     13400     455.609
     13440     456.961
     13480     458.316
     13520     459.657
     13560     461.042
     13600     462.408
     13640     463.797
     13680     465.152
     13720     466.504
     13760     467.868
     13800      469.22
     13840     470.594
     13880     471.952
     13920     473.308
     13960     474.662
     14000     476.021
     14040     477.382
     14080     478.737
     14120     480.108
     14160     481.485
     14200     482.842
     14240     484.193
     14280     485.547
     14320      486.89
     14360     488.276
     14400     489.643
     14440     491.032
     14480     492.385
     14520     493.734
     14560     495.097
     14600     496.446
     14640     497.821
     14680     499.177
     14720     500.532
     14760     501.888
     14800     503.247
     14840     504.609
     14880     505.963
     14920     507.335
     14960     508.711
     15000     510.069
     15040     511.423
     15080     512.781
     15120     514.123
     15160     515.513
     15200     516.881
     15240     518.275
     15280     519.625
     15320     520.976
     15360     522.338
     15400     523.687
     15440     525.063
     15480     526.416
     15520     527.767
     15560      529.12
     15600     530.476
     15640     531.839
     15680     533.191
     15720     534.564
     15760     535.945
     15800     537.303
     15840     538.657
     15880     540.016
     15920     541.362
     15960     542.755
     16000     544.125
     16040     545.522
     16080     546.866
     16120     548.215
     16160     549.577
     16200     550.924
     16240       552.3
     16280     553.652
     16320     555.004
     16360     556.358
     16400     557.713
     16440     559.075
     16480     560.429
     16520     561.802
     16560     563.185
     16600     564.547
     16640     565.901
     16680      567.26
     16720     568.604
     16760     569.998
     16800     571.368
     16840     572.765
     16880     574.111
     16920     575.457
     16960     576.816
     17000     578.161
     17040     579.536
     17080     580.884
     17120     582.236
     17160     583.593
     17200     584.947
     17240     586.308
     17280     587.659
     17320     589.034
     17360     590.419
     17400     591.779
     17440     593.133
     17480     594.492
     17520     595.835
     17560     597.228
     17600     598.597
     17640     599.997
     17680     601.344
     17720     602.692
     17760     604.054
     17800       605.4
     17840     606.777
     17880     608.124
     17920     609.474
     17960     610.829
     18000     612.181
     18040     613.541
     18080     614.891
     18120     616.267
     18160     617.654
     18200     619.013
     18240     620.369
     18280     621.729
     18320     623.072
     18360     624.468
     18400     625.841
     18440     627.243
     18480     628.594
     18520     629.943
     18560     631.307
     18600     632.651
     18640     634.025
     18680     635.371
     18720      636.72
     18760     638.072
     18800     639.418
     18840     640.775
     18880     642.121
     18920     643.497
     18960     644.885
     19000     646.243
     19040     647.597
     19080     648.955
     19120     650.297
     19160     651.693
     19200     653.064
     19240     654.465
     19280     655.814
     19320     657.158
     19360     658.521
     19400     659.864
     19440      661.24
     19480     662.586
     19520     663.938
     19560     665.292
     19600     666.635
     19640     667.993
     19680      669.34
     19720     670.719
     19760     672.107
     19800     673.465
     19840     674.817
     19880     676.174
     19920     677.514
     19960     678.911
     20000     680.279
     20040     681.684
     20080      683.03
     20120     684.369
     20160      685.73
     20200     687.071
     20240     688.445
     20280     689.787
     20320     691.139
     20360     692.492
     20400     693.835
     20440     695.191
     20480     696.535
     20520      697.91
     20560     699.296
     20600     700.653
     20640     702.001
     20680     703.359
     20720     704.698
     20760     706.098
     20800     707.467
     20840     708.875
     20880     710.217
     20920     711.555
     20960     712.912
     21000      714.25
     21040      715.62
     21080     716.959
     21120     718.309
     21160     719.661
     21200         721
     21240     722.357
     21280     723.701
     21320     725.079
     21360      726.47
     21400     727.823
     21440     729.172
     21480     730.529
     21520     731.866
     21560     733.266
     21600     734.634
     21640     736.044
     21680     737.388
     21720     738.727
     21760     740.089
     21800     741.426
     21840     742.799
     21880     744.138
     21920     745.486
     21960     746.838
     22000     748.178
     22040     749.534
     22080     750.878
     22120     752.257
     22160     753.649
     22200     755.004
     22240     756.352
     22280     757.711
     22320      759.05
     22360     760.449
     22400     761.818
     22440     763.234
     22480     764.576
     22520     765.918
     22560     767.281
     22600     768.616
     22640     769.986
     22680     771.326
     22720     772.672
     22760      774.02
     22800     775.358
     22840     776.713
     22880     778.053
     22920     779.432
     22960     780.825
     23000     782.176
     23040     783.522
     23080     784.879
     23120     786.212
     23160     787.614
     23200     788.984
     23240     790.401
     23280     791.741
     23320     793.083
     23360     794.445
     23400     795.778
     23440     797.146
     23480     798.485
     23520     799.832
     23560     801.178
     23600     802.515
     23640      803.87
     23680     805.207
     23720     806.586
     23760     807.982
     23800     809.335
     23840     810.682
     23880     812.039
     23920     813.372
     23960     814.774
     24000     816.143
     24040     817.563
     24080     818.901
     24120     820.247
     24160     821.612
     24200     822.944
     24240     824.311
     24280     825.652
     24320     826.999
     24360     828.344
     24400     829.682
     24440     831.036
     24480     832.376
     24520     833.756
     24560     835.152
     24600     836.504
     24640     837.851
     24680     839.206
     24720     840.536
     24760     841.938
     24800     843.306
     24840     844.726
     24880     846.066
     24920     847.412
     24960     848.776
     25000     850.108
     25040     851.474
     25080     852.817
     25120     854.165
     25160      855.51
     25200     856.847
     25240     858.203
     25280     859.542
     25320     860.921
     25360     862.316
     25400     863.668
     25440     865.014
     25480     866.372
     25520     867.697
     25560     869.098
     25600     870.463
     25640     871.885
     25680     873.223
     25720     874.568
     25760      875.93
     25800     877.259
     25840     878.626
     25880     879.968
     25920     881.315
     25960     882.658
     26000      883.99
     26040     885.344
     26080     886.682
     26120     888.063
     26160      889.46
     26200      890.81
     26240     892.156
     26280     893.513
     26320     894.839
     26360     896.242
     26400     897.609
     26440     899.033
     26480     900.372
     26520     901.717
     26560     903.082
     26600     904.413
     26640      905.78
     26680     907.122
     26720      908.47
     26760     909.812
     26800     911.144
     26840     912.497
     26880     913.836
     26920     915.216
     26960     916.612
     27000     917.963
     27040     919.307
     27080     920.664
     27120     921.991
     27160     923.399
     27200      924.77
     27240     926.198
     27280     927.538
     27320     928.887
     27360     930.254
     27400     931.584
     27440     932.956
     27480     934.296
     27520     935.645
     27560     936.984
     27600     938.313
     27640     939.665
     27680     941.004
     27720     942.384
     27760     943.782
     27800     945.134
     27840      946.48
     27880      947.84
     27920     949.169
     27960     950.578
     28000     951.951
     28040     953.382
     28080     954.721
     28120     956.069
     28160     957.436
     28200     958.766
     28240     960.133
     28280     961.474
     28320     962.825
     28360     964.166
     28400     965.493
     28440     966.846
     28480     968.182
     28520     969.563
     28560      970.96
     28600     972.313
     28640     973.661
     28680     975.024
     28720     976.355
     28760     977.768
     28800     979.139
     28840     980.571
     28880     981.912
     28920     983.261
     28960     984.626
     29000     985.958
     29040     987.322
     29080     988.661
     29120     990.012
     29160     991.353
     29200      992.68
     29240     994.031
     29280     995.367
     29320     996.747
     29360     998.142
     29400      999.49
     29440     1000.84
     29480      1002.2
     29520     1003.53
     29560     1004.94
     29600     1006.31
     29640     1007.75
     29680     1009.09
     29720     1010.44
     29760      1011.8
     29800     1013.13
     29840      1014.5
     29880     1015.83
     29920     1017.18
     29960     1018.52
     30000     1019.85
     30040      1021.2
     30080     1022.54
     30120     1023.92
     30160     1025.31
     30200     1026.66
     30240        1028
     30280     1029.37
     30320     1030.69
     30360     1032.11
     30400     1033.47
     30440     1034.91
     30480     1036.25
     30520     1037.59
     30560     1038.96
     30600     1040.29
     30640     1041.66
     30680     1042.99
     30720     1044.34
     30760     1045.68
     30800     1047.01
     30840     1048.37
     30880      1049.7
     30920     1051.09
     30960     1052.48
     31000     1053.83
     31040     1055.18
     31080     1056.53
     31120     1057.86
     31160     1059.27
     31200     1060.64
     31240     1062.07
     31280     1063.41
     31320     1064.75
     31360     1066.12
     31400     1067.45
     31440     1068.82
     31480     1070.16
     31520     1071.51
     31560     1072.85
     31600     1074.18
     31640     1075.54
     31680     1076.88
     31720     1078.26
     31760     1079.66
     31800     1081.01
     31840     1082.35
     31880     1083.71
     31920     1085.03
     31960     1086.45
     32000     1087.81
     32040     1089.25
     32080     1090.58
     32120     1091.92
     32160     1093.29
     32200     1094.62
     32240     1095.99
     32280     1097.32
     32320     1098.67
     32360     1100.02
     32400     1101.35
     32440     1102.71
     32480     1104.05
     32520     1105.43
     32560     1106.83
     32600     1108.17
     32640     1109.52
     32680     1110.88
     32720      1112.2
     32760     1113.62
     32800     1114.98
     32840     1116.42
     32880     1117.76
     32920      1119.1
     32960     1120.47
     33000      1121.8
     33040     1123.17
     33080     1124.51
     33120     1125.86
     33160     1127.21
     33200     1128.54
     33240     1129.91
     33280     1131.25
     33320     1132.63
     33360     1134.03
     33400     1135.38
     33440     1136.72
     33480     1138.08
     33520      1139.4
     33560     1140.82
     33600     1142.18
     33640     1143.62
     33680     1144.95
     33720     1146.29
     33760     1147.66
     33800     1148.99
     33840     1150.36
     33880     1151.71
     33920     1153.06
     33960      1154.4
     34000     1155.73
     34040      1157.1
     34080     1158.44
     34120     1159.82
     34160     1161.23
     34200     1162.58
     34240     1163.92
     34280     1165.28
     34320      1166.6
     34360     1168.03
     34400     1169.39
     34440     1170.83
     34480     1172.16
     34520      1173.5
     34560     1174.87
     34600      1176.2
     34640     1177.57
     34680     1178.91
     34720     1180.27
     34760     1181.61
     34800     1182.94
     34840     1184.31
     34880     1185.64
     34920     1187.02
     34960     1188.43
     35000     1189.78
     35040     1191.13
     35080     1192.48
     35120      1193.8
     35160     1195.23
     35200     1196.59
     35240     1198.02
     35280     1199.35
     35320     1200.69
     35360     1202.06
     35400     1203.39
     35440     1204.77
     35480     1206.11
     35520     1207.47
     35560     1208.81
     35600     1210.14
     35640      1211.5
     35680     1212.84
     35720     1214.22
     35760     1215.62
     35800     1216.98
     35840     1218.33
     35880     1219.68
     35920        1221
     35960     1222.42
     36000     1223.79
     36040     1225.21
     36080     1226.54
     36120     1227.88
     36160     1229.25
     36200     1230.58
     36240     1231.96
     36280      1233.3
     36320     1234.66
     36360        1236
     36400     1237.33
     36440      1238.7
     36480     1240.03
     36520     1241.42
     36560     1242.82
     36600     1244.17
     36640     1245.52
     36680     1246.88
     36720      1248.2
     36760     1249.63
     36800     1250.99
     36840     1252.42
     36880     1253.74
     36920     1255.08
     36960     1256.44
     37000     1257.77
     37040     1259.15
     37080      1260.5
     37120     1261.85
     37160      1263.2
     37200     1264.53
     37240      1265.9
     37280     1267.24
     37320     1268.62
     37360     1270.02
     37400     1271.38
     37440     1272.73
     37480     1274.09
     37520      1275.4
     37560     1276.83
     37600      1278.2
     37640     1279.63
     37680     1280.95
     37720     1282.29
     37760     1283.65
     37800     1284.98
     37840     1286.36
     37880     1287.71
     37920     1289.06
     37960      1290.4
     38000     1291.74
     38040     1293.11
     38080     1294.45
     38120     1295.83
     38160     1297.23
     38200     1298.59
     38240     1299.94
     38280      1301.3
     38320     1302.62
     38360     1304.05
     38400     1305.42
     38440     1306.86
     38480     1308.18
     38520     1309.52
     38560     1310.88
     38600     1312.21
     38640     1313.59
     38680     1314.94
     38720     1316.29
     38760     1317.63
     38800     1318.97
     38840     1320.34
     38880     1321.68
     38920     1323.07
     38960     1324.47
     39000     1325.83
     39040     1327.18
     39080     1328.55
     39120     1329.87
     39160      1331.3
     39200     1332.66
     39240      1334.1
     39280     1335.43
     39320     1336.76
     39360     1338.13
     39400     1339.45
     39440     1340.84
     39480     1342.19
     39520     1343.53
     39560     1344.88
     39600     1346.22
     39640     1347.59
     39680     1348.93
     39720     1350.31
     39760     1351.72
     39800     1353.08
     39840     1354.43
     39880     1355.79
     39920     1357.11
     39960     1358.54
     40000      1359.9
     40040     1361.34
     40080     1362.67
     40120        1364
     40160     1365.37
     40200     1366.69
     40240     1368.07
     40280     1369.42
     40320     1370.77
     40360     1372.12
     40400     1373.46
     40440     1374.84
     40480     1376.17
     40520     1377.55
     40560     1378.97
     40600     1380.32
     40640     1381.68
     40680     1383.03
     40720     1384.35
     40760     1385.78
     40800     1387.15
     40840     1388.59
     40880     1389.91
     40920     1391.25
     40960     1392.62
     41000     1393.94
     41040     1395.32
     41080     1396.67
     41120     1398.03
     41160     1399.37
     41200     1400.71
     41240     1402.08
     41280     1403.42
     41320      1404.8
     41360     1406.21
     41400     1407.57
     41440     1408.92
     41480     1410.28
     41520      1411.6
     41560     1413.03
     41600     1414.39
     41640     1415.83
     41680     1417.15
     41720     1418.48
     41760     1419.85
     41800     1421.18
     41840     1422.56
     41880     1423.91
     41920     1425.26
     41960     1426.61
     42000     1427.95
     42040     1429.32
     42080     1430.66
     42120     1432.04
     42160     1433.45
     42200     1434.81
     42240     1436.16
     42280     1437.52
     42320     1438.84
     42360     1440.28
     42400     1441.64
     42440     1443.08
     42480      1444.4
     42520     1445.74
     42560      1447.1
     42600     1448.43
     42640     1449.81
     42680     1451.16
     42720     1452.51
     42760     1453.86
     42800     1455.19
     42840     1456.56
     42880      1457.9
     42920     1459.28
     42960     1460.69
     43000     1462.04
     43040      1463.4
     43080     1464.76
     43120     1466.08
     43160     1467.52
     43200     1468.88
     43240     1470.33
     43280     1471.66
     43320     1472.99
     43360     1474.36
     43400     1475.69
     43440     1477.07
     43480     1478.42
     43520     1479.77
     43560     1481.11
     43600     1482.45
     43640     1483.81
     43680     1485.15
     43720     1486.53
     43760     1487.94
     43800     1489.29
     43840     1490.64
     43880        1492
     43920     1493.32
     43960     1494.76
     44000     1496.12
     44040     1497.56
     44080     1498.89
     44120     1500.23
     44160      1501.6
     44200     1502.93
     44240     1504.32
     44280     1505.67
     44320     1507.02
     44360     1508.36
     44400     1509.69
     44440     1511.06
     44480      1512.4
     44520     1513.77
     44560     1515.18
     44600     1516.53
     44640     1517.89
     44680     1519.24
     44720     1520.56
     44760        1522
     44800     1523.36
     44840      1524.8
     44880     1526.13
     44920     1527.47
     44960     1528.84
     45000     1530.17
     45040     1531.56
     45080     1532.91
     45120     1534.26
     45160      1535.6
     45200     1536.94
     45240     1538.31
     45280     1539.65
     45320     1541.02
     45360     1542.44
     45400     1543.79
     45440     1545.13
     45480     1546.49
     45520     1547.81
     45560     1549.25
     45600      1550.6
     45640     1552.06
     45680     1553.38
     45720     1554.72
     45760     1556.09
     45800     1557.42
     45840     1558.82
     45880     1560.17
     45920     1561.52
     45960     1562.86
     46000     1564.19
     46040     1565.56
     46080      1566.9
     46120     1568.27
     46160     1569.68
     46200     1571.04
     46240     1572.39
     46280     1573.74
     46320     1575.05
     46360      1576.5
     46400     1577.85
     46440      1579.3
     46480     1580.62
     46520     1581.96
     46560     1583.33
     46600     1584.66
     46640     1586.05
     46680      1587.4
     46720     1588.76
     46760     1590.09
     46800     1591.43
     46840      1592.8
     46880     1594.14
     46920     1595.51
     46960     1596.92
     47000     1598.28
     47040     1599.63
     47080     1600.99
     47120      1602.3
     47160     1603.75
     47200     1605.11
     47240     1606.56
     47280     1607.88
     47320     1609.22
     47360     1610.59
     47400     1611.92
     47440     1613.31
     47480     1614.66
     47520     1616.01
     47560     1617.35
     47600     1618.68
     47640     1620.05
     47680     1621.39
     47720     1622.76
     47760     1624.18
     47800     1625.53
     47840     1626.89
     47880     1628.25
     47920     1629.56
     47960     1631.01
     48000     1632.37
     48040     1633.83
     48080     1635.15
     48120     1636.49
     48160     1637.86
     48200     1639.18
     48240     1640.57
     48280     1641.92
     48320     1643.28
     48360     1644.61
     48400     1645.94
     48440     1647.31
     48480     1648.65
     48520     1650.02
     48560     1651.44
     48600     1652.79
     48640     1654.14
     48680     1655.51
     48720     1656.82
     48760     1658.27
     48800     1659.63
     48840      1661.1
     48880     1662.41
     48920     1663.75
     48960     1665.11
     49000     1666.44
     49040     1667.83
     49080     1669.18
     49120     1670.54
     49160     1671.87
     49200     1673.21
     49240     1674.57
     49280     1675.91
     49320     1677.27
     49360      1678.7
     49400     1680.05
     49440      1681.4
     49480     1682.76
     49520     1684.08
     49560     1685.53
     49600     1686.89
     49640     1688.36
     49680     1689.67
     49720     1691.01
     49760     1692.37
     49800      1693.7
     49840     1695.09
     49880     1696.44
     49920     1697.79
     49960     1699.13
     50000     1700.46
     50040     1701.83
     50080     1703.16
     50120     1704.53
     50160     1705.95
     50200      1707.3
     50240     1708.65
     50280     1710.01
     50320     1711.32
     50360     1712.78
     50400     1714.14
     50440     1715.61
     50480     1716.92
     50520     1718.26
     50560     1719.62
     50600     1720.95
     50640     1722.34
     50680     1723.69
     50720     1725.04
     50760     1726.38
     50800     1727.71
     50840     1729.07
     50880     1730.41
     50920     1731.77
     50960     1733.19
     51000     1734.54
     51040     1735.89
     51080     1737.25
     51120     1738.57
     51160     1740.02
     51200     1741.38
     51240     1742.85
     51280     1744.16
     51320      1745.5
     51360     1746.86
     51400     1748.19
     51440     1749.58
     51480     1750.93
     51520     1752.28
     51560     1753.62
     51600     1754.95
     51640     1756.31
     51680     1757.65
     51720     1759.01
     51760     1760.43
     51800     1761.78
     51840     1763.13
     51880     1764.49
     51920     1765.81
     51960     1767.26
     52000     1768.62
     52040     1770.09
     52080     1771.39
     52120     1772.73
     52160      1774.1
     52200     1775.43
     52240     1776.82
     52280     1778.17
     52320     1779.52
     52360     1780.85
     52400     1782.18
     52440     1783.54
     52480     1784.88
     52520     1786.24
     52560     1787.66
     52600     1789.01
     52640     1790.36
     52680     1791.73
     52720     1793.04
     52760     1794.49
     52800     1795.85
     52840     1797.31
     52880     1798.61
     52920     1799.94
     52960     1801.31
     53000     1802.63
     53040     1804.02
     53080     1805.38
     53120     1806.72
     53160     1808.05
     53200     1809.38
     53240     1810.74
     53280     1812.07
     53320     1813.43
     53360     1814.85
     53400      1816.2
     53440     1817.54
     53480      1818.9
     53520     1820.22
     53560     1821.67
     53600     1823.02
     53640     1824.48
     53680     1825.78
     53720     1827.12
     53760     1828.49
     53800     1829.82
     53840     1831.21
     53880     1832.56
     53920      1833.9
     53960     1835.24
     54000     1836.56
     54040     1837.92
     54080     1839.25
     54120     1840.61
     54160     1842.03
     54200     1843.37
     54240     1844.72
     54280     1846.08
     54320     1847.39
     54360     1848.84
     54400     1850.19
     54440     1851.65
     54480     1852.96
     54520      1854.3
     54560     1855.67
     54600     1856.99
     54640     1858.38
     54680     1859.74
     54720     1861.08
     54760     1862.42
     54800     1863.74
     54840      1865.1
     54880     1866.43
     54920     1867.79
     54960     1869.21
     55000     1870.55
     55040      1871.9
     55080     1873.25
     55120     1874.57
     55160     1876.02
     55200     1877.38
     55240     1878.83
     55280     1880.13
     55320     1881.46
     55360     1882.84
     55400     1884.16
     55440     1885.55
     55480      1886.9
     55520     1888.25
     55560     1889.58
     55600      1890.9
     55640     1892.26
     55680     1893.58
     55720     1894.94
     55760     1896.36
     55800      1897.7
     55840     1899.04
     55880      1900.4
     55920     1901.71
     55960     1903.17
     56000     1904.52
     56040     1905.98
     56080     1907.28
     56120     1908.61
     56160     1909.99
     56200     1911.31
     56240      1912.7
     56280     1914.06
     56320      1915.4
     56360     1916.73
     56400     1918.06
     56440     1919.42
     56480     1920.74
     56520      1922.1
     56560     1923.52
     56600     1924.86
     56640     1926.21
     56680     1927.56
     56720     1928.87
     56760     1930.33
     56800     1931.68
     56840     1933.14
     56880     1934.44
     56920     1935.78
     56960     1937.15
     57000     1938.48
     57040     1939.86
     57080     1941.22
     57120     1942.56
     57160     1943.89
     57200     1945.21
     57240     1946.59
     57280      1947.9
     57320     1949.26
     57360     1950.68
     57400     1952.02
     57440     1953.36
     57480     1954.72
     57520     1956.03
     57560     1957.48
     57600     1958.84
     57640      1960.3
     57680      1961.6
     57720     1962.93
     57760      1964.3
     57800     1965.63
     57840     1967.01
     57880     1968.37
     57920     1969.71
     57960     1971.04
     58000     1972.36
     58040     1973.73
     58080     1975.05
     58120     1976.41
     58160     1977.83
     58200     1979.18
     58240     1980.52
     58280     1981.88
     58320     1983.18
     58360     1984.64
     58400     1985.99
     58440     1987.46
     58480     1988.76
     58520      1990.1
     58560     1991.47
     58600     1992.79
     58640     1994.18
     58680     1995.53
     58720     1996.86
     58760      1998.2
     58800     1999.51
     58840     2000.89
     58880      2002.2
     58920     2003.57
     58960     2004.99
     59000     2006.32
     59040     2007.67
     59080     2009.03
     59120     2010.33
     59160     2011.78
     59200     2013.13
     59240      2014.6
     59280      2015.9
     59320     2017.23
     59360      2018.6
     59400     2019.93
     59440     2021.31
     59480     2022.67
     59520        2024
     59560     2025.34
     59600     2026.65
     59640     2028.02
     59680     2029.34
     59720      2030.7
     59760     2032.12
     59800     2033.46
     59840     2034.81
     59880     2036.17
     59920     2037.47
     59960     2038.92
     60000     2040.28
     60040     2041.75
     60080     2043.04
     60120     2044.38
     60160     2045.75
     60200     2047.07
     60240     2048.45
     60280     2049.81
     60320     2051.15
     60360     2052.49
     60400      2053.8
     60440     2055.18
     60480     2056.49
     60520     2057.86
     60560     2059.27
     60600     2060.61
     60640     2061.96
     60680     2063.32
     60720     2064.63
     60760     2066.08
     60800     2067.43
     60840      2068.9
     60880      2070.2
     60920     2071.53
     60960      2072.9
     61000     2074.23
     61040     2075.61
     61080     2076.97
     61120     2078.31
     61160     2079.65
     61200     2080.96
     61240     2082.34
     61280     2083.65
     61320     2085.02
     61360     2086.44
     61400     2087.77
     61440     2089.12
     61480     2090.48
     61520     2091.79
     61560     2093.24
     61600     2094.59
     61640     2096.07
     61680     2097.36
     61720      2098.7
     61760     2100.07
     61800     2101.39
     61840     2102.78
     61880     2104.14
     61920     2105.47
     61960     2106.81
     62000     2108.12
     62040      2109.5
     62080     2110.81
     62120     2112.17
     62160     2113.59
     62200     2114.92
     62240     2116.27
     62280     2117.63
     62320     2118.94
     62360     2120.39
     62400     2121.75
     62440     2123.22
     62480     2124.51
     62520     2125.85
     62560     2127.22
     62600     2128.54
     62640     2129.93
     62680     2131.29
     62720     2132.63
     62760     2133.97
     62800     2135.29
     62840     2136.67
     62880     2137.99
     62920     2139.35
     62960     2140.77
     63000      2142.1
     63040     2143.45
     63080     2144.81
     63120     2146.12
     63160     2147.58
     63200     2148.93
     63240      2150.4
     63280     2151.69
     63320     2153.03
     63360      2154.4
     63400     2155.73
     63440     2157.12
     63480     2158.48
     63520     2159.82
     63560     2161.17
     63600     2162.48
     63640     2163.87
     63680     2165.18
     63720     2166.55
     63760     2167.97
     63800      2169.3
     63840     2170.65
     63880     2172.01
     63920     2173.32
     63960     2174.77
     64000     2176.13
     64040     2177.61
     64080     2178.89
     64120     2180.23
     64160     2181.59
     64200     2182.92
     64240     2184.31
     64280     2185.67
     64320     2187.01
     64360     2188.36
     64400     2189.67
     64440     2191.05
     64480     2192.37
     64520     2193.72
     64560     2195.15
     64600     2196.48
     64640     2197.83
     64680     2199.19
     64720     2200.49
     64760     2201.95
     64800      2203.3
     64840     2204.78
     64880     2206.06
     64920      2207.4
     64960     2208.77
     65000     2210.09
     65040     2211.48
     65080     2212.85
     65120     2214.18
     65160     2215.54
     65200     2216.85
     65240     2218.24
     65280     2219.55
     65320      2220.9
     65360     2222.34
     65400     2223.66
     65440     2225.01
     65480     2226.38
     65520     2227.68
     65560     2229.14
     65600      2230.5
     65640     2231.98
     65680     2233.26
     65720      2234.6
     65760     2235.97
     65800     2237.29
     65840     2238.68
     65880     2240.06
     65920     2241.39
     65960     2242.74
     66000     2244.06
     66040     2245.45
     66080     2246.76
     66120     2248.12
     66160     2249.55
     66200     2250.88
     66240     2252.23
     66280     2253.59
     66320     2254.89
     66360     2256.36
     66400     2257.71
     66440     2259.18
     66480     2260.46
     66520      2261.8
     66560     2263.18
     66600      2264.5
     66640     2265.89
     66680     2267.27
     66720     2268.59
     66760     2269.94
     66800     2271.25
     66840     2272.65
     66880     2273.96
     66920     2275.31
     66960     2276.75
     67000     2278.07
     67040     2279.42
     67080     2280.79
     67120     2282.08
     67160     2283.54
     67200     2284.89
     67240     2286.37
     67280     2287.65
     67320     2288.99
     67360     2290.36
     67400     2291.68
     67440     2293.07
     67480     2294.45
     67520     2295.78
     67560     2297.12
     67600     2298.43
     67640     2299.84
     67680     2301.15
     67720      2302.5
     67760     2303.94
     67800     2305.27
     67840     2306.62
     67880     2307.98
     67920     2309.27
     67960     2310.74
     68000     2312.09
     68040     2313.56
     68080     2314.84
     68120     2316.18
     68160     2317.56
     68200     2318.87
     68240     2320.26
     68280     2321.64
     68320     2322.96
     68360     2324.31
     68400     2325.62
     68440     2327.03
     68480     2328.34
     68520     2329.69
     68560     2331.13
     68600     2332.45
     68640      2333.8
     68680     2335.17
     68720     2336.46
     68760     2337.92
     68800     2339.28
     68840     2340.74
     68880     2342.01
     68920     2343.36
     68960     2344.73
     69000     2346.05
     69040     2347.44
     69080     2348.82
     69120     2350.14
     69160      2351.5
     69200      2352.8
     69240     2354.22
     69280     2355.52
     69320     2356.87
     69360     2358.31
     69400     2359.63
     69440     2360.98
     69480     2362.34
     69520     2363.63
     69560     2365.09
     69600     2366.44
     69640     2367.91
     69680     2369.18
     69720     2370.52
     69760      2371.9
     69800     2373.21
     69840     2374.61
     69880     2375.98
     69920     2377.31
     69960     2378.66
     70000     2379.97
     70040     2381.38
     70080     2382.69
     70120     2384.04
     70160     2385.48
     70200      2386.8
     70240     2388.15
     70280     2389.51
     70320     2390.79
     70360     2392.26
     70400     2393.61
     70440     2395.08
     70480     2396.35
     70520      2397.7
     70560     2399.08
     70600      2400.4
     70640      2401.8
     70680     2403.18
     70720      2404.5
     70760     2405.85
     70800     2407.16
     70840     2408.57
     70880     2409.88
     70920     2411.23
     70960     2412.67
     71000     2413.99
     71040     2415.34
     71080     2416.71
     71120     2417.98
     71160     2419.46
     71200     2420.81
     71240     2422.28
     71280     2423.54
     71320     2424.89
     71360     2426.27
     71400     2427.59
     71440        2429
     71480     2430.37
     71520      2431.7
     71560     2433.05
     71600     2434.36
     71640     2435.77
     71680     2437.08
     71720     2438.43
     71760     2439.87
     71800     2441.19
     71840     2442.53
     71880      2443.9
     71920     2445.17
     71960     2446.64
     72000     2447.99
     72040     2449.45
     72080     2450.72
     72120     2452.07
     72160     2453.44
     72200     2454.77
     72240     2456.18
     72280     2457.55
     72320     2458.89
     72360     2460.24
     72400     2461.55
     72440     2462.96
     72480     2464.27
     72520     2465.62
     72560     2467.06
     72600     2468.38
     72640     2469.72
     72680     2471.09
     72720     2472.37
     72760     2473.84
     72800     2475.19
     72840     2476.65
     72880     2477.91
     72920     2479.26
     72960     2480.64
     73000     2481.96
     73040     2483.38
     73080     2484.75
     73120     2486.08
     73160     2487.44
     73200     2488.75
     73240     2490.16
     73280     2491.48
     73320     2492.83
     73360     2494.27
     73400     2495.59
     73440     2496.93
     73480      2498.3
     73520     2499.58
     73560     2501.05
     73600      2502.4
     73640     2503.85
     73680     2505.11
     73720     2506.46
     73760     2507.84
     73800     2509.16
     73840     2510.58
     73880     2511.96
     73920     2513.29
     73960     2514.65
     74000     2515.97
     74040     2517.38
     74080     2518.69
     74120     2520.05
     74160     2521.49
     74200     2522.81
     74240     2524.15
     74280     2525.52
     74320      2526.8
     74360     2528.28
     74400     2529.63
     74440     2531.08
     74480     2532.33
     74520     2533.68
     74560     2535.06
     74600     2536.38
     74640      2537.8
     74680     2539.17
     74720      2540.5
     74760     2541.86
     74800     2543.18
     74840     2544.59
     74880      2545.9
     74920     2547.26
     74960      2548.7
     75000     2550.01
     75040     2551.35
     75080     2552.73
     75120        2554
     75160     2555.48
     75200     2556.82
     75240     2558.27
     75280     2559.53
     75320     2560.88
     75360     2562.25
     75400     2563.57
     75440     2564.99
     75480     2566.37
     75520     2567.69
     75560     2569.05
     75600     2570.37
     75640     2571.78
     75680     2573.09
     75720     2574.45
     75760     2575.89
     75800     2577.21
     75840     2578.54
     75880     2579.92
     75920     2581.19
     75960     2582.66
     76000     2584.01
     76040     2585.45
     76080     2586.71
     76120     2588.05
     76160     2589.43
     76200     2590.74
     76240     2592.16
     76280     2593.54
     76320     2594.86
     76360     2596.22
     76400     2597.53
     76440     2598.94
     76480     2600.25
     76520     2601.61
     76560     2603.06
     76600     2604.36
     76640      2605.7
     76680     2607.07
     76720     2608.34
     76760     2609.82
     76800     2611.17
     76840     2612.61
     76880     2613.87
     76920     2615.21
     76960     2616.58
     77000      2617.9
     77040     2619.31
     77080     2620.69
     77120     2622.01
     77160     2623.36
     77200     2624.67
     77240     2626.08
     77280     2627.39
     77320     2628.75
     77360      2630.2
     77400      2631.5
     77440     2632.84
     77480      2634.2
     77520     2635.48
     77560     2636.96
     77600      2638.3
     77640     2639.75
     77680     2641.01
     77720     2642.35
     77760     2643.73
     77800     2645.04
     77840     2646.45
     77880     2647.83
     77920     2649.16
     77960     2650.52
     78000     2651.83
     78040     2653.24
     78080     2654.55
     78120      2655.9
     78160     2657.35
     78200     2658.65
     78240     2659.99
     78280     2661.36
     78320     2662.63
     78360     2664.11
     78400     2665.46
     78440     2666.91
     78480     2668.17
     78520     2669.51
     78560     2670.89
     78600     2672.21
     78640     2673.62
     78680     2675.01
     78720     2676.33
     78760      2677.7
     78800     2679.01
     78840     2680.42
     78880     2681.74
     78920     2683.09
     78960     2684.54
     79000     2685.83
     79040     2687.17
     79080     2688.54
     79120     2689.81
     79160     2691.29
     79200     2692.64
     79240      2694.1
     79280     2695.36
     79320      2696.7
     79360     2698.08
     79400      2699.4
     79440     2700.81
     79480     2702.19
     79520     2703.53
     79560     2704.89
     79600      2706.2
     79640     2707.62
     79680     2708.93
     79720     2710.28
     79760     2711.72
     79800     2713.02
     79840     2714.36
     79880     2715.72
     79920     2716.99
     79960     2718.47
     80000     2719.81
     80040     2721.28
     80080     2722.53
     80120     2723.88
     80160     2725.25
     80200     2726.57
     80240     2727.98
     80280     2729.36
     80320     2730.69
     80360     2732.05
     80400     2733.36
     80440     2734.77
     80480     2736.08
     80520     2737.43
     80560     2738.87
     80600     2740.16
     80640     2741.51
     80680     2742.87
     80720     2744.14
     80760     2745.62
     80800     2746.96
     80840     2748.42
     80880     2749.68
     80920     2751.01
     80960     2752.39
     81000      2753.7
     81040     2755.12
     81080      2756.5
     81120     2757.82
     81160     2759.19
     81200      2760.5
     81240     2761.91
     81280     2763.22
     81320     2764.58
     81360     2766.01
     81400      2767.3
     81440     2768.64
     81480        2770
     81520     2771.27
     81560     2772.75
     81600     2774.09
     81640     2775.57
     81680     2776.82
     81720     2778.15
     81760     2779.54
     81800     2780.84
     81840     2782.26
     81880     2783.64
     81920     2784.96
     81960     2786.32
     82000     2787.63
     82040     2789.04
     82080     2790.36
     82120     2791.71
     82160     2793.15
     82200     2794.43
     82240     2795.78
     82280     2797.14
     82320      2798.4
     82360     2799.88
     82400     2801.22
     82440      2802.7
     82480     2803.95
     82520     2805.28
     82560     2806.67
     82600     2807.98
     82640      2809.4
     82680     2810.77
     82720      2812.1
     82760     2813.46
     82800     2814.77
     82840     2816.17
     82880     2817.49
     82920     2818.84
     82960     2820.29
     83000     2821.58
     83040     2822.92
     83080     2824.28
     83120     2825.55
     83160     2827.04
     83200     2828.37
     83240     2829.86
     83280      2831.1
     83320     2832.44
     83360     2833.82
     83400     2835.13
     83440     2836.55
     83480     2837.92
     83520     2839.25
     83560     2840.61
     83600     2841.91
     83640     2843.31
     83680     2844.63
     83720     2845.99
     83760     2847.44
     83800     2848.73
     83840     2850.07
     83880     2851.44
     83920      2852.7
     83960      2854.2
     84000     2855.53
     84040     2857.02
     84080     2858.26
     84120      2859.6
     84160     2860.97
     84200     2862.29
     84240     2863.71
     84280     2865.08
     84320     2866.41
     84360     2867.76
     84400     2869.07
     84440     2870.48
     84480      2871.8
     84520     2873.15
     84560      2874.6
     84600     2875.89
     84640     2877.24
     84680      2878.6
     84720     2879.86
     84760     2881.36
     84800     2882.68
     84840     2884.17
     84880     2885.41
     84920     2886.75
     84960     2888.13
     85000     2889.44
     85040     2890.86
     85080     2892.23
     85120     2893.55
     85160     2894.91
     85200     2896.22
     85240     2897.63
     85280     2898.95
     85320     2900.31
     85360     2901.76
     85400     2903.04
     85440     2904.39
     85480     2905.76
     85520     2907.02
     85560     2908.52
     85600     2909.84
     85640     2911.32
     85680     2912.56
     85720      2913.9
     85760     2915.27
     85800     2916.58
     85840        2918
     85880     2919.37
     85920     2920.69
     85960     2922.05
     86000     2923.36
     86040     2924.76
     86080     2926.09
     86120     2927.45
     86160      2928.9
     86200     2930.19
     86240     2931.54
     86280     2932.91
     86320     2934.16
     86360     2935.66
     86400     2936.99
     86440     2938.46
     86480      2939.7
     86520     2941.03
     86560     2942.41
     86600     2943.71
     86640     2945.14
     86680     2946.51
     86720     2947.83
     86760     2949.18
     86800      2950.5
     86840     2951.89
     86880     2953.22
     86920     2954.58
     86960     2956.03
     87000     2957.32
     87040     2958.66
     87080     2960.03
     87120     2961.29
     87160     2962.79
     87200      2964.1
     87240     2965.58
     87280     2966.82
     87320     2968.14
     87360     2969.53
     87400     2970.83
     87440     2972.25
     87480     2973.62
     87520     2974.93
     87560     2976.29
     87600      2977.6
     87640     2978.99
     87680     2980.32
     87720     2981.68
     87760     2983.14
     87800     2984.42
     87840     2985.77
     87880     2987.13
     87920     2988.38
     87960     2989.88
     88000     2991.19
     88040     2992.68
     88080     2993.91
     88120     2995.24
     88160     2996.63
     88200     2997.92
     88240     2999.35
     88280     3000.71
     88320     3002.03
     88360     3003.38
     88400     3004.69
     88440     3006.09
     88480     3007.42
     88520     3008.78
     88560     3010.23
     88600     3011.51
     88640     3012.86
     88680     3014.22
     88720     3015.46
     88760     3016.96
     88800     3018.27
     88840     3019.76
     88880     3020.99
     88920     3022.31
     88960      3023.7
     89000     3024.99
     89040     3026.42
     89080     3027.79
     89120      3029.1
     89160     3030.46
     89200     3031.77
     89240     3033.17
     89280     3034.49
     89320     3035.86
     89360     3037.31
     89400      3038.6
     89440     3039.95
     89480     3041.31
     89520     3042.56
     89560     3044.06
     89600     3045.36
     89640     3046.85
     89680     3048.08
     89720      3049.4
     89760      3050.8
     89800     3052.08
     89840     3053.52
     89880     3054.88
     89920     3056.21
     89960     3057.56
     90000     3058.87
     90040     3060.27
     90080     3061.59
     90120     3062.96
     90160     3064.42
     90200      3065.7
     90240     3067.07
     90280     3068.43
     90320     3069.68
     90360     3071.18
     90400     3072.49
     90440     3073.98
     90480     3075.21
     90520     3076.53
     90560     3077.93
     90600     3079.21
     90640     3080.65
     90680     3082.01
     90720     3083.34
     90760     3084.69
     90800        3086
     90840      3087.4
     90880     3088.73
     90920      3090.1
     90960     3091.56
     91000     3092.84
     91040      3094.2
     91080     3095.56
     91120     3096.81
     91160     3098.31
     91200     3099.62
     91240     3101.11
     91280     3102.34
     91320     3103.65
     91360     3105.06
     91400     3106.34
     91440     3107.78
     91480     3109.14
     91520     3110.46
     91560     3111.82
     91600     3113.13
     91640     3114.53
     91680     3115.86
     91720     3117.24
     91760      3118.7
     91800     3119.98
     91840     3121.33
     91880     3122.69
     91920     3123.93
     91960     3125.44
     92000     3126.75
     92040     3128.24
     92080     3129.46
     92120     3130.79
     92160     3132.19
     92200     3133.48
     92240     3134.91
     92280     3136.28
     92320     3137.61
     92360     3138.96
     92400     3140.27
     92440     3141.67
     92480        3143
     92520     3144.37
     92560     3145.83
     92600     3147.11
     92640     3148.46
     92680     3149.82
     92720     3151.07
     92760     3152.57
     92800     3153.88
     92840     3155.37
     92880     3156.61
     92920     3157.92
     92960     3159.32
     93000      3160.6
     93040     3162.04
     93080     3163.41
     93120     3164.73
     93160     3166.08
     93200     3167.39
     93240      3168.8
     93280     3170.13
     93320      3171.5
     93360     3172.96
     93400     3174.24
     93440     3175.58
     93480     3176.95
     93520     3178.19
     93560     3179.71
     93600     3181.01
     93640     3182.51
     93680     3183.74
     93720     3185.05
     93760     3186.46
     93800     3187.74
     93840     3189.17
     93880     3190.53
     93920     3191.86
     93960      3193.2
     94000     3194.52
     94040     3195.92
     94080     3197.26
     94120     3198.64
     94160     3200.08
     94200     3201.37
     94240     3202.71
     94280     3204.09
     94320     3205.33
     94360     3206.84
     94400     3208.16
     94440     3209.66
     94480     3210.89
     94520      3212.2
     94560     3213.61
     94600     3214.89
     94640     3216.32
     94680     3217.68
     94720     3219.01
     94760     3220.35
     94800     3221.67
     94840     3223.07
     94880      3224.4
     94920     3225.79
     94960     3227.23
     95000     3228.51
     95040     3229.87
     95080     3231.24
     95120     3232.48
     95160        3234
     95200     3235.31
     95240     3236.81
     95280     3238.04
     95320     3239.36
     95360     3240.76
     95400     3242.04
     95440     3243.46
     95480     3244.83
     95520     3246.16
     95560      3247.5
     95600     3248.82
     95640     3250.22
     95680     3251.56
     95720     3252.94
     95760     3254.38
     95800     3255.66
     95840     3257.01
     95880     3258.38
     95920     3259.62
     95960     3261.14
     96000     3262.45
     96040     3263.97
     96080      3265.2
     96120      3266.5
     96160     3267.91
     96200     3269.19
     96240     3270.61
     96280     3271.98
     96320      3273.3
     96360     3274.66
     96400     3275.98
     96440     3277.38
     96480     3278.72
     96520     3280.11
     96560     3281.56
     96600     3282.83
     96640     3284.18
     96680     3285.55
     96720     3286.79
     96760      3288.3
     96800     3289.62
     96840     3291.14
     96880     3292.37
     96920     3293.66
     96960     3295.07
     97000     3296.34
     97040     3297.77
     97080     3299.14
     97120     3300.47
     97160     3301.82
     97200     3303.14
     97240     3304.55
     97280     3305.89
     97320     3307.27
     97360     3308.73
     97400        3310
     97440     3311.35
     97480     3312.73
     97520     3313.97
     97560     3315.48
     97600     3316.79
     97640      3318.3
     97680     3319.54
     97720     3320.84
     97760     3322.25
     97800     3323.51
     97840     3324.95
     97880     3326.31
     97920     3327.64
     97960     3328.99
     98000     3330.31
     98040     3331.72
     98080     3333.06
     98120     3334.45
     98160      3335.9
     98200     3337.18
     98240     3338.53
     98280     3339.91
     98320     3341.16
     98360     3342.67
     98400     3343.98
     98440     3345.49
     98480     3346.73
     98520     3348.03
     98560     3349.43
     98600     3350.71
     98640     3352.13
     98680     3353.51
     98720     3354.83
     98760     3356.18
     98800     3357.51
     98840     3358.92
     98880     3360.26
     98920     3361.65
     98960      3363.1
     99000     3364.39
     99040     3365.74
     99080     3367.11
     99120     3368.36
     99160     3369.87
     99200     3371.18
     99240     3372.71
     99280     3373.94
     99320     3375.25
     99360     3376.65
     99400     3377.92
     99440     3379.35
     99480     3380.72
     99520     3382.05
     99560     3383.39
     99600     3384.72
     99640     3386.13
     99680     3387.46
     99720     3388.85
     99760      3390.3
     99800     3391.58
     99840     3392.93
     99880      3394.3
     99920     3395.54
     99960     3397.06
    100000     3398.36
    100040     3399.89
    100080     3401.13
    100120     3402.43
    100160     3403.83
    100200     3405.09
    100240     3406.52
    100280     3407.88
    100320     3409.22
    100360     3410.56
    100400     3411.89
    100440      3413.3
    100480     3414.63
    100520     3416.02
    100560     3417.47
    100600     3418.74
    100640     3420.09
    100680     3421.46
    100720     3422.71
    100760     3424.21
    100800     3425.52
    100840     3427.05
    100880     3428.28
    100920     3429.57
    100960     3430.97
    101000     3432.23
    101040     3433.66
    101080     3435.02
    101120     3436.35
    101160      3437.7
    101200     3439.03
    101240     3440.43
    101280     3441.77
    101320     3443.16
    101360     3444.62
    101400     3445.89
    101440     3447.24
    101480     3448.61
    101520     3449.85
    101560     3451.35
    101600     3452.66
    101640     3454.18
    101680     3455.42
    101720      3456.7
    101760      3458.1
    101800     3459.36
    101840     3460.79
    101880     3462.16
    101920     3463.49
    101960     3464.84
    102000     3466.18
    102040     3467.58
    102080     3468.91
    102120      3470.3
    102160     3471.76
    102200     3473.04
    102240     3474.39
    102280     3475.76
    102320        3477
    102360     3478.51
    102400     3479.81
    102440     3481.35
    102480     3482.58
    102520     3483.87
    102560     3485.27
    102600     3486.53
    102640     3487.96
    102680     3489.33
    102720     3490.66
    102760     3492.01
    102800     3493.34
    102840     3494.74
    102880     3496.08
    102920     3497.48
    102960     3498.93
    103000      3500.2
    103040     3501.56
    103080     3502.93
    103120     3504.17
    103160     3505.68
    103200     3506.98
    103240     3508.53
    103280     3509.76
    103320     3511.05
    103360     3512.45
    103400     3513.71
    103440     3515.14
    103480     3516.51
    103520     3517.85
    103560      3519.2
    103600     3520.54
    103640     3521.94
    103680     3523.29
    103720     3524.68
    103760     3526.13
    103800     3527.41
    103840     3528.76
    103880     3530.14
    103920     3531.37
    103960     3532.88
    104000     3534.19
    104040     3535.73
    104080     3536.97
    104120     3538.25
    104160     3539.65
    104200     3540.91
    104240     3542.35
    104280     3543.71
    104320     3545.04
    104360      3546.4
    104400     3547.74
    104440     3549.14
    104480     3550.49
    104520     3551.89
    104560     3553.35
    104600     3554.62
    104640     3555.98
    104680     3557.35
    104720     3558.58
    104760     3560.09
    104800     3561.39
    104840     3562.93
    104880     3564.16
    104920     3565.45
    104960     3566.84
    105000     3568.09
    105040     3569.53
    105080      3570.9
    105120     3572.23
    105160     3573.59
    105200     3574.93
    105240     3576.32
    105280     3577.67
    105320     3579.07
    105360     3580.52
    105400     3581.79
    105440     3583.15
    105480     3584.53
    105520     3585.75
    105560     3587.26
    105600     3588.56
    105640     3590.11
    105680     3591.34
    105720     3592.63
    105760     3594.02
    105800     3595.27
    105840     3596.71
    105880     3598.08
    105920      3599.4
    105960     3600.77
    106000      3602.1
    106040     3603.51
    106080     3604.86
    106120     3606.25
    106160      3607.7
    106200     3608.97
    106240     3610.31
    106280     3611.69
    106320     3612.92
    106360     3614.43
    106400     3615.72
    106440     3617.28
    106480     3618.51
    106520     3619.79
    106560     3621.19
    106600     3622.46
    106640     3623.89
    106680     3625.26
    106720     3626.58
    106760     3627.94
    106800     3629.27
    106840     3630.68
    106880     3632.02
    106920     3633.42
    106960     3634.86
    107000     3636.14
    107040     3637.49
    107080     3638.86
    107120     3640.09
    107160     3641.61
    107200     3642.89
    107240     3644.45
    107280     3645.68
    107320     3646.96
    107360     3648.36
    107400     3649.61
    107440     3651.06
    107480     3652.43
    107520     3653.75
    107560     3655.11
    107600     3656.45
    107640     3657.85
    107680      3659.2
    107720      3660.6
    107760     3662.05
    107800     3663.31
    107840     3664.66
    107880     3666.04
    107920     3667.27
    107960     3668.79
    108000     3670.07
    108040     3671.62
    108080     3672.85
    108120     3674.14
    108160     3675.54
    108200     3676.78
    108240     3678.23
    108280      3679.6
    108320     3680.92
    108360     3682.29
    108400     3683.62
    108440     3685.03
    108480     3686.37
    108520     3687.78
    108560     3689.22
    108600     3690.49
    108640     3691.84
    108680     3693.22
    108720     3694.45
    108760     3695.97
    108800     3697.25
    108840     3698.81
    108880     3700.03
    108920     3701.32
    108960     3702.72
    109000     3703.96
    109040     3705.41
    109080     3706.78
    109120      3708.1
    109160     3709.48
    109200      3710.8
    109240     3712.22
    109280     3713.57
    109320     3714.96
    109360     3716.42
    109400     3717.69
    109440     3719.04
    109480     3720.41
    109520     3721.63
    109560     3723.16
    109600     3724.44
    109640        3726
    109680     3727.22
    109720     3728.51
    109760      3729.9
    109800     3731.15
    109840     3732.59
    109880     3733.97
    109920     3735.29
    109960     3736.67
    110000        3738
    110040     3739.41
    110080     3740.77
    110120     3742.17
    110160     3743.62
    110200     3744.89
    110240     3746.24
    110280     3747.61
    110320     3748.83
    110360     3750.36
    110400     3751.64
    110440     3753.19
    110480     3754.41
    110520      3755.7
    110560     3757.09
    110600     3758.34
    110640     3759.78
    110680     3761.17
    110720     3762.49
    110760     3763.87
    110800      3765.2
    110840     3766.61
    110880     3767.97
    110920     3769.38
    110960     3770.82
    111000     3772.09
    111040     3773.45
    111080     3774.82
    111120     3776.04
    111160     3777.57
    111200     3778.85
    111240      3780.4
    111280     3781.62
    111320     3782.91
    111360      3784.3
    111400     3785.54
    111440     3786.98
    111480     3788.36
    111520     3789.68
    111560     3791.07
    111600     3792.38
    111640     3793.81
    111680     3795.16
    111720     3796.57
    111760     3798.01
    111800     3799.28
    111840     3800.64
    111880        3802
    111920     3803.23
    111960     3804.77
    112000     3806.04
    112040      3807.6
    112080     3808.81
    112120      3810.1
    112160      3811.5
    112200     3812.74
    112240     3814.17
    112280     3815.55
    112320     3816.86
    112360     3818.24
    112400     3819.57
    112440     3820.98
    112480     3822.34
    112520     3823.74
    112560      3825.2
    112600     3826.45
    112640     3827.81
    112680     3829.18
    112720     3830.41
    112760     3831.95
    112800     3833.22
    112840     3834.78
    112880        3836
    112920     3837.29
    112960     3838.69
    113000     3839.92
    113040     3841.35
    113080     3842.74
    113120     3844.04
    113160     3845.43
    113200     3846.75
    113240     3848.17
    113280     3849.52
    113320     3850.92
    113360     3852.37
    113400     3853.63
    113440        3855
    113480     3856.36
    113520      3857.6
    113560     3859.13
    113600      3860.4
    113640     3861.96
    113680     3863.17
    113720     3864.47
    113760     3865.87
    113800     3867.11
    113840     3868.53
    113880     3869.92
    113920     3871.23
    113960     3872.61
    114000     3873.92
    114040     3875.34
    114080     3876.69
    114120      3878.1
    114160     3879.55
    114200      3880.8
    114240     3882.17
    114280     3883.54
    114320     3884.77
    114360     3886.31
    114400     3887.57
    114440     3889.13
    114480     3890.35
    114520     3891.64
    114560     3893.04
    114600     3894.27
    114640      3895.7
    114680     3897.08
    114720     3898.39
    114760     3899.77
    114800     3901.08
    114840      3902.5
    114880     3903.84
    114920     3905.24
    114960      3906.7
    115000     3907.96
    115040     3909.33
    115080     3910.69
    115120     3911.92
    115160     3913.47
    115200     3914.73
    115240     3916.29
    115280      3917.5
    115320     3918.79
    115360     3920.18
    115400     3921.41
    115440     3922.84
    115480     3924.22
    115520     3925.53
    115560     3926.91
    115600     3928.21
    115640     3929.64
    115680     3930.98
    115720     3932.39
    115760     3933.84
    115800      3935.1
    115840     3936.47
    115880     3937.83
    115920     3939.06
    115960      3940.6
    116000     3941.86
    116040     3943.43
    116080     3944.63
    116120     3945.93
    116160     3947.32
    116200     3948.54
    116240     3949.98
    116280     3951.36
    116320     3952.67
    116360     3954.06
    116400     3955.36
    116440      3956.8
    116480     3958.14
    116520     3959.55
    116560     3961.01
    116600     3962.27
    116640     3963.64
    116680        3965
    116720     3966.23
    116760     3967.77
    116800     3969.02
    116840      3970.6
    116880     3971.79
    116920     3973.09
    116960     3974.47
    117000      3975.7
    117040     3977.14
    117080     3978.52
    117120     3979.84
    117160     3981.23
    117200     3982.53
    117240     3983.96
    117280     3985.31
    117320     3986.72
    117360     3988.18
    117400     3989.44
    117440     3990.81
    117480     3992.17
    117520     3993.39
    117560     3994.94
    117600      3996.2
    117640     3997.78
    117680     3998.96
    117720     4000.26
    117760     4001.65
    117800     4002.87
    117840      4004.3
    117880     4005.68
    117920        4007
    117960     4008.39
    118000     4009.69
    118040     4011.12
    118080     4012.46
    118120     4013.88
    118160     4015.33
    118200      4016.6
    118240     4017.96
    118280     4019.32
    118320     4020.54
    118360     4022.09
    118400     4023.35
    118440     4024.92
    118480     4026.11
    118520     4027.41
    118560     4028.79
    118600     4030.01
    118640     4031.44
    118680     4032.83
    118720     4034.15
    118760     4035.54
    118800     4036.85
    118840     4038.28
    118880     4039.61
    118920     4041.03
    118960     4042.47
    119000     4043.75
    119040     4045.12
    119080     4046.47
    119120      4047.7
    119160     4049.24
    119200      4050.5
    119240     4052.08
    119280     4053.26
    119320     4054.56
    119360     4055.95
    119400     4057.16
    119440      4058.6
    119480     4059.98
    119520      4061.3
    119560     4062.69
    119600        4064
    119640     4065.43
    119680     4066.76
    119720     4068.18
    119760     4069.62
    119800     4070.91
    119840     4072.28
    119880     4073.63
    119920     4074.86
    119960     4076.41
    120000     4077.67
    120040     4079.27
    120080     4080.45
    120120     4081.74
    120160     4083.13
    120200     4084.34
    120240     4085.78
    120280     4087.16
    120320     4088.49
    120360     4089.87
    120400     4091.18
    120440     4092.61
    120480     4093.95
    120520     4095.37
    120560     4096.81
    120600     4098.09
    120640     4099.46
    120680     4100.81
    120720     4102.03
    120760      4103.6
    120800     4104.85
    120840     4106.45
    120880     4107.63
    120920     4108.92
    120960     4110.32
    121000     4111.52
    121040     4112.97
    121080     4114.35
    121120     4115.68
    121160     4117.08
    121200     4118.36
    121240     4119.82
    121280     4121.14
    121320     4122.56
    121360        4124
    121400     4125.28
    121440     4126.65
    121480        4128
    121520     4129.23
    121560     4130.79
    121600     4132.05
    121640     4133.64
    121680     4134.82
    121720     4136.11
    121760      4137.5
    121800     4138.71
    121840     4140.16
    121880     4141.53
    121920     4142.87
    121960     4144.26
    122000     4145.55
    122040        4147
    122080     4148.33
    122120     4149.74
    122160     4151.19
    122200     4152.47
    122240     4153.84
    122280      4155.2
    122320     4156.42
    122360     4157.98
    122400     4159.23
    122440     4160.84
    122480     4162.01
    122520     4163.28
    122560     4164.69
    122600     4165.89
    122640     4167.35
    122680     4168.73
    122720     4170.06
    122760     4171.46
    122800     4172.75
    122840      4174.2
    122880     4175.53
    122920     4176.93
    122960     4178.39
    123000     4179.66
    123040     4181.04
    123080      4182.4
    123120     4183.62
    123160     4185.19
    123200     4186.44
    123240     4188.05
    123280     4189.22
    123320     4190.51
    123360     4191.91
    123400     4193.12
    123440     4194.56
    123480     4195.94
    123520     4197.27
    123560     4198.68
    123600     4199.97
    123640     4201.42
    123680     4202.76
    123720     4204.16
    123760     4205.62
    123800     4206.89
    123840     4208.27
    123880     4209.63
    123920     4210.84
    123960     4212.41
    124000     4213.67
    124040     4215.28
    124080     4216.44
    124120     4217.74
    124160     4219.13
    124200     4220.35
    124240      4221.8
    124280     4223.17
    124320      4224.5
    124360      4225.9
    124400     4227.19
    124440     4228.65
    124480     4229.97
    124520     4231.37
    124560     4232.82
    124600      4234.1
    124640     4235.48
    124680     4236.84
    124720     4238.04
    124760     4239.63
    124800     4240.87
    124840     4242.49
    124880     4243.65
    124920     4244.95
    124960     4246.35
    125000     4247.56
    125040     4249.02
    125080     4250.38
    125120     4251.71
    125160     4253.12
    125200      4254.4
    125240     4255.86
    125280     4257.18
    125320     4258.58
    125360     4260.03
    125400      4261.3
    125440     4262.69
    125480     4264.05
    125520     4265.25
    125560     4266.84
    125600     4268.08
    125640      4269.7
    125680     4270.87
    125720     4272.17
    125760     4273.56
    125800     4274.78
    125840     4276.23
    125880     4277.59
    125920     4278.93
    125960     4280.33
    126000     4281.62
    126040     4283.07
    126080     4284.39
    126120     4285.79
    126160     4287.23
    126200     4288.51
    126240      4289.9
    126280     4291.25
    126320     4292.45
    126360     4294.04
    126400     4295.29
    126440      4296.9
    126480     4298.07
    126520     4299.37
    126560     4300.78
    126600     4301.99
    126640     4303.45
    126680     4304.81
    126720     4306.14
    126760     4307.55
    126800     4308.82
    126840     4310.29
    126880      4311.6
    126920        4313
    126960     4314.44
    127000     4315.72
    127040      4317.1
    127080     4318.45
    127120     4319.65
    127160     4321.23
    127200     4322.48
    127240     4324.12
    127280     4325.29
    127320     4326.59
    127360     4328.01
    127400     4329.22
    127440     4330.68
    127480     4332.04
    127520     4333.38
    127560     4334.78
    127600     4336.06
    127640     4337.53
    127680     4338.84
    127720     4340.24
    127760     4341.69
    127800     4342.95
    127840     4344.34
    127880     4345.69
    127920     4346.89
    127960     4348.49
    128000     4349.74
    128040     4351.37
    128080     4352.54
    128120     4353.84
    128160     4355.25
    128200     4356.46
    128240     4357.92
    128280     4359.29
    128320     4360.62
    128360     4362.03
    128400     4363.31
    128440     4364.77
    128480     4366.08
    128520     4367.49
    128560     4368.94
    128600      4370.2
    128640      4371.6
    128680     4372.94
    128720     4374.15
    128760     4375.73
    128800     4376.98
    128840     4378.62
    128880     4379.78
    128920     4381.08
    128960      4382.5
    129000      4383.7
    129040     4385.17
    129080     4386.53
    129120     4387.85
    129160     4389.27
    129200     4390.55
    129240     4392.02
    129280     4393.34
    129320     4394.74
    129360     4396.19
    129400     4397.46
    129440     4398.84
    129480      4400.2
    129520     4401.39
    129560     4402.98
    129600     4404.22
    129640     4405.86
    129680     4407.02
    129720     4408.32
    129760     4409.73
    129800     4410.95
    129840     4412.41
    129880     4413.78
    129920     4415.11
    129960     4416.52
    130000      4417.8
    130040     4419.27
    130080      4420.6
    130120        4422
    130160     4423.45
    130200     4424.71
    130240     4426.11
    130280     4427.46
    130320     4428.65
    130360     4430.26
    130400     4431.49
    130440     4433.12
    130480      4434.3
    130520     4435.61
    130560     4437.02
    130600     4438.23
    130640     4439.69
    130680     4441.06
    130720     4442.39
    130760     4443.81
    130800     4445.08
    130840     4446.57
    130880     4447.88
    130920     4449.29
    130960     4450.74
    131000        4452
    131040      4453.4
    131080     4454.74
    131120     4455.94
    131160     4457.54
    131200     4458.77
    131240     4460.42
    131280     4461.58
    131320     4462.89
    131360      4464.3
    131400     4465.51
    131440     4466.96
    131480     4468.33
    131520     4469.67
    131560     4471.08
    131600     4472.35
    131640     4473.84
    131680     4475.16
    131720     4476.57
    131760     4478.01
    131800     4479.28
    131840     4480.68
    131880     4482.03
    131920     4483.21
    131960     4484.82
    132000     4486.06
    132040     4487.69
    132080     4488.85
    132120     4490.16
    132160     4491.56
    132200     4492.77
    132240     4494.23
    132280     4495.59
    132320     4496.92
    132360     4498.33
    132400      4499.6
    132440     4501.07
    132480     4502.41
    132520     4503.81
    132560     4505.24
    132600     4506.53
    132640     4507.92
    132680     4509.27
    132720     4510.46
    132760     4512.07
    132800      4513.3
    132840     4514.94
    132880      4516.1
    132920     4517.41
    132960     4518.82
    133000     4520.02
    133040     4521.48
    133080     4522.86
    133120     4524.18
    133160      4525.6
    133200     4526.87
    133240     4528.34
    133280     4529.66
    133320     4531.08
    133360     4532.51
    133400     4533.79
    133440     4535.18
    133480     4536.53
    133520     4537.72
    133560     4539.33
    133600     4540.57
    133640     4542.21
    133680     4543.38
    133720     4544.69
    133760     4546.09
    133800     4547.29
    133840     4548.75
    133880     4550.13
    133920     4551.46
    133960     4552.87
    134000     4554.15
    134040     4555.63
    134080     4556.95
    134120     4558.36
    134160      4559.8
    134200     4561.07
    134240     4562.47
    134280     4563.81
    134320        4565
    134360     4566.61
    134400     4567.85
    134440      4569.5
    134480     4570.66
    134520     4571.97
    134560     4573.37
    134600     4574.57
    134640     4576.04
    134680     4577.42
    134720     4578.76
    134760     4580.17
    134800     4581.44
    134840     4582.92
    134880     4584.25
    134920     4585.66
    134960      4587.1
    135000     4588.37
    135040     4589.76
    135080     4591.12
    135120     4592.31
    135160     4593.92
    135200     4595.15
    135240      4596.8
    135280     4597.95
    135320     4599.27
    135360     4600.66
    135400     4601.88
    135440     4603.34
    135480     4604.72
    135520     4606.06
    135560     4607.47
    135600     4608.75
    135640     4610.22
    135680     4611.54
    135720     4612.96
    135760     4614.38
    135800     4615.65
    135840     4617.05
    135880      4618.4
    135920     4619.59
    135960     4621.19
    136000     4622.43
    136040     4624.08
    136080     4625.23
    136120     4626.53
    136160     4627.93
    136200     4629.15
    136240     4630.61
    136280     4631.99
    136320     4633.33
    136360     4634.74
    136400     4636.03
    136440     4637.49
    136480     4638.81
    136520     4640.23
    136560     4641.66
    136600     4642.92
    136640     4644.32
    136680     4645.66
    136720     4646.85
    136760     4648.46
    136800      4649.7
    136840     4651.36
    136880     4652.51
    136920     4653.81
    136960     4655.22
    137000     4656.42
    137040     4657.89
    137080     4659.28
    137120      4660.6
    137160     4662.01
    137200     4663.31
    137240     4664.77
    137280     4666.09
    137320      4667.5
    137360     4668.93
    137400      4670.2
    137440     4671.59
    137480     4672.94
    137520     4674.11
    137560     4675.72
    137600     4676.97
    137640     4678.62
    137680     4679.78
    137720     4681.08
    137760     4682.49
    137800     4683.69
    137840     4685.16
    137880     4686.55
    137920     4687.88
    137960     4689.28
    138000     4690.57
    138040     4692.04
    138080     4693.35
    138120     4694.76
    138160     4696.19
    138200     4697.46
    138240     4698.85
    138280     4700.19
    138320     4701.38
    138360     4702.99
    138400     4704.24
    138440      4705.9
    138480     4707.05
    138520     4708.35
    138560     4709.77
    138600     4710.97
    138640     4712.44
    138680     4713.83
    138720     4715.15
    138760     4716.56
    138800     4717.85
    138840     4719.31
    138880     4720.63
    138920     4722.04
    138960     4723.46
    139000     4724.73
    139040     4726.11
    139080     4727.46
    139120     4728.65
    139160     4730.24
    139200      4731.5
    139240     4733.16
    139280     4734.31
    139320      4735.6
    139360     4737.01
    139400     4738.21
    139440     4739.68
    139480     4741.06
    139520     4742.39
    139560     4743.79
    139600     4745.08
    139640     4746.54
    139680     4747.85
    139720     4749.27
    139760      4750.7
    139800     4751.96
    139840     4753.35
    139880     4754.68
    139920     4755.87
    139960     4757.47
    140000     4758.72
    140040     4760.36
    140080     4761.51
    140120     4762.81
    140160     4764.22
    140200     4765.41
    140240     4766.88
    140280     4768.26
    140320     4769.58
    140360        4771
    140400     4772.29
    140440     4773.74
    140480     4775.06
    140520     4776.48
    140560      4777.9
    140600     4779.17
    140640     4780.56
    140680      4781.9
    140720     4783.07
    140760     4784.68
    140800     4785.93
    140840     4787.55
    140880     4788.71
    140920        4790
    140960     4791.42
    141000     4792.62
    141040     4794.08
    141080     4795.46
    141120     4796.78
    141160     4798.19
    141200     4799.48
    141240     4800.93
    141280     4802.25
    141320     4803.66
    141360     4805.09
    141400     4806.36
    141440     4807.75
    141480     4809.09
    141520     4810.26
    141560     4811.88
    141600     4813.13
    141640     4814.75
    141680     4815.91
    141720      4817.2
    141760     4818.62
    141800     4819.81
    141840     4821.28
    141880     4822.65
    141920     4823.97
    141960     4825.38
    142000     4826.67
    142040     4828.12
    142080     4829.43
    142120     4830.85
    142160     4832.27
    142200     4833.54
    142240     4834.93
    142280     4836.27
    142320     4837.44
    142360     4839.06
    142400      4840.3
    142440     4841.93
    142480     4843.09
    142520     4844.39
    142560     4845.81
    142600        4847
    142640     4848.46
    142680     4849.84
    142720     4851.17
    142760     4852.58
    142800     4853.86
    142840     4855.32
    142880     4856.63
    142920     4858.05
    142960     4859.47
    143000     4860.74
    143040     4862.12
    143080     4863.46
    143120     4864.63
    143160     4866.25
    143200     4867.49
    143240     4869.15
    143280      4870.3
    143320      4871.6
    143360     4873.03
    143400     4874.21
    143440     4875.67
    143480     4877.05
    143520     4878.39
    143560      4879.8
    143600     4881.08
    143640     4882.53
    143680     4883.85
    143720     4885.26
    143760     4886.68
    143800     4887.95
    143840     4889.34
    143880     4890.68
    143920     4891.85
    143960     4893.46
    144000     4894.71
    144040     4896.37
    144080     4897.53
    144120     4898.82
    144160     4900.24
    144200     4901.42
    144240     4902.89
    144280     4904.28
    144320     4905.62
    144360     4907.03
    144400     4908.31
    144440     4909.75
    144480     4911.08
    144520     4912.49
    144560      4913.9
    144600     4915.17
    144640     4916.56
    144680     4917.91
    144720     4919.08
    144760     4920.69
    144800     4921.94
    144840     4923.59
    144880     4924.75
    144920     4926.05
    144960     4927.46
    145000     4928.65
    145040     4930.11
    145080     4931.49
    145120     4932.83
    145160     4934.24
    145200     4935.52
    145240     4936.96
    145280     4938.29
    145320     4939.68
    145360      4941.1
    145400     4942.37
    145440     4943.76
    145480     4945.11
    145520     4946.27
    145560      4947.9
    145600     4949.14
    145640      4950.8
    145680     4951.96
    145720     4953.26
    145760     4954.68
    145800     4955.87
    145840     4957.33
    145880     4958.71
    145920     4960.05
    145960     4961.45
    146000     4962.73
    146040     4964.17
    146080      4965.5
    146120      4966.9
    146160     4968.31
    146200     4969.59
    146240     4970.97
    146280     4972.33
    146320     4973.49
    146360     4975.11
    146400     4976.37
    146440     4978.03
    146480     4979.19
    146520     4980.49
    146560     4981.91
    146600     4983.09
    146640     4984.56
    146680     4985.94
    146720     4987.28
    146760     4988.67
    146800     4989.96
    146840     4991.41
    146880     4992.74
    146920     4994.13
    146960     4995.54
    147000     4996.82
    147040     4998.19
    147080     4999.55
    147120     5000.72
    147160     5002.33
    147200     5003.58
    147240     5005.25
    147280     5006.41
    147320     5007.72
    147360     5009.13
    147400     5010.31
    147440     5011.77
    147480     5013.15
    147520      5014.5
    147560      5015.9
    147600     5017.19
    147640     5018.62
    147680     5019.96
    147720     5021.36
    147760     5022.77
    147800     5024.04
    147840     5025.42
    147880     5026.77
    147920     5027.94
    147960     5029.56
    148000      5030.8
    148040     5032.47
    148080     5033.62
    148120     5034.93
    148160     5036.35
    148200     5037.53
    148240     5038.97
    148280     5040.35
    148320      5041.7
    148360      5043.1
    148400     5044.38
    148440     5045.82
    148480     5047.17
    148520     5048.56
    148560     5049.97
    148600     5051.24
    148640     5052.61
    148680     5053.98
    148720     5055.15
    148760     5056.76
    148800        5058
    148840     5059.68
    148880     5060.83
    148920     5062.14
    148960     5063.55
    149000     5064.72
    149040     5066.18
    149080     5067.55
    149120      5068.9
    149160      5070.3
    149200     5071.57
    149240        5073
    149280     5074.37
    149320     5075.73
    149360     5077.16
    149400     5078.43
    149440     5079.81
    149480     5081.18
    149520     5082.34
    149560     5083.96
    149600      5085.2
    149640     5086.88
    149680     5088.02
    149720     5089.34
    149760     5090.75
    149800     5091.93
    149840     5093.37
    149880     5094.74
    149920     5096.08
    149960     5097.48
    150000     5098.75
    150040     5100.19
    150080     5101.55
    150120     5102.92
    150160     5104.35
    150200     5105.62
    150240        5107
    150280     5108.37
    150320     5109.53
    150360     5111.13
    150400     5112.37
    150440     5114.06
    150480      5115.2
    150520     5116.51
    150560     5117.92
    150600      5119.1
    150640     5120.54
    150680     5121.91
    150720     5123.25
    150760     5124.66
    150800     5125.94
    150840     5127.38
    150880     5128.72
    150920     5130.11
    150960     5131.54
    151000      5132.8
    151040     5134.18
    151080     5135.54
    151120     5136.71
    151160     5138.31
    151200     5139.55
    151240     5141.23
    151280     5142.36
    151320     5143.68
    151360     5145.08
    151400     5146.26
    151440      5147.7
    151480     5149.07
    151520     5150.41
    151560     5151.81
    151600     5153.09
    151640     5154.54
    151680     5155.88
    151720     5157.27
    151760     5158.68
    151800     5159.96
    151840     5161.33
    151880      5162.7
    151920     5163.86
    151960     5165.47
    152000      5166.7
    152040     5168.37
    152080      5169.5
    152120     5170.82
    152160     5172.22
    152200     5173.39
    152240     5174.84
    152280     5176.19
    152320     5177.55
    152360     5178.94
    152400     5180.23
    152440     5181.67
    152480     5183.02
    152520     5184.39
    152560     5185.81
    152600     5187.09
    152640     5188.47
    152680     5189.83
    152720        5191
    152760      5192.6
    152800     5193.83
    152840      5195.5
    152880     5196.63
    152920     5197.94
    152960     5199.34
    153000     5200.52
    153040     5201.98
    153080     5203.32
    153120     5204.68
    153160     5206.08
    153200     5207.36
    153240     5208.81
    153280     5210.15
    153320     5211.53
    153360     5212.94
    153400     5214.22
    153440     5215.59
    153480     5216.94
    153520     5218.11
    153560     5219.72
    153600     5220.94
    153640     5222.61
    153680     5223.74
    153720     5225.06
    153760     5226.46
    153800     5227.64
    153840      5229.1
    153880     5230.45
    153920     5231.82
    153960     5233.22
    154000      5234.5
    154040     5235.93
    154080     5237.28
    154120     5238.66
    154160     5240.07
    154200     5241.35
    154240     5242.71
    154280     5244.07
    154320     5245.23
    154360     5246.85
    154400     5248.07
    154440     5249.73
    154480     5250.86
    154520     5252.18
    154560     5253.57
    154600     5254.76
    154640     5256.23
    154680     5257.57
    154720     5258.94
    154760     5260.35
    154800     5261.63
    154840     5263.06
    154880      5264.4
    154920     5265.79
    154960     5267.21
    155000     5268.48
    155040     5269.84
    155080     5271.19
    155120     5272.37
    155160        5274
    155200     5275.21
    155240     5276.87
    155280     5278.01
    155320     5279.33
    155360     5280.73
    155400     5281.92
    155440     5283.38
    155480     5284.73
    155520      5286.1
    155560     5287.51
    155600     5288.79
    155640     5290.23
    155680     5291.57
    155720     5292.95
    155760     5294.38
    155800     5295.65
    155840        5297
    155880     5298.35
    155920     5299.53
    155960     5301.15
    156000     5302.38
    156040     5304.04
    156080     5305.17
    156120     5306.49
    156160      5307.9
    156200     5309.09
    156240     5310.54
    156280      5311.9
    156320     5313.26
    156360     5314.67
    156400     5315.95
    156440      5317.4
    156480     5318.73
    156520     5320.12
    156560     5321.54
    156600     5322.82
    156640     5324.17
    156680     5325.53
    156720      5326.7
    156760     5328.32
    156800     5329.55
    156840     5331.21
    156880     5332.35
    156920     5333.67
    156960     5335.07
    157000     5336.25
    157040     5337.71
    157080     5339.08
    157120     5340.43
    157160     5341.84
    157200     5343.12
    157240     5344.56
    157280      5345.9
    157320     5347.27
    157360     5348.71
    157400     5349.99
    157440     5351.34
    157480     5352.71
    157520     5353.87
    157560      5355.5
    157600     5356.72
    157640     5358.39
    157680     5359.53
    157720     5360.84
    157760     5362.23
    157800     5363.43
    157840     5364.89
    157880     5366.26
    157920     5367.62
    157960     5369.02
    158000     5370.29
    158040     5371.74
    158080     5373.08
    158120     5374.46
    158160     5375.89
    158200     5377.17
    158240     5378.53
    158280     5379.88
    158320     5381.06
    158360     5382.68
    158400     5383.92
    158440     5385.58
    158480     5386.71
    158520     5388.03
    158560     5389.43
    158600     5390.62
    158640     5392.08
    158680     5393.44
    158720     5394.81
    158760     5396.21
    158800     5397.47
    158840     5398.93
    158880     5400.27
    158920     5401.64
    158960     5403.09
    159000     5404.36
    159040     5405.72
    159080     5407.08
    159120     5408.27
    159160     5409.89
    159200     5411.12
    159240      5412.8
    159280     5413.93
    159320     5415.26
    159360     5416.63
    159400     5417.83
    159440     5419.29
    159480     5420.66
    159520     5422.02
    159560     5423.42
    159600     5424.68
    159640     5426.14
    159680     5427.48
    159720     5428.87
    159760     5430.29
    159800     5431.57
    159840     5432.93
    159880      5434.3
    159920     5435.48
    159960     5437.11
    160000     5438.33
    160040        5440
    160080     5441.14
    160120     5442.47
    160160     5443.85
    160200     5445.04
    160240      5446.5
    160280     5447.87
    160320     5449.22
    160360     5450.63
    160400     5451.89
    160440     5453.34
    160480     5454.69
    160520     5456.08
    160560     5457.51
    160600     5458.79
    160640     5460.16
    160680     5461.52
    160720      5462.7
    160760     5464.33
    160800     5465.54
    160840     5467.23
    160880     5468.35
    160920     5469.67
    160960     5471.06
    161000     5472.26
    161040     5473.71
    161080     5475.08
    161120     5476.44
    161160     5477.83
    161200     5479.08
    161240     5480.55
    161280     5481.88
    161320     5483.28
    161360     5484.71
    161400        5486
    161440     5487.36
    161480     5488.72
    161520      5489.9
    161560     5491.52
    161600     5492.74
    161640     5494.43
    161680     5495.56
    161720     5496.87
    161760     5498.26
    161800     5499.44
    161840     5500.91
    161880     5502.28
    161920     5503.65
    161960     5505.03
    162000     5506.29
    162040     5507.74
    162080     5509.08
    162120     5510.48
    162160     5511.91
    162200     5513.21
    162240     5514.56
    162280     5515.91
    162320     5517.09
    162360     5518.72
    162400     5519.94
    162440     5521.64
    162480     5522.76
    162520     5524.07
    162560     5525.46
    162600     5526.65
    162640     5528.11
    162680     5529.48
    162720     5530.85
    162760     5532.23
    162800      5533.5
    162840     5534.95
    162880     5536.29
    162920     5537.69
    162960     5539.12
    163000     5540.42
    163040     5541.77
    163080     5543.12
    163120     5544.31
    163160     5545.93
    163200     5547.15
    163240     5548.85
    163280     5549.97
    163320     5551.29
    163360     5552.67
    163400     5553.88
    163440     5555.33
    163480     5556.72
    163520     5558.07
    163560     5559.48
    163600     5560.73
    163640     5562.19
    163680     5563.53
    163720     5564.92
    163760     5566.35
    163800     5567.64
    163840     5568.99
    163880     5570.35
    163920     5571.54
    163960     5573.17
    164000     5574.37
    164040      5576.1
    164080     5577.21
    164120     5578.52
    164160     5579.92
    164200     5581.12
    164240     5582.58
    164280     5583.96
    164320     5585.31
    164360     5586.72
    164400     5587.98
    164440     5589.44
    164480     5590.77
    164520     5592.17
    164560     5593.61
    164600      5594.9
    164640     5596.25
    164680      5597.6
    164720     5598.79
    164760     5600.41
    164800     5601.62
    164840     5603.35
    164880     5604.46
    164920     5605.77
    164960     5607.16
    165000     5608.36
    165040     5609.82
    165080     5611.22
    165120     5612.56
    165160     5613.97
    165200     5615.23
    165240     5616.68
    165280     5618.02
    165320     5619.42
    165360     5620.86
    165400     5622.14
    165440     5623.49
    165480     5624.84
    165520     5626.02
    165560     5627.65
    165600     5628.85
    165640      5630.6
    165680     5631.71
    165720     5633.02
    165760     5634.41
    165800     5635.62
    165840     5637.08
    165880     5638.48
    165920     5639.81
    165960     5641.23
    166000     5642.49
    166040     5643.93
    166080     5645.28
    166120     5646.67
    166160     5648.11
    166200     5649.39
    166240     5650.74
    166280     5652.09
    166320     5653.26
    166360      5654.9
    166400      5656.1
    166440     5657.85
    166480     5658.96
    166520     5660.27
    166560     5661.65
    166600     5662.87
    166640     5664.33
    166680     5665.73
    166720     5667.07
    166760     5668.47
    166800     5669.73
    166840     5671.18
    166880     5672.52
    166920     5673.93
    166960     5675.36
    167000     5676.64
    167040     5677.99
    167080     5679.34
    167120     5680.52
    167160     5682.15
    167200     5683.36
    167240     5685.12
    167280     5686.22
    167320     5687.53
    167360     5688.92
    167400     5690.12
    167440     5691.59
    167480     5692.99
    167520     5694.33
    167560     5695.74
    167600     5696.99
    167640     5698.45
    167680     5699.79
    167720      5701.2
    167760     5702.62
    167800     5703.91
    167840     5705.26
    167880     5706.62
    167920      5707.8
    167960     5709.42
    168000     5710.62
    168040     5712.39
    168080     5713.49
    168120      5714.8
    168160     5716.19
    168200     5717.38
    168240     5718.85
    168280     5720.25
    168320      5721.6
    168360        5723
    168400     5724.26
    168440     5725.73
    168480     5727.07
    168520     5728.48
    168560      5729.9
    168600     5731.18
    168640     5732.53
    168680     5733.89
    168720     5735.07
    168760     5736.69
    168800      5737.9
    168840     5739.67
    168880     5740.77
    168920     5742.08
    168960     5743.46
    169000     5744.66
    169040     5746.14
    169080     5747.53
    169120     5748.88
    169160     5750.28
    169200     5751.56
    169240     5753.02
    169280     5754.36
    169320     5755.76
    169360     5757.19
    169400     5758.47
    169440     5759.83
    169480     5761.18
    169520     5762.36
    169560     5763.98
    169600     5765.18
    169640     5766.96
    169680     5768.05
    169720     5769.36
    169760     5770.75
    169800     5771.95
    169840     5773.42
    169880     5774.81
    169920     5776.16
    169960     5777.57
    170000     5778.84
    170040      5780.3
    170080     5781.63
    170120     5783.04
    170160     5784.46
    170200     5785.75
    170240      5787.1
    170280     5788.45
    170320     5789.64
    170360     5791.26
    170400     5792.45
    170440     5794.24
    170480     5795.32
    170520     5796.64
    170560     5798.02
    170600     5799.21
    170640     5800.71
    170680     5802.08
    170720     5803.43
    170760     5804.83
    170800      5806.1
    170840     5807.58
    170880     5808.91
    170920     5810.29
    170960     5811.74
    171000     5813.02
    171040     5814.35
    171080      5815.7
    171120     5816.89
    171160     5818.51
    171200     5819.71
    171240     5821.51
    171280     5822.58
    171320      5823.9
    171360     5825.29
    171400     5826.48
    171440     5827.96
    171480     5829.34
    171520     5830.69
    171560      5832.1
    171600     5833.37
    171640     5834.84
    171680     5836.18
    171720     5837.57
    171760        5839
    171800     5840.28
    171840     5841.63
    171880     5842.99
    171920     5844.18
    171960      5845.8
    172000     5846.99
    172040     5848.78
    172080     5849.87
    172120     5851.19
    172160     5852.57
    172200     5853.76
    172240     5855.24
    172280     5856.63
    172320        5858
    172360      5859.4
    172400     5860.65
    172440     5862.14
    172480     5863.46
    172520     5864.85
    172560     5866.29
    172600     5867.57
    172640     5868.92
    172680     5870.27
    172720     5871.47
    172760     5873.09
    172800     5874.29
    172840     5876.09
    172880     5877.19
    172920      5878.5
    172960      5879.9
    173000     5881.08
    173040     5882.57
    173080     5883.96
    173120     5885.32
    173160     5886.72
    173200     5887.97
    173240     5889.47
    173280     5890.79
    173320     5892.17
    173360     5893.61
    173400     5894.89
    173440     5896.24
    173480     5897.59
    173520      5898.8
    173560     5900.43
    173600     5901.62
    173640     5903.42
    173680     5904.53
    173720     5905.84
    173760     5907.23
    173800     5908.42
    173840     5909.91
    173880     5911.29
    173920     5912.66
    173960     5914.06
    174000     5915.31
    174040     5916.79
    174080     5918.12
    174120     5919.51
    174160     5920.95
    174200     5922.22
    174240     5923.57
    174280     5924.92
    174320     5926.12
    174360     5927.76
    174400     5928.95
    174440     5930.75
    174480     5931.85
    174520     5933.17
    174560     5934.56
    174600     5935.75
    174640     5937.23
    174680     5938.62
    174720     5939.97
    174760     5941.37
    174800     5942.63
    174840     5944.11
    174880     5945.44
    174920     5946.82
    174960     5948.25
    175000     5949.53
    175040     5950.88
    175080     5952.23
    175120     5953.45
    175160     5955.07
    175200     5956.26
    175240     5958.08
    175280     5959.17
    175320     5960.48
    175360     5961.88
    175400     5963.06
    175440     5964.54
    175480     5965.93
    175520     5967.29
    175560     5968.69
    175600     5969.96
    175640     5971.44
    175680     5972.77
    175720     5974.15
    175760     5975.58
    175800     5976.87
    175840     5978.22
    175880     5979.55
    175920     5980.77
    175960      5982.4
    176000     5983.58
    176040      5985.4
    176080      5986.5
    176120     5987.82
    176160     5989.21
    176200      5990.4
    176240     5991.86
    176280     5993.27
    176320     5994.62
    176360     5996.02
    176400     5997.29
    176440     5998.76
    176480      6000.1
    176520     6001.46
    176560     6002.91
    176600     6004.18
    176640     6005.53
    176680     6006.86
    176720     6008.07
    176760     6009.69
    176800     6010.88
    176840     6012.71
    176880      6013.8
    176920     6015.12
    176960     6016.51
    177000      6017.7
    177040     6019.17
    177080     6020.57
    177120     6021.92
    177160     6023.32
    177200     6024.58
    177240     6026.05
    177280     6027.39
    177320     6028.75
    177360     6030.19
    177400     6031.46
    177440     6032.82
    177480     6034.16
    177520     6035.36
    177560     6036.99
    177600     6038.17
    177640        6040
    177680     6041.08
    177720     6042.39
    177760      6043.8
    177800     6044.97
    177840     6046.44
    177880     6047.84
    177920     6049.18
    177960     6050.59
    178000     6051.84
    178040     6053.32
    178080     6054.65
    178120     6056.02
    178160     6057.45
    178200     6058.73
    178240     6060.08
    178280     6061.42
    178320     6062.62
    178360     6064.25
    178400     6065.43
    178440     6067.26
    178480     6068.33
    178520     6069.65
    178560     6071.05
    178600     6072.22
    178640      6073.7
    178680     6075.09
    178720     6076.44
    178760     6077.84
    178800     6079.09
    178840     6080.57
    178880      6081.9
    178920     6083.26
    178960     6084.71
    179000     6085.98
    179040     6087.32
    179080     6088.67
    179120     6089.87
    179160      6091.5
    179200     6092.67
    179240     6094.52
    179280     6095.58
    179320     6096.89
    179360     6098.28
    179400     6099.46
    179440     6100.92
    179480     6102.33
    179520     6103.68
    179560     6105.06
    179600     6106.32
    179640      6107.8
    179680     6109.14
    179720      6110.5
    179760     6111.94
    179800     6113.22
    179840     6114.57
    179880     6115.92
    179920     6117.12
    179960     6118.76
    180000     6119.94
    180040     6121.77
    180080     6122.86
    180120     6124.15
    180160     6125.55
    180200     6126.73
    180240      6128.2
    180280     6129.62
    180320     6130.95
    180360     6132.34
    180400     6133.59
    180440     6135.08
    180480     6136.41
    180520     6137.76
    180560     6139.22
    180600     6140.49
    180640     6141.84
    180680     6143.19
    180720     6144.38
    180760     6146.03
    180800      6147.2
    180840     6149.05
    180880     6150.12
    180920     6151.42
    180960     6152.84
    181000     6154.01
    181040     6155.48
    181080      6156.9
    181120     6158.24
    181160     6159.63
    181200     6160.89
    181240     6162.39
    181280     6163.71
    181320     6165.08
    181360     6166.52
    181400     6167.79
    181440     6169.13
    181480     6170.47
    181520     6171.67
    181560     6173.32
    181600     6174.51
    181640     6176.34
    181680     6177.42
    181720     6178.72
    181760     6180.14
    181800     6181.31
    181840     6182.79
    181880     6184.21
    181920     6185.55
    181960     6186.95
    182000     6188.21
    182040      6189.7
    182080     6191.03
    182120     6192.39
    182160     6193.84
    182200     6195.11
    182240     6196.43
    182280     6197.79
    182320        6199
    182360     6200.65
    182400     6201.83
    182440     6203.65
    182480     6204.73
    182520     6206.03
    182560     6207.44
    182600     6208.62
    182640     6210.11
    182680     6211.52
    182720     6212.86
    182760     6214.26
    182800     6215.51
    182840     6217.01
    182880     6218.32
    182920     6219.68
    182960     6221.14
    183000     6222.39
    183040     6223.72
    183080     6225.09
    183120     6226.29
    183160     6227.94
    183200     6229.13
    183240     6230.97
    183280     6232.04
    183320     6233.34
    183360     6234.75
    183400     6235.93
    183440     6237.41
    183480     6238.81
    183520     6240.17
    183560     6241.55
    183600     6242.79
    183640     6244.29
    183680     6245.61
    183720     6246.97
    183760     6248.42
    183800     6249.68
    183840     6251.01
    183880     6252.38
    183920     6253.57
    183960     6255.23
    184000     6256.41
    184040     6258.26
    184080     6259.33
    184120     6260.63
    184160     6262.04
    184200     6263.22
    184240      6264.7
    184280      6266.1
    184320     6267.45
    184360     6268.83
    184400     6270.07
    184440     6271.58
    184480     6272.91
    184520     6274.26
    184560     6275.71
    184600     6276.95
    184640     6278.29
    184680     6279.67
    184720     6280.85
    184760     6282.53
    184800      6283.7
    184840     6285.53
    184880      6286.6
    184920     6287.92
    184960     6289.33
    185000     6290.49
    185040     6291.97
    185080     6293.37
    185120     6294.73
    185160      6296.1
    185200     6297.36
    185240     6298.85
    185280     6300.18
    185320     6301.53
    185360     6302.98
    185400     6304.22
    185440     6305.56
    185480     6306.94
    185520     6308.11
    185560     6309.79
    185600     6310.96
    185640      6312.8
    185680     6313.86
    185720     6315.18
    185760     6316.57
    185800     6317.75
    185840     6319.23
    185880     6320.63
    185920     6321.98
    185960     6323.36
    186000     6324.62
    186040     6326.11
    186080     6327.45
    186120     6328.79
    186160     6330.23
    186200     6331.47
    186240     6332.82
    186280     6334.21
    186320     6335.37
    186360     6337.06
    186400     6338.22
    186440     6340.04
    186480     6341.11
    186520     6342.43
    186560     6343.82
    186600        6345
    186640     6346.48
    186680     6347.88
    186720     6349.25
    186760     6350.62
    186800     6351.88
    186840     6353.38
    186880     6354.71
    186920     6356.05
    186960     6357.49
    187000     6358.73
    187040     6360.09
    187080     6361.47
    187120     6362.64
    187160     6364.32
    187200     6365.49
    187240     6367.31
    187280     6368.38
    187320     6369.71
    187360      6371.1
    187400     6372.26
    187440     6373.77
    187480     6375.16
    187520     6376.52
    187560     6377.92
    187600     6379.16
    187640     6380.68
    187680     6382.01
    187720     6383.37
    187760     6384.79
    187800     6386.04
    187840      6387.4
    187880     6388.78
    187920     6389.94
    187960     6391.63
    188000      6392.8
    188040     6394.61
    188080     6395.69
    188120     6397.01
    188160     6398.41
    188200     6399.58
    188240     6401.07
    188280     6402.48
    188320     6403.83
    188360     6405.23
    188400     6406.48
    188440        6408
    188480     6409.33
    188520     6410.69
    188560     6412.13
    188600     6413.37
    188640     6414.72
    188680      6416.1
    188720     6417.27
    188760     6418.95
    188800     6420.12
    188840     6421.95
    188880     6423.03
    188920     6424.35
    188960     6425.73
    189000     6426.92
    189040     6428.41
    189080     6429.82
    189120     6431.17
    189160     6432.56
    189200     6433.82
    189240     6435.35
    189280     6436.68
    189320     6438.03
    189360     6439.47
    189400     6440.71
    189440     6442.06
    189480     6443.45
    189520     6444.62
    189560     6446.28
    189600     6447.46
    189640      6449.3
    189680     6450.37
    189720      6451.7
    189760     6453.09
    189800     6454.26
    189840     6455.76
    189880     6457.17
    189920     6458.52
    189960     6459.91
    190000     6461.17
    190040      6462.7
    190080     6464.02
    190120     6465.37
    190160     6466.81
    190200     6468.05
    190240      6469.4
    190280     6470.79
    190320     6471.95
    190360     6473.61
    190400     6474.79
    190440     6476.63
    190480      6477.7
    190520     6479.02
    190560     6480.41
    190600     6481.58
    190640     6483.08
    190680     6484.49
    190720     6485.85
    190760     6487.23
    190800     6488.49
    190840     6490.01
    190880     6491.35
    190920     6492.69
    190960     6494.12
    191000     6495.38
    191040     6496.72
    191080     6498.14
    191120     6499.28
    191160     6500.95
    191200     6502.11
    191240     6503.97
    191280     6505.03
    191320     6506.36
    191360     6507.75
    191400     6508.94
    191440     6510.42
    191480     6511.84
    191520      6513.2
    191560     6514.57
    191600     6515.83
    191640     6517.37
    191680     6518.69
    191720     6520.04
    191760     6521.47
    191800     6522.74
    191840     6524.08
    191880     6525.48
    191920     6526.64
    191960     6528.29
    192000     6529.47
    192040     6531.33
    192080     6532.38
    192120     6533.73
    192160      6535.1
    192200     6536.29
    192240     6537.78
    192280      6539.2
    192320     6540.55
    192360     6541.93
    192400     6543.19
    192440     6544.73
    192480     6546.05
    192520     6547.41
    192560     6548.84
    192600     6550.11
    192640     6551.46
    192680     6552.86
    192720     6554.02
    192760     6555.67
    192800     6556.85
    192840     6558.71
    192880     6559.77
    192920     6561.11
    192960      6562.5
    193000     6563.69
    193040     6565.16
    193080     6566.57
    193120     6567.95
    193160     6569.33
    193200     6570.57
    193240     6572.12
    193280     6573.44
    193320     6574.79
    193360     6576.23
    193400      6577.5
    193440     6578.84
    193480     6580.25
    193520      6581.4
    193560     6583.07
    193600     6584.25
    193640     6586.11
    193680     6587.16
    193720      6588.5
    193760      6589.9
    193800     6591.09
    193840     6592.56
    193880     6593.98
    193920     6595.36
    193960     6596.73
    194000     6597.98
    194040     6599.52
    194080     6600.87
    194120     6602.22
    194160     6603.65
    194200     6604.92
    194240     6606.27
    194280     6607.65
    194320     6608.82
    194360     6610.47
    194400     6611.67
    194440     6613.51
    194480     6614.56
    194520      6615.9
    194560      6617.3
    194600     6618.49
    194640     6619.95
    194680     6621.38
    194720     6622.77
    194760     6624.14
    194800     6625.39
    194840     6626.93
    194880     6628.28
    194920     6629.63
    194960     6631.04
    195000     6632.31
    195040     6633.66
    195080     6635.05
    195120     6636.22
    195160     6637.88
    195200     6639.06
    195240     6640.91
    195280     6641.95
    195320      6643.3
    195360     6644.68
    195400     6645.87
    195440     6647.34
    195480     6648.77
    195520     6650.16
    195560     6651.53
    195600     6652.77
    195640     6654.31
    195680     6655.65
    195720     6656.99
    195760     6658.43
    195800      6659.7
    195840     6661.03
    195880     6662.45
    195920     6663.62
    195960     6665.28
    196000     6666.46
    196040      6668.3
    196080     6669.35
    196120      6670.7
    196160     6672.09
    196200     6673.26
    196240     6674.73
    196280     6676.16
    196320     6677.56
    196360     6678.94
    196400     6680.18
    196440     6681.72
    196480     6683.06
    196520      6684.4
    196560     6685.83
    196600     6687.11
    196640     6688.44
    196680     6689.85
    196720     6691.01
    196760     6692.67
    196800     6693.86
    196840     6695.69
    196880     6696.75
    196920     6698.11
    196960     6699.49
    197000     6700.66
    197040     6702.14
    197080     6703.56
    197120     6704.96
    197160     6706.34
    197200     6707.58
    197240     6709.12
    197280     6710.47
    197320      6711.8
    197360     6713.22
    197400      6714.5
    197440     6715.81
    197480     6717.23
    197520      6718.4
    197560     6720.07
    197600     6721.23
    197640     6723.08
    197680     6724.12
    197720     6725.48
    197760     6726.86
    197800     6728.05
    197840     6729.52
    197880     6730.95
    197920     6732.35
    197960     6733.73
    198000     6734.96
    198040     6736.51
    198080     6737.85
    198120     6739.18
    198160      6740.6
    198200     6741.88
    198240      6743.2
    198280     6744.61
    198320     6745.78
    198360     6747.45
    198400      6748.6
    198440     6750.44
    198480     6751.48
    198520     6752.84
    198560     6754.22
    198600      6755.4
    198640     6756.87
    198680     6758.32
    198720     6759.72
    198760     6761.09
    198800     6762.32
    198840     6763.88
    198880     6765.22
    198920     6766.53
    198960     6767.95
    199000     6769.23
    199040     6770.55
    199080     6771.97
    199120     6773.13
    199160      6774.8
    199200     6775.94
    199240     6777.78
    199280     6778.82
    199320     6780.19
    199360     6781.56
    199400     6782.73
    199440     6784.21
    199480     6785.64
    199520     6787.05
    199560     6788.42
    199600     6789.65
    199640      6791.2
    199680     6792.56
    199720     6793.86
    199760     6795.27
    199800     6796.55
    199840     6797.86
    199880     6799.28
    199920     6800.45
    199960     6802.11
    200000     6803.27
    200040      6805.1
    200080     6806.12
    200120     6807.49
    200160     6808.86
    200200     6810.04
    200240     6811.51
    200280     6812.94
    200320     6814.35
    200360     6815.73
    200400     6816.96
    200440     6818.52
    200480     6819.87
    200520     6821.19
    200560      6822.6
    200600     6823.85
    200640     6825.17
    200680     6826.59
    200720     6827.77
    200760     6829.42
    200800     6830.58
    200840     6832.41
    200880     6833.43
    200920      6834.8
    200960     6836.16
    201000     6837.34
    201040     6838.82
    201080     6840.25
    201120     6841.66
    201160     6843.05
    201200     6844.27
    201240     6845.82
    201280     6847.18
    201320     6848.49
    201360     6849.91
    201400     6851.17
    201440     6852.48
    201480     6853.91
    201520     6855.08
    201560     6856.75
    201600     6857.89
    201640     6859.71
    201680     6860.74
    201720      6862.1
    201760     6863.47
    201800     6864.65
    201840     6866.12
    201880     6867.55
    201920     6868.98
    201960     6870.34
    202000     6871.58
    202040     6873.13
    202080     6874.48
    202120      6875.8
    202160     6877.22
    202200     6878.49
    202240     6879.78
    202280     6881.22
    202320     6882.39
    202360     6884.07
    202400      6885.2
    202440     6887.05
    202480     6888.07
    202520     6889.43
    202560     6890.82
    202600     6891.99
    202640     6893.47
    202680     6894.89
    202720     6896.31
    202760     6897.67
    202800     6898.92
    202840     6900.46
    202880     6901.83
    202920     6903.13
    202960     6904.56
    203000     6905.83
    203040     6907.11
    203080     6908.56
    203120     6909.72
    203160     6911.39
    203200     6912.53
    203240     6914.37
    203280     6915.39
    203320     6916.77
    203360     6918.15
    203400     6919.32
    203440     6920.79
    203480     6922.22
    203520     6923.64
    203560        6925
    203600     6926.24
    203640     6927.77
    203680     6929.14
    203720     6930.46
    203760     6931.89
    203800     6933.15
    203840     6934.44
    203880     6935.88
    203920     6937.05
    203960     6938.71
    204000     6939.85
    204040     6941.69
    204080     6942.71
    204120     6944.09
    204160     6945.48
    204200     6946.65
    204240     6948.11
    204280     6949.55
    204320     6950.97
    204360     6952.33
    204400     6953.56
    204440     6955.09
    204480     6956.46
    204520     6957.75
    204560      6959.2
    204600     6960.46
    204640     6961.74
    204680     6963.19
    204720     6964.34
    204760     6966.01
    204800     6967.15
    204840     6968.99
    204880     6970.01
    204920     6971.39
    204960     6972.77
    205000     6973.93
    205040     6975.39
    205080     6976.83
    205120     6978.24
    205160      6979.6
    205200     6980.82
    205240     6982.36
    205280     6983.72
    205320     6985.02
    205360     6986.46
    205400     6987.71
    205440     6988.99
    205480     6990.45
    205520      6991.6
    205560     6993.27
    205600      6994.4
    205640     6996.26
    205680     6997.27
    205720     6998.65
    205760     7000.04
    205800     7001.19
    205840     7002.65
    205880     7004.09
    205920     7005.49
    205960     7006.86
    206000     7008.08
    206040     7009.63
    206080     7010.97
    206120     7012.28
    206160     7013.72
    206200     7014.97
    206240     7016.26
    206280     7017.72
    206320     7018.87
    206360     7020.53
    206400     7021.68
    206440     7023.53
    206480     7024.54
    206520     7025.92
    206560     7027.32
    206600     7028.47
    206640     7029.93
    206680     7031.37
    206720     7032.78
    206760     7034.13
    206800     7035.34
    206840     7036.89
    206880     7038.24
    206920     7039.55
    206960     7040.99
    207000     7042.24
    207040     7043.53
    207080        7045
    207120     7046.14
    207160     7047.81
    207200     7048.94
    207240      7050.8
    207280      7051.8
    207320     7053.18
    207360     7054.57
    207400     7055.71
    207440     7057.18
    207480     7058.61
    207520     7060.02
    207560     7061.36
    207600     7062.58
    207640     7064.14
    207680     7065.47
    207720     7066.78
    207760     7068.23
    207800     7069.49
    207840     7070.76
    207880     7072.23
    207920     7073.36
    207960     7075.04
    208000     7076.16
    208040     7078.03
    208080     7079.04
    208120     7080.41
    208160      7081.8
    208200     7082.93
    208240     7084.41
    208280     7085.84
    208320     7087.24
    208360     7088.59
    208400     7089.81
    208440     7091.36
    208480     7092.71
    208520     7094.02
    208560     7095.46
    208600     7096.71
    208640        7098
    208680     7099.46
    208720     7100.61
    208760     7102.28
    208800      7103.4
    208840     7105.26
    208880     7106.27
    208920     7107.65
    208960     7109.04
    209000     7110.18
    209040     7111.65
    209080     7113.08
    209120     7114.48
    209160     7115.83
    209200     7117.04
    209240     7118.59
    209280     7119.94
    209320     7121.24
    209360      7122.7
    209400     7123.94
    209440     7125.24
    209480     7126.69
    209520     7127.83
    209560      7129.5
    209600     7130.63
    209640     7132.51
    209680     7133.52
    209720      7134.9
    209760      7136.3
    209800     7137.42
    209840     7138.89
    209880     7140.32
    209920     7141.74
    209960     7143.07
    210000     7144.29
    210040     7145.84
    210080      7147.2
    210120      7148.5
    210160     7149.94
    210200     7151.19
    210240     7152.47
    210280     7153.93
    210320     7155.06
    210360     7156.74
    210400     7157.86
    210440     7159.75
    210480     7160.76
    210520     7162.14
    210560     7163.54
    210600     7164.66
    210640     7166.15
    210680     7167.56
    210720     7168.99
    210760     7170.31
    210800     7171.53
    210840     7173.07
    210880     7174.44
    210920     7175.75
    210960     7177.19
    211000     7178.44
    211040     7179.73
    211080     7181.19
    211120     7182.31
    211160        7184
    211200     7185.12
    211240     7187.01
    211280     7188.05
    211320     7189.41
    211360     7190.81
    211400     7191.92
    211440     7193.42
    211480     7194.84
    211520     7196.27
    211560     7197.59
    211600     7198.81
    211640     7200.34
    211680     7201.71
    211720     7203.01
    211760     7204.46
    211800     7205.72
    211840     7206.99
    211880     7208.46
    211920     7209.58
    211960     7211.27
    212000     7212.39
    212040     7214.27
    212080     7215.31
    212120     7216.68
    212160     7218.07
    212200     7219.18
    212240     7220.69
    212280      7222.1
    212320     7223.53
    212360     7224.85
    212400     7226.07
    212440     7227.62
    212480     7228.97
    212520     7230.27
    212560     7231.73
    212600     7232.99
    212640     7234.25
    212680     7235.73
    212720     7236.84
    212760     7238.53
    212800     7239.65
    212840     7241.52
    212880     7242.56
    212920     7243.92
    212960     7245.33
    213000     7246.43
    213040     7247.93
    213080     7249.34
    213120     7250.77
    213160     7252.09
    213200     7253.31
    213240     7254.85
    213280     7256.21
    213320     7257.52
    213360     7258.97
    213400     7260.23
    213440     7261.49
    213480     7262.96
    213520     7264.07
    213560     7265.77
    213600     7266.89
    213640     7268.79
    213680     7269.81
    213720     7271.18
    213760     7272.58
    213800     7273.67
    213840     7275.17
    213880     7276.59
    213920     7278.02
    213960     7279.33
    214000     7280.55
    214040      7282.1
    214080     7283.45
    214120     7284.76
    214160     7286.21
    214200     7287.48
    214240     7288.73
    214280     7290.22
    214320     7291.32
    214360     7293.04
    214400     7294.15
    214440     7296.04
    214480     7297.07
    214520     7298.44
    214560     7299.84
    214600     7300.93
    214640     7302.42
    214680     7303.83
    214720     7305.28
    214760     7306.57
    214800     7307.78
    214840     7309.35
    214880      7310.7
    214920     7311.99
    214960     7313.44
    215000     7314.73
    215040     7315.96
    215080     7317.44
    215120     7318.54
    215160     7320.26
    215200     7321.37
    215240     7323.26
    215280     7324.29
    215320     7325.66
    215360     7327.06
    215400     7328.14
    215440     7329.65
    215480     7331.07
    215520     7332.49
    215560      7333.8
    215600     7335.01
    215640     7336.56
    215680     7337.92
    215720     7339.21
    215760     7340.65
    215800     7341.94
    215840     7343.18
    215880     7344.64
    215920     7345.75
    215960     7347.48
    216000     7348.57
    216040     7350.47
    216080     7351.52
    216120     7352.88
    216160     7354.27
    216200     7355.35
    216240     7356.86
    216280     7358.29
    216320      7359.7
    216360     7361.01
    216400     7362.22
    216440     7363.79
    216480     7365.13
    216520     7366.43
    216560     7367.88
    216600     7369.16
    216640     7370.39
    216680     7371.87
    216720     7372.96
    216760     7374.69
    216800     7375.79
    216840     7377.68
    216880     7378.73
    216920     7380.08
    216960     7381.48
    217000     7382.55
    217040     7384.07
    217080      7385.5
    217120     7386.92
    217160     7388.21
    217200     7389.44
    217240        7391
    217280     7392.34
    217320     7393.64
    217360      7395.1
    217400     7396.38
    217440     7397.62
    217480     7399.09
    217520     7400.18
    217560     7401.92
    217600     7403.01
    217640     7404.89
    217680     7405.93
    217720     7407.28
    217760     7408.69
    217800     7409.75
    217840     7411.27
    217880     7412.69
    217920     7414.12
    217960     7415.43
    218000     7416.65
    218040      7418.2
    218080     7419.54
    218120     7420.85
    218160      7422.3
    218200     7423.58
    218240     7424.82
    218280     7426.29
    218320     7427.38
    218360     7429.13
    218400     7430.22
    218440      7432.1
    218480     7433.14
    218520     7434.49
    218560     7435.88
    218600     7436.96
    218640     7438.47
    218680     7439.89
    218720     7441.33
    218760     7442.63
    218800     7443.86
    218840     7445.42
    218880     7446.76
    218920     7448.07
    218960     7449.51
    219000      7450.8
    219040     7452.04
    219080     7453.51
    219120     7454.61
    219160     7456.36
    219200     7457.45
    219240     7459.33
    219280     7460.35
    219320      7461.7
    219360     7463.08
    219400     7464.17
    219440     7465.69
    219480     7467.12
    219520     7468.54
    219560     7469.85
    219600     7471.07
    219640     7472.63
    219680     7473.99
    219720      7475.3
    219760     7476.74
    219800     7478.03
    219840     7479.26
    219880     7480.73
    219920     7481.84
    219960     7483.59
    220000     7484.66
    220040     7486.55
    220080     7487.58
    220120     7488.92
    220160     7490.31
    220200     7491.39
    220240      7492.9
    220280     7494.33
    220320     7495.78
    220360     7497.08
    220400     7498.29
    220440     7499.85
    220480      7501.2
    220520     7502.52
    220560     7503.97
    220600     7505.26
    220640      7506.5
    220680     7507.97
    220720     7509.08
    220760     7510.83
    220800      7511.9
    220840      7513.8
    220880     7514.83
    220920     7516.17
    220960     7517.55
    221000     7518.64
    221040     7520.16
    221080     7521.57
    221120     7523.04
    221160     7524.32
    221200     7525.53
    221240     7527.09
    221280     7528.45
    221320     7529.77
    221360     7531.22
    221400      7532.5
    221440     7533.75
    221480     7535.22
    221520     7536.32
    221560     7538.06
    221600     7539.14
    221640     7541.04
    221680     7542.08
    221720     7543.42
    221760     7544.79
    221800     7545.87
    221840     7547.42
    221880     7548.82
    221920     7550.29
    221960     7551.57
    222000     7552.77
    222040     7554.33
    222080      7555.7
    222120     7557.02
    222160     7558.47
    222200     7559.78
    222240     7560.99
    222280     7562.47
    222320     7563.58
    222360     7565.32
    222400     7566.39
    222440     7568.29
    222480     7569.34
    222520     7570.66
    222560     7572.05
    222600      7573.1
    222640     7574.65
    222680     7576.05
    222720     7577.53
    222760     7578.82
    222800     7580.01
    222840     7581.58
    222880     7582.94
    222920     7584.25
    222960     7585.72
    223000     7587.01
    223040     7588.24
    223080     7589.71
    223120     7590.81
    223160     7592.55
    223200     7593.63
    223240     7595.54
    223280     7596.58
    223320     7597.91
    223360     7599.29
    223400     7600.36
    223440      7601.9
    223480     7603.31
    223520      7604.8
    223560     7606.06
    223600     7607.27
    223640     7608.83
    223680     7610.19
    223720      7611.5
    223760     7612.97
    223800     7614.28
    223840     7615.48
    223880     7616.97
    223920     7618.07
    223960      7619.8
    224000     7620.89
    224040     7622.79
    224080     7623.83
    224120     7625.16
    224160     7626.53
    224200      7627.6
    224240     7629.15
    224280     7630.55
    224320     7632.05
    224360     7633.31
    224400     7634.52
    224440     7636.08
    224480     7637.43
    224520     7638.74
    224560     7640.22
    224600     7641.52
    224640     7642.72
    224680     7644.21
    224720     7645.32
    224760     7647.05
    224800     7648.12
    224840     7650.03
    224880     7651.06
    224920     7652.39
    224960     7653.76
    225000     7654.84
    225040      7656.4
    225080     7657.79
    225120     7659.29
    225160     7660.56
    225200     7661.76
    225240     7663.33
    225280     7664.69
    225320     7665.99
    225360     7667.48
    225400     7668.77
    225440     7669.98
    225480     7671.46
    225520     7672.56
    225560     7674.29
    225600     7675.35
    225640     7677.27
    225680      7678.3
    225720     7679.63
    225760     7680.98
    225800     7682.06
    225840     7683.63
    225880     7685.03
    225920     7686.52
    225960     7687.79
    226000     7688.99
    226040     7690.56
    226080     7691.91
    226120     7693.21
    226160     7694.72
    226200     7695.99
    226240     7697.22
    226280     7698.69
    226320     7699.78
    226360     7701.53
    226400     7702.59
    226440      7704.5
    226480     7705.54
    226520     7706.87
    226560     7708.23
    226600     7709.31
    226640     7710.86
    226680     7712.27
    226720     7713.76
    226760     7715.04
    226800     7716.23
    226840      7717.8
    226880     7719.17
    226920     7720.47
    226960     7721.97
    227000     7723.25
    227040     7724.47
    227080     7725.94
    227120     7727.04
    227160     7728.78
    227200     7729.84
    227240     7731.77
    227280      7732.8
    227320     7734.13
    227360     7735.48
    227400     7736.55
    227440     7738.11
    227480     7739.53
    227520     7741.01
    227560     7742.28
    227600     7743.48
    227640     7745.05
    227680     7746.42
    227720     7747.71
    227760     7749.22
    227800      7750.5
    227840     7751.75
    227880     7753.21
    227920      7754.3
    227960     7756.04
    228000     7757.12
    228040     7759.05
    228080     7760.06
    228120     7761.39
    228160     7762.75
    228200     7763.82
    228240     7765.38
    228280      7766.8
    228320     7768.27
    228360     7769.53
    228400     7770.73
    228440     7772.29
    228480     7773.66
    228520     7774.96
    228560     7776.46
    228600     7777.74
    228640     7778.98
    228680     7780.44
    228720     7781.55
    228760     7783.28
    228800     7784.36
    228840     7786.32
    228880     7787.33
    228920     7788.65
    228960     7790.02
    229000      7791.1
    229040     7792.64
    229080     7794.04
    229120     7795.53
    229160     7796.78
    229200     7797.98
    229240     7799.54
    229280     7800.92
    229320     7802.19
    229360     7803.73
    229400        7805
    229440     7806.22
    229480      7807.7
    229520      7808.8
    229560     7810.52
    229600     7811.62
    229640      7813.6
    229680     7814.61
    229720     7815.93
    229760      7817.3
    229800     7818.36
    229840      7819.9
    229880     7821.32
    229920     7822.79
    229960     7824.04
    230000     7825.24
    230040     7826.81
    230080     7828.18
    230120     7829.46
    230160     7830.99
    230200     7832.25
    230240     7833.49
    230280     7834.97
    230320     7836.07
    230360      7837.8
    230400     7838.88
    230440     7840.86
    230480     7841.88
    230520     7843.19
    230560     7844.56
    230600     7845.63
    230640     7847.16
    230680     7848.58
    230720     7850.05
    230760     7851.29
    230800     7852.49
    230840     7854.07
    230880     7855.45
    230920     7856.73
    230960     7858.26
    231000     7859.52
    231040     7860.76
    231080     7862.23
    231120     7863.34
    231160     7865.06
    231200     7866.13
    231240     7868.12
    231280     7869.13
    231320     7870.46
    231360     7871.82
    231400     7872.88
    231440     7874.41
    231480     7875.84
    231520     7877.31
    231560     7878.55
    231600     7879.76
    231640     7881.36
    231680     7882.73
    231720     7884.01
    231760     7885.52
    231800     7886.79
    231840     7888.03
    231880      7889.5
    231920     7890.58
    231960     7892.31
    232000     7893.39
    232040     7895.38
    232080      7896.4
    232120      7897.7
    232160     7899.07
    232200     7900.16
    232240     7901.67
    232280     7903.09
    232320     7904.58
    232360     7905.81
    232400        7907
    232440     7908.61
    232480     7909.98
    232520     7911.26
    232560     7912.77
    232600     7914.04
    232640     7915.27
    232680     7916.75
    232720     7917.85
    232760     7919.57
    232800     7920.65
    232840     7922.65
    232880     7923.66
    232920     7924.95
    232960     7926.33
    233000     7927.42
    233040     7928.94
    233080     7930.37
    233120     7931.86
    233160     7933.09
    233200     7934.28
    233240     7935.88
    233280     7937.27
    233320     7938.56
    233360     7940.06
    233400     7941.32
    233440     7942.55
    233480     7944.04
    233520     7945.12
    233560     7946.85
    233600     7947.93
    233640     7949.92
    233680     7950.93
    233720     7952.22
    233760      7953.6
    233800     7954.69
    233840     7956.21
    233880     7957.65
    233920     7959.14
    233960     7960.37
    234000     7961.55
    234040     7963.15
    234080     7964.54
    234120     7965.82
    234160     7967.33
    234200     7968.58
    234240     7969.82
    234280      7971.3
    234320     7972.38
    234360      7974.1
    234400     7975.19
    234440     7977.18
    234480     7978.19
    234520     7979.48
    234560     7980.87
    234600     7981.96
    234640     7983.46
    234680      7984.9
    234720     7986.39
    234760     7987.62
    234800      7988.8
    234840      7990.4
    234880     7991.78
    234920     7993.05
    234960     7994.58
    235000     7995.82
    235040     7997.06
    235080     7998.54
    235120     7999.63
    235160     8001.35
    235200     8002.43
    235240     8004.44
    235280     8005.44
    235320     8006.73
    235360     8008.14
    235400     8009.21
    235440     8010.73
    235480     8012.14
    235520     8013.64
    235560     8014.88
    235600     8016.06
    235640     8017.66
    235680     8019.05
    235720     8020.33
    235760     8021.84
    235800     8023.08
    235840     8024.32
    235880      8025.8
    235920      8026.9
    235960     8028.61
    236000     8029.68
    236040     8031.69
    236080      8032.7
    236120        8034
    236160      8035.4
    236200     8036.48
    236240     8038.01
    236280     8039.42
    236320     8040.92
    236360     8042.16
    236400     8043.34
    236440     8044.95
    236480     8046.34
    236520     8047.61
    236560     8049.12
    236600     8050.37
    236640     8051.61
    236680     8053.09
    236720     8054.18
    236760     8055.89
    236800     8056.96
    236840     8058.99
    236880     8059.98
    236920     8061.29
    236960     8062.69
    237000     8063.79
    237040     8065.29
    237080     8066.72
    237120     8068.23
    237160     8069.47
    237200     8070.64
    237240     8072.25
    237280     8073.64
    237320      8074.9
    237360     8076.43
    237400     8077.69
    237440     8078.91
    237480      8080.4
    237520     8081.48
    237560      8083.2
    237600     8084.27
    237640     8086.29
    237680      8087.3
    237720     8088.59
    237760        8090
    237800     8091.09
    237840     8092.61
    237880     8094.04
    237920     8095.55
    237960      8096.8
    238000     8097.96
    238040     8099.59
    238080     8100.96
    238120     8102.21
    238160     8103.75
    238200     8105.01
    238240     8106.23
    238280     8107.71
    238320     8108.81
    238360     8110.51
    238400     8111.59
    238440     8113.61
    238480      8114.6
    238520     8115.89
    238560     8117.32
    238600     8118.41
    238640     8119.92
    238680     8121.34
    238720     8122.84
    238760     8124.09
    238800     8125.25
    238840     8126.87
    238880     8128.26
    238920     8129.51
    238960     8131.05
    239000     8132.31
    239040     8133.52
    239080     8135.01
    239120      8136.1
    239160     8137.81
    239200     8138.89
    239240     8140.91
    239280     8141.91
    239320      8143.2
    239360     8144.64
    239400     8145.71
    239440     8147.22
    239480     8148.63
    239520     8150.16
    239560     8151.39
    239600     8152.55
    239640     8154.18
    239680     8155.56
    239720     8156.81
    239760     8158.35
    239800     8159.58
    239840     8160.82
    239880     8162.31
    239920      8163.4
    239960     8165.11
    240000     8166.19
    240040      8168.2
    240080      8169.2
    240120     8170.49
    240160     8171.93
    240200        8173
    240240     8174.51
    240280     8175.93
    240320     8177.42
    240360     8178.67
    240400     8179.85
    240440     8181.47
    240480     8182.86
    240520      8184.1
    240560     8185.63
    240600     8186.88
    240640     8188.12
    240680     8189.59
    240720     8190.68
    240760     8192.41
    240800     8193.49
    240840      8195.5
    240880     8196.49
    240920     8197.79
    240960     8199.22
    241000     8200.29
    241040      8201.8
    241080     8203.22
    241120     8204.73
    241160     8205.98
    241200     8207.15
    241240     8208.78
    241280     8210.15
    241320     8211.41
    241360     8212.94
    241400     8214.18
    241440     8215.42
    241480     8216.89
    241520     8217.97
    241560     8219.71
    241600     8220.77
    241640      8222.8
    241680     8223.78
    241720      8225.1
    241760     8226.52
    241800     8227.58
    241840     8229.08
    241880     8230.53
    241920     8232.03
    241960     8233.27
    242000     8234.44
    242040     8236.08
    242080     8237.45
    242120     8238.71
    242160     8240.23
    242200     8241.47
    242240     8242.71
    242280     8244.19
    242320     8245.25
    242360     8246.99
    242400     8248.07
    242440     8250.09
    242480     8251.08
    242520      8252.4
    242560     8253.81
    242600     8254.89
    242640      8256.4
    242680     8257.83
    242720     8259.34
    242760     8260.59
    242800     8261.77
    242840     8263.39
    242880     8264.75
    242920        8266
    242960     8267.56
    243000     8268.78
    243040     8270.02
    243080      8271.5
    243120     8272.56
    243160     8274.31
    243200     8275.38
    243240      8277.4
    243280     8278.38
    243320      8279.7
    243360     8281.12
    243400     8282.19
    243440     8283.68
    243480     8285.13
    243520     8286.62
    243560     8287.89
    243600     8289.06
    243640     8290.69
    243680     8292.05
    243720     8293.31
    243760     8294.85
    243800     8296.07
    243840     8297.32
    243880      8298.8
    243920     8299.87
    243960     8301.61
    244000     8302.68
    244040      8304.7
    244080     8305.68
    244120        8307
    244160     8308.42
    244200     8309.49
    244240     8310.99
    244280     8312.42
    244320     8313.92
    244360     8315.19
    244400     8316.38
    244440     8317.99
    244480     8319.35
    244520     8320.63
    244560     8322.15
    244600     8323.39
    244640     8324.61
    244680     8326.09
    244720     8327.17
    244760     8328.91
    244800     8329.97
    244840     8331.98
    244880     8332.96
    244920     8334.28
    244960     8335.69
    245000     8336.78
    245040     8338.26
    245080      8339.7
    245120      8341.2
    245160     8342.47
    245200     8343.63
    245240     8345.27
    245280     8346.62
    245320      8347.9
    245360     8349.42
    245400     8350.67
    245440     8351.89
    245480     8353.38
    245520     8354.44
    245560     8356.19
    245600     8357.25
    245640     8359.25
    245680     8360.23
    245720     8361.55
    245760     8362.95
    245800     8364.05
    245840     8365.54
    245880     8366.98
    245920     8368.48
    245960     8369.75
    246000     8370.92
    246040     8372.55
    246080     8373.91
    246120     8375.19
    246160      8376.7
    246200     8377.95
    246240     8379.15
    246280     8380.66
    246320     8381.73
    246360     8383.47
    246400     8384.53
    246440     8386.52
    246480     8387.51
    246520     8388.83
    246560     8390.26
    246600     8391.35
    246640     8392.84
    246680     8394.26
    246720     8395.78
    246760     8397.04
    246800     8398.19
    246840     8399.84
    246880      8401.2
    246920     8402.49
    246960     8403.98
    247000     8405.23
    247040     8406.45
    247080     8407.95
    247120        8409
    247160     8410.75
    247200     8411.81
    247240     8413.79
    247280     8414.78
    247320     8416.11
    247360     8417.54
    247400     8418.62
    247440     8420.11
    247480     8421.54
    247520     8423.04
    247560     8424.33
    247600     8425.47
    247640     8427.11
    247680     8428.47
    247720     8429.76
    247760     8431.25
    247800     8432.51
    247840     8433.73
    247880     8435.21
    247920     8436.28
    247960     8438.02
    248000     8439.09
    248040     8441.07
    248080     8442.06
    248120     8443.38
    248160     8444.81
    248200     8445.88
    248240     8447.39
    248280     8448.83
    248320     8450.32
    248360     8451.61
    248400     8452.74
    248440     8454.39
    248480     8455.75
    248520     8457.05
    248560     8458.54
    248600     8459.79
    248640        8461
    248680     8462.49
    248720     8463.56
    248760     8465.31
    248800     8466.37
    248840     8468.37
    248880     8469.35
    248920     8470.66
    248960      8472.1
    249000     8473.17
    249040     8474.68
    249080     8476.11
    249120     8477.62
    249160      8478.9
    249200     8480.03
    249240     8481.68
    249280     8483.05
    249320     8484.34
    249360     8485.82
    249400     8487.07
    249440     8488.29
    249480     8489.78
    249520     8490.85
    249560     8492.61
    249600     8493.67
    249640     8495.67
    249680     8496.65
    249720     8497.96
    249760     8499.39
    249800     8500.48
    249840     8501.97
    249880     8503.41
    249920     8504.92
    249960     8506.19
    250000     8507.33
    250040     8508.97
    250080     8510.34
    250120     8511.63
    250160      8513.1
    250200     8514.36
    250240     8515.56
    250280     8517.05
    250320     8518.13
    250360     8519.88
    250400     8520.95
    250440     8522.95
    250480     8523.92
    250520     8525.23
    250560     8526.66
    250600     8527.74
    250640     8529.24
    250680     8530.67
    250720     8532.19
    250760     8533.46
    250800     8534.57
    250840     8536.22
    250880     8537.58
    250920     8538.89
    250960     8540.35
    251000     8541.61
    251040     8542.83
    251080     8544.31
    251120     8545.39
    251160     8547.12
    251200     8548.18
    251240     8550.19
    251280     8551.17
    251320     8552.47
    251360     8553.89
    251400     8554.96
    251440     8556.46
    251480     8557.91
    251520     8559.42
    251560     8560.68
    251600      8561.8
    251640     8563.46
    251680     8564.84
    251720     8566.13
    251760     8567.59
    251800     8568.86
    251840     8570.07
    251880     8571.56
    251920     8572.64
    251960     8574.39
    252000     8575.42
    252040     8577.44
    252080     8578.42
    252120     8579.73
    252160     8581.14
    252200     8582.21
    252240      8583.7
    252280     8585.17
    252320     8586.67
    252360     8587.94
    252400     8589.05
    252440     8590.72
    252480      8592.1
    252520     8593.39
    252560     8594.86
    252600     8596.11
    252640     8597.33
    252680      8598.8
    252720      8599.9
    252760     8601.63
    252800     8602.67
    252840     8604.68
    252880     8605.66
    252920     8606.96
    252960     8608.39
    253000     8609.45
    253040     8610.94
    253080     8612.41
    253120     8613.91
    253160     8615.19
    253200     8616.31
    253240     8617.96
    253280     8619.34
    253320     8620.63
    253360      8622.1
    253400     8623.36
    253440     8624.59
    253480     8626.06
    253520     8627.14
    253560     8628.88
    253600     8629.93
    253640     8631.94
    253680     8632.93
    253720     8634.23
    253760     8635.66
    253800     8636.71
    253840     8638.21
    253880     8639.67
    253920     8641.17
    253960     8642.45
    254000     8643.58
    254040     8645.24
    254080     8646.63
    254120     8647.92
    254160     8649.38
    254200     8650.63
    254240     8651.87
    254280     8653.35
    254320     8654.43
    254360     8656.15
    254400     8657.21
    254440     8659.21
    254480     8660.21
    254520     8661.51
    254560     8662.92
    254600     8663.99
    254640     8665.49
    254680     8666.96
    254720     8668.46
    254760     8669.73
    254800     8670.84
    254840     8672.51
    254880     8673.89
    254920     8675.17
    254960     8676.65
    255000     8677.89
    255040     8679.13
    255080     8680.61
    255120     8681.68
    255160     8683.42
    255200     8684.47
    255240     8686.46
    255280     8687.47
    255320     8688.77
    255360     8690.19
    255400     8691.25
    255440     8692.75
    255480     8694.21
    255520     8695.71
    255560     8696.97
    255600     8698.09
    255640     8699.74
    255680     8701.13
    255720     8702.41
    255760     8703.87
    255800      8705.1
    255840     8706.36
    255880     8707.84
    255920     8708.91
    255960     8710.65
    256000      8711.7
    256040     8713.71
    256080     8714.71
    256120     8716.02
    256160     8717.43
    256200     8718.49
    256240     8719.98
    256280     8721.48
    256320     8722.96
    256360     8724.22
    256400     8725.36
    256440     8727.01
    256480     8728.39
    256520     8729.69
    256560     8731.16
    256600     8732.39
    256640     8733.63
    256680     8735.12
    256720      8736.2
    256760     8737.93
    256800     8738.98
    256840     8740.98
    256880     8741.97
    256920     8743.28
    256960     8744.72
    257000     8745.76
    257040     8747.25
    257080     8748.74
    257120     8750.23
    257160     8751.47
    257200     8752.63
    257240     8754.28
    257280     8755.65
    257320     8756.95
    257360     8758.43
    257400     8759.65
    257440      8760.9
    257480     8762.38
    257520     8763.44
    257560     8765.19
    257600     8766.25
    257640     8768.26
    257680     8769.24
    257720     8770.54
    257760     8771.99
    257800     8773.02
    257840     8774.52
    257880     8776.01
    257920      8777.5
    257960     8778.75
    258000     8779.88
    258040     8781.54
    258080     8782.92
    258120     8784.22
    258160     8785.69
    258200     8786.92
    258240     8788.17
    258280     8789.66
    258320     8790.71
    258360     8792.45
    258400     8793.53
    258440     8795.52
    258480     8796.51
    258520     8797.81
    258560     8799.25
    258600     8800.29
    258640     8801.77
    258680     8803.26
    258720     8804.76
    258760     8806.01
    258800     8807.15
    258840      8808.8
    258880     8810.19
    258920      8811.5
    258960     8812.96
    259000     8814.18
    259040     8815.43
    259080     8816.93
    259120        8818
    259160     8819.73
    259200      8820.8
    259240     8822.82
    259280     8823.81
    259320      8825.1
    259360     8826.54
    259400     8827.57
    259440     8829.07
    259480     8830.56
    259520     8832.05
    259560     8833.31
    259600     8834.44
    259640     8836.11
    259680     8837.48
    259720      8838.8
    259760     8840.26
    259800      8841.5
    259840     8842.72
    259880     8844.23
    259920     8845.29
    259960     8847.02
    260000     8848.08
    260040     8850.12
    260080     8851.11
    260120      8852.4
    260160     8853.84
    260200     8854.86
    260240     8856.38
    260280     8857.85
    260320     8859.36
    260360     8860.61
    260400     8861.73
    260440      8863.4
    260480      8864.8
    260520     8866.09
    260560     8867.55
    260600     8868.79
    260640     8870.03
    260680     8871.54
    260720     8872.59
    260760     8874.33
    260800     8875.38
    260840     8877.43
    260880     8878.41
    260920     8879.72
    260960     8881.15
    261000     8882.17
    261040     8883.69
    261080     8885.17
    261120     8886.68
    261160     8887.92
    261200     8889.04
    261240      8890.7
    261280     8892.11
    261320     8893.39
    261360     8894.86
    261400      8896.1
    261440     8897.33
    261480     8898.86
    261520     8899.91
    261560     8901.64
    261600     8902.67
    261640     8904.73
    261680     8905.71
    261720     8907.03
    261760     8908.47
    261800      8909.5
    261840     8911.01
    261880     8912.49
    261920        8914
    261960     8915.24
    262000     8916.34
    262040     8918.02
    262080     8919.43
    262120      8920.7
    262160     8922.18
    262200     8923.41
    262240     8924.64
    262280     8926.18
    262320     8927.22
    262360     8928.95
    262400     8929.98
    262440     8932.06
    262480     8933.03
    262520     8934.34
    262560     8935.78
    262600     8936.81
    262640     8938.34
    262680     8939.81
    262720      8941.3
    262760     8942.55
    262800     8943.67
    262840     8945.34
    262880     8946.75
    262920     8948.02
    262960     8949.52
    263000     8950.75
    263040     8951.98
    263080     8953.53
    263120     8954.55
    263160     8956.29
    263200     8957.31
    263240      8959.4
    263280     8960.37
    263320     8961.68
    263360     8963.11
    263400     8964.14
    263440     8965.69
    263480     8967.16
    263520     8968.65
    263560     8969.88
    263600        8971
    263640     8972.69
    263680     8974.08
    263720     8975.35
    263760     8976.86
    263800     8978.09
    263840     8979.31
    263880     8980.86
    263920     8981.89
    263960     8983.62
    264000     8984.65
    264040     8986.71
    264080     8987.71
    264120     8989.02
    264160     8990.44
    264200     8991.48
    264240     8993.02
    264280     8994.47
    264320     8995.98
    264360     8997.21
    264400     8998.33
    264440     9000.01
    264480     9001.41
    264520     9002.68
    264560      9004.2
    264600     9005.42
    264640     9006.64
    264680     9008.18
    264720     9009.23
    264760     9010.93
    264800     9011.98
    264840     9014.07
    264880     9015.06
    264920     9016.35
    264960     9017.77
    265000      9018.8
    265040     9020.35
    265080     9021.79
    265120     9023.31
    265160     9024.53
    265200     9025.64
    265240     9027.32
    265280     9028.73
    265320        9030
    265360     9031.52
    265400     9032.75
    265440     9033.97
    265480     9035.51
    265520     9036.57
    265560     9038.28
    265600     9039.31
    265640      9041.4
    265680     9042.39
    265720      9043.7
    265760     9045.11
    265800     9046.14
    265840     9047.71
    265880     9049.15
    265920     9050.67
    265960     9051.87
    266000     9052.99
    266040     9054.67
    266080     9056.08
    266120     9057.34
    266160     9058.87
    266200     9060.09
    266240     9061.33
    266280     9062.85
    266320      9063.9
    266360     9065.63
    266400     9066.67
    266440     9068.76
    266480     9069.72
    266520     9071.03
    266560     9072.45
    266600     9073.49
    266640     9075.04
    266680     9076.49
    266720        9078
    266760     9079.21
    266800     9080.33
    266840     9082.01
    266880     9083.42
    266920     9084.68
    266960      9086.2
    267000     9087.44
    267040     9088.66
    267080     9090.18
    267120     9091.24
    267160     9092.98
    267200     9094.01
    267240     9096.12
    267280     9097.09
    267320     9098.38
    267360     9099.79
    267400     9100.84
    267440      9102.4
    267480     9103.84
    267520     9105.35
    267560     9106.55
    267600     9107.67
    267640     9109.34
    267680     9110.77
    267720     9112.02
    267760     9113.54
    267800     9114.79
    267840     9116.01
    267880     9117.53
    267920      9118.6
    267960     9120.34
    268000     9121.36
    268040     9123.48
    268080     9124.44
    268120     9125.74
    268160     9127.14
    268200     9128.17
    268240     9129.75
    268280      9131.2
    268320     9132.71
    268360     9133.92
    268400     9135.05
    268440      9136.7
    268480     9138.13
    268520     9139.39
    268560     9140.92
    268600     9142.15
    268640     9143.38
    268680      9144.9
    268720     9145.96
    268760      9147.7
    268800     9148.72
    268840     9150.84
    268880     9151.81
    268920     9153.08
    268960      9154.5
    269000     9155.53
    269040     9157.12
    269080     9158.55
    269120     9160.06
    269160     9161.26
    269200      9162.4
    269240     9164.06
    269280     9165.48
    269320     9166.73
    269360     9168.28
    269400     9169.51
    269440     9170.75
    269480     9172.26
    269520     9173.33
    269560     9175.07
    269600     9176.08
    269640     9178.21
    269680     9179.17
    269720     9180.45
    269760     9181.87
    269800     9182.89
    269840     9184.47
    269880      9185.9
    269920     9187.42
    269960     9188.62
    270000     9189.74
    270040     9191.41
    270080     9192.83
    270120     9194.08
    270160     9195.62
    270200     9196.86
    270240     9198.08
    270280      9199.6
    270320     9200.66
    270360     9202.41
    270400     9203.43
    270440     9205.52
    270480     9206.49
    270520     9207.76
    270560     9209.19
    270600     9210.22
    270640     9211.78
    270680     9213.23
    270720     9214.73
    270760     9215.94
    270800     9217.06
    270840     9218.74
    270880     9220.15
    270920     9221.42
    270960     9222.95
    271000     9224.18
    271040      9225.4
    271080     9226.92
    271120     9227.97
    271160     9229.73
    271200     9230.75
    271240     9232.86
    271280     9233.82
    271320     9235.08
    271360      9236.5
    271400     9237.54
    271440     9239.11
    271480     9240.54
    271520     9242.06
    271560     9243.28
    271600     9244.38
    271640     9246.06
    271680     9247.47
    271720     9248.73
    271760     9250.28
    271800     9251.51
    271840     9252.73
    271880     9254.25
    271920      9255.3
    271960     9257.05
    272000     9258.07
    272040     9260.17
    272080     9261.13
    272120      9262.4
    272160     9263.79
    272200     9264.86
    272240     9266.43
    272280     9267.85
    272320     9269.37
    272360     9270.58
    272400     9271.68
    272440     9273.35
    272480     9274.77
    272520     9276.03
    272560     9277.56
    272600     9278.79
    272640     9280.01
    272680     9281.53
    272720     9282.59
    272760     9284.33
    272800     9285.36
    272840     9287.46
    272880     9288.41
    272920     9289.68
    272960      9291.1
    273000     9292.14
    273040     9293.74
    273080     9295.15
    273120     9296.67
    273160     9297.87
    273200     9298.95
    273240     9300.65
    273280     9302.05
    273320     9303.31
    273360     9304.85
    273400     9306.08
    273440     9307.31
    273480     9308.82
    273520      9309.9
    273560     9311.62
    273600     9312.67
    273640     9314.75
    273680      9315.7
    273720        9317
    273760      9318.4
    273800     9319.44
    273840     9321.05
    273880     9322.46
    273920     9323.99
    273960     9325.19
    274000     9326.25
    274040     9327.95
    274080     9329.38
    274120     9330.63
    274160     9332.19
    274200      9333.4
    274240     9334.63
    274280     9336.15
    274320     9337.24
    274360     9338.97
    274400        9340
    274440     9342.09
    274480     9343.06
    274520     9344.34
    274560     9345.75
    274600     9346.78
    274640      9348.4
    274680      9349.8
    274720     9351.33
    274760     9352.53
    274800     9353.61
    274840      9355.3
    274880     9356.72
    274920     9357.99
    274960     9359.56
    275000     9360.74
    275040     9361.99
    275080     9363.49
    275120      9364.6
    275160     9366.32
    275200     9367.38
    275240     9369.44
    275280     9370.41
    275320     9371.67
    275360     9373.07
    275400     9374.12
    275440     9375.73
    275480     9377.13
    275520     9378.66
    275560     9379.86
    275600     9380.96
    275640     9382.63
    275680     9384.05
    275720     9385.31
    275760     9386.88
    275800     9388.09
    275840     9389.34
    275880     9390.84
    275920     9391.92
    275960     9393.65
    276000     9394.71
    276040     9396.76
    276080     9397.72
    276120        9399
    276160      9400.4
    276200     9401.44
    276240     9403.06
    276280     9404.45
    276320     9405.98
    276360     9407.18
    276400     9408.28
    276440     9409.95
    276480     9411.37
    276520     9412.64
    276560     9414.21
    276600     9415.41
    276640     9416.66
    276680     9418.14
    276720     9419.24
    276760     9420.96
    276800        9422
    276840     9424.07
    276880     9425.04
    276920     9426.32
    276960     9427.71
    277000     9428.76
    277040     9430.39
    277080     9431.75
    277120     9433.31
    277160     9434.48
    277200     9435.58
    277240     9437.24
    277280     9438.68
    277320     9439.93
    277360     9441.51
    277400     9442.71
    277440     9443.94
    277480     9445.43
    277520     9446.54
    277560     9448.27
    277600      9449.3
    277640     9451.35
    277680     9452.35
    277720     9453.61
    277760     9455.01
    277800     9456.07
    277840      9457.7
    277880     9459.04
    277920     9460.61
    277960     9461.77
    278000     9462.87
    278040     9464.55
    278080     9465.97
    278120     9467.23
    278160     9468.83
    278200     9470.02
    278240     9471.26
    278280     9472.75
    278320     9473.85
    278360     9475.57
    278400      9476.6
    278440     9478.66
    278480     9479.67
    278520     9480.92
    278560     9482.32
    278600     9483.39
    278640        9485
    278680     9486.34
    278720     9487.91
    278760     9489.07
    278800     9490.18
    278840     9491.84
    278880     9493.27
    278920     9494.51
    278960     9496.13
    279000     9497.32
    279040     9498.57
    279080     9500.04
    279120     9501.14
    279160     9502.88
    279200      9503.9
    279240     9505.97
    279280     9506.96
    279320     9508.21
    279360     9509.63
    279400     9510.68
    279440      9512.3
    279480     9513.64
    279520     9515.22
    279560     9516.36
    279600     9517.49
    279640     9519.14
    279680     9520.57
    279720     9521.81
    279760     9523.44
    279800     9524.62
    279840     9525.88
    279880     9527.35
    279920     9528.45
    279960     9530.18
    280000     9531.22
    280040     9533.26
    280080     9534.25
    280120     9535.52
    280160     9536.93
    280200     9537.99
    280240     9539.61
    280280     9540.95
    280320     9542.52
    280360     9543.66
    280400     9544.79
    280440     9546.45
    280480     9547.88
    280520     9549.12
    280560     9550.74
    280600     9551.91
    280640     9553.17
    280680     9554.64
    280720     9555.75
    280760     9557.48
    280800      9558.5
    280840     9560.54
    280880     9561.56
    280920      9562.8
    280960     9564.21
    281000     9565.27
    281040     9566.89
    281080     9568.23
    281120     9569.78
    281160     9570.93
    281200     9572.07
    281240      9573.7
    281280     9575.13
    281320     9576.39
    281360     9578.02
    281400     9579.17
    281440     9580.43
    281480      9581.9
    281520     9583.01
    281560     9584.73
    281600     9585.76
    281640     9587.82
    281680     9588.82
    281720     9590.06
    281760     9591.48
    281800     9592.53
    281840     9594.16
    281880     9595.49
    281920     9597.05
    281960     9598.18
    282000     9599.33
    282040     9600.96
    282080     9602.39
    282120     9603.63
    282160     9605.28
    282200     9606.43
    282240     9607.69
    282280     9609.16
    282320     9610.28
    282360     9612.02
    282400     9613.04
    282440     9615.08
    282480     9616.09
    282520     9617.33
    282560     9618.74
    282600      9619.8
    282640     9621.41
    282680     9622.76
    282720     9624.29
    282760     9625.46
    282800     9626.58
    282840     9628.24
    282880     9629.66
    282920      9630.9
    282960     9632.54
    283000     9633.68
    283040     9634.95
    283080     9636.42
    283120     9637.55
    283160     9639.28
    283200     9640.31
    283240     9642.31
    283280     9643.32
    283320     9644.58
    283360     9645.97
    283400     9647.04
    283440     9648.65
    283480     9650.02
    283520     9651.54
    283560     9652.69
    283600     9653.85
    283640     9655.48
    283680      9656.9
    283720     9658.13
    283760     9659.78
    283800     9660.91
    283840     9662.19
    283880     9663.64
    283920     9664.77
    283960     9666.51
    284000     9667.54
    284040     9669.54
    284080     9670.55
    284120     9671.81
    284160      9673.2
    284200     9674.26
    284240     9675.89
    284280     9677.25
    284320     9678.76
    284360     9679.92
    284400     9681.08
    284440      9682.7
    284480     9684.14
    284520     9685.37
    284560     9687.03
    284600     9688.16
    284640     9689.44
    284680     9690.89
    284720     9692.03
    284760     9693.74
    284800     9694.79
    284840     9696.78
    284880     9697.79
    284920     9699.05
    284960     9700.46
    285000      9701.5
    285040     9703.12
    285080     9704.52
    285120        9706
    285160     9707.16
    285200     9708.34
    285240     9709.94
    285280      9711.4
    285320     9712.62
    285360     9714.27
    285400     9715.41
    285440     9716.69
    285480     9718.13
    285520     9719.28
    285560        9721
    285600     9722.04
    285640     9724.04
    285680     9725.04
    285720      9726.3
    285760     9727.73
    285800     9728.76
    285840     9730.39
    285880     9731.78
    285920     9733.26
    285960     9734.44
    286000      9735.6
    286040     9737.21
    286080     9738.68
    286120     9739.91
    286160     9741.55
    286200      9742.7
    286240     9743.96
    286280      9745.4
    286320     9746.56
    286360     9748.29
    286400     9749.32
    286440      9751.3
    286480     9752.33
    286520     9753.57
    286560     9755.01
    286600     9756.03
    286640     9757.66
    286680     9759.04
    286720     9760.53
    286760     9761.69
    286800     9762.88
    286840      9764.5
    286880     9765.93
    286920     9767.17
    286960     9768.81
    287000     9769.96
    287040     9771.22
    287080     9772.67
    287120     9773.83
    287160     9775.54
    287200     9776.59
    287240     9778.56
    287280     9779.56
    287320     9780.82
    287360     9782.25
    287400     9783.28
    287440     9784.91
    287480      9786.3
    287520     9787.79
    287560     9788.95
    287600      9790.1
    287640     9791.74
    287680     9793.18
    287720      9794.4
    287760     9796.05
    287800      9797.2
    287840     9798.44
    287880     9799.92
    287920     9801.07
    287960     9802.77
    288000     9803.82
    288040     9805.81
    288080     9806.81
    288120     9808.07
    288160     9809.49
    288200      9810.5
    288240     9812.15
    288280     9813.52
    288320     9815.02
    288360     9816.18
    288400     9817.33
    288440     9818.97
    288480      9820.4
    288520     9821.64
    288560     9823.26
    288600     9824.42
    288640     9825.67
    288680     9827.14
    288720      9828.3
    288760        9830
    288800     9831.04
    288840     9833.04
    288880     9834.06
    288920      9835.3
    288960     9836.73
    289000     9837.75
    289040      9839.4
    289080     9840.76
    289120     9842.25
    289160     9843.43
    289200     9844.56
    289240      9846.2
    289280     9847.65
    289320      9848.9
    289360     9850.52
    289400     9851.68
    289440     9852.92
    289480      9854.4
    289520     9855.57
    289560     9857.26
    289600      9858.3
    289640     9860.31
    289680     9861.34
    289720     9862.58
    289760     9864.01
    289800     9865.02
    289840     9866.69
    289880     9868.04
    289920     9869.54
    289960     9870.72
    290000     9871.84
    290040     9873.49
    290080     9874.95
    290120     9876.18
    290160      9877.8
    290200     9878.95
    290240     9880.19
    290280     9881.66
    290320     9882.83
    290360     9884.53
    290400     9885.56
    290440     9887.57
    290480     9888.61
    290520     9889.85
    290560     9891.28
    290600     9892.28
    290640     9893.95
    290680      9895.3
    290720     9896.82
    290760     9897.99
    290800      9899.1
    290840     9900.75
    290880     9902.21
    290920     9903.46
    290960     9905.08
    291000     9906.23
    291040     9907.47
    291080     9908.91
    291120     9910.09
    291160     9911.78
    291200     9912.82
    291240     9914.85
    291280     9915.87
    291320     9917.11
    291360     9918.56
    291400     9919.55
    291440     9921.23
    291480     9922.59
    291520     9924.09
    291560     9925.28
    291600     9926.39
    291640     9928.03
    291680     9929.52
    291720     9930.74
    291760     9932.39
    291800     9933.52
    291840     9934.78
    291880     9936.21
    291920     9937.38
    291960     9939.09
    292000     9940.12
    292040     9942.12
    292080     9943.16
    292120     9944.41
    292160     9945.85
    292200     9946.86
    292240      9948.5
    292280     9949.87
    292320     9951.38
    292360     9952.58
    292400      9953.7
    292440     9955.33
    292480     9956.81
    292520     9958.03
    292560     9959.69
    292600     9960.82
    292640     9962.07
    292680     9963.52
    292720     9964.68
    292760      9966.4
    292800     9967.43
    292840     9969.46
    292880     9970.48
    292920     9971.72
    292960     9973.17
    293000     9974.18
    293040     9975.81
    293080     9977.19
    293120      9978.7
    293160      9979.9
    293200     9981.02
    293240     9982.65
    293280     9984.14
    293320     9985.36
    293360     9987.06
    293400     9988.13
    293440     9989.39
    293480     9990.83
    293520     9992.01
    293560     9993.72
    293600     9994.75
    293640     9996.81
    293680     9997.83
    293720     9999.06
    293760     10000.5
    293800     10001.5
    293840     10003.2
    293880     10004.5
    293920       10006
    293960     10007.2
    294000     10008.4
    294040       10010
    294080     10011.5
    294120     10012.7
    294160     10014.4
    294200     10015.5
    294240     10016.7
    294280     10018.2
    294320     10019.4
    294360     10021.1
    294400     10022.1
    294440     10024.1
    294480     10025.2
    294520     10026.4
    294560     10027.8
    294600     10028.9
    294640     10030.5
    294680     10031.9
    294720     10033.4
    294760     10034.6
    294800     10035.7
    294840     10037.4
    294880     10038.8
    294920     10040.1
    294960     10041.8
    295000     10042.8
    295040     10044.1
    295080     10045.5
    295120     10046.7
    295160     10048.4
    295200     10049.4
    295240     10051.5
    295280     10052.5
    295320     10053.7
    295360     10055.2
    295400     10056.2
    295440     10057.8
    295480     10059.2
    295520     10060.7
    295560     10061.9
    295600       10063
    295640     10064.7
    295680     10066.2
    295720     10067.4
    295760     10069.1
    295800     10070.2
    295840     10071.4
    295880     10072.9
    295920     10074.1
    295960     10075.8
    296000     10076.8
    296040     10078.8
    296080     10079.8
    296120     10081.1
    296160     10082.5
    296200     10083.5
    296240     10085.2
    296280     10086.6
    296320       10088
    296360     10089.2
    296400     10090.4
    296440       10092
    296480     10093.5
    296520     10094.7
    296560     10096.4
    296600     10097.5
    296640     10098.8
    296680     10100.2
    296720     10101.4
    296760     10103.1
    296800     10104.1
    296840     10106.1
    296880     10107.2
    296920     10108.4
    296960     10109.9
    297000     10110.8
    297040     10112.5
    297080     10113.9
    297120     10115.4
    297160     10116.5
    297200     10117.7
    297240     10119.3
    297280     10120.8
    297320     10122.1
    297360     10123.7
    297400     10124.8
    297440     10126.1
    297480     10127.6
    297520     10128.7
    297560     10130.4
    297600     10131.4
    297640     10133.5
    297680     10134.5
    297720     10135.7
    297760     10137.2
    297800     10138.2
    297840     10139.8
    297880     10141.2
    297920     10142.7
    297960     10143.9
    298000       10145
    298040     10146.7
    298080     10148.2
    298120     10149.4
    298160     10151.1
    298200     10152.2
    298240     10153.4
    298280     10154.9
    298320       10156
    298360     10157.8
    298400     10158.8
    298440     10160.8
    298480     10161.8
    298520     10163.1
    298560     10164.6
    298600     10165.6
    298640     10167.2
    298680     10168.6
    298720     10170.1
    298760     10171.3
    298800     10172.4
    298840       10174
    298880     10175.5
    298920     10176.8
    298960     10178.5
    299000     10179.5
    299040     10180.8
    299080     10182.3
    299120     10183.4
    299160     10185.1
    299200     10186.2
    299240     10188.2
    299280     10189.2
    299320     10190.4
    299360     10191.9
    299400     10192.9
    299440     10194.5
    299480     10195.9
    299520     10197.4
    299560     10198.6
    299600     10199.7
    299640     10201.4
    299680     10202.9
    299720     10204.1
    299760     10205.8
    299800     10206.9
    299840     10208.1
    299880     10209.6
    299920     10210.8
    299960     10212.5
    300000     10213.5
    300040     10215.5
    300080     10216.5
    300120     10217.7
    300160     10219.2
    300200     10220.2
    300240     10221.8
    300280     10223.2
    300320     10224.7
    300360     10225.9
    300400     10227.1
    300440     10228.7
    300480     10230.2
    300520     10231.4
    300560     10233.1
    300600     10234.2
    300640     10235.4
    300680     10236.9
    300720     10238.1
    300760     10239.8
    300800     10240.8
    300840     10242.8
    300880     10243.8
    300920       10245
    300960     10246.5
    301000     10247.5
    301040     10249.1
    301080     10250.6
    301120     10252.1
    301160     10253.3
    301200     10254.4
    301240       10256
    301280     10257.5
    301320     10258.7
    301360     10260.5
    301400     10261.5
    301440     10262.8
    301480     10264.3
    301520     10265.4
    301560     10267.1
    301600     10268.1
    301640     10270.1
    301680     10271.1
    301720     10272.4
    301760     10273.9
    301800     10274.9
    301840     10276.5
    301880     10277.9
    301920     10279.4
    301960     10280.6
    302000     10281.7
    302040     10283.4
    302080     10284.8
    302120     10286.1
    302160     10287.8
    302200     10288.8
    302240     10290.1
    302280     10291.6
    302320     10292.7
    302360     10294.5
    302400     10295.5
    302440     10297.4
    302480     10298.5
    302520     10299.7
    302560     10301.2
    302600     10302.2
    302640     10303.8
    302680     10305.2
    302720     10306.7
    302760     10307.9
    302800       10309
    302840     10310.7
    302880     10312.2
    302920     10313.4
    302960     10315.1
    303000     10316.2
    303040     10317.4
    303080     10318.9
    303120     10320.1
    303160     10321.8
    303200     10322.8
    303240     10324.8
    303280     10325.8
    303320       10327
    303360     10328.5
    303400     10329.5
    303440     10331.1
    303480     10332.6
    303520     10334.1
    303560     10335.3
    303600     10336.4
    303640       10338
    303680     10339.5
    303720     10340.7
    303760     10342.5
    303800     10343.5
    303840     10344.8
    303880     10346.3
    303920     10347.4
    303960     10349.1
    304000     10350.2
    304040     10352.1
    304080     10353.1
    304120     10354.4
    304160     10355.9
    304200     10356.8
    304240     10358.5
    304280     10359.9
    304320     10361.4
    304360     10362.6
    304400     10363.7
    304440     10365.4
    304480     10366.9
    304520     10368.1
    304560     10369.8
    304600     10370.8
    304640     10372.1
    304680     10373.6
    304720     10374.7
    304760     10376.5
    304800     10377.5
    304840     10379.5
    304880     10380.5
    304920     10381.7
    304960     10383.2
    305000     10384.2
    305040     10385.8
    305080     10387.3
    305120     10388.8
    305160     10389.9
    305200     10391.1
    305240     10392.7
    305280     10394.2
    305320     10395.4
    305360     10397.2
    305400     10398.2
    305440     10399.5
    305480       10401
    305520     10402.1
    305560     10403.9
    305600     10404.9
    305640     10406.9
    305680     10407.9
    305720     10409.1
    305760     10410.6
    305800     10411.6
    305840     10413.2
    305880     10414.7
    305920     10416.2
    305960     10417.3
    306000     10418.4
    306040     10420.1
    306080     10421.6
    306120     10422.8
    306160     10424.6
    306200     10425.6
    306240     10426.9
    306280     10428.4
    306320     10429.5
    306360     10431.3
    306400     10432.3
    306440     10434.3
    306480     10435.3
    306520     10436.5
    306560       10438
    306600       10439
    306640     10440.6
    306680     10442.1
    306720     10443.6
    306760     10444.7
    306800     10445.8
    306840     10447.5
    306880       10449
    306920     10450.2
    306960       10452
    307000       10453
    307040     10454.3
    307080     10455.8
    307120     10456.9
    307160     10458.7
    307200     10459.7
    307240     10461.7
    307280     10462.7
    307320     10463.9
    307360     10465.4
    307400     10466.4
    307440       10468
    307480     10469.5
    307520       10471
    307560     10472.1
    307600     10473.2
    307640     10474.9
    307680     10476.4
    307720     10477.7
    307760     10479.4
    307800     10480.4
    307840     10481.7
    307880     10483.2
    307920     10484.3
    307960     10486.1
    308000     10487.1
    308040     10489.1
    308080     10490.1
    308120     10491.3
    308160     10492.9
    308200     10493.8
    308240     10495.4
    308280     10496.9
    308320     10498.4
    308360     10499.5
    308400     10500.6
    308440     10502.3
    308480     10503.8
    308520       10505
    308560     10506.8
    308600     10507.8
    308640     10509.1
    308680     10510.6
    308720     10511.7
    308760     10513.5
    308800     10514.5
    308840     10516.5
    308880     10517.5
    308920     10518.7
    308960     10520.3
    309000     10521.2
    309040     10522.8
    309080     10524.3
    309120     10525.8
    309160     10526.9
    309200       10528
    309240     10529.7
    309280     10531.2
    309320     10532.5
    309360     10534.2
    309400     10535.2
    309440     10536.5
    309480       10538
    309520     10539.1
    309560     10540.9
    309600     10541.9
    309640     10543.9
    309680     10544.9
    309720     10546.1
    309760     10547.7
    309800     10548.6
    309840     10550.2
    309880     10551.7
    309920     10553.2
    309960     10554.4
    310000     10555.4
    310040     10557.2
    310080     10558.6
    310120     10559.9
    310160     10561.6
    310200     10562.6
    310240     10563.9
    310280     10565.4
    310320     10566.5
    310360     10568.3
    310400     10569.2
    310440     10571.3
    310480     10572.3
    310520     10573.5
    310560     10575.1
    310600       10576
    310640     10577.6
    310680     10579.1
    310720     10580.6
    310760     10581.7
    310800     10582.8
    310840     10584.5
    310880       10586
    310920     10587.2
    310960       10589
    311000       10590
    311040     10591.3
    311080     10592.8
    311120     10593.9
    311160     10595.6
    311200     10596.6
    311240     10598.6
    311280     10599.6
    311320     10600.9
    311360     10602.4
    311400     10603.3
    311440       10605
    311480     10606.4
    311520     10607.9
    311560     10609.1
    311600     10610.1
    311640     10611.8
    311680     10613.3
    311720     10614.5
    311760     10616.3
    311800     10617.3
    311840     10618.6
    311880     10620.1
    311920     10621.2
    311960     10622.9
    312000     10623.9
    312040     10625.9
    312080     10626.9
    312120     10628.2
    312160     10629.7
    312200     10630.6
    312240     10632.3
    312280     10633.7
    312320     10635.2
    312360     10636.4
    312400     10637.4
    312440     10639.1
    312480     10640.6
    312520     10641.8
    312560     10643.6
    312600     10644.6
    312640     10645.9
    312680     10647.4
    312720     10648.5
    312760     10650.3
    312800     10651.3
    312840     10653.3
    312880     10654.2
    312920     10655.5
    312960       10657
    313000     10657.9
    313040     10659.6
    313080       10661
    313120     10662.6
    313160     10663.7
    313200     10664.8
    313240     10666.5
    313280       10668
    313320     10669.1
    313360     10670.9
    313400     10671.9
    313440     10673.2
    313480     10674.7
    313520     10675.8
    313560     10677.6
    313600     10678.6
    313640     10680.6
    313680     10681.6
    313720     10682.8
    313760     10684.4
    313800     10685.3
    313840     10686.9
    313880     10688.3
    313920     10689.9
    313960       10691
    314000     10692.1
    314040     10693.8
    314080     10695.3
    314120     10696.5
    314160     10698.2
    314200     10699.2
    314240     10700.5
    314280       10702
    314320     10703.1
    314360     10704.9
    314400     10705.9
    314440     10707.9
    314480     10708.9
    314520     10710.1
    314560     10711.7
    314600     10712.5
    314640     10714.2
    314680     10715.6
    314720     10717.2
    314760     10718.3
    314800     10719.4
    314840     10721.1
    314880     10722.6
    314920     10723.7
    314960     10725.5
    315000     10726.5
    315040     10727.8
    315080     10729.4
    315120     10730.4
    315160     10732.2
    315200     10733.2
    315240     10735.2
    315280     10736.2
    315320     10737.4
    315360     10738.9
    315400     10739.8
    315440     10741.5
    315480     10742.9
    315520     10744.4
    315560     10745.6
    315600     10746.6
    315640     10748.4
    315680     10749.9
    315720       10751
    315760     10752.8
    315800     10753.8
    315840     10755.1
    315880     10756.7
    315920     10757.7
    315960     10759.5
    316000     10760.5
    316040     10762.4
    316080     10763.4
    316120     10764.7
    316160     10766.2
    316200     10767.1
    316240     10768.8
    316280     10770.2
    316320     10771.7
    316360     10772.9
    316400     10773.9
    316440     10775.6
    316480     10777.1
    316520     10778.3
    316560       10780
    316600     10781.1
    316640     10782.3
    316680     10783.9
    316720     10784.9
    316760     10786.7
    316800     10787.7
    316840     10789.7
    316880     10790.7
    316920     10791.9
    316960     10793.5
    317000     10794.4
    317040       10796
    317080     10797.5
    317120       10799
    317160     10800.1
    317200     10801.2
    317240     10802.9
    317280     10804.4
    317320     10805.6
    317360     10807.3
    317400     10808.3
    317440     10809.6
    317480     10811.2
    317520     10812.2
    317560       10814
    317600       10815
    317640       10817
    317680       10818
    317720     10819.2
    317760     10820.8
    317800     10821.6
    317840     10823.3
    317880     10824.7
    317920     10826.3
    317960     10827.4
    318000     10828.4
    318040     10830.2
    318080     10831.7
    318120     10832.9
    318160     10834.6
    318200     10835.6
    318240     10836.9
    318280     10838.4
    318320     10839.5
    318360     10841.2
    318400     10842.2
    318440     10844.2
    318480     10845.2
    318520     10846.4
    318560       10848
    318600     10848.9
    318640     10850.6
    318680       10852
    318720     10853.5
    318760     10854.6
    318800     10855.7
    318840     10857.4
    318880     10858.9
    318920     10860.1
    318960     10861.8
    319000     10862.8
    319040     10864.1
    319080     10865.7
    319120     10866.7
    319160     10868.5
    319200     10869.5
    319240     10871.5
    319280     10872.5
    319320     10873.7
    319360     10875.2
    319400     10876.1
    319440     10877.8
    319480     10879.2
    319520     10880.7
    319560     10881.9
    319600     10882.9
    319640     10884.6
    319680     10886.2
    319720     10887.3
    319760     10889.1
    319800     10890.1
    319840     10891.4
    319880     10892.9
    319920       10894
    319960     10895.7
    320000     10896.8
    320040     10898.7
    320080     10899.7
    320120     10900.9
    320160     10902.5
    320200     10903.3
    320240     10905.1
    320280     10906.5
    320320       10908
    320360     10909.1
    320400     10910.2
    320440     10911.9
    320480     10913.4
    320520     10914.6
    320560     10916.3
    320600     10917.3
    320640     10918.6
    320680     10920.2
    320720     10921.2
    320760       10923
    320800       10924
    320840       10926
    320880       10927
    320920     10928.2
    320960     10929.8
    321000     10930.6
    321040     10932.3
    321080     10933.8
    321120     10935.2
    321160     10936.4
    321200     10937.5
    321240     10939.2
    321280     10940.7
    321320     10941.9
    321360     10943.6
    321400     10944.6
    321440     10945.9
    321480     10947.4
    321520     10948.5
    321560     10950.3
    321600     10951.3
    321640     10953.3
    321680     10954.3
    321720     10955.5
    321760     10957.1
    321800     10957.9
    321840     10959.6
    321880     10961.1
    321920     10962.6
    321960     10963.7
    322000     10964.8
    322040     10966.5
    322080       10968
    322120     10969.2
    322160     10970.9
    322200     10971.9
    322240     10973.2
    322280     10974.8
    322320     10975.8
    322360     10977.6
    322400     10978.6
    322440     10980.7
    322480     10981.6
    322520     10982.9
    322560     10984.4
    322600     10985.2
    322640       10987
    322680     10988.4
    322720     10989.9
    322760     10991.1
    322800     10992.2
    322840     10993.8
    322880     10995.4
    322920     10996.6
    322960     10998.3
    323000     10999.3
    323040     11000.6
    323080     11002.1
    323120     11003.2
    323160       11005
    323200       11006
    323240       11008
    323280       11009
    323320     11010.2
    323360     11011.8
    323400     11012.6
    323440     11014.3
    323480     11015.8
    323520     11017.3
    323560     11018.4
    323600     11019.5
    323640     11021.2
    323680     11022.8
    323720     11023.9
    323760     11025.6
    323800     11026.7
    323840       11028
    323880     11029.5
    323920     11030.5
    323960     11032.3
    324000     11033.4
    324040     11035.4
    324080     11036.4
    324120     11037.6
    324160     11039.2
    324200       11040
    324240     11041.7
    324280     11043.2
    324320     11044.7
    324360     11045.8
    324400     11046.9
    324440     11048.6
    324480     11050.1
    324520     11051.3
    324560       11053
    324600       11054
    324640     11055.3
    324680     11056.9
    324720     11057.9
    324760     11059.7
    324800     11060.7
    324840     11062.8
    324880     11063.8
    324920       11065
    324960     11066.6
    325000     11067.3
    325040     11069.1
    325080     11070.5
    325120     11072.1
    325160     11073.2
    325200     11074.3
    325240       11076
    325280     11077.5
    325320     11078.7
    325360     11080.4
    325400     11081.4
    325440     11082.7
    325480     11084.3
    325520     11085.3
    325560     11087.1
    325600     11088.1
    325640     11090.2
    325680     11091.1
    325720     11092.4
    325760     11093.9
    325800     11094.7
    325840     11096.5
    325880     11097.9
    325920     11099.4
    325960     11100.6
    326000     11101.7
    326040     11103.4
    326080     11104.9
    326120     11106.1
    326160     11107.8
    326200     11108.8
    326240     11110.1
    326280     11111.7
    326320     11112.7
    326360     11114.5
    326400     11115.5
    326440     11117.5
    326480     11118.5
    326520     11119.8
    326560     11121.3
    326600     11122.1
    326640     11123.9
    326680     11125.3
    326720     11126.8
    326760       11128
    326800       11129
    326840     11130.8
    326880     11132.2
    326920     11133.5
    326960     11135.2
    327000     11136.2
    327040     11137.5
    327080       11139
    327120       11140
    327160     11141.8
    327200     11142.9
    327240     11144.9
    327280     11145.8
    327320     11147.1
    327360     11148.7
    327400     11149.4
    327440     11151.2
    327480     11152.7
    327520     11154.1
    327560     11155.3
    327600     11156.4
    327640     11158.1
    327680     11159.6
    327720     11160.8
    327760     11162.6
    327800     11163.5
    327840     11164.8
    327880     11166.3
    327920     11167.4
    327960     11169.2
    328000     11170.2
    328040     11172.2
    328080     11173.2
    328120     11174.4
    328160       11176
    328200     11176.8
    328240     11178.6
    328280       11180
    328320     11181.5
    328360     11182.6
    328400     11183.7
    328440     11185.4
    328480     11186.9
    328520     11188.2
    328560     11189.9
    328600     11190.8
    328640     11192.2
    328680     11193.7
    328720     11194.7
    328760     11196.5
    328800     11197.5
    328840     11199.6
    328880     11200.5
    328920     11201.8
    328960     11203.4
    329000     11204.1
    329040     11205.9
    329080     11207.3
    329120     11208.8
    329160       11210
    329200       11211
    329240     11212.7
    329280     11214.3
    329320     11215.5
    329360     11217.2
    329400     11218.2
    329440     11219.5
    329480       11221
    329520     11222.1
    329560     11223.8
    329600     11224.8
    329640     11226.9
    329680     11227.8
    329720     11229.1
    329760     11230.7
    329800     11231.4
    329840     11233.2
    329880     11234.6
    329920     11236.1
    329960     11237.3
    330000     11238.4
    330040       11240
    330080     11241.6
    330120     11242.8
    330160     11244.6
    330200     11245.5
    330240     11246.8
    330280     11248.3
    330320     11249.4
    330360     11251.2
    330400     11252.2
    330440     11254.3
    330480     11255.2
    330520     11256.5
    330560       11258
    330600     11258.8
    330640     11260.5
    330680       11262
    330720     11263.4
    330760     11264.6
    330800     11265.7
    330840     11267.4
    330880     11268.9
    330920     11270.2
    330960     11271.9
    331000     11272.8
    331040     11274.2
    331080     11275.7
    331120     11276.7
    331160     11278.5
    331200     11279.5
    331240     11281.5
    331280     11282.5
    331320     11283.8
    331360     11285.3
    331400     11286.1
    331440     11287.8
    331480     11289.3
    331520     11290.8
    331560     11291.9
    331600       11293
    331640     11294.7
    331680     11296.2
    331720     11297.5
    331760     11299.2
    331800     11300.2
    331840     11301.5
    331880       11303
    331920       11304
    331960     11305.8
    332000     11306.8
    332040     11308.9
    332080     11309.8
    332120     11311.1
    332160     11312.7
    332200     11313.4
    332240     11315.2
    332280     11316.6
    332320     11318.1
    332360     11319.2
    332400     11320.3
    332440       11322
    332480     11323.5
    332520     11324.8
    332560     11326.5
    332600     11327.4
    332640     11328.8
    332680     11330.3
    332720     11331.3
    332760     11333.1
    332800     11334.1
    332840     11336.2
    332880     11337.1
    332920     11338.4
    332960       11340
    333000     11340.7
    333040     11342.4
    333080     11343.9
    333120     11345.4
    333160     11346.5
    333200     11347.6
    333240     11349.3
    333280     11350.8
    333320     11352.1
    333360     11353.8
    333400     11354.7
    333440     11356.1
    333480     11357.6
    333520     11358.6
    333560     11360.4
    333600     11361.4
    333640     11363.5
    333680     11364.4
    333720     11365.7
    333760     11367.3
    333800       11368
    333840     11369.8
    333880     11371.2
    333920     11372.6
    333960     11373.8
    334000     11374.9
    334040     11376.6
    334080     11378.1
    334120     11379.4
    334160     11381.1
    334200     11382.1
    334240     11383.4
    334280     11384.9
    334320     11385.9
    334360     11387.7
    334400     11388.7
    334440     11390.9
    334480     11391.8
    334520       11393
    334560     11394.6
    334600     11395.3
    334640     11397.1
    334680     11398.5
    334720       11400
    334760     11401.2
    334800     11402.2
    334840     11403.9
    334880     11405.5
    334920     11406.8
    334960     11408.5
    335000     11409.4
    335040     11410.7
    335080     11412.2
    335120     11413.2
    335160       11415
    335200       11416
    335240     11418.2
    335280     11419.1
    335320     11420.4
    335360       11422
    335400     11422.7
    335440     11424.4
    335480     11425.9
    335520     11427.4
    335560     11428.5
    335600     11429.6
    335640     11431.3
    335680     11432.8
    335720     11434.1
    335760     11435.8
    335800     11436.7
    335840     11438.1
    335880     11439.5
    335920     11440.6
    335960     11442.4
    336000     11443.4
    336040     11445.6
    336080     11446.5
    336120     11447.7
    336160     11449.3
    336200       11450
    336240     11451.8
    336280     11453.2
    336320     11454.7
    336360     11455.9
    336400     11456.9
    336440     11458.6
    336480     11460.2
    336520     11461.4
    336560     11463.2
    336600     11464.1
    336640     11465.5
    336680     11466.9
    336720     11467.9
    336760     11469.7
    336800     11470.7
    336840     11472.9
    336880     11473.8
    336920     11475.1
    336960     11476.7
    337000     11477.4
    337040     11479.2
    337080     11480.6
    337120     11482.1
    337160     11483.2
    337200     11484.3
    337240     11485.9
    337280     11487.5
    337320     11488.8
    337360     11490.5
    337400     11491.4
    337440     11492.8
    337480     11494.3
    337520     11495.3
    337560     11497.1
    337600     11498.1
    337640     11500.3
    337680     11501.1
    337720     11502.4
    337760       11504
    337800     11504.7
    337840     11506.5
    337880     11507.9
    337920     11509.4
    337960     11510.5
    338000     11511.6
    338040     11513.3
    338080     11514.8
    338120     11516.1
    338160     11517.8
    338200     11518.7
    338240     11520.1
    338280     11521.6
    338320     11522.6
    338360     11524.4
    338400     11525.4
    338440     11527.6
    338480     11528.5
    338520     11529.7
    338560     11531.3
    338600       11532
    338640     11533.8
    338680     11535.2
    338720     11536.7
    338760     11537.9
    338800     11538.9
    338840     11540.6
    338880     11542.1
    338920     11543.4
    338960     11545.2
    339000     11546.1
    339040     11547.5
    339080     11548.9
    339120     11549.9
    339160     11551.7
    339200     11552.7
    339240     11554.9
    339280     11555.8
    339320       11557
    339360     11558.6
    339400     11559.3
    339440     11561.1
    339480     11562.5
    339520       11564
    339560     11565.2
    339600     11566.2
    339640     11567.9
    339680     11569.5
    339720     11570.8
    339760     11572.5
    339800     11573.4
    339840     11574.8
    339880     11576.3
    339920     11577.3
    339960     11579.1
    340000       11580
    340040     11582.2
    340080     11583.1
    340120     11584.3
    340160       11586
    340200     11586.6
    340240     11588.4
    340280     11589.8
    340320     11591.3
    340360     11592.5
    340400     11593.5
    340440     11595.2
    340480     11596.8
    340520     11598.1
    340560     11599.8
    340600     11600.7
    340640     11602.1
    340680     11603.6
    340720     11604.5
    340760     11606.4
    340800     11607.3
    340840     11609.6
    340880     11610.4
    340920     11611.6
    340960     11613.3
    341000       11614
    341040     11615.8
    341080     11617.2
    341120     11618.7
    341160     11619.8
    341200     11620.8
    341240     11622.6
    341280     11624.1
    341320     11625.3
    341360     11627.1
    341400       11628
    341440     11629.4
    341480     11630.9
    341520     11631.9
    341560     11633.6
    341600     11634.6
    341640     11636.8
    341680     11637.7
    341720     11638.9
    341760     11640.6
    341800     11641.2
    341840       11643
    341880     11644.5
    341920     11645.9
    341960     11647.1
    342000     11648.1
    342040     11649.8
    342080     11651.4
    342120     11652.6
    342160     11654.4
    342200     11655.3
    342240     11656.7
    342280     11658.1
    342320     11659.1
    342360     11660.9
    342400     11661.9
    342440     11664.1
    342480     11664.9
    342520     11666.2
    342560     11667.8
    342600     11668.5
    342640     11670.3
    342680     11671.7
    342720     11673.2
    342760     11674.3
    342800     11675.3
    342840       11677
    342880     11678.6
    342920     11679.8
    342960     11681.6
    343000     11682.5
    343040     11683.9
    343080     11685.3
    343120     11686.3
    343160     11688.1
    343200     11689.1
    343240     11691.3
    343280     11692.2
    343320     11693.4
    343360       11695
    343400     11695.7
    343440     11697.5
    343480     11698.9
    343520     11700.4
    343560     11701.5
    343600     11702.6
    343640     11704.2
    343680     11705.8
    343720     11707.1
    343760     11708.9
    343800     11709.8
    343840     11711.1
    343880     11712.6
    343920     11713.6
    343960     11715.4
    344000     11716.3
    344040     11718.5
    344080     11719.4
    344120     11720.6
    344160     11722.3
    344200     11722.9
    344240     11724.7
    344280     11726.2
    344320     11727.6
    344360     11728.8
    344400     11729.8
    344440     11731.5
    344480     11733.1
    344520     11734.3
    344560     11736.1
    344600       11737
    344640     11738.4
    344680     11739.8
    344720     11740.8
    344760     11742.6
    344800     11743.6
    344840     11745.8
    344880     11746.6
    344920     11747.8
    344960     11749.5
    345000     11750.2
    345040       11752
    345080     11753.4
    345120     11754.9
    345160       11756
    345200       11757
    345240     11758.7
    345280     11760.3
    345320     11761.6
    345360     11763.3
    345400     11764.2
    345440     11765.6
    345480     11767.1
    345520     11768.1
    345560     11769.8
    345600     11770.8
    345640       11773
    345680     11773.9
    345720     11775.1
    345760     11776.7
    345800     11777.4
    345840     11779.2
    345880     11780.7
    345920     11782.1
    345960     11783.2
    346000     11784.3
    346040     11785.9
    346080     11787.6
    346120     11788.8
    346160     11790.6
    346200     11791.5
    346240     11792.8
    346280     11794.3
    346320     11795.3
    346360     11797.1
    346400       11798
    346440     11800.2
    346480     11801.1
    346520     11802.3
    346560     11803.9
    346600     11804.7
    346640     11806.4
    346680     11807.9
    346720     11809.3
    346760     11810.4
    346800     11811.5
    346840     11813.2
    346880     11814.8
    346920       11816
    346960     11817.8
    347000     11818.7
    347040     11820.1
    347080     11821.5
    347120     11822.5
    347160     11824.3
    347200     11825.2
    347240     11827.5
    347280     11828.3
    347320     11829.5
    347360     11831.2
    347400     11831.9
    347440     11833.7
    347480     11835.1
    347520     11836.5
    347560     11837.7
    347600     11838.7
    347640     11840.4
    347680       11842
    347720     11843.3
    347760     11845.1
    347800     11845.9
    347840     11847.3
    347880     11848.8
    347920     11849.8
    347960     11851.5
    348000     11852.5
    348040     11854.7
    348080     11855.5
    348120     11856.7
    348160     11858.4
    348200     11859.1
    348240     11860.9
    348280     11862.3
    348320     11863.8
    348360     11864.9
    348400     11865.9
    348440     11867.6
    348480     11869.2
    348520     11870.5
    348560     11872.3
    348600     11873.1
    348640     11874.5
    348680       11876
    348720       11877
    348760     11878.8
    348800     11879.7
    348840     11881.9
    348880     11882.7
    348920     11883.9
    348960     11885.6
    349000     11886.3
    349040     11888.1
    349080     11889.5
    349120     11890.9
    349160     11892.1
    349200     11893.1
    349240     11894.8
    349280     11896.4
    349320     11897.7
    349360     11899.5
    349400     11900.3
    349440     11901.7
    349480     11903.2
    349520     11904.2
    349560     11905.9
    349600     11906.9
    349640     11909.1
    349680     11909.9
    349720     11911.1
    349760     11912.8
    349800     11913.5
    349840     11915.3
    349880     11916.7
    349920     11918.1
    349960     11919.2
    350000     11920.3
    350040       11922
    350080     11923.6
    350120     11924.9
    350160     11926.7
    350200     11927.5
    350240     11928.9
    350280     11930.4
    350320     11931.4
    350360     11933.1
    350400       11934
    350440     11936.3
    350480     11937.1
    350520     11938.3
    350560       11940
    350600     11940.7
    350640     11942.5
    350680     11943.9
    350720     11945.3
    350760     11946.4
    350800     11947.5
    350840     11949.2
    350880     11950.8
    350920     11952.1
    350960     11953.8
    351000     11954.7
    351040     11956.1
    351080     11957.5
    351120     11958.6
    351160     11960.3
    351200     11961.2
    351240     11963.5
    351280     11964.3
    351320     11965.5
    351360     11967.2
    351400     11967.9
    351440     11969.7
    351480     11971.1
    351520     11972.5
    351560     11973.6
    351600     11974.7
    351640     11976.4
    351680       11978
    351720     11979.3
    351760     11981.1
    351800     11981.9
    351840     11983.3
    351880     11984.7
    351920     11985.8
    351960     11987.5
    352000     11988.4
    352040     11990.7
    352080     11991.5
    352120     11992.7
    352160     11994.4
    352200       11995
    352240     11996.9
    352280     11998.3
    352320     11999.7
    352360     12000.8
    352400     12001.9
    352440     12003.6
    352480     12005.2
    352520     12006.5
    352560     12008.3
    352600     12009.1
    352640     12010.5
    352680     12011.9
    352720       12013
    352760     12014.7
    352800     12015.6
    352840     12017.8
    352880     12018.7
    352920     12019.9
    352960     12021.6
    353000     12022.2
    353040     12024.1
    353080     12025.5
    353120     12026.9
    353160       12028
    353200     12029.1
    353240     12030.7
    353280     12032.4
    353320     12033.7
    353360     12035.5
    353400     12036.3
    353440     12037.7
    353480     12039.1
    353520     12040.1
    353560     12041.9
    353600     12042.8
    353640       12045
    353680     12045.8
    353720     12047.1
    353760     12048.8
    353800     12049.4
    353840     12051.2
    353880     12052.6
    353920     12054.1
    353960     12055.1
    354000     12056.2
    354040     12057.9
    354080     12059.5
    354120     12060.9
    354160     12062.7
    354200     12063.5
    354240     12064.9
    354280     12066.3
    354320     12067.3
    354360     12069.1
    354400       12070
    354440     12072.2
    354480       12073
    354520     12074.2
    354560     12075.9
    354600     12076.6
    354640     12078.4
    354680     12079.8
    354720     12081.3
    354760     12082.3
    354800     12083.4
    354840     12085.1
    354880     12086.7
    354920       12088
    354960     12089.8
    355000     12090.6
    355040       12092
    355080     12093.5
    355120     12094.5
    355160     12096.3
    355200     12097.1
    355240     12099.3
    355280     12100.1
    355320     12101.4
    355360     12103.1
    355400     12103.8
    355440     12105.6
    355480       12107
    355520     12108.5
    355560     12109.5
    355600     12110.6
    355640     12112.3
    355680     12113.9
    355720     12115.2
    355760       12117
    355800     12117.8
    355840     12119.2
    355880     12120.6
    355920     12121.6
    355960     12123.4
    356000     12124.3
    356040     12126.5
    356080     12127.4
    356120     12128.6
    356160     12130.3
    356200       12131
    356240     12132.8
    356280     12134.2
    356320     12135.7
    356360     12136.7
    356400     12137.8
    356440     12139.5
    356480       12141
    356520     12142.4
    356560     12144.2
    356600       12145
    356640     12146.4
    356680     12147.8
    356720     12148.8
    356760     12150.6
    356800     12151.5
    356840     12153.7
    356880     12154.5
    356920     12155.8
    356960     12157.5
    357000     12158.2
    357040       12160
    357080     12161.4
    357120     12162.9
    357160     12163.9
    357200       12165
    357240     12166.7
    357280     12168.2
    357320     12169.6
    357360     12171.3
    357400     12172.2
    357440     12173.6
    357480       12175
    357520       12176
    357560     12177.8
    357600     12178.7
    357640     12180.9
    357680     12181.8
    357720       12183
    357760     12184.7
    357800     12185.4
    357840     12187.2
    357880     12188.6
    357920     12190.1
    357960     12191.1
    358000     12192.1
    358040     12193.9
    358080     12195.4
    358120     12196.8
    358160     12198.5
    358200     12199.3
    358240     12200.8
    358280     12202.2
    358320     12203.2
    358360       12205
    358400     12205.9
    358440     12208.1
    358480     12208.9
    358520     12210.2
    358560     12211.9
    358600     12212.5
    358640     12214.3
    358680     12215.7
    358720     12217.2
    358760     12218.2
    358800     12219.3
    358840       12221
    358880     12222.6
    358920     12223.9
    358960     12225.7
    359000     12226.5
    359040     12227.9
    359080     12229.3
    359120     12230.3
    359160     12232.1
    359200     12233.1
    359240     12235.2
    359280       12236
    359320     12237.3
    359360       12239
    359400     12239.6
    359440     12241.4
    359480     12242.9
    359520     12244.3
    359560     12245.3
    359600     12246.4
    359640     12248.1
    359680     12249.7
    359720       12251
    359760     12252.8
    359800     12253.6
    359840       12255
    359880     12256.5
    359920     12257.4
    359960     12259.2
    360000     12260.2
    360040     12262.3
    360080     12263.1
    360120     12264.3
    360160     12266.1
    360200     12266.7
    360240     12268.5
    360280       12270
    360320     12271.4
    360360     12272.4
    360400     12273.5
    360440     12275.2
    360480     12276.8
    360520     12278.1
    360560     12279.9
    360600     12280.7
    360640     12282.1
    360680     12283.5
    360720     12284.5
    360760     12286.3
    360800     12287.2
    360840     12289.4
    360880     12290.2
    360920     12291.4
    360960     12293.2
    361000     12293.8
    361040     12295.6
    361080       12297
    361120     12298.5
    361160     12299.5
    361200     12300.6
    361240     12302.3
    361280     12303.8
    361320     12305.2
    361360     12306.9
    361400     12307.7
    361440     12309.2
    361480     12310.6
    361520     12311.6
    361560     12313.4
    361600     12314.3
    361640     12316.5
    361680     12317.2
    361720     12318.5
    361760     12320.2
    361800     12320.8
    361840     12322.7
    361880     12324.1
    361920     12325.6
    361960     12326.5
    362000     12327.6
    362040     12329.3
    362080     12330.9
    362120     12332.2
    362160       12334
    362200     12334.8
    362240     12336.2
    362280     12337.7
    362320     12338.6
    362360     12340.4
    362400     12341.3
    362440     12343.5
    362480     12344.3
    362520     12345.5
    362560     12347.3
    362600     12347.9
    362640     12349.7
    362680     12351.2
    362720     12352.6
    362760     12353.6
    362800     12354.6
    362840     12356.4
    362880     12357.9
    362920     12359.3
    362960       12361
    363000     12361.8
    363040     12363.2
    363080     12364.7
    363120     12365.7
    363160     12367.5
    363200     12368.4
    363240     12370.6
    363280     12371.3
    363320     12372.6
    363360     12374.4
    363400       12375
    363440     12376.8
    363480     12378.2
    363520     12379.7
    363560     12380.6
    363600     12381.7
    363640     12383.5
    363680     12385.1
    363720     12386.4
    363760     12388.1
    363800     12388.9
    363840     12390.4
    363880     12391.8
    363920     12392.8
    363960     12394.5
    364000     12395.5
    364040     12397.7
    364080     12398.4
    364120     12399.7
    364160     12401.5
    364200     12402.1
    364240     12403.8
    364280     12405.3
    364320     12406.8
    364360     12407.7
    364400     12408.8
    364440     12410.6
    364480     12412.1
    364520     12413.4
    364560     12415.2
    364600       12416
    364640     12417.4
    364680     12418.9
    364720     12419.8
    364760     12421.6
    364800     12422.5
    364840     12424.7
    364880     12425.5
    364920     12426.7
    364960     12428.5
    365000     12429.1
    365040     12430.9
    365080     12432.4
    365120     12433.8
    365160     12434.8
    365200     12435.9
    365240     12437.6
    365280     12439.2
    365320     12440.5
    365360     12442.3
    365400     12443.1
    365440     12444.5
    365480     12445.9
    365520     12446.9
    365560     12448.7
    365600     12449.6
    365640     12451.8
    365680     12452.6
    365720     12453.8
    365760     12455.6
    365800     12456.2
    365840       12458
    365880     12459.5
    365920     12460.9
    365960     12461.9
    366000       12463
    366040     12464.7
    366080     12466.3
    366120     12467.6
    366160     12469.4
    366200     12470.2
    366240     12471.6
    366280       12473
    366320       12474
    366360     12475.8
    366400     12476.7
    366440     12478.9
    366480     12479.7
    366520     12480.9
    366560     12482.7
    366600     12483.3
    366640     12485.1
    366680     12486.6
    366720       12488
    366760       12489
    366800     12490.1
    366840     12491.8
    366880     12493.4
    366920     12494.7
    366960     12496.5
    367000     12497.3
    367040     12498.7
    367080     12500.1
    367120     12501.1
    367160     12502.9
    367200     12503.8
    367240     12506.1
    367280     12506.8
    367320     12508.1
    367360     12509.8
    367400     12510.4
    367440     12512.3
    367480     12513.7
    367520     12515.2
    367560     12516.1
    367600     12517.2
    367640     12518.9
    367680     12520.5
    367720     12521.9
    367760     12523.6
    367800     12524.4
    367840     12525.9
    367880     12527.3
    367920     12528.2
    367960       12530
    368000     12530.9
    368040     12533.2
    368080     12533.9
    368120     12535.2
    368160     12536.9
    368200     12537.5
    368240     12539.4
    368280     12540.8
    368320     12542.3
    368360     12543.2
    368400     12544.3
    368440     12546.1
    368480     12547.7
    368520       12549
    368560     12550.7
    368600     12551.5
    368640       12553
    368680     12554.4
    368720     12555.4
    368760     12557.2
    368800       12558
    368840     12560.3
    368880       12561
    368920     12562.3
    368960     12564.1
    369000     12564.6
    369040     12566.5
    369080     12567.9
    369120     12569.4
    369160     12570.3
    369200     12571.5
    369240     12573.2
    369280     12574.8
    369320     12576.1
    369360     12577.9
    369400     12578.7
    369440     12580.1
    369480     12581.5
    369520     12582.5
    369560     12584.3
    369600     12585.2
    369640     12587.4
    369680     12588.2
    369720     12589.4
    369760     12591.2
    369800     12591.8
    369840     12593.6
    369880     12595.1
    369920     12596.5
    369960     12597.5
    370000     12598.6
    370040     12600.4
    370080       12602
    370120     12603.3
    370160       12605
    370200     12605.8
    370240     12607.3
    370280     12608.7
    370320     12609.7
    370360     12611.5
    370400     12612.4
    370440     12614.7
    370480     12615.4
    370520     12616.6
    370560     12618.4
    370600       12619
    370640     12620.8
    370680     12622.2
    370720     12623.7
    370760     12624.7
    370800     12625.8
    370840     12627.6
    370880     12629.2
    370920     12630.5
    370960     12632.2
    371000       12633
    371040     12634.5
    371080     12635.9
    371120     12636.9
    371160     12638.7
    371200     12639.6
    371240     12641.9
    371280     12642.6
    371320     12643.8
    371360     12645.6
    371400     12646.2
    371440       12648
    371480     12649.4
    371520     12650.9
    371560     12651.8
    371600     12652.9
    371640     12654.8
    371680     12656.3
    371720     12657.7
    371760     12659.4
    371800     12660.2
    371840     12661.7
    371880     12663.1
    371920     12664.1
    371960     12665.9
    372000     12666.8
    372040     12669.1
    372080     12669.8
    372120     12671.1
    372160     12672.9
    372200     12673.4
    372240     12675.2
    372280     12676.7
    372320     12678.2
    372360       12679
    372400     12680.2
    372440       12682
    372480     12683.6
    372520     12684.9
    372560     12686.7
    372600     12687.5
    372640     12688.9
    372680     12690.3
    372720     12691.3
    372760     12693.1
    372800       12694
    372840     12696.3
    372880     12697.1
    372920     12698.3
    372960     12700.1
    373000     12700.6
    373040     12702.5
    373080     12703.9
    373120     12705.4
    373160     12706.3
    373200     12707.4
    373240     12709.2
    373280     12710.8
    373320     12712.2
    373360     12713.9
    373400     12714.7
    373440     12716.2
    373480     12717.5
    373520     12718.5
    373560     12720.4
    373600     12721.3
    373640     12723.6
    373680     12724.3
    373720     12725.5
    373760     12727.3
    373800     12727.9
    373840     12729.7
    373880     12731.2
    373920     12732.7
    373960     12733.6
    374000     12734.7
    374040     12736.5
    374080     12738.1
    374120     12739.4
    374160     12741.2
    374200       12742
    374240     12743.4
    374280     12744.8
    374320     12745.8
    374360     12747.6
    374400     12748.5
    374440     12750.8
    374480     12751.5
    374520     12752.8
    374560     12754.6
    374600     12755.2
    374640     12756.9
    374680     12758.4
    374720     12759.9
    374760     12760.8
    374800     12761.9
    374840     12763.8
    374880     12765.3
    374920     12766.7
    374960     12768.5
    375000     12769.2
    375040     12770.7
    375080       12772
    375120     12773.1
    375160     12774.9
    375200     12775.8
    375240     12778.1
    375280     12778.8
    375320       12780
    375360     12781.9
    375400     12782.4
    375440     12784.3
    375480     12785.7
    375520     12787.2
    375560     12788.1
    375600     12789.2
    375640     12791.1
    375680     12792.6
    375720       12794
    375760     12795.8
    375800     12796.5
    375840       12798
    375880     12799.4
    375920     12800.4
    375960     12802.2
    376000     12803.1
    376040     12805.4
    376080     12806.1
    376120     12807.4
    376160     12809.3
    376200     12809.8
    376240     12811.6
    376280       12813
    376320     12814.5
    376360     12815.4
    376400     12816.5
    376440     12818.4
    376480       12820
    376520     12821.3
    376560     12823.1
    376600     12823.9
    376640     12825.3
    376680     12826.7
    376720     12827.7
    376760     12829.5
    376800     12830.5
    376840     12832.7
    376880     12833.5
    376920     12834.7
    376960     12836.6
    377000     12837.1
    377040     12838.9
    377080     12840.4
    377120     12841.8
    377160     12842.8
    377200     12843.9
    377240     12845.7
    377280     12847.3
    377320     12848.6
    377360     12850.4
    377400     12851.2
    377440     12852.7
    377480       12854
    377520       12855
    377560     12856.8
    377600     12857.8
    377640     12860.1
    377680     12860.8
    377720     12862.1
    377760     12863.9
    377800     12864.4
    377840     12866.2
    377880     12867.7
    377920     12869.2
    377960     12870.1
    378000     12871.2
    378040     12873.1
    378080     12874.6
    378120       12876
    378160     12877.8
    378200     12878.5
    378240       12880
    378280     12881.4
    378320     12882.4
    378360     12884.2
    378400     12885.1
    378440     12887.4
    378480     12888.1
    378520     12889.4
    378560     12891.2
    378600     12891.8
    378640     12893.5
    378680       12895
    378720     12896.5
    378760     12897.4
    378800     12898.5
    378840     12900.4
    378880       12902
    378920     12903.3
    378960     12905.1
    379000     12905.8
    379040     12907.3
    379080     12908.6
    379120     12909.7
    379160     12911.5
    379200     12912.4
    379240     12914.7
    379280     12915.4
    379320     12916.8
    379360     12918.6
    379400     12919.1
    379440     12920.8
    379480     12922.3
    379520     12923.8
    379560     12924.8
    379600     12925.8
    379640     12927.7
    379680     12929.3
    379720     12930.6
    379760     12932.4
    379800     12933.1
    379840     12934.6
    379880       12936
    379920       12937
    379960     12938.8
    380000     12939.7
    380040       12942
    380080     12942.7
    380120       12944
    380160     12945.9
    380200     12946.4
    380240     12948.2
    380280     12949.6
    380320     12951.1
    380360     12952.1
    380400     12953.1
    380440       12955
    380480     12956.6
    380520     12957.9
    380560     12959.7
    380600     12960.4
    380640     12961.9
    380680     12963.3
    380720     12964.3
    380760     12966.1
    380800       12967
    380840     12969.3
    380880       12970
    380920     12971.4
    380960     12973.2
    381000     12973.7
    381040     12975.4
    381080       12977
    381120     12978.4
    381160     12979.4
    381200     12980.5
    381240     12982.4
    381280     12983.9
    381320     12985.2
    381360     12987.1
    381400     12987.8
    381440     12989.2
    381480     12990.6
    381520     12991.6
    381560     12993.4
    381600     12994.3
    381640     12996.7
    381680     12997.4
    381720     12998.7
    381760     13000.5
    381800       13001
    381840     13002.8
    381880     13004.3
    381920     13005.8
    381960     13006.7
    382000     13007.8
    382040     13009.7
    382080     13011.2
    382120     13012.6
    382160     13014.4
    382200     13015.1
    382240     13016.6
    382280       13018
    382320     13018.9
    382360     13020.8
    382400     13021.7
    382440       13024
    382480     13024.7
    382520     13026.1
    382560     13027.9
    382600     13028.4
    382640     13030.1
    382680     13031.7
    382720     13033.1
    382760     13034.1
    382800     13035.2
    382840     13037.1
    382880     13038.6
    382920     13039.9
    382960     13041.8
    383000     13042.5
    383040       13044
    383080     13045.3
    383120     13046.3
    383160     13048.1
    383200       13049
    383240     13051.4
    383280       13052
    383320     13053.4
    383360     13055.2
    383400     13055.7
    383440     13057.4
    383480       13059
    383520     13060.5
    383560     13061.4
    383600     13062.5
    383640     13064.4
    383680     13065.9
    383720     13067.2
    383760       13069
    383800     13069.8
    383840     13071.3
    383880     13072.6
    383920     13073.6
    383960     13075.4
    384000     13076.3
    384040     13078.7
    384080     13079.3
    384120     13080.7
    384160     13082.5
    384200       13083
    384240     13084.8
    384280     13086.3
    384320     13087.8
    384360     13088.8
    384400     13089.8
    384440     13091.7
    384480     13093.2
    384520     13094.5
    384560     13096.4
    384600     13097.1
    384640     13098.6
    384680     13099.9
    384720     13100.9
    384760     13102.8
    384800     13103.7
    384840       13106
    384880     13106.6
    384920       13108
    384960     13109.8
    385000     13110.3
    385040     13112.1
    385080     13113.6
    385120     13115.1
    385160     13116.1
    385200     13117.1
    385240       13119
    385280     13120.5
    385320     13121.8
    385360     13123.7
    385400     13124.4
    385440     13125.9
    385480     13127.2
    385520     13128.2
    385560     13130.1
    385600     13130.9
    385640     13133.3
    385680     13133.9
    385720     13135.3
    385760     13137.1
    385800     13137.6
    385840     13139.3
    385880     13140.9
    385920     13142.4
    385960     13143.3
    386000     13144.4
    386040     13146.3
    386080     13147.8
    386120     13149.1
    386160     13150.9
    386200     13151.8
    386240     13153.2
    386280     13154.5
    386320     13155.5
    386360     13157.4
    386400     13158.2
    386440     13160.6
    386480     13161.2
    386520     13162.6
    386560     13164.4
    386600     13164.8
    386640     13166.6
    386680     13168.2
    386720     13169.6
    386760     13170.6
    386800     13171.7
    386840     13173.5
    386880     13175.1
    386920     13176.4
    386960     13178.2
    387000       13179
    387040     13180.5
    387080     13181.8
    387120     13182.7
    387160     13184.6
    387200     13185.5
    387240     13187.8
    387280     13188.4
    387320     13189.8
    387360     13191.6
    387400     13192.1
    387440     13193.8
    387480     13195.4
    387520     13196.9
    387560     13197.9
    387600     13198.9
    387640     13200.8
    387680     13202.4
    387720     13203.6
    387760     13205.5
    387800     13206.3
    387840     13207.7
    387880       13209
    387920       13210
    387960     13211.9
    388000     13212.7
    388040     13215.1
    388080     13215.6
    388120     13217.1
    388160     13218.9
    388200     13219.3
    388240     13221.1
    388280     13222.6
    388320     13224.1
    388360     13225.1
    388400     13226.1
    388440       13228
    388480     13229.6
    388520     13230.9
    388560     13232.7
    388600     13233.5
    388640       13235
    388680     13236.2
    388720     13237.2
    388760     13239.1
    388800       13240
    388840     13242.3
    388880     13242.9
    388920     13244.3
    388960     13246.1
    389000     13246.5
    389040     13248.3
    389080     13249.9
    389120     13251.4
    389160     13252.3
    389200     13253.3
    389240     13255.2
    389280     13256.8
    389320     13258.1
    389360     13259.9
    389400     13260.7
    389440     13262.2
    389480     13263.4
    389520     13264.4
    389560     13266.3
    389600     13267.2
    389640     13269.5
    389680     13270.1
    389720     13271.5
    389760     13273.3
    389800     13273.7
    389840     13275.4
    389880       13277
    389920     13278.6
    389960     13279.5
    390000     13280.5
    390040     13282.4
    390080       13284
    390120     13285.2
    390160     13287.1
    390200     13287.9
    390240     13289.4
    390280     13290.6
    390320     13291.6
    390360     13293.5
    390400     13294.3
    390440     13296.7
    390480     13297.3
    390520     13298.7
    390560     13300.5
    390600     13300.9
    390640     13302.6
    390680     13304.2
    390720     13305.7
    390760     13306.7
    390800     13307.7
    390840     13309.6
    390880     13311.2
    390920     13312.4
    390960     13314.3
    391000     13315.1
    391040     13316.5
    391080     13317.8
    391120     13318.8
    391160     13320.7
    391200     13321.5
    391240     13323.9
    391280     13324.4
    391320     13325.8
    391360     13327.6
    391400     13328.1
    391440     13329.8
    391480     13331.4
    391520     13332.9
    391560     13333.9
    391600     13334.9
    391640     13336.8
    391680     13338.3
    391720     13339.6
    391760     13341.5
    391800     13342.2
    391840     13343.7
    391880     13344.9
    391920       13346
    391960     13347.8
    392000     13348.7
    392040       13351
    392080     13351.6
    392120       13353
    392160     13354.8
    392200     13355.2
    392240     13356.9
    392280     13358.5
    392320     13360.1
    392360     13361.1
    392400     13362.1
    392440       13364
    392480     13365.5
    392520     13366.8
    392560     13368.6
    392600     13369.4
    392640     13370.9
    392680     13372.1
    392720     13373.2
    392760       13375
    392800     13375.9
    392840     13378.2
    392880     13378.7
    392920     13380.1
    392960       13382
    393000     13382.4
    393040     13384.1
    393080     13385.8
    393120     13387.2
    393160     13388.2
    393200     13389.2
    393240     13391.2
    393280     13392.7
    393320       13394
    393360     13395.8
    393400     13396.6
    393440     13398.1
    393480     13399.3
    393520     13400.4
    393560     13402.2
    393600     13403.1
    393640     13405.4
    393680       13406
    393720     13407.4
    393760     13409.2
    393800     13409.6
    393840     13411.4
    393880     13412.9
    393920     13414.4
    393960     13415.5
    394000     13416.4
    394040     13418.4
    394080     13419.9
    394120     13421.2
    394160     13423.1
    394200     13423.8
    394240     13425.3
    394280     13426.6
    394320     13427.6
    394360     13429.4
    394400     13430.3
    394440     13432.7
    394480     13433.3
    394520     13434.6
    394560     13436.5
    394600     13436.9
    394640     13438.6
    394680     13440.2
    394720     13441.7
    394760     13442.7
    394800     13443.7
    394840     13445.6
    394880     13447.2
    394920     13448.5
    394960     13450.3
    395000     13451.1
    395040     13452.6
    395080     13453.8
    395120     13454.9
    395160     13456.7
    395200     13457.6
    395240       13460
    395280     13460.5
    395320     13461.9
    395360     13463.8
    395400     13464.1
    395440     13465.9
    395480     13467.5
    395520       13469
    395560       13470
    395600       13471
    395640     13472.9
    395680     13474.5
    395720     13475.7
    395760     13477.6
    395800     13478.3
    395840     13479.8
    395880     13481.1
    395920     13482.1
    395960     13483.9
    396000     13484.8
    396040     13487.2
    396080     13487.8
    396120     13489.1
    396160       13491
    396200     13491.4
    396240     13493.2
    396280     13494.8
    396320     13496.2
    396360     13497.2
    396400     13498.2
    396440     13500.2
    396480     13501.7
    396520       13503
    396560     13504.9
    396600     13505.6
    396640     13507.1
    396680     13508.3
    396720     13509.4
    396760     13511.2
    396800     13512.1
    396840     13514.4
    396880       13515
    396920     13516.4
    396960     13518.3
    397000     13518.6
    397040     13520.4
    397080       13522
    397120     13523.5
    397160     13524.5
    397200     13525.5
    397240     13527.4
    397280       13529
    397320     13530.3
    397360     13532.1
    397400     13532.8
    397440     13534.3
    397480     13535.6
    397520     13536.6
    397560     13538.4
    397600     13539.3
    397640     13541.7
    397680     13542.2
    397720     13543.6
    397760     13545.5
    397800     13545.8
    397840     13547.6
    397880     13549.2
    397920     13550.7
    397960     13551.7
    398000     13552.7
    398040     13554.6
    398080     13556.2
    398120     13557.5
    398160     13559.3
    398200       13560
    398240     13561.5
    398280     13562.8
    398320     13563.8
    398360     13565.6
    398400     13566.5
    398440     13568.9
    398480     13569.5
    398520     13570.8
    398560     13572.7
    398600       13573
    398640     13574.8
    398680     13576.4
    398720     13577.9
    398760     13578.9
    398800     13579.9
    398840     13581.9
    398880     13583.4
    398920     13584.7
    398960     13586.5
    399000     13587.2
    399040     13588.8
    399080       13590
    399120       13591
    399160     13592.8
    399200     13593.7
    399240     13596.1
    399280     13596.7
    399320       13598
    399360     13599.9
    399400     13600.2
    399440       13602
    399480     13603.6
    399520     13605.1
    399560     13606.1
    399600     13607.1
    399640     13609.1
    399680     13610.6
    399720     13611.9
    399760     13613.7
    399800     13614.4
    399840     13615.9
    399880     13617.2
    399920     13618.2
    399960       13620
    400000     13620.9
    400040     13623.3
    400080     13623.9
    400120     13625.2
    400160     13627.1
    400200     13627.4
    400240     13629.2
    400280     13630.8
    400320     13632.3
    400360     13633.3
    400400     13634.3
    400440     13636.3
    400480     13637.8
    400520     13639.1
    400560     13640.9
    400600     13641.7
    400640     13643.2
    400680     13644.4
    400720     13645.4
    400760     13647.3
    400800     13648.2
    400840     13650.5
    400880     13651.1
    400920     13652.5
    400960     13654.4
    401000     13654.7
    401040     13656.5
    401080     13658.1
    401120     13659.6
    401160     13660.6
    401200     13661.5
    401240     13663.6
    401280     13665.1
    401320     13666.3
    401360     13668.2
    401400     13668.9
    401440     13670.4
    401480     13671.7
    401520     13672.7
    401560     13674.6
    401600     13675.4
    401640     13677.8
    401680     13678.3
    401720     13679.7
    401760     13681.6
    401800     13681.9
    401840     13683.7
    401880     13685.3
    401920     13686.8
    401960     13687.8
    402000     13688.8
    402040     13690.8
    402080     13692.3
    402120     13693.6
    402160     13695.4
    402200     13696.2
    402240     13697.7
    402280     13698.9
    402320     13699.9
    402360     13701.8
    402400     13702.6
    402440       13705
    402480     13705.6
    402520     13706.9
    402560     13708.9
    402600     13709.1
    402640     13710.9
    402680     13712.6
    402720     13714.1
    402760       13715
    402800     13716.1
    402840     13718.1
    402880     13719.5
    402920     13720.8
    402960     13722.7
    403000     13723.4
    403040     13724.9
    403080     13726.2
    403120     13727.2
    403160       13729
    403200     13729.9
    403240     13732.3
    403280     13732.8
    403320     13734.2
    403360     13736.1
    403400     13736.4
    403440     13738.2
    403480     13739.8
    403520     13741.3
    403560     13742.3
    403600     13743.3
    403640     13745.3
    403680     13746.8
    403720     13748.1
    403760     13749.9
    403800     13750.7
    403840     13752.2
    403880     13753.4
    403920     13754.4
    403960     13756.3
    404000     13757.1
    404040     13759.5
    404080     13760.1
    404120     13761.4
    404160     13763.4
    404200     13763.7
    404240     13765.5
    404280     13767.1
    404320     13768.6
    404360     13769.6
    404400     13770.6
    404440     13772.6
    404480     13774.1
    404520     13775.4
    404560     13777.3
    404600       13778
    404640     13779.5
    404680     13780.7
    404720     13781.7
    404760     13783.6
    404800     13784.5
    404840     13786.8
    404880     13787.4
    404920     13788.7
    404960     13790.7
    405000       13791
    405040     13792.8
    405080     13794.4
    405120     13795.9
    405160     13796.9
    405200     13797.9
    405240     13799.9
    405280     13801.4
    405320     13802.7
    405360     13804.6
    405400     13805.3
    405440     13806.8
    405480       13808
    405520       13809
    405560     13810.9
    405600     13811.8
    405640     13814.1
    405680     13814.7
    405720       13816
    405760       13818
    405800     13818.2
    405840       13820
    405880     13821.7
    405920     13823.2
    405960     13824.2
    406000     13825.2
    406040     13827.2
    406080     13828.7
    406120       13830
    406160     13831.8
    406200     13832.6
    406240     13834.1
    406280     13835.3
    406320     13836.3
    406360     13838.3
    406400     13839.1
    406440     13841.5
    406480       13842
    406520     13843.4
    406560     13845.3
    406600     13845.6
    406640     13847.4
    406680     13849.1
    406720     13850.5
    406760     13851.5
    406800     13852.5
    406840     13854.5
    406880       13856
    406920     13857.3
    406960     13859.2
    407000     13859.9
    407040     13861.4
    407080     13862.6
    407120     13863.6
    407160     13865.5
    407200     13866.4
    407240     13868.8
    407280     13869.3
    407320     13870.7
    407360     13872.6
    407400     13872.9
    407440     13874.7
    407480     13876.4
    407520     13877.8
    407560     13878.8
    407600     13879.8
    407640     13881.9
    407680     13883.3
    407720     13884.6
    407760     13886.5
    407800     13887.2
    407840     13888.8
    407880     13889.9
    407920     13890.9
    407960     13892.8
    408000     13893.7
    408040     13896.1
    408080     13896.6
    408120       13898
    408160     13899.9
    408200     13900.2
    408240       13902
    408280     13903.7
    408320     13905.1
    408360     13906.2
    408400     13907.1
    408440     13909.2
    408480     13910.6
    408520     13911.9
    408560     13913.8
    408600     13914.5
    408640     13916.1
    408680     13917.2
    408720     13918.2
    408760     13920.2
    408800       13921
    408840     13923.5
    408880       13924
    408920     13925.3
    408960     13927.3
    409000     13927.5
    409040     13929.3
    409080       13931
    409120     13932.4
    409160     13933.5
    409200     13934.4
    409240     13936.4
    409280     13937.9
    409320     13939.2
    409360     13941.2
    409400     13941.8
    409440     13943.4
    409480     13944.6
    409520     13945.5
    409560     13947.5
    409600     13948.3
    409640     13950.8
    409680     13951.3
    409720     13952.6
    409760     13954.6
    409800     13954.8
    409840     13956.6
    409880     13958.3
    409920     13959.7
    409960     13960.8
    410000     13961.8
    410040     13963.8
    410080     13965.3
    410120     13966.6
    410160     13968.5
    410200     13969.2
    410240     13970.7
    410280     13971.9
    410320     13972.9
    410360     13974.8
    410400     13975.6
    410440     13978.2
    410480     13978.6
    410520       13980
    410560     13981.9
    410600     13982.2
    410640       13984
    410680     13985.7
    410720     13987.1
    410760     13988.2
    410800     13989.1
    410840     13991.1
    410880     13992.6
    410920     13993.9
    410960     13995.8
    411000     13996.6
    411040     13998.1
    411080     13999.3
    411120     14000.2
    411160     14002.2
    411200       14003
    411240     14005.5
    411280       14006
    411320     14007.4
    411360     14009.3
    411400     14009.5
    411440     14011.3
    411480       14013
    411520     14014.5
    411560     14015.6
    411600     14016.5
    411640     14018.5
    411680       14020
    411720     14021.3
    411760     14023.2
    411800     14023.9
    411840     14025.5
    411880     14026.7
    411920     14027.6
    411960     14029.6
    412000     14030.4
    412040     14032.9
    412080     14033.4
    412120     14034.7
    412160     14036.7
    412200     14036.9
    412240     14038.7
    412280     14040.4
    412320     14041.8
    412360     14042.9
    412400     14043.9
    412440     14045.9
    412480     14047.4
    412520     14048.6
    412560     14050.6
    412600     14051.3
    412640     14052.8
    412680       14054
    412720       14055
    412760     14056.9
    412800     14057.7
    412840     14060.2
    412880     14060.7
    412920       14062
    412960       14064
    413000     14064.2
    413040       14066
    413080     14067.7
    413120     14069.2
    413160     14070.3
    413200     14071.2
    413240     14073.2
    413280     14074.7
    413320       14076
    413360     14077.9
    413400     14078.6
    413440     14080.1
    413480     14081.4
    413520     14082.3
    413560     14084.2
    413600       14085
    413640     14087.6
    413680       14088
    413720     14089.3
    413760     14091.3
    413800     14091.5
    413840     14093.3
    413880     14095.1
    413920     14096.5
    413960     14097.6
    414000     14098.5
    414040     14100.5
    414080     14102.1
    414120     14103.3
    414160     14105.2
    414200       14106
    414240     14107.4
    414280     14108.7
    414320     14109.6
    414360     14111.6
    414400     14112.4
    414440     14114.9
    414480     14115.3
    414520     14116.6
    414560     14118.6
    414600     14118.8
    414640     14120.6
    414680     14122.4
    414720     14123.8
    414760     14124.9
    414800     14125.8
    414840     14127.8
    414880     14129.4
    414920     14130.6
    414960     14132.5
    415000     14133.2
    415040     14134.8
    415080       14136
    415120     14136.9
    415160     14138.9
    415200     14139.7
    415240     14142.1
    415280     14142.6
    415320     14143.9
    415360     14145.9
    415400     14146.1
    415440     14147.9
    415480     14149.7
    415520     14151.1
    415560     14152.2
    415600     14153.1
    415640     14155.1
    415680     14156.6
    415720     14157.9
    415760     14159.8
    415800     14160.5
    415840       14162
    415880     14163.3
    415920     14164.2
    415960     14166.2
    416000     14166.9
    416040     14169.4
    416080     14169.9
    416120     14171.2
    416160     14173.1
    416200     14173.4
    416240     14175.1
    416280       14177
    416320     14178.3
    416360     14179.5
    416400     14180.3
    416440     14182.4
    416480     14183.9
    416520     14185.2
    416560       14187
    416600     14187.8
    416640     14189.3
    416680     14190.5
    416720     14191.5
    416760     14193.4
    416800     14194.2
    416840     14196.7
    416880     14197.1
    416920     14198.4
    416960     14200.4
    417000     14200.6
    417040     14202.4
    417080     14204.3
    417120     14205.6
    417160     14206.7
    417200     14207.6
    417240     14209.7
    417280     14211.2
    417320     14212.5
    417360     14214.3
    417400     14215.1
    417440     14216.6
    417480     14217.8
    417520     14218.7
    417560     14220.7
    417600     14221.5
    417640       14224
    417680     14224.4
    417720     14225.7
    417760     14227.6
    417800     14227.9
    417840     14229.6
    417880     14231.5
    417920     14232.9
    417960       14234
    418000     14234.9
    418040     14236.9
    418080     14238.4
    418120     14239.7
    418160     14241.6
    418200     14242.3
    418240     14243.8
    418280       14245
    418320     14245.9
    418360     14247.9
    418400     14248.7
    418440     14251.2
    418480     14251.6
    418520     14252.9
    418560     14254.8
    418600     14255.1
    418640     14256.9
    418680     14258.7
    418720     14260.1
    418760     14261.2
    418800     14262.1
    418840     14264.2
    418880     14265.7
    418920       14267
    418960     14268.8
    419000     14269.6
    419040     14271.1
    419080     14272.3
    419120     14273.2
    419160     14275.1
    419200     14275.9
    419240     14278.5
    419280     14278.9
    419320     14280.2
    419360     14282.1
    419400     14282.4
    419440     14284.1
    419480       14286
    419520     14287.4
    419560     14288.5
    419600     14289.4
    419640     14291.4
    419680     14292.9
    419720     14294.2
    419760     14296.1
    419800     14296.8
    419840     14298.3
    419880     14299.6
    419920     14300.4
    419960     14302.4
    420000     14303.2
    420040     14305.8
    420080     14306.1
    420120     14307.5
    420160     14309.4
    420200     14309.7
    420240     14311.4
    420280     14313.3
    420320     14314.7
    420360     14315.8
    420400     14316.7
    420440     14318.7
    420480     14320.2
    420520     14321.5
    420560     14323.4
    420600     14324.1
    420640     14325.6
    420680     14326.8
    420720     14327.7
    420760     14329.7
    420800     14330.5
    420840       14333
    420880     14333.4
    420920     14334.7
    420960     14336.6
    421000     14336.9
    421040     14338.7
    421080     14340.5
    421120     14341.9
    421160       14343
    421200     14343.9
    421240     14345.9
    421280     14347.5
    421320     14348.8
    421360     14350.6
    421400     14351.3
    421440     14352.8
    421480       14354
    421520     14354.9
    421560     14356.9
    421600     14357.7
    421640     14360.2
    421680     14360.6
    421720     14361.9
    421760     14363.8
    421800     14364.1
    421840     14365.9
    421880     14367.7
    421920     14369.1
    421960     14370.2
    422000     14371.1
    422040     14373.1
    422080     14374.6
    422120     14375.9
    422160     14377.8
    422200     14378.5
    422240       14380
    422280     14381.2
    422320     14382.1
    422360     14384.1
    422400     14384.9
    422440     14387.4
    422480     14387.8
    422520     14389.1
    422560       14391
    422600     14391.3
    422640       14393
    422680     14394.9
    422720     14396.3
    422760     14397.4
    422800     14398.3
    422840     14400.3
    422880     14401.8
    422920     14403.1
    422960       14405
    423000     14405.6
    423040     14407.1
    423080     14408.4
    423120     14409.2
    423160     14411.2
    423200       14412
    423240     14414.5
    423280     14414.9
    423320     14416.2
    423360     14418.2
    423400     14418.4
    423440     14420.2
    423480       14422
    423520     14423.4
    423560     14424.5
    423600     14425.4
    423640     14427.4
    423680     14428.9
    423720     14430.2
    423760     14432.1
    423800     14432.8
    423840     14434.2
    423880     14435.5
    423920     14436.3
    423960     14438.4
    424000     14439.1
    424040     14441.7
    424080     14442.1
    424120     14443.4
    424160     14445.3
    424200     14445.6
    424240     14447.3
    424280     14449.1
    424320     14450.6
    424360     14451.7
    424400     14452.6
    424440     14454.6
    424480     14456.1
    424520     14457.4
    424560     14459.2
    424600     14459.9
    424640     14461.4
    424680     14462.6
    424720     14463.5
    424760     14465.5
    424800     14466.3
    424840     14468.8
    424880     14469.2
    424920     14470.5
    424960     14472.5
    425000     14472.7
    425040     14474.4
    425080     14476.3
    425120     14477.7
    425160     14478.8
    425200     14479.7
    425240     14481.7
    425280     14483.2
    425320     14484.5
    425360     14486.3
    425400       14487
    425440     14488.5
    425480     14489.8
    425520     14490.6
    425560     14492.7
    425600     14493.4
    425640     14495.9
    425680     14496.3
    425720     14497.6
    425760     14499.6
    425800     14499.8
    425840     14501.6
    425880     14503.4
    425920     14504.8
    425960     14505.9
    426000     14506.9
    426040     14508.8
    426080     14510.3
    426120     14511.6
    426160     14513.5
    426200     14514.1
    426240     14515.6
    426280     14516.9
    426320     14517.8
    426360     14519.8
    426400     14520.5
    426440     14523.1
    426480     14523.4
    426520     14524.7
    426560     14526.7
    426600       14527
    426640     14528.6
    426680     14530.5
    426720     14531.9
    426760     14533.1
    426800       14534
    426840     14535.9
    426880     14537.4
    426920     14538.7
    426960     14540.5
    427000     14541.2
    427040     14542.7
    427080       14544
    427120     14544.8
    427160     14546.8
    427200     14547.6
    427240     14550.1
    427280     14550.5
    427320     14551.8
    427360     14553.8
    427400     14554.1
    427440     14555.7
    427480     14557.6
    427520       14559
    427560     14560.1
    427600     14561.1
    427640       14563
    427680     14564.5
    427720     14565.8
    427760     14567.6
    427800     14568.3
    427840     14569.8
    427880       14571
    427920     14571.9
    427960     14573.9
    428000     14574.7
    428040     14577.2
    428080     14577.6
    428120     14578.9
    428160     14580.9
    428200     14581.1
    428240     14582.8
    428280     14584.6
    428320     14586.1
    428360     14587.2
    428400     14588.1
    428440     14590.1
    428480     14591.5
    428520     14592.8
    428560     14594.7
    428600     14595.3
    428640     14596.9
    428680     14598.1
    428720       14599
    428760       14601
    428800     14601.8
    428840     14604.3
    428880     14604.6
    428920       14606
    428960       14608
    429000     14608.2
    429040     14609.9
    429080     14611.7
    429120     14613.2
    429160     14614.3
    429200     14615.2
    429240     14617.1
    429280     14618.6
    429320     14619.9
    429360     14621.7
    429400     14622.4
    429440     14623.9
    429480     14625.2
    429520     14626.1
    429560     14628.1
    429600     14628.8
    429640     14631.3
    429680     14631.7
    429720     14633.1
    429760       14635
    429800     14635.3
    429840       14637
    429880     14638.8
    429920     14640.2
    429960     14641.3
    430000     14642.2
    430040     14644.2
    430080     14645.7
    430120     14646.9
    430160     14648.8
    430200     14649.4
    430240     14650.9
    430280     14652.2
    430320     14653.1
    430360     14655.1
    430400     14655.9
    430440     14658.4
    430480     14658.8
    430520     14660.1
    430560       14662
    430600     14662.3
    430640       14664
    430680     14665.8
    430720     14667.3
    430760     14668.3
    430800     14669.2
    430840     14671.3
    430880     14672.7
    430920       14674
    430960     14675.8
    431000     14676.5
    431040       14678
    431080     14679.3
    431120     14680.2
    431160     14682.1
    431200       14683
    431240     14685.5
    431280     14685.8
    431320     14687.1
    431360     14689.1
    431400     14689.4
    431440     14691.1
    431480     14692.9
    431520     14694.3
    431560     14695.4
    431600     14696.3
    431640     14698.3
    431680     14699.8
    431720       14701
    431760     14702.9
    431800     14703.5
    431840     14705.1
    431880     14706.4
    431920     14707.2
    431960     14709.2
    432000       14710
    432040     14712.5
    432080     14712.9
    432120     14714.2
    432160     14716.1
    432200     14716.4
    432240     14718.2
    432280       14720
    432320     14721.4
    432360     14722.5
    432400     14723.4
    432440     14725.4
    432480     14726.9
    432520     14728.1
    432560       14730
    432600     14730.6
    432640     14732.1
    432680     14733.4
    432720     14734.3
    432760     14736.3
    432800     14737.1
    432840     14739.6
    432880       14740
    432920     14741.3
    432960     14743.3
    433000     14743.5
    433040     14745.3
    433080     14747.1
    433120     14748.5
    433160     14749.6
    433200     14750.5
    433240     14752.5
    433280       14754
    433320     14755.2
    433360     14757.1
    433400     14757.7
    433440     14759.2
    433480     14760.5
    433520     14761.4
    433560     14763.4
    433600     14764.2
    433640     14766.7
    433680     14767.1
    433720     14768.4
    433760     14770.3
    433800     14770.6
    433840     14772.4
    433880     14774.1
    433920     14775.6
    433960     14776.7
    434000     14777.6
    434040     14779.6
    434080     14781.1
    434120     14782.3
    434160     14784.2
    434200     14784.8
    434240     14786.3
    434280     14787.6
    434320     14788.5
    434360     14790.5
    434400     14791.3
    434440     14793.8
    434480     14794.1
    434520     14795.5
    434560     14797.4
    434600     14797.7
    434640     14799.4
    434680     14801.2
    434720     14802.6
    434760     14803.8
    434800     14804.6
    434840     14806.6
    434880     14808.1
    434920     14809.3
    434960     14811.2
    435000     14811.8
    435040     14813.4
    435080     14814.7
    435120     14815.6
    435160     14817.6
    435200     14818.3
    435240       14821
    435280     14821.3
    435320     14822.6
    435360     14824.5
    435400     14824.8
    435440     14826.6
    435480     14828.4
    435520     14829.8
    435560       14831
    435600     14831.8
    435640     14833.8
    435680     14835.3
    435720     14836.5
    435760     14838.4
    435800       14839
    435840     14840.5
    435880     14841.8
    435920     14842.8
    435960     14844.7
    436000     14845.5
    436040       14848
    436080     14848.4
    436120     14849.7
    436160     14851.6
    436200       14852
    436240     14853.7
    436280     14855.5
    436320     14856.9
    436360     14858.1
    436400     14858.9
    436440     14860.9
    436480     14862.4
    436520     14863.6
    436560     14865.5
    436600     14866.1
    436640     14867.6
    436680     14868.9
    436720     14869.9
    436760     14871.9
    436800     14872.6
    436840     14875.2
    436880     14875.5
    436920     14876.8
    436960     14878.8
    437000     14879.1
    437040     14880.8
    437080     14882.6
    437120       14884
    437160     14885.2
    437200       14886
    437240     14888.1
    437280     14889.6
    437320     14890.8
    437360     14892.7
    437400     14893.2
    437440     14894.8
    437480     14896.1
    437520       14897
    437560       14899
    437600     14899.8
    437640     14902.3
    437680     14902.6
    437720       14904
    437760     14905.9
    437800     14906.2
    437840     14907.9
    437880     14909.8
    437920     14911.1
    437960     14912.3
    438000     14913.2
    438040     14915.2
    438080     14916.8
    438120     14917.9
    438160     14919.8
    438200     14920.4
    438240     14921.9
    438280     14923.2
    438320     14924.1
    438360     14926.1
    438400     14926.9
    438440     14929.4
    438480     14929.7
    438520     14931.1
    438560       14933
    438600     14933.3
    438640       14935
    438680     14936.8
    438720     14938.2
    438760     14939.4
    438800     14940.3
    438840     14942.4
    438880     14943.8
    438920     14944.9
    438960     14946.9
    439000     14947.4
    439040       14949
    439080     14950.3
    439120     14951.2
    439160     14953.2
    439200       14954
    439240     14956.5
    439280     14956.8
    439320     14958.2
    439360     14960.1
    439400     14960.4
    439440     14962.1
    439480     14963.9
    439520     14965.3
    439560     14966.5
    439600     14967.4
    439640     14969.4
    439680     14970.9
    439720       14972
    439760       14974
    439800     14974.5
    439840     14976.1
    439880     14977.4
    439920     14978.3
    439960     14980.2
    440000     14981.1
    440040     14983.6
    440080     14983.9
    440120     14985.3
    440160     14987.2
    440200     14987.5
    440240     14989.2
    440280       14991
    440320     14992.4
    440360     14993.5
    440400     14994.5
    440440     14996.5
    440480       14998
    440520     14999.1
    440560     15001.1
    440600     15001.6
    440640     15003.1
    440680     15004.5
    440720     15005.4
    440760     15007.3
    440800     15008.1
    440840     15010.8
    440880       15011
    440920     15012.4
    440960     15014.3
    441000     15014.6
    441040     15016.3
    441080     15018.1
    441120     15019.5
    441160     15020.7
    441200     15021.6
    441240     15023.6
    441280     15025.1
    441320     15026.2
    441360     15028.2
    441400     15028.7
    441440     15030.2
    441480     15031.5
    441520     15032.5
    441560     15034.4
    441600     15035.3
    441640     15037.9
    441680     15038.2
    441720     15039.5
    441760     15041.4
    441800     15041.7
    441840     15043.4
    441880     15045.2
    441920     15046.6
    441960     15047.8
    442000     15048.8
    442040     15050.8
    442080     15052.2
    442120     15053.3
    442160     15055.3
    442200     15055.8
    442240     15057.3
    442280     15058.7
    442320     15059.6
    442360     15061.6
    442400     15062.4
    442440       15065
    442480     15065.2
    442520     15066.5
    442560     15068.5
    442600     15068.8
    442640     15070.5
    442680     15072.2
    442720     15073.7
    442760     15074.8
    442800     15075.8
    442840     15077.8
    442880     15079.3
    442920     15080.3
    442960     15082.3
    443000     15082.9
    443040     15084.3
    443080     15085.7
    443120     15086.7
    443160     15088.6
    443200     15089.4
    443240       15092
    443280     15092.3
    443320     15093.6
    443360     15095.5
    443400     15095.8
    443440     15097.5
    443480     15099.3
    443520     15100.7
    443560     15101.8
    443600     15102.8
    443640     15104.8
    443680     15106.3
    443720     15107.4
    443760     15109.3
    443800     15109.9
    443840     15111.4
    443880     15112.7
    443920     15113.7
    443960     15115.6
    444000     15116.5
    444040       15119
    444080     15119.3
    444120     15120.6
    444160     15122.6
    444200     15122.9
    444240     15124.5
    444280     15126.3
    444320     15127.8
    444360     15128.9
    444400     15129.8
    444440     15131.8
    444480     15133.3
    444520     15134.4
    444560     15136.4
    444600     15136.9
    444640     15138.4
    444680     15139.8
    444720     15140.8
    444760     15142.7
    444800     15143.5
    444840     15146.1
    444880     15146.3
    444920     15147.6
    444960     15149.6
    445000     15149.9
    445040     15151.6
    445080     15153.4
    445120     15154.8
    445160     15155.9
    445200     15156.9
    445240     15158.8
    445280     15160.4
    445320     15161.5
    445360     15163.4
    445400       15164
    445440     15165.5
    445480     15166.8
    445520     15167.8
    445560     15169.7
    445600     15170.5
    445640     15173.1
    445680     15173.4
    445720     15174.6
    445760     15176.6
    445800     15176.9
    445840     15178.6
    445880     15180.4
    445920     15181.8
    445960     15182.9
    446000     15183.9
    446040     15185.8
    446080     15187.4
    446120     15188.5
    446160     15190.4
    446200       15191
    446240     15192.5
    446280     15193.8
    446320     15194.8
    446360     15196.7
    446400     15197.6
    446440     15200.1
    446480     15200.4
    446520     15201.6
    446560     15203.6
    446600     15203.9
    446640     15205.7
    446680     15207.4
    446720     15208.8
    446760       15210
    446800     15210.9
    446840     15212.9
    446880     15214.4
    446920     15215.5
    446960     15217.5
    447000       15218
    447040     15219.5
    447080     15220.9
    447120     15221.9
    447160     15223.8
    447200     15224.6
    447240     15227.2
    447280     15227.4
    447320     15228.7
    447360     15230.7
    447400       15231
    447440     15232.7
    447480     15234.5
    447520     15235.9
    447560     15237.1
    447600       15238
    447640     15239.9
    447680     15241.5
    447720     15242.6
    447760     15244.6
    447800     15245.1
    447840     15246.6
    447880       15248
    447920       15249
    447960     15250.8
    448000     15251.7
    448040     15254.3
    448080     15254.5
    448120     15255.8
    448160     15257.8
    448200     15258.1
    448240     15259.8
    448280     15261.6
    448320       15263
    448360     15264.1
    448400     15265.1
    448440       15267
    448480     15268.6
    448520     15269.7
    448560     15271.7
    448600     15272.2
    448640     15273.7
    448680     15275.1
    448720     15276.1
    448760       15278
    448800     15278.8
    448840     15281.4
    448880     15281.6
    448920     15282.9
    448960     15284.9
    449000     15285.2
    449040     15286.9
    449080     15288.7
    449120     15290.1
    449160     15291.2
    449200     15292.1
    449240     15294.1
    449280     15295.7
    449320     15296.8
    449360     15298.8
    449400     15299.3
    449440     15300.8
    449480     15302.2
    449520     15303.2
    449560       15305
    449600     15305.9
    449640     15308.5
    449680     15308.7
    449720       15310
    449760       15312
    449800     15312.3
    449840       15314
    449880     15315.8
    449920     15317.2
    449960     15318.3
    450000     15319.2
    450040     15321.2
    450080     15322.8
    450120     15323.9
    450160     15325.8
    450200     15326.3
    450240     15327.9
    450280     15329.3
    450320     15330.2
    450360     15332.1
    450400       15333
    450440     15335.5
    450480     15335.8
    450520     15337.1
    450560       15339
    450600     15339.3
    450640       15341
    450680     15342.8
    450720     15344.2
    450760     15345.3
    450800     15346.3
    450840     15348.2
    450880     15349.8
    450920     15350.9
    450960     15352.9
    451000     15353.4
    451040     15354.9
    451080     15356.4
    451120     15357.3
    451160     15359.2
    451200     15360.1
    451240     15362.5
    451280     15362.8
    451320     15364.1
    451360     15366.1
    451400     15366.4
    451440     15368.1
    451480     15369.9
    451520     15371.3
    451560     15372.4
    451600     15373.4
    451640     15375.3
    451680     15376.9
    451720       15378
    451760       15380
    451800     15380.5
    451840       15382
    451880     15383.5
    451920     15384.4
    451960     15386.3
    452000     15387.1
    452040     15389.6
    452080     15389.9
    452120     15391.1
    452160     15393.1
    452200     15393.4
    452240     15395.1
    452280     15396.9
    452320     15398.3
    452360     15399.4
    452400     15400.4
    452440     15402.3
    452480       15404
    452520     15405.1
    452560       15407
    452600     15407.5
    452640       15409
    452680     15410.5
    452720     15411.4
    452760     15413.3
    452800     15414.1
    452840     15416.7
    452880     15416.9
    452920     15418.2
    452960     15420.1
    453000     15420.4
    453040     15422.2
    453080       15424
    453120     15425.4
    453160     15426.5
    453200     15427.4
    453240     15429.4
    453280       15431
    453320     15432.1
    453360     15434.1
    453400     15434.5
    453440       15436
    453480     15437.5
    453520     15438.5
    453560     15440.3
    453600     15441.2
    453640     15443.7
    453680       15444
    453720     15445.3
    453760     15447.2
    453800     15447.5
    453840     15449.2
    453880     15451.1
    453920     15452.4
    453960     15453.5
    454000     15454.5
    454040     15456.4
    454080     15458.1
    454120     15459.1
    454160     15461.1
    454200     15461.6
    454240     15463.1
    454280     15464.5
    454320     15465.5
    454360     15467.4
    454400     15468.2
    454440     15470.8
    454480       15471
    454520     15472.3
    454560     15474.3
    454600     15474.6
    454640     15476.3
    454680     15478.1
    454720     15479.5
    454760     15480.6
    454800     15481.6
    454840     15483.4
    454880     15485.2
    454920     15486.2
    454960     15488.2
    455000     15488.7
    455040     15490.2
    455080     15491.7
    455120     15492.6
    455160     15494.5
    455200     15495.3
    455240     15497.9
    455280       15498
    455320     15499.4
    455360     15501.4
    455400     15501.6
    455440     15503.4
    455480     15505.2
    455520     15506.6
    455560     15507.7
    455600     15508.7
    455640     15510.6
    455680     15512.3
    455720     15513.3
    455760     15515.3
    455800     15515.8
    455840     15517.3
    455880     15518.7
    455920     15519.7
    455960     15521.6
    456000     15522.5
    456040     15524.9
    456080     15525.1
    456120     15526.5
    456160     15528.4
    456200     15528.7
    456240     15530.5
    456280     15532.3
    456320     15533.7
    456360     15534.7
    456400     15535.7
    456440     15537.6
    456480     15539.3
    456520     15540.4
    456560     15542.4
    456600     15542.8
    456640     15544.3
    456680     15545.8
    456720     15546.8
    456760     15548.7
    456800     15549.5
    456840       15552
    456880     15552.2
    456920     15553.5
    456960     15555.5
    457000     15555.7
    457040     15557.5
    457080     15559.3
    457120     15560.7
    457160     15561.8
    457200     15562.7
    457240     15564.7
    457280     15566.4
    457320     15567.4
    457360     15569.4
    457400     15569.9
    457440     15571.4
    457480     15572.8
    457520     15573.8
    457560     15575.7
    457600     15576.5
    457640       15579
    457680     15579.2
    457720     15580.5
    457760     15582.5
    457800     15582.8
    457840     15584.5
    457880     15586.4
    457920     15587.7
    457960     15588.7
    458000     15589.8
    458040     15591.7
    458080     15593.4
    458120     15594.4
    458160     15596.4
    458200     15596.8
    458240     15598.4
    458280     15599.9
    458320     15600.8
    458360     15602.7
    458400     15603.5
    458440       15606
    458480     15606.2
    458520     15607.5
    458560     15609.5
    458600     15609.8
    458640     15611.6
    458680     15613.4
    458720     15614.7
    458760     15615.8
    458800     15616.8
    458840     15618.7
    458880     15620.5
    458920     15621.4
    458960     15623.4
    459000     15623.9
    459040     15625.4
    459080     15626.9
    459120     15627.9
    459160     15629.7
    459200     15630.6
    459240       15633
    459280     15633.2
    459320     15634.5
    459360     15636.5
    459400     15636.8
    459440     15638.6
    459480     15640.5
    459520     15641.8
    459560     15642.8
    459600     15643.8
    459640     15645.7
    459680     15647.5
    459720     15648.4
    459760     15650.4
    459800     15650.9
    459840     15652.4
    459880     15653.9
    459920     15654.9
    459960     15656.8
    460000     15657.6
    460040       15660
    460080     15660.2
    460120     15661.5
    460160     15663.5
    460200     15663.8
    460240     15665.6
    460280     15667.4
    460320     15668.8
    460360     15669.7
    460400     15670.8
    460440     15672.7
    460480     15674.5
    460520     15675.4
    460560     15677.4
    460600     15677.9
    460640     15679.4
    460680     15680.9
    460720     15681.9
    460760     15683.7
    460800     15684.6
    460840       15687
    460880     15687.2
    460920     15688.5
    460960     15690.4
    461000     15690.7
    461040     15692.5
    461080     15694.4
    461120     15695.8
    461160     15696.7
    461200     15697.7
    461240     15699.7
    461280     15701.5
    461320     15702.4
    461360     15704.4
    461400     15704.8
    461440     15706.3
    461480     15707.8
    461520     15708.8
    461560     15710.7
    461600     15711.5
    461640     15713.9
    461680       15714
    461720     15715.4
    461760     15717.3
    461800     15717.6
    461840     15719.5
    461880     15721.3
    461920     15722.7
    461960     15723.6
    462000     15724.6
    462040     15726.5
    462080     15728.3
    462120     15729.3
    462160     15731.3
    462200     15731.7
    462240     15733.2
    462280     15734.7
    462320     15735.7
    462360     15737.6
    462400     15738.4
    462440     15740.9
    462480       15741
    462520     15742.3
    462560     15744.2
    462600     15744.5
    462640     15746.3
    462680     15748.2
    462720     15749.6
    462760     15750.5
    462800     15751.5
    462840     15753.4
    462880     15755.2
    462920     15756.2
    462960     15758.2
    463000     15758.6
    463040     15760.1
    463080     15761.6
    463120     15762.5
    463160     15764.5
    463200     15765.3
    463240     15767.7
    463280     15767.8
    463320     15769.1
    463360     15771.1
    463400     15771.4
    463440     15773.1
    463480     15775.1
    463520     15776.4
    463560     15777.3
    463600     15778.4
    463640     15780.3
    463680     15782.1
    463720     15783.1
    463760     15785.1
    463800     15785.4
    463840     15786.9
    463880     15788.4
    463920     15789.4
    463960     15791.3
    464000     15792.1
    464040     15794.4
    464080     15794.6
    464120     15795.9
    464160     15797.8
    464200     15798.1
    464240     15799.9
    464280     15801.8
    464320     15803.2
    464360       15804
    464400     15805.1
    464440       15807
    464480     15808.8
    464520     15809.8
    464560     15811.8
    464600     15812.2
    464640     15813.6
    464680     15815.1
    464720     15816.1
    464760       15818
    464800     15818.8
    464840     15821.2
    464880     15821.4
    464920     15822.7
    464960     15824.6
    465000       15825
    465040     15826.7
    465080     15828.6
    465120       15830
    465160     15830.8
    465200     15831.9
    465240     15833.8
    465280     15835.6
    465320     15836.5
    465360     15838.6
    465400     15838.9
    465440     15840.4
    465480     15841.9
    465520     15842.9
    465560     15844.8
    465600     15845.6
    465640     15847.9
    465680     15848.1
    465720     15849.4
    465760     15851.3
    465800     15851.6
    465840     15853.4
    465880     15855.3
    465920     15856.7
    465960     15857.5
    466000     15858.6
    466040     15860.5
    466080     15862.3
    466120     15863.3
    466160     15865.3
    466200     15865.7
    466240     15867.1
    466280     15868.6
    466320     15869.6
    466360     15871.5
    466400     15872.3
    466440     15874.7
    466480     15874.9
    466520     15876.2
    466560     15878.1
    466600     15878.4
    466640     15880.2
    466680     15882.1
    466720     15883.4
    466760     15884.3
    466800     15885.4
    466840     15887.3
    466880     15889.1
    466920       15890
    466960     15892.1
    467000     15892.4
    467040     15893.8
    467080     15895.3
    467120     15896.3
    467160     15898.3
    467200       15899
    467240     15901.4
    467280     15901.6
    467320     15902.9
    467360     15904.8
    467400     15905.2
    467440     15906.9
    467480     15908.8
    467520     15910.2
    467560       15911
    467600     15912.2
    467640     15914.1
    467680     15915.8
    467720     15916.7
    467760     15918.8
    467800     15919.1
    467840     15920.6
    467880       15922
    467920     15923.1
    467960       15925
    468000     15925.8
    468040     15928.1
    468080     15928.3
    468120     15929.6
    468160     15931.6
    468200     15931.8
    468240     15933.7
    468280     15935.5
    468320     15936.9
    468360     15937.7
    468400     15938.9
    468440     15940.8
    468480     15942.5
    468520     15943.4
    468560     15945.6
    468600     15945.9
    468640     15947.3
    468680     15948.8
    468720     15949.8
    468760     15951.8
    468800     15952.5
    468840     15954.8
    468880       15955
    468920     15956.3
    468960     15958.3
    469000     15958.5
    469040     15960.4
    469080     15962.2
    469120     15963.6
    469160     15964.4
    469200     15965.5
    469240     15967.4
    469280     15969.2
    469320     15970.1
    469360     15972.3
    469400     15972.5
    469440     15973.9
    469480     15975.5
    469520     15976.4
    469560     15978.4
    469600     15979.2
    469640     15981.5
    469680     15981.6
    469720     15982.9
    469760     15984.9
    469800     15985.1
    469840       15987
    469880     15988.8
    469920     15990.2
    469960       15991
    470000     15992.2
    470040       15994
    470080     15995.8
    470120     15996.7
    470160     15998.9
    470200     15999.1
    470240     16000.5
    470280       16002
    470320       16003
    470360       16005
    470400     16005.7
    470440     16008.1
    470480     16008.2
    470520     16009.5
    470560     16011.5
    470600     16011.7
    470640     16013.6
    470680     16015.4
    470720     16016.8
    470760     16017.6
    470800     16018.7
    470840     16020.6
    470880     16022.4
    470920     16023.3
    470960     16025.5
    471000     16025.7
    471040     16027.1
    471080     16028.6
    471120     16029.6
    471160     16031.6
    471200     16032.3
    471240     16034.6
    471280     16034.8
    471320       16036
    471360     16038.1
    471400     16038.3
    471440     16040.1
    471480     16041.9
    471520     16043.4
    471560     16044.1
    471600     16045.3
    471640     16047.2
    471680       16049
    471720     16049.9
    471760       16052
    471800     16052.3
    471840     16053.7
    471880     16055.2
    471920     16056.2
    471960     16058.2
    472000     16058.9
    472040     16061.2
    472080     16061.4
    472120     16062.6
    472160     16064.6
    472200     16064.9
    472240     16066.8
    472280     16068.5
    472320       16070
    472360     16070.7
    472400     16071.9
    472440     16073.8
    472480     16075.5
    472520     16076.4
    472560     16078.6
    472600     16078.9
    472640     16080.3
    472680     16081.7
    472720     16082.8
    472760     16084.7
    472800     16085.5
    472840     16087.9
    472880     16088.1
    472920     16089.3
    472960     16091.3
    473000     16091.6
    473040     16093.4
    473080     16095.2
    473120     16096.6
    473160     16097.4
    473200     16098.5
    473240     16100.4
    473280     16102.2
    473320     16103.1
    473360     16105.3
    473400     16105.5
    473440     16106.9
    473480     16108.4
    473520     16109.4
    473560     16111.4
    473600     16112.1
    473640     16114.5
    473680     16114.8
    473720       16116
    473760       16118
    473800     16118.2
    473840     16120.1
    473880     16121.8
    473920     16123.3
    473960     16124.1
    474000     16125.2
    474040     16127.1
    474080     16128.9
    474120     16129.7
    474160     16131.9
    474200     16132.2
    474240     16133.6
    474280     16135.1
    474320     16136.1
    474360     16138.1
    474400     16138.8
    474440     16141.2
    474480     16141.4
    474520     16142.6
    474560     16144.7
    474600     16144.9
    474640     16146.8
    474680     16148.5
    474720       16150
    474760     16150.7
    474800     16151.8
    474840     16153.8
    474880     16155.6
    474920     16156.4
    474960     16158.6
    475000     16158.8
    475040     16160.3
    475080     16161.7
    475120     16162.7
    475160     16164.8
    475200     16165.5
    475240     16167.8
    475280       16168
    475320     16169.2
    475360     16171.3
    475400     16171.5
    475440     16173.4
    475480     16175.2
    475520     16176.6
    475560     16177.3
    475600     16178.5
    475640     16180.5
    475680     16182.2
    475720     16183.1
    475760     16185.2
    475800     16185.5
    475840     16186.9
    475880     16188.3
    475920     16189.4
    475960     16191.4
    476000     16192.1
    476040     16194.5
    476080     16194.6
    476120     16195.9
    476160     16197.9
    476200     16198.2
    476240     16200.1
    476280     16201.8
    476320     16203.3
    476360       16204
    476400     16205.1
    476440     16207.2
    476480     16208.9
    476520     16209.8
    476560     16211.9
    476600     16212.1
    476640     16213.6
    476680     16215.1
    476720     16216.1
    476760     16218.1
    476800     16218.8
    476840     16221.2
    476880     16221.3
    476920     16222.6
    476960     16224.7
    477000     16224.9
    477040     16226.8
    477080     16228.5
    477120       16230
    477160     16230.7
    477200     16231.9
    477240     16233.9
    477280     16235.5
    477320     16236.5
    477360     16238.6
    477400     16238.9
    477440     16240.3
    477480     16241.7
    477520     16242.8
    477560     16244.8
    477600     16245.5
    477640     16247.9
    477680     16248.1
    477720     16249.3
    477760     16251.4
    477800     16251.7
    477840     16253.5
    477880     16255.3
    477920     16256.7
    477960     16257.4
    478000     16258.6
    478040     16260.6
    478080     16262.2
    478120     16263.2
    478160     16265.4
    478200     16265.6
    478240     16267.1
    478280     16268.5
    478320     16269.5
    478360     16271.6
    478400     16272.2
    478440     16274.6
    478480     16274.8
    478520       16276
    478560     16278.1
    478600     16278.4
    478640     16280.2
    478680       16282
    478720     16283.5
    478760     16284.1
    478800     16285.3
    478840     16287.3
    478880       16289
    478920     16289.9
    478960     16292.1
    479000     16292.3
    479040     16293.8
    479080     16295.2
    479120     16296.2
    479160     16298.3
    479200     16298.9
    479240     16301.3
    479280     16301.5
    479320     16302.7
    479360     16304.8
    479400     16305.1
    479440       16307
    479480     16308.7
    479520     16310.2
    479560     16310.9
    479600       16312
    479640       16314
    479680     16315.7
    479720     16316.6
    479760     16318.8
    479800     16319.1
    479840     16320.5
    479880     16321.9
    479920     16322.9
    479960       16325
    480000     16325.6
    480040     16328.1
    480080     16328.2
    480120     16329.5
    480160     16331.6
    480200     16331.8
    480240     16333.7
    480280     16335.5
    480320       16337
    480360     16337.6
    480400     16338.8
    480440     16340.7
    480480     16342.4
    480520     16343.4
    480560     16345.6
    480600     16345.8
    480640     16347.2
    480680     16348.7
    480720     16349.6
    480760     16351.7
    480800     16352.3
    480840     16354.8
    480880     16354.9
    480920     16356.2
    480960     16358.3
    481000     16358.6
    481040     16360.4
    481080     16362.3
    481120     16363.7
    481160     16364.4
    481200     16365.5
    481240     16367.5
    481280     16369.2
    481320     16370.2
    481360     16372.3
    481400     16372.5
    481440       16374
    481480     16375.4
    481520     16376.4
    481560     16378.5
    481600       16379
    481640     16381.5
    481680     16381.6
    481720     16382.9
    481760       16385
    481800     16385.3
    481840     16387.1
    481880       16389
    481920     16390.5
    481960     16391.1
    482000     16392.2
    482040     16394.3
    482080     16395.9
    482120     16396.9
    482160     16399.1
    482200     16399.3
    482240     16400.7
    482280     16402.1
    482320     16403.2
    482360     16405.2
    482400     16405.8
    482440     16408.3
    482480     16408.3
    482520     16409.6
    482560     16411.8
    482600     16412.1
    482640     16413.9
    482680     16415.7
    482720     16417.2
    482760     16417.9
    482800       16419
    482840       16421
    482880     16422.7
    482920     16423.6
    482960     16425.8
    483000       16426
    483040     16427.5
    483080     16428.9
    483120     16429.9
    483160       16432
    483200     16432.5
    483240       16435
    483280     16435.1
    483320     16436.4
    483360     16438.5
    483400     16438.8
    483440     16440.7
    483480     16442.5
    483520       16444
    483560     16444.6
    483600     16445.8
    483640     16447.8
    483680     16449.5
    483720     16450.4
    483760     16452.6
    483800     16452.8
    483840     16454.3
    483880     16455.7
    483920     16456.8
    483960     16458.8
    484000     16459.3
    484040     16461.8
    484080     16461.9
    484120     16463.1
    484160     16465.4
    484200     16465.7
    484240     16467.5
    484280     16469.3
    484320     16470.8
    484360     16471.4
    484400     16472.6
    484440     16474.7
    484480     16476.3
    484520     16477.3
    484560     16479.4
    484600     16479.6
    484640     16481.1
    484680     16482.5
    484720     16483.5
    484760     16485.6
    484800     16486.1
    484840     16488.6
    484880     16488.7
    484920     16489.9
    484960     16492.2
    485000     16492.4
    485040     16494.2
    485080     16496.1
    485120     16497.6
    485160     16498.2
    485200     16499.4
    485240     16501.4
    485280       16503
    485320       16504
    485360     16506.2
    485400     16506.3
    485440     16507.8
    485480     16509.3
    485520     16510.2
    485560     16512.3
    485600     16512.8
    485640     16515.4
    485680     16515.5
    485720     16516.7
    485760       16519
    485800     16519.2
    485840     16521.1
    485880     16522.9
    485920     16524.4
    485960       16525
    486000     16526.2
    486040     16528.3
    486080     16529.8
    486120     16530.8
    486160       16533
    486200     16533.2
    486240     16534.7
    486280     16536.1
    486320     16537.1
    486360     16539.2
    486400     16539.7
    486440     16542.2
    486480     16542.4
    486520     16543.5
    486560     16545.8
    486600     16546.1
    486640     16547.9
    486680     16549.7
    486720     16551.2
    486760     16551.9
    486800       16553
    486840     16555.1
    486880     16556.6
    486920     16557.7
    486960     16559.9
    487000       16560
    487040     16561.5
    487080     16562.9
    487120       16564
    487160       16566
    487200     16566.5
    487240     16569.1
    487280     16569.3
    487320     16570.3
    487360     16572.6
    487400     16572.9
    487440     16574.7
    487480     16576.6
    487520     16578.1
    487560     16578.7
    487600     16579.9
    487640     16581.9
    487680     16583.5
    487720     16584.5
    487760     16586.7
    487800     16586.9
    487840     16588.4
    487880     16589.8
    487920     16590.8
    487960     16592.8
    488000     16593.4
    488040     16595.9
    488080       16596
    488120     16597.1
    488160     16599.4
    488200     16599.7
    488240     16601.5
    488280     16603.4
    488320     16604.9
    488360     16605.5
    488400     16606.7
    488440     16608.7
    488480     16610.2
    488520     16611.3
    488560     16613.5
    488600     16613.6
    488640     16615.1
    488680     16616.6
    488720     16617.6
    488760     16619.6
    488800     16620.1
    488840     16622.7
    488880     16622.8
    488920     16623.9
    488960     16626.2
    489000     16626.5
    489040     16628.3
    489080     16630.2
    489120     16631.7
    489160     16632.3
    489200     16633.5
    489240     16635.5
    489280     16637.1
    489320     16638.1
    489360     16640.3
    489400     16640.4
    489440       16642
    489480     16643.4
    489520     16644.4
    489560     16646.4
    489600       16647
    489640     16649.6
    489680     16649.7
    489720     16650.8
    489760     16653.1
    489800     16653.4
    489840     16655.2
    489880       16657
    489920     16658.6
    489960     16659.1
    490000     16660.4
    490040     16662.4
    490080     16663.9
    490120     16664.9
    490160     16667.1
    490200     16667.2
    490240     16668.8
    490280     16670.3
    490320     16671.2
    490360     16673.3
    490400     16673.8
    490440     16676.4
    490480     16676.5
    490520     16677.6
    490560       16680
    490600     16680.2
    490640     16682.1
    490680     16683.8
    490720     16685.4
    490760       16686
    490800     16687.3
    490840     16689.2
    490880     16690.8
    490920     16691.8
    490960     16693.9
    491000     16694.1
    491040     16695.7
    491080     16697.1
    491120     16698.1
    491160     16700.1
    491200     16700.6
    491240     16703.3
    491280     16703.4
    491320     16704.5
    491360     16706.8
    491400     16707.1
    491440     16708.9
    491480     16710.7
    491520     16712.3
    491560     16712.8
    491600     16714.1
    491640     16716.1
    491680     16717.6
    491720     16718.7
    491760     16720.8
    491800     16720.9
    491840     16722.5
    491880       16724
    491920     16724.9
    491960     16726.9
    492000     16727.5
    492040     16730.2
    492080     16730.4
    492120     16731.4
    492160     16733.7
    492200       16734
    492240     16735.8
    492280     16737.6
    492320     16739.2
    492360     16739.7
    492400       16741
    492440       16743
    492480     16744.5
    492520     16745.6
    492560     16747.7
    492600     16747.8
    492640     16749.5
    492680     16750.9
    492720     16751.9
    492760     16753.8
    492800     16754.4
    492840     16757.1
    492880     16757.3
    492920     16758.4
    492960     16760.6
    493000     16760.9
    493040     16762.7
    493080     16764.5
    493120     16766.1
    493160     16766.6
    493200     16767.9
    493240     16769.9
    493280     16771.4
    493320     16772.4
    493360     16774.6
    493400     16774.7
    493440     16776.4
    493480     16777.8
    493520     16778.8
    493560     16780.8
    493600     16781.3
    493640       16784
    493680     16784.1
    493720     16785.3
    493760     16787.5
    493800     16787.8
    493840     16789.6
    493880     16791.4
    493920       16793
    493960     16793.6
    494000     16794.8
    494040     16796.8
    494080     16798.4
    494120     16799.4
    494160     16801.5
    494200     16801.7
    494240     16803.3
    494280     16804.8
    494320     16805.7
    494360     16807.7
    494400     16808.3
    494440       16811
    494480     16811.1
    494520     16812.2
    494560     16814.5
    494600     16814.8
    494640     16816.6
    494680     16818.4
    494720       16820
    494760     16820.5
    494800     16821.8
    494840     16823.7
    494880     16825.3
    494920     16826.3
    494960     16828.5
    495000     16828.7
    495040     16830.3
    495080     16831.7
    495120     16832.7
    495160     16834.7
    495200     16835.2
    495240       16838
    495280     16838.1
    495320     16839.2
    495360     16841.5
    495400     16841.7
    495440     16843.5
    495480     16845.3
    495520     16846.9
    495560     16847.5
    495600     16848.7
    495640     16850.7
    495680     16852.3
    495720     16853.3
    495760     16855.4
    495800     16855.6
    495840     16857.2
    495880     16858.7
    495920     16859.6
    495960     16861.6
    496000     16862.2
    496040     16864.9
    496080     16865.1
    496120     16866.1
    496160     16868.4
    496200     16868.6
    496240     16870.5
    496280     16872.3
    496320     16873.8
    496360     16874.4
    496400     16875.7
    496440     16877.6
    496480     16879.2
    496520     16880.2
    496560     16882.4
    496600     16882.5
    496640     16884.2
    496680     16885.7
    496720     16886.6
    496760     16888.6
    496800     16889.2
    496840     16891.9
    496880       16892
    496920     16893.1
    496960     16895.4
    497000     16895.7
    497040     16897.5
    497080     16899.2
    497120     16900.8
    497160     16901.4
    497200     16902.7
    497240     16904.6
    497280     16906.2
    497320     16907.2
    497360     16909.4
    497400     16909.5
    497440     16911.2
    497480     16912.6
    497520     16913.5
    497560     16915.6
    497600     16916.1
    497640     16918.9
    497680     16919.1
    497720     16920.1
    497760     16922.4
    497800     16922.7
    497840     16924.5
    497880     16926.2
    497920     16927.9
    497960     16928.4
    498000     16929.7
    498040     16931.6
    498080     16933.2
    498120     16934.2
    498160     16936.4
    498200     16936.5
    498240     16938.2
    498280     16939.6
    498320     16940.5
    498360     16942.6
    498400       16943
    498440     16945.8
    498480       16946
    498520       16947
    498560     16949.3
    498600     16949.6
    498640     16951.5
    498680     16953.2
    498720     16954.9
    498760     16955.4
    498800     16956.6
    498840     16958.6
    498880     16960.2
    498920     16961.1
    498960     16963.3
    499000     16963.5
    499040     16965.1
    499080     16966.6
    499120     16967.5
    499160     16969.5
    499200       16970
    499240     16972.8
    499280       16973
    499320       16974
    499360     16976.3
    499400     16976.6
    499440     16978.5
    499480     16980.1
    499520     16981.8
    499560     16982.3
    499600     16983.6
    499640     16985.6
    499680     16987.2
    499720     16988.1
    499760     16990.3
    499800     16990.5
    499840     16992.1
    499880     16993.6
    499920     16994.5
    499960     16996.5
    500000     16996.9
    500040     16999.7
    500080     16999.9
    500120     17000.9
    500160     17003.2
    500200     17003.5
    500240     17005.4
    500280       17007
    500320     17008.8
    500360     17009.2
    500400     17010.5
    500440     17012.5
    500480     17014.2
    500520     17015.1
    500560     17017.3
    500600     17017.4
    500640       17019
    500680     17020.5
    500720     17021.4
    500760     17023.4
    500800     17023.9
    500840     17026.7
    500880     17026.9
    500920     17027.8
    500960     17030.2
    501000     17030.5
    501040     17032.3
    501080       17034
    501120     17035.8
    501160     17036.2
    501200     17037.5
    501240     17039.5
    501280     17041.1
    501320       17042
    501360     17044.2
    501400     17044.4
    501440       17046
    501480     17047.5
    501520     17048.4
    501560     17050.4
    501600     17050.8
    501640     17053.6
    501680     17053.8
    501720     17054.8
    501760     17057.2
    501800     17057.4
    501840     17059.3
    501880       17061
    501920     17062.7
    501960     17063.2
    502000     17064.4
    502040     17066.4
    502080       17068
    502120     17068.9
    502160     17071.1
    502200     17071.3
    502240     17072.9
    502280     17074.4
    502320     17075.4
    502360     17077.3
    502400     17077.8
    502440     17080.6
    502480     17080.8
    502520     17081.8
    502560     17084.2
    502600     17084.4
    502640     17086.2
    502680       17088
    502720     17089.7
    502760     17090.2
    502800     17091.4
    502840     17093.4
    502880       17095
    502920     17095.9
    502960     17098.1
    503000     17098.3
    503040     17099.9
    503080     17101.4
    503120     17102.4
    503160     17104.3
    503200     17104.8
    503240     17107.6
    503280     17107.8
    503320     17108.8
    503360     17111.2
    503400     17111.4
    503440     17113.2
    503480     17114.9
    503520     17116.7
    503560     17117.2
    503600     17118.4
    503640     17120.3
    503680       17122
    503720     17122.8
    503760     17125.1
    503800     17125.2
    503840     17126.8
    503880     17128.3
    503920     17129.3
    503960     17131.3
    504000     17131.7
    504040     17134.6
    504080     17134.8
    504120     17135.8
    504160     17138.2
    504200     17138.3
    504240     17140.2
    504280     17141.9
    504320     17143.7
    504360     17144.1
    504400     17145.3
    504440     17147.3
    504480       17149
    504520     17149.8
    504560       17152
    504600     17152.2
    504640     17153.8
    504680     17155.3
    504720     17156.3
    504760     17158.3
    504800     17158.7
    504840     17161.6
    504880     17161.8
    504920     17162.8
    504960     17165.2
    505000     17165.3
    505040     17167.2
    505080     17168.9
    505120     17170.6
    505160     17171.1
    505200     17172.3
    505240     17174.3
    505280     17175.9
    505320     17176.8
    505360       17179
    505400     17179.2
    505440     17180.8
    505480     17182.2
    505520     17183.3
    505560     17185.2
    505600     17185.7
    505640     17188.6
    505680     17188.7
    505720     17189.7
    505760     17192.2
    505800     17192.3
    505840     17194.1
    505880     17195.8
    505920     17197.6
    505960       17198
    506000     17199.3
    506040     17201.3
    506080     17202.9
    506120     17203.7
    506160       17206
    506200     17206.1
    506240     17207.7
    506280     17209.2
    506320     17210.2
    506360     17212.2
    506400     17212.7
    506440     17215.5
    506480     17215.6
    506520     17216.6
    506560     17219.1
    506600     17219.2
    506640       17221
    506680     17222.7
    506720     17224.5
    506760       17225
    506800     17226.1
    506840     17228.1
    506880     17229.8
    506920     17230.6
    506960     17232.9
    507000       17233
    507040     17234.6
    507080     17236.1
    507120     17237.1
    507160     17239.1
    507200     17239.6
    507240     17242.4
    507280     17242.5
    507320     17243.5
    507360       17246
    507400       17246
    507440     17247.9
    507480     17249.6
    507520     17251.4
    507560     17251.8
    507600       17253
    507640       17255
    507680     17256.7
    507720     17257.5
    507760     17259.7
    507800     17259.9
    507840     17261.5
    507880       17263
    507920     17263.9
    507960     17265.9
    508000     17266.5
    508040     17269.3
    508080     17269.4
    508120     17270.4
    508160       17273
    508200     17272.9
    508240     17274.8
    508280     17276.6
    508320     17278.3
    508360     17278.8
    508400     17279.9
    508440     17281.9
    508480     17283.6
    508520     17284.4
    508560     17286.7
    508600     17286.8
    508640     17288.4
    508680     17289.9
    508720     17290.9
    508760     17292.8
    508800     17293.4
    508840     17296.2
    508880     17296.3
    508920     17297.3
    508960     17299.8
    509000     17299.8
    509040     17301.7
    509080     17303.5
    509120     17305.2
    509160     17305.6
    509200     17306.8
    509240     17308.8
    509280     17310.5
    509320     17311.3
    509360     17313.5
    509400     17313.6
    509440     17315.3
    509480     17316.8
    509520     17317.7
    509560     17319.7
    509600     17320.3
    509640     17323.1
    509680     17323.2
    509720     17324.2
    509760     17326.7
    509800     17326.7
    509840     17328.7
    509880     17330.3
    509920     17332.1
    509960     17332.5
    510000     17333.7
    510040     17335.7
    510080     17337.3
    510120     17338.2
    510160     17340.4
    510200     17340.5
    510240     17342.1
    510280     17343.7
    510320     17344.6
    510360     17346.6
    510400     17347.2
    510440       17350
    510480     17350.1
    510520       17351
    510560     17353.6
    510600     17353.6
    510640     17355.5
    510680     17357.2
    510720       17359
    510760     17359.4
    510800     17360.5
    510840     17362.5
    510880     17364.3
    510920     17365.1
    510960     17367.3
    511000     17367.4
    511040       17369
    511080     17370.5
    511120     17371.4
    511160     17373.5
    511200       17374
    511240     17376.9
    511280       17377
    511320     17377.9
    511360     17380.5
    511400     17380.5
    511440     17382.4
    511480       17384
    511520     17385.8
    511560     17386.2
    511600     17387.4
    511640     17389.4
    511680     17391.1
    511720     17391.9
    511760     17394.1
    511800     17394.2
    511840     17395.9
    511880     17397.4
    511920     17398.3
    511960     17400.3
    512000     17400.8
    512040     17403.7
    512080     17403.8
    512120     17404.7
    512160     17407.3
    512200     17407.3
    512240     17409.2
    512280     17410.9
    512320     17412.6
    512360       17413
    512400     17414.2
    512440     17416.2
    512480       17418
    512520     17418.7
    512560       17421
    512600       17421
    512640     17422.8
    512680     17424.2
    512720     17425.1
    512760     17427.1
    512800     17427.7
    512840     17430.5
    512880     17430.7
    512920     17431.6
    512960     17434.2
    513000     17434.2
    513040     17436.1
    513080     17437.8
    513120     17439.5
    513160     17439.9
    513200     17441.1
    513240     17443.1
    513280     17444.8
    513320     17445.6
    513360     17447.9
    513400       17448
    513440     17449.6
    513480     17451.1
    513520       17452
    513560       17454
    513600     17454.6
    513640     17457.4
    513680     17457.6
    513720     17458.5
    513760     17461.1
    513800     17461.1
    513840       17463
    513880     17464.7
    513920     17466.4
    513960     17466.8
    514000       17468
    514040       17470
    514080     17471.8
    514120     17472.5
    514160     17474.8
    514200     17474.9
    514240     17476.6
    514280       17478
    514320     17478.9
    514360     17480.9
    514400     17481.5
    514440     17484.4
    514480     17484.5
    514520     17485.4
    514560       17488
    514600       17488
    514640     17489.9
    514680     17491.6
    514720     17493.3
    514760     17493.8
    514800     17494.9
    514840     17496.9
    514880     17498.7
    514920     17499.5
    514960     17501.8
    515000     17501.8
    515040     17503.5
    515080     17504.9
    515120     17505.9
    515160     17507.8
    515200     17508.4
    515240     17511.4
    515280     17511.5
    515320     17512.3
    515360       17515
    515400       17515
    515440     17516.9
    515480     17518.5
    515520     17520.3
    515560     17520.7
    515600     17521.9
    515640     17523.8
    515680     17525.6
    515720     17526.5
    515760     17528.7
    515800     17528.7
    515840     17530.5
    515880     17531.8
    515920     17532.8
    515960     17534.8
    516000     17535.4
    516040     17538.4
    516080     17538.5
    516120     17539.3
    516160       17542
    516200     17541.9
    516240     17543.9
    516280     17545.5
    516320     17547.3
    516360     17547.7
    516400     17548.9
    516440     17550.9
    516480     17552.6
    516520     17553.5
    516560     17555.7
    516600     17555.7
    516640     17557.5
    516680     17558.8
    516720     17559.8
    516760     17561.8
    516800     17562.4
    516840     17565.3
    516880     17565.5
    516920     17566.3
    516960       17569
    517000     17568.9
    517040     17570.9
    517080     17572.5
    517120     17574.2
    517160     17574.7
    517200     17575.8
    517240     17577.8
    517280     17579.6
    517320     17580.4
    517360     17582.7
    517400     17582.6
    517440     17584.5
    517480     17585.8
    517520     17586.8
    517560     17588.8
    517600     17589.4
    517640     17592.3
    517680     17592.4
    517720     17593.2
    517760       17596
    517800     17595.8
    517840     17597.8
    517880     17599.4
    517920     17601.2
    517960     17601.6
    518000     17602.8
    518040     17604.8
    518080     17606.6
    518120     17607.4
    518160     17609.7
    518200     17609.6
    518240     17611.5
    518280     17612.8
    518320     17613.7
    518360     17615.7
    518400     17616.3
    518440     17619.2
    518480     17619.3
    518520     17620.1
    518560     17622.8
    518600     17622.7
    518640     17624.7
    518680     17626.4
    518720     17628.1
    518760     17628.5
    518800     17629.7
    518840     17631.7
    518880     17633.5
    518920     17634.2
    518960     17636.6
    519000     17636.5
    519040     17638.4
    519080     17639.7
    519120     17640.7
    519160     17642.7
    519200     17643.2
    519240     17646.1
    519280     17646.2
    519320       17647
    519360     17649.7
    519400     17649.7
    519440     17651.6
    519480     17653.3
    519520       17655
    519560     17655.4
    519600     17656.6
    519640     17658.6
    519680     17660.4
    519720     17661.1
    519760     17663.5
    519800     17663.4
    519840     17665.3
    519880     17666.6
    519920     17667.6
    519960     17669.6
    520000     17670.1
    520040     17673.1
    520080     17673.1
    520120       17674
    520160     17676.7
    520200     17676.6
    520240     17678.5
    520280     17680.2
    520320     17681.9
    520360     17682.3
    520400     17683.5
    520440     17685.5
    520480     17687.4
    520520     17688.1
    520560     17690.4
    520600     17690.3
    520640     17692.2
    520680     17693.5
    520720     17694.5
    520760     17696.5
    520800       17697
    520840       17700
    520880       17700
    520920     17700.9
    520960     17703.6
    521000     17703.5
    521040     17705.4
    521080     17707.1
    521120     17708.8
    521160     17709.3
    521200     17710.4
    521240     17712.5
    521280     17714.3
    521320       17715
    521360     17717.3
    521400     17717.2
    521440     17719.1
    521480     17720.5
    521520     17721.5
    521560     17723.4
    521600       17724
    521640     17726.9
    521680       17727
    521720     17727.8
    521760     17730.5
    521800     17730.5
    521840     17732.4
    521880     17734.1
    521920     17735.8
    521960     17736.2
    522000     17737.4
    522040     17739.4
    522080     17741.3
    522120       17742
    522160     17744.3
    522200     17744.2
    522240     17746.1
    522280     17747.4
    522320     17748.4
    522360     17750.4
    522400     17750.9
    522440     17753.9
    522480     17753.9
    522520     17754.7
    522560     17757.5
    522600     17757.4
    522640     17759.3
    522680       17761
    522720     17762.8
    522760     17763.2
    522800     17764.3
    522840     17766.4
    522880     17768.2
    522920     17768.9
    522960     17771.2
    523000     17771.1
    523040       17773
    523080     17774.4
    523120     17775.3
    523160     17777.3
    523200     17777.9
    523240     17780.9
    523280     17780.8
    523320     17781.7
    523360     17784.4
    523400     17784.4
    523440     17786.3
    523480       17788
    523520     17789.8
    523560     17790.1
    523600     17791.2
    523640     17793.4
    523680     17795.2
    523720     17795.9
    523760     17798.2
    523800     17798.1
    523840       17800
    523880     17801.3
    523920     17802.3
    523960     17804.3
    524000     17804.9
    524040     17807.8
    524080     17807.8
    524120     17808.7
    524160     17811.4
    524200     17811.3
    524240     17813.3
    524280       17815
    524320     17816.7
    524360     17817.1
    524400     17818.2
    524440     17820.3
    524480     17822.2
    524520     17822.9
    524560     17825.2
    524600     17825.1
    524640       17827
    524680     17828.3
    524720     17829.3
    524760     17831.3
    524800     17831.9
    524840     17834.8
    524880     17834.8
    524920     17835.8
    524960     17838.4
    525000     17838.3
    525040     17840.3
    525080       17842
    525120     17843.7
    525160       17844
    525200     17845.2
    525240     17847.3
    525280     17849.1
    525320     17849.9
    525360     17852.1
    525400       17852
    525440       17854
    525480     17855.3
    525520     17856.2
    525560     17858.3
    525600     17858.8
    525640     17861.8
    525680     17861.7
    525720     17862.8
    525760     17865.4
    525800     17865.3
    525840     17867.3
    525880       17869
    525920     17870.7
    525960     17871.1
    526000     17872.3
    526040     17874.3
    526080     17876.2
    526120     17876.9
    526160     17879.1
    526200     17879.1
    526240       17881
    526280     17882.3
    526320     17883.2
    526360     17885.3
    526400     17885.8
    526440     17888.8
    526480     17888.8
    526520     17889.8
    526560     17892.4
    526600     17892.4
    526640     17894.3
    526680       17896
    526720     17897.7
    526760     17898.1
    526800     17899.3
    526840     17901.3
    526880     17903.2
    526920       17904
    526960     17906.1
    527000     17906.1
    527040       17908
    527080     17909.3
    527120     17910.3
    527160     17912.4
    527200     17912.9
    527240     17915.8
    527280     17915.8
    527320     17916.8
    527360     17919.5
    527400     17919.3
    527440     17921.3
    527480       17923
    527520     17924.7
    527560     17925.1
    527600     17926.3
    527640     17928.3
    527680     17930.2
    527720       17931
    527760     17933.1
    527800     17933.2
    527840       17935
    527880     17936.4
    527920     17937.3
    527960     17939.4
    528000     17939.9
    528040     17942.8
    528080     17942.8
    528120     17943.9
    528160     17946.5
    528200     17946.4
    528240     17948.4
    528280       17950
    528320     17951.8
    528360     17952.2
    528400     17953.3
    528440     17955.4
    528480     17957.2
    528520     17958.1
    528560     17960.1
    528600     17960.2
    528640     17962.1
    528680     17963.3
    528720     17964.3
    528760     17966.4
    528800     17966.9
    528840     17969.8
    528880     17969.9
    528920     17970.9
    528960     17973.5
    529000     17973.4
    529040     17975.4
    529080     17977.1
    529120     17978.8
    529160     17979.1
    529200     17980.4
    529240     17982.4
    529280     17984.2
    529320     17985.1
    529360     17987.2
    529400     17987.3
    529440     17989.1
    529480     17990.4
    529520     17991.3
    529560     17993.4
    529600     17993.9
    529640     17996.9
    529680     17996.9
    529720     17997.9
    529760     18000.6
    529800     18000.4
    529840     18002.4
    529880     18004.1
    529920     18005.8
    529960     18006.1
    530000     18007.4
    530040     18009.5
    530080     18011.3
    530120     18012.1
    530160     18014.2
    530200     18014.3
    530240     18016.1
    530280     18017.4
    530320     18018.3
    530360     18020.5
    530400       18021
    530440     18023.9
    530480     18023.9
    530520     18024.9
    530560     18027.6
    530600     18027.5
    530640     18029.5
    530680     18031.1
    530720     18032.9
    530760     18033.2
    530800     18034.5
    530840     18036.5
    530880     18038.4
    530920     18039.1
    530960     18041.2
    531000     18041.4
    531040     18043.1
    531080     18044.4
    531120     18045.4
    531160     18047.5
    531200       18048
    531240     18050.9
    531280     18050.9
    531320       18052
    531360     18054.7
    531400     18054.5
    531440     18056.4
    531480     18058.1
    531520     18059.9
    531560     18060.2
    531600     18061.5
    531640     18063.5
    531680     18065.4
    531720     18066.2
    531760     18068.3
    531800     18068.4
    531840     18070.1
    531880     18071.5
    531920     18072.4
    531960     18074.5
    532000       18075
    532040     18077.9
    532080       18078
    532120       18079
    532160     18081.7
    532200     18081.5
    532240     18083.5
    532280     18085.2
    532320       18087
    532360     18087.2
    532400     18088.5
    532440     18090.5
    532480     18092.5
    532520     18093.2
    532560     18095.3
    532600     18095.4
    532640     18097.1
    532680     18098.5
    532720     18099.4
    532760     18101.5
    532800       18102
    532840     18104.9
    532880       18105
    532920       18106
    532960     18108.7
    533000     18108.5
    533040     18110.5
    533080     18112.2
    533120       18114
    533160     18114.2
    533200     18115.6
    533240     18117.6
    533280     18119.5
    533320     18120.2
    533360     18122.3
    533400     18122.4
    533440     18124.1
    533480     18125.5
    533520     18126.4
    533560     18128.6
    533600       18129
    533640       18132
    533680     18132.1
    533720       18133
    533760     18135.7
    533800     18135.6
    533840     18137.6
    533880     18139.2
    533920       18141
    533960     18141.2
    534000     18142.6
    534040     18144.7
    534080     18146.5
    534120     18147.2
    534160     18149.4
    534200     18149.5
    534240     18151.2
    534280     18152.6
    534320     18153.5
    534360     18155.7
    534400     18156.1
    534440     18159.1
    534480     18159.1
    534520     18160.1
    534560     18162.9
    534600     18162.7
    534640     18164.6
    534680     18166.3
    534720     18168.1
    534760     18168.3
    534800     18169.7
    534840     18171.7
    534880     18173.6
    534920     18174.3
    534960     18176.5
    535000     18176.6
    535040     18178.2
    535080     18179.6
    535120     18180.6
    535160     18182.7
    535200     18183.2
    535240     18186.1
    535280     18186.2
    535320     18187.2
    535360       18190
    535400     18189.7
    535440     18191.7
    535480     18193.4
    535520     18195.2
    535560     18195.4
    535600     18196.7
    535640     18198.8
    535680     18200.7
    535720     18201.3
    535760     18203.5
    535800     18203.6
    535840     18205.3
    535880     18206.7
    535920     18207.7
    535960     18209.8
    536000     18210.3
    536040     18213.2
    536080     18213.3
    536120     18214.2
    536160     18217.1
    536200     18216.8
    536240     18218.8
    536280     18220.4
    536320     18222.3
    536360     18222.4
    536400     18223.8
    536440     18225.8
    536480     18227.7
    536520     18228.4
    536560     18230.6
    536600     18230.6
    536640     18232.4
    536680     18233.7
    536720     18234.7
    536760     18236.9
    536800     18237.3
    536840     18240.3
    536880     18240.4
    536920     18241.3
    536960     18244.1
    537000     18243.9
    537040     18245.8
    537080     18247.6
    537120     18249.4
    537160     18249.5
    537200       18251
    537240     18252.9
    537280     18254.9
    537320     18255.6
    537360     18257.7
    537400     18257.8
    537440     18259.4
    537480     18260.9
    537520     18261.8
    537560       18264
    537600     18264.4
    537640     18267.4
    537680     18267.5
    537720     18268.5
    537760     18271.2
    537800     18271.1
    537840     18272.9
    537880     18274.7
    537920     18276.5
    537960     18276.6
    538000     18278.1
    538040       18280
    538080       18282
    538120     18282.7
    538160     18284.9
    538200     18284.9
    538240     18286.6
    538280       18288
    538320     18288.9
    538360     18291.2
    538400     18291.6
    538440     18294.6
    538480     18294.7
    538520     18295.6
    538560     18298.4
    538600     18298.3
    538640     18300.1
    538680     18301.9
    538720     18303.7
    538760     18303.8
    538800     18305.3
    538840     18307.1
    538880     18309.2
    538920     18309.9
    538960       18312
    539000     18312.1
    539040     18313.8
    539080     18315.2
    539120     18316.1
    539160     18318.3
    539200     18318.8
    539240     18321.7
    539280     18321.9
    539320     18322.8
    539360     18325.5
    539400     18325.4
    539440     18327.2
    539480       18329
    539520     18330.8
    539560     18330.9
    539600     18332.4
    539640     18334.2
    539680     18336.3
    539720       18337
    539760     18339.2
    539800     18339.1
    539840     18340.9
    539880     18342.3
    539920     18343.2
    539960     18345.4
    540000       18346
    540040     18348.8
    540080     18348.9
    540120     18349.8
    540160     18352.5
    540200     18352.4
    540240     18354.2
    540280     18356.1
    540320     18357.9
    540360       18358
    540400     18359.6
    540440     18361.3
    540480     18363.4
    540520     18364.1
    540560     18366.3
    540600     18366.2
    540640       18368
    540680     18369.5
    540720     18370.3
    540760     18372.6
    540800     18373.1
    540840     18375.9
    540880     18376.1
    540920     18376.9
    540960     18379.7
    541000     18379.6
    541040     18381.4
    541080     18383.3
    541120     18385.1
    541160     18385.2
    541200     18386.7
    541240     18388.5
    541280     18390.6
    541320     18391.3
    541360     18393.4
    541400     18393.5
    541440     18395.2
    541480     18396.7
    541520     18397.5
    541560     18399.8
    541600     18400.3
    541640     18403.2
    541680     18403.3
    541720     18404.1
    541760     18406.9
    541800     18406.8
    541840     18408.6
    541880     18410.5
    541920     18412.3
    541960     18412.3
    542000     18413.9
    542040     18415.7
    542080     18417.9
    542120     18418.5
    542160     18420.7
    542200     18420.7
    542240     18422.4
    542280     18423.9
    542320     18424.7
    542360     18427.1
    542400     18427.5
    542440     18430.4
    542480     18430.5
    542520     18431.3
    542560     18434.1
    542600       18434
    542640     18435.8
    542680     18437.7
    542720     18439.5
    542760     18439.5
    542800     18441.1
    542840       18443
    542880     18445.1
    542920     18445.7
    542960     18447.9
    543000     18447.8
    543040     18449.6
    543080       18451
    543120     18451.9
    543160     18454.2
    543200     18454.7
    543240     18457.6
    543280     18457.7
    543320     18458.5
    543360     18461.3
    543400     18461.2
    543440       18463
    543480     18464.8
    543520     18466.7
    543560     18466.7
    543600     18468.4
    543640     18470.2
    543680     18472.3
    543720       18473
    543760       18475
    543800     18475.1
    543840     18476.8
    543880     18478.3
    543920     18479.1
    543960     18481.4
    544000     18481.9
    544040     18484.8
    544080     18484.9
    544120     18485.7
    544160     18488.5
    544200     18488.4
    544240     18490.2
    544280       18492
    544320     18493.9
    544360       18494
    544400     18495.6
    544440     18497.4
    544480     18499.5
    544520     18500.1
    544560     18502.2
    544600     18502.3
    544640       18504
    544680     18505.5
    544720     18506.4
    544760     18508.7
    544800     18509.1
    544840       18512
    544880     18512.1
    544920     18512.9
    544960     18515.8
    545000     18515.6
    545040     18517.4
    545080     18519.3
    545120     18521.1
    545160     18521.2
    545200     18522.8
    545240     18524.6
    545280     18526.7
    545320     18527.4
    545360     18529.5
    545400     18529.5
    545440     18531.2
    545480     18532.7
    545520     18533.6
    545560     18535.9
    545600     18536.3
    545640     18539.3
    545680     18539.4
    545720     18540.2
    545760       18543
    545800     18542.8
    545840     18544.6
    545880     18546.5
    545920     18548.3
    545960     18548.4
    546000       18550
    546040     18551.9
    546080       18554
    546120     18554.6
    546160     18556.7
    546200     18556.8
    546240     18558.5
    546280       18560
    546320     18560.8
    546360     18563.1
    546400     18563.6
    546440     18566.6
    546480     18566.6
    546520     18567.4
    546560     18570.2
    546600     18570.1
    546640     18571.9
    546680     18573.8
    546720     18575.6
    546760     18575.7
    546800     18577.3
    546840     18579.1
    546880     18581.2
    546920     18581.9
    546960       18584
    547000     18584.1
    547040     18585.7
    547080     18587.3
    547120     18588.1
    547160     18590.4
    547200     18590.8
    547240     18593.8
    547280     18593.8
    547320     18594.6
    547360     18597.4
    547400     18597.3
    547440     18599.1
    547480       18601
    547520     18602.8
    547560       18603
    547600     18604.5
    547640     18606.4
    547680     18608.4
    547720     18609.1
    547760     18611.2
    547800     18611.3
    547840     18612.9
    547880     18614.5
    547920     18615.3
    547960     18617.6
    548000     18618.1
    548040       18621
    548080     18621.1
    548120     18621.8
    548160     18624.6
    548200     18624.5
    548240     18626.3
    548280     18628.2
    548320       18630
    548360     18630.2
    548400     18631.7
    548440     18633.6
    548480     18635.7
    548520     18636.3
    548560     18638.4
    548600     18638.5
    548640     18640.2
    548680     18641.7
    548720     18642.6
    548760     18644.8
    548800     18645.3
    548840     18648.2
    548880     18648.3
    548920       18649
    548960     18651.9
    549000     18651.7
    549040     18653.6
    549080     18655.5
    549120     18657.3
    549160     18657.4
    549200       18659
    549240     18660.8
    549280     18662.9
    549320     18663.6
    549360     18665.7
    549400     18665.8
    549440     18667.5
    549480       18669
    549520     18669.8
    549560     18672.1
    549600     18672.6
    549640     18675.4
    549680     18675.5
    549720     18676.3
    549760     18679.1
    549800       18679
    549840     18680.8
    549880     18682.8
    549920     18684.5
    549960     18684.7
    550000     18686.2
    550040     18688.1
    550080     18690.2
    550120     18690.8
    550160     18692.9
    550200       18693
    550240     18694.8
    550280     18696.3
    550320     18697.1
    550360     18699.4
    550400     18699.8
    550440     18702.7
    550480     18702.8
    550520     18703.6
    550560     18706.4
    550600     18706.3
    550640     18708.1
    550680     18710.1
    550720     18711.8
    550760       18712
    550800     18713.5
    550840     18715.4
    550880     18717.5
    550920     18718.1
    550960     18720.3
    551000     18720.2
    551040     18722.1
    551080     18723.7
    551120     18724.4
    551160     18726.6
    551200     18727.1
    551240       18730
    551280     18730.1
    551320     18730.9
    551360     18733.7
    551400     18733.6
    551440     18735.4
    551480     18737.4
    551520     18739.1
    551560     18739.3
    551600     18740.8
    551640     18742.7
    551680     18744.8
    551720     18745.4
    551760     18747.5
    551800     18747.6
    551840     18749.4
    551880       18751
    551920     18751.8
    551960       18754
    552000     18754.4
    552040     18757.3
    552080     18757.4
    552120     18758.2
    552160       18761
    552200     18760.9
    552240     18762.8
    552280     18764.7
    552320     18766.5
    552360     18766.5
    552400     18768.1
    552440       18770
    552480     18772.1
    552520     18772.6
    552560     18774.8
    552600     18774.9
    552640     18776.6
    552680     18778.3
    552720       18779
    552760     18781.3
    552800     18781.7
    552840     18784.6
    552880     18784.6
    552920     18785.5
    552960     18788.3
    553000     18788.1
    553040     18790.1
    553080       18792
    553120     18793.8
    553160     18793.8
    553200     18795.4
    553240     18797.3
    553280     18799.3
    553320     18799.9
    553360       18802
    553400     18802.1
    553440     18803.9
    553480     18805.6
    553520     18806.3
    553560     18808.6
    553600       18809
    553640     18811.9
    553680       18812
    553720     18812.8
    553760     18815.6
    553800     18815.4
    553840     18817.3
    553880     18819.3
    553920     18821.1
    553960     18821.1
    554000     18822.7
    554040     18824.6
    554080     18826.6
    554120     18827.2
    554160     18829.4
    554200     18829.4
    554240     18831.2
    554280     18832.9
    554320     18833.7
    554360     18835.9
    554400     18836.3
    554440     18839.2
    554480     18839.3
    554520     18840.1
    554560     18842.9
    554600     18842.7
    554640     18844.7
    554680     18846.6
    554720     18848.4
    554760     18848.4
    554800       18850
    554840     18851.9
    554880     18853.9
    554920     18854.5
    554960     18856.7
    555000     18856.8
    555040     18858.5
    555080     18860.2
    555120     18860.9
    555160     18863.2
    555200     18863.6
    555240     18866.5
    555280     18866.6
    555320     18867.4
    555360     18870.2
    555400       18870
    555440       18872
    555480     18873.8
    555520     18875.6
    555560     18875.6
    555600     18877.2
    555640     18879.2
    555680     18881.2
    555720     18881.8
    555760       18884
    555800       18884
    555840     18885.8
    555880     18887.4
    555920     18888.2
    555960     18890.4
    556000     18890.7
    556040     18893.8
    556080     18893.9
    556120     18894.6
    556160     18897.4
    556200     18897.3
    556240     18899.2
    556280     18901.1
    556320     18902.9
    556360     18902.9
    556400     18904.5
    556440     18906.5
    556480     18908.5
    556520     18909.1
    556560     18911.2
    556600     18911.3
    556640     18913.1
    556680     18914.7
    556720     18915.4
    556760     18917.7
    556800       18918
    556840     18921.1
    556880     18921.2
    556920     18921.9
    556960     18924.8
    557000     18924.6
    557040     18926.5
    557080     18928.5
    557120     18930.2
    557160     18930.2
    557200     18931.8
    557240     18933.8
    557280     18935.9
    557320     18936.4
    557360     18938.6
    557400     18938.7
    557440     18940.5
    557480       18942
    557520     18942.8
    557560     18945.1
    557600     18945.4
    557640     18948.4
    557680     18948.6
    557720     18949.3
    557760     18952.2
    557800     18951.9
    557840     18953.8
    557880     18955.8
    557920     18957.6
    557960     18957.5
    558000     18959.1
    558040     18961.1
    558080     18963.2
    558120     18963.7
    558160     18965.9
    558200       18966
    558240     18967.7
    558280     18969.4
    558320     18970.1
    558360     18972.4
    558400     18972.7
    558440     18975.7
    558480     18975.9
    558520     18976.6
    558560     18979.5
    558600     18979.2
    558640     18981.1
    558680     18983.1
    558720     18984.8
    558760     18984.8
    558800     18986.5
    558840     18988.4
    558880     18990.6
    558920       18991
    558960     18993.1
    559000     18993.3
    559040       18995
    559080     18996.6
    559120     18997.5
    559160     18999.7
    559200       19000
    559240       19003
    559280     19003.1
    559320     19003.9
    559360     19006.8
    559400     19006.5
    559440     19008.4
    559480     19010.4
    559520     19012.1
    559560       19012
    559600     19013.7
    559640     19015.7
    559680     19017.9
    559720     19018.3
    559760     19020.4
    559800     19020.6
    559840     19022.3
    559880     19023.9
    559920     19024.7
    559960       19027
    560000     19027.2
    560040     19030.3
    560080     19030.4
    560120     19031.2
    560160       19034
    560200     19033.9
    560240     19035.7
    560280     19037.7
    560320     19039.4
    560360     19039.3
    560400       19041
    560440     19042.9
    560480     19045.1
    560520     19045.5
    560560     19047.7
    560600     19047.9
    560640     19049.5
    560680     19051.1
    560720       19052
    560760     19054.3
    560800     19054.5
    560840     19057.5
    560880     19057.6
    560920     19058.4
    560960     19061.2
    561000       19061
    561040     19062.9
    561080     19064.9
    561120     19066.6
    561160     19066.5
    561200     19068.2
    561240     19070.1
    561280     19072.3
    561320     19072.7
    561360     19074.9
    561400     19075.1
    561440     19076.7
    561480     19078.4
    561520     19079.2
    561560     19081.5
    561600     19081.7
    561640     19084.7
    561680     19084.8
    561720     19085.6
    561760     19088.4
    561800     19088.2
    561840     19090.1
    561880     19092.2
    561920     19093.8
    561960     19093.7
    562000     19095.4
    562040     19097.3
    562080     19099.5
    562120     19099.9
    562160     19102.1
    562200     19102.3
    562240     19103.9
    562280     19105.6
    562320     19106.5
    562360     19108.7
    562400     19108.9
    562440     19111.9
    562480     19112.1
    562520     19112.8
    562560     19115.6
    562600     19115.4
    562640     19117.3
    562680     19119.4
    562720       19121
    562760     19120.9
    562800     19122.6
    562840     19124.6
    562880     19126.7
    562920     19127.1
    562960     19129.3
    563000     19129.5
    563040     19131.1
    563080     19132.8
    563120     19133.7
    563160       19136
    563200     19136.1
    563240     19139.1
    563280     19139.2
    563320     19139.9
    563360     19142.7
    563400     19142.5
    563440     19144.4
    563480     19146.5
    563520     19148.2
    563560       19148
    563600     19149.7
    563640     19151.7
    563680     19153.9
    563720     19154.3
    563760     19156.4
    563800     19156.6
    563840     19158.3
    563880     19159.9
    563920     19160.8
    563960     19163.1
    564000     19163.2
    564040     19166.3
    564080     19166.4
    564120     19167.1
    564160     19169.9
    564200     19169.7
    564240     19171.7
    564280     19173.7
    564320     19175.4
    564360     19175.2
    564400     19176.9
    564440     19178.9
    564480     19181.1
    564520     19181.5
    564560     19183.7
    564600     19183.8
    564640     19185.5
    564680     19187.2
    564720     19188.1
    564760     19190.3
    564800     19190.4
    564840     19193.6
    564880     19193.6
    564920     19194.4
    564960     19197.2
    565000     19196.9
    565040     19198.9
    565080     19200.9
    565120     19202.6
    565160     19202.5
    565200     19204.1
    565240     19206.1
    565280     19208.3
    565320     19208.7
    565360     19210.9
    565400     19211.1
    565440     19212.8
    565480     19214.4
    565520     19215.3
    565560     19217.6
    565600     19217.7
    565640     19220.8
    565680     19220.9
    565720     19221.6
    565760     19224.4
    565800     19224.1
    565840     19226.2
    565880     19228.2
    565920     19229.9
    565960     19229.7
    566000     19231.4
    566040     19233.4
    566080     19235.5
    566120       19236
    566160     19238.2
    566200     19238.4
    566240       19240
    566280     19241.7
    566320     19242.5
    566360     19244.9
    566400     19244.9
    566440     19248.1
    566480     19248.2
    566520     19248.9
    566560     19251.7
    566600     19251.4
    566640     19253.4
    566680     19255.5
    566720     19257.2
    566760       19257
    566800     19258.6
    566840     19260.6
    566880     19262.8
    566920     19263.2
    566960     19265.4
    567000     19265.6
    567040     19267.3
    567080       19269
    567120     19269.8
    567160     19272.1
    567200     19272.2
    567240     19275.3
    567280     19275.4
    567320     19276.1
    567360       19279
    567400     19278.7
    567440     19280.8
    567480     19282.7
    567520     19284.5
    567560     19284.2
    567600     19285.9
    567640     19287.9
    567680     19290.1
    567720     19290.5
    567760     19292.7
    567800     19292.9
    567840     19294.6
    567880     19296.3
    567920     19297.1
    567960     19299.4
    568000     19299.5
    568040     19302.6
    568080     19302.7
    568120     19303.4
    568160     19306.3
    568200       19306
    568240       19308
    568280       19310
    568320     19311.7
    568360     19311.5
    568400     19313.1
    568440     19315.1
    568480     19317.4
    568520     19317.7
    568560       19320
    568600     19320.2
    568640     19321.9
    568680     19323.5
    568720     19324.3
    568760     19326.7
    568800     19326.8
    568840     19329.8
    568880       19330
    568920     19330.6
    568960     19333.5
    569000     19333.2
    569040     19335.3
    569080     19337.2
    569120     19338.9
    569160     19338.7
    569200     19340.3
    569240     19342.4
    569280     19344.6
    569320       19345
    569360     19347.2
    569400     19347.4
    569440     19349.1
    569480     19350.8
    569520     19351.6
    569560     19353.9
    569600       19354
    569640       19357
    569680     19357.2
    569720     19357.9
    569760     19360.7
    569800     19360.4
    569840     19362.4
    569880     19364.4
    569920     19366.2
    569960       19366
    570000     19367.5
    570040     19369.5
    570080     19371.8
    570120     19372.2
    570160     19374.3
    570200     19374.7
    570240     19376.3
    570280       19378
    570320     19378.9
    570360     19381.2
    570400     19381.3
    570440     19384.2
    570480     19384.4
    570520       19385
    570560     19387.9
    570600     19387.5
    570640     19389.7
    570680     19391.6
    570720     19393.4
    570760     19393.1
    570800     19394.7
    570840     19396.8
    570880       19399
    570920     19399.4
    570960     19401.6
    571000     19401.9
    571040     19403.5
    571080     19405.3
    571120     19406.1
    571160     19408.5
    571200     19408.5
    571240     19411.5
    571280     19411.7
    571320     19412.3
    571360     19415.1
    571400     19414.8
    571440     19416.9
    571480     19418.8
    571520     19420.7
    571560     19420.4
    571600       19422
    571640       19424
    571680     19426.3
    571720     19426.6
    571760     19428.8
    571800     19429.2
    571840     19430.8
    571880     19432.6
    571920     19433.4
    571960     19435.8
    572000     19435.8
    572040     19438.7
    572080     19438.9
    572120     19439.5
    572160     19442.5
    572200     19442.1
    572240     19444.2
    572280     19446.1
    572320     19447.9
    572360     19447.7
    572400     19449.2
    572440     19451.3
    572480     19453.6
    572520     19453.8
    572560     19456.1
    572600     19456.4
    572640     19458.1
    572680     19459.8
    572720     19460.7
    572760       19463
    572800     19463.1
    572840       19466
    572880     19466.2
    572920     19466.7
    572960     19469.7
    573000     19469.3
    573040     19471.4
    573080     19473.2
    573120     19475.1
    573160     19474.9
    573200     19476.4
    573240     19478.5
    573280     19480.8
    573320       19481
    573360     19483.3
    573400     19483.7
    573440     19485.2
    573480       19487
    573520     19487.9
    573560     19490.1
    573600     19490.3
    573640     19493.2
    573680     19493.4
    573720     19493.9
    573760     19496.9
    573800     19496.5
    573840     19498.7
    573880     19500.5
    573920     19502.3
    573960     19502.1
    574000     19503.7
    574040     19505.7
    574080       19508
    574120     19508.2
    574160     19510.5
    574200     19510.9
    574240     19512.4
    574280     19514.3
    574320     19515.1
    574360     19517.4
    574400     19517.6
    574440     19520.5
    574480     19520.7
    574520     19521.2
    574560     19524.2
    574600     19523.8
    574640       19526
    574680     19527.8
    574720     19529.7
    574760     19529.5
    574800     19530.9
    574840       19533
    574880     19535.3
    574920     19535.5
    574960     19537.9
    575000     19538.2
    575040     19539.8
    575080     19541.6
    575120     19542.5
    575160     19544.8
    575200     19544.9
    575240     19547.9
    575280     19548.1
    575320     19548.6
    575360     19551.6
    575400     19551.1
    575440     19553.4
    575480     19555.1
    575520       19557
    575560     19556.9
    575600     19558.2
    575640     19560.3
    575680     19562.6
    575720     19562.9
    575760     19565.2
    575800     19565.6
    575840     19567.1
    575880     19568.9
    575920     19569.8
    575960     19572.2
    576000     19572.3
    576040     19575.2
    576080     19575.4
    576120     19575.9
    576160     19578.9
    576200     19578.4
    576240     19580.7
    576280     19582.4
    576320     19584.3
    576360     19584.2
    576400     19585.6
    576440     19587.7
    576480       19590
    576520     19590.3
    576560     19592.6
    576600     19592.9
    576640     19594.5
    576680     19596.2
    576720     19597.1
    576760     19599.5
    576800     19599.6
    576840     19602.5
    576880     19602.7
    576920     19603.2
    576960     19606.2
    577000     19605.8
    577040       19608
    577080     19609.7
    577120     19611.6
    577160     19611.5
    577200     19612.9
    577240       19615
    577280     19617.3
    577320     19617.5
    577360     19619.9
    577400     19620.2
    577440     19621.8
    577480     19623.6
    577520     19624.5
    577560     19626.8
    577600     19626.9
    577640     19629.8
    577680       19630
    577720     19630.5
    577760     19633.5
    577800     19633.1
    577840     19635.3
    577880       19637
    577920     19638.9
    577960     19638.8
    578000     19640.2
    578040     19642.3
    578080     19644.6
    578120     19644.9
    578160     19647.2
    578200     19647.5
    578240     19649.1
    578280     19650.9
    578320     19651.8
    578360     19654.1
    578400     19654.3
    578440     19657.1
    578480     19657.4
    578520     19657.9
    578560     19660.8
    578600     19660.4
    578640     19662.6
    578680     19664.3
    578720     19666.2
    578760     19666.2
    578800     19667.6
    578840     19669.6
    578880     19671.9
    578920     19672.2
    578960     19674.6
    579000     19674.8
    579040     19676.4
    579080     19678.2
    579120     19679.1
    579160     19681.4
    579200     19681.6
    579240     19684.4
    579280     19684.7
    579320     19685.1
    579360     19688.1
    579400     19687.7
    579440     19689.9
    579480     19691.6
    579520     19693.5
    579560     19693.5
    579600     19694.9
    579640     19696.9
    579680     19699.2
    579720     19699.4
    579760     19701.8
    579800     19702.1
    579840     19703.7
    579880     19705.5
    579920     19706.3
    579960     19708.7
    580000     19708.9
    580040     19711.7
    580080       19712
    580120     19712.4
    580160     19715.4
    580200       19715
    580240     19717.2
    580280     19718.8
    580320     19720.7
    580360     19720.8
    580400     19722.2
    580440     19724.3
    580480     19726.5
    580520     19726.8
    580560     19729.1
    580600     19729.3
    580640       19731
    580680     19732.7
    580720     19733.7
    580760       19736
    580800     19736.3
    580840       19739
    580880     19739.3
    580920     19739.7
    580960     19742.7
    581000     19742.3
    581040     19744.5
    581080     19746.1
    581120     19748.1
    581160     19748.1
    581200     19749.5
    581240     19751.6
    581280     19753.8
    581320     19754.1
    581360     19756.5
    581400     19756.6
    581440     19758.3
    581480     19760.1
    581520     19760.9
    581560     19763.3
    581600     19763.6
    581640     19766.2
    581680     19766.6
    581720       19767
    581760     19770.1
    581800     19769.6
    581840     19771.9
    581880     19773.4
    581920     19775.4
    581960     19775.4
    582000     19776.8
    582040     19778.9
    582080     19781.2
    582120     19781.3
    582160     19783.8
    582200     19783.9
    582240     19785.6
    582280     19787.3
    582320     19788.3
    582360     19790.6
    582400     19790.9
    582440     19793.5
    582480     19793.9
    582520     19794.3
    582560     19797.3
    582600     19796.9
    582640     19799.2
    582680     19800.7
    582720     19802.7
    582760     19802.7
    582800     19804.1
    582840     19806.2
    582880     19808.5
    582920     19808.6
    582960     19811.1
    583000     19811.2
    583040     19812.9
    583080     19814.6
    583120     19815.6
    583160     19817.9
    583200     19818.1
    583240     19820.7
    583280     19821.1
    583320     19821.5
    583360     19824.6
    583400     19824.2
    583440     19826.4
    583480     19827.9
    583520     19829.9
    583560     19829.9
    583600     19831.3
    583640     19833.4
    583680     19835.7
    583720     19835.8
    583760     19838.3
    583800     19838.4
    583840     19840.1
    583880     19841.8
    583920     19842.8
    583960     19845.2
    584000     19845.3
    584040       19848
    584080     19848.5
    584120     19848.8
    584160     19851.8
    584200     19851.4
    584240     19853.7
    584280     19855.2
    584320     19857.2
    584360     19857.2
    584400     19858.5
    584440     19860.6
    584480       19863
    584520       19863
    584560     19865.5
    584600     19865.6
    584640     19867.4
    584680       19869
    584720       19870
    584760     19872.4
    584800     19872.5
    584840     19875.2
    584880     19875.6
    584920     19875.9
    584960     19878.9
    585000     19878.6
    585040     19880.8
    585080     19882.4
    585120     19884.4
    585160     19884.4
    585200     19885.8
    585240     19887.8
    585280     19890.2
    585320     19890.2
    585360     19892.8
    585400     19892.8
    585440     19894.6
    585480     19896.2
    585520     19897.2
    585560     19899.6
    585600     19899.8
    585640     19902.3
    585680     19902.8
    585720     19903.2
    585760     19906.2
    585800     19905.8
    585840     19908.1
    585880     19909.6
    585920     19911.5
    585960     19911.6
    586000       19913
    586040       19915
    586080     19917.4
    586120     19917.4
    586160       19920
    586200       19920
    586240     19921.8
    586280     19923.4
    586320     19924.4
    586360     19926.8
    586400       19927
    586440     19929.5
    586480       19930
    586520     19930.4
    586560     19933.4
    586600     19932.9
    586640     19935.2
    586680     19936.8
    586720     19938.7
    586760     19938.8
    586800     19940.2
    586840     19942.2
    586880     19944.6
    586920     19944.6
    586960     19947.2
    587000     19947.2
    587040       19949
    587080     19950.6
    587120     19951.6
    587160       19954
    587200     19954.2
    587240     19956.7
    587280     19957.1
    587320     19957.6
    587360     19960.6
    587400     19960.2
    587440     19962.4
    587480     19964.1
    587520     19965.9
    587560       19966
    587600     19967.4
    587640     19969.4
    587680     19971.8
    587720     19971.9
    587760     19974.4
    587800     19974.4
    587840     19976.2
    587880     19977.8
    587920     19978.7
    587960     19981.1
    588000     19981.4
    588040     19983.8
    588080     19984.3
    588120     19984.8
    588160     19987.8
    588200     19987.4
    588240     19989.6
    588280     19991.3
    588320     19993.1
    588360     19993.2
    588400     19994.6
    588440     19996.6
    588480       19999
    588520       19999
    588560     20001.6
    588600     20001.5
    588640     20003.4
    588680       20005
    588720     20005.9
    588760     20008.3
    588800     20008.6
    588840     20011.1
    588880     20011.5
    588920       20012
    588960       20015
    589000     20014.5
    589040     20016.8
    589080     20018.4
    589120     20020.2
    589160     20020.4
    589200     20021.8
    589240     20023.8
    589280     20026.1
    589320     20026.2
    589360     20028.7
    589400     20028.7
    589440     20030.5
    589480     20032.1
    589520       20033
    589560     20035.4
    589600     20035.7
    589640     20038.2
    589680     20038.6
    589720     20039.1
    589760     20042.1
    589800     20041.7
    589840     20043.9
    589880     20045.5
    589920     20047.4
    589960     20047.5
    590000     20048.9
    590040     20050.9
    590080     20053.3
    590120     20053.3
    590160     20055.9
    590200     20055.8
    590240     20057.7
    590280     20059.3
    590320     20060.2
    590360     20062.6
    590400     20062.9
    590440     20065.4
    590480     20065.8
    590520     20066.3
    590560     20069.3
    590600     20068.9
    590640     20071.1
    590680     20072.8
    590720     20074.6
    590760     20074.7
    590800     20076.2
    590840     20078.2
    590880     20080.5
    590920     20080.6
    590960     20083.2
    591000       20083
    591040     20084.9
    591080     20086.5
    591120     20087.5
    591160     20089.8
    591200     20090.1
    591240     20092.7
    591280     20093.1
    591320     20093.5
    591360     20096.6
    591400     20096.1
    591440     20098.4
    591480       20100
    591520     20101.8
    591560     20101.9
    591600     20103.4
    591640     20105.5
    591680     20107.7
    591720     20107.8
    591760     20110.4
    591800     20110.2
    591840     20112.2
    591880     20113.7
    591920     20114.7
    591960     20117.1
    592000     20117.3
    592040     20119.8
    592080     20120.2
    592120     20120.7
    592160     20123.8
    592200     20123.3
    592240     20125.6
    592280     20127.1
    592320       20129
    592360     20129.1
    592400     20130.6
    592440     20132.6
    592480     20134.9
    592520       20135
    592560     20137.6
    592600     20137.4
    592640     20139.4
    592680     20140.9
    592720     20141.9
    592760     20144.3
    592800     20144.5
    592840       20147
    592880     20147.4
    592920     20147.9
    592960       20151
    593000     20150.5
    593040     20152.8
    593080     20154.4
    593120     20156.2
    593160     20156.4
    593200     20157.8
    593240     20159.9
    593280     20162.1
    593320     20162.2
    593360     20164.8
    593400     20164.6
    593440     20166.6
    593480     20168.2
    593520     20169.2
    593560     20171.5
    593600     20171.7
    593640     20174.2
    593680     20174.6
    593720     20175.1
    593760     20178.2
    593800     20177.6
    593840       20180
    593880     20181.6
    593920     20183.4
    593960     20183.6
    594000       20185
    594040       20187
    594080     20189.3
    594120     20189.4
    594160       20192
    594200     20191.9
    594240     20193.9
    594280     20195.3
    594320     20196.4
    594360     20198.6
    594400     20198.8
    594440     20201.4
    594480     20201.7
    594520     20202.2
    594560     20205.4
    594600     20204.8
    594640     20207.1
    594680     20208.7
    594720     20210.5
    594760     20210.7
    594800     20212.1
    594840     20214.1
    594880     20216.4
    594920     20216.5
    594960     20219.2
    595000       20219
    595040       20221
    595080     20222.4
    595120     20223.5
    595160     20225.7
    595200       20226
    595240     20228.5
    595280     20228.8
    595320     20229.3
    595360     20232.5
    595400     20231.9
    595440     20234.2
    595480     20235.8
    595520     20237.6
    595560     20237.8
    595600     20239.2
    595640     20241.2
    595680     20243.5
    595720     20243.6
    595760     20246.3
    595800     20246.1
    595840     20248.2
    595880     20249.5
    595920     20250.6
    595960     20252.9
    596000     20253.1
    596040     20255.7
    596080       20256
    596120     20256.5
    596160     20259.7
    596200     20259.1
    596240     20261.4
    596280       20263
    596320     20264.8
    596360       20265
    596400     20266.4
    596440     20268.4
    596480     20270.7
    596520     20270.8
    596560     20273.4
    596600     20273.3
    596640     20275.4
    596680     20276.7
    596720     20277.8
    596760     20280.1
    596800     20280.3
    596840     20282.9
    596880     20283.2
    596920     20283.8
    596960     20286.9
    597000     20286.3
    597040     20288.6
    597080     20290.3
    597120       20292
    597160     20292.2
    597200     20293.6
    597240     20295.5
    597280     20297.9
    597320       20298
    597360     20300.6
    597400     20300.5
    597440     20302.6
    597480     20303.9
    597520       20305
    597560     20307.3
    597600     20307.5
    597640     20310.1
    597680     20310.4
    597720     20310.9
    597760     20314.1
    597800     20313.5
    597840     20315.8
    597880     20317.4
    597920     20319.2
    597960     20319.3
    598000     20320.8
    598040     20322.6
    598080     20325.1
    598120     20325.2
    598160     20327.8
    598200     20327.7
    598240     20329.7
    598280       20331
    598320     20332.1
    598360     20334.4
    598400     20334.7
    598440     20337.2
    598480     20337.6
    598520     20338.1
    598560     20341.2
    598600     20340.6
    598640     20342.9
    598680     20344.6
    598720     20346.4
    598760     20346.5
    598800     20347.9
    598840     20349.8
    598880     20352.2
    598920     20352.3
    598960     20354.9
    599000     20354.8
    599040     20356.9
    599080     20358.1
    599120     20359.2
    599160     20361.5
    599200     20361.8
    599240     20364.3
    599280     20364.7
    599320     20365.1
    599360     20368.3
    599400     20367.7
    599440     20370.1
    599480     20371.7
    599520     20373.5
    599560     20373.6
    599600     20375.1
    599640     20376.9
    599680     20379.3
    599720     20379.4
    599760       20382
    599800     20381.9
    599840       20384
    599880     20385.2
    599920     20386.3
    599960     20388.6
    600000     20388.9
    600040     20391.4
    600080     20391.8
    600120     20392.2
    600160     20395.4
    600200     20394.8
    600240     20397.2
    600280     20398.8
    600320     20400.6
    600360     20400.7
    600400     20402.2
    600440       20404
    600480     20406.4
    600520     20406.5
    600560     20409.1
    600600       20409
    600640     20411.1
    600680     20412.3
    600720     20413.4
    600760     20415.7
    600800       20416
    600840     20418.5
    600880     20418.9
    600920     20419.3
    600960     20422.5
    601000     20421.9
    601040     20424.3
    601080     20425.9
    601120     20427.7
    601160     20427.7
    601200     20429.3
    601240     20431.2
    601280     20433.5
    601320     20433.6
    601360     20436.2
    601400     20436.1
    601440     20438.2
    601480     20439.5
    601520     20440.6
    601560     20442.8
    601600     20443.1
    601640     20445.6
    601680       20446
    601720     20446.5
    601760     20449.7
    601800       20449
    601840     20451.5
    601880       20453
    601920     20454.8
    601960     20454.8
    602000     20456.5
    602040     20458.3
    602080     20460.7
    602120     20460.8
    602160     20463.4
    602200     20463.3
    602240     20465.4
    602280     20466.6
    602320     20467.7
    602360     20469.9
    602400     20470.2
    602440     20472.7
    602480     20473.1
    602520     20473.6
    602560     20476.8
    602600     20476.2
    602640     20478.7
    602680     20480.2
    602720       20482
    602760       20482
    602800     20483.6
    602840     20485.4
    602880     20487.9
    602920     20487.9
    602960     20490.5
    603000     20490.5
    603040     20492.5
    603080     20493.7
    603120     20494.9
    603160     20497.1
    603200     20497.4
    603240     20499.9
    603280     20500.3
    603320     20500.8
    603360       20504
    603400     20503.4
    603440     20505.9
    603480     20507.4
    603520     20509.2
    603560     20509.2
    603600     20510.8
    603640     20512.6
    603680       20515
    603720     20515.1
    603760     20517.7
    603800     20517.6
    603840     20519.7
    603880     20520.9
    603920       20522
    603960     20524.3
    604000     20524.6
    604040     20527.1
    604080     20527.4
    604120     20527.9
    604160     20531.1
    604200     20530.6
    604240       20533
    604280     20534.6
    604320     20536.3
    604360     20536.4
    604400     20537.9
    604440     20539.9
    604480     20542.2
    604520     20542.3
    604560     20544.8
    604600     20544.7
    604640     20546.8
    604680     20548.1
    604720     20549.2
    604760     20551.4
    604800     20551.7
    604840     20554.2
    604880     20554.5
    604920     20555.1
    604960     20558.2
    605000     20557.7
    605040     20560.1
    605080     20561.7
    605120     20563.5
    605160     20563.5
    605200       20565
    605240     20566.9
    605280     20569.3
    605320     20569.4
    605360     20571.9
    605400     20571.9
    605440       20574
    605480     20575.2
    605520     20576.3
    605560     20578.5
    605600     20578.9
    605640     20581.3
    605680     20581.6
    605720     20582.1
    605760     20585.3
    605800     20584.8
    605840     20587.2
    605880     20588.7
    605920     20590.5
    605960     20590.6
    606000     20592.1
    606040       20594
    606080     20596.4
    606120     20596.4
    606160     20599.1
    606200       20599
    606240       20601
    606280     20602.3
    606320     20603.4
    606360     20605.6
    606400       20606
    606440     20608.3
    606480     20608.6
    606520     20609.2
    606560     20612.3
    606600     20611.8
    606640     20614.1
    606680     20615.8
    606720     20617.6
    606760     20617.6
    606800     20619.1
    606840       20621
    606880     20623.4
    606920     20623.5
    606960     20626.1
    607000       20626
    607040       20628
    607080     20629.4
    607120     20630.4
    607160     20632.7
    607200       20633
    607240     20635.3
    607280     20635.7
    607320     20636.2
    607360     20639.4
    607400     20638.8
    607440     20641.2
    607480     20642.8
    607520     20644.6
    607560     20644.7
    607600     20646.2
    607640       20648
    607680     20650.5
    607720     20650.4
    607760     20653.1
    607800       20653
    607840       20655
    607880     20656.4
    607920     20657.5
    607960     20659.6
    608000       20660
    608040     20662.3
    608080     20662.7
    608120     20663.3
    608160     20666.4
    608200     20665.8
    608240     20668.3
    608280     20669.8
    608320     20671.6
    608360     20671.7
    608400     20673.1
    608440       20675
    608480     20677.4
    608520     20677.4
    608560       20680
    608600       20680
    608640       20682
    608680     20683.4
    608720     20684.5
    608760     20686.6
    608800       20687
    608840     20689.3
    608880     20689.7
    608920     20690.3
    608960     20693.4
    609000     20692.8
    609040     20695.2
    609080     20696.8
    609120     20698.6
    609160     20698.6
    609200     20700.1
    609240       20702
    609280     20704.5
    609320     20704.4
    609360     20707.1
    609400       20707
    609440     20709.1
    609480     20710.4
    609520     20711.5
    609560     20713.7
    609600       20714
    609640     20716.4
    609680     20716.7
    609720     20717.3
    609760     20720.4
    609800     20719.8
    609840     20722.3
    609880     20723.9
    609920     20725.6
    609960     20725.7
    610000     20727.1
    610040     20729.1
    610080     20731.5
    610120     20731.4
    610160     20734.1
    610200       20734
    610240     20736.1
    610280     20737.4
    610320     20738.6
    610360     20740.7
    610400     20741.1
    610440     20743.3
    610480     20743.7
    610520     20744.2
    610560     20747.4
    610600     20746.9
    610640     20749.3
    610680     20750.8
    610720     20752.6
    610760     20752.7
    610800     20754.1
    610840       20756
    610880     20758.5
    610920     20758.3
    610960     20761.1
    611000       20761
    611040     20763.1
    611080     20764.4
    611120     20765.6
    611160     20767.7
    611200     20768.1
    611240     20770.3
    611280     20770.7
    611320     20771.2
    611360     20774.4
    611400     20773.8
    611440     20776.2
    611480     20777.9
    611520     20779.6
    611560     20779.7
    611600     20781.1
    611640     20783.1
    611680     20785.5
    611720     20785.4
    611760     20788.2
    611800       20788
    611840     20790.1
    611880     20791.5
    611920     20792.7
    611960     20794.7
    612000     20795.1
    612040     20797.3
    612080     20797.6
    612120     20798.3
    612160     20801.3
    612200     20800.9
    612240     20803.3
    612280     20804.9
    612320     20806.7
    612360     20806.7
    612400     20808.1
    612440     20810.1
    612480     20812.5
    612520     20812.4
    612560     20815.2
    612600     20815.1
    612640     20817.1
    612680     20818.5
    612720     20819.7
    612760     20821.8
    612800     20822.2
    612840     20824.3
    612880     20824.7
    612920     20825.2
    612960     20828.3
    613000     20827.9
    613040     20830.2
    613080       20832
    613120     20833.7
    613160     20833.7
    613200     20835.2
    613240     20837.1
    613280     20839.6
    613320     20839.5
    613360     20842.3
    613400       20842
    613440     20844.1
    613480     20845.5
    613520     20846.7
    613560     20848.7
    613600     20849.2
    613640     20851.3
    613680     20851.7
    613720     20852.3
    613760     20855.4
    613800     20854.9
    613840     20857.3
    613880       20859
    613920     20860.7
    613960     20860.7
    614000     20862.2
    614040     20864.2
    614080     20866.6
    614120     20866.5
    614160     20869.3
    614200       20869
    614240     20871.2
    614280     20872.6
    614320     20873.7
    614360     20875.7
    614400     20876.2
    614440     20878.3
    614480     20878.8
    614520     20879.3
    614560     20882.4
    614600     20881.9
    614640     20884.3
    614680     20886.1
    614720     20887.7
    614760     20887.8
    614800     20889.2
    614840     20891.2
    614880     20893.5
    614920     20893.4
    614960     20896.3
    615000       20896
    615040     20898.2
    615080     20899.5
    615120     20900.6
    615160     20902.8
    615200     20903.2
    615240     20905.3
    615280     20905.7
    615320     20906.3
    615360     20909.4
    615400     20908.9
    615440     20911.3
    615480       20913
    615520     20914.7
    615560     20914.7
    615600     20916.2
    615640     20918.2
    615680     20920.5
    615720     20920.4
    615760     20923.2
    615800     20922.9
    615840     20925.1
    615880     20926.5
    615920     20927.6
    615960     20929.7
    616000     20930.2
    616040     20932.2
    616080     20932.6
    616120     20933.2
    616160     20936.3
    616200     20935.8
    616240     20938.2
    616280     20939.9
    616320     20941.6
    616360     20941.6
    616400     20943.1
    616440     20945.1
    616480     20947.4
    616520     20947.3
    616560     20950.1
    616600     20949.8
    616640       20952
    616680     20953.4
    616720     20954.5
    616760     20956.6
    616800     20957.1
    616840       20959
    616880     20959.5
    616920       20960
    616960     20963.1
    617000     20962.7
    617040       20965
    617080     20966.7
    617120     20968.4
    617160     20968.5
    617200     20969.9
    617240     20971.9
    617280     20974.2
    617320     20974.2
    617360     20976.9
    617400     20976.6
    617440     20978.9
    617480     20980.3
    617520     20981.4
    617560     20983.4
    617600     20983.9
    617640     20985.7
    617680     20986.3
    617720     20986.8
    617760     20989.9
    617800     20989.5
    617840     20991.8
    617880     20993.6
    617920     20995.3
    617960     20995.3
    618000     20996.7
    618040     20998.8
    618080     21001.1
    618120       21001
    618160     21003.7
    618200     21003.4
    618240     21005.7
    618280     21007.1
    618320     21008.2
    618360     21010.3
    618400     21010.7
    618440     21012.6
    618480     21013.2
    618520     21013.7
    618560     21016.7
    618600     21016.4
    618640     21018.7
    618680     21020.4
    618720     21022.2
    618760     21022.1
    618800     21023.5
    618840     21025.6
    618880     21027.9
    618920     21027.8
    618960     21030.6
    619000     21030.2
    619040     21032.5
    619080     21033.9
    619120       21035
    619160     21037.1
    619200     21037.5
    619240     21039.4
    619280       21040
    619320     21040.6
    619360     21043.6
    619400     21043.2
    619440     21045.6
    619480     21047.3
    619520       21049
    619560       21049
    619600     21050.4
    619640     21052.4
    619680     21054.7
    619720     21054.5
    619760     21057.4
    619800       21057
    619840     21059.4
    619880     21060.7
    619920     21061.8
    619960     21063.8
    620000     21064.3
    620040     21066.2
    620080     21066.8
    620120     21067.3
    620160     21070.4
    620200       21070
    620240     21072.4
    620280       21074
    620320     21075.8
    620360     21075.7
    620400     21077.1
    620440     21079.2
    620480     21081.5
    620520     21081.3
    620560     21084.2
    620600     21083.9
    620640     21086.1
    620680     21087.6
    620720     21088.6
    620760     21090.6
    620800     21091.1
    620840     21093.1
    620880     21093.7
    620920     21094.2
    620960     21097.3
    621000     21096.8
    621040     21099.2
    621080     21100.8
    621120     21102.6
    621160     21102.6
    621200       21104
    621240       21106
    621280     21108.4
    621320     21108.1
    621360     21111.1
    621400     21110.8
    621440     21112.9
    621480     21114.4
    621520     21115.5
    621560     21117.5
    621600     21117.9
    621640     21119.9
    621680     21120.5
    621720       21121
    621760     21124.1
    621800     21123.5
    621840       21126
    621880     21127.6
    621920     21129.4
    621960     21129.4
    622000     21130.7
    622040     21132.8
    622080     21135.2
    622120     21134.9
    622160     21137.8
    622200     21137.6
    622240     21139.7
    622280     21141.2
    622320     21142.2
    622360     21144.3
    622400     21144.7
    622440     21146.7
    622480     21147.2
    622520     21147.8
    622560     21150.8
    622600     21150.3
    622640     21152.8
    622680     21154.3
    622720     21156.1
    622760       21156
    622800     21157.4
    622840     21159.5
    622880     21161.9
    622920     21161.7
    622960     21164.6
    623000     21164.3
    623040     21166.4
    623080     21167.9
    623120       21169
    623160       21171
    623200     21171.4
    623240     21173.3
    623280     21173.9
    623320     21174.5
    623360     21177.5
    623400       21177
    623440     21179.5
    623480       21181
    623520     21182.8
    623560     21182.8
    623600     21184.1
    623640     21186.2
    623680     21188.6
    623720     21188.4
    623760     21191.3
    623800       21191
    623840     21193.2
    623880     21194.6
    623920     21195.7
    623960     21197.7
    624000     21198.1
    624040     21200.1
    624080     21200.6
    624120     21201.2
    624160     21204.3
    624200     21203.7
    624240     21206.2
    624280     21207.7
    624320     21209.5
    624360     21209.5
    624400     21210.9
    624440     21212.9
    624480     21215.4
    624520       21215
    624560       21218
    624600     21217.7
    624640     21219.9
    624680     21221.4
    624720     21222.4
    624760     21224.4
    624800     21224.8
    624840     21226.8
    624880     21227.4
    624920     21227.9
    624960       21231
    625000     21230.5
    625040       21233
    625080     21234.5
    625120     21236.3
    625160     21236.3
    625200     21237.6
    625240     21239.7
    625280     21242.2
    625320     21241.8
    625360     21244.8
    625400     21244.5
    625440     21246.6
    625480     21248.1
    625520     21249.2
    625560     21251.2
    625600     21251.6
    625640     21253.6
    625680     21254.1
    625720     21254.7
    625760     21257.8
    625800     21257.2
    625840     21259.7
    625880     21261.2
    625920       21263
    625960       21263
    626000     21264.4
    626040     21266.4
    626080       21269
    626120     21268.6
    626160     21271.5
    626200     21271.3
    626240     21273.3
    626280     21274.9
    626320     21275.9
    626360       21278
    626400     21278.3
    626440     21280.3
    626480     21280.9
    626520     21281.4
    626560     21284.5
    626600     21283.9
    626640     21286.4
    626680     21287.9
    626720     21289.7
    626760     21289.8
    626800     21291.2
    626840     21293.1
    626880     21295.7
    626920     21295.3
    626960     21298.2
    627000       21298
    627040       21300
    627080     21301.6
    627120     21302.7
    627160     21304.8
    627200       21305
    627240       21307
    627280     21307.6
    627320     21308.2
    627360     21311.2
    627400     21310.6
    627440     21313.2
    627480     21314.6
    627520     21316.5
    627560     21316.6
    627600       21318
    627640     21319.8
    627680     21322.5
    627720       21322
    627760     21324.9
    627800     21324.8
    627840     21326.8
    627880     21328.3
    627920     21329.4
    627960     21331.5
    628000     21331.7
    628040     21333.8
    628080     21334.4
    628120     21334.9
    628160       21338
    628200     21337.4
    628240     21339.9
    628280     21341.4
    628320     21343.3
    628360     21343.4
    628400     21344.7
    628440     21346.6
    628480     21349.3
    628520     21348.9
    628560     21351.7
    628600     21351.6
    628640     21353.5
    628680     21355.1
    628720     21356.2
    628760     21358.3
    628800     21358.6
    628840     21360.6
    628880     21361.3
    628920     21361.7
    628960     21364.8
    629000     21364.1
    629040     21366.8
    629080     21368.2
    629120     21370.1
    629160     21370.2
    629200     21371.5
    629240     21373.5
    629280     21376.1
    629320     21375.7
    629360     21378.6
    629400     21378.4
    629440     21380.4
    629480     21381.9
    629520     21382.9
    629560     21385.2
    629600     21385.5
    629640     21387.5
    629680     21388.1
    629720     21388.6
    629760     21391.6
    629800     21390.9
    629840     21393.6
    629880       21395
    629920     21396.8
    629960       21397
    630000     21398.3
    630040     21400.3
    630080     21402.9
    630120     21402.5
    630160     21405.5
    630200     21405.2
    630240     21407.2
    630280     21408.7
    630320     21409.7
    630360       21412
    630400     21412.3
    630440     21414.3
    630480     21414.9
    630520     21415.4
    630560     21418.3
    630600     21417.6
    630640     21420.3
    630680     21421.7
    630720     21423.6
    630760     21423.7
    630800       21425
    630840       21427
    630880     21429.7
    630920     21429.3
    630960     21432.2
    631000     21431.8
    631040     21433.9
    631080     21435.4
    631120     21436.4
    631160     21438.7
    631200       21439
    631240       21441
    631280     21441.6
    631320     21442.2
    631360     21445.1
    631400     21444.5
    631440       21447
    631480     21448.5
    631520     21450.3
    631560     21450.5
    631600     21451.7
    631640     21453.7
    631680     21456.4
    631720       21456
    631760     21458.9
    631800     21458.6
    631840     21460.6
    631880     21462.2
    631920     21463.2
    631960     21465.4
    632000     21465.7
    632040     21467.8
    632080     21468.4
    632120       21469
    632160     21471.9
    632200     21471.3
    632240     21473.8
    632280     21475.3
    632320     21477.2
    632360     21477.3
    632400     21478.5
    632440     21480.7
    632480     21483.2
    632520     21482.8
    632560     21485.7
    632600     21485.4
    632640     21487.4
    632680       21489
    632720       21490
    632760     21492.2
    632800     21492.5
    632840     21494.7
    632880     21495.3
    632920     21495.8
    632960     21498.8
    633000     21498.2
    633040     21500.7
    633080     21502.2
    633120       21504
    633160     21504.2
    633200     21505.4
    633240     21507.5
    633280     21510.1
    633320     21509.7
    633360     21512.6
    633400     21512.2
    633440     21514.2
    633480     21515.9
    633520     21516.8
    633560     21519.1
    633600     21519.4
    633640     21521.5
    633680     21522.1
    633720     21522.6
    633760     21525.7
    633800     21525.1
    633840     21527.5
    633880       21529
    633920     21530.9
    633960       21531
    634000     21532.2
    634040     21534.4
    634080     21536.9
    634120     21536.6
    634160     21539.4
    634200       21539
    634240     21541.1
    634280     21542.8
    634320     21543.6
    634360     21545.9
    634400     21546.2
    634440     21548.4
    634480       21549
    634520     21549.6
    634560     21552.6
    634600       21552
    634640     21554.5
    634680     21555.9
    634720     21557.9
    634760     21557.9
    634800     21559.1
    634840     21561.4
    634880     21563.9
    634920     21563.5
    634960     21566.3
    635000       21566
    635040     21568.1
    635080     21569.7
    635120     21570.6
    635160     21572.9
    635200     21573.3
    635240     21575.4
    635280       21576
    635320     21576.6
    635360     21579.7
    635400       21579
    635440     21581.6
    635480     21582.9
    635520     21584.9
    635560     21584.9
    635600     21586.1
    635640     21588.3
    635680     21590.8
    635720     21590.6
    635760     21593.3
    635800       21593
    635840     21595.1
    635880     21596.7
    635920     21597.7
    635960     21599.9
    636000     21600.3
    636040     21602.4
    636080       21603
    636120     21603.6
    636160     21606.6
    636200       21606
    636240     21608.6
    636280     21609.9
    636320     21611.9
    636360     21611.9
    636400     21613.2
    636440     21615.4
    636480     21617.9
    636520     21617.5
    636560     21620.3
    636600     21620.1
    636640       21622
    636680     21623.6
    636720     21624.6
    636760     21626.9
    636800     21627.2
    636840     21629.3
    636880       21630
    636920     21630.6
    636960     21633.6
    637000     21632.9
    637040     21635.6
    637080     21636.9
    637120       21639
    637160     21638.9
    637200     21640.2
    637240     21642.4
    637280     21644.9
    637320     21644.5
    637360     21647.4
    637400     21647.1
    637440     21649.1
    637480     21650.6
    637520     21651.7
    637560     21653.9
    637600     21654.3
    637640     21656.4
    637680     21657.1
    637720     21657.7
    637760     21660.6
    637800       21660
    637840     21662.7
    637880       21664
    637920       21666
    637960       21666
    638000     21667.3
    638040     21669.5
    638080     21671.9
    638120     21671.7
    638160     21674.5
    638200     21674.2
    638240     21676.1
    638280     21677.7
    638320     21678.8
    638360       21681
    638400     21681.3
    638440     21683.4
    638480     21684.2
    638520     21684.7
    638560     21687.8
    638600     21687.1
    638640     21689.8
    638680       21691
    638720     21693.1
    638760       21693
    638800     21694.3
    638840     21696.6
    638880     21698.9
    638920     21698.7
    638960     21701.5
    639000     21701.2
    639040     21703.2
    639080     21704.7
    639120     21705.9
    639160     21708.1
    639200     21708.4
    639240     21710.5
    639280     21711.3
    639320     21711.8
    639360     21714.8
    639400     21714.2
    639440     21716.9
    639480     21718.1
    639520     21720.2
    639560     21720.1
    639600     21721.5
    639640     21723.8
    639680     21726.1
    639720     21725.9
    639760     21728.7
    639800     21728.4
    639840     21730.3
    639880     21731.8
    639920       21733
    639960     21735.1
    640000     21735.5
    640040     21737.6
    640080     21738.4
    640120     21738.9
    640160     21741.9
    640200     21741.2
    640240       21744
    640280     21745.2
    640320     21747.3
    640360     21747.2
    640400     21748.5
    640440     21750.8
    640480     21753.1
    640520     21752.9
    640560     21755.7
    640600     21755.4
    640640     21757.3
    640680     21758.8
    640720       21760
    640760     21762.1
    640800     21762.5
    640840     21764.6
    640880     21765.4
    640920     21765.9
    640960     21768.9
    641000     21768.2
    641040     21770.9
    641080     21772.2
    641120     21774.3
    641160     21774.1
    641200     21775.5
    641240     21777.9
    641280     21780.1
    641320     21779.9
    641360     21782.6
    641400     21782.3
    641440     21784.2
    641480     21785.7
    641520       21787
    641560       21789
    641600     21789.5
    641640     21791.5
    641680     21792.3
    641720     21792.9
    641760     21795.9
    641800     21795.2
    641840     21797.9
    641880     21799.2
    641920     21801.3
    641960     21801.1
    642000     21802.5
    642040     21804.9
    642080     21807.2
    642120     21806.9
    642160     21809.7
    642200     21809.4
    642240     21811.3
    642280     21812.8
    642320       21814
    642360     21816.1
    642400     21816.5
    642440     21818.5
    642480     21819.4
    642520     21819.9
    642560     21822.9
    642600     21822.3
    642640       21825
    642680     21826.2
    642720     21828.3
    642760     21828.2
    642800     21829.6
    642840     21831.9
    642880     21834.3
    642920       21834
    642960     21836.8
    643000     21836.4
    643040     21838.3
    643080     21839.8
    643120     21841.1
    643160     21843.1
    643200     21843.6
    643240     21845.6
    643280     21846.5
    643320       21847
    643360     21849.9
    643400     21849.4
    643440       21852
    643480     21853.3
    643520     21855.4
    643560     21855.3
    643600     21856.7
    643640       21859
    643680     21861.3
    643720     21861.1
    643760     21863.9
    643800     21863.5
    643840     21865.3
    643880       21867
    643920     21868.2
    643960     21870.3
    644000     21870.7
    644040     21872.6
    644080     21873.6
    644120     21874.1
    644160     21877.1
    644200     21876.4
    644240     21879.1
    644280     21880.4
    644320     21882.6
    644360     21882.5
    644400     21883.9
    644440     21886.1
    644480     21888.5
    644520     21888.2
    644560       21891
    644600     21890.6
    644640     21892.5
    644680     21894.1
    644720     21895.4
    644760     21897.5
    644800     21897.9
    644840     21899.8
    644880     21900.8
    644920     21901.3
    644960     21904.2
    645000     21903.6
    645040     21906.3
    645080     21907.7
    645120     21909.8
    645160     21909.7
    645200     21911.1
    645240     21913.3
    645280     21915.7
    645320     21915.5
    645360     21918.3
    645400     21917.8
    645440     21919.8
    645480     21921.3
    645520     21922.6
    645560     21924.7
    645600     21925.1
    645640     21927.1
    645680     21928.1
    645720     21928.6
    645760     21931.5
    645800     21930.9
    645840     21933.5
    645880     21934.9
    645920     21937.1
    645960       21937
    646000     21938.3
    646040     21940.5
    646080     21942.9
    646120     21942.7
    646160     21945.5
    646200       21945
    646240     21947.1
    646280     21948.6
    646320     21949.8
    646360       21952
    646400     21952.3
    646440     21954.3
    646480     21955.3
    646520     21955.8
    646560     21958.7
    646600     21958.1
    646640     21960.9
    646680     21962.2
    646720     21964.4
    646760     21964.2
    646800     21965.6
    646840     21967.8
    646880     21970.2
    646920       21970
    646960     21972.8
    647000     21972.4
    647040     21974.4
    647080     21975.9
    647120     21977.1
    647160     21979.3
    647200     21979.7
    647240     21981.7
    647280     21982.6
    647320     21983.2
    647360     21986.1
    647400     21985.5
    647440     21988.2
    647480     21989.6
    647520     21991.8
    647560     21991.6
    647600       21993
    647640     21995.2
    647680     21997.6
    647720     21997.4
    647760     22000.2
    647800     21999.7
    647840     22001.8
    647880     22003.3
    647920     22004.5
    647960     22006.7
    648000     22007.1
    648040     22009.1
    648080       22010
    648120     22010.6
    648160     22013.4
    648200     22012.8
    648240     22015.6
    648280       22017
    648320     22019.1
    648360       22019
    648400     22020.4
    648440     22022.5
    648480       22025
    648520     22024.8
    648560     22027.6
    648600       22027
    648640     22029.1
    648680     22030.7
    648720     22031.9
    648760       22034
    648800     22034.4
    648840     22036.5
    648880     22037.3
    648920       22038
    648960     22040.8
    649000     22040.2
    649040       22043
    649080     22044.4
    649120     22046.5
    649160     22046.4
    649200     22047.8
    649240     22049.9
    649280     22052.4
    649320     22052.2
    649360     22055.1
    649400     22054.5
    649440     22056.5
    649480     22058.1
    649520     22059.4
    649560     22061.4
    649600     22061.8
    649640     22063.8
    649680     22064.7
    649720     22065.3
    649760     22068.1
    649800     22067.5
    649840     22070.4
    649880     22071.7
    649920     22073.8
    649960     22073.8
    650000     22075.1
    650040     22077.1
    650080     22079.7
    650120     22079.5
    650160     22082.3
    650200     22081.7
    650240     22083.8
    650280     22085.4
    650320     22086.7
    650360     22088.6
    650400     22089.1
    650440     22091.1
    650480     22091.9
    650520     22092.6
    650560     22095.4
    650600     22094.8
    650640     22097.7
    650680     22098.9
    650720     22101.1
    650760     22101.1
    650800     22102.3
    650840     22104.4
    650880       22107
    650920     22106.8
    650960     22109.6
    651000       22109
    651040     22111.1
    651080     22112.7
    651120       22114
    651160     22115.9
    651200     22116.4
    651240     22118.4
    651280     22119.2
    651320     22119.8
    651360     22122.6
    651400       22122
    651440     22124.9
    651480     22126.2
    651520     22128.3
    651560     22128.3
    651600     22129.5
    651640     22131.6
    651680     22134.3
    651720       22134
    651760     22136.8
    651800     22136.2
    651840     22138.3
    651880     22139.9
    651920     22141.2
    651960     22143.1
    652000     22143.6
    652040     22145.7
    652080     22146.4
    652120     22147.1
    652160     22149.8
    652200     22149.4
    652240     22152.2
    652280     22153.5
    652320     22155.6
    652360     22155.6
    652400     22156.9
    652440     22158.9
    652480     22161.6
    652520     22161.3
    652560     22164.1
    652600     22163.6
    652640     22165.6
    652680     22167.2
    652720     22168.5
    652760     22170.4
    652800     22170.9
    652840     22172.9
    652880     22173.7
    652920     22174.4
    652960     22177.2
    653000     22176.7
    653040     22179.6
    653080     22180.9
    653120       22183
    653160       22183
    653200     22184.2
    653240     22186.2
    653280       22189
    653320     22188.7
    653360     22191.5
    653400     22190.9
    653440       22193
    653480     22194.5
    653520     22195.8
    653560     22197.8
    653600     22198.3
    653640     22200.2
    653680       22201
    653720     22201.6
    653760     22204.5
    653800     22203.9
    653840     22206.9
    653880     22208.2
    653920     22210.2
    653960     22210.3
    654000     22211.5
    654040     22213.5
    654080     22216.3
    654120       22216
    654160     22218.8
    654200     22218.2
    654240     22220.2
    654280     22221.8
    654320     22223.1
    654360       22225
    654400     22225.5
    654440     22227.5
    654480     22228.3
    654520     22228.8
    654560     22231.8
    654600     22231.2
    654640     22234.1
    654680     22235.4
    654720     22237.4
    654760     22237.5
    654800     22238.7
    654840     22240.6
    654880     22243.4
    654920     22243.3
    654960     22246.1
    655000     22245.4
    655040     22247.4
    655080       22249
    655120     22250.3
    655160     22252.2
    655200     22252.8
    655240     22254.7
    655280     22255.5
    655320     22256.1
    655360       22259
    655400     22258.4
    655440     22261.3
    655480     22262.6
    655520     22264.6
    655560     22264.7
    655600     22265.9
    655640     22267.8
    655680     22270.6
    655720     22270.5
    655760     22273.3
    655800     22272.6
    655840     22274.6
    655880     22276.2
    655920     22277.4
    655960     22279.4
    656000     22279.9
    656040     22281.8
    656080     22282.7
    656120     22283.3
    656160     22286.1
    656200     22285.6
    656240     22288.4
    656280     22289.8
    656320     22291.6
    656360     22291.9
    656400       22293
    656440     22294.9
    656480     22297.7
    656520     22297.6
    656560     22300.3
    656600     22299.7
    656640     22301.6
    656680     22303.2
    656720     22304.5
    656760     22306.5
    656800       22307
    656840     22308.9
    656880     22309.7
    656920     22310.3
    656960     22313.1
    657000     22312.6
    657040     22315.4
    657080     22316.8
    657120     22318.7
    657160     22318.9
    657200       22320
    657240     22321.9
    657280     22324.8
    657320     22324.6
    657360     22327.4
    657400     22326.9
    657440     22328.7
    657480     22330.2
    657520     22331.6
    657560     22333.6
    657600       22334
    657640     22335.9
    657680     22336.8
    657720     22337.4
    657760     22340.2
    657800     22339.6
    657840     22342.5
    657880     22343.9
    657920     22345.8
    657960       22346
    658000     22347.1
    658040       22349
    658080     22351.8
    658120     22351.7
    658160     22354.4
    658200     22353.9
    658240     22355.7
    658280     22357.2
    658320     22358.6
    658360     22360.6
    658400       22361
    658440       22363
    658480     22363.9
    658520     22364.4
    658560     22367.2
    658600     22366.6
    658640     22369.5
    658680       22371
    658720     22372.8
    658760       22373
    658800     22374.2
    658840     22376.1
    658880     22378.9
    658920     22378.8
    658960     22381.5
    659000     22381.1
    659040     22382.9
    659080     22384.4
    659120     22385.8
    659160     22387.8
    659200     22388.1
    659240     22390.1
    659280       22391
    659320     22391.5
    659360     22394.3
    659400     22393.8
    659440     22396.7
    659480     22398.1
    659520       22400
    659560     22400.2
    659600     22401.3
    659640     22403.3
    659680     22406.1
    659720       22406
    659760     22408.6
    659800     22408.2
    659840       22410
    659880     22411.6
    659920       22413
    659960     22414.9
    660000     22415.3
    660040     22417.3
    660080     22418.1
    660120     22418.7
    660160     22421.5
    660200       22421
    660240     22423.8
    660280     22425.3
    660320     22427.2
    660360     22427.3
    660400     22428.5
    660440     22430.5
    660480     22433.2
    660520     22433.1
    660560     22435.8
    660600     22435.4
    660640     22437.2
    660680     22438.8
    660720     22440.2
    660760     22442.1
    660800     22442.5
    660840     22444.5
    660880     22445.3
    660920     22445.8
    660960     22448.6
    661000     22448.1
    661040       22451
    661080     22452.5
    661120     22454.3
    661160     22454.6
    661200     22455.6
    661240     22457.6
    661280     22460.4
    661320     22460.2
    661360       22463
    661400     22462.5
    661440     22464.3
    661480     22465.9
    661520     22467.3
    661560     22469.3
    661600     22469.6
    661640     22471.5
    661680     22472.4
    661720     22472.9
    661760     22475.7
    661800     22475.2
    661840       22478
    661880     22479.6
    661920     22481.4
    661960     22481.6
    662000     22482.7
    662040     22484.7
    662080     22487.4
    662120     22487.3
    662160       22490
    662200     22489.5
    662240     22491.3
    662280     22492.9
    662320     22494.4
    662360     22496.4
    662400     22496.7
    662440     22498.6
    662480     22499.4
    662520       22500
    662560     22502.7
    662600     22502.3
    662640     22505.1
    662680     22506.7
    662720     22508.5
    662760     22508.7
    662800     22509.8
    662840     22511.8
    662880     22514.5
    662920     22514.3
    662960       22517
    663000     22516.6
    663040     22518.4
    663080     22519.9
    663120     22521.4
    663160     22523.5
    663200     22523.8
    663240     22525.7
    663280     22526.4
    663320     22527.2
    663360     22529.9
    663400     22529.4
    663440     22532.2
    663480     22533.8
    663520     22535.5
    663560     22535.8
    663600     22536.8
    663640     22538.8
    663680     22541.6
    663720     22541.5
    663760     22544.1
    663800     22543.7
    663840     22545.5
    663880       22547
    663920     22548.6
    663960     22550.6
    664000     22550.9
    664040     22552.8
    664080     22553.6
    664120     22554.2
    664160       22557
    664200     22556.5
    664240     22559.3
    664280     22560.9
    664320     22562.6
    664360     22562.8
    664400       22564
    664440     22565.9
    664480     22568.8
    664520     22568.7
    664560     22571.1
    664600     22570.8
    664640     22572.7
    664680     22574.2
    664720     22575.7
    664760     22577.8
    664800     22578.1
    664840       22580
    664880     22580.8
    664920     22581.4
    664960     22584.1
    665000     22583.6
    665040     22586.4
    665080       22588
    665120     22589.8
    665160       22590
    665200     22591.1
    665240     22593.1
    665280     22595.9
    665320     22595.9
    665360     22598.2
    665400     22597.9
    665440     22599.9
    665480     22601.3
    665520     22602.8
    665560     22604.9
    665600     22605.1
    665640     22607.1
    665680     22607.9
    665720     22608.4
    665760     22611.1
    665800     22610.7
    665840     22613.5
    665880     22615.1
    665920     22616.8
    665960     22617.1
    666000     22618.2
    666040     22620.2
    666080       22623
    666120     22622.9
    666160     22625.3
    666200       22625
    666240       22627
    666280     22628.3
    666320       22630
    666360       22632
    666400     22632.3
    666440     22634.2
    666480     22635.1
    666520     22635.6
    666560     22638.3
    666600     22637.8
    666640     22640.6
    666680     22642.2
    666720     22643.9
    666760     22644.2
    666800     22645.3
    666840     22647.3
    666880     22650.2
    666920       22650
    666960     22652.4
    667000     22652.2
    667040     22654.1
    667080     22655.5
    667120     22657.1
    667160     22659.2
    667200     22659.4
    667240     22661.2
    667280     22662.2
    667320     22662.7
    667360     22665.4
    667400     22664.9
    667440     22667.8
    667480     22669.3
    667520     22671.1
    667560     22671.3
    667600     22672.5
    667640     22674.5
    667680     22677.3
    667720     22677.2
    667760     22679.6
    667800     22679.3
    667840     22681.3
    667880     22682.6
    667920     22684.3
    667960     22686.3
    668000     22686.6
    668040     22688.4
    668080     22689.4
    668120     22689.8
    668160     22692.6
    668200     22692.1
    668240       22695
    668280     22696.5
    668320     22698.3
    668360     22698.5
    668400     22699.6
    668440     22701.7
    668480     22704.4
    668520     22704.3
    668560     22706.8
    668600     22706.5
    668640     22708.4
    668680     22709.8
    668720     22711.4
    668760     22713.5
    668800     22713.8
    668840     22715.5
    668880     22716.4
    668920     22716.9
    668960     22719.6
    669000     22719.1
    669040     22722.1
    669080     22723.6
    669120     22725.3
    669160     22725.5
    669200     22726.7
    669240     22728.7
    669280     22731.5
    669320     22731.3
    669360     22733.8
    669400     22733.5
    669440     22735.4
    669480     22736.8
    669520     22738.4
    669560     22740.5
    669600     22740.7
    669640     22742.5
    669680     22743.5
    669720       22744
    669760     22746.6
    669800     22746.2
    669840     22749.2
    669880     22750.7
    669920     22752.4
    669960     22752.6
    670000     22753.8
    670040     22755.7
    670080     22758.6
    670120     22758.4
    670160     22760.8
    670200     22760.6
    670240     22762.6
    670280     22763.9
    670320     22765.5
    670360     22767.7
    670400     22767.9
    670440     22769.6
    670480     22770.7
    670520     22771.1
    670560     22773.8
    670600     22773.3
    670640     22776.3
    670680     22777.8
    670720     22779.5
    670760     22779.7
    670800     22780.9
    670840     22782.8
    670880     22785.7
    670920     22785.5
    670960       22788
    671000     22787.7
    671040     22789.6
    671080       22791
    671120     22792.6
    671160     22794.7
    671200     22794.9
    671240     22796.6
    671280     22797.8
    671320     22798.1
    671360     22800.8
    671400     22800.4
    671440     22803.3
    671480     22804.9
    671520     22806.7
    671560     22806.8
    671600       22808
    671640     22809.9
    671680     22812.8
    671720     22812.5
    671760       22815
    671800     22814.7
    671840     22816.7
    671880     22818.1
    671920     22819.7
    671960     22821.8
    672000       22822
    672040     22823.7
    672080     22824.9
    672120     22825.2
    672160     22827.8
    672200     22827.4
    672240     22830.4
    672280       22832
    672320     22833.8
    672360     22833.9
    672400     22835.1
    672440       22837
    672480     22839.9
    672520     22839.6
    672560     22842.1
    672600     22841.7
    672640     22843.8
    672680     22845.1
    672720     22846.8
    672760     22848.9
    672800     22849.1
    672840     22850.9
    672880       22852
    672920     22852.3
    672960       22855
    673000     22854.6
    673040     22857.6
    673080     22859.1
    673120     22860.9
    673160     22861.1
    673200     22862.2
    673240     22864.2
    673280     22867.1
    673320     22866.8
    673360     22869.2
    673400     22868.9
    673440       22871
    673480     22872.3
    673520       22874
    673560     22876.2
    673600     22876.4
    673640     22878.1
    673680     22879.3
    673720     22879.6
    673760     22882.2
    673800     22881.7
    673840     22884.8
    673880     22886.3
    673920     22888.1
    673960     22888.2
    674000     22889.4
    674040     22891.4
    674080     22894.3
    674120     22893.9
    674160     22896.5
    674200     22896.1
    674240     22898.3
    674280     22899.5
    674320     22901.2
    674360     22903.4
    674400     22903.7
    674440     22905.4
    674480     22906.6
    674520     22906.8
    674560     22909.5
    674600       22909
    674640     22912.1
    674680     22913.6
    674720     22915.4
    674760     22915.6
    674800     22916.7
    674840     22918.7
    674880     22921.6
    674920     22921.2
    674960     22923.8
    675000     22923.3
    675040     22925.6
    675080     22926.8
    675120     22928.5
    675160     22930.7
    675200       22931
    675240     22932.8
    675280     22933.9
    675320     22934.2
    675360     22936.8
    675400     22936.3
    675440     22939.4
    675480       22941
    675520     22942.9
    675560     22942.9
    675600       22944
    675640     22946.1
    675680     22948.9
    675720     22948.6
    675760     22951.1
    675800     22950.7
    675840       22953
    675880     22954.1
    675920     22955.9
    675960     22958.1
    676000     22958.4
    676040     22960.1
    676080     22961.4
    676120     22961.6
    676160     22964.3
    676200     22963.8
    676240     22966.8
    676280     22968.5
    676320     22970.3
    676360     22970.4
    676400     22971.4
    676440     22973.6
    676480     22976.4
    676520     22976.1
    676560     22978.6
    676600     22978.2
    676640     22980.4
    676680     22981.6
    676720     22983.3
    676760     22985.6
    676800     22985.8
    676840     22987.6
    676880     22988.8
    676920       22989
    676960     22991.8
    677000     22991.2
    677040     22994.3
    677080       22996
    677120     22997.8
    677160     22997.8
    677200     22998.8
    677240     23001.1
    677280     23003.8
    677320     23003.5
    677360       23006
    677400     23005.7
    677440     23007.9
    677480       23009
    677520     23010.8
    677560     23013.1
    677600     23013.4
    677640     23015.1
    677680     23016.3
    677720     23016.5
    677760     23019.3
    677800     23018.7
    677840     23021.9
    677880     23023.5
    677920     23025.2
    677960     23025.3
    678000     23026.3
    678040     23028.6
    678080     23031.4
    678120     23031.1
    678160     23033.6
    678200     23033.2
    678240     23035.5
    678280     23036.6
    678320     23038.4
    678360     23040.7
    678400     23040.9
    678440     23042.6
    678480     23043.9
    678520     23044.1
    678560     23046.8
    678600     23046.2
    678640     23049.4
    678680       23051
    678720     23052.7
    678760     23052.9
    678800     23053.8
    678840     23056.1
    678880     23058.9
    678920     23058.7
    678960     23061.1
    679000     23060.7
    679040     23063.1
    679080     23064.1
    679120       23066
    679160     23068.3
    679200     23068.4
    679240     23070.3
    679280     23071.4
    679320     23071.6
    679360     23074.4
    679400     23073.8
    679440       23077
    679480     23078.5
    679520     23080.2
    679560     23080.4
    679600     23081.3
    679640     23083.6
    679680     23086.5
    679720     23086.3
    679760     23088.6
    679800     23088.2
    679840     23090.7
    679880     23091.6
    679920     23093.4
    679960     23095.7
    680000     23095.9
    680040     23097.7
    680080     23098.8
    680120     23099.1
    680160     23101.9
    680200     23101.2
    680240     23104.5
    680280       23106
    680320     23107.7
    680360     23107.8
    680400     23108.7
    680440     23111.1
    680480       23114
    680520     23113.8
    680560       23116
    680600     23115.6
    680640     23118.1
    680680     23119.1
    680720     23120.9
    680760     23123.2
    680800     23123.3
    680840     23125.2
    680880     23126.4
    680920     23126.7
    680960     23129.4
    681000     23128.8
    681040       23132
    681080     23133.6
    681120     23135.2
    681160     23135.4
    681200     23136.3
    681240     23138.7
    681280     23141.5
    681320     23141.2
    681360     23143.6
    681400     23143.2
    681440     23145.7
    681480     23146.7
    681520     23148.4
    681560     23150.8
    681600     23150.8
    681640     23152.8
    681680     23153.9
    681720     23154.4
    681760       23157
    681800     23156.4
    681840     23159.6
    681880     23161.2
    681920     23162.8
    681960     23162.9
    682000     23163.9
    682040     23166.3
    682080     23169.1
    682120     23168.9
    682160     23171.2
    682200     23170.8
    682240     23173.3
    682280     23174.3
    682320       23176
    682360     23178.3
    682400     23178.4
    682440     23180.4
    682480     23181.5
    682520       23182
    682560     23184.6
    682600     23183.9
    682640     23187.2
    682680     23188.8
    682720     23190.4
    682760     23190.5
    682800     23191.4
    682840     23193.9
    682880     23196.6
    682920     23196.4
    682960     23198.7
    683000     23198.4
    683040     23200.8
    683080     23201.8
    683120     23203.6
    683160     23205.9
    683200       23206
    683240     23207.9
    683280       23209
    683320     23209.5
    683360     23212.1
    683400     23211.4
    683440     23214.7
    683480     23216.2
    683520     23217.8
    683560     23217.9
    683600       23219
    683640     23221.4
    683680       23224
    683720     23223.9
    683760     23226.1
    683800     23225.9
    683840     23228.2
    683880     23229.3
    683920       23231
    683960     23233.4
    684000     23233.4
    684040     23235.3
    684080     23236.4
    684120     23236.9
    684160     23239.6
    684200     23238.9
    684240     23242.1
    684280     23243.7
    684320     23245.3
    684360     23245.4
    684400     23246.4
    684440     23248.8
    684480     23251.4
    684520     23251.4
    684560     23253.6
    684600     23253.2
    684640     23255.7
    684680     23256.7
    684720     23258.4
    684760     23260.7
    684800     23260.8
    684840     23262.7
    684880     23263.7
    684920     23264.2
    684960     23266.9
    685000     23266.2
    685040     23269.4
    685080       23271
    685120     23272.6
    685160     23272.7
    685200     23273.8
    685240     23276.1
    685280     23278.6
    685320     23278.7
    685360     23280.9
    685400     23280.6
    685440       23283
    685480       23284
    685520     23285.6
    685560       23288
    685600       23288
    685640       23290
    685680     23290.9
    685720     23291.4
    685760     23294.2
    685800     23293.5
    685840     23296.6
    685880     23298.3
    685920     23299.9
    685960       23300
    686000     23300.9
    686040     23303.4
    686080     23305.9
    686120       23306
    686160     23308.2
    686200     23307.9
    686240     23310.3
    686280     23311.2
    686320     23312.9
    686360     23315.4
    686400     23315.3
    686440     23317.3
    686480     23318.2
    686520     23318.7
    686560     23321.5
    686600     23320.8
    686640     23323.9
    686680     23325.6
    686720     23327.2
    686760     23327.2
    686800     23328.2
    686840     23330.7
    686880     23333.2
    686920     23333.3
    686960     23335.5
    687000     23335.2
    687040     23337.7
    687080     23338.5
    687120     23340.2
    687160     23342.6
    687200     23342.7
    687240     23344.7
    687280     23345.5
    687320       23346
    687360     23348.8
    687400     23348.2
    687440     23351.4
    687480     23352.9
    687520     23354.5
    687560     23354.6
    687600     23355.6
    687640     23357.9
    687680     23360.5
    687720     23360.7
    687760       23363
    687800     23362.6
    687840       23365
    687880     23365.9
    687920     23367.6
    687960       23370
    688000     23369.9
    688040       23372
    688080     23372.8
    688120     23373.4
    688160     23376.1
    688200     23375.5
    688240     23378.7
    688280     23380.2
    688320     23381.7
    688360     23381.9
    688400     23382.9
    688440     23385.3
    688480     23387.9
    688520       23388
    688560     23390.3
    688600     23389.9
    688640     23392.4
    688680     23393.3
    688720     23394.9
    688760     23397.3
    688800     23397.4
    688840     23399.3
    688880     23400.2
    688920     23400.7
    688960     23403.4
    689000     23402.9
    689040     23405.9
    689080     23407.6
    689120     23409.1
    689160     23409.3
    689200     23410.3
    689240     23412.6
    689280     23415.1
    689320     23415.4
    689360     23417.6
    689400     23417.2
    689440     23419.7
    689480     23420.6
    689520     23422.2
    689560     23424.7
    689600     23424.6
    689640     23426.5
    689680     23427.4
    689720       23428
    689760     23430.7
    689800     23430.2
    689840     23433.2
    689880     23434.9
    689920     23436.3
    689960     23436.6
    690000     23437.5
    690040     23439.9
    690080     23442.4
    690120     23442.6
    690160     23444.9
    690200     23444.5
    690240     23446.9
    690280     23447.8
    690320     23449.5
    690360     23451.9
    690400     23451.9
    690440     23453.7
    690480     23454.6
    690520     23455.1
    690560     23457.9
    690600     23457.3
    690640     23460.4
    690680     23462.1
    690720     23463.5
    690760     23463.8
    690800     23464.7
    690840     23467.1
    690880     23469.6
    690920     23469.8
    690960     23472.2
    691000     23471.7
    691040     23474.2
    691080       23475
    691120     23476.6
    691160     23479.1
    691200       23479
    691240     23480.9
    691280     23481.8
    691320     23482.4
    691360     23485.1
    691400     23484.5
    691440     23487.6
    691480     23489.2
    691520     23490.8
    691560       23491
    691600     23491.9
    691640     23494.5
    691680     23496.8
    691720     23497.1
    691760     23499.4
    691800       23499
    691840     23501.4
    691880     23502.3
    691920     23503.8
    691960     23506.3
    692000     23506.2
    692040     23508.2
    692080     23509.1
    692120     23509.6
    692160     23512.4
    692200     23511.7
    692240     23514.9
    692280     23516.5
    692320       23518
    692360     23518.3
    692400     23519.2
    692440     23521.7
    692480       23524
    692520     23524.3
    692560     23526.7
    692600     23526.1
    692640     23528.7
    692680     23529.6
    692720       23531
    692760     23533.6
    692800     23533.4
    692840     23535.4
    692880     23536.2
    692920     23536.8
    692960     23539.6
    693000     23538.9
    693040     23542.1
    693080     23543.7
    693120     23545.3
    693160     23545.5
    693200     23546.4
    693240     23548.8
    693280     23551.2
    693320     23551.6
    693360     23553.9
    693400     23553.4
    693440     23555.9
    693480     23556.8
    693520     23558.2
    693560     23560.8
    693600     23560.6
    693640     23562.7
    693680     23563.5
    693720     23564.1
    693760     23566.9
    693800     23566.1
    693840     23569.5
    693880       23571
    693920     23572.5
[truncated: 175,997 more chars]
