# Supplementary material for: Comment on 'Valid molecular dynamics simulations of human hemoglobin require a surprisingly large box size'
Source: eLife. 2019 Jun 20;8:e44718. doi: 10.7554/eLife.44718 (PMC6586461; doi:10.7554/eLife.44718)
Supplement: Figure 2—source data 1. — The zip archive contains a README file describing which source files correspond to the different panels. [file elife-44718-fig2-data1.zip › figure2/panel_B/150A/15/msd.xvg]

# This file was created Sun Mar 10 02:00:29 2019
# Created by:
#             :-) GROMACS - gmx msd, 2018.5-dev-20181129-d5972f7 (-:
# 
# Executable:   /usr/local/gromacs/2018/2018.4-impi2017-fftw337-gcc640-cuda91/bin/gmx
# Data prefix:  /usr/local/gromacs/2018/2018.4-impi2017-fftw337-gcc640-cuda91
# Working dir:  /home/vgapsys/project/hemoglobin/hemoglobin/Meuwly/150a-elife/eq5gpu
# Command line:
#   gmx msd -s /netmount/energy/vgapsys/hemoglobin/hemoglobin/raw/150a-elife/topol.tpr -f /netmount/energy/vgapsys/hemoglobin/hemoglobin/raw/150a-elife/eq5gpu/traj_comp.xtc -trestart 800 -n index.ndx -o msd.xvg
# gmx msd is part of G R O M A C S:
#
# Glycine aRginine prOline Methionine Alanine Cystine Serine
#
@    title "Mean Square Displacement"
@    xaxis  label "Time (ps)"
@    yaxis  label "MSD (nm\S2\N)"
@TYPE xy
# MSD gathered over 1e+06 ps with 1251 restarts
# Diffusion constants fitted from time 100000 to 900000 ps
# D[Water_&_OW] = 5.5961 (+/- 0.1454) (1e-5 cm^2/s)
         0           0
        40     1.35339
        80     2.71697
       120     4.08227
       160     5.44759
       200     6.81316
       240     8.17951
       280     9.54672
       320     10.9148
       360     12.2798
       400     13.6447
       440     15.0089
       480     16.3748
       520     17.7372
       560     19.0984
       600     20.4618
       640      21.821
       680     23.1818
       720     24.5441
       760     25.9073
       800     27.2716
       840     28.6323
       880     29.9941
       920      31.352
       960     32.7075
      1000     34.0642
      1040     35.4239
      1080     36.7843
      1120     38.1465
      1160     39.5037
      1200     40.8627
      1240     42.2212
      1280     43.5841
      1320     44.9434
      1360     46.3011
      1400     47.6621
      1440     49.0163
      1480     50.3725
      1520     51.7306
      1560     53.0898
      1600     54.4519
      1640     55.8122
      1680     57.1754
      1720     58.5318
      1760      59.884
      1800     61.2368
      1840     62.5946
      1880     63.9506
      1920     65.3104
      1960     66.6648
      2000     68.0233
      2040     69.3816
      2080     70.7432
      2120     72.1009
      2160     73.4578
      2200     74.8195
      2240     76.1728
      2280     77.5271
      2320     78.8815
      2360     80.2372
      2400     81.5971
      2440     82.9534
      2480     84.3148
      2520     85.6678
      2560     87.0163
      2600     88.3666
      2640     89.7247
      2680     91.0785
      2720     92.4363
      2760      93.788
      2800     95.1479
      2840      96.506
      2880     97.8667
      2920     99.2244
      2960     100.582
      3000     101.944
      3040     103.298
      3080     104.651
      3120     106.003
      3160     107.354
      3200     108.709
      3240      110.06
      3280     111.417
      3320     112.765
      3360     114.112
      3400     115.459
      3440     116.816
      3480     118.166
      3520     119.522
      3560     120.873
      3600     122.232
      3640      123.59
      3680     124.952
      3720      126.31
      3760     127.665
      3800     129.028
      3840     130.381
      3880     131.732
      3920     133.083
      3960     134.435
      4000     135.792
      4040     137.142
      4080       138.5
      4120     139.847
      4160     141.193
      4200      142.54
      4240     143.898
      4280      145.25
      4320     146.607
      4360     147.955
      4400     149.316
      4440     150.675
      4480     152.039
      4520     153.396
      4560     154.753
      4600     156.118
      4640     157.473
      4680     158.827
      4720     160.179
      4760     161.531
      4800     162.889
      4840     164.239
      4880     165.599
      4920     166.947
      4960     168.295
      5000     169.641
      5040     170.998
      5080     172.347
      5120     173.702
      5160     175.047
      5200     176.409
      5240     177.766
      5280     179.127
      5320     180.482
      5360     181.835
      5400       183.2
      5440     184.554
      5480      185.91
      5520     187.262
      5560     188.613
      5600     189.975
      5640     191.328
      5680      192.69
      5720     194.039
      5760     195.388
      5800     196.733
      5840     198.092
      5880     199.443
      5920     200.801
      5960     202.146
      6000     203.508
      6040     204.865
      6080     206.228
      6120     207.586
      6160     208.939
      6200     210.309
      6240     211.667
      6280     213.021
      6320     214.372
      6360     215.724
      6400     217.087
      6440     218.441
      6480     219.805
      6520     221.152
      6560       222.5
      6600     223.842
      6640     225.202
      6680     226.554
      6720     227.913
      6760      229.26
      6800     230.625
      6840     231.983
      6880     233.349
      6920     234.709
      6960     236.064
      7000     237.437
      7040     238.795
      7080     240.149
      7120     241.497
      7160     242.846
      7200     244.209
      7240     245.563
      7280     246.928
      7320     248.275
      7360     249.623
      7400     250.963
      7440     252.322
      7480     253.672
      7520     255.032
      7560     256.378
      7600     257.743
      7640     259.102
      7680      260.47
      7720     261.828
      7760     263.182
      7800     264.556
      7840     265.912
      7880     267.266
      7920     268.613
      7960     269.963
      8000     271.328
      8040      272.68
      8080     274.043
      8120     275.393
      8160     276.742
      8200     278.082
      8240     279.442
      8280     280.794
      8320     282.157
      8360     283.504
      8400     284.874
      8440     286.233
      8480     287.603
      8520     288.965
      8560     290.323
      8600     291.699
      8640     293.056
      8680     294.406
      8720     295.755
      8760     297.106
      8800     298.472
      8840     299.822
      8880     301.188
      8920     302.535
      8960     303.882
      9000     305.221
      9040     306.583
      9080     307.935
      9120       309.3
      9160     310.646
      9200     312.014
      9240     313.375
      9280     314.745
      9320     316.108
      9360     317.465
      9400     318.839
      9440     320.194
      9480     321.544
      9520     322.894
      9560     324.243
      9600      325.61
      9640      326.96
      9680      328.33
      9720     329.677
      9760     331.024
      9800     332.363
      9840     333.726
      9880     335.079
      9920     336.445
      9960     337.792
     10000     339.162
     10040     340.525
     10080     341.898
     10120     343.261
     10160     344.616
     10200     345.989
     10240     347.343
     10280     348.694
     10320     350.046
     10360     351.396
     10400     352.763
     10440     354.112
     10480     355.482
     10520     356.832
     10560     358.181
     10600      359.52
     10640     360.882
     10680     362.237
     10720     363.602
     10760     364.948
     10800     366.322
     10840     367.685
     10880     369.056
     10920     370.419
     10960     371.773
     11000     373.144
     11040     374.497
     11080     375.848
     11120       377.2
     11160     378.551
     11200      379.92
     11240     381.271
     11280     382.642
     11320     383.994
     11360     385.344
     11400     386.684
     11440     388.049
     11480     389.404
     11520      390.77
     11560     392.114
     11600     393.489
     11640     394.852
     11680     396.223
     11720     397.586
     11760     398.939
     11800     400.313
     11840     401.667
     11880     403.016
     11920     404.367
     11960     405.719
     12000     407.088
     12040      408.44
     12080     409.811
     12120     411.162
     12160     412.515
     12200     413.855
     12240     415.219
     12280     416.575
     12320     417.941
     12360     419.285
     12400     420.662
     12440     422.024
     12480     423.394
     12520     424.755
     12560     426.108
     12600     427.483
     12640     428.837
     12680     430.186
     12720     431.535
     12760     432.887
     12800     434.255
     12840     435.605
     12880     436.974
     12920     438.326
     12960     439.677
     13000     441.017
     13040     442.383
     13080     443.741
     13120     445.111
     13160     446.456
     13200     447.833
     13240     449.195
     13280     450.564
     13320     451.924
     13360     453.276
     13400     454.651
     13440     456.004
     13480     457.355
     13520     458.703
     13560     460.052
     13600      461.42
     13640     462.767
     13680     464.136
     13720     465.488
     13760     466.841
     13800     468.182
     13840     469.549
     13880     470.908
     13920     472.281
     13960     473.625
     14000     475.004
     14040     476.364
     14080     477.734
     14120     479.093
     14160     480.447
     14200     481.824
     14240     483.178
     14280     484.531
     14320     485.879
     14360     487.229
     14400     488.598
     14440     489.937
     14480     491.305
     14520     492.657
     14560     494.013
     14600     495.354
     14640     496.719
     14680     498.079
     14720     499.453
     14760     500.795
     14800     502.175
     14840     503.535
     14880     504.904
     14920     506.262
     14960     507.616
     15000     508.992
     15040     510.343
     15080     511.689
     15120     513.037
     15160     514.386
     15200     515.757
     15240     517.096
     15280     518.463
     15320     519.815
     15360     521.171
     15400     522.513
     15440     523.881
     15480     525.242
     15520     526.618
     15560      527.96
     15600     529.343
     15640     530.701
     15680     532.068
     15720     533.425
     15760     534.779
     15800     536.157
     15840     537.506
     15880     538.853
     15920     540.201
     15960     541.552
     16000     542.924
     16040     544.258
     16080     545.626
     16120     546.979
     16160     548.337
     16200      549.68
     16240     551.049
     16280      552.41
     16320     553.786
     16360      555.13
     16400     556.514
     16440     557.871
     16480     559.237
     16520     560.595
     16560      561.95
     16600     563.331
     16640     564.684
     16680     566.035
     16720     567.385
     16760     568.735
     16800     570.108
     16840     571.444
     16880     572.812
     16920     574.165
     16960     575.524
     17000     576.869
     17040     578.242
     17080     579.601
     17120     580.978
     17160     582.321
     17200     583.706
     17240     585.063
     17280     586.427
     17320     587.786
     17360     589.142
     17400     590.524
     17440     591.878
     17480     593.228
     17520     594.576
     17560     595.928
     17600     597.305
     17640     598.641
     17680     600.012
     17720     601.367
     17760     602.728
     17800     604.074
     17840     605.448
     17880     606.808
     17920     608.184
     17960     609.528
     18000     610.914
     18040      612.27
     18080     613.636
     18120     614.994
     18160      616.35
     18200      617.73
     18240     619.084
     18280     620.432
     18320     621.779
     18360     623.131
     18400     624.507
     18440     625.845
     18480     627.216
     18520     628.572
     18560     629.933
     18600     631.278
     18640     632.653
     18680     634.013
     18720      635.39
     18760     636.732
     18800     638.119
     18840     639.474
     18880     640.836
     18920     642.193
     18960     643.547
     19000     644.929
     19040      646.28
     19080     647.629
     19120     648.977
     19160     650.329
     19200     651.706
     19240     653.043
     19280     654.411
     19320     655.766
     19360     657.125
     19400      658.47
     19440     659.847
     19480     661.206
     19520     662.584
     19560     663.925
     19600     665.312
     19640     666.667
     19680     668.032
     19720     669.391
     19760     670.746
     19800     672.131
     19840     673.483
     19880     674.831
     19920     676.179
     19960     677.532
     20000     678.912
     20040     680.241
     20080      681.61
     20120     682.965
     20160     684.326
     20200     685.672
     20240     687.049
     20280     688.406
     20320     689.783
     20360     691.122
     20400     692.512
     20440     693.867
     20480     695.232
     20520     696.589
     20560     697.942
     20600     699.326
     20640     700.676
     20680     702.022
     20720     703.368
     20760     704.721
     20800     706.098
     20840     707.424
     20880     708.791
     20920     710.144
     20960     711.504
     21000      712.85
     21040     714.226
     21080     715.583
     21120     716.958
     21160     718.298
     21200     719.689
     21240     721.044
     21280     722.407
     21320     723.767
     21360     725.119
     21400     726.502
     21440     727.849
     21480     729.194
     21520     730.541
     21560     731.892
     21600     733.273
     21640     734.596
     21680     735.964
     21720     737.317
     21760     738.678
     21800     740.022
     21840     741.401
     21880     742.757
     21920     744.135
     21960     745.474
     22000     746.866
     22040     748.219
     22080     749.582
     22120      750.94
     22160     752.293
     22200     753.676
     22240     755.026
     22280     756.372
     22320     757.716
     22360     759.069
     22400     760.451
     22440     761.773
     22480     763.141
     22520     764.491
     22560     765.854
     22600       767.2
     22640     768.581
     22680      769.94
     22720     771.318
     22760     772.657
     22800     774.051
     22840     775.404
     22880     776.767
     22920     778.124
     22960     779.478
     23000      780.86
     23040     782.208
     23080      783.55
     23120     784.892
     23160     786.245
     23200     787.627
     23240     788.953
     23280     790.321
     23320     791.671
     23360     793.034
     23400     794.379
     23440     795.761
     23480     797.118
     23520     798.497
     23560     799.833
     23600     801.229
     23640      802.58
     23680     803.943
     23720       805.3
     23760      806.65
     23800     808.034
     23840     809.381
     23880     810.721
     23920     812.063
     23960     813.414
     24000     814.798
     24040     816.126
     24080     817.491
     24120     818.842
     24160     820.203
     24200     821.545
     24240     822.926
     24280     824.283
     24320     825.665
     24360     826.999
     24400     828.395
     24440     829.749
     24480     831.111
     24520     832.468
     24560     833.814
     24600     835.197
     24640     836.542
     24680      837.88
     24720     839.219
     24760      840.57
     24800     841.953
     24840     843.275
     24880      844.64
     24920      845.99
     24960     847.353
     25000     848.698
     25040     850.081
     25080     851.439
     25120     852.823
     25160     854.158
     25200      855.56
     25240     856.912
     25280     858.273
     25320     859.628
     25360     860.975
     25400     862.363
     25440     863.711
     25480     865.051
     25520     866.392
     25560     867.741
     25600     869.125
     25640     870.449
     25680     871.815
     25720     873.167
     25760      874.53
     25800     875.876
     25840     877.255
     25880     878.615
     25920     879.997
     25960     881.329
     26000     882.733
     26040     884.082
     26080     885.441
     26120     886.796
     26160     888.143
     26200     889.531
     26240     890.879
     26280     892.219
     26320     893.558
     26360     894.906
     26400     896.291
     26440     897.608
     26480     898.976
     26520     900.328
     26560     901.692
     26600     903.036
     26640     904.416
     26680      905.77
     26720     907.149
     26760      908.48
     26800      909.88
     26840     911.228
     26880     912.588
     26920     913.943
     26960     915.292
     27000      916.68
     27040      918.03
     27080     919.371
     27120      920.71
     27160     922.056
     27200     923.439
     27240     924.762
     27280     926.128
     27320     927.477
     27360     928.841
     27400     930.184
     27440     931.563
     27480     932.915
     27520     934.295
     27560     935.623
     27600      937.02
     27640     938.371
     27680     939.732
     27720     941.086
     27760     942.434
     27800     943.824
     27840     945.174
     27880     946.514
     27920     947.854
     27960     949.203
     28000     950.587
     28040     951.904
     28080     953.269
     28120     954.615
     28160      955.98
     28200     957.323
     28240     958.699
     28280      960.05
     28320      961.43
     28360     962.755
     28400     964.155
     28440     965.507
     28480     966.868
     28520     968.225
     28560      969.57
     28600     970.958
     28640     972.304
     28680     973.643
     28720     974.982
     28760     976.329
     28800     977.714
     28840     979.025
     28880      980.39
     28920     981.736
     28960       983.1
     29000     984.442
     29040     985.816
     29080     987.168
     29120     988.547
     29160     989.873
     29200     991.273
     29240      992.62
     29280     993.982
     29320     995.338
     29360     996.684
     29400     998.071
     29440     999.416
     29480     1000.75
     29520     1002.09
     29560     1003.44
     29600     1004.82
     29640     1006.14
     29680      1007.5
     29720     1008.85
     29760     1010.21
     29800     1011.55
     29840     1012.93
     29880     1014.28
     29920     1015.66
     29960     1016.98
     30000     1018.39
     30040     1019.73
     30080      1021.1
     30120     1022.45
     30160      1023.8
     30200     1025.18
     30240     1026.53
     30280     1027.86
     30320      1029.2
     30360     1030.55
     30400     1031.94
     30440     1033.25
     30480     1034.61
     30520     1035.96
     30560     1037.33
     30600     1038.67
     30640     1040.05
     30680      1041.4
     30720     1042.78
     30760     1044.11
     30800     1045.51
     30840     1046.86
     30880     1048.22
     30920     1049.58
     30960     1050.93
     31000     1052.32
     31040     1053.67
     31080     1055.01
     31120     1056.35
     31160      1057.7
     31200     1059.08
     31240     1060.39
     31280     1061.76
     31320      1063.1
     31360     1064.47
     31400     1065.81
     31440      1067.2
     31480     1068.55
     31520     1069.93
     31560     1071.24
     31600     1072.65
     31640        1074
     31680     1075.36
     31720     1076.72
     31760     1078.07
     31800     1079.46
     31840     1080.81
     31880     1082.15
     31920     1083.49
     31960     1084.84
     32000     1086.22
     32040     1087.52
     32080     1088.89
     32120     1090.23
     32160      1091.6
     32200     1092.94
     32240     1094.33
     32280     1095.67
     32320     1097.05
     32360     1098.37
     32400     1099.77
     32440     1101.12
     32480     1102.48
     32520     1103.84
     32560     1105.18
     32600     1106.57
     32640     1107.92
     32680     1109.25
     32720     1110.59
     32760     1111.94
     32800     1113.32
     32840     1114.62
     32880     1115.98
     32920     1117.33
     32960      1118.7
     33000     1120.04
     33040     1121.43
     33080     1122.77
     33120     1124.15
     33160     1125.47
     33200     1126.87
     33240     1128.23
     33280     1129.59
     33320     1130.94
     33360     1132.28
     33400     1133.67
     33440     1135.02
     33480     1136.35
     33520     1137.69
     33560     1139.04
     33600     1140.43
     33640     1141.72
     33680     1143.08
     33720     1144.42
     33760     1145.79
     33800     1147.13
     33840     1148.52
     33880     1149.87
     33920     1151.25
     33960     1152.56
     34000     1153.97
     34040     1155.33
     34080     1156.68
     34120     1158.04
     34160     1159.38
     34200     1160.76
     34240     1162.11
     34280     1163.44
     34320     1164.78
     34360     1166.13
     34400     1167.52
     34440     1168.81
     34480     1170.17
     34520     1171.51
     34560     1172.88
     34600     1174.23
     34640     1175.61
     34680     1176.96
     34720     1178.34
     34760     1179.66
     34800     1181.07
     34840     1182.42
     34880     1183.78
     34920     1185.13
     34960     1186.47
     35000     1187.85
     35040      1189.2
     35080     1190.53
     35120     1191.87
     35160     1193.22
     35200     1194.61
     35240     1195.89
     35280     1197.26
     35320      1198.6
     35360     1199.96
     35400     1201.31
     35440      1202.7
     35480     1204.05
     35520     1205.42
     35560     1206.74
     35600     1208.15
     35640      1209.5
     35680     1210.86
     35720     1212.21
     35760     1213.55
     35800     1214.94
     35840     1216.28
     35880     1217.62
     35920     1218.96
     35960     1220.31
     36000      1221.7
     36040     1222.98
     36080     1224.34
     36120     1225.68
     36160     1227.04
     36200     1228.39
     36240     1229.78
     36280     1231.13
     36320      1232.5
     36360     1233.82
     36400     1235.22
     36440     1236.58
     36480     1237.94
     36520     1239.29
     36560     1240.63
     36600     1242.02
     36640     1243.36
     36680      1244.7
     36720     1246.03
     36760     1247.38
     36800     1248.77
     36840     1250.05
     36880     1251.41
     36920     1252.75
     36960     1254.12
     37000     1255.46
     37040     1256.85
     37080      1258.2
     37120     1259.58
     37160     1260.89
     37200      1262.3
     37240     1263.65
     37280     1265.01
     37320     1266.37
     37360      1267.7
     37400     1269.09
     37440     1270.44
     37480     1271.77
     37520      1273.1
     37560     1274.45
     37600     1275.84
     37640     1277.13
     37680     1278.49
     37720     1279.82
     37760     1281.19
     37800     1282.54
     37840     1283.93
     37880     1285.28
     37920     1286.67
     37960     1287.98
     38000     1289.39
     38040     1290.74
     38080      1292.1
     38120     1293.46
     38160     1294.79
     38200     1296.18
     38240     1297.52
     38280     1298.86
     38320     1300.19
     38360     1301.53
     38400     1302.92
     38440      1304.2
     38480     1305.57
     38520      1306.9
     38560     1308.27
     38600     1309.61
     38640     1311.01
     38680     1312.36
     38720     1313.74
     38760     1315.06
     38800     1316.47
     38840     1317.82
     38880     1319.19
     38920     1320.54
     38960     1321.88
     39000     1323.27
     39040     1324.61
     39080     1325.95
     39120     1327.28
     39160     1328.62
     39200     1330.01
     39240     1331.29
     39280     1332.65
     39320     1333.98
     39360     1335.35
     39400      1336.7
     39440     1338.09
     39480     1339.44
     39520     1340.83
     39560     1342.14
     39600     1343.55
     39640     1344.91
     39680     1346.27
     39720     1347.63
     39760     1348.96
     39800     1350.35
     39840     1351.69
     39880     1353.02
     39920     1354.35
     39960     1355.69
     40000     1357.09
     40040     1358.35
     40080     1359.72
     40120     1361.05
     40160     1362.41
     40200     1363.76
     40240     1365.15
     40280      1366.5
     40320     1367.88
     40360     1369.19
     40400      1370.6
     40440     1371.95
     40480     1373.31
     40520     1374.67
     40560        1376
     40600     1377.39
     40640     1378.73
     40680     1380.05
     40720     1381.38
     40760     1382.72
     40800     1384.12
     40840     1385.39
     40880     1386.75
     40920     1388.08
     40960     1389.45
     41000     1390.79
     41040     1392.18
     41080     1393.52
     41120     1394.91
     41160     1396.22
     41200     1397.63
     41240     1398.98
     41280     1400.34
     41320     1401.69
     41360     1403.02
     41400     1404.41
     41440     1405.75
     41480     1407.08
     41520     1408.41
     41560     1409.74
     41600     1411.14
     41640     1412.41
     41680     1413.77
     41720      1415.1
     41760     1416.47
     41800     1417.81
     41840      1419.2
     41880     1420.55
     41920     1421.93
     41960     1423.24
     42000     1424.65
     42040        1426
     42080     1427.36
     42120     1428.72
     42160     1430.05
     42200     1431.43
     42240     1432.78
     42280      1434.1
     42320     1435.43
     42360     1436.77
     42400     1438.17
     42440     1439.44
     42480      1440.8
     42520     1442.14
     42560     1443.51
     42600     1444.84
     42640     1446.23
     42680     1447.58
     42720     1448.96
     42760     1450.27
     42800     1451.69
     42840     1453.04
     42880      1454.4
     42920     1455.75
     42960     1457.08
     43000     1458.47
     43040      1459.8
     43080     1461.13
     43120     1462.46
     43160     1463.79
     43200      1465.2
     43240     1466.46
     43280     1467.83
     43320     1469.16
     43360     1470.53
     43400     1471.87
     43440     1473.26
     43480     1474.61
     43520     1475.99
     43560      1477.3
     43600     1478.71
     43640     1480.06
     43680     1481.41
     43720     1482.76
     43760     1484.09
     43800     1485.48
     43840     1486.82
     43880     1488.14
     43920     1489.47
     43960     1490.81
     44000     1492.22
     44040     1493.48
     44080     1494.85
     44120     1496.18
     44160     1497.55
     44200     1498.89
     44240     1500.29
     44280     1501.63
     44320     1503.01
     44360     1504.32
     44400     1505.73
     44440     1507.08
     44480     1508.44
     44520     1509.78
     44560     1511.11
     44600      1512.5
     44640     1513.84
     44680     1515.16
     44720     1516.48
     44760     1517.83
     44800     1519.23
     44840     1520.49
     44880     1521.85
     44920     1523.18
     44960     1524.55
     45000     1525.89
     45040     1527.28
     45080     1528.63
     45120     1530.01
     45160     1531.32
     45200     1532.74
     45240     1534.08
     45280     1535.44
     45320     1536.79
     45360     1538.12
     45400     1539.51
     45440     1540.84
     45480     1542.17
     45520     1543.49
     45560     1544.84
     45600     1546.24
     45640     1547.51
     45680     1548.87
     45720      1550.2
     45760     1551.57
     45800     1552.91
     45840     1554.31
     45880     1555.65
     45920     1557.04
     45960     1558.35
     46000     1559.76
     46040     1561.11
     46080     1562.46
     46120     1563.81
     46160     1565.14
     46200     1566.53
     46240     1567.86
     46280     1569.19
     46320     1570.51
     46360     1571.85
     46400     1573.26
     46440     1574.53
     46480      1575.9
     46520     1577.23
     46560      1578.6
     46600     1579.95
     46640     1581.34
     46680     1582.69
     46720     1584.08
     46760     1585.38
     46800      1586.8
     46840     1588.14
     46880      1589.5
     46920     1590.84
     46960     1592.17
     47000     1593.56
     47040      1594.9
     47080     1596.22
     47120     1597.55
     47160     1598.89
     47200      1600.3
     47240     1601.56
     47280     1602.94
     47320     1604.27
     47360     1605.64
     47400     1606.99
     47440     1608.39
     47480     1609.74
     47520     1611.12
     47560     1612.43
     47600     1613.84
     47640     1615.18
     47680     1616.54
     47720     1617.88
     47760     1619.21
     47800      1620.6
     47840     1621.94
     47880     1623.26
     47920     1624.59
     47960     1625.93
     48000     1627.34
     48040     1628.61
     48080     1629.98
     48120     1631.32
     48160     1632.69
     48200     1634.04
     48240     1635.44
     48280     1636.79
     48320     1638.18
     48360     1639.49
     48400      1640.9
     48440     1642.24
     48480      1643.6
     48520     1644.94
     48560     1646.27
     48600     1647.66
     48640        1649
     48680     1650.33
     48720     1651.65
     48760        1653
     48800      1654.4
     48840     1655.68
     48880     1657.05
     48920     1658.38
     48960     1659.76
     49000      1661.1
     49040      1662.5
     49080     1663.85
     49120     1665.23
     49160     1666.54
     49200     1667.95
     49240     1669.29
     49280     1670.65
     49320     1671.99
     49360     1673.32
     49400     1674.71
     49440     1676.05
     49480     1677.37
     49520      1678.7
     49560     1680.04
     49600     1681.44
     49640     1682.71
     49680     1684.09
     49720     1685.42
     49760      1686.8
     49800     1688.14
     49840     1689.54
     49880     1690.88
     49920     1692.27
     49960     1693.57
     50000     1694.99
     50040     1696.33
     50080     1697.68
     50120     1699.03
     50160     1700.35
     50200     1701.75
     50240     1703.09
     50280      1704.4
     50320     1705.73
     50360     1707.07
     50400     1708.48
     50440     1709.74
     50480     1711.12
     50520     1712.46
     50560     1713.83
     50600     1715.17
     50640     1716.57
     50680     1717.92
     50720     1719.31
     50760     1720.62
     50800     1722.03
     50840     1723.38
     50880     1724.73
     50920     1726.08
     50960      1727.4
     51000     1728.79
     51040     1730.12
     51080     1731.44
     51120     1732.77
     51160     1734.11
     51200     1735.51
     51240     1736.78
     51280     1738.16
     51320     1739.49
     51360     1740.87
     51400     1742.21
     51440     1743.61
     51480     1744.95
     51520     1746.35
     51560     1747.65
     51600     1749.07
     51640     1750.41
     51680     1751.77
     51720     1753.11
     51760     1754.44
     51800     1755.83
     51840     1757.16
     51880     1758.47
     51920     1759.81
     51960     1761.14
     52000     1762.54
     52040     1763.81
     52080      1765.2
     52120     1766.53
     52160     1767.91
     52200     1769.25
     52240     1770.65
     52280     1771.99
     52320     1773.38
     52360     1774.69
     52400     1776.11
     52440     1777.45
     52480      1778.8
     52520     1780.14
     52560     1781.46
     52600     1782.86
     52640     1784.19
     52680      1785.5
     52720     1786.83
     52760     1788.17
     52800     1789.57
     52840     1790.84
     52880     1792.22
     52920     1793.55
     52960     1794.93
     53000     1796.27
     53040     1797.67
     53080     1799.01
     53120      1800.4
     53160      1801.7
     53200     1803.12
     53240     1804.46
     53280     1805.81
     53320     1807.15
     53360     1808.47
     53400     1809.87
     53440      1811.2
     53480     1812.51
     53520     1813.84
     53560     1815.19
     53600     1816.58
     53640     1817.84
     53680     1819.23
     53720     1820.56
     53760     1821.94
     53800     1823.28
     53840     1824.68
     53880     1826.02
     53920     1827.41
     53960     1828.71
     54000     1830.12
     54040     1831.46
     54080     1832.81
     54120     1834.15
     54160     1835.47
     54200     1836.86
     54240     1838.19
     54280     1839.49
     54320     1840.82
     54360     1842.17
     54400     1843.57
     54440     1844.84
     54480     1846.22
     54520     1847.55
     54560     1848.94
     54600     1850.28
     54640     1851.68
     54680     1853.02
     54720     1854.41
     54760     1855.72
     54800     1857.13
     54840     1858.46
     54880     1859.81
     54920     1861.15
     54960     1862.47
     55000     1863.86
     55040     1865.19
     55080     1866.49
     55120     1867.82
     55160     1869.16
     55200     1870.56
     55240     1871.83
     55280     1873.22
     55320     1874.55
     55360     1875.93
     55400     1877.27
     55440     1878.67
     55480     1880.01
     55520     1881.41
     55560     1882.71
     55600     1884.13
     55640     1885.46
     55680     1886.81
     55720     1888.15
     55760     1889.47
     55800     1890.87
     55840     1892.19
     55880      1893.5
     55920     1894.82
     55960     1896.16
     56000     1897.57
     56040     1898.83
     56080     1900.21
     56120     1901.54
     56160     1902.93
     56200     1904.26
     56240     1905.66
     56280     1907.01
     56320      1908.4
     56360      1909.7
     56400     1911.12
     56440     1912.45
     56480     1913.81
     56520     1915.15
     56560     1916.47
     56600     1917.86
     56640     1919.18
     56680     1920.49
     56720     1921.81
     56760     1923.15
     56800     1924.56
     56840     1925.82
     56880     1927.21
     56920     1928.54
     56960     1929.92
     57000     1931.26
     57040     1932.66
     57080        1934
     57120     1935.39
     57160     1936.69
     57200      1938.1
     57240     1939.44
     57280      1940.8
     57320     1942.13
     57360     1943.46
     57400     1944.85
     57440     1946.17
     57480     1947.48
     57520     1948.81
     57560     1950.15
     57600     1951.55
     57640     1952.81
     57680      1954.2
     57720     1955.53
     57760     1956.91
     57800     1958.25
     57840     1959.65
     57880     1960.98
     57920     1962.38
     57960     1963.67
     58000     1965.09
     58040     1966.43
     58080     1967.78
     58120     1969.12
     58160     1970.44
     58200     1971.84
     58240     1973.16
     58280     1974.46
     58320     1975.79
     58360     1977.13
     58400     1978.54
     58440     1979.79
     58480     1981.19
     58520      1982.5
     58560     1983.89
     58600     1985.23
     58640     1986.63
     58680     1987.96
     58720     1989.36
     58760     1990.65
     58800     1992.07
     58840     1993.41
     58880     1994.76
     58920      1996.1
     58960     1997.42
     59000     1998.82
     59040     2000.14
     59080     2001.44
     59120     2002.77
     59160     2004.11
     59200     2005.52
     59240     2006.77
     59280     2008.17
     59320     2009.48
     59360     2010.86
     59400      2012.2
     59440     2013.61
     59480     2014.94
     59520     2016.34
     59560     2017.64
     59600     2019.05
     59640     2020.39
     59680     2021.74
     59720     2023.08
     59760      2024.4
     59800      2025.8
     59840     2027.12
     59880     2028.42
     59920     2029.75
     59960     2031.09
     60000      2032.5
     60040     2033.75
     60080     2035.14
     60120     2036.46
     60160     2037.84
     60200     2039.17
     60240     2040.58
     60280     2041.92
     60320     2043.32
     60360     2044.61
     60400     2046.03
     60440     2047.36
     60480     2048.71
     60520     2050.05
     60560     2051.37
     60600     2052.76
     60640     2054.08
     60680     2055.38
     60720     2056.72
     60760     2058.06
     60800     2059.47
     60840     2060.72
     60880     2062.12
     60920     2063.44
     60960     2064.81
     61000     2066.15
     61040     2067.56
     61080      2068.9
     61120      2070.3
     61160     2071.58
     61200        2073
     61240     2074.33
     61280     2075.68
     61320     2077.03
     61360     2078.34
     61400     2079.74
     61440     2081.07
     61480     2082.37
     61520      2083.7
     61560     2085.04
     61600     2086.45
     61640     2087.72
     61680     2089.11
     61720     2090.43
     61760      2091.8
     61800     2093.15
     61840     2094.56
     61880     2095.89
     61920     2097.29
     61960     2098.58
     62000     2099.99
     62040     2101.32
     62080     2102.67
     62120     2104.02
     62160     2105.33
     62200     2106.73
     62240     2108.05
     62280     2109.35
     62320     2110.69
     62360     2112.02
     62400     2113.44
     62440      2114.7
     62480     2116.09
     62520      2117.4
     62560     2118.78
     62600     2120.12
     62640     2121.54
     62680     2122.88
     62720     2124.28
     62760     2125.56
     62800     2126.98
     62840      2128.3
     62880     2129.66
     62920        2131
     62960     2132.32
     63000     2133.72
     63040     2135.04
     63080     2136.34
     63120     2137.68
     63160     2139.01
     63200     2140.43
     63240      2141.7
     63280     2143.09
     63320      2144.4
     63360     2145.78
     63400     2147.12
     63440     2148.54
     63480     2149.88
     63520     2151.28
     63560     2152.56
     63600     2153.98
     63640      2155.3
     63680     2156.65
     63720        2158
     63760     2159.32
     63800     2160.72
     63840     2162.03
     63880     2163.33
     63920     2164.67
     63960        2166
     64000     2167.41
     64040     2168.68
     64080     2170.07
     64120     2171.39
     64160     2172.77
     64200      2174.1
     64240     2175.52
     64280     2176.85
     64320     2178.26
     64360     2179.54
     64400     2180.96
     64440     2182.28
     64480     2183.64
     64520     2184.98
     64560      2186.3
     64600      2187.7
     64640     2189.02
     64680     2190.32
     64720     2191.66
     64760     2192.99
     64800     2194.41
     64840     2195.68
     64880     2197.07
     64920     2198.38
     64960     2199.76
     65000      2201.1
     65040     2202.52
     65080     2203.86
     65120     2205.26
     65160     2206.53
     65200     2207.96
     65240     2209.29
     65280     2210.64
     65320     2211.99
     65360     2213.31
     65400     2214.71
     65440     2216.03
     65480     2217.34
     65520     2218.68
     65560     2220.01
     65600     2221.43
     65640      2222.7
     65680     2224.09
     65720      2225.4
     65760     2226.78
     65800     2228.12
     65840     2229.54
     65880     2230.87
     65920     2232.28
     65960     2233.55
     66000     2234.98
     66040     2236.31
     66080     2237.66
     66120     2239.01
     66160     2240.33
     66200     2241.73
     66240     2243.05
     66280     2244.35
     66320     2245.69
     66360     2247.02
     66400     2248.44
     66440     2249.71
     66480      2251.1
     66520     2252.41
     66560     2253.79
     66600     2255.13
     66640     2256.54
     66680     2257.88
     66720     2259.28
     66760     2260.56
     66800     2261.98
     66840      2263.3
     66880     2264.66
     66920     2266.01
     66960     2267.33
     67000     2268.72
     67040     2270.04
     67080     2271.34
     67120     2272.68
     67160     2274.01
     67200     2275.43
     67240     2276.69
     67280     2278.07
     67320     2279.39
     67360     2280.77
     67400     2282.11
     67440     2283.53
     67480     2284.87
     67520     2286.27
     67560     2287.54
     67600     2288.96
     67640     2290.29
     67680     2291.65
     67720        2293
     67760     2294.32
     67800     2295.72
     67840     2297.04
     67880     2298.34
     67920     2299.67
     67960        2301
     68000     2302.42
     68040     2303.68
     68080     2305.07
     68120     2306.38
     68160     2307.76
     68200      2309.1
     68240     2310.52
     68280     2311.87
     68320     2313.27
     68360     2314.54
     68400     2315.96
     68440     2317.29
     68480     2318.65
     68520        2320
     68560     2321.32
     68600     2322.71
     68640     2324.03
     68680     2325.33
     68720     2326.67
     68760        2328
     68800     2329.42
     68840     2330.67
     68880     2332.06
     68920     2333.38
     68960     2334.76
     69000      2336.1
     69040     2337.52
     69080     2338.87
     69120     2340.28
     69160     2341.55
     69200     2342.97
     69240      2344.3
     69280     2345.66
     69320     2347.01
     69360     2348.32
     69400     2349.72
     69440     2351.04
     69480     2352.34
     69520     2353.68
     69560        2355
     69600     2356.42
     69640     2357.67
     69680     2359.06
     69720     2360.37
     69760     2361.75
     69800      2363.1
     69840     2364.51
     69880     2365.86
     69920     2367.26
     69960     2368.53
     70000     2369.96
     70040     2371.29
     70080     2372.64
     70120        2374
     70160     2375.31
     70200     2376.71
     70240     2378.03
     70280     2379.32
     70320     2380.67
     70360        2382
     70400     2383.42
     70440     2384.65
     70480     2386.04
     70520     2387.35
     70560     2388.73
     70600     2390.09
     70640      2391.5
     70680     2392.86
     70720     2394.26
     70760     2395.53
     70800     2396.96
     70840      2398.3
     70880     2399.65
     70920     2401.01
     70960     2402.32
     71000     2403.73
     71040     2405.04
     71080     2406.33
     71120     2407.69
     71160     2409.01
     71200     2410.43
     71240     2411.67
     71280     2413.06
     71320     2414.37
     71360     2415.75
     71400      2417.1
     71440     2418.53
     71480     2419.88
     71520     2421.28
     71560     2422.55
     71600     2423.98
     71640     2425.31
     71680     2426.67
     71720     2428.02
     71760     2429.34
     71800     2430.74
     71840     2432.06
     71880     2433.35
     71920      2434.7
     71960     2436.03
     72000     2437.45
     72040     2438.68
     72080     2440.07
     72120     2441.39
     72160     2442.77
     72200     2444.12
     72240     2445.54
     72280      2446.9
     72320     2448.29
     72360     2449.56
     72400     2450.99
     72440     2452.32
     72480     2453.68
     72520     2455.03
     72560     2456.35
     72600     2457.75
     72640     2459.07
     72680     2460.36
     72720     2461.72
     72760     2463.04
     72800     2464.47
     72840      2465.7
     72880     2467.09
     72920     2468.41
     72960     2469.79
     73000     2471.15
     73040     2472.57
     73080     2473.92
     73120     2475.32
     73160     2476.59
     73200     2478.02
     73240     2479.34
     73280      2480.7
     73320     2482.06
     73360     2483.37
     73400     2484.77
     73440     2486.09
     73480     2487.38
     73520     2488.74
     73560     2490.07
     73600      2491.5
     73640     2492.73
     73680     2494.13
     73720     2495.44
     73760     2496.82
     73800     2498.18
     73840      2499.6
     73880     2500.94
     73920     2502.34
     73960     2503.61
     74000     2505.04
     74040     2506.37
     74080     2507.72
     74120     2509.08
     74160     2510.39
     74200      2511.8
     74240     2513.11
     74280      2514.4
     74320     2515.76
     74360     2517.09
     74400     2518.52
     74440     2519.75
     74480     2521.14
     74520     2522.45
     74560     2523.83
     74600     2525.19
     74640     2526.62
     74680     2527.97
     74720     2529.36
     74760     2530.62
     74800     2532.07
     74840     2533.39
     74880     2534.75
     74920     2536.11
     74960     2537.42
     75000     2538.82
     75040     2540.14
     75080     2541.43
     75120     2542.79
     75160     2544.12
     75200     2545.55
     75240     2546.79
     75280     2548.18
     75320      2549.5
     75360     2550.88
     75400     2552.23
     75440     2553.66
     75480     2555.01
     75520     2556.41
     75560     2557.67
     75600     2559.11
     75640     2560.44
     75680     2561.79
     75720     2563.15
     75760     2564.46
     75800     2565.86
     75840     2567.18
     75880     2568.47
     75920     2569.83
     75960     2571.15
     76000     2572.59
     76040     2573.83
     76080     2575.21
     76120     2576.53
     76160     2577.91
     76200     2579.26
     76240     2580.68
     76280     2582.03
     76320     2583.43
     76360     2584.68
     76400     2586.12
     76440     2587.44
     76480      2588.8
     76520     2590.16
     76560     2591.47
     76600     2592.87
     76640     2594.19
     76680     2595.48
     76720     2596.84
     76760     2598.18
     76800     2599.61
     76840     2600.85
     76880     2602.24
     76920     2603.55
     76960     2604.93
     77000     2606.28
     77040     2607.71
     77080     2609.05
     77120     2610.45
     77160      2611.7
     77200     2613.14
     77240     2614.46
     77280     2615.82
     77320     2617.18
     77360     2618.49
     77400     2619.89
     77440     2621.22
     77480      2622.5
     77520     2623.87
     77560      2625.2
     77600     2626.63
     77640     2627.88
     77680     2629.27
     77720     2630.58
     77760     2631.96
     77800      2633.3
     77840     2634.73
     77880     2636.07
     77920     2637.46
     77960     2638.71
     78000     2640.15
     78040     2641.47
     78080     2642.83
     78120     2644.19
     78160      2645.5
     78200      2646.9
     78240     2648.23
     78280     2649.51
     78320     2650.88
     78360     2652.22
     78400     2653.65
     78440     2654.88
     78480     2656.27
     78520     2657.58
     78560     2658.96
     78600      2660.3
     78640     2661.74
     78680     2663.08
     78720     2664.47
     78760     2665.72
     78800     2667.16
     78840     2668.49
     78880     2669.84
     78920      2671.2
     78960     2672.52
     79000     2673.92
     79040     2675.25
     79080     2676.54
     79120     2677.91
     79160     2679.25
     79200     2680.68
     79240     2681.92
     79280     2683.31
     79320     2684.62
     79360        2686
     79400     2687.35
     79440     2688.78
     79480     2690.13
     79520     2691.51
     79560     2692.76
     79600      2694.2
     79640     2695.53
     79680     2696.88
     79720     2698.24
     79760     2699.55
     79800     2700.95
     79840     2702.28
     79880     2703.56
     79920     2704.93
     79960     2706.27
     80000      2707.7
     80040     2708.94
     80080     2710.33
     80120     2711.65
     80160     2713.02
     80200     2714.37
     80240     2715.79
     80280     2717.14
     80320     2718.54
     80360     2719.78
     80400     2721.23
     80440     2722.55
     80480      2723.9
     80520     2725.26
     80560     2726.57
     80600     2727.96
     80640     2729.29
     80680     2730.58
     80720     2731.95
     80760     2733.29
     80800     2734.72
     80840     2735.95
     80880     2737.34
     80920     2738.65
     80960     2740.03
     81000     2741.38
     81040     2742.82
     81080     2744.17
     81120     2745.56
     81160      2746.8
     81200     2748.25
     81240     2749.58
     81280     2750.92
     81320     2752.27
     81360     2753.59
     81400     2754.98
     81440     2756.32
     81480      2757.6
     81520     2758.98
     81560     2760.31
     81600     2761.75
     81640     2762.98
     81680     2764.37
     81720     2765.68
     81760     2767.05
     81800      2768.4
     81840     2769.84
     81880     2771.19
     81920     2772.58
     81960     2773.83
     82000     2775.27
     82040     2776.59
     82080     2777.95
     82120     2779.29
     82160     2780.61
     82200     2782.01
     82240     2783.34
     82280     2784.63
     82320        2786
     82360     2787.35
     82400     2788.78
     82440        2790
     82480     2791.39
     82520      2792.7
     82560     2794.07
     82600     2795.42
     82640     2796.86
     82680     2798.21
     82720      2799.6
     82760     2800.85
     82800      2802.3
     82840     2803.62
     82880     2804.97
     82920     2806.31
     82960     2807.63
     83000     2809.03
     83040     2810.36
     83080     2811.65
     83120     2813.04
     83160     2814.38
     83200     2815.82
     83240     2817.05
     83280     2818.43
     83320     2819.75
     83360     2821.12
     83400     2822.47
     83440     2823.91
     83480     2825.26
     83520     2826.66
     83560     2827.91
     83600     2829.35
     83640     2830.67
     83680     2832.02
     83720     2833.37
     83760     2834.68
     83800     2836.08
     83840     2837.41
     83880     2838.69
     83920     2840.07
     83960     2841.41
     84000     2842.85
     84040     2844.08
     84080     2845.47
     84120     2846.78
     84160     2848.15
     84200     2849.51
     84240     2850.94
     84280      2852.3
     84320      2853.7
     84360     2854.94
     84400      2856.4
     84440     2857.71
     84480     2859.06
     84520     2860.41
     84560     2861.72
     84600     2863.11
     84640     2864.45
     84680     2865.73
     84720     2867.11
     84760     2868.46
     84800     2869.89
     84840     2871.11
     84880     2872.51
     84920     2873.82
     84960     2875.19
     85000     2876.55
     85040     2877.98
     85080     2879.34
     85120     2880.74
     85160     2881.98
     85200     2883.44
     85240     2884.76
     85280      2886.1
     85320     2887.45
     85360     2888.75
     85400     2890.14
     85440     2891.48
     85480     2892.76
     85520     2894.15
     85560     2895.48
     85600     2896.92
     85640     2898.14
     85680     2899.54
     85720     2900.84
     85760     2902.23
     85800     2903.58
     85840     2905.01
     85880     2906.36
     85920     2907.76
     85960     2909.01
     86000     2910.47
     86040     2911.79
     86080     2913.14
     86120     2914.48
     86160     2915.79
     86200     2917.18
     86240     2918.51
     86280     2919.79
     86320     2921.17
     86360      2922.5
     86400     2923.93
     86440     2925.16
     86480     2926.55
     86520     2927.86
     86560     2929.23
     86600     2930.59
     86640     2932.02
     86680     2933.38
     86720     2934.77
     86760     2936.03
     86800     2937.49
     86840     2938.81
     86880     2940.15
     86920      2941.5
     86960     2942.81
     87000      2944.2
     87040     2945.53
     87080     2946.81
     87120      2948.2
     87160     2949.53
     87200     2950.96
     87240     2952.19
     87280     2953.58
     87320     2954.88
     87360     2956.26
     87400     2957.61
     87440     2959.05
     87480     2960.41
     87520      2961.8
     87560     2963.05
     87600     2964.52
     87640     2965.84
     87680     2967.18
     87720     2968.53
     87760     2969.83
     87800     2971.22
     87840     2972.55
     87880     2973.83
     87920     2975.22
     87960     2976.55
     88000     2977.99
     88040     2979.22
     88080     2980.62
     88120     2981.92
     88160     2983.29
     88200     2984.64
     88240     2986.08
     88280     2987.44
     88320     2988.83
     88360     2990.08
     88400     2991.55
     88440     2992.87
     88480     2994.21
     88520     2995.55
     88560     2996.85
     88600     2998.24
     88640     2999.58
     88680     3000.86
     88720     3002.24
     88760     3003.58
     88800     3005.01
     88840     3006.25
     88880     3007.65
     88920     3008.96
     88960     3010.33
     89000     3011.69
     89040     3013.12
     89080     3014.47
     89120     3015.87
     89160     3017.12
     89200     3018.58
     89240      3019.9
     89280     3021.24
     89320     3022.58
     89360     3023.88
     89400     3025.27
     89440     3026.61
     89480     3027.89
     89520     3029.27
     89560      3030.6
     89600     3032.03
     89640     3033.28
     89680     3034.68
     89720     3035.98
     89760     3037.35
     89800     3038.71
     89840     3040.15
     89880      3041.5
     89920      3042.9
     89960     3044.15
     90000     3045.62
     90040     3046.93
     90080     3048.27
     90120     3049.61
     90160     3050.92
     90200     3052.31
     90240     3053.66
     90280     3054.93
     90320     3056.31
     90360     3057.64
     90400     3059.08
     90440     3060.32
     90480     3061.72
     90520     3063.02
     90560      3064.4
     90600     3065.76
     90640     3067.19
     90680     3068.55
     90720     3069.95
     90760      3071.2
     90800     3072.66
     90840     3073.98
     90880     3075.32
     90920     3076.66
     90960     3077.97
     91000     3079.35
     91040      3080.7
     91080     3081.97
     91120     3083.36
     91160     3084.69
     91200     3086.13
     91240     3087.38
     91280     3088.77
     91320     3090.08
     91360     3091.45
     91400     3092.82
     91440     3094.24
     91480      3095.6
     91520     3097.01
     91560     3098.25
     91600     3099.72
     91640     3101.03
     91680     3102.38
     91720     3103.72
     91760     3105.02
     91800     3106.42
     91840     3107.77
     91880     3109.04
     91920     3110.41
     91960     3111.76
     92000      3113.2
     92040     3114.43
     92080     3115.83
     92120     3117.13
     92160     3118.51
     92200     3119.88
     92240      3121.3
     92280     3122.66
     92320     3124.07
     92360     3125.31
     92400     3126.79
     92440      3128.1
     92480     3129.45
     92520     3130.79
     92560     3132.11
     92600      3133.5
     92640     3134.85
     92680     3136.12
     92720      3137.5
     92760     3138.85
     92800     3140.29
     92840     3141.53
     92880     3142.93
     92920     3144.22
     92960      3145.6
     93000     3146.96
     93040     3148.39
     93080     3149.74
     93120     3151.15
     93160      3152.4
     93200     3153.87
     93240     3155.19
     93280     3156.55
     93320     3157.89
     93360      3159.2
     93400     3160.59
     93440     3161.94
     93480     3163.22
     93520     3164.59
     93560     3165.94
     93600     3167.38
     93640     3168.63
     93680     3170.02
     93720     3171.32
     93760      3172.7
     93800     3174.06
     93840     3175.48
     93880     3176.84
     93920     3178.24
     93960     3179.49
     94000     3180.96
     94040     3182.28
     94080     3183.63
     94120     3184.98
     94160     3186.29
     94200     3187.67
     94240     3189.02
     94280     3190.29
     94320     3191.66
     94360     3193.01
     94400     3194.45
     94440     3195.71
     94480     3197.11
     94520     3198.41
     94560     3199.79
     94600     3201.15
     94640     3202.57
     94680     3203.93
     94720     3205.33
     94760     3206.58
     94800     3208.05
     94840     3209.36
     94880     3210.72
     94920     3212.06
     94960     3213.37
     95000     3214.76
     95040      3216.1
     95080     3217.38
     95120     3218.75
     95160      3220.1
     95200     3221.55
     95240      3222.8
     95280      3224.2
     95320      3225.5
     95360     3226.88
     95400     3228.24
     95440     3229.66
     95480     3231.02
     95520     3232.42
     95560     3233.67
     95600     3235.15
     95640     3236.45
     95680     3237.82
     95720     3239.16
     95760     3240.47
     95800     3241.86
     95840     3243.21
     95880     3244.48
     95920     3245.85
     95960     3247.21
     96000     3248.65
     96040     3249.91
     96080     3251.31
     96120      3252.6
     96160     3253.99
     96200     3255.35
     96240     3256.78
     96280     3258.13
     96320     3259.54
     96360     3260.78
     96400     3262.26
     96440     3263.57
     96480     3264.93
     96520     3266.27
     96560     3267.59
     96600     3268.97
     96640     3270.33
     96680      3271.6
     96720     3272.97
     96760     3274.33
     96800     3275.77
     96840     3277.03
     96880     3278.43
     96920     3279.73
     96960     3281.12
     97000     3282.49
     97040     3283.92
     97080     3285.27
     97120     3286.68
     97160     3287.93
     97200     3289.41
     97240     3290.71
     97280     3292.07
     97320     3293.41
     97360     3294.74
     97400     3296.12
     97440     3297.47
     97480     3298.74
     97520     3300.12
     97560     3301.48
     97600     3302.92
     97640     3304.17
     97680     3305.58
     97720     3306.88
     97760     3308.27
     97800     3309.64
     97840     3311.07
     97880     3312.42
     97920     3313.82
     97960     3315.07
     98000     3316.54
     98040     3317.85
     98080     3319.21
     98120     3320.55
     98160     3321.87
     98200     3323.26
     98240     3324.61
     98280     3325.88
     98320     3327.25
     98360     3328.62
     98400     3330.06
     98440     3331.32
     98480     3332.73
     98520     3334.02
     98560     3335.42
     98600     3336.79
     98640     3338.23
     98680     3339.58
     98720     3340.98
     98760     3342.24
     98800     3343.71
     98840     3345.01
     98880     3346.38
     98920     3347.72
     98960     3349.05
     99000     3350.44
     99040     3351.79
     99080     3353.07
     99120     3354.44
     99160      3355.8
     99200     3357.24
     99240      3358.5
     99280     3359.91
     99320      3361.2
     99360      3362.6
     99400     3363.97
     99440     3365.41
     99480     3366.76
     99520     3368.16
     99560     3369.42
     99600     3370.88
     99640      3372.2
     99680     3373.56
     99720      3374.9
     99760     3376.24
     99800     3377.62
     99840     3378.98
     99880     3380.25
     99920     3381.62
     99960     3382.98
    100000     3384.42
    100040     3385.68
    100080     3387.08
    100120     3388.38
    100160     3389.77
    100200     3391.15
    100240     3392.59
    100280     3393.94
    100320     3395.35
    100360     3396.59
    100400     3398.07
    100440     3399.38
    100480     3400.75
    100520     3402.09
    100560     3403.42
    100600      3404.8
    100640     3406.17
    100680     3407.43
    100720      3408.8
    100760     3410.16
    100800      3411.6
    100840     3412.85
    100880     3414.26
    100920     3415.55
    100960     3416.94
    101000     3418.32
    101040     3419.75
    101080     3421.11
    101120     3422.51
    101160     3423.75
    101200     3425.23
    101240     3426.54
    101280     3427.91
    101320     3429.25
    101360     3430.59
    101400     3431.97
    101440     3433.33
    101480      3434.6
    101520     3435.97
    101560     3437.32
    101600     3438.76
    101640     3440.01
    101680     3441.43
    101720     3442.73
    101760     3444.12
    101800     3445.49
    101840     3446.93
    101880     3448.27
    101920     3449.68
    101960     3450.93
    102000      3452.4
    102040     3453.72
    102080     3455.07
    102120     3456.42
    102160     3457.75
    102200     3459.13
    102240     3460.49
    102280     3461.76
    102320     3463.14
    102360     3464.49
    102400     3465.92
    102440     3467.18
    102480      3468.6
    102520     3469.89
    102560     3471.29
    102600     3472.67
    102640      3474.1
    102680     3475.44
    102720     3476.85
    102760     3478.09
    102800     3479.57
    102840     3480.89
    102880     3482.25
    102920      3483.6
    102960     3484.93
    103000     3486.31
    103040     3487.67
    103080     3488.95
    103120     3490.31
    103160     3491.66
    103200      3493.1
    103240     3494.35
    103280     3495.76
    103320     3497.07
    103360     3498.46
    103400     3499.83
    103440     3501.27
    103480     3502.61
    103520     3504.02
    103560     3505.27
    103600     3506.75
    103640     3508.06
    103680     3509.42
    103720     3510.77
    103760      3512.1
    103800     3513.49
    103840     3514.85
    103880     3516.12
    103920     3517.49
    103960     3518.84
    104000     3520.28
    104040     3521.51
    104080     3522.93
    104120     3524.25
    104160     3525.63
    104200        3527
    104240     3528.44
    104280     3529.79
    104320      3531.2
    104360     3532.45
    104400     3533.92
    104440     3535.23
    104480     3536.59
    104520     3537.94
    104560     3539.27
    104600     3540.66
    104640     3542.02
    104680     3543.29
    104720     3544.67
    104760     3546.02
    104800     3547.46
    104840     3548.69
    104880     3550.11
    104920     3551.43
    104960     3552.82
    105000      3554.2
    105040     3555.64
    105080     3556.99
    105120      3558.4
    105160     3559.65
    105200     3561.13
    105240     3562.43
    105280     3563.79
    105320     3565.14
    105360     3566.47
    105400     3567.86
    105440     3569.22
    105480      3570.5
    105520     3571.87
    105560     3573.22
    105600     3574.66
    105640      3575.9
    105680     3577.32
    105720     3578.64
    105760     3580.04
    105800     3581.42
    105840     3582.85
    105880      3584.2
    105920     3585.61
    105960     3586.86
    106000     3588.33
    106040     3589.65
    106080        3591
    106120     3592.35
    106160     3593.68
    106200     3595.07
    106240     3596.43
    106280     3597.71
    106320     3599.08
    106360     3600.43
    106400     3601.86
    106440      3603.1
    106480     3604.53
    106520     3605.86
    106560     3607.25
    106600     3608.62
    106640     3610.06
    106680      3611.4
    106720     3612.81
    106760     3614.06
    106800     3615.53
    106840     3616.84
    106880     3618.19
    106920     3619.54
    106960     3620.88
    107000     3622.26
    107040     3623.63
    107080      3624.9
    107120     3626.27
    107160     3627.62
    107200     3629.05
    107240     3630.29
    107280     3631.72
    107320     3633.05
    107360     3634.44
    107400     3635.82
    107440     3637.26
    107480      3638.6
    107520        3640
    107560     3641.26
    107600     3642.73
    107640     3644.04
    107680      3645.4
    107720     3646.75
    107760     3648.07
    107800     3649.46
    107840     3650.83
    107880     3652.11
    107920     3653.48
    107960     3654.83
    108000     3656.26
    108040      3657.5
    108080     3658.94
    108120     3660.26
    108160     3661.65
    108200     3663.05
    108240     3664.48
    108280     3665.81
    108320     3667.22
    108360     3668.47
    108400     3669.95
    108440     3671.26
    108480     3672.62
    108520     3673.96
    108560     3675.29
    108600     3676.68
    108640     3678.05
    108680     3679.32
    108720     3680.69
    108760     3682.04
    108800     3683.47
    108840     3684.72
    108880     3686.14
    108920     3687.47
    108960     3688.87
    109000     3690.25
    109040     3691.69
    109080     3693.03
    109120     3694.43
    109160     3695.68
    109200     3697.15
    109240     3698.46
    109280     3699.82
    109320     3701.16
    109360     3702.48
    109400     3703.87
    109440     3705.25
    109480     3706.52
    109520     3707.88
    109560     3709.24
    109600     3710.68
    109640     3711.92
    109680     3713.35
    109720     3714.67
    109760     3716.07
    109800     3717.45
    109840     3718.89
    109880     3720.23
    109920     3721.64
    109960     3722.88
    110000     3724.35
    110040     3725.66
    110080     3727.01
    110120     3728.35
    110160     3729.68
    110200     3731.06
    110240     3732.44
    110280     3733.71
    110320     3735.07
    110360     3736.43
    110400     3737.87
    110440     3739.11
    110480     3740.54
    110520     3741.86
    110560     3743.26
    110600     3744.64
    110640     3746.07
    110680     3747.41
    110720     3748.81
    110760     3750.06
    110800     3751.53
    110840     3752.83
    110880     3754.19
    110920     3755.52
    110960     3756.85
    111000     3758.25
    111040     3759.63
    111080      3760.9
    111120     3762.25
    111160     3763.61
    111200     3765.05
    111240     3766.29
    111280     3767.71
    111320     3769.03
    111360     3770.43
    111400     3771.81
    111440     3773.23
    111480     3774.58
    111520        3776
    111560     3777.24
    111600     3778.71
    111640     3780.01
    111680     3781.36
    111720     3782.71
    111760     3784.04
    111800     3785.44
    111840     3786.82
    111880     3788.09
    111920     3789.46
    111960     3790.81
    112000     3792.26
    112040     3793.49
    112080     3794.92
    112120     3796.23
    112160     3797.63
    112200     3799.01
    112240     3800.44
    112280     3801.78
    112320     3803.19
    112360     3804.44
    112400      3805.9
    112440     3807.21
    112480     3808.56
    112520     3809.91
    112560     3811.24
    112600     3812.64
    112640     3814.01
    112680     3815.29
    112720     3816.66
    112760     3818.01
    112800     3819.47
    112840     3820.69
    112880     3822.13
    112920     3823.43
    112960     3824.84
    113000     3826.22
    113040     3827.64
    113080     3828.98
    113120     3830.39
    113160     3831.63
    113200     3833.09
    113240      3834.4
    113280     3835.75
    113320      3837.1
    113360     3838.42
    113400     3839.83
    113440      3841.2
    113480     3842.48
    113520     3843.84
    113560     3845.19
    113600     3846.65
    113640     3847.88
    113680     3849.31
    113720     3850.62
    113760     3852.02
    113800     3853.41
    113840     3854.83
    113880     3856.17
    113920     3857.58
    113960     3858.82
    114000     3860.29
    114040     3861.59
    114080     3862.93
    114120     3864.29
    114160     3865.62
    114200     3867.02
    114240      3868.4
    114280     3869.68
    114320     3871.03
    114360     3872.39
    114400     3873.85
    114440     3875.06
    114480     3876.51
    114520      3877.8
    114560     3879.21
    114600     3880.58
    114640     3882.01
    114680     3883.35
    114720     3884.76
    114760        3886
    114800     3887.46
    114840     3888.77
    114880     3890.12
    114920     3891.46
    114960      3892.8
    115000      3894.2
    115040     3895.58
    115080     3896.86
    115120     3898.21
    115160     3899.57
    115200     3901.04
    115240     3902.25
    115280     3903.69
    115320     3904.99
    115360      3906.4
    115400     3907.76
    115440      3909.2
    115480     3910.54
    115520     3911.95
    115560     3913.18
    115600     3914.65
    115640     3915.96
    115680      3917.3
    115720     3918.65
    115760     3919.98
    115800     3921.39
    115840     3922.77
    115880     3924.05
    115920     3925.39
    115960     3926.75
    116000     3928.23
    116040     3929.44
    116080     3930.87
    116120     3932.18
    116160     3933.58
    116200     3934.96
    116240      3936.4
    116280     3937.73
    116320     3939.15
    116360     3940.38
    116400     3941.85
    116440     3943.15
    116480      3944.5
    116520     3945.86
    116560     3947.19
    116600      3948.6
    116640     3949.98
    116680     3951.25
    116720      3952.6
    116760     3953.96
    116800     3955.43
    116840     3956.64
    116880     3958.08
    116920     3959.38
    116960     3960.79
    117000     3962.16
    117040      3963.6
    117080     3964.93
    117120     3966.35
    117160     3967.57
    117200     3969.05
    117240     3970.35
    117280     3971.71
    117320     3973.06
    117360      3974.4
    117400     3975.81
    117440     3977.19
    117480     3978.47
    117520     3979.81
    117560     3981.16
    117600     3982.65
    117640     3983.85
    117680     3985.28
    117720     3986.59
    117760     3987.99
    117800     3989.36
    117840      3990.8
    117880     3992.13
    117920     3993.53
    117960     3994.76
    118000     3996.25
    118040     3997.55
    118080     3998.89
    118120     4000.25
    118160     4001.58
    118200        4003
    118240     4004.37
    118280     4005.65
    118320     4006.99
    118360     4008.35
    118400     4009.84
    118440     4011.03
    118480     4012.46
    118520     4013.76
    118560     4015.17
    118600     4016.53
    118640     4017.98
    118680      4019.3
    118720     4020.72
    118760     4021.94
    118800     4023.42
    118840     4024.72
    118880     4026.05
    118920     4027.42
    118960     4028.75
    119000     4030.16
    119040     4031.54
    119080     4032.83
    119120     4034.16
    119160     4035.51
    119200        4037
    119240     4038.19
    119280     4039.62
    119320     4040.92
    119360     4042.33
    119400     4043.69
    119440     4045.14
    119480     4046.47
    119520     4047.88
    119560      4049.1
    119600     4050.57
    119640     4051.87
    119680     4053.21
    119720     4054.57
    119760      4055.9
    119800     4057.31
    119840     4058.68
    119880     4059.97
    119920      4061.3
    119960     4062.66
    120000     4064.15
    120040     4065.33
    120080     4066.76
    120120     4068.07
    120160     4069.48
    120200     4070.85
    120240     4072.29
    120280     4073.61
    120320     4075.03
    120360     4076.25
    120400     4077.73
    120440     4079.03
    120480     4080.36
    120520     4081.72
    120560     4083.04
    120600     4084.45
    120640     4085.82
    120680     4087.11
    120720     4088.45
    120760     4089.81
    120800     4091.29
    120840     4092.48
    120880     4093.91
    120920     4095.22
    120960     4096.63
    121000     4097.99
    121040     4099.44
    121080     4100.76
    121120     4102.18
    121160      4103.4
    121200     4104.88
    121240     4106.17
    121280     4107.51
    121320     4108.86
    121360     4110.19
    121400     4111.59
    121440     4112.97
    121480     4114.26
    121520      4115.6
    121560     4116.96
    121600     4118.45
    121640     4119.64
    121680     4121.06
    121720     4122.38
    121760      4123.8
    121800     4125.16
    121840     4126.59
    121880     4127.92
    121920     4129.34
    121960     4130.55
    122000     4132.04
    122040     4133.34
    122080     4134.67
    122120     4136.03
    122160     4137.36
    122200     4138.76
    122240     4140.14
    122280     4141.42
    122320     4142.77
    122360     4144.12
    122400     4145.61
    122440     4146.81
    122480     4148.23
    122520     4149.55
    122560     4150.96
    122600     4152.33
    122640     4153.76
    122680     4155.08
    122720      4156.5
    122760     4157.72
    122800      4159.2
    122840      4160.5
    122880     4161.83
    122920     4163.18
    122960     4164.52
    123000     4165.91
    123040     4167.28
    123080     4168.57
    123120     4169.92
    123160     4171.26
    123200     4172.75
    123240     4173.95
    123280     4175.37
    123320     4176.69
    123360     4178.11
    123400     4179.47
    123440     4180.91
    123480     4182.22
    123520     4183.65
    123560     4184.85
    123600     4186.35
    123640     4187.64
    123680     4188.96
    123720     4190.32
    123760     4191.65
    123800     4193.05
    123840     4194.43
    123880     4195.71
    123920     4197.05
    123960      4198.4
    124000      4199.9
    124040     4201.09
    124080     4202.51
    124120     4203.84
    124160     4205.25
    124200     4206.61
    124240     4208.05
    124280     4209.36
    124320     4210.78
    124360     4211.99
    124400     4213.48
    124440     4214.78
    124480      4216.1
    124520     4217.45
    124560     4218.78
    124600     4220.18
    124640     4221.56
    124680     4222.83
    124720     4224.18
    124760     4225.53
    124800     4227.02
    124840     4228.22
    124880     4229.65
    124920     4230.97
    124960     4232.38
    125000     4233.75
    125040     4235.19
    125080      4236.5
    125120     4237.92
    125160     4239.12
    125200     4240.62
    125240     4241.92
    125280     4243.24
    125320     4244.59
    125360     4245.92
    125400     4247.31
    125440      4248.7
    125480     4249.97
    125520     4251.31
    125560     4252.67
    125600     4254.17
    125640     4255.36
    125680      4256.8
    125720     4258.12
    125760     4259.53
    125800      4260.9
    125840     4262.34
    125880     4263.65
    125920     4265.07
    125960     4266.27
    126000     4267.77
    126040     4269.07
    126080     4270.38
    126120     4271.73
    126160     4273.07
    126200     4274.45
    126240     4275.85
    126280     4277.12
    126320     4278.47
    126360     4279.82
    126400     4281.32
    126440     4282.51
    126480     4283.94
    126520     4285.27
    126560     4286.67
    126600     4288.04
    126640     4289.48
    126680      4290.8
    126720     4292.21
    126760     4293.41
    126800     4294.91
    126840     4296.21
    126880     4297.53
    126920     4298.86
    126960      4300.2
    127000     4301.59
    127040     4302.97
    127080     4304.25
    127120     4305.59
    127160     4306.94
    127200     4308.44
    127240     4309.63
    127280     4311.06
    127320     4312.39
    127360     4313.79
    127400     4315.17
    127440     4316.61
    127480     4317.94
    127520     4319.35
    127560     4320.55
    127600     4322.05
    127640     4323.35
    127680     4324.66
    127720        4326
    127760     4327.35
    127800     4328.73
    127840     4330.12
    127880     4331.38
    127920     4332.72
    127960     4334.07
    128000     4335.58
    128040     4336.77
    128080      4338.2
    128120     4339.53
    128160     4340.93
    128200     4342.31
    128240     4343.76
    128280     4345.07
    128320      4346.5
    128360      4347.7
    128400      4349.2
    128440      4350.5
    128480     4351.81
    128520     4353.15
    128560     4354.49
    128600     4355.88
    128640     4357.27
    128680     4358.54
    128720     4359.88
    128760     4361.24
    128800     4362.74
    128840     4363.93
    128880     4365.36
    128920     4366.69
    128960     4368.09
    129000     4369.47
    129040     4370.92
    129080     4372.24
    129120     4373.66
    129160     4374.87
    129200     4376.37
    129240     4377.67
    129280     4378.99
    129320     4380.33
    129360     4381.67
    129400     4383.07
    129440     4384.44
    129480     4385.72
    129520     4387.07
    129560     4388.43
    129600     4389.93
    129640     4391.13
    129680     4392.55
    129720     4393.88
    129760     4395.29
    129800     4396.67
    129840     4398.12
    129880     4399.44
    129920     4400.87
    129960     4402.07
    130000     4403.58
    130040     4404.88
    130080     4406.19
    130120     4407.54
    130160     4408.88
    130200     4410.28
    130240     4411.66
    130280     4412.95
    130320     4414.29
    130360     4415.65
    130400     4417.16
    130440     4418.34
    130480     4419.76
    130520     4421.09
    130560      4422.5
    130600     4423.88
    130640     4425.32
    130680     4426.64
    130720     4428.07
    130760     4429.27
    130800     4430.77
    130840     4432.07
    130880     4433.38
    130920     4434.72
    130960     4436.06
    131000     4437.46
    131040     4438.85
    131080     4440.13
    131120     4441.47
    131160     4442.83
    131200     4444.33
    131240     4445.53
    131280     4446.95
    131320     4448.28
    131360     4449.69
    131400     4451.07
    131440     4452.51
    131480     4453.84
    131520     4455.26
    131560     4456.45
    131600     4457.96
    131640     4459.26
    131680     4460.57
    131720     4461.91
    131760     4463.26
    131800     4464.65
    131840     4466.04
    131880     4467.33
    131920     4468.66
    131960     4470.03
    132000     4471.54
    132040     4472.72
    132080     4474.15
    132120     4475.48
    132160     4476.89
    132200     4478.27
    132240     4479.71
    132280     4481.04
    132320     4482.45
    132360     4483.65
    132400     4485.16
    132440     4486.46
    132480     4487.76
    132520     4489.11
    132560     4490.45
    132600     4491.83
    132640     4493.21
    132680      4494.5
    132720     4495.82
    132760     4497.21
    132800     4498.71
    132840      4499.9
    132880     4501.32
    132920     4502.65
    132960     4504.05
    133000     4505.44
    133040     4506.88
    133080     4508.21
    133120     4509.63
    133160     4510.82
    133200     4512.34
    133240     4513.64
    133280     4514.95
    133320     4516.29
    133360     4517.63
    133400     4519.02
    133440      4520.4
    133480     4521.69
    133520     4523.01
    133560     4524.38
    133600     4525.88
    133640     4527.09
    133680     4528.51
    133720     4529.84
    133760     4531.25
    133800     4532.63
    133840     4534.08
    133880      4535.4
    133920     4536.82
    133960     4538.01
    134000     4539.54
    134040     4540.85
    134080     4542.15
    134120      4543.5
    134160     4544.83
    134200     4546.22
    134240      4547.6
    134280     4548.89
    134320     4550.22
    134360     4551.57
    134400     4553.08
    134440     4554.29
    134480     4555.71
    134520     4557.04
    134560     4558.44
    134600     4559.83
    134640     4561.27
    134680      4562.6
    134720     4564.03
    134760     4565.21
    134800     4566.74
    134840     4568.03
    134880     4569.35
    134920      4570.7
    134960     4572.02
    135000     4573.41
    135040     4574.79
    135080     4576.06
    135120      4577.4
    135160     4578.76
    135200     4580.27
    135240     4581.47
    135280      4582.9
    135320     4584.23
    135360     4585.63
    135400     4587.02
    135440     4588.47
    135480     4589.79
    135520     4591.21
    135560     4592.41
    135600     4593.93
    135640     4595.23
    135680     4596.54
    135720     4597.89
    135760     4599.22
    135800     4600.61
    135840        4602
    135880     4603.27
    135920      4604.6
    135960     4605.95
    136000     4607.47
    136040     4608.68
    136080     4610.11
    136120     4611.44
    136160     4612.84
    136200     4614.23
    136240     4615.68
    136280     4617.01
    136320     4618.42
    136360     4619.62
    136400     4621.14
    136440     4622.43
    136480     4623.75
    136520     4625.09
    136560     4626.41
    136600     4627.81
    136640      4629.2
    136680     4630.46
    136720     4631.79
    136760     4633.14
    136800     4634.66
    136840     4635.87
    136880      4637.3
    136920     4638.63
    136960     4640.03
    137000     4641.42
    137040     4642.87
    137080      4644.2
    137120     4645.61
    137160     4646.81
    137200     4648.33
    137240     4649.62
    137280     4650.94
    137320     4652.28
    137360      4653.6
    137400     4654.99
    137440     4656.37
    137480     4657.63
    137520     4658.96
    137560     4660.32
    137600     4661.84
    137640     4663.05
    137680     4664.48
    137720     4665.82
    137760     4667.22
    137800     4668.61
    137840     4670.07
    137880     4671.39
    137920     4672.81
    137960     4674.01
    138000     4675.53
    138040     4676.81
    138080     4678.13
    138120     4679.48
    138160     4680.79
    138200     4682.18
    138240     4683.55
    138280     4684.82
    138320     4686.15
    138360     4687.51
    138400     4689.02
    138440     4690.23
    138480     4691.66
    138520        4693
    138560     4694.41
    138600     4695.79
    138640     4697.25
    138680     4698.57
    138720     4699.99
    138760     4701.18
    138800     4702.71
    138840     4703.99
    138880      4705.3
    138920     4706.67
    138960     4707.97
    139000     4709.36
    139040     4710.73
    139080     4711.99
    139120     4713.32
    139160     4714.68
    139200      4716.2
    139240      4717.4
    139280     4718.83
    139320     4720.17
    139360     4721.57
    139400     4722.95
    139440     4724.41
    139480     4725.72
    139520     4727.15
    139560     4728.34
    139600     4729.86
    139640     4731.14
    139680     4732.45
    139720     4733.82
    139760     4735.13
    139800     4736.52
    139840     4737.88
    139880     4739.14
    139920     4740.48
    139960     4741.83
    140000     4743.35
    140040     4744.55
    140080     4745.99
    140120     4747.32
    140160     4748.73
    140200     4750.11
    140240     4751.56
    140280     4752.88
    140320      4754.3
    140360     4755.49
    140400     4757.02
    140440      4758.3
    140480     4759.61
    140520     4760.98
    140560      4762.3
    140600     4763.68
    140640     4765.05
    140680      4766.3
    140720     4767.63
    140760     4768.98
    140800      4770.5
    140840     4771.71
    140880     4773.14
    140920     4774.47
    140960     4775.89
    141000     4777.26
    141040     4778.73
    141080     4780.04
    141120     4781.47
    141160     4782.66
    141200     4784.19
    141240     4785.46
    141280     4786.78
    141320     4788.15
    141360     4789.46
    141400     4790.86
    141440     4792.23
    141480     4793.49
    141520     4794.82
    141560     4796.17
    141600     4797.69
    141640      4798.9
    141680     4800.34
    141720     4801.68
    141760      4803.1
    141800     4804.47
    141840     4805.94
    141880     4807.26
    141920     4808.68
    141960     4809.88
    142000     4811.42
    142040     4812.68
    142080     4813.99
    142120     4815.36
    142160     4816.68
    142200     4818.08
    142240     4819.44
    142280     4820.71
    142320     4822.02
    142360     4823.38
    142400      4824.9
    142440      4826.1
    142480     4827.55
    142520     4828.88
    142560     4830.29
    142600     4831.67
    142640     4833.14
    142680     4834.46
    142720     4835.88
    142760     4837.08
    142800     4838.62
    142840     4839.88
    142880     4841.19
    142920     4842.58
    142960     4843.88
    143000     4845.29
    143040     4846.64
    143080     4847.92
    143120     4849.22
    143160     4850.58
    143200      4852.1
    143240     4853.31
    143280     4854.75
    143320     4856.08
    143360     4857.49
    143400     4858.87
    143440     4860.34
    143480     4861.67
    143520     4863.08
    143560     4864.29
    143600     4865.83
    143640     4867.09
    143680     4868.41
    143720     4869.78
    143760     4871.08
    143800      4872.5
    143840     4873.86
    143880     4875.13
    143920     4876.43
    143960     4877.79
    144000     4879.32
    144040     4880.53
    144080     4881.97
    144120     4883.31
    144160     4884.72
    144200     4886.11
    144240     4887.58
    144280      4888.9
    144320     4890.31
    144360     4891.53
    144400     4893.06
    144440     4894.32
    144480     4895.63
    144520     4897.01
    144560     4898.32
    144600     4899.72
    144640     4901.09
    144680     4902.35
    144720     4903.65
    144760     4905.02
    144800     4906.54
    144840     4907.75
    144880     4909.19
    144920     4910.52
    144960     4911.94
    145000     4913.32
    145040      4914.8
    145080     4916.11
    145120     4917.52
    145160     4918.73
    145200     4920.27
    145240     4921.52
    145280     4922.83
    145320     4924.22
    145360     4925.52
    145400     4926.92
    145440     4928.29
    145480     4929.55
    145520     4930.84
    145560     4932.21
    145600     4933.73
    145640     4934.93
    145680     4936.38
    145720     4937.71
    145760     4939.12
    145800     4940.51
    145840     4941.97
    145880     4943.28
    145920     4944.69
    145960     4945.89
    146000     4947.43
    146040     4948.69
    146080        4950
    146120     4951.38
    146160     4952.68
    146200     4954.07
    146240     4955.44
    146280      4956.7
    146320        4958
    146360     4959.36
    146400     4960.89
    146440     4962.08
    146480     4963.52
    146520     4964.86
    146560     4966.27
    146600     4967.65
    146640     4969.13
    146680     4970.44
    146720     4971.84
    146760     4973.04
    146800     4974.59
    146840     4975.84
    146880     4977.14
    146920     4978.52
    146960     4979.83
    147000     4981.23
    147040      4982.6
    147080     4983.87
    147120     4985.15
    147160     4986.53
    147200     4988.05
    147240     4989.25
    147280     4990.69
    147320     4992.03
    147360     4993.44
    147400     4994.81
    147440     4996.29
    147480     4997.62
    147520     4999.02
    147560     5000.22
    147600     5001.75
    147640        5003
    147680     5004.32
    147720     5005.69
    147760     5006.99
    147800     5008.39
    147840     5009.77
    147880     5011.04
    147920     5012.33
    147960     5013.71
    148000     5015.23
    148040     5016.43
    148080     5017.88
    148120     5019.21
    148160     5020.62
    148200        5022
    148240     5023.46
    148280     5024.79
    148320      5026.2
    148360      5027.4
    148400     5028.92
    148440     5030.18
    148480     5031.49
    148520     5032.88
    148560     5034.16
    148600     5035.55
    148640     5036.93
    148680      5038.2
    148720      5039.5
    148760     5040.86
    148800     5042.37
    148840     5043.58
    148880     5045.02
    148920     5046.36
    148960     5047.77
    149000     5049.14
    149040     5050.61
    149080     5051.93
    149120     5053.34
    149160     5054.53
    149200     5056.07
    149240     5057.31
    149280     5058.64
    149320     5060.02
    149360      5061.3
    149400      5062.7
    149440     5064.07
    149480     5065.35
    149520     5066.63
    149560     5068.01
    149600     5069.52
    149640     5070.74
    149680     5072.17
    149720     5073.49
    149760     5074.91
    149800     5076.29
    149840     5077.75
    149880     5079.07
    149920     5080.48
    149960     5081.66
    150000     5083.21
    150040     5084.46
    150080     5085.77
    150120     5087.13
    150160     5088.41
    150200     5089.82
    150240     5091.19
    150280     5092.46
    150320     5093.75
    150360     5095.13
    150400     5096.64
    150440     5097.85
    150480     5099.28
    150520     5100.62
    150560     5102.03
    150600     5103.41
    150640     5104.88
    150680      5106.2
    150720      5107.6
    150760      5108.8
    150800     5110.33
    150840     5111.58
    150880      5112.9
    150920     5114.26
    150960     5115.55
    151000     5116.96
    151040     5118.33
    151080     5119.59
    151120     5120.89
    151160     5122.27
    151200     5123.78
    151240     5124.99
    151280     5126.42
    151320     5127.77
    151360     5129.18
    151400     5130.56
    151440     5132.02
    151480     5133.35
    151520     5134.75
    151560     5135.94
    151600     5137.49
    151640     5138.73
    151680     5140.05
    151720     5141.42
    151760     5142.71
    151800     5144.12
    151840     5145.49
    151880     5146.75
    151920     5148.05
    151960     5149.42
    152000     5150.94
    152040     5152.15
    152080     5153.58
    152120     5154.92
    152160     5156.34
    152200     5157.72
    152240     5159.18
    152280      5160.5
    152320     5161.91
    152360      5163.1
    152400     5164.64
    152440     5165.88
    152480     5167.19
    152520     5168.57
    152560     5169.85
    152600     5171.26
    152640     5172.64
    152680     5173.91
    152720     5175.21
    152760     5176.58
    152800     5178.09
    152840     5179.31
    152880     5180.74
    152920     5182.08
    152960     5183.51
    153000     5184.88
    153040     5186.35
    153080     5187.67
    153120     5189.08
    153160     5190.26
    153200      5191.8
    153240     5193.05
    153280     5194.37
    153320     5195.74
    153360     5197.02
    153400     5198.43
    153440     5199.82
    153480     5201.08
    153520     5202.38
    153560     5203.75
    153600     5205.27
    153640     5206.48
    153680     5207.92
    153720     5209.26
    153760     5210.68
    153800     5212.06
    153840     5213.53
    153880     5214.84
    153920     5216.26
    153960     5217.44
    154000     5218.98
    154040     5220.23
    154080     5221.55
    154120     5222.92
    154160      5224.2
    154200     5225.61
    154240     5226.98
    154280     5228.25
    154320     5229.55
    154360     5230.93
    154400     5232.43
    154440     5233.64
    154480     5235.08
    154520     5236.42
    154560     5237.84
    154600     5239.22
    154640     5240.69
    154680     5242.01
    154720     5243.42
    154760     5244.61
    154800     5246.16
    154840     5247.41
    154880     5248.73
    154920      5250.1
    154960     5251.38
    155000      5252.8
    155040     5254.16
    155080     5255.43
    155120     5256.73
    155160      5258.1
    155200     5259.62
    155240     5260.82
    155280     5262.26
    155320     5263.61
    155360     5265.03
    155400     5266.42
    155440     5267.87
    155480      5269.2
    155520      5270.6
    155560     5271.79
    155600     5273.35
    155640      5274.6
    155680     5275.91
    155720     5277.29
    155760     5278.57
    155800     5279.98
    155840     5281.35
    155880     5282.61
    155920     5283.91
    155960     5285.29
    156000     5286.79
    156040     5288.01
    156080     5289.45
    156120      5290.8
    156160     5292.22
    156200     5293.59
    156240     5295.06
    156280     5296.37
    156320     5297.78
    156360     5298.97
    156400     5300.54
    156440     5301.78
    156480      5303.1
    156520     5304.48
    156560     5305.75
    156600     5307.17
    156640     5308.54
    156680      5309.8
    156720      5311.1
    156760     5312.48
    156800        5314
    156840     5315.21
    156880     5316.66
    156920     5317.99
    156960     5319.43
    157000      5320.8
    157040     5322.26
    157080     5323.58
    157120     5324.99
    157160     5326.17
    157200     5327.73
    157240     5328.98
    157280     5330.29
    157320     5331.67
    157360     5332.95
    157400     5334.36
    157440     5335.74
    157480        5337
    157520     5338.29
    157560     5339.67
    157600     5341.18
    157640      5342.4
    157680     5343.85
    157720     5345.19
    157760     5346.61
    157800        5348
    157840     5349.44
    157880     5350.76
    157920     5352.17
    157960     5353.36
    158000     5354.92
    158040     5356.15
    158080     5357.47
    158120     5358.84
    158160     5360.13
    158200     5361.54
    158240      5362.9
    158280     5364.16
    158320     5365.46
    158360     5366.85
    158400     5368.34
    158440     5369.56
    158480     5371.03
    158520     5372.37
    158560     5373.79
    158600     5375.17
    158640     5376.62
    158680     5377.95
    158720     5379.35
    158760     5380.55
    158800      5382.1
    158840     5383.34
    158880     5384.67
    158920     5386.03
    158960     5387.31
    159000     5388.73
    159040     5390.08
    159080     5391.35
    159120     5392.65
    159160     5394.03
    159200     5395.55
    159240     5396.76
    159280     5398.22
    159320     5399.58
    159360     5400.99
    159400     5402.37
    159440     5403.83
    159480     5405.16
    159520     5406.57
    159560     5407.76
    159600     5409.31
    159640     5410.54
    159680     5411.88
    159720     5413.23
    159760     5414.52
    159800     5415.93
    159840     5417.29
    159880     5418.55
    159920     5419.86
    159960     5421.23
    160000     5422.74
    160040     5423.96
    160080     5425.42
    160120     5426.77
    160160     5428.19
    160200     5429.56
    160240     5431.01
    160280     5432.36
    160320     5433.75
    160360     5434.94
    160400      5436.5
    160440     5437.74
    160480     5439.07
    160520     5440.43
    160560     5441.72
    160600     5443.14
    160640     5444.49
    160680     5445.75
    160720     5447.06
    160760     5448.43
    160800     5449.95
    160840     5451.17
    160880     5452.63
    160920     5453.98
    160960      5455.4
    161000     5456.77
    161040     5458.21
    161080     5459.56
    161120     5460.96
    161160     5462.15
    161200      5463.7
    161240     5464.94
    161280     5466.27
    161320     5467.64
    161360     5468.92
    161400     5470.32
    161440     5471.69
    161480     5472.94
    161520     5474.25
    161560     5475.63
    161600     5477.14
    161640     5478.36
    161680     5479.82
    161720     5481.16
    161760     5482.58
    161800     5483.95
    161840     5485.41
    161880     5486.74
    161920     5488.15
    161960     5489.33
    162000      5490.9
    162040     5492.12
    162080     5493.46
    162120     5494.83
    162160     5496.12
    162200     5497.52
    162240     5498.88
    162280     5500.14
    162320     5501.44
    162360     5502.82
    162400     5504.34
    162440     5505.57
    162480     5507.03
    162520     5508.38
    162560     5509.79
    162600     5511.18
    162640     5512.64
    162680     5513.97
    162720     5515.39
    162760     5516.56
    162800     5518.13
    162840     5519.36
    162880      5520.7
    162920     5522.06
    162960     5523.35
    163000     5524.77
    163040     5526.13
    163080     5527.39
    163120     5528.69
    163160     5530.08
    163200     5531.58
    163240     5532.82
    163280     5534.27
    163320     5535.62
    163360     5537.04
    163400     5538.42
    163440      5539.9
    163480     5541.22
    163520     5542.63
    163560     5543.81
    163600     5545.39
    163640     5546.62
    163680     5547.96
    163720     5549.31
    163760      5550.6
    163800     5552.01
    163840     5553.38
    163880     5554.64
    163920     5555.95
    163960     5557.33
    164000     5558.85
    164040     5560.07
    164080     5561.53
    164120     5562.88
    164160     5564.31
    164200     5565.69
    164240     5567.15
    164280     5568.48
    164320      5569.9
    164360     5571.08
    164400     5572.65
    164440     5573.89
    164480     5575.23
    164520     5576.57
    164560     5577.86
    164600     5579.28
    164640     5580.65
    164680      5581.9
    164720     5583.22
    164760     5584.61
    164800     5586.13
    164840     5587.35
    164880      5588.8
    164920     5590.15
    164960     5591.57
    165000     5592.96
    165040     5594.43
    165080     5595.74
    165120     5597.16
    165160     5598.34
    165200     5599.93
    165240     5601.14
    165280     5602.49
    165320     5603.83
    165360     5605.11
    165400     5606.52
    165440     5607.88
    165480     5609.14
    165520     5610.46
    165560     5611.83
    165600     5613.35
    165640     5614.57
    165680     5616.02
    165720     5617.37
    165760     5618.81
    165800     5620.18
    165840     5621.66
    165880     5622.98
    165920     5624.39
    165960     5625.57
    166000     5627.14
    166040     5628.36
    166080      5629.7
    166120     5631.03
    166160     5632.32
    166200     5633.73
    166240     5635.09
    166280     5636.36
    166320     5637.67
    166360     5639.04
    166400     5640.57
    166440     5641.79
    166480     5643.24
    166520     5644.58
    166560     5646.02
    166600     5647.39
    166640     5648.87
    166680      5650.2
    166720     5651.61
    166760     5652.79
    166800     5654.37
    166840     5655.58
    166880     5656.94
    166920     5658.27
    166960     5659.55
    167000     5660.94
    167040     5662.31
    167080     5663.57
    167120     5664.89
    167160     5666.25
    167200     5667.78
    167240        5669
    167280     5670.45
    167320     5671.81
    167360     5673.24
    167400     5674.61
    167440     5676.09
    167480     5677.42
    167520     5678.84
    167560     5680.02
    167600     5681.61
    167640     5682.82
    167680     5684.17
    167720     5685.49
    167760     5686.78
    167800     5688.17
    167840     5689.55
    167880      5690.8
    167920     5692.11
    167960     5693.49
    168000     5695.01
    168040     5696.23
    168080     5697.68
    168120     5699.04
    168160     5700.48
    168200     5701.85
    168240     5703.31
    168280     5704.65
    168320     5706.07
    168360     5707.25
    168400     5708.84
    168440     5710.03
    168480     5711.39
    168520     5712.71
    168560     5714.01
    168600      5715.4
    168640     5716.78
    168680     5718.02
    168720     5719.35
    168760     5720.73
    168800     5722.25
    168840     5723.46
    168880     5724.92
    168920     5726.27
    168960      5727.7
    169000     5729.08
    169040     5730.55
    169080     5731.88
    169120      5733.3
    169160     5734.47
    169200     5736.07
    169240     5737.25
    169280     5738.61
    169320     5739.95
    169360     5741.23
    169400     5742.62
    169440     5744.01
    169480     5745.24
    169520     5746.57
    169560     5747.94
    169600     5749.46
    169640     5750.67
    169680     5752.13
    169720     5753.49
    169760     5754.92
    169800      5756.3
    169840     5757.77
    169880     5759.11
    169920     5760.52
    169960      5761.7
    170000      5763.3
    170040     5764.49
    170080     5765.84
    170120     5767.18
    170160     5768.46
    170200     5769.85
    170240     5771.24
    170280     5772.47
    170320      5773.8
    170360     5775.17
    170400     5776.69
    170440     5777.91
    170480     5779.35
    170520     5780.73
    170560     5782.15
    170600     5783.53
    170640     5785.01
    170680     5786.33
    170720     5787.75
    170760     5788.93
    170800     5790.54
    170840     5791.73
    170880     5793.09
    170920     5794.42
    170960     5795.71
    171000      5797.1
    171040     5798.49
    171080     5799.72
    171120     5801.04
    171160     5802.42
    171200     5803.93
    171240     5805.15
    171280      5806.6
    171320     5807.98
    171360     5809.39
    171400     5810.78
    171440     5812.25
    171480     5813.58
    171520        5815
    171560     5816.19
    171600     5817.79
    171640     5818.97
    171680     5820.34
    171720     5821.67
    171760     5822.95
    171800     5824.35
    171840     5825.74
    171880     5826.96
    171920      5828.3
    171960     5829.68
    172000     5831.18
    172040      5832.4
    172080     5833.87
    172120     5835.24
    172160     5836.66
    172200     5838.04
    172240     5839.54
    172280     5840.86
    172320     5842.29
    172360     5843.47
    172400     5845.08
    172440     5846.27
    172480     5847.62
    172520     5848.96
    172560     5850.24
    172600     5851.64
    172640     5853.04
    172680     5854.26
    172720     5855.59
    172760     5856.97
    172800     5858.48
    172840      5859.7
    172880     5861.16
    172920     5862.54
    172960     5863.96
    173000     5865.35
    173040     5866.84
    173080     5868.17
    173120      5869.6
    173160     5870.77
    173200      5872.4
    173240     5873.58
    173280     5874.93
    173320     5876.26
    173360     5877.56
    173400     5878.96
    173440     5880.35
    173480     5881.56
    173520     5882.91
    173560     5884.28
    173600     5885.79
    173640     5887.02
    173680     5888.47
    173720     5889.87
    173760     5891.28
    173800     5892.68
    173840     5894.17
    173880      5895.5
    173920     5896.93
    173960      5898.1
    174000     5899.72
    174040      5900.9
    174080     5902.25
    174120     5903.59
    174160     5904.89
    174200     5906.29
    174240     5907.66
    174280     5908.89
    174320     5910.24
    174360     5911.62
    174400     5913.12
    174440     5914.34
    174480     5915.81
    174520     5917.19
    174560     5918.61
    174600        5920
    174640      5921.5
    174680     5922.83
    174720     5924.25
    174760     5925.42
    174800     5927.05
    174840     5928.22
    174880     5929.57
    174920     5930.91
    174960      5932.2
    175000     5933.61
    175040     5934.99
    175080     5936.21
    175120     5937.54
    175160     5938.93
    175200     5940.44
    175240     5941.65
    175280     5943.13
    175320     5944.51
    175360     5945.93
    175400     5947.32
    175440     5948.82
    175480     5950.14
    175520     5951.57
    175560     5952.74
    175600     5954.38
    175640     5955.54
    175680     5956.89
    175720     5958.23
    175760     5959.52
    175800     5960.93
    175840     5962.29
    175880     5963.52
    175920     5964.85
    175960     5966.25
    176000     5967.76
    176040     5968.96
    176080     5970.44
    176120     5971.82
    176160     5973.24
    176200     5974.63
    176240     5976.12
    176280     5977.46
    176320     5978.89
    176360     5980.05
    176400     5981.68
    176440     5982.86
    176480     5984.19
    176520     5985.55
    176560     5986.83
    176600     5988.24
    176640     5989.61
    176680     5990.84
    176720     5992.17
    176760     5993.57
    176800     5995.09
    176840     5996.28
    176880     5997.75
    176920     5999.14
    176960     6000.55
    177000     6001.94
    177040     6003.43
    177080     6004.78
    177120     6006.21
    177160     6007.37
    177200     6009.02
    177240     6010.19
    177280     6011.53
    177320     6012.89
    177360     6014.16
    177400     6015.58
    177440     6016.95
    177480     6018.18
    177520      6019.5
    177560      6020.9
    177600     6022.42
    177640     6023.62
    177680     6025.09
    177720     6026.47
    177760     6027.88
    177800     6029.28
    177840     6030.78
    177880     6032.12
    177920     6033.55
    177960     6034.71
    178000     6036.36
    178040     6037.52
    178080     6038.87
    178120     6040.23
    178160     6041.49
    178200     6042.93
    178240      6044.3
    178280     6045.51
    178320     6046.85
    178360     6048.22
    178400     6049.75
    178440     6050.96
    178480     6052.43
    178520     6053.81
    178560     6055.21
    178600     6056.61
    178640     6058.12
    178680     6059.45
    178720     6060.87
    178760     6062.04
    178800     6063.71
    178840     6064.86
    178880      6066.2
    178920     6067.56
    178960     6068.83
    179000     6070.25
    179040     6071.63
    179080     6072.84
    179120     6074.17
    179160     6075.55
    179200     6077.07
    179240     6078.27
    179280     6079.75
    179320     6081.12
    179360     6082.53
    179400     6083.91
    179440     6085.42
    179480     6086.76
    179520     6088.18
    179560     6089.35
    179600        6091
    179640     6092.16
    179680      6093.5
    179720     6094.87
    179760     6096.14
    179800     6097.56
    179840     6098.94
    179880     6100.15
    179920     6101.49
    179960     6102.86
    180000     6104.38
    180040     6105.58
    180080     6107.06
    180120     6108.43
    180160     6109.84
    180200     6111.24
    180240     6112.74
    180280     6114.09
    180320     6115.48
    180360     6116.66
    180400     6118.31
    180440     6119.47
    180480      6120.8
    180520     6122.16
    180560     6123.44
    180600     6124.86
    180640     6126.24
    180680     6127.47
    180720     6128.79
    180760     6130.17
    180800     6131.68
    180840     6132.87
    180880     6134.35
    180920     6135.73
    180960     6137.14
    181000     6138.53
    181040     6140.04
    181080     6141.38
    181120     6142.77
    181160     6143.94
    181200     6145.61
    181240     6146.76
    181280     6148.08
    181320     6149.43
    181360     6150.73
    181400     6152.14
    181440     6153.51
    181480     6154.73
    181520     6156.06
    181560     6157.43
    181600     6158.94
    181640     6160.15
    181680     6161.63
    181720        6163
    181760      6164.4
    181800      6165.8
    181840     6167.32
    181880     6168.65
    181920     6170.04
    181960     6171.22
    182000     6172.88
    182040     6174.02
    182080     6175.35
    182120      6176.7
    182160     6177.99
    182200      6179.4
    182240     6180.78
    182280        6182
    182320     6183.33
    182360      6184.7
    182400     6186.21
    182440     6187.41
    182480     6188.89
    182520     6190.27
    182560     6191.67
    182600     6193.08
    182640      6194.6
    182680     6195.92
    182720     6197.33
    182760      6198.5
    182800     6200.15
    182840      6201.3
    182880     6202.62
    182920     6203.97
    182960     6205.25
    183000     6206.67
    183040     6208.05
    183080     6209.26
    183120      6210.6
    183160     6211.96
    183200     6213.47
    183240     6214.66
    183280     6216.15
    183320     6217.53
    183360     6218.92
    183400     6220.32
    183440     6221.85
    183480     6223.17
    183520     6224.57
    183560     6225.75
    183600      6227.4
    183640     6228.54
    183680     6229.88
    183720     6231.23
    183760     6232.51
    183800     6233.93
    183840     6235.31
    183880     6236.52
    183920     6237.85
    183960     6239.21
    184000     6240.73
    184040      6241.9
    184080      6243.4
    184120     6244.79
    184160     6246.17
    184200     6247.56
    184240      6249.1
    184280     6250.41
    184320     6251.82
    184360     6252.98
    184400     6254.63
    184440     6255.79
    184480      6257.1
    184520     6258.46
    184560     6259.74
    184600     6261.15
    184640     6262.52
    184680     6263.73
    184720     6265.06
    184760     6266.42
    184800     6267.93
    184840     6269.12
    184880     6270.62
    184920        6272
    184960      6273.4
    185000     6274.78
    185040     6276.31
    185080     6277.63
    185120     6279.02
    185160     6280.18
    185200     6281.84
    185240     6282.98
    185280      6284.3
    185320     6285.65
    185360     6286.93
    185400     6288.35
    185440     6289.72
    185480     6290.92
    185520     6292.26
    185560     6293.62
    185600     6295.12
    185640     6296.32
    185680     6297.83
    185720     6299.21
    185760      6300.6
    185800     6301.99
    185840     6303.51
    185880     6304.83
    185920     6306.23
    185960     6307.39
    186000     6309.05
    186040      6310.2
    186080     6311.52
    186120     6312.86
    186160     6314.14
    186200     6315.55
    186240     6316.93
    186280     6318.13
    186320     6319.48
    186360     6320.84
    186400     6322.35
    186440     6323.53
    186480     6325.06
    186520     6326.45
    186560     6327.84
    186600     6329.22
    186640     6330.74
    186680     6332.07
    186720     6333.47
    186760     6334.62
    186800     6336.28
    186840     6337.44
    186880     6338.76
    186920     6340.09
    186960     6341.38
    187000      6342.8
    187040     6344.19
    187080      6345.4
    187120     6346.74
    187160      6348.1
    187200     6349.62
    187240     6350.79
    187280     6352.33
    187320      6353.7
    187360      6355.1
    187400     6356.49
    187440     6358.01
    187480     6359.35
    187520     6360.75
    187560      6361.9
    187600     6363.57
    187640     6364.73
    187680     6366.04
    187720     6367.39
    187760     6368.67
    187800     6370.09
    187840     6371.47
    187880     6372.67
    187920     6374.02
    187960     6375.38
    188000     6376.89
    188040     6378.07
    188080      6379.6
    188120     6380.98
    188160     6382.37
    188200     6383.77
    188240     6385.31
    188280     6386.63
    188320     6388.03
    188360     6389.18
    188400     6390.85
    188440     6392.01
    188480     6393.32
    188520     6394.66
    188560     6395.94
    188600     6397.36
    188640     6398.74
    188680     6399.94
    188720     6401.29
    188760     6402.64
    188800     6404.16
    188840     6405.34
    188880     6406.86
    188920     6408.25
    188960     6409.63
    189000     6411.02
    189040     6412.56
    189080     6413.88
    189120     6415.28
    189160     6416.42
    189200     6418.11
    189240     6419.28
    189280     6420.57
    189320     6421.93
    189360      6423.2
    189400      6424.6
    189440     6425.99
    189480     6427.22
    189520     6428.55
    189560     6429.91
    189600     6431.43
    189640      6432.6
    189680     6434.13
    189720     6435.51
    189760     6436.89
    189800     6438.27
    189840     6439.82
    189880     6441.14
    189920     6442.55
    189960     6443.68
    190000     6445.37
    190040     6446.53
    190080     6447.83
    190120     6449.18
    190160     6450.46
    190200     6451.87
    190240     6453.25
    190280     6454.47
    190320     6455.81
    190360     6457.18
    190400     6458.67
    190440     6459.87
    190480     6461.39
    190520     6462.78
    190560     6464.15
    190600     6465.53
    190640     6467.08
    190680      6468.4
    190720      6469.8
    190760     6470.93
    190800     6472.62
    190840     6473.78
    190880     6475.08
    190920     6476.44
    190960      6477.7
    191000     6479.12
    191040      6480.5
    191080     6481.72
    191120     6483.06
    191160     6484.43
    191200     6485.93
    191240     6487.11
    191280     6488.65
    191320     6490.03
    191360      6491.4
    191400     6492.79
    191440     6494.32
    191480     6495.63
    191520     6497.05
    191560     6498.19
    191600     6499.87
    191640     6501.03
    191680     6502.33
    191720     6503.69
    191760     6504.95
    191800     6506.36
    191840     6507.74
    191880     6508.97
    191920     6510.31
    191960     6511.68
    192000     6513.18
    192040     6514.35
    192080      6515.9
    192120     6517.28
    192160     6518.66
    192200     6520.03
    192240     6521.57
    192280     6522.88
    192320      6524.3
    192360     6525.41
    192400     6527.11
    192440     6528.27
    192480     6529.57
    192520     6530.92
    192560     6532.19
    192600     6533.61
    192640     6534.99
    192680     6536.21
    192720     6537.55
    192760     6538.93
    192800     6540.42
    192840     6541.59
    192880     6543.15
    192920     6544.51
    192960      6545.9
    193000     6547.27
    193040      6548.8
    193080     6550.13
    193120     6551.54
    193160     6552.67
    193200     6554.36
    193240     6555.51
    193280     6556.82
    193320     6558.17
    193360     6559.45
    193400     6560.86
    193440     6562.25
    193480     6563.47
    193520      6564.8
    193560     6566.19
    193600     6567.67
    193640     6568.83
    193680     6570.41
    193720     6571.78
    193760     6573.16
    193800     6574.53
    193840     6576.05
    193880     6577.38
    193920      6578.8
    193960     6579.91
    194000     6581.62
    194040     6582.76
    194080     6584.07
    194120     6585.42
    194160     6586.69
    194200     6588.11
    194240      6589.5
    194280     6590.71
    194320     6592.05
    194360     6593.42
    194400     6594.91
    194440     6596.08
    194480     6597.64
    194520     6599.02
    194560      6600.4
    194600     6601.78
    194640     6603.29
    194680     6604.61
    194720     6606.03
    194760     6607.14
    194800     6608.85
    194840     6609.99
    194880     6611.32
    194920     6612.66
    194960     6613.93
    195000     6615.35
    195040     6616.73
    195080     6617.95
    195120     6619.28
    195160     6620.65
    195200     6622.15
    195240      6623.3
    195280     6624.87
    195320     6626.25
    195360     6627.63
    195400        6629
    195440     6630.53
    195480     6631.86
    195520     6633.27
    195560     6634.36
    195600     6636.08
    195640     6637.21
    195680     6638.54
    195720     6639.88
    195760     6641.15
    195800     6642.57
    195840     6643.95
    195880     6645.16
    195920     6646.51
    195960     6647.87
    196000     6649.38
    196040     6650.52
    196080     6652.09
    196120     6653.47
    196160     6654.85
    196200     6656.22
    196240     6657.73
    196280     6659.07
    196320     6660.49
    196360     6661.58
    196400     6663.28
    196440     6664.42
    196480     6665.75
    196520     6667.11
    196560     6668.38
    196600     6669.79
    196640     6671.17
    196680     6672.38
    196720     6673.73
    196760      6675.1
    196800      6676.6
    196840     6677.74
    196880     6679.33
    196920      6680.7
    196960     6682.08
    197000     6683.44
    197040     6684.97
    197080      6686.3
    197120     6687.73
    197160     6688.81
    197200     6690.51
    197240     6691.66
    197280     6692.97
    197320     6694.33
    197360      6695.6
    197400     6697.02
    197440      6698.4
    197480     6699.62
    197520     6700.97
    197560     6702.34
    197600     6703.83
    197640     6704.98
    197680     6706.58
    197720     6707.96
    197760     6709.32
    197800     6710.68
    197840      6712.2
    197880     6713.56
    197920     6714.98
    197960     6716.06
    198000     6717.76
    198040      6718.9
    198080     6720.23
    198120     6721.61
    198160     6722.86
    198200     6724.29
    198240     6725.67
    198280     6726.89
    198320     6728.23
    198360     6729.61
    198400     6731.12
    198440     6732.26
    198480     6733.86
    198520     6735.25
    198560     6736.61
    198600     6737.96
    198640     6739.48
    198680     6740.85
    198720     6742.26
    198760     6743.34
    198800     6745.06
    198840     6746.22
    198880     6747.53
    198920     6748.91
    198960     6750.17
    199000      6751.6
    199040     6752.99
    199080     6754.21
    199120     6755.55
    199160     6756.93
    199200     6758.44
    199240     6759.57
    199280     6761.19
    199320     6762.57
    199360     6763.93
    199400     6765.28
    199440     6766.81
    199480     6768.18
    199520      6769.6
    199560     6770.67
    199600     6772.38
    199640     6773.55
    199680     6774.86
    199720     6776.24
    199760     6777.51
    199800     6778.93
    199840     6780.31
    199880     6781.53
    199920     6782.87
    199960     6784.25
    200000     6785.76
    200040     6786.88
    200080     6788.52
    200120     6789.88
    200160     6791.24
    200200     6792.61
    200240     6794.14
    200280     6795.51
    200320     6796.93
    200360     6797.99
    200400     6799.71
    200440     6800.88
    200480     6802.19
    200520     6803.57
    200560     6804.85
    200600     6806.27
    200640     6807.65
    200680     6808.86
    200720     6810.21
    200760     6811.58
    200800     6813.09
    200840     6814.22
    200880     6815.86
    200920     6817.22
    200960     6818.58
    201000     6819.95
    201040     6821.47
    201080     6822.86
    201120     6824.27
    201160     6825.33
    201200     6827.04
    201240     6828.23
    201280     6829.53
    201320     6830.89
    201360     6832.18
    201400      6833.6
    201440     6834.97
    201480     6836.18
    201520     6837.53
    201560     6838.91
    201600     6840.41
    201640     6841.53
    201680     6843.17
    201720     6844.53
    201760     6845.89
    201800     6847.26
    201840     6848.79
    201880     6850.16
    201920     6851.56
    201960     6852.64
    202000     6854.35
    202040     6855.53
    202080     6856.85
    202120      6858.2
    202160     6859.49
    202200     6860.91
    202240     6862.27
    202280     6863.49
    202320     6864.83
    202360     6866.21
    202400     6867.72
    202440     6868.84
    202480     6870.47
    202520     6871.84
    202560     6873.22
    202600     6874.57
    202640     6876.09
    202680     6877.47
    202720     6878.89
    202760     6879.95
    202800     6881.67
    202840     6882.85
    202880     6884.16
    202920     6885.52
    202960      6886.8
    203000     6888.23
    203040     6889.59
    203080     6890.81
    203120     6892.15
    203160     6893.53
    203200     6895.04
    203240     6896.16
    203280     6897.79
    203320     6899.17
    203360     6900.54
    203400      6901.9
    203440     6903.42
    203480      6904.8
    203520     6906.23
    203560     6907.28
    203600     6908.99
    203640     6910.18
    203680     6911.48
    203720     6912.84
    203760     6914.12
    203800     6915.56
    203840     6916.92
    203880     6918.14
    203920     6919.48
    203960     6920.85
    204000     6922.35
    204040     6923.49
    204080     6925.12
    204120     6926.48
    204160     6927.86
    204200     6929.21
    204240     6930.73
    204280     6932.12
    204320     6933.54
    204360      6934.6
    204400     6936.32
    204440     6937.49
    204480     6938.78
    204520     6940.17
    204560     6941.43
    204600     6942.87
    204640     6944.24
    204680     6945.46
    204720     6946.79
    204760     6948.17
    204800     6949.67
    204840      6950.8
    204880     6952.43
    204920     6953.79
    204960     6955.19
    205000     6956.52
    205040     6958.06
    205080     6959.44
    205120     6960.85
    205160     6961.91
    205200     6963.63
    205240      6964.8
    205280     6966.11
    205320     6967.46
    205360     6968.74
    205400     6970.18
    205440     6971.53
    205480     6972.76
    205520      6974.1
    205560     6975.46
    205600     6976.97
    205640      6978.1
    205680     6979.74
    205720      6981.1
    205760     6982.49
    205800     6983.82
    205840     6985.36
    205880     6986.75
    205920     6988.16
    205960     6989.21
    206000     6990.93
    206040     6992.11
    206080     6993.39
    206120     6994.77
    206160     6996.04
    206200     6997.47
    206240     6998.83
    206280     7000.05
    206320      7001.4
    206360     7002.75
    206400     7004.26
    206440     7005.41
    206480     7007.03
    206520     7008.39
    206560     7009.78
    206600     7011.12
    206640     7012.65
    206680     7014.05
    206720     7015.45
    206760     7016.51
    206800     7018.22
    206840      7019.4
    206880      7020.7
    206920     7022.07
    206960     7023.35
    207000     7024.79
    207040     7026.14
    207080     7027.37
    207120      7028.7
    207160     7030.06
    207200     7031.56
    207240     7032.71
    207280     7034.33
    207320     7035.69
    207360     7037.08
    207400     7038.42
    207440     7039.94
    207480     7041.32
    207520     7042.75
    207560     7043.79
    207600      7045.5
    207640     7046.67
    207680     7047.97
    207720     7049.34
    207760     7050.61
    207800     7052.06
    207840     7053.41
    207880     7054.63
    207920     7055.95
    207960     7057.32
    208000     7058.83
    208040     7059.96
    208080     7061.59
    208120     7062.95
    208160     7064.34
    208200     7065.69
    208240      7067.2
    208280     7068.58
    208320     7070.02
    208360     7071.06
    208400     7072.77
    208440     7073.92
    208480     7075.24
    208520     7076.59
    208560     7077.87
    208600      7079.3
    208640     7080.67
    208680     7081.89
    208720     7083.21
    208760     7084.57
    208800     7086.08
    208840     7087.22
    208880     7088.84
    208920     7090.21
    208960     7091.58
    209000     7092.93
    209040     7094.46
    209080     7095.83
    209120     7097.27
    209160      7098.3
    209200     7100.01
    209240     7101.17
    209280     7102.46
    209320     7103.83
    209360      7105.1
    209400     7106.53
    209440      7107.9
    209480     7109.13
    209520     7110.44
    209560     7111.81
    209600     7113.32
    209640     7114.46
    209680     7116.08
    209720     7117.46
    209760     7118.82
    209800     7120.17
    209840     7121.72
    209880     7123.09
    209920     7124.51
    209960     7125.55
    210000     7127.26
    210040     7128.42
    210080     7129.72
    210120     7131.08
    210160     7132.34
    210200     7133.78
    210240     7135.15
    210280     7136.36
    210320     7137.68
    210360     7139.04
    210400     7140.57
    210440     7141.69
    210480     7143.31
    210520     7144.69
    210560     7146.05
    210600     7147.41
    210640     7148.94
    210680     7150.31
    210720     7151.74
    210760     7152.78
    210800     7154.48
    210840     7155.64
    210880     7156.94
    210920     7158.31
    210960     7159.58
    211000        7161
    211040     7162.36
    211080     7163.59
    211120      7164.9
    211160     7166.26
    211200     7167.79
    211240     7168.92
    211280     7170.53
    211320     7171.92
    211360     7173.27
    211400     7174.63
    211440     7176.16
    211480     7177.52
    211520     7178.96
    211560     7180.01
    211600      7181.7
    211640     7182.85
    211680     7184.17
    211720     7185.53
    211760     7186.79
    211800     7188.22
    211840     7189.58
    211880     7190.81
    211920     7192.12
    211960     7193.49
    212000     7195.01
    212040     7196.15
    212080     7197.76
    212120     7199.14
    212160      7200.5
    212200     7201.86
    212240     7203.39
    212280     7204.77
    212320     7206.19
    212360     7207.24
    212400     7208.93
    212440     7210.09
    212480      7211.4
    212520     7212.76
    212560     7214.03
    212600     7215.45
    212640     7216.81
    212680     7218.04
    212720     7219.35
    212760     7220.72
    212800     7222.23
    212840     7223.37
    212880        7225
    212920     7226.37
    212960     7227.74
    213000     7229.08
    213040     7230.62
    213080     7231.99
    213120     7233.41
    213160     7234.47
    213200     7236.16
    213240      7237.3
    213280     7238.62
    213320     7239.99
    213360     7241.25
    213400     7242.69
    213440     7244.04
    213480     7245.26
    213520     7246.57
    213560     7247.95
    213600     7249.47
    213640      7250.6
    213680     7252.22
    213720      7253.6
    213760     7254.97
    213800      7256.3
    213840     7257.84
    213880     7259.21
    213920     7260.64
    213960     7261.69
    214000     7263.39
    214040     7264.53
    214080     7265.85
    214120     7267.21
    214160     7268.47
    214200      7269.9
    214240     7271.26
    214280     7272.48
    214320      7273.8
    214360     7275.19
    214400      7276.7
    214440     7277.84
    214480     7279.46
    214520     7280.85
    214560     7282.21
    214600     7283.54
    214640     7285.08
    214680     7286.44
    214720     7287.87
    214760     7288.93
    214800     7290.61
    214840     7291.75
    214880     7293.07
    214920     7294.44
    214960     7295.69
    215000     7297.13
    215040     7298.49
    215080     7299.72
    215120     7301.02
    215160     7302.41
    215200     7303.93
    215240     7305.07
    215280     7306.69
    215320     7308.08
    215360     7309.44
    215400     7310.76
    215440     7312.31
    215480     7313.68
    215520     7315.09
    215560     7316.16
    215600     7317.85
    215640     7318.99
    215680     7320.28
    215720     7321.68
    215760     7322.91
    215800     7324.36
    215840     7325.71
    215880     7326.93
    215920     7328.23
    215960     7329.63
    216000     7331.14
    216040     7332.29
    216080      7333.9
    216120     7335.31
    216160     7336.66
    216200     7337.99
    216240     7339.53
    216280      7340.9
    216320      7342.3
    216360     7343.37
    216400     7345.07
    216440      7346.2
    216480     7347.51
    216520     7348.88
    216560     7350.12
    216600     7351.57
    216640     7352.93
    216680     7354.14
    216720     7355.44
    216760     7356.84
    216800     7358.36
    216840      7359.5
    216880      7361.1
    216920     7362.52
    216960     7363.86
    217000     7365.18
    217040     7366.73
    217080      7368.1
    217120      7369.5
    217160     7370.58
    217200     7372.26
    217240      7373.4
    217280     7374.71
    217320     7376.08
    217360     7377.32
    217400     7378.76
    217440     7380.15
    217480     7381.35
    217520     7382.63
    217560     7384.05
    217600     7385.57
    217640      7386.7
    217680     7388.31
    217720     7389.72
    217760     7391.04
    217800     7392.38
    217840     7393.93
    217880     7395.29
    217920      7396.7
    217960     7397.77
    218000     7399.46
    218040      7400.6
    218080     7401.92
    218120     7403.28
    218160     7404.52
    218200     7405.97
    218240     7407.35
    218280     7408.56
    218320     7409.84
    218360     7411.25
    218400     7412.77
    218440     7413.92
    218480     7415.52
    218520     7416.94
    218560     7418.25
    218600     7419.58
    218640     7421.14
    218680      7422.5
    218720     7423.92
    218760     7424.98
    218800     7426.66
    218840      7427.8
    218880     7429.12
    218920     7430.49
    218960     7431.73
    219000     7433.18
    219040     7434.57
    219080     7435.76
    219120     7437.04
    219160     7438.45
    219200     7439.97
    219240     7441.12
    219280     7442.72
    219320     7444.15
    219360     7445.45
    219400     7446.79
    219440     7448.36
    219480      7449.7
    219520     7451.13
    219560     7452.19
    219600     7453.87
    219640        7455
    219680     7456.31
    219720     7457.69
    219760     7458.93
    219800     7460.36
    219840     7461.74
    219880     7462.96
    219920     7464.22
    219960     7465.63
    220000     7467.15
    220040     7468.32
    220080      7469.9
    220120     7471.32
    220160     7472.64
    220200     7473.97
    220240     7475.52
    220280     7476.87
    220320     7478.29
    220360     7479.35
    220400     7481.03
    220440     7482.16
    220480     7483.47
    220520     7484.84
    220560     7486.07
    220600     7487.51
    220640     7488.91
    220680     7490.11
    220720     7491.37
    220760      7492.8
    220800      7494.3
    220840     7495.47
    220880     7497.05
    220920     7498.48
    220960      7499.8
    221000     7501.12
    221040     7502.67
    221080     7504.04
    221120     7505.46
    221160     7506.51
    221200      7508.2
    221240     7509.31
    221280     7510.63
    221320     7511.99
    221360     7513.22
    221400     7514.67
    221440     7516.05
    221480     7517.25
    221520     7518.53
    221560     7519.95
    221600     7521.47
    221640     7522.62
    221680     7524.21
    221720     7525.65
    221760     7526.96
    221800     7528.29
    221840     7529.84
    221880     7531.21
    221920     7532.62
    221960     7533.67
    222000     7535.38
    222040     7536.48
    222080     7537.81
    222120     7539.16
    222160      7540.4
    222200     7541.84
    222240     7543.23
    222280     7544.44
    222320      7545.7
    222360     7547.12
    222400     7548.65
    222440     7549.81
    222480     7551.39
    222520     7552.84
    222560     7554.14
    222600     7555.46
    222640     7557.04
    222680     7558.39
    222720      7559.8
    222760     7560.87
    222800     7562.56
    222840     7563.67
    222880     7564.98
    222920     7566.35
    222960     7567.59
    223000     7569.03
    223040     7570.41
    223080     7571.62
    223120     7572.89
    223160     7574.31
    223200     7575.83
    223240     7576.99
    223280     7578.58
    223320     7580.04
    223360     7581.34
    223400     7582.66
    223440     7584.24
    223480      7585.6
    223520     7587.02
    223560     7588.06
    223600     7589.78
    223640     7590.88
    223680     7592.23
    223720     7593.58
    223760     7594.81
    223800     7596.25
    223840     7597.63
    223880     7598.85
    223920     7600.12
    223960     7601.53
    224000     7603.06
    224040     7604.22
    224080      7605.8
    224120     7607.25
    224160     7608.58
    224200     7609.89
    224240     7611.46
    224280     7612.83
    224320     7614.23
    224360      7615.3
    224400     7617.01
    224440     7618.11
    224480     7619.45
    224520     7620.82
    224560     7622.05
    224600     7623.48
    224640     7624.86
    224680     7626.08
    224720     7627.35
    224760     7628.77
    224800      7630.3
    224840     7631.46
    224880     7633.04
    224920     7634.49
    224960     7635.81
    225000     7637.12
    225040     7638.71
    225080     7640.06
    225120     7641.49
    225160     7642.55
    225200     7644.27
    225240     7645.37
    225280      7646.7
    225320     7648.07
    225360     7649.29
    225400     7650.75
    225440     7652.12
    225480     7653.35
    225520     7654.59
    225560     7656.03
    225600     7657.56
    225640     7658.72
    225680     7660.29
    225720     7661.75
    225760     7663.06
    225800     7664.37
    225840     7665.96
    225880     7667.32
    225920     7668.75
    225960     7669.79
    226000     7671.53
    226040     7672.63
    226080     7673.95
    226120     7675.33
    226160     7676.55
    226200     7678.01
    226240     7679.38
    226280      7680.6
    226320     7681.84
    226360     7683.28
    226400     7684.83
    226440     7685.97
    226480     7687.56
    226520     7689.02
    226560     7690.34
    226600     7691.65
    226640     7693.23
    226680      7694.6
    226720     7696.02
    226760     7697.05
    226800     7698.82
    226840      7699.9
    226880     7701.23
    226920     7702.62
    226960     7703.84
    227000     7705.29
    227040     7706.65
    227080     7707.88
    227120     7709.11
    227160     7710.54
    227200     7712.09
    227240     7713.24
    227280     7714.84
    227320     7716.29
    227360     7717.61
    227400     7718.92
    227440      7720.5
    227480     7721.89
    227520      7723.3
    227560     7724.33
    227600     7726.09
    227640     7727.18
    227680      7728.5
    227720     7729.89
    227760     7731.11
    227800     7732.57
    227840     7733.94
    227880     7735.16
    227920     7736.39
    227960     7737.83
    228000     7739.36
    228040     7740.53
    228080     7742.11
    228120     7743.57
    228160     7744.89
    228200     7746.19
    228240     7747.79
    228280     7749.18
    228320     7750.59
    228360     7751.62
    228400     7753.37
    228440     7754.46
    228480     7755.79
    228520     7757.18
    228560     7758.39
    228600     7759.85
    228640     7761.22
    228680     7762.44
    228720     7763.68
    228760      7765.1
    228800     7766.64
    228840     7767.81
    228880      7769.4
    228920     7770.86
    228960     7772.17
    229000     7773.47
    229040     7775.05
    229080     7776.45
    229120     7777.86
    229160     7778.89
    229200     7780.64
    229240     7781.73
    229280     7783.05
    229320     7784.44
    229360     7785.66
    229400     7787.14
    229440     7788.49
    229480     7789.72
    229520     7790.96
    229560     7792.37
    229600      7793.9
    229640     7795.06
    229680     7796.66
    229720     7798.11
    229760     7799.41
    229800     7800.71
    229840     7802.31
    229880     7803.69
    229920     7805.11
    229960     7806.14
    230000     7807.88
    230040     7808.97
    230080      7810.3
    230120     7811.68
    230160     7812.91
    230200     7814.38
    230240     7815.72
    230280     7816.94
    230320     7818.18
    230360     7819.61
    230400     7821.13
    230440     7822.29
    230480      7823.9
    230520     7825.36
    230560     7826.64
    230600     7827.95
    230640     7829.54
    230680     7830.92
    230720     7832.34
    230760     7833.38
    230800     7835.12
    230840      7836.2
    230880     7837.53
    230920     7838.92
    230960     7840.15
    231000     7841.61
    231040     7842.96
    231080     7844.18
    231120     7845.41
    231160     7846.84
    231200     7848.37
    231240     7849.53
    231280     7851.13
    231320     7852.58
    231360     7853.87
    231400     7855.18
    231440     7856.77
    231480     7858.15
    231520     7859.56
    231560     7860.62
    231600     7862.34
    231640     7863.43
    231680     7864.76
    231720     7866.15
    231760     7867.37
    231800     7868.84
    231840     7870.18
    231880     7871.39
    231920     7872.65
    231960     7874.07
    232000      7875.6
    232040     7876.75
    232080     7878.36
    232120     7879.81
    232160      7881.1
    232200     7882.41
    232240        7884
    232280     7885.39
    232320     7886.81
    232360     7887.85
    232400     7889.58
    232440     7890.67
    232480        7892
    232520     7893.39
    232560      7894.6
    232600     7896.07
    232640     7897.41
    232680     7898.62
    232720     7899.87
    232760     7901.29
    232800     7902.83
    232840     7903.97
    232880     7905.57
    232920     7907.02
    232960     7908.31
    233000     7909.62
    233040     7911.21
    233080      7912.6
    233120     7914.01
    233160     7915.06
    233200     7916.79
    233240     7917.91
    233280     7919.22
    233320     7920.61
    233360     7921.83
    233400      7923.3
    233440     7924.64
    233480     7925.84
    233520     7927.09
    233560     7928.52
    233600     7930.06
    233640     7931.18
    233680     7932.79
    233720     7934.25
    233760     7935.52
    233800     7936.86
    233840     7938.42
    233880     7939.81
    233920     7941.23
    233960      7942.3
    234000     7944.02
    234040     7945.13
    234080     7946.46
    234120     7947.84
    234160     7949.06
    234200     7950.52
    234240     7951.85
    234280     7953.07
    234320      7954.3
    234360     7955.74
    234400     7957.27
    234440      7958.4
    234480     7960.01
    234520     7961.46
    234560     7962.76
    234600     7964.08
    234640     7965.65
    234680     7967.04
    234720     7968.46
    234760     7969.53
    234800     7971.25
    234840     7972.35
    234880     7973.68
    234920     7975.08
    234960      7976.3
    235000     7977.77
    235040      7979.1
    235080     7980.31
    235120     7981.55
    235160     7982.99
    235200     7984.52
    235240     7985.64
    235280     7987.25
    235320     7988.71
    235360     7990.01
    235400     7991.33
    235440     7992.89
    235480     7994.28
    235520     7995.69
    235560     7996.77
    235600     7998.49
    235640     7999.58
    235680     8000.91
    235720      8002.3
    235760     8003.52
    235800     8004.99
    235840     8006.32
    235880     8007.53
    235920     8008.77
    235960     8010.21
    236000     8011.75
    236040     8012.85
    236080     8014.49
    236120     8015.93
    236160     8017.23
    236200     8018.54
    236240      8020.1
    236280      8021.5
    236320      8022.9
    236360        8024
    236400     8025.72
    236440     8026.82
    236480     8028.15
    236520     8029.54
    236560     8030.76
    236600     8032.22
    236640     8033.58
    236680     8034.76
    236720        8036
    236760     8037.44
    236800     8038.96
    236840     8040.09
    236880     8041.71
    236920     8043.17
    236960     8044.48
    237000     8045.78
    237040     8047.32
    237080     8048.72
    237120     8050.13
    237160     8051.23
    237200     8052.94
    237240     8054.04
    237280     8055.38
    237320     8056.77
    237360     8057.99
    237400     8059.46
    237440     8060.81
    237480     8061.99
    237520     8063.24
    237560     8064.67
    237600     8066.19
    237640     8067.31
    237680     8068.94
    237720      8070.4
    237760     8071.71
    237800     8073.01
    237840     8074.55
    237880     8075.94
    237920     8077.35
    237960     8078.45
    238000     8080.18
    238040     8081.26
    238080      8082.6
    238120     8083.98
    238160     8085.23
    238200     8086.67
    238240     8088.02
    238280     8089.21
    238320     8090.46
    238360     8091.89
    238400     8093.42
    238440     8094.55
    238480     8096.16
    238520     8097.63
    238560     8098.94
    238600     8100.24
    238640     8101.79
    238680     8103.19
    238720     8104.59
    238760     8105.69
    238800     8107.42
    238840      8108.5
    238880     8109.84
    238920     8111.23
    238960     8112.45
    239000     8113.93
    239040     8115.25
    239080     8116.44
    239120     8117.69
    239160     8119.12
    239200     8120.65
    239240     8121.78
    239280      8123.4
    239320     8124.86
    239360     8126.17
    239400     8127.47
    239440     8129.02
    239480     8130.41
    239520     8131.83
    239560     8132.92
    239600     8134.64
    239640     8135.72
    239680     8137.06
    239720     8138.43
    239760     8139.65
    239800     8141.12
    239840     8142.45
    239880     8143.64
    239920      8144.9
    239960     8146.33
    240000     8147.86
    240040     8148.98
    240080      8150.6
    240120     8152.06
    240160     8153.37
    240200     8154.67
    240240     8156.21
    240280     8157.61
    240320     8159.03
    240360     8160.12
    240400     8161.86
    240440     8162.92
    240480     8164.28
    240520     8165.65
    240560     8166.86
    240600     8168.35
    240640     8169.68
    240680     8170.88
    240720     8172.11
    240760     8173.56
    240800     8175.07
    240840     8176.19
    240880     8177.84
    240920      8179.3
    240960     8180.61
    241000      8181.9
    241040     8183.44
    241080     8184.85
    241120     8186.26
    241160     8187.35
    241200     8189.09
    241240     8190.16
    241280     8191.52
    241320     8192.89
    241360      8194.1
    241400     8195.58
    241440     8196.92
    241480     8198.09
    241520     8199.34
    241560      8200.8
    241600      8202.3
    241640     8203.42
    241680     8205.06
    241720     8206.53
    241760     8207.84
    241800     8209.11
    241840     8210.68
    241880     8212.08
    241920     8213.49
    241960     8214.56
    242000     8216.33
    242040     8217.38
    242080     8218.75
    242120     8220.12
    242160     8221.33
    242200     8222.81
    242240     8224.13
    242280     8225.32
    242320     8226.56
    242360     8228.02
    242400     8229.54
    242440     8230.63
    242480     8232.27
    242520     8233.75
    242560     8235.06
    242600     8236.33
    242640      8237.9
    242680     8239.29
    242720     8240.71
    242760     8241.79
    242800     8243.55
    242840      8244.6
    242880     8245.96
    242920     8247.33
    242960     8248.54
    243000        8250
    243040     8251.36
    243080     8252.53
    243120     8253.76
    243160     8255.22
    243200     8256.75
    243240     8257.83
    243280     8259.49
    243320     8260.96
    243360     8262.28
    243400     8263.54
    243440     8265.11
    243480     8266.51
    243520     8267.92
    243560        8269
    243600     8270.77
    243640     8271.81
    243680     8273.16
    243720     8274.53
    243760     8275.74
    243800     8277.22
    243840     8278.55
    243880     8279.73
    243920     8280.96
    243960     8282.42
    244000     8283.95
    244040     8285.04
    244080     8286.69
    244120     8288.14
    244160     8289.47
    244200     8290.75
    244240      8292.3
    244280     8293.72
    244320     8295.12
    244360     8296.18
    244400     8297.94
    244440        8299
    244480     8300.34
    244520     8301.71
    244560     8302.92
    244600      8304.4
    244640     8305.73
    244680     8306.91
    244720     8308.13
    244760     8309.61
    244800     8311.14
    244840     8312.21
    244880     8313.88
    244920     8315.33
    244960     8316.65
    245000     8317.93
    245040     8319.48
    245080     8320.89
    245120     8322.31
    245160     8323.37
    245200     8325.14
    245240     8326.19
    245280     8327.54
    245320     8328.89
    245360     8330.11
    245400     8331.59
    245440     8332.92
    245480      8334.1
    245520     8335.31
    245560     8336.81
    245600     8338.32
    245640      8339.4
    245680     8341.05
    245720     8342.52
    245760     8343.85
    245800     8345.12
    245840     8346.69
    245880      8348.1
    245920     8349.52
    245960     8350.56
    246000     8352.34
    246040      8353.4
    246080     8354.75
    246120     8356.09
    246160     8357.32
    246200     8358.81
    246240     8360.12
    246280      8361.3
    246320     8362.51
    246360     8364.01
    246400     8365.51
    246440      8366.6
    246480     8368.24
    246520     8369.71
    246560     8371.04
    246600     8372.32
    246640     8373.88
    246680     8375.29
    246720      8376.7
    246760     8377.75
    246800     8379.53
    246840     8380.59
    246880     8381.92
    246920     8383.29
    246960     8384.49
    247000     8385.99
    247040     8387.33
    247080     8388.47
    247120     8389.67
    247160     8391.19
    247200      8392.7
    247240     8393.76
    247280     8395.42
    247320     8396.89
    247360     8398.21
    247400     8399.47
    247440     8401.04
    247480     8402.44
    247520     8403.87
    247560     8404.91
    247600     8406.67
    247640     8407.74
    247680     8409.08
    247720     8410.45
    247760     8411.64
    247800     8413.16
    247840     8414.49
    247880     8415.63
    247920     8416.82
    247960     8418.34
    248000     8419.86
    248040     8420.91
    248080     8422.59
    248120     8424.05
    248160     8425.36
    248200     8426.61
    248240     8428.19
    248280      8429.6
    248320     8431.01
    248360     8432.06
    248400     8433.83
    248440     8434.88
    248480     8436.23
    248520     8437.59
    248560     8438.79
    248600     8440.29
    248640     8441.64
    248680     8442.77
    248720     8443.98
    248760     8445.49
    248800        8447
    248840     8448.06
    248880     8449.73
    248920     8451.17
    248960      8452.5
    249000     8453.77
    249040     8455.37
    249080     8456.76
    249120     8458.18
    249160     8459.23
    249200     8460.99
    249240     8462.05
    249280      8463.4
    249320     8464.76
    249360     8465.92
    249400     8467.46
    249440      8468.8
    249480     8469.93
    249520     8471.12
    249560     8472.62
    249600     8474.16
    249640     8475.22
    249680     8476.88
    249720     8478.32
    249760     8479.65
    249800     8480.91
    249840     8482.51
    249880     8483.92
    249920     8485.34
    249960     8486.38
    250000     8488.14
    250040     8489.21
    250080     8490.55
    250120      8491.9
    250160     8493.09
    250200     8494.59
    250240     8495.95
    250280     8497.07
    250320     8498.27
    250360     8499.78
    250400     8501.31
    250440     8502.38
    250480     8504.04
    250520     8505.48
    250560     8506.81
    250600     8508.08
    250640     8509.67
    250680     8511.07
    250720      8512.5
    250760     8513.55
    250800     8515.33
    250840     8516.37
    250880     8517.72
    250920     8519.09
    250960     8520.26
    251000     8521.77
    251040     8523.13
    251080     8524.25
    251120     8525.44
    251160     8526.98
    251200     8528.51
    251240     8529.56
    251280     8531.23
    251320     8532.66
    251360        8534
    251400     8535.26
    251440     8536.85
    251480     8538.26
    251520     8539.68
    251560     8540.74
    251600     8542.51
    251640     8543.56
    251680      8544.9
    251720     8546.26
    251760     8547.44
    251800     8548.95
    251840     8550.32
    251880     8551.42
    251920     8552.63
    251960     8554.17
    252000     8555.71
    252040     8556.74
    252080     8558.41
    252120     8559.85
    252160      8561.2
    252200     8562.44
    252240     8564.04
    252280     8565.43
    252320     8566.86
    252360     8567.92
    252400     8569.68
    252440     8570.74
    252480     8572.07
    252520     8573.44
    252560     8574.62
    252600     8576.13
    252640     8577.49
    252680      8578.6
    252720     8579.81
    252760     8581.34
    252800     8582.87
    252840     8583.91
    252880     8585.57
    252920     8587.03
    252960     8588.36
    253000      8589.6
    253040     8591.21
    253080     8592.58
    253120     8594.02
    253160     8595.08
    253200     8596.84
    253240     8597.91
    253280     8599.22
    253320      8600.6
    253360     8601.78
    253400     8603.29
    253440     8604.66
    253480     8605.77
    253520     8606.97
    253560     8608.52
    253600     8610.04
    253640     8611.07
    253680     8612.72
    253720     8614.17
    253760     8615.51
    253800     8616.74
    253840     8618.34
    253880     8619.71
    253920     8621.16
    253960     8622.23
    254000     8623.98
    254040     8625.04
    254080     8626.36
    254120     8627.74
    254160     8628.93
    254200     8630.43
    254240      8631.8
    254280     8632.92
    254320     8634.12
    254360     8635.65
    254400     8637.19
    254440     8638.21
    254480     8639.87
    254520     8641.33
    254560     8642.66
    254600     8643.91
    254640      8645.5
    254680     8646.86
    254720     8648.31
    254760     8649.39
    254800     8651.14
    254840     8652.21
    254880     8653.52
    254920      8654.9
    254960      8656.1
    255000      8657.6
    255040     8658.97
    255080     8660.09
    255120     8661.29
    255160     8662.82
    255200     8664.36
    255240      8665.4
    255280     8667.04
    255320      8668.5
    255360     8669.83
    255400     8671.06
    255440     8672.67
    255480     8674.04
    255520     8675.49
    255560     8676.57
    255600     8678.33
    255640     8679.38
    255680      8680.7
    255720     8682.08
    255760     8683.29
    255800     8684.79
    255840     8686.14
    255880     8687.25
    255920     8688.46
    255960     8690.01
    256000     8691.54
    256040     8692.57
    256080     8694.21
    256120     8695.67
    256160        8697
    256200     8698.25
    256240     8699.85
    256280     8701.23
    256320     8702.67
    256360     8703.76
    256400      8705.5
    256440     8706.56
    256480     8707.89
    256520     8709.27
    256560     8710.47
    256600     8711.98
    256640     8713.31
    256680     8714.43
    256720     8715.65
    256760     8717.18
    256800     8718.71
    256840     8719.72
    256880     8721.38
    256920     8722.85
    256960     8724.17
    257000     8725.43
    257040     8727.02
    257080     8728.39
    257120     8729.85
    257160     8730.91
    257200     8732.67
    257240      8733.7
    257280     8735.04
    257320     8736.42
    257360     8737.62
    257400     8739.13
    257440     8740.47
    257480      8741.6
    257520      8742.8
    257560     8744.35
    257600     8745.88
    257640     8746.87
    257680     8748.53
    257720        8750
    257760     8751.34
    257800     8752.59
    257840     8754.19
    257880     8755.54
    257920     8756.99
    257960     8758.06
    258000     8759.81
    258040     8760.84
    258080     8762.18
    258120     8763.56
    258160     8764.77
    258200     8766.26
    258240     8767.63
    258280     8768.73
    258320     8769.95
    258360     8771.49
    258400        8773
    258440     8774.02
    258480     8775.67
    258520     8777.14
    258560     8778.47
    258600     8779.73
    258640     8781.32
    258680     8782.67
    258720     8784.13
    258760     8785.22
    258800     8786.96
    258840     8787.98
    258880     8789.33
    258920     8790.72
    258960     8791.91
    259000     8793.42
    259040     8794.76
    259080     8795.89
    259120      8797.1
    259160     8798.63
    259200     8800.14
    259240     8801.16
    259280     8802.81
    259320     8804.26
    259360     8805.59
    259400     8806.85
    259440     8808.46
    259480      8809.8
    259520     8811.24
    259560     8812.33
    259600     8814.08
    259640      8815.1
    259680     8816.46
    259720     8817.82
    259760     8819.04
    259800     8820.53
    259840     8821.86
    259880     8822.99
    259920      8824.2
    259960     8825.75
    260000     8827.25
    260040     8828.25
    260080     8829.91
    260120     8831.37
    260160     8832.68
    260200     8833.95
    260240     8835.58
    260280     8836.91
    260320     8838.34
    260360     8839.44
    260400     8841.19
    260440     8842.21
    260480     8843.58
    260520     8844.94
    260560     8846.14
    260600     8847.63
    260640     8848.94
    260680     8850.07
    260720     8851.29
    260760     8852.83
    260800     8854.34
    260840     8855.33
    260880     8857.01
    260920     8858.46
    260960     8859.78
    261000     8861.04
    261040     8862.68
    261080     8863.99
    261120     8865.45
    261160     8866.54
    261200     8868.29
    261240     8869.32
    261280     8870.69
    261320     8872.05
    261360     8873.24
    261400     8874.72
    261440     8876.03
    261480     8877.17
    261520     8878.39
    261560     8879.92
    261600     8881.42
    261640     8882.43
    261680     8884.09
    261720     8885.54
    261760     8886.86
    261800     8888.14
    261840     8889.77
    261880     8891.08
    261920     8892.52
    261960     8893.62
    262000     8895.37
    262040     8896.38
    262080     8897.76
    262120     8899.13
    262160     8900.33
    262200      8901.8
    262240     8903.12
    262280     8904.26
    262320     8905.47
    262360     8907.01
    262400     8908.51
    262440     8909.49
    262480     8911.19
    262520     8912.61
    262560     8913.94
    262600     8915.22
    262640     8916.84
    262680     8918.14
    262720     8919.61
    262760     8920.69
    262800     8922.44
    262840     8923.47
    262880     8924.84
    262920     8926.19
    262960     8927.42
    263000     8928.87
    263040     8930.19
    263080     8931.33
    263120     8932.54
    263160     8934.08
    263200     8935.57
    263240     8936.56
    263280     8938.24
    263320     8939.69
    263360     8941.03
    263400      8942.3
    263440     8943.91
    263480     8945.21
    263520     8946.68
    263560     8947.77
    263600     8949.51
    263640     8950.53
    263680      8951.9
    263720     8953.26
    263760     8954.47
    263800     8955.94
    263840     8957.25
    263880     8958.39
    263920     8959.61
    263960     8961.14
    264000     8962.62
    264040     8963.63
    264080     8965.31
    264120     8966.73
    264160     8968.07
    264200     8969.35
    264240     8970.98
    264280     8972.26
    264320     8973.75
    264360     8974.82
    264400     8976.58
    264440     8977.61
    264480     8978.98
    264520     8980.32
    264560     8981.54
    264600     8983.02
    264640     8984.32
    264680     8985.46
    264720     8986.68
    264760     8988.19
    264800     8989.67
    264840     8990.69
    264880     8992.37
    264920     8993.79
    264960     8995.14
    265000     8996.42
    265040     8998.05
    265080     8999.32
    265120     9000.82
    265160     9001.89
    265200     9003.64
    265240     9004.67
    265280     9006.05
    265320     9007.39
    265360      9008.6
    265400     9010.07
    265440     9011.38
    265480     9012.53
    265520     9013.75
    265560     9015.27
    265600     9016.75
    265640     9017.75
    265680     9019.44
    265720     9020.87
    265760     9022.21
    265800      9023.5
    265840     9025.13
    265880     9026.39
    265920     9027.89
    265960     9028.95
    266000     9030.71
    266040     9031.73
    266080     9033.12
    266120     9034.47
    266160     9035.67
    266200     9037.15
    266240     9038.45
    266280      9039.6
    266320     9040.83
    266360     9042.37
    266400     9043.82
    266440     9044.84
    266480     9046.52
    266520     9047.96
    266560      9049.3
    266600     9050.59
    266640     9052.22
    266680     9053.48
    266720     9054.98
    266760     9056.03
    266800      9057.8
    266840     9058.82
    266880     9060.21
    266920     9061.56
    266960     9062.77
    267000     9064.26
    267040     9065.53
    267080      9066.7
    267120     9067.91
    267160     9069.45
    267200     9070.91
    267240     9071.93
    267280     9073.63
    267320     9075.04
    267360     9076.39
    267400     9077.68
    267440     9079.32
    267480     9080.56
    267520     9082.06
    267560     9083.13
    267600     9084.89
    267640     9085.91
    267680     9087.28
    267720     9088.63
    267760     9089.83
    267800     9091.34
    267840     9092.61
    267880     9093.78
    267920     9094.99
    267960     9096.53
    268000     9097.99
    268040     9099.01
    268080     9100.71
    268120     9102.14
    268160     9103.48
    268200     9104.75
    268240     9106.41
    268280     9107.65
    268320     9109.14
    268360     9110.22
    268400     9111.99
    268440     9113.01
    268480     9114.38
    268520     9115.74
    268560     9116.93
    268600     9118.44
    268640     9119.71
    268680     9120.88
    268720     9122.09
    268760     9123.61
    268800     9125.09
    268840      9126.1
    268880      9127.8
    268920     9129.22
    268960     9130.57
    269000     9131.83
    269040     9133.49
    269080     9134.72
    269120     9136.23
    269160      9137.3
    269200     9139.07
    269240     9140.08
    269280     9141.45
    269320     9142.81
    269360     9144.02
    269400     9145.52
    269440     9146.79
    269480     9147.97
    269520     9149.16
    269560     9150.71
    269600     9152.17
    269640     9153.19
    269680      9154.9
    269720      9156.3
    269760     9157.65
    269800     9158.92
    269840     9160.56
    269880     9161.81
    269920     9163.31
    269960     9164.37
    270000     9166.16
    270040     9167.15
    270080     9168.52
    270120     9169.89
    270160     9171.08
    270200     9172.58
    270240     9173.85
    270280     9175.05
    270320     9176.24
    270360     9177.78
    270400     9179.26
    270440     9180.27
    270480     9181.98
    270520     9183.37
    270560     9184.75
    270600     9186.02
    270640     9187.66
    270680      9188.9
    270720      9190.4
    270760     9191.46
    270800     9193.23
    270840     9194.24
    270880      9195.6
    270920     9196.97
    270960     9198.16
    271000     9199.66
    271040     9200.92
    271080     9202.13
    271120     9203.31
    271160     9204.85
    271200     9206.33
    271240     9207.32
    271280     9209.02
    271320     9210.43
    271360      9211.8
    271400     9213.08
    271440     9214.72
    271480     9215.95
    271520     9217.46
    271560     9218.52
    271600     9220.28
    271640      9221.3
    271680     9222.66
    271720     9224.03
    271760     9225.23
    271800     9226.72
    271840     9227.98
    271880     9229.18
    271920     9230.38
    271960     9231.92
    272000      9233.4
    272040      9234.4
    272080     9236.11
    272120     9237.51
    272160     9238.86
    272200     9240.14
    272240      9241.8
    272280     9243.01
    272320     9244.54
    272360      9245.6
    272400     9247.36
    272440     9248.36
    272480     9249.72
    272520      9251.1
    272560     9252.31
    272600     9253.79
    272640     9255.04
    272680     9256.25
    272720     9257.45
    272760     9258.99
    272800     9260.48
    272840     9261.46
    272880     9263.17
    272920     9264.57
    272960     9265.93
    273000     9267.21
    273040     9268.84
    273080     9270.08
    273120     9271.59
    273160     9272.66
    273200     9274.42
    273240     9275.43
    273280     9276.79
    273320     9278.17
    273360     9279.37
    273400     9280.85
    273440     9282.12
    273480     9283.32
    273520     9284.51
    273560     9286.09
    273600     9287.56
    273640     9288.54
    273680     9290.26
    273720     9291.67
    273760     9293.02
    273800     9294.29
    273840     9295.92
    273880     9297.17
    273920     9298.68
    273960     9299.75
    274000     9301.51
    274040     9302.53
    274080     9303.88
    274120     9305.26
    274160     9306.46
    274200     9307.97
    274240     9309.21
    274280     9310.41
    274320     9311.62
    274360     9313.19
    274400     9314.63
    274440     9315.64
    274480     9317.37
    274520     9318.77
    274560     9320.12
    274600     9321.39
    274640     9323.01
    274680     9324.27
    274720     9325.78
    274760     9326.86
    274800     9328.61
    274840     9329.63
    274880     9330.98
    274920     9332.35
    274960     9333.57
    275000     9335.07
    275040     9336.33
    275080     9337.51
    275120     9338.72
    275160     9340.28
    275200     9341.73
    275240     9342.72
    275280     9344.44
    275320     9345.86
    275360     9347.21
    275400     9348.47
    275440     9350.07
    275480     9351.33
    275520     9352.85
    275560     9353.94
    275600     9355.71
    275640     9356.71
    275680     9358.07
    275720     9359.43
    275760     9360.66
    275800     9362.16
    275840     9363.42
    275880     9364.61
    275920     9365.81
    275960     9367.39
    276000     9368.82
    276040     9369.81
    276080     9371.54
    276120     9372.96
    276160      9374.3
    276200     9375.56
    276240     9377.16
    276280     9378.44
    276320     9379.94
    276360     9381.03
    276400      9382.8
    276440     9383.79
    276480     9385.17
    276520     9386.54
    276560     9387.75
    276600     9389.26
    276640     9390.52
    276680     9391.71
    276720     9392.93
    276760     9394.48
    276800     9395.93
    276840     9396.92
    276880     9398.66
    276920     9400.08
    276960      9401.4
    277000     9402.67
    277040     9404.26
    277080     9405.54
    277120     9407.05
    277160     9408.14
    277200      9409.9
    277240     9410.89
    277280     9412.27
    277320     9413.64
    277360     9414.87
    277400      9416.4
    277440     9417.63
    277480     9418.83
    277520     9420.05
    277560     9421.61
    277600     9423.04
    277640     9424.06
    277680     9425.79
    277720     9427.23
    277760     9428.54
    277800     9429.81
    277840     9431.39
    277880      9432.7
    277920      9434.2
    277960     9435.27
    278000     9437.04
    278040     9438.03
    278080      9439.4
    278120     9440.78
    278160     9442.01
    278200     9443.51
    278240     9444.76
    278280     9445.95
    278320     9447.19
    278360     9448.75
    278400     9450.19
    278440     9451.19
    278480     9452.93
    278520     9454.35
    278560     9455.68
    278600     9456.94
    278640     9458.53
    278680     9459.82
    278720     9461.34
    278760      9462.4
    278800     9464.17
    278840     9465.17
    278880     9466.54
    278920      9467.9
    278960     9469.15
    279000     9470.65
    279040     9471.91
    279080     9473.09
    279120     9474.34
    279160     9475.91
    279200     9477.35
    279240     9478.32
    279280     9480.08
    279320     9481.49
    279360     9482.82
    279400     9484.08
    279440     9485.67
    279480     9486.95
    279520     9488.48
    279560     9489.53
    279600      9491.3
    279640     9492.29
    279680     9493.67
    279720     9495.02
    279760     9496.26
    279800     9497.77
    279840     9499.02
    279880      9500.2
    279920     9501.45
    279960        9503
    280000     9504.45
    280040      9505.4
    280080     9507.18
    280120     9508.59
    280160     9509.93
    280200     9511.17
    280240     9512.76
    280280     9514.04
    280320     9515.57
    280360     9516.61
    280400     9518.39
    280440     9519.37
    280480     9520.74
    280520     9522.09
    280560     9523.35
    280600     9524.85
    280640     9526.09
    280680     9527.27
    280720     9528.52
    280760     9530.08
    280800     9531.52
    280840     9532.47
    280880     9534.24
    280920     9535.66
    280960     9537.01
    281000     9538.22
    281040     9539.84
    281080      9541.1
    281120     9542.64
    281160     9543.69
    281200     9545.45
    281240     9546.44
    281280     9547.84
    281320     9549.18
    281360     9550.43
    281400     9551.94
    281440     9553.18
    281480     9554.37
    281520      9555.6
    281560     9557.18
    281600     9558.62
    281640     9559.57
    281680     9561.33
    281720     9562.76
    281760     9564.11
    281800     9565.32
    281840     9566.93
    281880     9568.19
    281920     9569.73
    281960     9570.78
    282000     9572.54
    282040     9573.55
    282080     9574.94
    282120     9576.27
    282160     9577.51
    282200     9579.03
    282240     9580.27
    282280     9581.46
    282320      9582.7
    282360     9584.28
    282400     9585.73
    282440     9586.66
    282480     9588.43
    282520     9589.86
    282560     9591.21
    282600     9592.42
    282640     9594.02
    282680     9595.29
    282720     9596.82
    282760     9597.87
    282800     9599.64
    282840     9600.64
    282880     9602.04
    282920     9603.36
    282960     9604.59
    283000     9606.13
    283040     9607.37
    283080     9608.55
    283120     9609.79
    283160     9611.38
    283200     9612.83
    283240     9613.75
    283280     9615.53
    283320     9616.97
    283360     9618.31
    283400     9619.51
    283440     9621.13
    283480      9622.4
    283520     9623.92
    283560     9624.98
    283600     9626.76
    283640     9627.74
    283680     9629.15
    283720     9630.47
    283760     9631.69
    283800     9633.26
    283840     9634.48
    283880     9635.66
    283920     9636.91
    283960     9638.48
    284000     9639.94
    284040     9640.88
    284080     9642.62
    284120     9644.08
    284160     9645.41
    284200     9646.63
    284240     9648.25
    284280      9649.5
    284320     9651.01
    284360     9652.07
    284400     9653.87
    284440     9654.84
    284480     9656.24
    284520      9657.6
    284560     9658.79
    284600     9660.36
    284640     9661.57
    284680     9662.76
    284720        9664
    284760     9665.59
    284800     9667.03
    284840     9667.98
    284880     9669.73
    284920     9671.19
    284960     9672.51
    285000     9673.73
    285040     9675.36
    285080     9676.61
    285120     9678.12
    285160     9679.19
    285200     9680.97
    285240     9681.95
    285280     9683.35
    285320     9684.71
    285360     9685.91
    285400     9687.48
    285440     9688.69
    285480     9689.87
    285520     9691.12
    285560      9692.7
    285600     9694.16
    285640      9695.1
    285680     9696.86
    285720     9698.29
    285760     9699.67
    285800     9700.86
    285840     9702.49
    285880     9703.76
    285920     9705.24
    285960     9706.31
    286000     9708.12
    286040     9709.08
    286080     9710.48
    286120     9711.83
    286160     9713.03
    286200     9714.61
    286240     9715.83
    286280     9717.02
    286320     9718.25
    286360     9719.84
    286400     9721.28
    286440     9722.25
    286480     9723.99
    286520     9725.42
    286560     9726.79
    286600     9727.98
    286640     9729.64
    286680      9730.9
    286720     9732.38
    286760     9733.45
    286800     9735.25
    286840     9736.23
    286880      9737.6
    286920     9738.97
    286960     9740.17
    287000     9741.76
    287040     9742.97
    287080     9744.16
    287120     9745.37
    287160     9746.98
    287200     9748.43
    287240     9749.37
    287280     9751.12
    287320     9752.53
    287360     9753.91
    287400     9755.09
    287440     9756.77
    287480     9758.03
    287520     9759.51
    287560     9760.57
    287600     9762.37
    287640     9763.35
    287680     9764.72
    287720     9766.09
    287760     9767.29
    287800     9768.86
    287840     9770.09
    287880     9771.29
    287920      9772.5
    287960     9774.12
    288000     9775.55
    288040      9776.5
    288080     9778.25
    288120     9779.66
    288160     9781.05
    288200     9782.23
    288240     9783.91
    288280     9785.15
    288320     9786.64
    288360     9787.71
    288400     9789.54
    288440     9790.48
    288480     9791.87
    288520     9793.25
    288560     9794.45
    288600     9796.01
    288640     9797.23
    288680     9798.43
    288720     9799.63
    288760     9801.26
    288800     9802.69
    288840     9803.64
    288880     9805.39
    288920     9806.79
    288960     9808.19
    289000     9809.38
    289040     9811.03
    289080     9812.29
    289120      9813.8
    289160     9814.84
    289200     9816.64
    289240     9817.62
    289280     9819.01
    289320     9820.39
    289360     9821.59
    289400     9823.17
    289440     9824.39
    289480     9825.57
    289520     9826.79
    289560      9828.4
    289600     9829.84
    289640     9830.78
    289680     9832.56
    289720     9833.94
    289760     9835.33
    289800     9836.53
    289840     9838.17
    289880     9839.43
    289920     9840.94
    289960     9841.97
    290000     9843.78
    290040     9844.75
    290080     9846.15
    290120     9847.52
    290160     9848.74
    290200     9850.31
    290240     9851.52
    290280     9852.72
    290320     9853.93
    290360     9855.55
    290400        9857
    290440     9857.94
    290480     9859.72
    290520      9861.1
    290560     9862.49
    290600     9863.69
    290640     9865.31
    290680     9866.59
    290720     9868.08
    290760     9869.14
    290800     9870.95
    290840     9871.91
    290880      9873.3
    290920     9874.69
    290960      9875.9
    291000     9877.48
    291040     9878.69
    291080     9879.87
    291120     9881.08
    291160     9882.69
    291200     9884.13
    291240     9885.07
    291280     9886.84
    291320     9888.24
    291360     9889.62
    291400     9890.84
    291440     9892.45
    291480     9893.74
    291520     9895.24
    291560     9896.28
    291600      9898.1
    291640     9899.06
    291680     9900.45
    291720     9901.83
    291760     9903.06
    291800     9904.61
    291840     9905.82
    291880     9907.02
    291920     9908.22
    291960     9909.85
    292000     9911.28
    292040     9912.22
    292080     9913.96
    292120     9915.38
    292160     9916.76
    292200     9917.97
    292240     9919.58
    292280     9920.89
    292320     9922.38
    292360     9923.42
    292400     9925.25
    292440     9926.22
    292480      9927.6
    292520        9929
    292560     9930.21
    292600     9931.76
    292640     9932.97
    292680     9934.18
    292720     9935.38
    292760     9937.01
    292800     9938.45
    292840     9939.37
    292880     9941.14
    292920     9942.54
    292960     9943.91
    293000     9945.13
    293040     9946.75
    293080     9948.06
    293120     9949.55
    293160     9950.58
    293200     9952.41
    293240     9953.38
    293280     9954.77
    293320     9956.15
    293360     9957.36
    293400     9958.92
    293440     9960.13
    293480     9961.33
    293520     9962.54
    293560     9964.16
    293600     9965.63
    293640     9966.55
    293680     9968.31
    293720     9969.72
    293760     9971.08
    293800     9972.32
    293840     9973.92
    293880     9975.24
    293920     9976.74
    293960     9977.76
    294000     9979.58
    294040     9980.57
    294080     9981.95
    294120     9983.32
    294160     9984.54
    294200     9986.09
    294240      9987.3
    294280     9988.51
    294320     9989.71
    294360     9991.35
    294400      9992.8
    294440     9993.72
    294480     9995.49
    294520     9996.88
    294560     9998.26
    294600     9999.47
    294640     10001.1
    294680     10002.4
    294720     10003.9
    294760     10004.9
    294800     10006.8
    294840     10007.7
    294880     10009.1
    294920     10010.5
    294960     10011.7
    295000     10013.2
    295040     10014.5
    295080     10015.7
    295120     10016.9
    295160     10018.5
    295200       10020
    295240     10020.9
    295280     10022.6
    295320       10024
    295360     10025.4
    295400     10026.6
    295440     10028.3
    295480     10029.6
    295520     10031.1
    295560     10032.1
    295600     10033.9
    295640     10034.9
    295680     10036.3
    295720     10037.7
    295760     10038.9
    295800     10040.4
    295840     10041.6
    295880     10042.8
    295920       10044
    295960     10045.7
    296000     10047.1
    296040       10048
    296080     10049.8
    296120     10051.2
    296160     10052.6
    296200     10053.8
    296240     10055.4
    296280     10056.8
    296320     10058.3
    296360     10059.3
    296400     10061.1
    296440     10062.1
    296480     10063.5
    296520     10064.9
    296560       10066
    296600     10067.6
    296640     10068.8
    296680       10070
    296720     10071.2
    296760     10072.9
    296800     10074.3
    296840     10075.3
    296880       10077
    296920     10078.4
    296960     10079.8
    297000       10081
    297040     10082.6
    297080       10084
    297120     10085.5
    297160     10086.5
    297200     10088.3
    297240     10089.3
    297280     10090.7
    297320     10092.1
    297360     10093.2
    297400     10094.8
    297440       10096
    297480     10097.2
    297520     10098.4
    297560     10100.1
    297600     10101.5
    297640     10102.5
    297680     10104.2
    297720     10105.6
    297760       10107
    297800     10108.2
    297840     10109.8
    297880     10111.2
    297920     10112.7
    297960     10113.7
    298000     10115.5
    298040     10116.5
    298080     10117.9
    298120     10119.3
    298160     10120.5
    298200       10122
    298240     10123.2
    298280     10124.5
    298320     10125.6
    298360     10127.3
    298400     10128.7
    298440     10129.7
    298480     10131.4
    298520     10132.8
    298560     10134.2
    298600     10135.4
    298640       10137
    298680     10138.4
    298720     10139.9
    298760     10140.9
    298800     10142.7
    298840     10143.7
    298880     10145.1
    298920     10146.5
    298960     10147.7
    299000     10149.2
    299040     10150.4
    299080     10151.7
    299120     10152.8
    299160     10154.5
    299200     10155.9
    299240     10156.9
    299280     10158.6
    299320       10160
    299360     10161.4
    299400     10162.6
    299440     10164.3
    299480     10165.6
    299520     10167.1
    299560     10168.1
    299600     10169.9
    299640     10170.9
    299680     10172.3
    299720     10173.7
    299760     10174.9
    299800     10176.4
    299840     10177.6
    299880     10178.9
    299920       10180
    299960     10181.7
    300000     10183.1
    300040     10184.1
    300080     10185.8
    300120     10187.3
    300160     10188.6
    300200     10189.8
    300240     10191.5
    300280     10192.8
    300320     10194.3
    300360     10195.3
    300400     10197.1
    300440       10198
    300480     10199.5
    300520     10200.9
    300560     10202.1
    300600     10203.6
    300640     10204.8
    300680     10206.1
    300720     10207.2
    300760     10208.9
    300800     10210.3
    300840     10211.3
    300880       10213
    300920     10214.4
    300960     10215.8
    301000       10217
    301040     10218.6
    301080       10220
    301120     10221.5
    301160     10222.5
    301200     10224.3
    301240     10225.2
    301280     10226.7
    301320       10228
    301360     10229.3
    301400     10230.8
    301440       10232
    301480     10233.3
    301520     10234.4
    301560     10236.1
    301600     10237.5
    301640     10238.5
    301680     10240.2
    301720     10241.6
    301760       10243
    301800     10244.2
    301840     10245.9
    301880     10247.2
    301920     10248.7
    301960     10249.6
    302000     10251.5
    302040     10252.4
    302080     10253.9
    302120     10255.2
    302160     10256.5
    302200       10258
    302240     10259.2
    302280     10260.5
    302320     10261.6
    302360     10263.3
    302400     10264.7
    302440     10265.7
    302480     10267.4
    302520     10268.9
    302560     10270.2
    302600     10271.4
    302640     10273.1
    302680     10274.4
    302720     10275.9
    302760     10276.9
    302800     10278.7
    302840     10279.7
    302880     10281.1
    302920     10282.5
    302960     10283.7
    303000     10285.2
    303040     10286.4
    303080     10287.7
    303120     10288.8
    303160     10290.5
    303200     10291.9
    303240     10292.9
    303280     10294.6
    303320     10296.1
    303360     10297.4
    303400     10298.6
    303440     10300.3
    303480     10301.6
    303520     10303.1
    303560     10304.1
    303600     10305.9
    303640     10306.9
    303680     10308.3
    303720     10309.7
    303760     10310.9
    303800     10312.5
    303840     10313.6
    303880     10314.9
    303920     10316.1
    303960     10317.7
    304000     10319.1
    304040     10320.1
    304080     10321.8
    304120     10323.3
    304160     10324.7
    304200     10325.9
    304240     10327.5
    304280     10328.8
    304320     10330.3
    304360     10331.3
    304400     10333.2
    304440     10334.1
    304480     10335.5
    304520     10336.9
    304560     10338.1
    304600     10339.7
    304640     10340.8
    304680     10342.2
    304720     10343.3
    304760       10345
    304800     10346.4
    304840     10347.3
    304880     10349.1
    304920     10350.5
    304960     10351.9
    305000     10353.1
    305040     10354.7
    305080     10356.1
    305120     10357.6
    305160     10358.5
    305200     10360.4
    305240     10361.3
    305280     10362.8
    305320     10364.1
    305360     10365.3
    305400     10366.9
    305440       10368
    305480     10369.4
    305520     10370.5
    305560     10372.2
    305600     10373.6
    305640     10374.5
    305680     10376.3
    305720     10377.7
    305760     10379.1
    305800     10380.3
    305840     10381.9
    305880     10383.3
    305920     10384.8
    305960     10385.7
    306000     10387.6
    306040     10388.5
    306080       10390
    306120     10391.3
    306160     10392.5
    306200     10394.1
    306240     10395.2
    306280     10396.6
    306320     10397.7
    306360     10399.4
    306400     10400.8
    306440     10401.7
    306480     10403.5
    306520     10404.9
    306560     10406.3
    306600     10407.5
    306640     10409.1
    306680     10410.5
    306720     10411.9
    306760     10412.9
    306800     10414.8
    306840     10415.7
    306880     10417.2
    306920     10418.5
    306960     10419.7
    307000     10421.3
    307040     10422.4
    307080     10423.7
    307120     10424.9
    307160     10426.5
    307200       10428
    307240     10428.9
    307280     10430.7
    307320     10432.1
    307360     10433.4
    307400     10434.7
    307440     10436.3
    307480     10437.7
    307520     10439.1
    307560     10440.1
    307600       10442
    307640     10442.9
    307680     10444.4
    307720     10445.7
    307760     10446.9
    307800     10448.5
    307840     10449.6
    307880     10450.9
    307920     10452.1
    307960     10453.7
    308000     10455.1
    308040     10456.1
    308080     10457.8
    308120     10459.3
    308160     10460.6
    308200     10461.9
    308240     10463.5
    308280     10464.8
    308320     10466.3
    308360     10467.3
    308400     10469.2
    308440     10470.1
    308480     10471.5
    308520     10472.9
    308560     10474.1
    308600     10475.7
    308640     10476.8
    308680     10478.1
    308720     10479.2
    308760     10480.9
    308800     10482.3
    308840     10483.3
    308880       10485
    308920     10486.5
    308960     10487.8
    309000     10489.1
    309040     10490.7
    309080     10492.1
    309120     10493.5
    309160     10494.5
    309200     10496.4
    309240     10497.3
    309280     10498.7
    309320     10500.1
    309360     10501.3
    309400     10502.9
    309440       10504
    309480     10505.3
    309520     10506.4
    309560     10508.1
    309600     10509.5
    309640     10510.5
    309680     10512.3
    309720     10513.7
    309760       10515
    309800     10516.3
    309840     10517.9
    309880     10519.3
    309920     10520.8
    309960     10521.7
    310000     10523.6
    310040     10524.5
    310080     10525.9
    310120     10527.3
    310160     10528.5
    310200     10530.1
    310240     10531.2
    310280     10532.5
    310320     10533.6
    310360     10535.3
    310400     10536.7
    310440     10537.7
    310480     10539.4
    310520     10540.9
    310560     10542.2
    310600     10543.5
    310640     10545.1
    310680     10546.5
    310720     10547.9
    310760     10548.9
    310800     10550.8
    310840     10551.7
    310880     10553.1
    310920     10554.5
    310960     10555.6
    311000     10557.3
    311040     10558.4
    311080     10559.7
    311120     10560.8
    311160     10562.5
    311200     10563.9
    311240     10564.9
    311280     10566.6
    311320     10568.1
    311360     10569.4
    311400     10570.6
    311440     10572.3
    311480     10573.6
    311520     10575.1
    311560     10576.1
    311600     10577.9
    311640     10578.9
    311680     10580.3
    311720     10581.7
    311760     10582.8
    311800     10584.4
    311840     10585.5
    311880     10586.8
    311920       10588
    311960     10589.6
    312000     10591.1
    312040       10592
    312080     10593.8
    312120     10595.2
    312160     10596.6
    312200     10597.8
    312240     10599.4
    312280     10600.8
    312320     10602.3
    312360     10603.2
    312400     10605.1
    312440       10606
    312480     10607.5
    312520     10608.8
    312560     10609.9
    312600     10611.6
    312640     10612.7
    312680       10614
    312720     10615.1
    312760     10616.8
    312800     10618.2
    312840     10619.2
    312880     10620.9
    312920     10622.4
    312960     10623.7
    313000       10625
    313040     10626.6
    313080       10628
    313120     10629.4
    313160     10630.4
    313200     10632.2
    313240     10633.2
    313280     10634.6
    313320       10636
    313360     10637.1
    313400     10638.7
    313440     10639.8
    313480     10641.2
    313520     10642.3
    313560       10644
    313600     10645.4
    313640     10646.3
    313680     10648.1
    313720     10649.6
    313760     10650.9
    313800     10652.1
    313840     10653.8
    313880     10655.1
    313920     10656.6
    313960     10657.6
    314000     10659.4
    314040     10660.3
    314080     10661.8
    314120     10663.1
    314160     10664.2
    314200     10665.9
    314240       10667
    314280     10668.3
    314320     10669.5
    314360     10671.1
    314400     10672.5
    314440     10673.5
    314480     10675.3
    314520     10676.7
    314560       10678
    314600     10679.3
    314640     10680.9
    314680     10682.3
    314720     10683.7
    314760     10684.7
    314800     10686.6
    314840     10687.5
    314880     10688.9
    314920     10690.3
    314960     10691.4
    315000       10693
    315040     10694.1
    315080     10695.5
    315120     10696.6
    315160     10698.3
    315200     10699.7
    315240     10700.6
    315280     10702.5
    315320     10703.9
    315360     10705.2
    315400     10706.4
    315440     10708.1
    315480     10709.4
    315520     10710.9
    315560     10711.9
    315600     10713.7
    315640     10714.6
    315680     10716.1
    315720     10717.4
    315760     10718.6
    315800     10720.2
    315840     10721.3
    315880     10722.6
    315920     10723.7
    315960     10725.4
    316000     10726.9
    316040     10727.8
    316080     10729.6
    316120       10731
    316160     10732.3
    316200     10733.6
    316240     10735.2
    316280     10736.6
    316320     10738.1
    316360       10739
    316400     10740.9
    316440     10741.7
    316480     10743.2
    316520     10744.5
    316560     10745.7
    316600     10747.3
    316640     10748.4
    316680     10749.8
    316720     10750.9
    316760     10752.6
    316800       10754
    316840     10754.9
    316880     10756.7
    316920     10758.2
    316960     10759.5
    317000     10760.7
    317040     10762.3
    317080     10763.7
    317120     10765.2
    317160     10766.2
    317200       10768
    317240     10768.9
    317280     10770.4
    317320     10771.7
    317360     10772.8
    317400     10774.5
    317440     10775.6
    317480     10776.9
    317520       10778
    317560     10779.7
    317600     10781.2
    317640     10782.1
    317680     10783.9
    317720     10785.3
    317760     10786.6
    317800     10787.8
    317840     10789.5
    317880     10790.9
    317920     10792.4
    317960     10793.3
    318000     10795.2
    318040     10796.1
    318080     10797.5
    318120     10798.8
    318160       10800
    318200     10801.6
    318240     10802.7
    318280       10804
    318320     10805.2
    318360     10806.8
    318400     10808.3
    318440     10809.2
    318480       10811
    318520     10812.5
    318560     10813.8
    318600       10815
    318640     10816.7
    318680       10818
    318720     10819.5
    318760     10820.5
    318800     10822.3
    318840     10823.2
    318880     10824.7
    318920       10826
    318960     10827.2
    319000     10828.8
    319040     10829.9
    319080     10831.2
    319120     10832.3
    319160       10834
    319200     10835.5
    319240     10836.4
    319280     10838.1
    319320     10839.6
    319360     10840.9
    319400     10842.1
    319440     10843.8
    319480     10845.2
    319520     10846.7
    319560     10847.6
    319600     10849.5
    319640     10850.4
    319680     10851.8
    319720     10853.1
    319760     10854.3
    319800     10855.9
    319840       10857
    319880     10858.3
    319920     10859.5
    319960     10861.1
    320000     10862.6
    320040     10863.5
    320080     10865.3
    320120     10866.7
    320160     10868.1
    320200     10869.3
    320240       10871
    320280     10872.3
    320320     10873.8
    320360     10874.8
    320400     10876.6
    320440     10877.5
    320480     10878.9
    320520     10880.2
    320560     10881.4
    320600     10883.1
    320640     10884.1
    320680     10885.4
    320720     10886.5
    320760     10888.2
    320800     10889.7
    320840     10890.6
    320880     10892.4
    320920     10893.8
    320960     10895.2
    321000     10896.4
    321040     10898.1
    321080     10899.4
    321120     10900.9
    321160     10901.9
    321200     10903.7
    321240     10904.6
    321280       10906
    321320     10907.3
    321360     10908.5
    321400     10910.1
    321440     10911.2
    321480     10912.5
    321520     10913.6
    321560     10915.3
    321600     10916.8
    321640     10917.7
    321680     10919.5
    321720     10920.9
    321760     10922.2
    321800     10923.5
    321840     10925.1
    321880     10926.5
    321920       10928
    321960     10928.9
    322000     10930.7
    322040     10931.7
    322080     10933.1
    322120     10934.4
    322160     10935.5
    322200     10937.2
    322240     10938.2
    322280     10939.6
    322320     10940.7
    322360     10942.4
    322400     10943.9
    322440     10944.7
    322480     10946.5
    322520       10948
    322560     10949.3
    322600     10950.5
    322640     10952.2
    322680     10953.6
    322720     10955.1
    322760       10956
    322800     10957.8
    322840     10958.7
    322880     10960.2
    322920     10961.5
    322960     10962.6
    323000     10964.3
    323040     10965.3
    323080     10966.7
    323120     10967.8
    323160     10969.5
    323200     10970.9
    323240     10971.8
    323280     10973.6
    323320     10975.1
    323360     10976.4
    323400     10977.6
    323440     10979.3
    323480     10980.7
    323520     10982.2
    323560     10983.1
    323600     10984.9
    323640     10985.8
    323680     10987.3
    323720     10988.6
    323760     10989.7
    323800     10991.4
    323840     10992.4
    323880     10993.8
    323920     10994.9
    323960     10996.6
    324000     10998.1
    324040     10998.9
    324080     11000.7
    324120     11002.2
    324160     11003.5
    324200     11004.8
    324240     11006.4
    324280     11007.8
    324320     11009.3
    324360     11010.2
    324400       11012
    324440     11012.9
    324480     11014.4
    324520     11015.7
    324560     11016.8
    324600     11018.5
    324640     11019.6
    324680     11020.9
    324720       11022
    324760     11023.7
    324800     11025.2
    324840       11026
    324880     11027.8
    324920     11029.3
    324960     11030.6
    325000     11031.9
    325040     11033.5
    325080     11034.9
    325120     11036.4
    325160     11037.3
    325200     11039.1
    325240       11040
    325280     11041.5
    325320     11042.8
    325360     11043.9
    325400     11045.6
    325440     11046.7
    325480       11048
    325520     11049.1
    325560     11050.8
    325600     11052.2
    325640     11053.1
    325680     11054.9
    325720     11056.4
    325760     11057.7
    325800     11058.9
    325840     11060.6
    325880       11062
    325920     11063.5
    325960     11064.4
    326000     11066.2
    326040     11067.1
    326080     11068.6
    326120     11069.9
    326160       11071
    326200     11072.7
    326240     11073.8
    326280     11075.1
    326320     11076.2
    326360     11077.9
    326400     11079.3
    326440     11080.2
    326480       11082
    326520     11083.5
    326560     11084.8
    326600     11086.1
    326640     11087.7
    326680     11089.1
    326720     11090.6
    326760     11091.6
    326800     11093.4
    326840     11094.3
    326880     11095.7
    326920       11097
    326960     11098.2
    327000     11099.9
    327040     11100.9
    327080     11102.2
    327120     11103.4
    327160       11105
    327200     11106.5
    327240     11107.4
    327280     11109.2
    327320     11110.6
    327360       11112
    327400     11113.2
    327440     11114.9
    327480     11116.2
    327520     11117.8
    327560     11118.7
    327600     11120.5
    327640     11121.4
    327680     11122.9
    327720     11124.2
    327760     11125.3
    327800       11127
    327840       11128
    327880     11129.4
    327920     11130.5
    327960     11132.1
    328000     11133.6
    328040     11134.5
    328080     11136.3
    328120     11137.7
    328160     11139.1
    328200     11140.3
    328240       11142
    328280     11143.4
    328320     11144.9
    328360     11145.8
    328400     11147.6
    328440     11148.5
    328480       11150
    328520     11151.3
    328560     11152.4
    328600     11154.1
    328640     11155.1
    328680     11156.5
    328720     11157.6
    328760     11159.3
    328800     11160.7
    328840     11161.6
    328880     11163.4
    328920     11164.9
    328960     11166.2
    329000     11167.4
    329040     11169.2
    329080     11170.5
    329120     11172.1
    329160       11173
    329200     11174.8
    329240     11175.7
    329280     11177.1
    329320     11178.4
    329360     11179.6
    329400     11181.3
    329440     11182.3
    329480     11183.6
    329520     11184.7
    329560     11186.4
    329600     11187.9
    329640     11188.7
    329680     11190.5
    329720       11192
    329760     11193.3
    329800     11194.6
    329840     11196.3
    329880     11197.6
    329920     11199.2
    329960     11200.1
    330000     11201.9
    330040     11202.8
    330080     11204.2
    330120     11205.5
    330160     11206.7
    330200     11208.4
    330240     11209.4
    330280     11210.7
    330320     11211.9
    330360     11213.5
    330400       11215
    330440     11215.8
    330480     11217.6
    330520     11219.1
    330560     11220.5
    330600     11221.7
    330640     11223.4
    330680     11224.7
    330720     11226.3
    330760     11227.2
    330800       11229
    330840     11229.9
    330880     11231.4
    330920     11232.7
    330960     11233.8
    331000     11235.5
    331040     11236.5
    331080     11237.9
    331120       11239
    331160     11240.7
    331200     11242.1
    331240       11243
    331280     11244.8
    331320     11246.3
    331360     11247.6
    331400     11248.9
    331440     11250.6
    331480     11251.9
    331520     11253.5
    331560     11254.4
    331600     11256.2
    331640       11257
    331680     11258.5
    331720     11259.8
    331760       11261
    331800     11262.7
    331840     11263.7
    331880       11265
    331920     11266.2
    331960     11267.8
    332000     11269.3
    332040     11270.1
    332080       11272
    332120     11273.4
    332160     11274.8
    332200       11276
    332240     11277.8
    332280     11279.1
    332320     11280.6
    332360     11281.6
    332400     11283.4
    332440     11284.2
    332480     11285.7
    332520       11287
    332560     11288.1
    332600     11289.8
    332640     11290.8
    332680     11292.2
    332720     11293.3
    332760       11295
    332800     11296.5
    332840     11297.3
    332880     11299.1
    332920     11300.6
    332960       11302
    333000     11303.2
    333040       11305
    333080     11306.3
    333120     11307.8
    333160     11308.7
    333200     11310.6
    333240     11311.4
    333280     11312.9
    333320     11314.2
    333360     11315.3
    333400       11317
    333440       11318
    333480     11319.3
    333520     11320.5
    333560     11322.2
    333600     11323.7
    333640     11324.5
    333680     11326.3
    333720     11327.8
    333760     11329.2
    333800     11330.4
    333840     11332.2
    333880     11333.5
    333920       11335
    333960     11335.9
    334000     11337.7
    334040     11338.6
    334080     11340.1
    334120     11341.4
    334160     11342.5
    334200     11344.2
    334240     11345.2
    334280     11346.5
    334320     11347.7
    334360     11349.4
    334400     11350.8
    334440     11351.7
    334480     11353.5
    334520     11354.9
    334560     11356.3
    334600     11357.6
    334640     11359.3
    334680     11360.6
    334720     11362.2
    334760     11363.1
    334800     11364.9
    334840     11365.8
    334880     11367.2
    334920     11368.5
    334960     11369.7
    335000     11371.4
    335040     11372.4
    335080     11373.7
    335120     11374.9
    335160     11376.6
    335200       11378
    335240     11378.8
    335280     11380.7
    335320     11382.1
    335360     11383.5
    335400     11384.8
    335440     11386.5
    335480     11387.8
    335520     11389.4
    335560     11390.3
    335600     11392.1
    335640       11393
    335680     11394.4
    335720     11395.7
    335760     11396.9
    335800     11398.5
    335840     11399.5
    335880     11400.9
    335920       11402
    335960     11403.7
    336000     11405.2
    336040       11406
    336080     11407.9
    336120     11409.3
    336160     11410.7
    336200     11411.9
    336240     11413.7
    336280       11415
    336320     11416.5
    336360     11417.5
    336400     11419.3
    336440     11420.1
    336480     11421.6
    336520     11422.9
    336560       11424
    336600     11425.7
    336640     11426.7
    336680       11428
    336720     11429.2
    336760     11430.9
    336800     11432.4
    336840     11433.2
    336880     11435.1
    336920     11436.5
    336960     11437.9
    337000     11439.1
    337040     11440.8
    337080     11442.2
    337120     11443.7
    337160     11444.6
    337200     11446.4
    337240     11447.3
    337280     11448.8
    337320     11450.1
    337360     11451.2
    337400     11452.9
    337440     11453.9
    337480     11455.2
    337520     11456.4
    337560     11458.1
    337600     11459.5
    337640     11460.3
    337680     11462.2
    337720     11463.6
    337760       11465
    337800     11466.3
    337840       11468
    337880     11469.4
    337920     11470.9
    337960     11471.8
    338000     11473.6
    338040     11474.5
    338080     11475.9
    338120     11477.2
    338160     11478.4
    338200     11480.1
    338240       11481
    338280     11482.4
    338320     11483.5
    338360     11485.2
    338400     11486.7
    338440     11487.5
    338480     11489.4
    338520     11490.8
    338560     11492.2
    338600     11493.4
    338640     11495.2
    338680     11496.5
    338720       11498
    338760       11499
    338800     11500.8
    338840     11501.7
    338880     11503.1
    338920     11504.4
    338960     11505.5
    339000     11507.2
    339040     11508.2
    339080     11509.5
    339120     11510.7
    339160     11512.4
    339200     11513.9
    339240     11514.6
    339280     11516.5
    339320       11518
    339360     11519.4
    339400     11520.6
    339440     11522.3
    339480     11523.7
    339520     11525.2
    339560     11526.1
    339600     11527.9
    339640     11528.8
    339680     11530.3
    339720     11531.6
    339760     11532.7
    339800     11534.4
    339840     11535.4
    339880     11536.7
    339920     11537.9
    339960     11539.6
    340000     11541.1
    340040     11541.8
    340080     11543.7
    340120     11545.2
    340160     11546.5
    340200     11547.8
    340240     11549.5
    340280     11550.9
    340320     11552.4
    340360     11553.3
    340400     11555.1
    340440       11556
    340480     11557.4
    340520     11558.7
    340560     11559.9
    340600     11561.6
    340640     11562.6
    340680     11563.9
    340720     11565.1
    340760     11566.8
    340800     11568.2
    340840       11569
    340880     11570.9
    340920     11572.3
    340960     11573.7
    341000       11575
    341040     11576.7
    341080     11578.1
    341120     11579.6
    341160     11580.5
    341200     11582.3
    341240     11583.2
    341280     11584.6
    341320       11586
    341360     11587.1
    341400     11588.8
    341440     11589.7
    341480     11591.1
    341520     11592.3
    341560       11594
    341600     11595.4
    341640     11596.2
    341680     11598.1
    341720     11599.6
    341760     11600.9
    341800     11602.2
    341840     11603.9
    341880     11605.3
    341920     11606.8
    341960     11607.8
    342000     11609.5
    342040     11610.4
    342080     11611.8
    342120     11613.2
    342160     11614.3
    342200       11616
    342240       11617
    342280     11618.3
    342320     11619.5
    342360     11621.2
    342400     11622.7
    342440     11623.4
    342480     11625.3
    342520     11626.8
    342560     11628.2
    342600     11629.4
    342640     11631.1
    342680     11632.5
    342720       11634
    342760       11635
    342800     11636.8
    342840     11637.6
    342880     11639.1
    342920     11640.4
    342960     11641.6
    343000     11643.2
    343040     11644.2
    343080     11645.5
    343120     11646.7
    343160     11648.4
    343200     11649.9
    343240     11650.7
    343280     11652.6
    343320       11654
    343360     11655.4
    343400     11656.7
    343440     11658.4
    343480     11659.8
    343520     11661.3
    343560     11662.2
    343600       11664
    343640     11664.8
    343680     11666.3
    343720     11667.6
    343760     11668.8
    343800     11670.5
    343840     11671.4
    343880     11672.8
    343920       11674
    343960     11675.7
    344000     11677.1
    344040     11677.9
    344080     11679.8
    344120     11681.3
    344160     11682.7
    344200     11683.9
    344240     11685.6
    344280       11687
    344320     11688.5
    344360     11689.5
    344400     11691.3
    344440     11692.1
    344480     11693.5
    344520     11694.9
    344560       11696
    344600     11697.7
    344640     11698.7
    344680       11700
    344720     11701.2
    344760     11702.9
    344800     11704.4
    344840     11705.2
    344880     11707.1
    344920     11708.5
    344960     11709.9
    345000     11711.1
    345040     11712.9
    345080     11714.2
    345120     11715.8
    345160     11716.7
    345200     11718.5
    345240     11719.3
    345280     11720.8
    345320     11722.1
    345360     11723.3
    345400       11725
    345440       11726
    345480     11727.3
    345520     11728.5
    345560     11730.2
    345600     11731.6
    345640     11732.4
    345680     11734.3
    345720     11735.7
    345760     11737.1
    345800     11738.4
    345840     11740.1
    345880     11741.5
    345920       11743
    345960       11744
    346000     11745.8
    346040     11746.6
    346080       11748
    346120     11749.4
    346160     11750.5
    346200     11752.2
    346240     11753.2
    346280     11754.5
    346320     11755.7
    346360     11757.4
    346400     11758.8
    346440     11759.6
    346480     11761.6
    346520       11763
    346560     11764.4
    346600     11765.6
    346640     11767.4
    346680     11768.7
    346720     11770.3
    346760     11771.2
    346800       11773
    346840     11773.8
    346880     11775.3
    346920     11776.6
    346960     11777.8
    347000     11779.5
    347040     11780.4
    347080     11781.8
    347120       11783
    347160     11784.7
    347200     11786.1
    347240     11786.9
    347280     11788.8
    347320     11790.2
    347360     11791.6
    347400     11792.9
    347440     11794.7
    347480       11796
    347520     11797.5
    347560     11798.5
    347600     11800.3
    347640     11801.1
    347680     11802.5
    347720     11803.9
    347760       11805
    347800     11806.7
    347840     11807.7
    347880       11809
    347920     11810.2
    347960     11811.9
    348000     11813.4
    348040     11814.2
    348080     11816.1
    348120     11817.5
    348160     11818.9
    348200     11820.2
    348240       11822
    348280     11823.3
    348320     11824.8
    348360     11825.7
    348400     11827.6
    348440     11828.4
    348480     11829.8
    348520     11831.1
    348560     11832.3
    348600       11834
    348640       11835
    348680     11836.3
    348720     11837.5
    348760     11839.2
    348800     11840.7
    348840     11841.5
    348880     11843.4
    348920     11844.8
    348960     11846.2
    349000     11847.4
    349040     11849.2
    349080     11850.5
    349120     11852.1
    349160       11853
    349200     11854.8
    349240     11855.6
    349280     11857.1
    349320     11858.4
    349360     11859.6
    349400     11861.3
    349440     11862.3
    349480     11863.6
    349520     11864.8
    349560     11866.5
    349600     11867.9
    349640     11868.8
    349680     11870.6
    349720     11872.1
    349760     11873.5
    349800     11874.7
    349840     11876.5
    349880     11877.8
    349920     11879.4
    349960     11880.3
    350000     11882.1
    350040     11882.9
    350080     11884.4
    350120     11885.7
    350160     11886.9
    350200     11888.6
    350240     11889.5
    350280     11890.9
    350320     11892.1
    350360     11893.8
    350400     11895.2
    350440       11896
    350480     11897.9
    350520     11899.3
    350560     11900.8
    350600       11902
    350640     11903.8
    350680     11905.1
    350720     11906.7
    350760     11907.6
    350800     11909.4
    350840     11910.2
    350880     11911.7
    350920       11913
    350960     11914.2
    351000     11915.9
    351040     11916.8
    351080     11918.2
    351120     11919.4
    351160     11921.1
    351200     11922.6
    351240     11923.4
    351280     11925.3
    351320     11926.7
    351360     11928.1
    351400     11929.3
    351440     11931.1
    351480     11932.4
    351520       11934
    351560     11934.9
    351600     11936.7
    351640     11937.5
    351680       11939
    351720     11940.3
    351760     11941.5
    351800     11943.2
    351840     11944.1
    351880     11945.5
    351920     11946.7
    351960     11948.4
    352000     11949.8
    352040     11950.7
    352080     11952.6
    352120       11954
    352160     11955.4
    352200     11956.7
    352240     11958.4
    352280     11959.7
    352320     11961.3
    352360     11962.2
    352400       11964
    352440     11964.9
    352480     11966.2
    352520     11967.6
    352560     11968.7
    352600     11970.5
    352640     11971.4
    352680     11972.7
    352720       11974
    352760     11975.7
    352800     11977.1
    352840       11978
    352880     11979.8
    352920     11981.2
    352960     11982.6
    353000     11983.9
    353040     11985.7
    353080       11987
    353120     11988.5
    353160     11989.5
    353200     11991.3
    353240     11992.1
    353280     11993.5
    353320     11994.9
    353360       11996
    353400     11997.7
    353440     11998.7
    353480       12000
    353520     12001.2
    353560     12002.9
    353600     12004.4
    353640     12005.2
    353680     12007.1
    353720     12008.5
    353760     12009.9
    353800     12011.2
    353840     12012.9
    353880     12014.2
    353920     12015.8
    353960     12016.7
    354000     12018.5
    354040     12019.4
    354080     12020.8
    354120     12022.1
    354160     12023.3
    354200       12025
    354240     12025.9
    354280     12027.2
    354320     12028.4
    354360     12030.2
    354400     12031.6
    354440     12032.4
    354480     12034.3
    354520     12035.7
    354560     12037.1
    354600     12038.4
    354640     12040.1
    354680     12041.5
    354720       12043
    354760     12043.9
    354800     12045.8
    354840     12046.6
    354880       12048
    354920     12049.3
    354960     12050.5
    355000     12052.2
    355040     12053.1
    355080     12054.4
    355120     12055.6
    355160     12057.4
    355200     12058.8
    355240     12059.6
    355280     12061.5
    355320     12062.9
    355360     12064.3
    355400     12065.6
    355440     12067.3
    355480     12068.7
    355520     12070.3
    355560     12071.1
    355600       12073
    355640     12073.8
    355680     12075.2
    355720     12076.5
    355760     12077.7
    355800     12079.4
    355840     12080.3
    355880     12081.6
    355920     12082.8
    355960     12084.6
    356000       12086
    356040     12086.8
    356080     12088.7
    356120     12090.1
    356160     12091.5
    356200     12092.8
    356240     12094.5
    356280     12095.9
    356320     12097.5
    356360     12098.3
    356400     12100.2
    356440       12101
    356480     12102.4
    356520     12103.8
    356560     12104.9
    356600     12106.6
    356640     12107.5
    356680     12108.8
    356720     12110.1
    356760     12111.8
    356800     12113.3
    356840       12114
    356880     12115.9
    356920     12117.3
    356960     12118.7
    357000       12120
    357040     12121.8
    357080     12123.1
    357120     12124.7
    357160     12125.5
    357200     12127.4
    357240     12128.2
    357280     12129.6
    357320       12131
    357360     12132.1
    357400     12133.8
    357440     12134.8
    357480     12136.1
    357520     12137.3
    357560     12139.1
    357600     12140.5
    357640     12141.3
    357680     12143.2
    357720     12144.6
    357760       12146
    357800     12147.3
    357840       12149
    357880     12150.4
    357920     12151.9
    357960     12152.8
    358000     12154.7
    358040     12155.5
    358080     12156.9
    358120     12158.2
    358160     12159.3
    358200       12161
    358240       12162
    358280     12163.3
    358320     12164.5
    358360     12166.3
    358400     12167.7
    358440     12168.5
    358480     12170.4
    358520     12171.8
    358560     12173.2
    358600     12174.5
    358640     12176.2
    358680     12177.6
    358720     12179.1
    358760       12180
    358800     12181.9
    358840     12182.7
    358880     12184.1
    358920     12185.4
    358960     12186.5
    359000     12188.2
    359040     12189.2
    359080     12190.5
    359120     12191.7
    359160     12193.5
    359200     12194.9
    359240     12195.7
    359280     12197.6
    359320       12199
    359360     12200.4
    359400     12201.7
    359440     12203.4
    359480     12204.8
    359520     12206.3
    359560     12207.2
    359600     12209.1
    359640     12209.9
    359680     12211.3
    359720     12212.7
    359760     12213.8
    359800     12215.5
    359840     12216.4
    359880     12217.7
    359920     12218.9
    359960     12220.7
    360000     12222.2
    360040     12222.9
    360080     12224.8
    360120     12226.2
    360160     12227.6
    360200     12228.9
    360240     12230.7
    360280       12232
    360320     12233.6
    360360     12234.4
    360400     12236.3
    360440     12237.1
    360480     12238.5
    360520     12239.9
    360560       12241
    360600     12242.7
    360640     12243.6
    360680     12244.9
    360720     12246.2
    360760       12248
    360800     12249.4
    360840     12250.2
    360880       12252
    360920     12253.4
    360960     12254.8
    361000     12256.1
    361040     12257.9
    361080     12259.2
    361120     12260.8
    361160     12261.6
    361200     12263.5
    361240     12264.3
    361280     12265.7
    361320     12267.1
    361360     12268.2
    361400     12269.9
    361440     12270.8
    361480     12272.1
    361520     12273.4
    361560     12275.1
    361600     12276.6
    361640     12277.3
    361680     12279.2
    361720     12280.6
    361760       12282
    361800     12283.3
    361840     12285.1
    361880     12286.5
    361920       12288
    361960     12288.8
    362000     12290.7
    362040     12291.5
    362080     12292.9
    362120     12294.3
    362160     12295.4
    362200     12297.1
    362240       12298
    362280     12299.3
    362320     12300.6
    362360     12302.4
    362400     12303.8
    362440     12304.6
    362480     12306.5
    362520     12307.8
    362560     12309.2
    362600     12310.5
    362640     12312.3
    362680     12313.7
    362720     12315.2
    362760       12316
    362800     12317.9
    362840     12318.7
    362880     12320.1
    362920     12321.5
    362960     12322.6
    363000     12324.3
    363040     12325.2
    363080     12326.5
    363120     12327.8
    363160     12329.6
    363200       12331
    363240     12331.7
    363280     12333.7
    363320       12335
    363360     12336.4
    363400     12337.7
    363440     12339.4
    363480     12340.9
    363520     12342.4
    363560     12343.2
    363600     12345.1
    363640     12345.9
    363680     12347.3
    363720     12348.7
    363760     12349.8
    363800     12351.5
    363840     12352.4
    363880     12353.7
    363920       12355
    363960     12356.7
    364000     12358.2
    364040     12358.9
    364080     12360.8
    364120     12362.2
    364160     12363.6
    364200     12364.9
    364240     12366.6
    364280       12368
    364320     12369.5
    364360     12370.4
    364400     12372.3
    364440     12373.1
    364480     12374.5
    364520     12375.9
    364560       12377
    364600     12378.7
    364640     12379.6
    364680     12380.9
    364720     12382.2
    364760     12383.9
    364800     12385.3
    364840     12386.1
    364880       12388
    364920     12389.4
    364960     12390.8
    365000     12392.1
    365040     12393.8
    365080     12395.2
    365120     12396.7
    365160     12397.6
    365200     12399.5
    365240     12400.3
    365280     12401.7
    365320     12403.1
    365360     12404.2
    365400     12405.9
    365440     12406.8
    365480     12408.1
    365520     12409.3
    365560     12411.1
    365600     12412.5
    365640     12413.3
    365680     12415.2
    365720     12416.5
    365760     12417.9
    365800     12419.3
    365840       12421
    365880     12422.4
    365920     12423.9
    365960     12424.8
    366000     12426.7
    366040     12427.5
    366080     12428.9
    366120     12430.3
    366160     12431.3
    366200     12433.1
    366240       12434
    366280     12435.3
    366320     12436.5
    366360     12438.3
    366400     12439.7
    366440     12440.5
    366480     12442.4
    366520     12443.7
    366560     12445.1
    366600     12446.5
    366640     12448.2
    366680     12449.6
    366720     12451.1
    366760       12452
    366800     12453.9
    366840     12454.7
    366880     12456.1
    366920     12457.4
    366960     12458.5
    367000     12460.2
    367040     12461.2
    367080     12462.5
    367120     12463.7
    367160     12465.5
    367200     12466.9
    367240     12467.6
    367280     12469.6
    367320     12470.9
    367360     12472.3
    367400     12473.6
    367440     12475.3
    367480     12476.7
    367520     12478.2
    367560     12479.1
    367600       12481
    367640     12481.8
    367680     12483.2
    367720     12484.6
    367760     12485.7
    367800     12487.4
    367840     12488.3
    367880     12489.6
    367920     12490.9
    367960     12492.6
    368000     12494.1
    368040     12494.8
    368080     12496.7
    368120       12498
    368160     12499.4
    368200     12500.8
    368240     12502.5
    368280     12503.9
    368320     12505.4
    368360     12506.3
    368400     12508.1
    368440       12509
    368480     12510.4
    368520     12511.7
    368560     12512.8
    368600     12514.5
    368640     12515.5
    368680     12516.7
    368720       12518
    368760     12519.8
    368800     12521.2
    368840     12521.9
    368880     12523.9
    368920     12525.1
    368960     12526.5
    369000     12527.9
    369040     12529.6
    369080       12531
    369120     12532.5
    369160     12533.4
    369200     12535.3
    369240     12536.1
    369280     12537.5
    369320     12538.9
    369360       12540
    369400     12541.7
    369440     12542.6
    369480     12543.9
    369520     12545.1
    369560     12546.9
    369600     12548.3
    369640       12549
    369680       12551
    369720     12552.3
    369760     12553.7
    369800       12555
    369840     12556.8
    369880     12558.2
    369920     12559.7
    369960     12560.5
    370000     12562.4
    370040     12563.2
    370080     12564.6
    370120       12566
    370160     12567.1
    370200     12568.8
    370240     12569.7
    370280       12571
    370320     12572.3
    370360       12574
    370400     12575.5
    370440     12576.2
    370480     12578.2
    370520     12579.4
    370560     12580.8
    370600     12582.1
    370640     12583.9
    370680     12585.3
    370720     12586.8
    370760     12587.6
    370800     12589.5
    370840     12590.4
    370880     12591.7
    370920     12593.1
    370960     12594.2
    371000     12595.9
    371040     12596.8
    371080     12598.1
    371120     12599.4
    371160     12601.2
    371200     12602.6
    371240     12603.3
    371280     12605.3
    371320     12606.6
    371360     12607.9
    371400     12609.2
    371440       12611
    371480     12612.3
    371520     12613.9
    371560     12614.7
    371600     12616.6
    371640     12617.4
    371680     12618.8
    371720     12620.2
    371760     12621.3
    371800       12623
    371840     12623.9
    371880     12625.2
    371920     12626.5
    371960     12628.2
    372000     12629.6
    372040     12630.3
    372080     12632.3
    372120     12633.6
    372160       12635
    372200     12636.3
    372240     12638.1
    372280     12639.4
    372320       12641
    372360     12641.8
    372400     12643.7
    372440     12644.5
    372480     12645.9
    372520     12647.3
    372560     12648.3
    372600     12650.1
    372640       12651
    372680     12652.3
    372720     12653.5
    372760     12655.3
    372800     12656.7
    372840     12657.4
    372880     12659.4
    372920     12660.7
    372960       12662
    373000     12663.3
    373040     12665.1
    373080     12666.4
    373120       12668
    373160     12668.8
    373200     12670.8
    373240     12671.5
    373280     12672.9
    373320     12674.3
    373360     12675.4
    373400     12677.1
    373440       12678
    373480     12679.3
    373520     12680.6
    373560     12682.3
    373600     12683.7
    373640     12684.4
    373680     12686.4
    373720     12687.7
    373760       12689
    373800     12690.3
    373840     12692.1
    373880     12693.5
    373920       12695
    373960     12695.8
    374000     12697.8
    374040     12698.6
    374080       12700
    374120     12701.3
    374160     12702.4
    374200     12704.1
    374240       12705
    374280     12706.3
    374320     12707.6
    374360     12709.4
    374400     12710.8
    374440     12711.4
    374480     12713.4
    374520     12714.7
    374560     12716.1
    374600     12717.3
    374640     12719.1
    374680     12720.5
    374720     12722.1
    374760     12722.9
    374800     12724.8
    374840     12725.6
    374880       12727
    374920     12728.3
    374960     12729.4
    375000     12731.1
    375040       12732
    375080     12733.3
    375120     12734.6
    375160     12736.4
    375200     12737.8
    375240     12738.4
    375280     12740.4
    375320     12741.7
    375360     12743.1
    375400     12744.4
    375440     12746.2
    375480     12747.5
    375520     12749.1
    375560     12749.9
    375600     12751.8
    375640     12752.6
    375680       12754
    375720     12755.3
    375760     12756.4
    375800     12758.2
    375840       12759
    375880     12760.4
    375920     12761.6
    375960     12763.4
    376000     12764.8
    376040     12765.4
    376080     12767.4
    376120     12768.7
    376160     12770.1
    376200     12771.4
    376240     12773.2
    376280     12774.5
    376320     12776.1
    376360     12776.9
    376400     12778.9
    376440     12779.6
    376480       12781
    376520     12782.3
    376560     12783.4
    376600     12785.2
    376640     12786.1
    376680     12787.4
    376720     12788.7
    376760     12790.4
    376800     12791.8
    376840     12792.5
    376880     12794.4
    376920     12795.8
    376960     12797.1
    377000     12798.4
    377040     12800.2
    377080     12801.5
    377120     12803.1
    377160     12803.9
    377200     12805.9
    377240     12806.6
    377280       12808
    377320     12809.3
    377360     12810.5
    377400     12812.2
    377440     12813.1
    377480     12814.4
    377520     12815.7
    377560     12817.4
    377600     12818.8
    377640     12819.5
    377680     12821.5
    377720     12822.8
    377760     12824.1
    377800     12825.4
    377840     12827.2
    377880     12828.6
    377920     12830.2
    377960       12831
    378000     12832.9
    378040     12833.7
    378080       12835
    378120     12836.4
    378160     12837.5
    378200     12839.2
    378240     12840.1
    378280     12841.4
    378320     12842.7
    378360     12844.4
    378400     12845.8
    378440     12846.5
    378480     12848.5
    378520     12849.8
    378560     12851.2
    378600     12852.4
    378640     12854.2
    378680     12855.6
    378720     12857.2
    378760       12858
    378800     12859.9
    378840     12860.7
    378880     12862.1
    378920     12863.4
    378960     12864.5
    379000     12866.2
    379040     12867.1
    379080     12868.4
    379120     12869.7
    379160     12871.4
    379200     12872.8
    379240     12873.5
    379280     12875.5
    379320     12876.8
    379360     12878.2
    379400     12879.4
    379440     12881.2
    379480     12882.6
    379520     12884.2
    379560       12885
    379600     12886.9
    379640     12887.7
    379680     12889.1
    379720     12890.4
    379760     12891.5
    379800     12893.3
    379840     12894.1
    379880     12895.5
    379920     12896.7
    379960     12898.5
    380000     12899.9
    380040     12900.5
    380080     12902.5
    380120     12903.9
    380160     12905.2
    380200     12906.5
    380240     12908.3
    380280     12909.6
    380320     12911.2
    380360       12912
    380400       12914
    380440     12914.7
    380480     12916.1
    380520     12917.4
    380560     12918.6
    380600     12920.3
    380640     12921.2
    380680     12922.5
    380720     12923.8
    380760     12925.5
    380800     12926.9
    380840     12927.6
    380880     12929.5
    380920     12930.9
    380960     12932.3
    381000     12933.6
    381040     12935.3
    381080     12936.6
    381120     12938.3
    381160     12939.1
    381200       12941
    381240     12941.8
    381280     12943.2
    381320     12944.5
    381360     12945.6
    381400     12947.4
    381440     12948.2
    381480     12949.5
    381520     12950.9
    381560     12952.6
    381600       12954
    381640     12954.6
    381680     12956.6
    381720       12958
    381760     12959.3
    381800     12960.6
    381840     12962.4
    381880     12963.7
    381920     12965.3
    381960     12966.1
    382000     12968.1
    382040     12968.8
    382080     12970.2
    382120     12971.5
    382160     12972.6
    382200     12974.4
    382240     12975.3
    382280     12976.6
    382320     12977.9
    382360     12979.6
    382400       12981
    382440     12981.7
    382480     12983.6
    382520       12985
    382560     12986.4
    382600     12987.7
    382640     12989.4
    382680     12990.8
    382720     12992.3
    382760     12993.2
    382800     12995.1
    382840     12995.8
    382880     12997.3
    382920     12998.6
    382960     12999.7
    383000     13001.4
    383040     13002.3
    383080     13003.7
    383120     13004.9
    383160     13006.6
    383200       13008
    383240     13008.7
    383280     13010.7
    383320       13012
    383360     13013.4
    383400     13014.7
    383440     13016.5
    383480     13017.8
    383520     13019.4
    383560     13020.2
    383600     13022.2
    383640     13022.9
    383680     13024.3
    383720     13025.6
    383760     13026.7
    383800     13028.5
    383840     13029.3
    383880     13030.7
    383920       13032
    383960     13033.7
    384000       13035
    384040     13035.8
    384080     13037.7
    384120     13039.1
    384160     13040.4
    384200     13041.8
    384240     13043.5
    384280     13044.8
    384320     13046.4
    384360     13047.3
    384400     13049.2
    384440     13049.9
    384480     13051.3
    384520     13052.7
    384560     13053.7
    384600     13055.5
    384640     13056.4
    384680     13057.7
    384720       13059
    384760     13060.7
    384800     13062.1
    384840     13062.8
    384880     13064.7
    384920     13066.1
    384960     13067.4
    385000     13068.8
    385040     13070.6
    385080     13071.9
    385120     13073.5
    385160     13074.3
    385200     13076.2
    385240     13076.9
    385280     13078.4
    385320     13079.7
    385360     13080.7
    385400     13082.5
    385440     13083.4
    385480     13084.8
    385520       13086
    385560     13087.7
    385600     13089.1
    385640     13089.8
    385680     13091.8
    385720     13093.1
    385760     13094.5
    385800     13095.8
    385840     13097.6
    385880     13098.9
    385920     13100.5
    385960     13101.3
    386000     13103.3
    386040       13104
    386080     13105.4
    386120     13106.7
    386160     13107.8
    386200     13109.6
    386240     13110.5
    386280     13111.8
    386320     13113.1
    386360     13114.8
    386400     13116.2
    386440     13116.8
    386480     13118.8
    386520     13120.2
    386560     13121.5
    386600     13122.8
    386640     13124.6
    386680     13125.9
    386720     13127.5
    386760     13128.3
    386800     13130.3
    386840     13130.9
    386880     13132.4
    386920     13133.7
    386960     13134.8
    387000     13136.5
    387040     13137.5
    387080     13138.8
    387120     13140.1
    387160     13141.8
    387200     13143.2
    387240     13143.8
    387280     13145.8
    387320     13147.1
    387360     13148.5
    387400     13149.9
    387440     13151.6
    387480     13152.9
    387520     13154.5
    387560     13155.3
    387600     13157.3
    387640       13158
    387680     13159.4
    387720     13160.8
    387760     13161.8
    387800     13163.6
    387840     13164.5
    387880     13165.8
    387920     13167.1
    387960     13168.8
    388000     13170.2
    388040     13170.9
    388080     13172.8
    388120     13174.2
    388160     13175.5
    388200     13176.9
    388240     13178.6
    388280       13180
    388320     13181.5
    388360     13182.3
    388400     13184.4
    388440       13185
    388480     13186.5
    388520     13187.8
    388560     13188.8
    388600     13190.6
    388640     13191.6
    388680     13192.9
    388720     13194.2
    388760     13195.9
    388800     13197.3
    388840     13197.9
    388880     13199.9
    388920     13201.2
    388960     13202.6
    389000     13203.9
    389040     13205.7
    389080       13207
    389120     13208.6
    389160     13209.4
    389200     13211.4
    389240     13212.1
    389280     13213.5
    389320     13214.9
    389360     13215.9
    389400     13217.7
    389440     13218.6
    389480     13219.9
    389520     13221.2
    389560       13223
    389600     13224.3
    389640       13225
    389680     13226.9
    389720     13228.2
    389760     13229.6
    389800       13231
    389840     13232.7
    389880     13234.1
    389920     13235.7
    389960     13236.5
    390000     13238.5
    390040     13239.1
    390080     13240.6
    390120       13242
    390160     13242.9
    390200     13244.7
    390240     13245.7
    390280       13247
    390320     13248.3
    390360       13250
    390400     13251.4
    390440       13252
    390480       13254
    390520     13255.3
    390560     13256.7
    390600       13258
    390640     13259.8
    390680     13261.1
    390720     13262.8
    390760     13263.6
    390800     13265.5
    390840     13266.2
    390880     13267.7
    390920       13269
    390960       13270
    391000     13271.8
    391040     13272.7
    391080       13274
    391120     13275.4
    391160     13277.1
    391200     13278.4
    391240     13279.1
    391280       13281
    391320     13282.3
    391360     13283.7
    391400     13285.1
    391440     13286.8
    391480     13288.2
    391520     13289.8
    391560     13290.6
    391600     13292.6
    391640     13293.3
    391680     13294.7
    391720       13296
    391760       13297
    391800     13298.8
    391840     13299.7
    391880       13301
    391920     13302.4
    391960     13304.1
    392000     13305.4
    392040     13306.1
    392080       13308
    392120     13309.4
    392160     13310.7
    392200     13312.1
    392240     13313.8
    392280     13315.2
    392320     13316.8
    392360     13317.6
    392400     13319.6
    392440     13320.3
    392480     13321.7
    392520     13323.1
    392560       13324
    392600     13325.8
    392640     13326.7
    392680     13328.1
    392720     13329.4
    392760     13331.1
    392800     13332.5
    392840     13333.1
    392880     13335.1
    392920     13336.4
    392960     13337.7
    393000     13339.1
    393040     13340.8
    393080     13342.2
    393120     13343.8
    393160     13344.7
    393200     13346.7
    393240     13347.3
    393280     13348.8
    393320     13350.1
    393360       13351
    393400     13352.9
    393440     13353.8
    393480     13355.1
    393520     13356.4
    393560     13358.1
    393600     13359.5
    393640     13360.1
    393680     13362.1
    393720     13363.4
    393760     13364.8
    393800     13366.1
    393840     13367.8
    393880     13369.2
    393920     13370.9
    393960     13371.7
    394000     13373.7
    394040     13374.3
    394080     13375.8
    394120     13377.1
    394160       13378
    394200     13379.9
    394240     13380.8
    394280     13382.1
    394320     13383.5
    394360     13385.2
    394400     13386.5
    394440     13387.2
    394480     13389.1
    394520     13390.5
    394560     13391.8
    394600     13393.1
    394640     13394.8
    394680     13396.2
    394720     13397.8
    394760     13398.7
    394800     13400.7
    394840     13401.3
    394880     13402.8
    394920     13404.1
    394960     13405.1
    395000     13406.8
    395040     13407.8
    395080     13409.1
    395120     13410.5
    395160     13412.2
    395200     13413.5
    395240     13414.2
    395280     13416.1
    395320     13417.4
    395360     13418.8
    395400     13420.1
    395440     13421.9
    395480     13423.2
    395520     13424.9
    395560     13425.7
    395600     13427.7
    395640     13428.4
    395680     13429.8
    395720     13431.1
    395760       13432
    395800     13433.9
    395840     13434.8
    395880     13436.1
    395920     13437.5
    395960     13439.2
    396000     13440.5
    396040     13441.2
    396080     13443.1
    396120     13444.5
    396160     13445.8
    396200     13447.2
    396240     13448.9
    396280     13450.3
    396320     13451.9
    396360     13452.7
    396400     13454.7
    396440     13455.4
    396480     13456.9
    396520     13458.2
    396560     13459.1
    396600     13460.9
    396640     13461.8
    396680     13463.2
    396720     13464.5
    396760     13466.2
    396800     13467.6
    396840     13468.3
    396880     13470.2
    396920     13471.6
    396960     13472.9
    397000     13474.2
    397040       13476
    397080     13477.3
    397120     13478.9
    397160     13479.7
    397200     13481.8
    397240     13482.5
    397280       13484
    397320     13485.2
    397360     13486.1
    397400       13488
    397440     13488.9
    397480     13490.2
    397520     13491.6
    397560     13493.3
    397600     13494.6
    397640     13495.3
    397680     13497.3
    397720     13498.7
    397760       13500
    397800     13501.3
    397840     13503.1
    397880     13504.4
    397920       13506
    397960     13506.8
    398000     13508.9
    398040     13509.6
    398080     13511.1
    398120     13512.3
    398160     13513.2
    398200     13515.1
    398240       13516
    398280     13517.3
    398320     13518.7
    398360     13520.4
    398400     13521.7
    398440     13522.4
    398480     13524.4
    398520     13525.7
    398560       13527
    398600     13528.4
    398640     13530.1
    398680     13531.5
    398720     13533.1
    398760     13533.9
    398800       13536
    398840     13536.6
    398880     13538.1
    398920     13539.4
    398960     13540.3
    399000     13542.2
    399040     13543.1
    399080     13544.4
    399120     13545.7
    399160     13547.5
    399200     13548.8
    399240     13549.5
    399280     13551.4
    399320     13552.8
    399360     13554.1
    399400     13555.5
    399440     13557.2
    399480     13558.6
    399520     13560.2
    399560       13561
    399600     13563.1
    399640     13563.7
    399680     13565.2
    399720     13566.5
    399760     13567.4
    399800     13569.2
    399840     13570.1
    399880     13571.5
    399920     13572.8
    399960     13574.5
    400000     13575.8
    400040     13576.5
    400080     13578.5
    400120     13579.8
    400160     13581.2
    400200     13582.6
    400240     13584.3
    400280     13585.6
    400320     13587.3
    400360       13588
    400400     13590.1
    400440     13590.8
    400480     13592.2
    400520     13593.5
    400560     13594.4
    400600     13596.3
    400640     13597.2
    400680     13598.5
    400720     13599.8
    400760     13601.5
    400800     13602.9
    400840     13603.5
    400880     13605.5
    400920     13606.9
    400960     13608.2
    401000     13609.6
    401040     13611.3
    401080     13612.7
    401120     13614.3
    401160     13615.1
    401200     13617.1
    401240     13617.8
    401280     13619.2
    401320     13620.6
    401360     13621.4
    401400     13623.3
    401440     13624.2
    401480     13625.5
    401520     13626.8
    401560     13628.6
    401600     13629.9
    401640     13630.6
    401680     13632.6
    401720     13633.9
    401760     13635.3
    401800     13636.6
    401840     13638.4
    401880     13639.7
    401920     13641.3
    401960     13642.1
    402000     13644.2
    402040     13644.9
    402080     13646.3
    402120     13647.6
    402160     13648.5
    402200     13650.3
    402240     13651.3
    402280     13652.6
    402320     13653.9
    402360     13655.6
    402400       13657
    402440     13657.6
    402480     13659.6
    402520       13661
    402560     13662.3
    402600     13663.7
    402640     13665.4
    402680     13666.7
    402720     13668.3
    402760     13669.1
    402800     13671.3
    402840     13671.9
    402880     13673.3
    402920     13674.7
    402960     13675.5
    403000     13677.4
    403040     13678.3
    403080     13679.6
    403120     13680.9
    403160     13682.7
    403200       13684
    403240     13684.7
    403280     13686.7
    403320       13688
    403360     13689.3
    403400     13690.7
    403440     13692.4
    403480     13693.8
    403520     13695.4
    403560     13696.2
    403600     13698.3
    403640     13698.9
    403680     13700.3
    403720     13701.7
    403760     13702.5
    403800     13704.4
    403840     13705.3
    403880     13706.6
    403920     13707.9
    403960     13709.7
    404000       13711
    404040     13711.7
    404080     13713.7
    404120     13715.1
    404160     13716.3
    404200     13717.7
    404240     13719.4
    404280     13720.8
    404320     13722.5
    404360     13723.2
    404400     13725.3
    404440       13726
    404480     13727.4
    404520     13728.7
    404560     13729.5
    404600     13731.4
    404640     13732.3
    404680     13733.6
    404720       13735
    404760     13736.7
    404800     13738.1
    404840     13738.7
    404880     13740.7
    404920     13742.1
    404960     13743.3
    405000     13744.7
    405040     13746.4
    405080     13747.8
    405120     13749.4
    405160     13750.2
    405200     13752.3
    405240     13752.9
    405280     13754.4
    405320     13755.7
    405360     13756.5
    405400     13758.4
    405440     13759.3
    405480     13760.6
    405520     13761.9
    405560     13763.7
    405600       13765
    405640     13765.7
    405680     13767.7
    405720       13769
    405760     13770.3
    405800     13771.7
    405840     13773.4
    405880     13774.8
    405920     13776.4
    405960     13777.2
    406000     13779.2
    406040     13779.9
    406080     13781.3
    406120     13782.7
    406160     13783.5
    406200     13785.4
    406240     13786.2
    406280     13787.6
    406320     13788.9
    406360     13790.7
    406400       13792
    406440     13792.6
    406480     13794.6
    406520       13796
    406560     13797.2
    406600     13798.6
    406640     13800.4
    406680     13801.7
    406720     13803.4
    406760     13804.1
    406800     13806.2
    406840     13806.8
    406880     13808.3
    406920     13809.6
    406960     13810.4
    407000     13812.3
    407040     13813.2
    407080     13814.5
    407120     13815.8
    407160     13817.6
    407200     13818.9
    407240     13819.6
    407280     13821.6
    407320       13823
    407360     13824.2
    407400     13825.6
    407440     13827.4
    407480     13828.7
    407520     13830.4
    407560     13831.1
    407600     13833.2
    407640     13833.8
    407680     13835.3
    407720     13836.6
    407760     13837.4
    407800     13839.3
    407840     13840.1
    407880     13841.5
    407920     13842.8
    407960     13844.6
    408000     13845.9
    408040     13846.6
    408080     13848.6
    408120       13850
    408160     13851.2
    408200     13852.6
    408240     13854.4
    408280     13855.7
    408320     13857.3
    408360     13858.1
    408400     13860.2
    408440     13860.8
    408480     13862.2
    408520     13863.5
    408560     13864.4
    408600     13866.2
    408640     13867.1
    408680     13868.4
    408720     13869.8
    408760     13871.5
    408800     13872.8
    408840     13873.5
    408880     13875.5
    408920     13876.9
    408960     13878.1
    409000     13879.5
    409040     13881.3
    409080     13882.6
    409120     13884.3
    409160       13885
    409200     13887.1
    409240     13887.7
    409280     13889.1
    409320     13890.5
    409360     13891.3
    409400     13893.2
    409440       13894
    409480     13895.4
    409520     13896.7
    409560     13898.5
    409600     13899.8
    409640     13900.5
    409680     13902.4
    409720     13903.9
    409760     13905.1
    409800     13906.5
    409840     13908.3
    409880     13909.6
    409920     13911.2
    409960       13912
    410000     13914.1
    410040     13914.7
    410080     13916.1
    410120     13917.5
    410160     13918.3
    410200     13920.2
    410240       13921
    410280     13922.4
    410320     13923.7
    410360     13925.5
    410400     13926.7
    410440     13927.4
    410480     13929.4
    410520     13930.9
    410560       13932
    410600     13933.4
    410640     13935.2
    410680     13936.5
    410720     13938.2
    410760       13939
    410800       13941
    410840     13941.6
    410880       13943
    410920     13944.5
    410960     13945.2
    411000     13947.1
    411040     13947.9
    411080     13949.3
    411120     13950.6
    411160     13952.4
    411200     13953.6
    411240     13954.3
    411280     13956.3
    411320     13957.8
    411360       13959
    411400     13960.3
    411440     13962.2
    411480     13963.5
    411520     13965.1
    411560     13965.9
    411600       13968
    411640     13968.6
    411680       13970
    411720     13971.4
    411760     13972.1
    411800       13974
    411840     13974.9
    411880     13976.2
    411920     13977.5
    411960     13979.4
    412000     13980.6
    412040     13981.3
    412080     13983.3
    412120     13984.8
    412160     13985.9
    412200     13987.3
    412240     13989.1
    412280     13990.4
    412320       13992
    412360     13992.9
    412400     13994.9
    412440     13995.5
    412480     13996.9
    412520     13998.3
    412560     13999.1
    412600     14000.9
    412640     14001.8
    412680     14003.2
    412720     14004.5
    412760     14006.3
    412800     14007.5
    412840     14008.2
    412880     14010.2
    412920     14011.7
    412960     14012.8
    413000     14014.2
    413040       14016
    413080     14017.3
    413120     14018.9
    413160     14019.8
    413200     14021.9
    413240     14022.4
    413280     14023.9
    413320     14025.3
    413360       14026
    413400     14027.9
    413440     14028.7
    413480     14030.1
    413520     14031.4
    413560     14033.3
    413600     14034.5
    413640     14035.1
    413680     14037.1
    413720     14038.7
    413760     14039.7
    413800     14041.1
    413840       14043
    413880     14044.2
    413920     14045.9
    413960     14046.8
    414000     14048.8
    414040     14049.4
    414080     14050.8
    414120     14052.2
    414160       14053
    414200     14054.8
    414240     14055.7
    414280     14057.1
    414320     14058.4
    414360     14060.2
    414400     14061.4
    414440     14062.1
    414480     14064.1
    414520     14065.6
    414560     14066.7
    414600     14068.1
    414640     14069.9
    414680     14071.2
    414720     14072.9
    414760     14073.7
    414800     14075.8
    414840     14076.4
    414880     14077.8
    414920     14079.2
    414960       14080
    415000     14081.8
    415040     14082.6
    415080     14084.1
    415120     14085.4
    415160     14087.2
    415200     14088.4
    415240     14089.1
    415280     14091.1
    415320     14092.6
    415360     14093.7
    415400       14095
    415440     14096.9
    415480     14098.2
    415520     14099.9
    415560     14100.7
    415600     14102.8
    415640     14103.4
    415680     14104.8
    415720     14106.2
    415760     14106.9
    415800     14108.8
    415840     14109.6
    415880       14111
    415920     14112.3
    415960     14114.2
    416000     14115.4
    416040     14116.1
    416080     14118.1
    416120     14119.6
    416160     14120.7
    416200       14122
    416240     14123.9
    416280     14125.1
    416320     14126.8
    416360     14127.7
    416400     14129.8
    416440     14130.4
    416480     14131.8
    416520     14133.1
    416560     14133.9
    416600     14135.8
    416640     14136.6
    416680       14138
    416720     14139.3
    416760     14141.3
    416800     14142.4
    416840       14143
    416880     14145.1
    416920     14146.6
    416960     14147.7
    417000       14149
    417040     14150.9
    417080     14152.1
    417120     14153.8
    417160     14154.7
    417200     14156.8
    417240     14157.4
    417280     14158.8
    417320     14160.1
    417360     14160.9
    417400     14162.8
    417440     14163.6
    417480       14165
    417520     14166.3
    417560     14168.2
    417600     14169.3
    417640       14170
    417680     14172.1
    417720     14173.6
    417760     14174.7
    417800       14176
    417840     14177.9
    417880     14179.1
    417920     14180.8
    417960     14181.7
    418000     14183.7
    418040     14184.3
    418080     14185.8
    418120     14187.1
    418160     14187.9
    418200     14189.8
    418240     14190.5
    418280       14192
    418320     14193.3
    418360     14195.2
    418400     14196.3
    418440       14197
    418480     14199.1
    418520     14200.5
    418560     14201.6
    418600     14202.9
    418640     14204.8
    418680       14206
    418720     14207.8
    418760     14208.7
    418800     14210.7
    418840     14211.3
    418880     14212.7
    418920     14214.1
    418960     14214.9
    419000     14216.8
    419040     14217.5
    419080     14218.9
    419120     14220.3
    419160     14222.1
    419200     14223.3
    419240       14224
    419280     14226.1
    419320     14227.5
    419360     14228.6
    419400     14229.9
    419440     14231.8
    419480       14233
    419520     14234.7
    419560     14235.6
    419600     14237.7
    419640     14238.3
    419680     14239.7
    419720       14241
    419760     14241.8
    419800     14243.7
    419840     14244.5
    419880     14245.9
    419920     14247.2
    419960     14249.1
    420000     14250.2
    420040     14250.9
    420080       14253
    420120     14254.5
    420160     14255.5
    420200     14256.9
    420240     14258.8
    420280       14260
    420320     14261.7
    420360     14262.6
    420400     14264.6
    420440     14265.3
    420480     14266.6
    420520       14268
    420560     14268.8
    420600     14270.7
    420640     14271.5
    420680     14272.9
    420720     14274.2
    420760     14276.1
    420800     14277.2
    420840     14277.9
    420880       14280
    420920     14281.5
    420960     14282.5
    421000     14283.8
    421040     14285.7
    421080       14287
    421120     14288.7
    421160     14289.6
    421200     14291.6
    421240     14292.2
    421280     14293.6
    421320       14295
    421360     14295.8
    421400     14297.7
    421440     14298.5
    421480     14299.8
    421520     14301.2
    421560     14303.1
    421600     14304.2
    421640     14304.8
    421680       14307
    421720     14308.5
    421760     14309.5
    421800     14310.8
    421840     14312.7
    421880       14314
    421920     14315.7
    421960     14316.6
    422000     14318.5
    422040     14319.2
    422080     14320.6
    422120       14322
    422160     14322.8
    422200     14324.7
    422240     14325.4
    422280     14326.8
    422320     14328.2
    422360     14330.1
    422400     14331.1
    422440     14331.9
    422480     14333.9
    422520     14335.5
    422560     14336.5
    422600     14337.7
    422640     14339.7
    422680       14341
    422720     14342.7
    422760     14343.5
    422800     14345.5
    422840     14346.2
    422880     14347.6
    422920       14349
    422960     14349.8
    423000     14351.7
    423040     14352.4
    423080     14353.8
    423120     14355.2
    423160     14357.1
    423200     14358.2
    423240     14358.9
    423280     14360.9
    423320     14362.5
    423360     14363.5
    423400     14364.7
    423440     14366.7
    423480       14368
    423520     14369.7
    423560     14370.6
    423600     14372.5
    423640     14373.2
    423680     14374.6
    423720       14376
    423760     14376.7
    423800     14378.7
    423840     14379.4
    423880     14380.9
    423920     14382.2
    423960     14384.1
    424000     14385.1
    424040     14385.8
    424080     14387.9
    424120     14389.5
    424160     14390.5
    424200     14391.7
    424240     14393.7
    424280     14394.9
    424320     14396.7
    424360     14397.5
    424400     14399.5
    424440     14400.2
    424480     14401.5
    424520       14403
    424560     14403.7
    424600     14405.7
    424640     14406.4
    424680     14407.8
    424720     14409.2
    424760       14411
    424800       14412
    424840     14412.7
    424880     14414.9
    424920     14416.4
    424960     14417.4
    425000     14418.7
    425040     14420.6
    425080     14421.9
    425120     14423.6
    425160     14424.5
    425200     14426.4
    425240     14427.1
    425280     14428.5
    425320     14429.9
    425360     14430.7
    425400     14432.6
    425440     14433.3
    425480     14434.8
    425520     14436.1
    425560       14438
    425600       14439
    425640     14439.7
    425680     14441.8
    425720     14443.4
    425760     14444.4
    425800     14445.6
    425840     14447.6
    425880     14448.8
    425920     14450.6
    425960     14451.4
    426000     14453.4
    426040       14454
    426080     14455.4
    426120     14456.9
    426160     14457.6
    426200     14459.6
    426240     14460.3
    426280     14461.7
    426320     14463.1
    426360       14465
    426400     14465.9
    426440     14466.6
    426480     14468.7
    426520     14470.3
    426560     14471.3
    426600     14472.6
    426640     14474.5
    426680     14475.8
    426720     14477.5
    426760     14478.4
    426800     14480.3
    426840       14481
    426880     14482.3
    426920     14483.8
    426960     14484.6
    427000     14486.5
    427040     14487.2
    427080     14488.6
    427120       14490
    427160     14491.9
    427200     14492.9
    427240     14493.6
    427280     14495.7
    427320     14497.3
    427360     14498.3
    427400     14499.5
    427440     14501.5
    427480     14502.7
    427520     14504.5
    427560     14505.3
    427600     14507.3
    427640     14507.9
    427680     14509.3
    427720     14510.8
    427760     14511.5
    427800     14513.5
    427840     14514.2
    427880     14515.6
    427920       14517
    427960     14518.9
    428000     14519.8
    428040     14520.5
    428080     14522.6
    428120     14524.2
    428160     14525.2
    428200     14526.5
    428240     14528.4
    428280     14529.7
    428320     14531.4
    428360     14532.3
    428400     14534.2
    428440     14534.9
    428480     14536.3
    428520     14537.8
    428560     14538.5
    428600     14540.4
    428640     14541.1
    428680     14542.6
    428720       14544
    428760     14545.8
    428800     14546.8
    428840     14547.4
    428880     14549.6
    428920     14551.2
    428960     14552.1
    429000     14553.4
    429040     14555.3
    429080     14556.6
    429120     14558.4
    429160     14559.2
    429200     14561.2
    429240     14561.9
    429280     14563.2
    429320     14564.7
    429360     14565.4
    429400     14567.4
    429440     14568.1
    429480     14569.5
    429520       14571
    429560     14572.8
    429600     14573.8
    429640     14574.4
    429680     14576.5
    429720     14578.1
    429760     14579.1
    429800     14580.4
    429840     14582.3
    429880     14583.6
    429920     14585.3
    429960     14586.2
    430000     14588.1
    430040     14588.8
    430080     14590.1
    430120     14591.6
    430160     14592.4
    430200     14594.3
    430240       14595
    430280     14596.4
    430320     14597.9
    430360     14599.7
    430400     14600.7
    430440     14601.4
    430480     14603.4
    430520       14605
    430560       14606
    430600     14607.3
    430640     14609.2
    430680     14610.5
    430720     14612.2
    430760     14613.1
    430800       14615
    430840     14615.8
    430880     14617.1
    430920     14618.6
    430960     14619.3
    431000     14621.2
    431040     14621.9
    431080     14623.3
    431120     14624.8
    431160     14626.6
    431200     14627.6
    431240     14628.3
    431280     14630.3
    431320       14632
    431360       14633
    431400     14634.2
    431440     14636.2
    431480     14637.4
    431520     14639.1
    431560       14640
    431600     14641.9
    431640     14642.7
    431680       14644
    431720     14645.5
    431760     14646.2
    431800     14648.1
    431840     14648.8
    431880     14650.3
    431920     14651.7
    431960     14653.5
    432000     14654.6
    432040     14655.2
    432080     14657.3
    432120     14658.9
    432160     14659.9
    432200     14661.1
    432240     14663.1
    432280     14664.3
    432320     14666.1
    432360       14667
    432400     14668.8
    432440     14669.6
    432480     14670.9
    432520     14672.4
    432560     14673.1
    432600       14675
    432640     14675.7
    432680     14677.2
    432720     14678.6
    432760     14680.5
    432800     14681.5
    432840     14682.1
    432880     14684.2
    432920     14685.8
    432960     14686.8
    433000       14688
    433040       14690
    433080     14691.2
    433120       14693
    433160     14693.9
    433200     14695.8
    433240     14696.5
    433280     14697.8
    433320     14699.3
    433360       14700
    433400     14701.9
    433440     14702.7
    433480     14704.1
    433520     14705.6
    433560     14707.4
    433600     14708.4
    433640       14709
    433680     14711.1
    433720     14712.7
    433760     14713.7
    433800     14714.9
    433840     14716.9
    433880     14718.1
    433920     14719.8
    433960     14720.8
    434000     14722.7
    434040     14723.4
    434080     14724.8
    434120     14726.2
    434160       14727
    434200     14728.9
    434240     14729.6
    434280       14731
    434320     14732.5
    434360     14734.3
    434400     14735.3
    434440     14735.9
    434480       14738
    434520     14739.6
    434560     14740.6
    434600     14741.8
    434640     14743.8
    434680       14745
    434720     14746.7
    434760     14747.6
    434800     14749.6
    434840     14750.3
    434880     14751.7
    434920     14753.1
    434960     14753.9
    435000     14755.8
    435040     14756.5
    435080     14757.9
    435120     14759.4
    435160     14761.2
    435200     14762.2
    435240     14762.8
    435280     14764.9
    435320     14766.5
    435360     14767.5
    435400     14768.7
    435440     14770.6
    435480     14771.9
    435520     14773.6
    435560     14774.5
    435600     14776.4
    435640     14777.1
    435680     14778.5
    435720       14780
    435760     14780.7
    435800     14782.6
    435840     14783.3
    435880     14784.8
    435920     14786.3
    435960     14788.1
    436000     14789.1
    436040     14789.6
    436080     14791.7
    436120     14793.4
    436160     14794.3
    436200     14795.6
    436240     14797.5
    436280     14798.8
    436320     14800.5
    436360     14801.4
    436400     14803.4
    436440       14804
    436480     14805.5
    436520     14806.9
    436560     14807.6
    436600     14809.5
    436640     14810.2
    436680     14811.7
    436720     14813.1
    436760       14815
    436800       14816
    436840     14816.6
    436880     14818.7
    436920     14820.3
    436960     14821.2
    437000     14822.5
    437040     14824.4
    437080     14825.7
    437120     14827.4
    437160     14828.4
    437200     14830.3
    437240     14830.9
    437280     14832.4
    437320     14833.8
    437360     14834.5
    437400     14836.5
    437440     14837.1
    437480     14838.6
    437520     14840.1
    437560     14841.9
    437600     14842.9
    437640     14843.5
    437680     14845.6
    437720     14847.2
    437760     14848.2
    437800     14849.4
    437840     14851.4
    437880     14852.7
    437920     14854.3
    437960     14855.3
    438000     14857.2
    438040     14857.9
    438080     14859.3
    438120     14860.8
    438160     14861.5
    438200     14863.4
    438240     14864.1
    438280     14865.5
    438320       14867
    438360     14868.8
    438400     14869.9
    438440     14870.4
    438480     14872.6
    438520     14874.2
    438560     14875.1
    438600     14876.4
    438640     14878.4
    438680     14879.6
    438720     14881.3
    438760     14882.2
    438800     14884.2
    438840     14884.9
    438880     14886.3
    438920     14887.7
    438960     14888.4
    439000     14890.4
    439040       14891
    439080     14892.5
    439120     14893.9
    439160     14895.8
    439200     14896.8
    439240     14897.4
    439280     14899.5
    439320     14901.2
    439360     14902.1
    439400     14903.4
    439440     14905.3
    439480     14906.5
    439520     14908.2
    439560     14909.2
    439600     14911.1
    439640     14911.8
    439680     14913.3
    439720     14914.7
    439760     14915.4
    439800     14917.3
    439840       14918
    439880     14919.5
    439920     14920.9
    439960     14922.8
    440000     14923.7
    440040     14924.4
    440080     14926.5
    440120     14928.1
    440160     14929.1
    440200     14930.3
    440240     14932.3
    440280     14933.5
    440320     14935.2
    440360     14936.2
    440400     14938.1
    440440     14938.8
    440480     14940.2
    440520     14941.6
    440560     14942.4
    440600     14944.3
    440640       14945
    440680     14946.5
    440720     14947.9
    440760     14949.8
    440800     14950.7
    440840     14951.4
    440880     14953.5
    440920     14955.1
    440960     14956.1
    441000     14957.3
    441040     14959.3
    441080     14960.5
    441120     14962.2
    441160     14963.2
    441200     14965.1
    441240     14965.8
    441280     14967.2
    441320     14968.6
    441360     14969.4
    441400     14971.3
    441440       14972
    441480     14973.5
    441520     14974.9
    441560     14976.8
    441600     14977.7
    441640     14978.4
    441680     14980.4
    441720     14982.1
    441760       14983
    441800     14984.3
    441840     14986.2
    441880     14987.5
    441920     14989.2
    441960     14990.1
    442000       14992
    442040     14992.8
    442080     14994.2
    442120     14995.6
    442160     14996.3
    442200     14998.3
    442240     14998.9
    442280     15000.5
    442320     15001.9
    442360     15003.7
    442400     15004.7
    442440     15005.3
    442480     15007.4
    442520     15009.1
    442560       15010
    442600     15011.2
    442640     15013.2
    442680     15014.5
    442720     15016.1
    442760     15017.1
    442800       15019
    442840     15019.7
    442880     15021.1
    442920     15022.6
    442960     15023.3
    443000     15025.2
    443040     15025.9
    443080     15027.4
    443120     15028.8
    443160     15030.7
    443200     15031.6
    443240     15032.3
    443280     15034.4
    443320     15036.1
    443360       15037
    443400     15038.2
    443440     15040.2
    443480     15041.5
    443520     15043.1
    443560       15044
    443600       15046
    443640     15046.7
    443680     15048.1
    443720     15049.5
    443760     15050.3
    443800     15052.2
    443840     15052.9
    443880     15054.4
    443920     15055.8
    443960     15057.7
    444000     15058.6
    444040     15059.2
    444080     15061.4
    444120     15063.1
    444160     15063.9
    444200     15065.2
    444240     15067.1
    444280     15068.4
    444320     15070.1
    444360       15071
    444400       15073
    444440     15073.7
    444480     15075.1
    444520     15076.5
    444560     15077.2
    444600     15079.2
    444640     15079.8
    444680     15081.4
    444720     15082.7
    444760     15084.6
    444800     15085.6
    444840     15086.2
    444880     15088.3
    444920       15090
    444960     15090.9
    445000     15092.2
    445040     15094.1
    445080     15095.4
    445120     15097.1
    445160       15098
    445200     15099.9
    445240     15100.6
    445280       15102
    445320     15103.5
    445360     15104.2
    445400     15106.2
    445440     15106.8
    445480     15108.4
    445520     15109.7
    445560     15111.6
    445600     15112.6
    445640     15113.2
    445680     15115.3
    445720     15116.9
    445760     15117.9
    445800     15119.1
    445840     15121.1
    445880     15122.4
    445920       15124
    445960       15125
    446000     15126.9
    446040     15127.6
    446080       15129
    446120     15130.5
    446160     15131.2
    446200     15133.1
    446240     15133.8
    446280     15135.3
    446320     15136.7
    446360     15138.5
    446400     15139.6
    446440     15140.2
    446480     15142.3
    446520       15144
    446560     15144.8
    446600     15146.1
    446640     15148.1
    446680     15149.3
    446720       15151
    446760       15152
    446800     15153.9
    446840     15154.6
    446880     15156.1
    446920     15157.5
    446960     15158.2
    447000     15160.2
    447040     15160.8
    447080     15162.3
    447120     15163.7
    447160     15165.6
    447200     15166.5
    447240     15167.2
    447280     15169.3
    447320       15171
    447360     15171.9
    447400     15173.2
    447440     15175.1
    447480     15176.4
    447520     15178.1
    447560       15179
    447600       15181
    447640     15181.7
    447680     15183.1
    447720     15184.5
    447760     15185.2
    447800     15187.2
    447840     15187.8
    447880     15189.4
    447920     15190.7
    447960     15192.6
    448000     15193.5
    448040     15194.2
    448080     15196.4
    448120       15198
    448160     15198.9
    448200     15200.2
    448240     15202.2
    448280     15203.4
    448320     15205.2
    448360     15206.1
    448400       15208
    448440     15208.7
    448480     15210.1
    448520     15211.6
    448560     15212.3
    448600     15214.2
    448640     15214.9
    448680     15216.4
    448720     15217.7
    448760     15219.7
    448800     15220.6
    448840     15221.3
    448880     15223.4
    448920     15225.1
    448960     15225.9
    449000     15227.2
    449040     15229.2
    449080     15230.4
    449120     15232.2
    449160     15233.1
    449200     15235.1
    449240     15235.7
    449280     15237.1
    449320     15238.6
    449360     15239.3
    449400     15241.3
    449440     15241.9
    449480     15243.5
    449520     15244.8
    449560     15246.7
    449600     15247.6
    449640     15248.3
    449680     15250.4
    449720     15252.1
    449760       15253
    449800     15254.3
    449840     15256.3
    449880     15257.5
    449920     15259.3
    449960     15260.1
    450000     15262.1
    450040     15262.8
    450080     15264.1
    450120     15265.6
    450160     15266.3
    450200     15268.3
    450240       15269
    450280     15270.5
    450320     15271.8
    450360     15273.7
    450400     15274.6
    450440     15275.3
    450480     15277.4
    450520     15279.1
    450560       15280
    450600     15281.3
    450640     15283.2
    450680     15284.5
    450720     15286.3
    450760     15287.1
    450800     15289.1
    450840     15289.7
    450880     15291.2
    450920     15292.6
    450960     15293.3
    451000     15295.3
    451040     15295.9
    451080     15297.5
    451120     15298.8
    451160     15300.7
    451200     15301.6
    451240     15302.3
    451280     15304.4
    451320     15306.1
    451360       15307
    451400     15308.2
    451440     15310.2
    451480     15311.5
    451520     15313.2
    451560     15314.1
    451600     15316.1
    451640     15316.8
    451680     15318.2
    451720     15319.6
    451760     15320.3
    451800     15322.3
    451840     15322.9
    451880     15324.5
    451920     15325.7
    451960     15327.7
    452000     15328.6
    452040     15329.3
    452080     15331.5
    452120     15333.1
    452160       15334
    452200     15335.3
    452240     15337.3
    452280     15338.5
    452320     15340.3
    452360     15341.1
    452400     15343.1
    452440     15343.8
    452480     15345.2
    452520     15346.7
    452560     15347.3
    452600     15349.4
    452640     15349.9
    452680     15351.5
    452720     15352.8
    452760     15354.7
    452800     15355.6
    452840     15356.3
    452880     15358.5
    452920     15360.2
    452960       15361
    453000     15362.3
    453040     15364.3
    453080     15365.5
    453120     15367.3
    453160     15368.1
    453200     15370.2
    453240     15370.8
    453280     15372.2
    453320     15373.7
    453360     15374.3
    453400     15376.4
    453440       15377
    453480     15378.5
    453520     15379.8
    453560     15381.7
    453600     15382.6
    453640     15383.3
    453680     15385.5
    453720     15387.1
    453760       15388
    453800     15389.3
    453840     15391.3
    453880     15392.5
    453920     15394.3
    453960     15395.2
    454000     15397.2
    454040     15397.9
    454080     15399.2
    454120     15400.7
    454160     15401.3
    454200     15403.4
    454240     15403.9
    454280     15405.5
    454320     15406.8
    454360     15408.7
    454400     15409.7
    454440     15410.3
    454480     15412.5
    454520     15414.2
    454560       15415
    454600     15416.3
    454640     15418.3
    454680     15419.5
    454720     15421.3
    454760     15422.1
    454800     15424.2
    454840     15424.8
    454880     15426.2
    454920     15427.7
    454960     15428.3
    455000     15430.4
    455040       15431
    455080     15432.5
    455120     15433.8
    455160     15435.7
    455200     15436.6
    455240     15437.3
    455280     15439.5
    455320     15441.2
    455360       15442
    455400     15443.3
    455440     15445.3
    455480     15446.5
    455520     15448.3
    455560     15449.2
    455600     15451.2
    455640     15451.8
    455680     15453.2
    455720     15454.7
    455760     15455.3
    455800     15457.4
    455840     15457.9
    455880     15459.6
    455920     15460.8
    455960     15462.7
    456000     15463.7
    456040     15464.3
    456080     15466.4
    456120     15468.2
    456160       15469
    456200     15470.3
    456240     15472.3
    456280     15473.5
    456320     15475.3
    456360     15476.2
    456400     15478.2
    456440     15478.8
    456480     15480.2
    456520     15481.7
    456560     15482.3
    456600     15484.4
    456640     15484.9
    456680     15486.5
    456720     15487.8
    456760     15489.7
    456800     15490.7
    456840     15491.3
    456880     15493.4
    456920     15495.2
    456960       15496
    457000     15497.3
    457040     15499.3
    457080     15500.5
    457120     15502.3
    457160     15503.1
    457200     15505.1
    457240     15505.8
    457280     15507.2
    457320     15508.6
    457360     15509.3
    457400     15511.4
    457440     15511.9
    457480     15513.5
    457520     15514.8
    457560     15516.7
    457600     15517.6
    457640     15518.3
    457680     15520.4
    457720     15522.1
    457760       15523
    457800     15524.3
    457840     15526.3
    457880     15527.5
    457920     15529.3
    457960     15530.1
    458000     15532.1
    458040     15532.8
    458080     15534.2
    458120     15535.6
    458160     15536.3
    458200     15538.3
    458240     15538.9
    458280     15540.5
    458320     15541.8
    458360     15543.7
    458400     15544.6
    458440     15545.3
    458480     15547.4
    458520     15549.1
    458560       15550
    458600     15551.3
    458640     15553.3
    458680     15554.5
    458720     15556.3
    458760     15557.1
    458800     15559.1
    458840     15559.8
    458880     15561.2
    458920     15562.6
    458960     15563.3
    459000     15565.3
    459040     15565.9
    459080     15567.5
    459120     15568.8
    459160     15570.6
    459200     15571.6
    459240     15572.3
    459280     15574.4
    459320     15576.1
    459360     15576.9
    459400     15578.3
    459440     15580.3
    459480     15581.5
    459520     15583.3
    459560     15584.1
    459600     15586.1
    459640     15586.7
    459680     15588.1
    459720     15589.6
    459760     15590.3
    459800     15592.3
    459840     15592.9
    459880     15594.4
    459920     15595.7
    459960     15597.6
    460000     15598.6
    460040     15599.2
    460080     15601.3
    460120     15603.1
    460160     15603.9
    460200     15605.3
    460240     15607.3
    460280     15608.5
    460320     15610.3
    460360     15611.1
    460400     15613.1
    460440     15613.7
    460480     15615.1
    460520     15616.6
    460560     15617.2
    460600     15619.3
    460640     15619.8
    460680     15621.4
    460720     15622.7
    460760     15624.5
    460800     15625.6
    460840     15626.2
    460880     15628.3
    460920     15630.1
    460960     15630.9
    461000     15632.2
    461040     15634.3
    461080     15635.5
    461120     15637.3
    461160     15638.1
    461200     15640.1
    461240     15640.7
    461280     15642.1
    461320     15643.6
    461360     15644.2
    461400     15646.3
    461440     15646.8
    461480     15648.4
    461520     15649.7
    461560     15651.5
    461600     15652.6
    461640     15653.2
    461680     15655.3
    461720     15657.1
    461760     15657.9
    461800     15659.2
    461840     15661.3
    461880     15662.5
    461920     15664.3
    461960     15665.1
    462000     15667.1
    462040     15667.7
    462080     15669.2
    462120     15670.6
    462160     15671.3
    462200     15673.3
    462240     15673.8
    462280     15675.4
    462320     15676.7
    462360     15678.5
    462400     15679.6
    462440     15680.2
    462480     15682.3
    462520     15684.1
    462560     15684.9
    462600     15686.3
    462640     15688.3
    462680     15689.5
    462720     15691.4
    462760     15692.1
    462800     15694.1
    462840     15694.7
    462880     15696.2
    462920     15697.6
    462960     15698.3
    463000     15700.3
    463040     15700.8
    463080     15702.4
    463120     15703.7
    463160     15705.5
    463200     15706.6
    463240     15707.2
    463280     15709.3
    463320     15711.1
    463360     15711.9
    463400     15713.3
    463440     15715.3
    463480     15716.5
    463520     15718.4
    463560     15719.1
    463600     15721.1
    463640     15721.7
    463680     15723.2
    463720     15724.6
    463760     15725.3
    463800     15727.4
    463840     15727.8
    463880     15729.4
    463920     15730.7
    463960     15732.5
    464000     15733.6
    464040     15734.3
    464080     15736.3
    464120     15738.1
    464160     15738.9
    464200     15740.3
    464240     15742.3
    464280     15743.5
    464320     15745.4
    464360     15746.1
    464400     15748.2
    464440     15748.7
    464480     15750.2
    464520     15751.6
    464560     15752.3
    464600     15754.4
    464640     15754.8
    464680     15756.4
    464720     15757.7
    464760     15759.5
    464800     15760.6
    464840     15761.3
    464880     15763.4
    464920     15765.2
    464960     15765.9
    465000     15767.3
    465040     15769.3
    465080     15770.5
    465120     15772.4
    465160     15773.2
    465200     15775.2
    465240     15775.7
    465280     15777.2
    465320     15778.7
    465360     15779.4
    465400     15781.5
    465440     15781.8
    465480     15783.5
    465520     15784.8
    465560     15786.6
    465600     15787.7
    465640     15788.3
    465680     15790.4
    465720     15792.2
    465760       15793
    465800     15794.3
    465840     15796.4
    465880     15797.5
    465920     15799.4
    465960     15800.2
    466000     15802.2
    466040     15802.8
    466080     15804.2
    466120     15805.7
    466160     15806.4
    466200     15808.5
    466240     15808.8
    466280     15810.5
    466320     15811.8
    466360     15813.6
    466400     15814.7
    466440     15815.3
    466480     15817.5
    466520     15819.2
    466560       15820
    466600     15821.4
    466640     15823.4
    466680     15824.6
    466720     15826.5
    466760     15827.2
    466800     15829.2
    466840     15829.8
    466880     15831.3
    466920     15832.7
    466960     15833.4
    467000     15835.5
    467040     15835.8
    467080     15837.5
    467120     15838.8
    467160     15840.6
    467200     15841.7
    467240     15842.3
    467280     15844.5
    467320     15846.2
    467360     15847.1
    467400     15848.4
    467440     15850.4
    467480     15851.6
    467520     15853.5
    467560     15854.2
    467600     15856.2
    467640     15856.8
    467680     15858.3
    467720     15859.7
    467760     15860.4
    467800     15862.5
    467840     15862.9
    467880     15864.5
    467920     15865.8
    467960     15867.6
    468000     15868.7
    468040     15869.3
    468080     15871.5
    468120     15873.2
    468160       15874
    468200     15875.4
    468240     15877.4
    468280     15878.6
    468320     15880.4
    468360     15881.2
    468400     15883.2
    468440     15883.8
    468480     15885.3
    468520     15886.7
    468560     15887.4
    468600     15889.5
    468640     15889.8
    468680     15891.5
    468720     15892.8
    468760     15894.6
    468800     15895.6
    468840     15896.3
    468880     15898.5
    468920     15900.3
    468960       15901
    469000     15902.4
    469040     15904.4
    469080     15905.6
    469120     15907.4
    469160     15908.2
    469200     15910.2
    469240     15910.8
    469280     15912.3
    469320     15913.7
    469360     15914.3
    469400     15916.4
    469440     15916.8
    469480     15918.5
    469520     15919.7
    469560     15921.5
    469600     15922.6
    469640     15923.3
    469680     15925.5
    469720     15927.2
    469760       15928
    469800     15929.4
    469840     15931.3
    469880     15932.5
    469920     15934.4
    469960     15935.2
    470000     15937.1
    470040     15937.7
    470080     15939.2
    470120     15940.6
    470160     15941.3
    470200     15943.4
    470240     15943.7
    470280     15945.5
    470320     15946.7
    470360     15948.5
    470400     15949.5
    470440     15950.2
    470480     15952.5
    470520     15954.2
    470560       15955
    470600     15956.3
    470640     15958.3
    470680     15959.5
    470720     15961.3
    470760     15962.2
    470800     15964.1
    470840     15964.7
    470880     15966.2
    470920     15967.6
    470960     15968.3
    471000     15970.4
    471040     15970.7
    471080     15972.5
    471120     15973.7
    471160     15975.5
    471200     15976.5
    471240     15977.2
    471280     15979.5
    471320     15981.2
    471360     15981.9
    471400     15983.3
    471440     15985.3
    471480     15986.5
    471520     15988.3
    471560     15989.1
    471600     15991.2
    471640     15991.6
    471680     15993.2
    471720     15994.6
    471760     15995.2
    471800     15997.4
    471840     15997.7
    471880     15999.5
    471920     16000.7
    471960     16002.5
    472000     16003.5
    472040     16004.2
    472080     16006.4
    472120     16008.1
    472160     16008.9
    472200     16010.2
    472240     16012.2
    472280     16013.4
    472320     16015.3
    472360     16016.1
    472400     16018.1
    472440     16018.6
    472480     16020.2
    472520     16021.5
    472560     16022.2
    472600     16024.3
    472640     16024.6
    472680     16026.4
    472720     16027.6
    472760     16029.4
    472800     16030.4
    472840     16031.1
    472880     16033.3
    472920       16035
    472960     16035.8
    473000     16037.2
    473040     16039.1
    473080     16040.4
    473120     16042.2
    473160     16043.1
    473200       16045
    473240     16045.6
    473280     16047.1
    473320     16048.5
    473360     16049.1
    473400     16051.2
    473440     16051.6
    473480     16053.4
    473520     16054.5
    473560     16056.3
    473600     16057.4
    473640     16058.1
    473680     16060.3
    473720       16062
    473760     16062.8
    473800     16064.1
    473840     16066.1
    473880     16067.4
    473920     16069.2
    473960       16070
    474000       16072
    474040     16072.5
    474080     16074.1
    474120     16075.4
    474160     16076.1
    474200     16078.2
    474240     16078.5
    474280     16080.3
    474320     16081.5
    474360     16083.3
    474400     16084.4
    474440     16085.1
    474480     16087.3
    474520     16088.9
    474560     16089.8
    474600     16091.2
    474640     16093.1
    474680     16094.3
    474720     16096.2
    474760       16097
    474800       16099
    474840     16099.5
    474880       16101
    474920     16102.4
    474960       16103
    475000     16105.2
    475040     16105.5
    475080     16107.3
    475120     16108.5
    475160     16110.3
    475200     16111.3
    475240       16112
    475280     16114.2
    475320     16115.9
    475360     16116.7
    475400     16118.1
    475440       16120
    475480     16121.3
    475520     16123.1
    475560       16124
    475600       16126
    475640     16126.4
    475680       16128
    475720     16129.3
    475760       16130
    475800     16132.1
    475840     16132.5
    475880     16134.2
    475920     16135.4
    475960     16137.3
    476000     16138.3
    476040       16139
    476080     16141.2
    476120     16142.9
    476160     16143.7
    476200     16145.1
    476240       16147
    476280     16148.3
    476320     16150.1
    476360       16151
    476400       16153
    476440     16153.4
    476480       16155
    476520     16156.3
    476560       16157
    476600     16159.1
    476640     16159.5
    476680     16161.2
    476720     16162.4
    476760     16164.2
    476800     16165.3
    476840       16166
    476880     16168.2
    476920     16169.8
    476960     16170.7
    477000     16172.1
    477040       16174
    477080     16175.3
    477120     16177.1
    477160       16178
    477200       16180
    477240     16180.4
    477280       16182
    477320     16183.3
    477360       16184
    477400     16186.1
    477440     16186.5
    477480     16188.2
    477520     16189.4
    477560     16191.2
    477600     16192.3
    477640       16193
    477680     16195.2
    477720     16196.8
    477760     16197.8
    477800     16199.1
    477840       16201
    477880     16202.3
    477920     16204.1
    477960       16205
    478000       16207
    478040     16207.4
    478080     16209.1
    478120     16210.3
    478160     16211.1
    478200     16213.2
    478240     16213.5
    478280     16215.3
    478320     16216.5
    478360     16218.3
    478400     16219.3
    478440     16220.1
    478480     16222.3
    478520     16223.9
    478560     16224.8
    478600     16226.2
    478640     16228.1
    478680     16229.4
    478720     16231.2
    478760     16232.1
    478800     16234.1
    478840     16234.6
    478880     16236.1
    478920     16237.4
    478960     16238.1
    479000     16240.2
    479040     16240.6
    479080     16242.3
    479120     16243.5
    479160     16245.3
    479200     16246.3
    479240     16247.1
    479280     16249.3
    479320     16250.9
    479360     16251.8
    479400     16253.3
    479440     16255.1
    479480     16256.5
    479520     16258.3
    479560     16259.1
    479600     16261.1
    479640     16261.6
    479680     16263.2
    479720     16264.4
    479760     16265.2
    479800     16267.3
    479840     16267.7
    479880     16269.4
    479920     16270.6
    479960     16272.4
    480000     16273.4
    480040     16274.2
    480080     16276.3
    480120       16278
    480160     16278.9
    480200     16280.3
    480240     16282.2
    480280     16283.5
    480320     16285.3
    480360     16286.2
    480400     16288.2
    480440     16288.6
    480480     16290.2
    480520     16291.5
    480560     16292.2
    480600     16294.3
    480640     16294.7
    480680     16296.4
    480720     16297.6
    480760     16299.4
    480800     16300.5
    480840     16301.2
    480880     16303.4
    480920       16305
    480960     16305.9
    481000     16307.3
    481040     16309.2
    481080     16310.5
    481120     16312.4
    481160     16313.3
    481200     16315.2
    481240     16315.7
    481280     16317.3
    481320     16318.5
    481360     16319.3
    481400     16321.4
    481440     16321.7
    481480     16323.5
    481520     16324.7
    481560     16326.5
    481600     16327.5
    481640     16328.3
    481680     16330.5
    481720     16332.1
    481760       16333
    481800     16334.4
    481840     16336.3
    481880     16337.6
    481920     16339.4
    481960     16340.4
    482000     16342.3
    482040     16342.7
    482080     16344.4
    482120     16345.6
    482160     16346.4
    482200     16348.5
    482240     16348.8
    482280     16350.6
    482320     16351.7
    482360     16353.6
    482400     16354.6
    482440     16355.3
    482480     16357.5
    482520     16359.2
    482560       16360
    482600     16361.5
    482640     16363.3
    482680     16364.7
    482720     16366.5
    482760     16367.5
    482800     16369.4
    482840     16369.8
    482880     16371.4
    482920     16372.7
    482960     16373.5
    483000     16375.6
    483040     16375.9
    483080     16377.6
    483120     16378.8
    483160     16380.7
    483200     16381.6
    483240     16382.4
    483280     16384.6
    483320     16386.2
    483360     16387.1
    483400     16388.6
    483440     16390.4
    483480     16391.8
    483520     16393.6
    483560     16394.5
    483600     16396.5
    483640     16396.9
    483680     16398.5
    483720     16399.8
    483760     16400.6
    483800     16402.7
    483840       16403
    483880     16404.6
    483920     16405.9
    483960     16407.8
    484000     16408.7
    484040     16409.4
    484080     16411.7
    484120     16413.3
    484160     16414.2
    484200     16415.7
    484240     16417.5
    484280     16418.9
    484320     16420.7
    484360     16421.6
    484400     16423.6
    484440       16424
    484480     16425.6
    484520     16426.9
    484560     16427.6
    484600     16429.7
    484640     16430.1
    484680     16431.7
    484720     16432.9
    484760     16434.8
    484800     16435.8
    484840     16436.5
    484880     16438.8
    484920     16440.4
    484960     16441.3
    485000     16442.8
    485040     16444.7
    485080       16446
    485120     16447.8
    485160     16448.7
    485200     16450.7
    485240     16451.1
    485280     16452.7
    485320       16454
    485360     16454.8
    485400     16456.9
    485440     16457.2
    485480     16458.9
    485520     16460.1
    485560       16462
    485600       16463
    485640     16463.7
    485680     16465.9
    485720     16467.6
    485760     16468.5
    485800       16470
    485840     16471.8
    485880     16473.2
    485920       16475
    485960     16475.9
    486000     16477.9
    486040     16478.3
    486080     16479.9
    486120     16481.2
    486160     16481.9
    486200       16484
    486240     16484.4
    486280       16486
    486320     16487.3
    486360     16489.2
    486400     16490.1
    486440     16490.9
    486480     16493.1
    486520     16494.7
    486560     16495.7
    486600     16497.1
    486640     16498.9
    486680     16500.3
    486720     16502.2
    486760     16503.1
    486800       16505
    486840     16505.5
    486880       16507
    486920     16508.3
    486960     16509.1
    487000     16511.2
    487040     16511.6
    487080     16513.2
    487120     16514.4
    487160     16516.3
    487200     16517.3
    487240       16518
    487280     16520.3
    487320     16521.9
    487360     16522.8
    487400     16524.3
    487440     16526.1
    487480     16527.5
    487520     16529.4
    487560     16530.3
    487600     16532.2
    487640     16532.7
    487680     16534.2
    487720     16535.5
    487760     16536.3
    487800     16538.4
    487840     16538.7
    487880     16540.3
    487920     16541.6
    487960     16543.5
    488000     16544.5
    488040     16545.1
    488080     16547.4
    488120     16549.1
    488160       16550
    488200     16551.5
    488240     16553.3
    488280     16554.6
    488320     16556.5
    488360     16557.4
    488400     16559.3
    488440     16559.8
    488480     16561.4
    488520     16562.6
    488560     16563.4
    488600     16565.5
    488640     16565.8
    488680     16567.4
    488720     16568.7
    488760     16570.6
    488800     16571.6
    488840     16572.3
    488880     16574.5
    488920     16576.2
    488960     16577.2
    489000     16578.7
    489040     16580.4
    489080     16581.8
    489120     16583.7
    489160     16584.6
    489200     16586.5
    489240       16587
    489280     16588.5
    489320     16589.8
    489360     16590.6
    489400     16592.7
    489440       16593
    489480     16594.6
    489520     16595.9
    489560     16597.8
    489600     16598.8
    489640     16599.5
    489680     16601.7
    489720     16603.4
    489760     16604.3
    489800     16605.9
    489840     16607.7
    489880       16609
    489920     16610.9
    489960     16611.7
    490000     16613.6
    490040     16614.1
    490080     16615.6
    490120     16616.9
    490160     16617.7
    490200     16619.9
    490240     16620.2
    490280     16621.8
    490320       16623
    490360       16625
    490400     16625.9
    490440     16626.7
    490480     16628.9
    490520     16630.6
    490560     16631.5
    490600     16633.1
    490640     16634.9
    490680     16636.2
    490720     16638.1
    490760     16638.9
    490800     16640.9
    490840     16641.3
    490880     16642.9
    490920     16644.2
    490960     16644.9
    491000     16647.1
    491040     16647.4
    491080       16649
    491120     16650.3
    491160     16652.2
    491200     16653.1
    491240       16654
    491280     16656.2
    491320     16657.8
    491360     16658.7
    491400     16660.3
    491440     16662.1
    491480     16663.4
    491520     16665.3
    491560     16666.1
    491600     16668.1
    491640     16668.5
    491680     16670.1
    491720     16671.4
    491760     16672.1
    491800     16674.3
    491840     16674.6
    491880     16676.2
    491920     16677.4
    491960     16679.4
    492000     16680.3
    492040     16681.2
    492080     16683.4
    492120       16685
    492160     16685.9
    492200     16687.5
    492240     16689.3
    492280     16690.6
    492320     16692.5
    492360     16693.3
    492400     16695.3
    492440     16695.8
    492480     16697.3
    492520     16698.5
    492560     16699.3
    492600     16701.5
    492640     16701.8
    492680     16703.4
    492720     16704.6
    492760     16706.6
    492800     16707.6
    492840     16708.4
    492880     16710.6
    492920     16712.2
    492960     16713.1
    493000     16714.7
    493040     16716.5
    493080     16717.8
    493120     16719.7
    493160     16720.5
    493200     16722.5
    493240       16723
    493280     16724.5
    493320     16725.8
    493360     16726.6
    493400     16728.8
    493440       16729
    493480     16730.7
    493520     16731.9
    493560     16733.9
    493600     16734.8
    493640     16735.7
    493680     16737.8
    493720     16739.5
    493760     16740.4
    493800     16741.9
    493840     16743.7
    493880       16745
    493920     16746.9
    493960     16747.8
    494000     16749.7
    494040     16750.2
    494080     16751.7
    494120       16753
    494160     16753.8
    494200     16755.9
    494240     16756.2
    494280     16757.9
    494320     16759.1
    494360       16761
    494400       16762
    494440     16762.9
    494480       16765
    494520     16766.6
    494560     16767.6
    494600     16769.2
    494640     16770.9
    494680     16772.2
    494720     16774.1
    494760       16775
    494800       16777
    494840     16777.5
    494880       16779
    494920     16780.2
    494960       16781
    495000     16783.2
    495040     16783.5
    495080     16785.1
    495120     16786.3
    495160     16788.3
    495200     16789.2
    495240     16790.1
    495280     16792.2
    495320     16793.9
    495360     16794.8
    495400     16796.4
    495440     16798.2
    495480     16799.5
    495520     16801.4
    495560     16802.3
    495600     16804.3
    495640     16804.8
    495680     16806.2
    495720     16807.5
    495760     16808.3
    495800     16810.5
    495840     16810.7
    495880     16812.4
    495920     16813.5
    495960     16815.5
    496000     16816.5
    496040     16817.3
    496080     16819.5
    496120     16821.2
    496160     16822.1
    496200     16823.7
    496240     16825.4
    496280     16826.8
    496320     16828.7
    496360     16829.5
    496400     16831.5
    496440       16832
    496480     16833.4
    496520     16834.8
    496560     16835.6
    496600     16837.7
    496640       16838
    496680     16839.6
    496720     16840.8
    496760     16842.8
    496800     16843.7
    496840     16844.6
    496880     16846.7
    496920     16848.4
    496960     16849.3
    497000     16850.9
    497040     16852.6
    497080       16854
    497120     16855.9
    497160     16856.7
    497200     16858.7
    497240     16859.2
    497280     16860.7
    497320       16862
    497360     16862.8
    497400       16865
    497440     16865.2
    497480     16866.9
    497520       16868
    497560       16870
    497600     16870.9
    497640     16871.8
    497680     16873.9
    497720     16875.7
    497760     16876.6
    497800     16878.1
    497840     16879.9
    497880     16881.3
    497920     16883.2
    497960       16884
    498000       16886
    498040     16886.5
    498080     16887.9
    498120     16889.3
    498160       16890
    498200     16892.2
    498240     16892.5
    498280     16894.1
    498320     16895.2
    498360     16897.3
    498400     16898.2
    498440     16899.1
    498480     16901.2
    498520     16902.9
    498560     16903.8
    498600     16905.3
    498640     16907.1
    498680     16908.5
    498720     16910.4
    498760     16911.2
    498800     16913.2
    498840     16913.7
    498880     16915.2
    498920     16916.5
    498960     16917.2
    499000     16919.4
    499040     16919.7
    499080     16921.3
    499120     16922.4
    499160     16924.5
    499200     16925.4
    499240     16926.3
    499280     16928.4
    499320     16930.1
    499360       16931
    499400     16932.5
    499440     16934.3
    499480     16935.7
    499520     16937.6
    499560     16938.3
    499600     16940.4
    499640     16940.8
    499680     16942.3
    499720     16943.6
    499760     16944.4
    499800     16946.6
    499840     16946.8
    499880     16948.5
    499920     16949.6
    499960     16951.7
    500000     16952.6
    500040     16953.5
    500080     16955.6
    500120     16957.3
    500160     16958.1
    500200     16959.7
    500240     16961.5
    500280     16962.9
    500320     16964.7
    500360     16965.5
    500400     16967.6
    500440       16968
    500480     16969.5
    500520     16970.8
    500560     16971.6
    500600     16973.8
    500640       16974
    500680     16975.6
    500720     16976.8
    500760     16978.8
    500800     16979.8
    500840     16980.6
    500880     16982.7
    500920     16984.5
    500960     16985.3
    501000     16986.9
    501040     16988.7
    501080       16990
    501120     16991.9
    501160     16992.7
    501200     16994.8
    501240     16995.2
    501280     16996.7
    501320       16998
    501360     16998.7
    501400       17001
    501440     17001.2
    501480     17002.8
    501520     17003.9
    501560       17006
    501600     17006.9
    501640     17007.8
    501680     17009.9
    501720     17011.6
    501760     17012.5
    501800       17014
    501840     17015.9
    501880     17017.2
    501920     17019.1
    501960     17019.8
    502000     17021.9
    502040     17022.4
    502080     17023.8
    502120     17025.1
    502160     17025.9
    502200     17028.1
    502240     17028.3
    502280     17029.9
    502320     17031.1
    502360     17033.1
    502400     17034.1
    502440     17034.9
    502480     17037.1
    502520     17038.8
    502560     17039.6
    502600     17041.2
    502640       17043
    502680     17044.3
    502720     17046.2
    502760     17046.9
    502800     17049.1
    502840     17049.6
    502880       17051
    502920     17052.2
    502960     17053.1
    503000     17055.3
    503040     17055.4
    503080       17057
    503120     17058.3
    503160     17060.3
    503200     17061.2
    503240     17062.1
    503280     17064.2
    503320     17065.9
    503360     17066.8
    503400     17068.4
    503440     17070.2
    503480     17071.5
    503520     17073.4
    503560     17074.1
    503600     17076.3
    503640     17076.8
    503680     17078.2
    503720     17079.4
    503760     17080.2
    503800     17082.4
    503840     17082.6
    503880     17084.2
    503920     17085.4
    503960     17087.4
    504000     17088.4
    504040     17089.2
    504080     17091.4
    504120     17093.1
    504160     17093.9
    504200     17095.5
    504240     17097.4
    504280     17098.7
    504320     17100.6
    504360     17101.3
    504400     17103.4
    504440     17103.9
    504480     17105.3
    504520     17106.6
    504560     17107.4
    504600     17109.6
    504640     17109.8
    504680     17111.4
    504720     17112.6
    504760     17114.6
    504800     17115.5
    504840     17116.4
    504880     17118.5
    504920     17120.3
    504960     17121.1
    505000     17122.7
    505040     17124.6
    505080     17125.8
    505120     17127.8
    505160     17128.4
    505200     17130.6
    505240       17131
    505280     17132.5
    505320     17133.8
    505360     17134.6
    505400     17136.8
    505440     17136.9
    505480     17138.6
    505520     17139.7
    505560     17141.8
    505600     17142.7
    505640     17143.5
    505680     17145.7
    505720     17147.4
    505760     17148.2
    505800     17149.8
    505840     17151.7
    505880       17153
    505920       17155
    505960     17155.7
    506000     17157.8
    506040     17158.3
    506080     17159.7
    506120       17161
    506160     17161.8
    506200       17164
    506240     17164.2
    506280     17165.8
    506320     17166.9
    506360       17169
    506400     17169.9
    506440     17170.7
    506480     17172.9
    506520     17174.7
    506560     17175.5
    506600     17177.1
    506640     17178.9
    506680     17180.2
    506720     17182.1
    506760     17182.9
    506800       17185
    506840     17185.5
    506880     17186.9
    506920     17188.2
    506960     17188.9
    507000     17191.2
    507040     17191.4
    507080       17193
    507120     17194.2
    507160     17196.2
    507200     17197.2
    507240       17198
    507280     17200.1
    507320     17201.9
    507360     17202.7
    507400     17204.3
    507440     17206.1
    507480     17207.4
    507520     17209.3
    507560     17210.1
    507600     17212.2
    507640     17212.7
    507680     17214.1
    507720     17215.3
    507760     17216.1
    507800     17218.3
    507840     17218.6
    507880     17220.1
    507920     17221.3
    507960     17223.3
    508000     17224.3
    508040     17225.1
    508080     17227.3
    508120       17229
    508160     17229.8
    508200     17231.4
    508240     17233.3
    508280     17234.6
    508320     17236.5
    508360     17237.3
    508400     17239.4
    508440     17239.8
    508480     17241.2
    508520     17242.5
    508560     17243.2
    508600     17245.5
    508640     17245.7
    508680     17247.3
    508720     17248.5
    508760     17250.4
    508800     17251.4
    508840     17252.2
    508880     17254.4
    508920     17256.2
    508960     17256.9
    509000     17258.6
    509040     17260.4
    509080     17261.7
    509120     17263.6
    509160     17264.4
    509200     17266.5
    509240     17266.9
    509280     17268.4
    509320     17269.7
    509360     17270.3
    509400     17272.6
    509440     17272.8
    509480     17274.4
    509520     17275.7
    509560     17277.6
    509600     17278.6
    509640     17279.3
    509680     17281.6
    509720     17283.3
    509760     17284.1
    509800     17285.7
    509840     17287.6
    509880     17288.9
    509920     17290.8
    509960     17291.5
    510000     17293.6
    510040     17294.1
    510080     17295.5
    510120     17296.8
    510160     17297.5
    510200     17299.8
    510240       17300
    510280     17301.5
    510320     17302.8
    510360     17304.7
    510400     17305.7
    510440     17306.6
    510480     17308.7
    510520     17310.4
    510560     17311.3
    510600     17312.9
    510640     17314.8
    510680       17316
    510720       17318
    510760     17318.7
    510800     17320.8
    510840     17321.3
    510880     17322.7
    510920       17324
    510960     17324.7
    511000     17326.9
    511040     17327.2
    511080     17328.7
    511120       17330
    511160     17331.9
    511200     17332.9
    511240     17333.8
    511280       17336
    511320     17337.6
    511360     17338.5
    511400     17340.1
    511440       17342
    511480     17343.2
    511520     17345.2
    511560     17345.9
    511600       17348
    511640     17348.5
    511680       17350
    511720     17351.2
    511760     17351.9
    511800     17354.2
    511840     17354.4
    511880       17356
    511920     17357.2
    511960     17359.1
    512000     17360.1
    512040       17361
    512080     17363.2
    512120     17364.9
    512160     17365.7
    512200     17367.3
    512240     17369.2
    512280     17370.4
    512320     17372.3
    512360     17373.1
    512400     17375.2
    512440     17375.7
    512480     17377.2
    512520     17378.4
    512560     17379.1
    512600     17381.4
    512640     17381.6
    512680     17383.2
    512720     17384.4
    512760     17386.3
    512800     17387.3
    512840     17388.2
    512880     17390.4
    512920     17392.1
    512960     17392.9
    513000     17394.5
    513040     17396.5
    513080     17397.7
    513120     17399.6
    513160     17400.4
    513200     17402.5
    513240       17403
    513280     17404.4
    513320     17405.6
    513360     17406.4
    513400     17408.6
    513440     17408.9
    513480     17410.4
    513520     17411.7
    513560     17413.6
    513600     17414.6
    513640     17415.5
    513680     17417.6
    513720     17419.3
    513760     17420.1
    513800     17421.7
    513840     17423.7
    513880     17424.9
    513920     17426.8
    513960     17427.6
    514000     17429.7
    514040     17430.1
    514080     17431.6
    514120     17432.9
    514160     17433.6
    514200     17435.8
    514240       17436
    514280     17437.6
    514320     17438.9
    514360     17440.9
    514400     17441.8
    514440     17442.7
    514480     17444.8
    514520     17446.5
    514560     17447.4
    514600       17449
    514640     17450.9
    514680     17452.1
    514720       17454
    514760     17454.8
    514800     17456.9
    514840     17457.4
    514880     17458.8
    514920     17460.1
    514960     17460.8
    515000     17463.1
    515040     17463.2
    515080     17464.8
    515120     17466.1
    515160     17468.1
    515200       17469
    515240     17469.9
    515280       17472
    515320     17473.8
    515360     17474.6
    515400     17476.2
    515440     17478.2
    515480     17479.3
    515520     17481.3
    515560     17482.1
    515600     17484.1
    515640     17484.6
    515680       17486
    515720     17487.3
    515760       17488
    515800     17490.3
    515840     17490.4
    515880       17492
    515920     17493.3
    515960     17495.3
    516000     17496.2
    516040     17497.1
    516080     17499.2
    516120       17501
    516160     17501.8
    516200     17503.4
    516240     17505.4
    516280     17506.5
    516320     17508.5
    516360     17509.3
    516400     17511.3
    516440     17511.8
    516480     17513.2
    516520     17514.5
    516560     17515.2
    516600     17517.5
    516640     17517.7
    516680     17519.2
    516720     17520.4
    516760     17522.5
    516800     17523.4
    516840     17524.3
    516880     17526.4
    516920     17528.2
    516960       17529
    517000     17530.5
    517040     17532.6
    517080     17533.7
    517120     17535.7
    517160     17536.4
    517200     17538.6
    517240       17539
    517280     17540.4
    517320     17541.7
    517360     17542.4
    517400     17544.7
    517440     17544.9
    517480     17546.5
    517520     17547.7
    517560     17549.6
    517600     17550.6
    517640     17551.5
    517680     17553.6
    517720     17555.4
    517760     17556.2
    517800     17557.7
    517840     17559.7
    517880     17560.9
    517920     17562.9
    517960     17563.6
    518000     17565.8
    518040     17566.2
    518080     17567.6
    518120     17568.9
    518160     17569.7
    518200       17572
    518240     17572.1
    518280     17573.7
    518320     17574.9
    518360     17576.9
    518400     17577.8
    518440     17578.7
    518480     17580.9
    518520     17582.6
    518560     17583.4
    518600     17584.9
    518640       17587
    518680     17588.1
    518720     17590.1
    518760     17590.9
    518800       17593
    518840     17593.4
    518880     17594.8
    518920     17596.1
    518960     17596.9
    519000     17599.2
    519040     17599.3
    519080     17600.9
    519120     17602.1
    519160     17604.1
    519200     17605.1
    519240     17605.9
    519280     17608.1
    519320     17609.8
    519360     17610.7
    519400     17612.2
    519440     17614.2
    519480     17615.3
    519520     17617.4
    519560     17618.2
    519600     17620.3
    519640     17620.7
    519680     17622.1
    519720     17623.4
    519760     17624.2
    519800     17626.5
    519840     17626.6
    519880     17628.2
    519920     17629.4
    519960     17631.3
    520000     17632.3
    520040     17633.2
    520080     17635.3
    520120     17637.1
    520160       17638
    520200     17639.5
    520240     17641.5
    520280     17642.6
    520320     17644.6
    520360     17645.4
    520400     17647.6
    520440       17648
    520480     17649.3
    520520     17650.7
    520560     17651.5
    520600     17653.7
    520640     17653.8
    520680     17655.4
    520720     17656.7
    520760     17658.6
    520800     17659.5
    520840     17660.4
    520880     17662.6
    520920     17664.3
    520960     17665.2
    521000     17666.7
    521040     17668.8
    521080     17669.9
    521120     17671.9
    521160     17672.7
    521200     17674.8
    521240     17675.2
    521280     17676.6
    521320       17678
    521360     17678.7
    521400       17681
    521440     17681.1
    521480     17682.7
    521520       17684
    521560     17685.8
    521600     17686.8
    521640     17687.7
    521680     17689.9
    521720     17691.6
    521760     17692.5
    521800       17694
    521840       17696
    521880     17697.2
    521920     17699.1
    521960     17699.9
    522000     17702.2
    522040     17702.4
    522080     17703.8
    522120     17705.2
    522160       17706
    522200     17708.3
    522240     17708.4
    522280       17710
    522320     17711.2
    522360     17713.1
    522400     17714.1
    522440       17715
    522480     17717.1
    522520     17718.8
    522560     17719.8
    522600     17721.2
    522640     17723.3
    522680     17724.4
    522720     17726.4
    522760     17727.2
    522800     17729.4
    522840     17729.7
    522880     17731.1
    522920     17732.5
    522960     17733.3
    523000     17735.6
    523040     17735.7
    523080     17737.3
    523120     17738.5
    523160     17740.4
    523200     17741.3
    523240     17742.3
    523280     17744.4
    523320     17746.1
    523360     17747.1
    523400     17748.5
    523440     17750.6
    523480     17751.7
    523520     17753.7
    523560     17754.5
    523600     17756.7
    523640       17757
    523680     17758.4
    523720     17759.8
    523760     17760.6
    523800     17762.9
    523840       17763
    523880     17764.6
    523920     17765.7
    523960     17767.7
    524000     17768.7
    524040     17769.6
    524080     17771.7
    524120     17773.4
    524160     17774.4
    524200     17775.8
    524240     17777.9
    524280       17779
    524320       17781
    524360     17781.7
    524400     17783.9
    524440     17784.3
    524480     17785.6
    524520       17787
    524560     17787.9
    524600     17790.1
    524640     17790.3
    524680     17791.9
    524720     17792.9
    524760     17794.9
    524800     17795.9
    524840     17796.8
    524880     17798.9
    524920     17800.7
    524960     17801.6
    525000     17803.1
    525040     17805.1
    525080     17806.2
    525120     17808.2
    525160     17808.9
    525200     17811.2
    525240     17811.5
    525280     17812.9
    525320     17814.2
    525360     17815.1
    525400     17817.3
    525440     17817.5
    525480     17819.1
    525520     17820.1
    525560     17822.2
    525600     17823.1
    525640       17824
    525680     17826.1
    525720     17827.9
    525760     17828.8
    525800     17830.3
    525840     17832.4
    525880     17833.4
    525920     17835.5
    525960     17836.2
    526000     17838.4
    526040     17838.7
    526080     17840.1
    526120     17841.4
    526160     17842.3
    526200     17844.6
    526240     17844.8
    526280     17846.3
    526320     17847.4
    526360     17849.4
    526400     17850.4
    526440     17851.2
    526480     17853.2
    526520     17855.1
    526560       17856
    526600     17857.5
    526640     17859.5
    526680     17860.6
    526720     17862.6
    526760     17863.4
    526800     17865.6
    526840     17865.9
    526880     17867.3
    526920     17868.6
    526960     17869.5
    527000     17871.8
    527040     17871.9
    527080     17873.5
    527120     17874.6
    527160     17876.6
    527200     17877.5
    527240     17878.4
    527280     17880.4
    527320     17882.3
    527360     17883.2
    527400     17884.7
    527440     17886.7
    527480     17887.8
    527520     17889.8
    527560     17890.6
    527600     17892.8
    527640     17893.1
    527680     17894.5
    527720     17895.8
    527760     17896.7
    527800       17899
    527840     17899.2
    527880     17900.7
    527920     17901.8
    527960     17903.7
    528000     17904.7
    528040     17905.6
    528080     17907.6
    528120     17909.5
    528160     17910.4
    528200     17911.9
    528240     17913.9
    528280       17915
    528320     17917.1
    528360     17917.8
    528400       17920
    528440     17920.3
    528480     17921.7
    528520     17923.1
    528560     17923.9
    528600     17926.2
    528640     17926.4
    528680     17927.9
    528720     17929.1
    528760       17931
    528800       17932
    528840     17932.8
    528880     17934.9
    528920     17936.7
    528960     17937.7
    529000     17939.1
    529040     17941.2
    529080     17942.3
    529120     17944.3
    529160       17945
    529200     17947.3
    529240     17947.6
    529280       17949
    529320     17950.3
    529360     17951.2
    529400     17953.5
    529440     17953.7
    529480     17955.2
    529520     17956.3
    529560     17958.2
    529600     17959.2
    529640     17960.1
    529680     17962.1
    529720       17964
    529760     17964.8
    529800     17966.4
    529840     17968.4
    529880     17969.5
    529920     17971.5
    529960     17972.2
    530000     17974.5
    530040     17974.9
    530080     17976.2
    530120     17977.5
    530160     17978.4
    530200     17980.7
    530240     17980.9
    530280     17982.4
    530320     17983.5
    530360     17985.4
    530400     17986.5
    530440     17987.3
    530480     17989.3
    530520     17991.2
    530560     17992.1
    530600     17993.6
    530640     17995.6
    530680     17996.8
    530720     17998.8
    530760     17999.4
    530800     18001.8
    530840     18002.1
    530880     18003.4
    530920     18004.8
    530960     18005.6
    531000     18007.9
    531040     18008.2
    531080     18009.7
    531120     18010.8
    531160     18012.7
    531200     18013.7
    531240     18014.5
    531280     18016.6
    531320     18018.4
    531360     18019.3
    531400     18020.8
    531440     18022.8
    531480       18024
    531520     18026.1
    531560     18026.7
    531600       18029
    531640     18029.3
    531680     18030.6
    531720       18032
    531760     18032.9
    531800     18035.2
    531840     18035.4
    531880     18036.9
    531920       18038
    531960     18039.9
    532000     18040.9
    532040     18041.7
    532080     18043.8
    532120     18045.6
    532160     18046.5
    532200       18048
    532240       18050
    532280     18051.2
    532320     18053.3
    532360     18053.8
    532400     18056.2
    532440     18056.6
    532480     18057.8
    532520     18059.1
    532560       18060
    532600     18062.4
    532640     18062.6
    532680     18064.1
    532720     18065.1
    532760     18067.1
    532800     18068.1
    532840     18068.8
    532880       18071
    532920     18072.8
    532960     18073.6
    533000     18075.2
    533040     18077.2
    533080     18078.3
    533120     18080.4
    533160       18081
    533200     18083.4
    533240     18083.7
    533280       18085
    533320     18086.3
    533360     18087.2
    533400     18089.5
    533440     18089.7
    533480     18091.2
    533520     18092.3
    533560     18094.3
    533600     18095.3
    533640       18096
    533680     18098.1
    533720       18100
    533760     18100.8
    533800     18102.3
    533840     18104.3
    533880     18105.4
    533920     18107.6
    533960     18108.1
    534000     18110.5
    534040     18110.8
    534080     18112.1
    534120     18113.4
    534160     18114.3
    534200     18116.7
    534240     18116.8
    534280     18118.3
    534320     18119.4
    534360     18121.4
    534400     18122.4
    534440     18123.1
    534480     18125.2
    534520       18127
    534560     18127.8
    534600     18129.4
    534640     18131.4
    534680     18132.5
    534720     18134.7
    534760     18135.3
    534800     18137.6
    534840     18137.9
    534880     18139.2
    534920     18140.5
    534960     18141.5
    535000     18143.7
    535040     18143.9
    535080     18145.4
    535120     18146.5
    535160     18148.4
    535200     18149.5
    535240     18150.1
    535280     18152.3
    535320     18154.1
    535360     18154.9
    535400     18156.5
    535440     18158.5
    535480     18159.6
    535520     18161.7
    535560     18162.4
    535600     18164.7
    535640       18165
    535680     18166.3
    535720     18167.6
    535760     18168.5
    535800     18170.9
    535840     18171.1
    535880     18172.5
    535920     18173.5
    535960     18175.6
    536000     18176.6
    536040     18177.2
    536080     18179.4
    536120     18181.2
    536160       18182
    536200     18183.6
    536240     18185.6
    536280     18186.7
    536320     18188.8
    536360     18189.5
    536400     18191.8
    536440     18192.1
    536480     18193.5
    536520     18194.7
    536560     18195.7
    536600       18198
    536640     18198.2
    536680     18199.6
    536720     18200.7
    536760     18202.7
    536800     18203.7
    536840     18204.3
    536880     18206.5
    536920     18208.3
    536960     18209.1
    537000     18210.6
    537040     18212.7
    537080     18213.8
    537120     18215.9
    537160     18216.6
    537200     18218.9
    537240     18219.2
    537280     18220.6
    537320     18221.8
    537360     18222.7
    537400     18225.1
    537440     18225.2
    537480     18226.6
    537520     18227.7
    537560     18229.8
    537600     18230.8
    537640     18231.3
    537680     18233.5
    537720     18235.3
    537760     18236.1
    537800     18237.6
    537840     18239.7
    537880     18240.8
    537920     18242.9
    537960     18243.6
    538000     18245.9
    538040     18246.2
    538080     18247.6
    538120     18248.8
    538160     18249.8
    538200     18252.1
    538240     18252.2
    538280     18253.6
    538320     18254.7
    538360     18256.8
    538400     18257.8
    538440     18258.3
    538480     18260.4
    538520     18262.3
    538560       18263
    538600     18264.6
    538640     18266.6
    538680     18267.8
    538720     18269.9
    538760     18270.5
    538800     18272.9
    538840     18273.2
    538880     18274.6
    538920     18275.8
    538960     18276.7
    539000       18279
    539040     18279.2
    539080     18280.6
    539120     18281.8
    539160     18283.8
    539200     18284.8
    539240     18285.3
    539280     18287.5
    539320     18289.3
    539360       18290
    539400     18291.6
    539440     18293.6
    539480     18294.8
    539520     18296.9
    539560     18297.6
    539600     18299.9
    539640     18300.2
    539680     18301.5
    539720     18302.8
    539760     18303.7
    539800       18306
    539840     18306.2
    539880     18307.6
    539920     18308.7
    539960     18310.7
    540000     18311.7
    540040     18312.2
    540080     18314.4
    540120     18316.2
    540160       18317
    540200     18318.6
    540240     18320.5
    540280     18321.7
    540320     18323.9
    540360     18324.5
    540400     18326.8
    540440     18327.1
    540480     18328.5
    540520     18329.7
    540560     18330.6
    540600       18333
    540640     18333.2
    540680     18334.6
    540720     18335.7
    540760     18337.7
    540800     18338.7
    540840     18339.2
    540880     18341.4
    540920     18343.2
    540960     18343.9
    541000     18345.6
    541040     18347.5
    541080     18348.7
    541120     18350.8
    541160     18351.5
    541200     18353.8
    541240       18354
    541280     18355.4
    541320     18356.6
    541360     18357.5
    541400     18359.9
    541440     18360.1
    541480     18361.5
    541520     18362.6
    541560     18364.6
    541600     18365.6
    541640     18366.1
    541680     18368.3
    541720     18370.1
    541760     18370.8
    541800     18372.5
    541840     18374.4
    541880     18375.5
    541920     18377.7
    541960     18378.4
    542000     18380.7
    542040     18380.9
    542080     18382.3
    542120     18383.5
    542160     18384.4
    542200     18386.8
    542240       18387
    542280     18388.4
    542320     18389.5
    542360     18391.6
    542400     18392.5
    542440       18393
    542480     18395.3
    542520       18397
    542560     18397.8
    542600     18399.4
    542640     18401.3
    542680     18402.5
    542720     18404.6
    542760     18405.3
    542800     18407.6
    542840     18407.9
    542880     18409.2
    542920     18410.4
    542960     18411.3
    543000     18413.7
    543040     18413.9
    543080     18415.4
    543120     18416.4
    543160     18418.4
    543200     18419.5
    543240     18419.9
    543280     18422.1
    543320     18423.8
    543360     18424.7
    543400     18426.3
    543440     18428.2
    543480     18429.4
    543520     18431.5
    543560     18432.2
    543600     18434.6
    543640     18434.8
    543680     18436.1
    543720     18437.3
    543760     18438.2
    543800     18440.6
    543840     18440.8
    543880     18442.2
    543920     18443.3
    543960     18445.4
    544000     18446.4
    544040     18446.8
    544080       18449
    544120     18450.8
    544160     18451.6
    544200     18453.2
    544240     18455.1
    544280     18456.3
    544320     18458.5
    544360     18459.1
    544400     18461.5
    544440     18461.7
    544480       18463
    544520     18464.2
    544560     18465.1
    544600     18467.5
    544640     18467.7
    544680     18469.2
    544720     18470.2
    544760     18472.3
    544800     18473.4
    544840     18473.7
    544880     18475.9
    544920     18477.6
    544960     18478.4
    545000     18480.1
    545040     18481.9
    545080     18483.2
    545120     18485.3
    545160       18486
    545200     18488.3
    545240     18488.5
    545280     18489.9
    545320       18491
    545360     18491.9
    545400     18494.4
    545440     18494.6
    545480       18496
    545520       18497
    545560     18499.1
    545600     18500.2
    545640     18500.4
    545680     18502.7
    545720     18504.5
    545760     18505.2
    545800     18506.8
    545840     18508.7
    545880       18510
    545920     18512.1
    545960     18512.8
    546000       18515
    546040     18515.3
    546080     18516.6
    546120     18517.8
    546160     18518.7
    546200     18521.2
    546240     18521.3
    546280     18522.8
    546320     18523.8
    546360     18525.9
    546400     18526.9
    546440     18527.2
    546480     18529.4
    546520     18531.3
    546560       18532
    546600     18533.6
    546640     18535.5
    546680     18536.8
    546720     18538.9
    546760     18539.6
    546800     18541.8
    546840     18542.2
    546880     18543.4
    546920     18544.6
    546960     18545.6
    547000       18548
    547040     18548.2
    547080     18549.6
    547120     18550.7
    547160     18552.7
    547200     18553.7
    547240       18554
    547280     18556.2
    547320       18558
    547360     18558.8
    547400     18560.4
    547440     18562.3
    547480     18563.5
    547520     18565.7
    547560     18566.4
    547600     18568.6
    547640     18568.9
    547680     18570.2
    547720     18571.4
    547760     18572.4
    547800     18574.8
    547840     18574.9
    547880     18576.4
    547920     18577.5
    547960     18579.4
    548000     18580.5
    548040     18580.9
    548080       18583
    548120     18584.9
    548160     18585.7
    548200     18587.3
    548240     18589.1
    548280     18590.4
    548320     18592.6
    548360     18593.2
    548400     18595.5
    548440     18595.7
    548480     18597.1
    548520     18598.2
    548560     18599.2
    548600     18601.6
    548640     18601.8
    548680     18603.2
    548720     18604.3
    548760     18606.3
    548800     18607.3
    548840     18607.7
    548880     18609.9
    548920     18611.8
    548960     18612.5
    549000     18614.1
    549040       18616
    549080     18617.3
    549120     18619.4
    549160     18620.1
    549200     18622.4
    549240     18622.6
    549280     18623.9
    549320     18625.1
    549360     18626.1
    549400     18628.5
    549440     18628.6
    549480     18630.1
    549520     18631.2
    549560     18633.1
    549600     18634.2
    549640     18634.6
    549680     18636.8
    549720     18638.6
    549760     18639.4
    549800       18641
    549840     18642.9
    549880     18644.1
    549920     18646.3
    549960       18647
    550000     18649.2
    550040     18649.4
    550080     18650.8
    550120       18652
    550160     18652.9
    550200     18655.2
    550240     18655.5
    550280       18657
    550320     18658.1
    550360       18660
    550400     18661.1
    550440     18661.5
    550480     18663.6
    550520     18665.6
    550560     18666.2
    550600     18667.9
    550640     18669.7
    550680     18670.9
    550720     18673.2
    550760     18673.9
    550800       18676
    550840     18676.3
    550880     18677.7
    550920     18678.9
    550960     18679.9
    551000     18682.2
    551040     18682.4
    551080     18683.9
    551120       18685
    551160     18686.9
    551200       18688
    551240     18688.4
    551280     18690.5
    551320     18692.5
    551360     18693.1
    551400     18694.8
    551440     18696.7
    551480     18697.9
    551520     18700.1
    551560     18700.8
    551600     18702.9
    551640     18703.2
    551680     18704.6
    551720     18705.8
    551760     18706.8
    551800     18709.1
    551840     18709.4
    551880     18710.8
    551920     18711.9
    551960     18713.9
    552000     18714.9
    552040     18715.3
    552080     18717.5
    552120     18719.4
    552160     18720.1
    552200     18721.7
    552240     18723.6
    552280     18724.8
    552320     18727.1
    552360     18727.8
    552400     18729.9
    552440     18730.2
    552480     18731.5
    552520     18732.7
    552560     18733.8
    552600       18736
    552640     18736.3
    552680     18737.8
    552720     18738.9
    552760     18740.9
    552800     18741.8
    552840     18742.2
    552880     18744.5
    552920     18746.3
    552960       18747
    553000     18748.6
    553040     18750.6
    553080     18751.8
    553120       18754
    553160     18754.7
    553200     18756.8
    553240     18757.1
    553280     18758.4
    553320     18759.7
    553360     18760.7
    553400     18762.9
    553440     18763.2
    553480     18764.7
    553520     18765.8
    553560     18767.8
    553600     18768.7
    553640     18769.2
    553680     18771.3
    553720     18773.2
    553760     18773.9
    553800     18775.5
    553840     18777.5
    553880     18778.7
    553920     18780.9
    553960     18781.6
    554000     18783.7
    554040       18784
    554080     18785.3
    554120     18786.5
    554160     18787.6
    554200     18789.8
    554240       18790
    554280     18791.6
    554320     18792.6
    554360     18794.6
    554400     18795.6
    554440       18796
    554480     18798.2
    554520     18800.1
    554560     18800.8
    554600     18802.4
    554640     18804.4
    554680     18805.6
    554720     18807.8
    554760     18808.5
    554800     18810.5
    554840     18810.8
    554880     18812.1
    554920     18813.4
    554960     18814.4
    555000     18816.6
    555040     18816.9
    555080     18818.4
    555120     18819.4
    555160     18821.5
    555200     18822.4
    555240     18822.9
    555280     18825.1
    555320       18827
    555360     18827.7
    555400     18829.2
    555440     18831.2
    555480     18832.4
    555520     18834.6
    555560     18835.3
    555600     18837.4
    555640     18837.7
    555680       18839
    555720     18840.2
    555760     18841.3
    555800     18843.5
    555840     18843.7
    555880     18845.3
    555920     18846.3
    555960     18848.4
    556000     18849.3
    556040     18849.7
    556080       18852
    556120     18853.8
    556160     18854.5
    556200       18856
    556240     18858.1
    556280     18859.3
    556320     18861.5
    556360     18862.2
    556400     18864.3
    556440     18864.6
    556480     18865.8
    556520     18867.1
    556560     18868.2
    556600     18870.4
    556640     18870.6
    556680     18872.2
    556720     18873.2
    556760     18875.2
    556800     18876.2
    556840     18876.6
    556880     18878.8
    556920     18880.7
    556960     18881.3
    557000     18882.8
    557040       18885
    557080     18886.1
    557120     18888.3
    557160       18889
    557200     18891.1
    557240     18891.4
    557280     18892.7
    557320     18893.9
    557360       18895
    557400     18897.2
    557440     18897.5
    557480       18899
    557520     18900.1
    557560       18902
    557600       18903
    557640     18903.4
    557680     18905.7
    557720     18907.4
    557760     18908.1
    557800     18909.6
    557840     18911.8
    557880     18912.9
    557920     18915.1
    557960     18915.8
    558000     18917.9
    558040     18918.2
    558080     18919.5
    558120     18920.7
    558160     18921.8
    558200       18924
    558240     18924.3
    558280     18925.8
    558320     18926.9
    558360     18928.8
    558400     18929.8
    558440     18930.1
    558480     18932.4
    558520     18934.2
    558560     18934.9
    558600     18936.4
    558640     18938.5
    558680     18939.7
    558720     18941.9
    558760     18942.6
    558800     18944.6
    558840       18945
    558880     18946.2
    558920     18947.6
    558960     18948.6
    559000     18950.9
    559040       18951
    559080     18952.6
    559120     18953.7
    559160     18955.5
    559200     18956.5
    559240     18956.9
    559280     18959.2
    559320     18961.1
    559360     18961.7
    559400     18963.2
    559440     18965.3
    559480     18966.4
    559520     18968.6
    559560     18969.3
    559600     18971.4
    559640     18971.7
    559680       18973
    559720     18974.3
    559760     18975.4
    559800     18977.6
    559840     18977.8
    559880     18979.4
    559920     18980.4
    559960     18982.3
    560000     18983.3
    560040     18983.6
    560080     18985.9
    560120     18987.8
    560160     18988.4
    560200     18989.9
    560240       18992
    560280     18993.2
    560320     18995.4
    560360     18996.1
    560400     18998.1
    560440     18998.5
    560480     18999.8
    560520     19001.1
    560560     19002.1
    560600     19004.4
    560640     19004.6
    560680     19006.1
    560720     19007.1
    560760     19009.1
    560800     19010.1
    560840     19010.3
    560880     19012.6
    560920     19014.5
    560960     19015.2
    561000     19016.7
    561040     19018.7
    561080       19020
    561120     19022.2
    561160     19022.8
    561200     19024.9
    561240     19025.3
    561280     19026.5
    561320     19027.8
    561360     19028.8
    561400     19031.1
    561440     19031.3
    561480     19032.9
    561520     19033.9
    561560     19035.9
    561600     19036.8
    561640     19037.1
    561680     19039.4
    561720     19041.3
    561760     19041.9
    561800     19043.3
    561840     19045.5
    561880     19046.7
    561920     19048.9
    561960     19049.6
    562000     19051.6
    562040     19052.1
    562080     19053.2
    562120     19054.6
    562160     19055.5
    562200     19057.8
    562240       19058
    562280     19059.6
    562320     19060.6
    562360     19062.6
    562400     19063.5
    562440     19063.7
    562480       19066
    562520     19067.9
    562560     19068.6
    562600       19070
    562640     19072.1
    562680     19073.4
    562720     19075.6
    562760     19076.3
    562800     19078.3
    562840     19078.8
    562880     19079.9
    562920     19081.3
    562960     19082.2
    563000     19084.5
    563040     19084.7
    563080     19086.2
    563120     19087.2
    563160     19089.3
    563200     19090.2
    563240     19090.4
    563280     19092.7
    563320     19094.7
    563360     19095.3
    563400     19096.8
    563440     19098.8
    563480     19100.1
    563520     19102.4
    563560       19103
    563600       19105
    563640     19105.5
    563680     19106.7
    563720       19108
    563760       19109
    563800     19111.3
    563840     19111.4
    563880       19113
    563920     19113.9
    563960     19115.9
    564000       19117
    564040     19117.1
    564080     19119.5
    564120     19121.4
    564160     19122.1
    564200     19123.5
    564240     19125.6
    564280     19126.9
    564320     19129.2
    564360     19129.8
    564400     19131.8
    564440     19132.3
    564480     19133.4
    564520     19134.8
    564560     19135.7
    564600       19138
    564640     19138.1
    564680     19139.7
    564720     19140.7
    564760     19142.7
    564800     19143.8
    564840     19143.9
    564880     19146.2
    564920     19148.2
    564960     19148.9
    565000     19150.3
    565040     19152.4
    565080     19153.7
    565120     19155.9
    565160     19156.6
    565200     19158.6
    565240     19159.1
    565280     19160.2
    565320     19161.5
    565360     19162.5
    565400     19164.8
    565440     19164.9
    565480     19166.5
    565520     19167.5
    565560     19169.4
    565600     19170.5
    565640     19170.7
    565680       19173
    565720       19175
    565760     19175.7
    565800     19177.1
    565840     19179.2
    565880     19180.5
    565920     19182.7
    565960     19183.4
    566000     19185.4
    566040     19185.9
    566080       19187
    566120     19188.3
    566160     19189.2
    566200     19191.6
    566240     19191.7
    566280     19193.3
    566320     19194.3
    566360     19196.2
    566400     19197.3
    566440     19197.5
    566480     19199.7
    566520     19201.9
    566560     19202.5
    566600     19203.9
    566640       19206
    566680     19207.4
    566720     19209.5
    566760     19210.2
    566800     19212.2
    566840     19212.7
    566880     19213.8
    566920     19215.1
    566960     19216.1
    567000     19218.4
    567040     19218.5
    567080     19220.1
    567120       19221
    567160       19223
    567200     19224.2
    567240     19224.3
    567280     19226.6
    567320     19228.7
    567360     19229.4
    567400     19230.8
    567440     19232.9
    567480     19234.2
    567520     19236.4
    567560     19237.1
    567600       19239
    567640     19239.6
    567680     19240.6
    567720     19241.9
    567760     19242.9
    567800     19245.3
    567840     19245.4
    567880       19247
    567920     19247.9
    567960     19249.9
    568000       19251
    568040     19251.2
    568080     19253.4
    568120     19255.6
    568160     19256.2
    568200     19257.6
    568240     19259.8
    568280     19261.1
    568320     19263.3
    568360     19263.9
    568400     19265.9
    568440     19266.4
    568480     19267.5
    568520     19268.8
    568560     19269.8
    568600     19272.2
    568640     19272.3
    568680     19273.8
    568720     19274.8
    568760     19276.7
    568800     19277.8
    568840     19277.9
    568880     19280.2
    568920     19282.4
    568960       19283
    569000     19284.3
    569040     19286.5
    569080     19287.9
    569120     19290.1
    569160     19290.7
    569200     19292.7
    569240     19293.2
    569280     19294.3
    569320     19295.7
    569360     19296.6
    569400       19299
    569440       19299
    569480     19300.6
    569520     19301.6
    569560     19303.6
    569600     19304.6
    569640     19304.8
    569680       19307
    569720     19309.2
    569760     19309.8
    569800     19311.1
    569840     19313.3
    569880     19314.7
    569920     19316.9
    569960     19317.5
    570000     19319.5
    570040       19320
    570080     19321.1
    570120     19322.5
    570160     19323.4
    570200     19325.8
    570240     19325.8
    570280     19327.4
    570320     19328.4
    570360     19330.3
    570400     19331.4
    570440     19331.5
    570480     19333.8
    570520       19336
    570560     19336.6
    570600     19337.9
    570640     19340.1
    570680     19341.5
    570720     19343.6
    570760     19344.3
    570800     19346.2
    570840     19346.8
    570880     19347.9
    570920     19349.2
    570960     19350.1
    571000     19352.5
    571040     19352.6
    571080     19354.2
    571120     19355.1
    571160     19357.1
    571200     19358.2
    571240     19358.2
    571280     19360.6
    571320     19362.7
    571360     19363.4
    571400     19364.7
    571440     19366.8
    571480     19368.2
    571520     19370.3
    571560       19371
    571600     19372.9
    571640     19373.5
    571680     19374.6
    571720       19376
    571760     19376.8
    571800     19379.3
    571840     19379.3
    571880     19380.9
    571920     19381.9
    571960     19383.8
    572000     19384.9
    572040     19384.9
    572080     19387.3
    572120     19389.4
    572160     19390.1
    572200     19391.4
    572240     19393.6
    572280       19395
    572320     19397.1
    572360     19397.8
    572400     19399.7
    572440     19400.2
    572480     19401.4
    572520     19402.7
    572560     19403.5
    572600       19406
    572640       19406
    572680     19407.6
    572720     19408.6
    572760     19410.6
    572800     19411.6
    572840     19411.7
    572880     19414.1
    572920     19416.2
    572960     19416.8
    573000     19418.2
    573040     19420.4
    573080     19421.8
    573120     19423.9
    573160     19424.6
    573200     19426.5
    573240     19426.9
    573280     19428.2
    573320     19429.5
    573360     19430.3
    573400     19432.8
    573440     19432.9
    573480     19434.5
    573520     19435.4
    573560     19437.4
    573600     19438.4
    573640     19438.4
    573680     19440.9
    573720       19443
    573760     19443.6
    573800       19445
    573840     19447.2
    573880     19448.6
    573920     19450.7
    573960     19451.3
    574000     19453.3
    574040     19453.7
    574080       19455
    574120     19456.3
    574160     19457.1
    574200     19459.6
    574240     19459.7
    574280     19461.3
    574320     19462.2
    574360     19464.2
    574400     19465.2
    574440     19465.2
    574480     19467.7
    574520     19469.8
    574560     19470.4
    574600     19471.8
    574640       19474
    574680     19475.4
    574720     19477.5
    574760     19478.1
    574800     19480.2
    574840     19480.5
    574880     19481.8
    574920     19483.1
    574960     19483.9
    575000     19486.4
    575040     19486.5
    575080     19488.2
    575120       19489
    575160       19491
    575200       19492
    575240       19492
    575280     19494.5
    575320     19496.6
    575360     19497.3
    575400     19498.6
    575440     19500.8
    575480     19502.2
    575520     19504.4
    575560       19505
    575600       19507
    575640     19507.3
    575680     19508.7
    575720       19510
    575760     19510.7
    575800     19513.3
    575840     19513.3
    575880       19515
    575920     19515.8
    575960     19517.8
    576000     19518.8
    576040     19518.9
    576080     19521.3
    576120     19523.4
    576160       19524
    576200     19525.4
    576240     19527.6
    576280       19529
    576320     19531.2
    576360     19531.8
    576400     19533.8
    576440     19534.1
    576480     19535.5
    576520     19536.8
    576560     19537.5
    576600     19540.1
    576640     19540.2
    576680     19541.9
    576720     19542.6
    576760     19544.6
    576800     19545.6
    576840     19545.6
    576880     19548.1
    576920     19550.2
    576960     19550.9
    577000     19552.3
    577040     19554.5
    577080     19555.8
    577120       19558
    577160     19558.6
    577200     19560.7
    577240       19561
    577280     19562.3
    577320     19563.6
    577360     19564.4
    577400       19567
    577440       19567
    577480     19568.7
    577520     19569.5
    577560     19571.5
    577600     19572.5
    577640     19572.5
    577680       19575
    577720     19577.1
    577760     19577.8
    577800     19579.1
    577840     19581.3
    577880     19582.7
    577920     19584.9
    577960     19585.5
    578000     19587.5
    578040     19587.8
    578080     19589.2
    578120     19590.4
    578160     19591.3
    578200     19593.8
    578240     19593.9
    578280     19595.6
    578320     19596.3
    578360     19598.3
    578400     19599.3
    578440     19599.3
    578480     19601.8
    578520       19604
    578560     19604.6
    578600       19606
    578640     19608.2
    578680     19609.5
    578720     19611.7
    578760     19612.3
    578800     19614.4
    578840     19614.7
    578880     19616.1
    578920     19617.2
    578960     19618.2
    579000     19620.7
    579040     19620.8
    579080     19622.4
    579120     19623.2
    579160     19625.2
    579200     19626.2
    579240     19626.1
    579280     19628.7
    579320     19630.8
    579360     19631.5
    579400     19632.8
    579440       19635
    579480     19636.3
    579520     19638.5
    579560     19639.1
    579600     19641.2
    579640     19641.5
    579680     19642.8
    579720     19644.1
    579760       19645
    579800     19647.5
    579840     19647.6
    579880     19649.2
    579920       19650
    579960       19652
    580000       19653
    580040     19652.9
    580080     19655.5
    580120     19657.6
    580160     19658.3
    580200     19659.6
    580240     19661.9
    580280     19663.1
    580320     19665.3
    580360     19665.9
    580400       19668
    580440     19668.3
    580480     19669.6
    580520     19670.8
    580560     19671.7
    580600     19674.2
    580640     19674.3
    580680       19676
    580720     19676.8
    580760     19678.7
    580800     19679.8
    580840     19679.6
    580880     19682.2
    580920     19684.3
    580960       19685
    581000     19686.3
    581040     19688.6
    581080     19689.8
    581120       19692
    581160     19692.6
    581200     19694.6
    581240       19695
    581280     19696.3
    581320     19697.5
    581360     19698.4
    581400       19701
    581440     19701.1
    581480     19702.7
    581520     19703.5
    581560     19705.4
    581600     19706.4
    581640     19706.3
    581680     19708.9
    581720       19711
    581760     19711.7
    581800     19713.1
    581840     19715.4
    581880     19716.5
    581920     19718.8
    581960     19719.3
    582000     19721.4
    582040     19721.8
    582080       19723
    582120     19724.3
    582160     19725.2
    582200     19727.7
    582240     19727.8
    582280     19729.4
    582320     19730.2
    582360     19732.1
    582400     19733.2
    582440       19733
    582480     19735.6
    582520     19737.8
    582560     19738.4
    582600     19739.8
    582640     19742.1
    582680     19743.2
    582720     19745.6
    582760     19746.1
    582800     19748.2
    582840     19748.5
    582880     19749.7
    582920       19751
    582960       19752
    583000     19754.4
    583040     19754.5
    583080     19756.1
    583120       19757
    583160     19758.8
    583200     19759.9
    583240     19759.8
    583280     19762.4
    583320     19764.5
    583360     19765.2
    583400     19766.6
    583440     19768.9
    583480       19770
    583520     19772.3
    583560     19772.7
    583600     19774.9
    583640     19775.3
    583680     19776.5
    583720     19777.7
    583760     19778.7
    583800     19781.2
    583840     19781.2
    583880     19782.9
    583920     19783.7
    583960     19785.5
    584000     19786.7
    584040     19786.5
    584080     19789.1
    584120     19791.2
    584160     19791.9
    584200     19793.2
    584240     19795.5
    584280     19796.7
    584320       19799
    584360     19799.4
    584400     19801.6
    584440     19801.9
    584480     19803.2
    584520     19804.4
    584560     19805.4
    584600     19807.8
    584640     19807.9
    584680     19809.6
    584720     19810.4
    584760     19812.2
    584800     19813.4
    584840     19813.3
    584880     19815.8
    584920       19818
    584960     19818.6
    585000       19820
    585040     19822.3
    585080     19823.4
    585120     19825.7
    585160     19826.2
    585200     19828.3
    585240     19828.7
    585280     19829.9
    585320     19831.2
    585360     19832.2
    585400     19834.6
    585440     19834.7
    585480     19836.4
    585520     19837.2
    585560     19838.9
    585600     19840.1
    585640       19840
    585680     19842.6
    585720     19844.7
    585760     19845.3
    585800     19846.7
    585840     19849.1
    585880     19850.1
    585920     19852.4
    585960     19852.9
    586000       19855
    586040     19855.4
    586080     19856.7
    586120     19857.9
    586160     19858.9
    586200     19861.3
    586240     19861.4
    586280     19863.2
    586320       19864
    586360     19865.7
    586400       19867
    586440     19866.8
    586480     19869.3
    586520     19871.5
    586560     19872.1
    586600     19873.5
    586640     19875.8
    586680     19876.9
    586720     19879.2
    586760     19879.6
    586800     19881.8
    586840     19882.2
    586880     19883.4
    586920     19884.7
    586960     19885.7
    587000     19888.1
    587040     19888.2
    587080       19890
    587120     19890.7
    587160     19892.5
    587200     19893.8
    587240     19893.5
    587280     19896.1
    587320     19898.2
    587360     19898.8
    587400     19900.2
    587440     19902.5
    587480     19903.6
    587520     19905.9
    587560     19906.4
    587600     19908.5
    587640     19908.8
    587680     19910.1
    587720     19911.3
    587760     19912.5
    587800     19914.8
    587840     19914.9
    587880     19916.7
    587920     19917.5
    587960     19919.2
    588000     19920.5
    588040     19920.2
    588080     19922.8
    588120     19924.9
    588160     19925.5
    588200     19926.9
    588240     19929.2
    588280     19930.3
    588320     19932.6
    588360     19933.1
    588400     19935.2
    588440     19935.5
    588480     19936.8
    588520     19938.1
    588560     19939.2
    588600     19941.5
    588640     19941.6
    588680     19943.4
    588720     19944.2
    588760     19945.8
    588800     19947.2
    588840     19946.9
    588880     19949.5
    588920     19951.6
    588960     19952.2
    589000     19953.6
    589040     19955.9
    589080       19957
    589120     19959.3
    589160     19959.9
    589200     19961.9
    589240     19962.3
    589280     19963.5
    589320     19964.8
    589360     19965.9
    589400     19968.2
    589440     19968.3
    589480     19970.1
    589520     19970.8
    589560     19972.6
    589600     19973.9
    589640     19973.6
    589680     19976.2
    589720     19978.3
    589760       19979
    589800     19980.4
    589840     19982.7
    589880     19983.6
    589920       19986
    589960     19986.5
    590000     19988.6
    590040       19989
    590080     19990.2
    590120     19991.5
    590160     19992.6
    590200     19994.9
    590240       19995
    590280     19996.8
    590320     19997.6
    590360     19999.2
    590400     20000.6
    590440     20000.3
    590480       20003
    590520       20005
    590560     20005.6
    590600     20007.1
    590640     20009.4
    590680     20010.3
    590720     20012.7
    590760     20013.3
    590800     20015.3
    590840     20015.7
    590880       20017
    590920     20018.2
    590960     20019.3
    591000     20021.6
    591040     20021.7
    591080     20023.5
    591120     20024.3
    591160       20026
    591200     20027.3
    591240     20027.1
    591280     20029.8
    591320     20031.8
    591360     20032.4
    591400     20033.8
    591440     20036.1
    591480       20037
    591520     20039.4
    591560       20040
    591600       20042
    591640     20042.4
    591680     20043.7
    591720       20045
    591760       20046
    591800     20048.3
    591840     20048.4
    591880     20050.3
    591920       20051
    591960     20052.7
    592000     20054.1
    592040     20053.8
    592080     20056.4
    592120     20058.4
    592160       20059
    592200     20060.4
    592240     20062.8
    592280     20063.7
    592320       20066
    592360     20066.7
    592400     20068.7
    592440       20069
    592480     20070.3
    592520     20071.6
    592560     20072.7
    592600       20075
    592640     20075.1
    592680     20076.9
    592720     20077.7
    592760     20079.4
    592800     20080.7
    592840     20080.4
    592880       20083
    592920       20085
    592960     20085.6
    593000       20087
    593040     20089.3
    593080     20090.2
    593120     20092.6
    593160     20093.3
    593200     20095.2
    593240     20095.7
    593280     20096.9
    593320     20098.2
    593360     20099.3
    593400     20101.6
    593440     20101.6
    593480     20103.5
    593520     20104.2
    593560       20106
    593600     20107.3
    593640     20106.9
    593680     20109.6
    593720     20111.6
    593760     20112.1
    593800     20113.6
    593840     20115.9
    593880     20116.8
    593920     20119.2
    593960     20119.9
    594000     20121.8
    594040     20122.2
    594080     20123.4
    594120     20124.7
    594160     20125.8
    594200     20128.1
    594240     20128.2
    594280       20130
    594320     20130.7
    594360     20132.5
    594400     20133.8
    594440     20133.4
    594480     20136.1
    594520       20138
    594560     20138.6
    594600       20140
    594640     20142.3
    594680     20143.3
    594720     20145.6
    594760     20146.3
    594800     20148.3
    594840     20148.6
    594880     20149.9
    594920     20151.2
    594960     20152.3
    595000     20154.6
    595040     20154.6
    595080     20156.5
    595120     20157.2
    595160     20158.9
    595200     20160.3
    595240     20159.8
    595280     20162.5
    595320     20164.4
    595360       20165
    595400     20166.3
    595440     20168.7
    595480     20169.7
    595520       20172
    595560     20172.7
    595600     20174.7
    595640       20175
    595680     20176.3
    595720     20177.6
    595760     20178.7
    595800       20181
    595840       20181
    595880     20182.9
    595920     20183.6
    595960     20185.4
    596000     20186.8
    596040     20186.2
    596080     20188.9
    596120     20190.8
    596160     20191.4
    596200     20192.8
    596240     20195.2
    596280     20196.1
    596320     20198.5
    596360     20199.1
    596400     20201.1
    596440     20201.5
    596480     20202.8
    596520     20204.1
    596560     20205.1
    596600     20207.4
    596640     20207.4
    596680     20209.4
    596720       20210
    596760     20211.8
    596800     20213.2
    596840     20212.6
    596880     20215.4
    596920     20217.4
    596960     20217.9
    597000     20219.2
    597040     20221.6
    597080     20222.6
    597120     20224.9
    597160     20225.6
    597200     20227.5
    597240     20227.8
    597280     20229.2
    597320     20230.5
    597360     20231.5
    597400     20233.8
    597440     20233.8
    597480     20235.8
    597520     20236.3
    597560     20238.3
    597600     20239.6
    597640       20239
    597680     20241.8
    597720     20243.7
    597760     20244.2
    597800     20245.6
    597840       20248
    597880       20249
    597920     20251.3
    597960       20252
    598000     20253.9
    598040     20254.2
    598080     20255.6
    598120     20256.9
    598160     20257.8
    598200     20260.2
    598240     20260.2
    598280     20262.2
    598320     20262.7
    598360     20264.6
    598400       20266
    598440     20265.3
    598480     20268.1
    598520     20270.1
    598560     20270.6
    598600     20271.9
    598640     20274.3
    598680     20275.3
    598720     20277.6
    598760     20278.4
    598800     20280.3
    598840     20280.6
    598880       20282
    598920     20283.3
    598960     20284.2
    599000     20286.6
    599040     20286.6
    599080     20288.6
    599120     20289.1
    599160       20291
    599200     20292.4
    599240     20291.7
    599280     20294.5
    599320     20296.5
    599360       20297
    599400     20298.3
    599440     20300.8
    599480     20301.8
    599520     20304.1
    599560     20304.7
    599600     20306.7
    599640       20307
    599680     20308.4
    599720     20309.7
    599760     20310.6
    599800       20313
    599840       20313
    599880       20315
    599920     20315.5
    599960     20317.4
    600000     20318.8
    600040     20318.1
    600080     20320.9
    600120     20322.9
    600160     20323.4
    600200     20324.7
    600240     20327.2
    600280     20328.1
    600320     20330.5
    600360     20331.2
    600400       20333
    600440     20333.4
    600480     20334.8
    600520     20336.1
    600560       20337
    600600     20339.4
    600640     20339.4
    600680     20341.4
    600720     20341.9
    600760     20343.8
    600800     20345.2
    600840     20344.5
    600880     20347.3
    600920     20349.3
    600960     20349.8
    601000     20351.1
    601040     20353.6
    601080     20354.5
    601120     20356.9
    601160     20357.6
    601200     20359.4
    601240     20359.9
    601280     20361.2
    601320     20362.5
    601360     20363.5
    601400     20365.8
    601440     20365.9
    601480     20367.8
    601520     20368.3
    601560     20370.2
    601600     20371.6
    601640     20370.9
    601680     20373.7
    601720     20375.6
    601760     20376.2
    601800     20377.4
    601840       20380
    601880     20380.9
    601920     20383.2
    601960       20384
    602000     20385.8
    602040     20386.2
    602080     20387.6
    602120     20388.8
    602160     20389.8
    602200     20392.2
    602240     20392.2
    602280     20394.2
    602320     20394.7
    602360     20396.5
    602400     20397.9
    602440     20397.2
    602480     20400.1
    602520       20402
    602560     20402.5
    602600     20403.8
    602640     20406.3
    602680     20407.3
    602720     20409.6
    602760     20410.3
    602800     20412.1
    602840     20412.6
    602880     20413.9
    602920     20415.2
    602960     20416.2
    603000     20418.5
    603040     20418.5
    603080     20420.5
    603120     20421.1
    603160     20422.9
    603200     20424.4
    603240     20423.5
    603280     20426.4
    603320     20428.3
    603360     20428.8
    603400     20430.2
    603440     20432.7
    603480     20433.6
    603520     20435.9
    603560     20436.6
    603600     20438.4
    603640       20439
    603680     20440.2
    603720     20441.5
    603760     20442.5
    603800     20444.8
    603840     20444.8
    603880     20446.9
    603920     20447.5
    603960     20449.2
    604000     20450.6
    604040     20449.8
    604080     20452.6
    604120     20454.6
    604160     20455.1
    604200     20456.5
    604240     20458.9
    604280     20459.8
    604320     20462.1
    604360     20462.9
    604400     20464.7
    604440     20465.2
    604480     20466.4
    604520     20467.7
    604560     20468.7
    604600     20471.1
    604640       20471
    604680     20473.1
    604720     20473.7
    604760     20475.4
    604800       20477
    604840       20476
    604880     20478.9
    604920     20480.8
    604960     20481.3
    605000     20482.7
    605040     20485.1
    605080     20486.1
    605120     20488.4
    605160     20489.1
    605200     20490.9
    605240     20491.5
    605280     20492.6
    605320     20493.9
    605360     20494.9
    605400     20497.3
    605440     20497.2
    605480     20499.3
    605520     20499.9
    605560     20501.6
    605600     20503.2
    605640     20502.3
    605680     20505.1
    605720       20507
    605760     20507.5
    605800       20509
    605840     20511.4
    605880     20512.3
    605920     20514.6
    605960     20515.3
    606000     20517.2
    606040     20517.7
    606080     20518.9
    606120     20520.1
    606160     20521.1
    606200     20523.5
    606240     20523.5
    606280     20525.5
    606320     20526.1
    606360     20527.9
    606400     20529.4
    606440     20528.6
    606480     20531.4
    606520     20533.3
    606560     20533.8
    606600     20535.3
    606640     20537.7
    606680     20538.6
    606720     20540.9
    606760     20541.6
    606800     20543.4
    606840       20544
    606880     20545.2
    606920     20546.4
    606960     20547.4
    607000     20549.8
    607040     20549.9
    607080     20551.9
    607120     20552.5
    607160     20554.2
    607200     20555.7
    607240       20555
    607280     20557.7
    607320     20559.6
    607360     20560.1
    607400     20561.6
    607440       20564
    607480     20564.9
    607520     20567.2
    607560       20568
    607600     20569.8
    607640     20570.4
    607680     20571.5
    607720     20572.7
    607760     20573.8
    607800     20576.2
    607840     20576.2
    607880     20578.2
    607920     20578.9
    607960     20580.5
    608000     20582.1
    608040     20581.4
    608080     20584.1
    608120     20586.2
    608160     20586.6
    608200     20588.1
    608240     20590.5
    608280     20591.3
    608320     20593.7
    608360     20594.4
    608400     20596.3
    608440     20596.8
    608480       20598
    608520     20599.2
    608560     20600.2
    608600     20602.6
    608640     20602.7
    608680     20604.7
    608720     20605.3
    608760       20607
    608800     20608.6
    608840     20607.8
    608880     20610.5
    608920     20612.7
    608960     20613.2
    609000     20614.6
    609040       20617
    609080     20617.9
    609120     20620.2
    609160       20621
    609200     20622.8
    609240     20623.4
    609280     20624.6
    609320     20625.8
    609360     20626.8
    609400     20629.2
    609440     20629.3
    609480     20631.3
    609520     20631.9
    609560     20633.6
    609600     20635.2
    609640     20634.4
    609680     20637.1
    609720     20639.2
    609760     20639.7
    609800     20641.3
    609840     20643.5
    609880     20644.5
    609920     20646.8
    609960     20647.6
    610000     20649.4
    610040       20650
    610080     20651.1
    610120     20652.3
    610160     20653.3
    610200     20655.8
    610240     20655.8
    610280     20657.9
    610320     20658.5
    610360     20660.2
    610400     20661.8
    610440     20660.9
    610480     20663.6
    610520     20665.7
    610560     20666.2
    610600     20667.8
    610640     20670.1
    610680       20671
    610720     20673.3
    610760     20674.1
    610800     20675.9
    610840     20676.5
    610880     20677.6
    610920     20678.9
    610960     20679.9
    611000     20682.4
    611040     20682.4
    611080     20684.4
    611120       20685
    611160     20686.7
    611200     20688.4
    611240     20687.5
    611280     20690.2
    611320     20692.3
    611360     20692.8
    611400     20694.3
    611440     20696.7
    611480     20697.7
    611520     20699.9
    611560     20700.7
    611600     20702.4
    611640     20703.1
    611680     20704.2
    611720     20705.5
    611760     20706.5
    611800       20709
    611840       20709
    611880     20710.9
    611920     20711.6
    611960     20713.4
    612000     20714.9
    612040     20714.2
    612080     20716.8
    612120       20719
    612160     20719.4
    612200     20720.9
    612240     20723.3
    612280     20724.3
    612320     20726.6
    612360     20727.3
    612400     20729.1
    612440     20729.8
    612480     20730.9
    612520     20732.1
    612560     20733.1
    612600     20735.5
    612640     20735.6
    612680     20737.6
    612720     20738.3
    612760       20740
    612800     20741.6
    612840     20740.9
    612880     20743.5
    612920     20745.7
    612960     20746.2
    613000     20747.7
    613040     20750.1
    613080       20751
    613120     20753.2
    613160       20754
    613200     20755.8
    613240     20756.5
    613280     20757.6
    613320     20758.9
    613360     20759.8
    613400     20762.3
    613440     20762.3
    613480     20764.3
    613520       20765
    613560     20766.7
    613600     20768.3
    613640     20767.6
    613680     20770.2
    613720     20772.4
    613760     20772.9
    613800     20774.4
    613840     20776.8
    613880     20777.8
    613920       20780
    613960     20780.8
    614000     20782.5
    614040     20783.3
    614080     20784.3
    614120     20785.6
    614160     20786.6
    614200       20789
    614240     20789.1
    614280     20791.1
    614320     20791.8
    614360     20793.5
    614400     20795.1
    614440     20794.4
    614480     20796.9
    614520     20799.2
    614560     20799.7
    614600     20801.2
    614640     20803.6
    614680     20804.6
    614720     20806.8
    614760     20807.6
    614800     20809.3
    614840       20810
    614880     20811.1
    614920     20812.5
    614960     20813.4
    615000     20815.8
    615040     20815.9
    615080     20817.9
    615120     20818.6
    615160     20820.3
    615200     20821.9
    615240     20821.3
    615280     20823.8
    615320     20826.1
    615360     20826.5
    615400     20828.1
    615440     20830.5
    615480     20831.5
    615520     20833.7
    615560     20834.5
    615600     20836.1
    615640     20836.9
    615680       20838
    615720     20839.3
    615760     20840.2
    615800     20842.7
    615840     20842.8
    615880     20844.7
    615920     20845.4
    615960     20847.2
    616000     20848.8
    616040     20848.1
    616080     20850.7
    616120       20853
    616160     20853.4
    616200     20854.9
    616240     20857.4
    616280     20858.3
    616320     20860.6
    616360     20861.3
    616400       20863
    616440     20863.8
    616480     20864.8
    616520     20866.2
    616560     20867.1
    616600     20869.6
    616640     20869.7
    616680     20871.6
    616720     20872.3
    616760     20874.1
    616800     20875.7
    616840       20875
    616880     20877.6
    616920     20879.9
    616960     20880.4
    617000     20881.9
    617040     20884.3
    617080     20885.3
    617120     20887.5
    617160     20888.3
    617200       20890
    617240     20890.8
    617280     20891.7
    617320     20893.1
    617360     20894.1
    617400     20896.5
    617440     20896.6
    617480     20898.6
    617520     20899.3
    617560     20901.1
    617600     20902.7
    617640       20902
    617680     20904.7
    617720     20906.9
    617760     20907.3
    617800     20908.9
    617840     20911.3
    617880     20912.3
    617920     20914.5
    617960     20915.3
    618000     20916.9
    618040     20917.8
    618080     20918.7
    618120     20920.1
    618160     20921.1
    618200     20923.6
    618240     20923.7
    618280     20925.6
    618320     20926.3
    618360     20928.1
    618400     20929.8
    618440       20929
    618480     20931.7
    618520     20933.9
    618560     20934.3
    618600     20935.9
    618640     20938.3
    618680     20939.3
    618720     20941.5
    618760     20942.3
    618800       20944
    618840     20944.8
    618880     20945.7
    618920     20947.1
    618960       20948
    619000     20950.5
    619040     20950.6
    619080     20952.5
    619120     20953.2
    619160       20955
    619200     20956.7
    619240     20955.9
    619280     20958.6
    619320     20960.8
    619360     20961.3
    619400     20962.9
    619440     20965.2
    619480     20966.2
    619520     20968.4
    619560     20969.2
    619600     20970.9
    619640     20971.7
    619680     20972.6
    619720       20974
    619760       20975
    619800     20977.4
    619840     20977.5
    619880     20979.4
    619920     20980.1
    619960     20981.9
    620000     20983.7
    620040     20982.8
    620080     20985.5
    620120     20987.8
    620160     20988.2
    620200     20989.7
    620240     20992.2
    620280     20993.1
    620320     20995.3
    620360     20996.2
    620400     20997.8
    620440     20998.7
    620480     20999.5
    620520     21000.9
    620560     21001.9
    620600     21004.3
    620640     21004.5
    620680     21006.4
    620720       21007
    620760     21008.8
    620800     21010.6
    620840     21009.8
    620880     21012.4
    620920     21014.7
    620960     21015.1
    621000     21016.7
    621040     21019.1
    621080       21020
    621120     21022.2
    621160     21023.1
    621200     21024.7
    621240     21025.6
    621280     21026.4
    621320     21027.8
    621360     21028.8
    621400     21031.3
    621440     21031.4
    621480     21033.3
    621520     21033.9
    621560     21035.7
    621600     21037.5
    621640     21036.6
    621680     21039.3
    621720     21041.5
    621760     21041.9
    621800     21043.5
    621840     21045.9
    621880     21046.9
    621920     21049.1
    621960       21050
    622000     21051.6
    622040     21052.5
    622080     21053.2
    622120     21054.7
    622160     21055.7
    622200     21058.2
    622240     21058.2
    622280     21060.1
    622320     21060.7
    622360     21062.5
    622400     21064.4
    622440     21063.5
    622480     21066.2
    622520     21068.4
    622560     21068.8
    622600     21070.4
    622640     21072.9
    622680     21073.8
    622720       21076
    622760     21076.8
    622800     21078.4
    622840     21079.4
    622880     21080.1
    622920     21081.6
    622960     21082.6
    623000     21085.1
    623040       21085
    623080       21087
    623120     21087.6
    623160     21089.4
    623200     21091.2
    623240     21090.4
    623280       21093
    623320     21095.2
    623360     21095.6
    623400     21097.2
    623440     21099.7
    623480     21100.7
    623520     21102.8
    623560     21103.7
    623600     21105.3
    623640     21106.2
    623680     21106.9
    623720     21108.5
    623760     21109.5
    623800     21111.9
    623840     21111.9
    623880     21113.8
    623920     21114.4
    623960     21116.3
    624000     21118.1
    624040     21117.3
    624080     21119.9
    624120     21122.1
    624160     21122.5
    624200     21124.1
    624240     21126.6
    624280     21127.5
    624320     21129.8
    624360     21130.6
    624400     21132.2
    624440     21133.2
    624480     21133.9
    624520     21135.4
    624560     21136.4
    624600     21138.8
    624640     21138.8
    624680     21140.7
    624720     21141.3
    624760     21143.2
    624800     21144.9
    624840     21144.2
    624880     21146.8
    624920       21149
    624960     21149.4
    625000       21151
    625040     21153.5
    625080     21154.5
    625120     21156.6
    625160     21157.5
    625200     21159.1
    625240       21160
    625280     21160.8
    625320     21162.3
    625360     21163.3
    625400     21165.7
    625440     21165.7
    625480     21167.6
    625520     21168.3
    625560     21170.1
    625600     21171.8
    625640     21171.2
    625680     21173.8
    625720       21176
    625760     21176.4
    625800     21177.9
    625840     21180.5
    625880     21181.5
    625920     21183.6
    625960     21184.5
    626000       21186
    626040       21187
    626080     21187.8
    626120     21189.3
    626160     21190.3
    626200     21192.7
    626240     21192.7
    626280     21194.6
    626320     21195.2
    626360     21197.1
    626400     21198.8
    626440     21198.1
    626480     21200.8
    626520     21203.1
    626560     21203.5
    626600     21204.9
    626640     21207.5
    626680     21208.5
    626720     21210.6
    626760     21211.6
    626800     21213.1
    626840       21214
    626880     21214.8
    626920     21216.4
    626960     21217.3
    627000     21219.8
    627040     21219.7
    627080     21221.6
    627120     21222.3
    627160     21224.1
    627200     21225.8
    627240     21225.1
    627280     21227.9
    627320       21230
    627360     21230.5
    627400     21231.9
    627440     21234.6
    627480     21235.5
    627520     21237.6
    627560     21238.6
    627600     21240.1
    627640     21241.1
    627680     21241.8
    627720     21243.4
    627760     21244.4
    627800     21246.8
    627840     21246.7
    627880     21248.6
    627920     21249.3
    627960     21251.1
    628000     21252.7
    628040     21252.2
    628080     21254.9
    628120     21257.1
    628160     21257.5
    628200     21258.9
    628240     21261.6
    628280     21262.4
    628320     21264.6
    628360     21265.6
    628400       21267
    628440       21268
    628480     21268.7
    628520     21270.4
    628560     21271.4
    628600     21273.7
    628640     21273.6
    628680     21275.5
    628720     21276.2
    628760     21278.1
    628800     21279.7
    628840     21279.1
    628880     21281.8
    628920       21284
    628960     21284.5
    629000     21285.8
    629040     21288.5
    629080     21289.4
    629120     21291.5
    629160     21292.5
    629200     21293.9
    629240     21294.9
    629280     21295.7
    629320     21297.4
    629360     21298.3
    629400     21300.7
    629440     21300.6
    629480     21302.5
    629520     21303.1
    629560       21305
    629600     21306.6
    629640       21306
    629680     21308.7
    629720     21310.9
    629760     21311.4
    629800     21312.7
    629840     21315.4
    629880     21316.3
    629920     21318.4
    629960     21319.4
    630000     21320.8
    630040     21321.8
    630080     21322.5
    630120     21324.2
    630160     21325.2
    630200     21327.5
    630240     21327.5
    630280     21329.3
    630320     21329.9
    630360     21331.9
    630400     21333.5
    630440     21332.8
    630480     21335.6
    630520     21337.8
    630560     21338.2
    630600     21339.6
    630640     21342.2
    630680     21343.2
    630720     21345.2
    630760     21346.2
    630800     21347.7
    630840     21348.6
    630880     21349.4
    630920       21351
    630960       21352
    631000     21354.4
    631040     21354.3
    631080     21356.2
    631120     21356.8
    631160     21358.8
    631200     21360.4
    631240     21359.6
    631280     21362.4
    631320     21364.6
    631360     21364.9
    631400     21366.4
    631440       21369
    631480       21370
    631520       21372
    631560       21373
    631600     21374.5
    631640     21375.4
    631680     21376.2
    631720     21377.8
    631760     21378.8
    631800     21381.2
    631840     21381.1
    631880       21383
    631920     21383.6
    631960     21385.6
    632000     21387.2
    632040     21386.4
    632080     21389.1
    632120     21391.4
    632160     21391.8
    632200     21393.2
    632240     21395.9
    632280     21396.8
    632320     21398.9
    632360     21399.8
    632400     21401.2
    632440     21402.2
    632480       21403
    632520     21404.5
    632560     21405.6
    632600       21408
    632640     21407.9
    632680     21409.7
    632720     21410.3
    632760     21412.4
    632800       21414
    632840     21413.2
    632880     21415.9
    632920     21418.1
    632960     21418.5
    633000       21420
    633040     21422.7
    633080     21423.6
    633120     21425.7
    633160     21426.5
    633200       21428
    633240       21429
    633280     21429.7
    633320     21431.3
    633360     21432.3
    633400     21434.8
    633440     21434.7
    633480     21436.5
    633520     21437.1
    633560     21439.1
    633600     21440.7
    633640     21439.9
    633680     21442.6
    633720     21444.9
    633760     21445.3
    633800     21446.8
    633840     21449.4
    633880     21450.4
    633920     21452.5
    633960     21453.3
    634000     21454.8
    634040     21455.8
    634080     21456.5
    634120     21458.1
    634160     21459.1
    634200     21461.6
    634240     21461.5
    634280     21463.3
    634320     21463.9
    634360     21465.9
    634400     21467.4
    634440     21466.6
    634480     21469.4
    634520     21471.6
    634560     21472.1
    634600     21473.6
    634640     21476.2
    634680     21477.1
    634720     21479.2
    634760     21480.1
    634800     21481.6
    634840     21482.5
    634880     21483.2
    634920     21484.9
    634960     21485.8
    635000     21488.3
    635040     21488.2
    635080       21490
    635120     21490.6
    635160     21492.7
    635200     21494.2
    635240     21493.3
    635280     21496.1
    635320     21498.4
    635360     21498.8
    635400     21500.3
    635440     21502.9
    635480     21503.8
    635520     21505.9
    635560     21506.8
    635600     21508.3
    635640     21509.3
    635680       21510
    635720     21511.6
    635760     21512.6
    635800     21515.1
    635840       21515
    635880     21516.8
    635920     21517.4
    635960     21519.4
    636000       21521
    636040     21520.1
    636080     21522.9
    636120     21525.2
    636160     21525.6
    636200     21527.1
    636240     21529.7
    636280     21530.7
    636320     21532.7
    636360     21533.7
    636400     21535.2
    636440     21536.1
    636480     21536.8
    636520     21538.4
    636560     21539.5
    636600     21541.9
    636640     21541.8
    636680     21543.5
    636720     21544.2
    636760     21546.2
    636800     21547.9
    636840     21546.9
    636880     21549.7
    636920       21552
    636960     21552.4
    637000     21553.9
    637040     21556.5
    637080     21557.4
    637120     21559.5
    637160     21560.4
    637200     21561.9
    637240     21562.9
    637280     21563.6
    637320     21565.2
    637360     21566.2
    637400     21568.7
    637440     21568.5
    637480     21570.3
    637520       21571
    637560     21572.9
    637600     21574.7
    637640     21573.6
    637680     21576.5
    637720     21578.8
    637760     21579.2
    637800     21580.6
    637840     21583.3
    637880     21584.2
    637920     21586.3
    637960     21587.2
    638000     21588.7
    638040     21589.7
    638080     21590.4
    638120       21592
    638160       21593
    638200     21595.5
    638240     21595.3
    638280     21597.1
    638320     21597.8
    638360     21599.8
    638400     21601.5
    638440     21600.5
    638480     21603.3
    638520     21605.7
    638560     21606.1
    638600     21607.5
    638640     21610.2
    638680     21611.1
    638720     21613.2
    638760     21614.1
    638800     21615.6
    638840     21616.7
    638880     21617.3
    638920     21618.9
    638960     21619.9
    639000     21622.4
    639040     21622.3
    639080     21624.1
    639120     21624.7
    639160     21626.8
    639200     21628.4
    639240     21627.4
    639280     21630.2
    639320     21632.6
    639360       21633
    639400     21634.4
    639440     21637.2
    639480       21638
    639520     21640.1
    639560       21641
    639600     21642.5
    639640     21643.6
    639680     21644.2
    639720     21645.9
    639760     21646.9
    639800     21649.3
    639840     21649.2
    639880       21651
    639920     21651.7
    639960     21653.7
    640000     21655.4
    640040     21654.3
    640080     21657.1
    640120     21659.5
    640160     21659.9
    640200     21661.4
    640240     21664.1
    640280     21664.9
    640320       21667
    640360     21667.9
    640400     21669.4
    640440     21670.5
    640480     21671.1
    640520     21672.9
    640560     21673.8
    640600     21676.3
    640640     21676.1
    640680       21678
    640720     21678.6
    640760     21680.6
    640800     21682.3
    640840     21681.2
    640880     21684.1
    640920     21686.4
    640960     21686.8
    641000     21688.3
    641040     21691.1
    641080     21691.7
    641120     21693.9
    641160     21694.8
    641200     21696.3
    641240     21697.4
    641280       21698
    641320     21699.8
    641360     21700.7
    641400     21703.1
    641440       21703
    641480     21704.9
    641520     21705.5
    641560     21707.5
    641600     21709.2
    641640     21708.2
    641680       21711
    641720     21713.3
    641760     21713.7
    641800     21715.2
    641840       21718
    641880     21718.5
    641920     21720.8
    641960     21721.8
    642000     21723.3
    642040     21724.3
    642080     21724.9
    642120     21726.7
    642160     21727.6
    642200       21730
    642240     21729.9
    642280     21731.8
    642320     21732.4
    642360     21734.4
    642400       21736
    642440     21735.1
    642480     21737.9
    642520     21740.2
    642560     21740.6
    642600     21742.1
    642640     21744.9
    642680     21745.5
    642720     21747.6
    642760     21748.6
    642800     21750.1
    642840     21751.1
    642880     21751.8
    642920     21753.6
    642960     21754.4
    643000     21756.8
    643040     21756.8
    643080     21758.7
    643120     21759.2
    643160     21761.2
    643200     21762.8
    643240     21761.9
    643280     21764.6
    643320     21766.9
    643360     21767.3
    643400     21768.8
    643440     21771.7
    643480     21772.2
    643520     21774.4
    643560     21775.4
    643600     21776.8
    643640     21777.9
    643680     21778.5
    643720     21780.4
    643760     21781.2
    643800     21783.6
    643840     21783.5
    643880     21785.5
    643920     21785.9
    643960       21788
    644000     21789.6
    644040     21788.6
    644080     21791.4
    644120     21793.7
    644160     21794.1
    644200     21795.6
    644240     21798.4
    644280       21799
    644320     21801.2
    644360     21802.2
    644400     21803.6
    644440     21804.6
    644480     21805.3
    644520     21807.2
    644560       21808
    644600     21810.4
    644640     21810.4
    644680     21812.3
    644720     21812.7
    644760     21814.9
    644800     21816.4
    644840     21815.4
    644880     21818.3
    644920     21820.6
    644960       21821
    645000     21822.4
    645040     21825.3
    645080     21825.8
    645120       21828
    645160       21829
    645200     21830.4
    645240     21831.4
    645280       21832
    645320       21834
    645360     21834.8
    645400     21837.2
    645440     21837.2
    645480     21839.2
    645520     21839.5
    645560     21841.7
    645600     21843.3
    645640     21842.2
    645680     21845.1
    645720     21847.4
    645760     21847.8
    645800     21849.2
    645840     21852.1
    645880     21852.6
    645920     21854.8
    645960     21855.8
    646000     21857.3
    646040     21858.2
    646080     21858.8
    646120     21860.8
    646160     21861.5
    646200       21864
    646240       21864
    646280     21865.9
    646320     21866.3
    646360     21868.5
    646400     21870.1
    646440       21869
    646480     21871.9
    646520     21874.1
    646560     21874.5
    646600       21876
    646640     21878.9
    646680     21879.3
    646720     21881.6
    646760     21882.5
    646800       21884
    646840       21885
    646880     21885.6
    646920     21887.7
    646960     21888.3
    647000     21890.7
    647040     21890.8
    647080     21892.7
    647120     21893.1
    647160     21895.3
    647200     21896.8
    647240     21895.8
    647280     21898.6
    647320     21900.9
    647360     21901.3
    647400     21902.7
    647440     21905.6
    647480     21906.1
    647520     21908.4
    647560     21909.2
    647600     21910.8
    647640     21911.8
    647680     21912.4
    647720     21914.5
    647760     21915.1
    647800     21917.5
    647840     21917.5
    647880     21919.5
    647920     21919.9
    647960     21922.1
    648000     21923.7
    648040     21922.6
    648080     21925.5
    648120     21927.8
    648160     21928.2
    648200     21929.6
    648240     21932.5
    648280     21932.9
    648320     21935.2
    648360     21936.1
    648400     21937.7
    648440     21938.6
    648480     21939.2
    648520     21941.3
    648560     21941.9
    648600     21944.4
    648640     21944.3
    648680     21946.3
    648720     21946.8
    648760       21949
    648800     21950.5
    648840     21949.5
    648880     21952.3
    648920     21954.7
    648960       21955
    649000     21956.4
    649040     21959.3
    649080     21959.8
    649120     21962.1
    649160       21963
    649200     21964.5
    649240     21965.5
    649280       21966
    649320     21968.2
    649360     21968.8
    649400     21971.2
    649440     21971.1
    649480     21973.2
    649520     21973.6
    649560     21975.8
    649600     21977.3
    649640     21976.4
    649680     21979.2
    649720     21981.5
    649760     21981.8
    649800     21983.3
    649840     21986.2
    649880     21986.6
    649920     21988.9
    649960     21989.8
    650000     21991.4
    650040     21992.4
    650080     21992.9
    650120       21995
    650160     21995.6
    650200       21998
    650240       21998
    650280     22000.1
    650320     22000.5
    650360     22002.7
    650400     22004.2
    650440     22003.2
    650480       22006
    650520     22008.4
    650560     22008.7
    650600     22010.2
    650640     22013.1
    650680     22013.4
    650720     22015.8
    650760     22016.7
    650800     22018.3
    650840     22019.3
    650880     22019.7
    650920     22021.9
    650960     22022.5
    651000       22025
    651040     22024.9
    651080     22026.9
    651120     22027.4
    651160     22029.6
    651200     22031.1
    651240     22030.1
    651280     22032.9
    651320     22035.3
    651360     22035.6
    651400     22037.1
    651440     22039.9
    651480     22040.3
    651520     22042.7
    651560     22043.5
    651600     22045.2
    651640     22046.1
    651680     22046.6
    651720     22048.8
    651760     22049.3
    651800     22051.8
    651840     22051.7
    651880     22053.7
    651920     22054.3
    651960     22056.4
    652000     22057.9
    652040       22057
    652080     22059.8
    652120     22062.1
    652160     22062.4
    652200       22064
    652240     22066.8
    652280       22067
    652320     22069.5
    652360     22070.3
    652400       22072
    652440     22072.9
    652480     22073.3
    652520     22075.5
    652560     22076.1
    652600     22078.6
    652640     22078.5
    652680     22080.5
    652720     22081.1
    652760     22083.2
    652800     22084.6
    652840     22083.9
    652880     22086.5
    652920     22088.9
    652960     22089.2
    653000     22090.7
    653040     22093.6
    653080     22093.8
    653120     22096.3
    653160     22097.1
    653200     22098.8
    653240     22099.7
    653280     22100.1
    653320     22102.4
    653360       22103
    653400     22105.4
    653440     22105.2
    653480     22107.3
    653520     22107.8
    653560       22110
    653600     22111.4
    653640     22110.7
    653680     22113.3
    653720     22115.7
    653760     22115.9
    653800     22117.4
    653840     22120.4
    653880     22120.6
    653920       22123
    653960     22123.9
    654000     22125.6
    654040     22126.5
    654080     22126.9
    654120     22129.2
    654160     22129.8
    654200     22132.2
    654240       22132
    654280     22134.1
    654320     22134.6
    654360     22136.7
    654400     22138.1
    654440     22137.4
    654480       22140
    654520     22142.5
    654560     22142.6
    654600     22144.2
    654640     22147.1
    654680     22147.4
    654720     22149.8
    654760     22150.6
    654800     22152.3
    654840     22153.2
    654880     22153.6
    654920     22155.9
    654960     22156.5
    655000     22158.9
    655040     22158.8
    655080     22160.8
    655120     22161.3
    655160     22163.5
    655200     22164.9
    655240     22164.2
    655280     22166.7
    655320     22169.3
    655360     22169.4
    655400     22170.9
    655440     22173.9
    655480     22174.1
    655520     22176.6
    655560     22177.4
    655600     22179.1
    655640     22179.9
    655680     22180.4
    655720     22182.7
    655760     22183.3
    655800     22185.7
    655840     22185.6
    655880     22187.6
    655920     22188.1
    655960     22190.3
    656000     22191.7
    656040       22191
    656080     22193.5
    656120     22196.1
    656160     22196.2
    656200     22197.7
    656240     22200.7
    656280       22201
    656320     22203.4
    656360     22204.3
    656400     22205.8
    656440     22206.8
    656480     22207.1
    656520     22209.5
    656560     22210.1
    656600     22212.6
    656640     22212.4
    656680     22214.4
    656720     22214.8
    656760     22217.1
    656800     22218.5
    656840     22217.8
    656880     22220.3
    656920     22222.8
    656960       22223
    657000     22224.5
    657040     22227.5
    657080     22227.7
    657120     22230.2
    657160       22231
    657200     22232.6
    657240     22233.5
    657280     22233.9
    657320     22236.3
    657360     22236.9
    657400     22239.4
    657440     22239.2
    657480     22241.2
    657520     22241.6
    657560     22243.9
    657600     22245.3
    657640     22244.6
    657680     22247.1
    657720     22249.6
    657760     22249.8
    657800     22251.2
    657840     22254.3
    657880     22254.5
    657920     22256.9
    657960     22257.7
    658000     22259.4
    658040     22260.2
    658080     22260.6
    658120       22263
    658160     22263.6
    658200     22266.1
    658240     22265.9
    658280     22267.8
    658320     22268.3
    658360     22270.6
    658400       22272
    658440     22271.3
    658480     22273.8
    658520     22276.2
    658560     22276.4
    658600     22277.9
    658640       22281
    658680     22281.2
    658720     22283.6
    658760     22284.4
    658800     22286.1
    658840     22286.9
    658880     22287.3
    658920     22289.7
    658960     22290.3
    659000     22292.7
    659040     22292.5
    659080     22294.4
    659120     22294.9
    659160     22297.2
    659200     22298.6
    659240       22298
    659280     22300.5
    659320     22302.9
    659360       22303
    659400     22304.5
    659440     22307.7
    659480     22307.9
    659520     22310.3
    659560     22311.1
    659600     22312.7
    659640     22313.5
    659680       22314
    659720     22316.3
    659760       22317
    659800     22319.4
    659840     22319.3
    659880     22321.2
    659920     22321.6
    659960     22323.8
    660000     22325.3
    660040     22324.5
    660080     22327.1
    660120     22329.5
    660160     22329.6
    660200     22331.1
    660240     22334.2
    660280     22334.5
    660320     22336.8
    660360     22337.7
    660400     22339.3
    660440     22340.2
    660480     22340.5
    660520     22342.9
    660560     22343.6
    660600     22345.9
    660640     22345.8
    660680     22347.7
    660720     22348.2
    660760     22350.3
    660800     22351.9
    660840     22351.1
    660880     22353.6
    660920     22356.1
    660960     22356.2
    661000     22357.7
    661040     22360.8
    661080     22361.1
    661120     22363.4
    661160     22364.2
    661200     22365.9
    661240     22366.8
    661280     22367.1
    661320     22369.6
    661360     22370.2
    661400     22372.5
    661440     22372.4
    661480     22374.3
    661520     22374.8
    661560     22376.9
    661600     22378.6
    661640     22377.7
    661680     22380.3
    661720     22382.7
    661760     22382.8
    661800     22384.3
    661840     22387.4
    661880     22387.8
    661920     22390.1
    661960     22390.9
    662000     22392.6
    662040     22393.5
    662080     22393.7
    662120     22396.2
    662160     22396.9
    662200     22399.2
    662240     22399.1
    662280       22401
    662320     22401.4
    662360     22403.6
    662400     22405.3
    662440     22404.3
    662480       22407
    662520     22409.5
    662560     22409.5
    662600       22411
    662640     22414.1
    662680     22414.5
    662720     22416.7
    662760     22417.6
    662800     22419.2
    662840     22420.2
    662880     22420.4
    662920     22422.9
    662960     22423.5
    663000     22425.9
    663040     22425.8
    663080     22427.7
    663120     22428.2
    663160     22430.3
    663200       22432
    663240     22431.1
    663280     22433.7
    663320     22436.3
    663360     22436.2
    663400     22437.7
    663440     22440.9
    663480     22441.2
    663520     22443.5
    663560     22444.3
    663600     22445.9
    663640     22446.9
    663680     22447.2
    663720     22449.6
    663760     22450.3
    663800     22452.6
    663840     22452.6
    663880     22454.5
    663920     22454.9
    663960       22457
    664000     22458.7
    664040     22457.8
    664080     22460.6
    664120     22463.1
    664160     22462.9
    664200     22464.5
    664240     22467.7
    664280       22468
    664320     22470.3
    664360     22471.2
    664400     22472.7
    664440     22473.7
    664480       22474
    664520     22476.5
    664560     22477.2
    664600     22479.5
    664640     22479.4
    664680     22481.3
    664720     22481.7
    664760     22483.9
    664800     22485.6
    664840     22484.7
    664880     22487.4
    664920       22490
    664960     22489.8
    665000     22491.4
    665040     22494.5
    665080     22494.9
    665120     22497.2
    665160     22498.1
    665200     22499.6
    665240     22500.7
    665280     22500.9
    665320     22503.4
    665360     22504.1
    665400     22506.3
    665440     22506.3
    665480     22508.2
    665520     22508.6
    665560     22510.8
    665600     22512.5
    665640     22511.5
    665680     22514.3
    665720     22516.8
    665760     22516.6
    665800     22518.3
    665840     22521.3
    665880     22521.7
    665920       22524
    665960       22525
    666000     22526.4
    666040     22527.5
    666080     22527.7
    666120     22530.1
    666160     22530.9
    666200     22533.1
    666240       22533
    666280       22535
    666320     22535.4
    666360     22537.6
    666400     22539.3
    666440     22538.3
    666480     22541.1
    666520     22543.6
    666560     22543.4
    666600     22545.1
    666640       22548
    666680     22548.4
    666720     22550.7
    666760     22551.7
    666800     22553.2
    666840     22554.2
    666880     22554.5
    666920       22557
    666960     22557.7
    667000     22559.9
    667040     22559.8
    667080     22561.8
    667120     22562.2
    667160     22564.4
    667200     22566.1
    667240     22565.1
    667280     22567.9
    667320     22570.4
    667360     22570.1
    667400     22571.9
    667440     22574.9
    667480     22575.1
    667520     22577.5
    667560     22578.5
    667600       22580
    667640       22581
    667680     22581.3
    667720     22583.8
    667760     22584.4
    667800     22586.7
    667840     22586.6
    667880     22588.6
    667920       22589
    667960     22591.3
    668000     22592.9
    668040     22591.9
    668080     22594.7
    668120     22597.3
    668160       22597
    668200     22598.7
    668240     22601.8
    668280       22602
    668320     22604.4
    668360     22605.4
    668400     22606.9
    668440       22608
    668480     22608.1
    668520     22610.6
    668560     22611.2
    668600     22613.5
    668640     22613.5
    668680     22615.5
    668720     22615.9
    668760     22618.1
    668800     22619.9
    668840     22618.8
    668880     22621.5
    668920     22624.1
    668960     22623.8
    669000     22625.6
    669040     22628.6
    669080     22628.8
    669120     22631.3
    669160     22632.3
    669200     22633.8
    669240     22634.9
    669280       22635
    669320     22637.5
    669360     22638.1
    669400     22640.4
    669440     22640.4
    669480     22642.5
    669520     22642.8
    669560       22645
    669600     22646.8
    669640     22645.8
    669680     22648.5
    669720       22651
    669760     22650.7
    669800     22652.5
    669840     22655.5
    669880     22655.7
    669920     22658.2
    669960     22659.2
    670000     22660.6
    670040     22661.7
    670080     22661.9
    670120     22664.4
    670160       22665
    670200     22667.3
    670240     22667.2
    670280     22669.3
    670320     22669.6
    670360     22671.9
    670400     22673.6
    670440     22672.7
    670480     22675.4
    670520       22678
    670560     22677.6
    670600     22679.4
    670640     22682.5
    670680     22682.6
    670720     22685.2
    670760     22686.1
    670800     22687.5
    670840     22688.6
    670880     22688.8
    670920     22691.2
    670960     22691.8
    671000     22694.2
    671040     22694.1
    671080     22696.1
    671120     22696.5
    671160     22698.8
    671200     22700.5
    671240     22699.6
    671280     22702.3
    671320     22704.9
    671360     22704.5
    671400     22706.3
    671440     22709.4
    671480     22709.6
    671520     22712.1
    671560       22713
    671600     22714.5
    671640     22715.5
    671680     22715.7
    671720     22718.1
    671760     22718.8
    671800     22721.1
    671840       22721
    671880       22723
    671920     22723.3
    671960     22725.6
    672000     22727.4
    672040     22726.5
    672080     22729.3
    672120     22731.8
    672160     22731.4
    672200     22733.2
    672240     22736.4
    672280     22736.5
    672320     22739.1
    672360     22739.9
    672400     22741.4
    672440     22742.3
    672480     22742.5
    672520       22745
    672560     22745.7
    672600     22748.1
    672640     22747.9
    672680     22749.9
    672720     22750.2
    672760     22752.5
    672800     22754.3
    672840     22753.4
    672880     22756.2
    672920     22758.8
    672960     22758.3
    673000     22760.1
    673040     22763.2
    673080     22763.4
    673120     22766.1
    673160     22766.8
    673200     22768.2
    673240     22769.2
    673280     22769.5
    673320     22771.9
    673360     22772.7
    673400       22775
    673440     22774.7
    673480     22776.8
    673520     22777.1
    673560     22779.4
    673600     22781.2
    673640     22780.2
    673680       22783
    673720     22785.6
    673760       22785
    673800       22787
    673840     22790.1
    673880     22790.2
    673920     22792.9
    673960     22793.7
    674000     22795.1
    674040       22796
    674080     22796.2
    674120     22798.6
    674160     22799.4
    674200     22801.7
    674240     22801.5
    674280     22803.6
    674320     22803.9
    674360     22806.1
    674400       22808
    674440     22807.1
    674480     22809.8
    674520     22812.3
    674560     22811.7
    674600     22813.7
    674640     22816.9
    674680       22817
    674720     22819.7
    674760     22820.5
    674800     22821.9
    674840     22822.8
    674880       22823
    674920     22825.5
    674960     22826.2
    675000     22828.5
    675040     22828.3
    675080     22830.4
    675120     22830.8
    675160       22833
    675200     22834.8
    675240     22833.9
    675280     22836.7
    675320     22839.1
    675360     22838.6
    675400     22840.6
    675440     22843.7
    675480     22843.8
    675520     22846.5
    675560     22847.4
    675600     22848.7
    675640     22849.7
    675680     22849.7
    675720     22852.4
    675760     22853.1
    675800     22855.3
    675840     22855.2
    675880     22857.2
    675920     22857.5
    675960     22859.9
    676000     22861.6
    676040     22860.8
    676080     22863.5
    676120       22866
    676160     22865.5
    676200     22867.4
    676240     22870.5
    676280     22870.7
    676320     22873.4
    676360     22874.2
    676400     22875.6
    676440     22876.6
    676480     22876.6
    676520     22879.2
    676560     22879.9
    676600     22882.2
    676640       22882
    676680     22884.1
    676720     22884.4
    676760     22886.8
    676800     22888.4
    676840     22887.5
    676880     22890.3
    676920     22892.8
    676960     22892.2
    677000     22894.2
    677040     22897.3
    677080     22897.5
    677120     22900.3
    677160     22900.9
    677200     22902.5
    677240     22903.5
    677280     22903.4
    677320     22906.1
    677360     22906.7
    677400       22909
    677440     22908.8
    677480     22910.9
    677520     22911.1
    677560     22913.6
    677600     22915.3
    677640     22914.3
    677680       22917
    677720     22919.6
    677760     22918.9
    677800     22920.8
    677840     22924.1
    677880     22924.3
    677920       22927
    677960     22927.7
    678000     22929.2
    678040     22930.2
    678080     22930.3
    678120     22932.9
    678160     22933.4
    678200     22935.8
    678240     22935.5
    678280     22937.7
    678320     22937.9
    678360     22940.4
    678400       22942
    678440       22941
    678480     22943.8
    678520     22946.3
    678560     22945.5
    678600     22947.5
    678640     22950.7
    678680       22951
    678720     22953.6
    678760     22954.4
    678800     22955.9
    678840     22956.9
    678880       22957
    678920     22959.6
    678960     22960.1
    679000     22962.4
    679040     22962.2
    679080     22964.4
    679120     22964.5
    679160     22967.1
    679200     22968.7
    679240     22967.7
    679280     22970.5
    679320     22972.9
    679360     22972.2
    679400     22974.2
    679440     22977.4
    679480     22977.7
    679520     22980.3
    679560     22981.1
    679600     22982.5
    679640     22983.6
    679680     22983.6
    679720     22986.3
    679760     22986.8
    679800     22989.1
    679840     22988.8
    679880       22991
    679920     22991.2
    679960     22993.7
    680000     22995.4
    680040     22994.4
    680080     22997.1
    680120     22999.6
    680160     22998.9
    680200     23000.9
    680240     23004.1
    680280     23004.4
    680320       23007
    680360     23007.8
    680400     23009.2
    680440     23010.2
    680480     23010.3
    680520       23013
    680560     23013.5
    680600     23015.8
    680640     23015.5
    680680     23017.7
    680720     23017.8
    680760     23020.4
    680800     23022.1
    680840     23021.1
    680880     23023.7
    680920     23026.3
    680960     23025.4
    681000     23027.5
    681040     23030.7
    681080     23031.1
    681120     23033.6
    681160     23034.5
    681200     23035.9
    681240     23036.9
    681280     23036.9
    681320     23039.6
    681360     23040.1
    681400     23042.5
    681440     23042.1
    681480     23044.3
    681520     23044.5
    681560       23047
    681600     23048.7
    681640     23047.8
    681680     23050.4
    681720     23053.1
    681760     23052.1
    681800     23054.2
    681840     23057.4
    681880     23057.7
    681920     23060.3
    681960     23061.2
    682000     23062.5
    682040     23063.6
    682080     23063.6
    682120     23066.4
    682160     23066.9
    682200     23069.1
    682240     23068.8
    682280     23071.1
    682320     23071.2
    682360     23073.8
    682400     23075.5
    682440     23074.5
    682480     23077.2
    682520     23079.7
    682560     23078.8
    682600     23080.8
    682640     23084.2
    682680     23084.5
    682720     23087.1
    682760       23088
    682800     23089.3
    682840     23090.3
    682880     23090.4
    682920     23093.1
    682960     23093.6
    683000     23095.9
    683040     23095.5
    683080     23097.8
    683120     23097.9
    683160     23100.5
    683200     23102.1
    683240     23101.2
    683280     23103.8
    683320     23106.4
    683360     23105.4
    683400     23107.5
    683440     23110.9
    683480     23111.2
    683520     23113.8
    683560     23114.6
    683600       23116
    683640       23117
    683680     23117.1
    683720     23119.8
    683760     23120.3
    683800     23122.6
    683840     23122.2
    683880     23124.5
    683920     23124.7
    683960     23127.2
    684000     23128.9
    684040       23128
    684080     23130.5
    684120     23133.1
    684160     23132.1
    684200     23134.3
    684240     23137.6
    684280     23137.9
    684320     23140.4
    684360     23141.4
    684400     23142.7
    684440     23143.6
    684480     23143.8
    684520     23146.5
    684560       23147
    684600     23149.3
    684640     23148.9
    684680     23151.1
    684720     23151.3
    684760     23153.8
    684800     23155.6
    684840     23154.5
    684880     23157.1
    684920     23159.7
    684960     23158.8
    685000     23160.9
    685040     23164.3
    685080     23164.4
    685120       23167
    685160       23168
    685200     23169.4
    685240     23170.2
    685280     23170.4
    685320     23173.1
    685360     23173.7
    685400       23176
    685440     23175.6
    685480     23177.7
    685520       23178
    685560     23180.5
    685600     23182.3
    685640     23181.2
    685680     23183.7
    685720     23186.4
    685760     23185.5
    685800     23187.5
    685840     23190.9
    685880     23191.1
    685920     23193.7
    685960     23194.6
    686000       23196
    686040       23197
    686080     23197.1
    686120     23199.8
    686160     23200.3
    686200     23202.6
    686240     23202.2
    686280     23204.4
    686320     23204.7
    686360     23207.3
    686400       23209
    686440     23207.9
    686480     23210.4
    686520     23213.1
    686560     23212.2
    686600     23214.3
    686640     23217.7
    686680     23217.8
    686720     23220.5
    686760     23221.3
    686800     23222.8
    686840     23223.7
    686880     23223.7
    686920     23226.5
    686960     23227.1
    687000     23229.3
    687040       23229
    687080     23231.2
    687120     23231.5
    687160     23233.9
    687200     23235.8
    687240     23234.6
    687280     23237.1
    687320     23239.8
    687360     23238.9
    687400       23241
    687440     23244.4
    687480     23244.5
    687520     23247.2
    687560       23248
    687600     23249.4
    687640     23250.3
    687680     23250.4
    687720     23253.1
    687760     23253.7
    687800     23255.9
    687840     23255.6
    687880     23257.9
    687920     23258.2
    687960     23260.6
    688000     23262.4
    688040     23261.2
    688080     23263.7
    688120     23266.4
    688160     23265.5
    688200     23267.6
    688240       23271
    688280     23271.2
    688320     23273.8
    688360     23274.6
    688400       23276
    688440     23276.9
    688480       23277
    688520     23279.7
    688560     23280.3
    688600     23282.5
    688640     23282.2
    688680     23284.5
    688720     23284.8
    688760     23287.3
    688800       23289
    688840     23287.6
    688880     23290.2
    688920     23292.9
    688960       23292
    689000     23294.1
    689040     23297.6
    689080     23297.7
    689120     23300.3
    689160     23301.1
    689200     23302.5
    689240     23303.4
    689280     23303.5
    689320     23306.2
    689360     23306.8
    689400       23309
    689440     23308.7
    689480     23310.9
    689520     23311.3
    689560     23313.8
    689600     23315.5
    689640     23314.1
    689680     23316.6
    689720     23319.3
    689760     23318.4
    689800     23320.5
    689840       23324
    689880     23324.1
    689920     23326.8
    689960     23327.5
    690000       23329
    690040     23329.8
    690080       23330
    690120     23332.7
    690160     23333.2
    690200     23335.4
    690240     23335.2
    690280     23337.4
    690320     23337.8
    690360     23340.3
    690400       23342
    690440     23340.6
    690480     23343.1
    690520     23345.8
    690560     23344.9
    690600       23347
    690640     23350.5
    690680     23350.7
    690720     23353.3
    690760     23354.1
    690800     23355.5
    690840     23356.3
    690880     23356.5
    690920     23359.2
    690960     23359.7
    691000     23361.9
    691040     23361.7
    691080       23364
    691120     23364.4
    691160     23366.9
    691200     23368.4
    691240     23367.2
    691280     23369.7
    691320     23372.4
    691360     23371.3
    691400     23373.6
    691440     23377.1
    691480     23377.2
    691520     23379.8
    691560     23380.6
    691600     23381.9
    691640     23382.8
    691680     23382.9
    691720     23385.8
    691760     23386.2
    691800     23388.4
    691840     23388.2
    691880     23390.6
    691920     23390.9
    691960     23393.3
    692000       23395
    692040     23393.7
    692080     23396.1
    692120     23398.9
    692160     23397.9
    692200       23400
    692240     23403.6
    692280     23403.7
    692320     23406.3
    692360     23407.1
    692400     23408.4
    692440     23409.3
    692480     23409.4
    692520     23412.2
    692560     23412.7
    692600       23415
    692640     23414.6
    692680     23417.1
    692720     23417.5
    692760     23419.9
    692800     23421.5
    692840     23420.1
    692880     23422.5
    692920     23425.3
    692960     23424.4
    693000     23426.6
    693040     23430.1
    693080     23430.2
    693120     23432.8
    693160     23433.7
    693200       23435
    693240     23435.7
    693280     23435.9
    693320     23438.7
    693360     23439.2
    693400     23441.5
    693440       23441
    693480     23443.6
    693520     23443.9
    693560     23446.4
    693600     23447.9
    693640     23446.5
    693680     23448.9
    693720     23451.7
    693760     23450.8
    693800       23453
    693840     23456.4
    693880     23456.6
[truncated: 176,020 more chars]
