# Supplementary material for: Comment on 'Valid molecular dynamics simulations of human hemoglobin require a surprisingly large box size'
Source: eLife. 2019 Jun 20;8:e44718. doi: 10.7554/eLife.44718 (PMC6586461; doi:10.7554/eLife.44718)
Supplement: Figure 2—source data 1. — The zip archive contains a README file describing which source files correspond to the different panels. [file elife-44718-fig2-data1.zip › figure2/panel_B/150A/2/msd.xvg]

# This file was created Fri Mar  8 17:17:02 2019
# Created by:
#             :-) GROMACS - gmx msd, 2018.5-dev-20181129-d5972f7 (-:
# 
# Executable:   /usr/local/gromacs/2018/2018.4-impi2017-fftw337-gcc640-cuda91/bin/gmx
# Data prefix:  /usr/local/gromacs/2018/2018.4-impi2017-fftw337-gcc640-cuda91
# Working dir:  /home/vgapsys/project/hemoglobin/hemoglobin/Meuwly/150a-elife/eq2
# Command line:
#   gmx msd -s /netmount/energy/vgapsys/hemoglobin/hemoglobin/raw/150a-elife/topol.tpr -f /netmount/energy/vgapsys/hemoglobin/hemoglobin/raw/150a-elife/1/traj_comp.xtc -trestart 800 -n index.ndx -o msd.xvg
# gmx msd is part of G R O M A C S:
#
# Guyana Rwanda Oman Macau Angola Cameroon Senegal
#
@    title "Mean Square Displacement"
@    xaxis  label "Time (ps)"
@    yaxis  label "MSD (nm\S2\N)"
@TYPE xy
# MSD gathered over 1e+06 ps with 1251 restarts
# Diffusion constants fitted from time 100000 to 900000 ps
# D[Water_&_OW] = 5.5896 (+/- 0.0483) (1e-5 cm^2/s)
         0           0
        40     1.35253
        80     2.71578
       120     4.08193
       160     5.44916
       200     6.81676
       240     8.18394
       280     9.55266
       320     10.9183
       360     12.2819
       400     13.6442
       440     15.0079
       480      16.371
       520     17.7347
       560     19.0968
       600     20.4604
       640     21.8243
       680     23.1851
       720     24.5466
       760     25.9106
       800     27.2721
       840     28.6341
       880     29.9965
       920     31.3592
       960     32.7187
      1000     34.0777
      1040     35.4357
      1080     36.7979
      1120     38.1594
      1160     39.5166
      1200      40.874
      1240     42.2339
      1280     43.5941
      1320     44.9565
      1360     46.3151
      1400     47.6771
      1440     49.0384
      1480     50.3966
      1520     51.7551
      1560     53.1165
      1600     54.4716
      1640     55.8287
      1680     57.1888
      1720     58.5483
      1760     59.9062
      1800     61.2618
      1840     62.6155
      1880     63.9738
      1920     65.3328
      1960     66.6885
      2000     68.0465
      2040     69.4044
      2080     70.7657
      2120     72.1281
      2160     73.4839
      2200     74.8449
      2240     76.2088
      2280     77.5661
      2320     78.9224
      2360     80.2817
      2400     81.6359
      2440     82.9928
      2480     84.3525
      2520     85.7092
      2560     87.0646
      2600     88.4179
      2640      89.771
      2680     91.1294
      2720     92.4873
      2760     93.8402
      2800     95.1953
      2840     96.5496
      2880     97.9099
      2920     99.2713
      2960     100.625
      3000     101.981
      3040      103.34
      3080     104.694
      3120     106.048
      3160     107.407
      3200     108.757
      3240      110.11
      3280     111.465
      3320     112.817
      3360     114.169
      3400     115.521
      3440     116.874
      3480     118.229
      3520     119.586
      3560     120.935
      3600     122.288
      3640     123.638
      3680     124.996
      3720     126.355
      3760     127.707
      3800     129.061
      3840      130.42
      3880     131.773
      3920     133.126
      3960     134.486
      4000     135.834
      4040     137.189
      4080     138.546
      4120     139.901
      4160     141.252
      4200     142.602
      4240     143.952
      4280     145.306
      4320     146.661
      4360     148.007
      4400     149.358
      4440     150.707
      4480     152.064
      4520      153.42
      4560     154.769
      4600     156.121
      4640     157.478
      4680      158.83
      4720     160.181
      4760     161.541
      4800      162.89
      4840     164.245
      4880     165.603
      4920     166.956
      4960     168.309
      5000      169.66
      5040     171.011
      5080     172.367
      5120     173.723
      5160     175.069
      5200     176.421
      5240     177.769
      5280     179.127
      5320     180.483
      5360     181.834
      5400     183.185
      5440     184.538
      5480     185.888
      5520     187.239
      5560       188.6
      5600     189.948
      5640     191.304
      5680     192.662
      5720     194.015
      5760     195.369
      5800     196.723
      5840     198.078
      5880     199.435
      5920     200.791
      5960     202.139
      6000     203.493
      6040     204.841
      6080       206.2
      6120     207.555
      6160     208.905
      6200     210.255
      6240     211.607
      6280     212.956
      6320     214.307
      6360     215.668
      6400     217.015
      6440     218.373
      6480     219.731
      6520     221.084
      6560      222.44
      6600     223.796
      6640     225.151
      6680     226.509
      6720     227.867
      6760     229.216
      6800     230.571
      6840     231.918
      6880     233.274
      6920     234.627
      6960     235.974
      7000     237.324
      7040     238.678
      7080      240.03
      7120     241.382
      7160     242.743
      7200     244.085
      7240      245.44
      7280     246.796
      7320     248.149
      7360     249.506
      7400     250.864
      7440     252.221
      7480     253.579
      7520     254.938
      7560     256.286
      7600     257.641
      7640     258.987
      7680     260.345
      7720     261.699
      7760     263.046
      7800     264.395
      7840     265.748
      7880     267.101
      7920     268.451
      7960     269.813
      8000     271.153
      8040     272.507
      8080     273.863
      8120     275.217
      8160     276.576
      8200     277.934
      8240      279.29
      8280      280.65
      8320      282.01
      8360     283.362
      8400      284.72
      8440     286.068
      8480     287.428
      8520     288.784
      8560      290.13
      8600     291.478
      8640     292.829
      8680     294.181
      8720     295.532
      8760     296.894
      8800     298.237
      8840     299.596
      8880     300.953
      8920     302.309
      8960      303.67
      9000     305.028
      9040     306.386
      9080     307.747
      9120      309.11
      9160     310.464
      9200     311.825
      9240     313.176
      9280     314.541
      9320     315.898
      9360     317.246
      9400     318.595
      9440     319.948
      9480       321.3
      9520     322.653
      9560     324.018
      9600     325.363
      9640     326.724
      9680      328.08
      9720     329.436
      9760     330.795
      9800     332.155
      9840     333.515
      9880     334.878
      9920     336.243
      9960     337.598
     10000      338.96
     10040     340.311
     10080     341.676
     10120     343.033
     10160     344.382
     10200     345.731
     10240     347.082
     10280     348.434
     10320     349.785
     10360     351.149
     10400     352.492
     10440     353.851
     10480     355.207
     10520     356.562
     10560     357.919
     10600     359.279
     10640     360.639
     10680     362.003
     10720      363.37
     10760     364.729
     10800     366.093
     10840     367.446
     10880     368.813
     10920     370.171
     10960     371.523
     11000     372.871
     11040     374.222
     11080     375.574
     11120     376.928
     11160     378.296
     11200      379.64
     11240     380.993
     11280      382.35
     11320     383.705
     11360     385.061
     11400     386.421
     11440     387.785
     11480      389.15
     11520     390.517
     11560     391.874
     11600     393.237
     11640     394.588
     11680     395.954
     11720     397.312
     11760     398.661
     11800      400.01
     11840      401.36
     11880     402.714
     11920     404.069
     11960     405.439
     12000     406.783
     12040     408.133
     12080      409.49
     12120     410.846
     12160     412.205
     12200     413.563
     12240     414.925
     12280     416.291
     12320     417.661
     12360     419.018
     12400     420.379
     12440      421.73
     12480     423.098
     12520     424.456
     12560     425.804
     12600     427.153
     12640     428.506
     12680      429.86
     12720     431.216
     12760     432.584
     12800     433.924
     12840     435.276
     12880     436.631
     12920     437.987
     12960     439.345
     13000     440.699
     13040     442.062
     13080      443.43
     13120     444.802
     13160     446.159
     13200     447.524
     13240     448.878
     13280     450.248
     13320     451.605
     13360     452.951
     13400     454.298
     13440     455.651
     13480     457.003
     13520     458.359
     13560     459.727
     13600     461.067
     13640     462.422
     13680     463.778
     13720     465.135
     13760     466.495
     13800      467.85
     13840     469.213
     13880     470.579
     13920     471.953
     13960     473.309
     14000      474.67
     14040     476.024
     14080     477.394
     14120     478.753
     14160       480.1
     14200      481.45
     14240     482.805
     14280     484.156
     14320     485.509
     14360     486.874
     14400     488.214
     14440     489.567
     14480     490.924
     14520     492.283
     14560     493.644
     14600     495.002
     14640     496.365
     14680     497.731
     14720     499.103
     14760     500.458
     14800     501.819
     14840     503.171
     14880      504.54
     14920     505.897
     14960     507.241
     15000     508.589
     15040     509.943
     15080     511.292
     15120     512.643
     15160     514.008
     15200     515.347
     15240     516.694
     15280     518.051
     15320     519.411
     15360     520.771
     15400     522.125
     15440     523.487
     15480     524.852
     15520     526.224
     15560      527.58
     15600     528.941
     15640     530.291
     15680     531.656
     15720     533.009
     15760      534.35
     15800     535.693
     15840     537.044
     15880     538.391
     15920     539.742
     15960     541.107
     16000     542.446
     16040     543.797
     16080     545.153
     16120     546.515
     16160     547.878
     16200     549.231
     16240     550.593
     16280     551.957
     16320     553.331
     16360     554.688
     16400     556.049
     16440     557.398
     16480     558.764
     16520     560.118
     16560     561.459
     16600       562.8
     16640     564.154
     16680     565.504
     16720     566.858
     16760     568.224
     16800     569.562
     16840     570.914
     16880     572.271
     16920     573.633
     16960     574.993
     17000     576.345
     17040     577.704
     17080      579.07
     17120     580.445
     17160     581.802
     17200     583.166
     17240     584.515
     17280     585.882
     17320     587.235
     17360     588.572
     17400     589.914
     17440     591.264
     17480     592.615
     17520     593.971
     17560     595.338
     17600      596.68
     17640     598.031
     17680     599.388
     17720      600.75
     17760     602.111
     17800     603.462
     17840     604.826
     17880     606.192
     17920     607.568
     17960     608.925
     18000      610.29
     18040      611.64
     18080     613.009
     18120     614.363
     18160     615.702
     18200     617.044
     18240     618.397
     18280     619.749
     18320     621.107
     18360     622.476
     18400     623.815
     18440     625.168
     18480     626.526
     18520     627.887
     18560     629.248
     18600     630.599
     18640     631.965
     18680     633.333
     18720     634.709
     18760     636.068
     18800     637.432
     18840     638.781
     18880     640.152
     18920     641.508
     18960     642.848
     19000     644.194
     19040     645.549
     19080     646.903
     19120     648.262
     19160     649.631
     19200     650.969
     19240     652.327
     19280     653.683
     19320     655.043
     19360     656.403
     19400     657.753
     19440      659.12
     19480      660.49
     19520     661.865
     19560      663.22
     19600     664.582
     19640     665.933
     19680     667.304
     19720     668.663
     19760     670.008
     19800     671.356
     19840     672.714
     19880      674.07
     19920      675.43
     19960     676.801
     20000     678.137
     20040     679.492
     20080     680.846
     20120     682.204
     20160     683.563
     20200     684.913
     20240     686.282
     20280     687.652
     20320     689.025
     20360     690.382
     20400     691.745
     20440     693.091
     20480     694.464
     20520     695.823
     20560     697.165
     20600     698.512
     20640     699.869
     20680     701.224
     20720     702.583
     20760     703.951
     20800     705.285
     20840     706.638
     20880     707.993
     20920     709.352
     20960     710.712
     21000     712.058
     21040     713.425
     21080     714.798
     21120     716.171
     21160     717.531
     21200     718.896
     21240     720.243
     21280     721.619
     21320     722.978
     21360     724.322
     21400     725.671
     21440     727.028
     21480     728.382
     21520     729.738
     21560     731.107
     21600      732.44
     21640     733.795
     21680     735.152
     21720      736.51
     21760     737.869
     21800     739.214
     21840     740.584
     21880     741.955
     21920     743.328
     21960     744.686
     22000     746.052
     22040     747.399
     22080     748.772
     22120     750.128
     22160     751.472
     22200      752.82
     22240     754.178
     22280      755.53
     22320     756.886
     22360     758.256
     22400     759.591
     22440     760.951
     22480      762.31
     22520     763.668
     22560     765.029
     22600     766.371
     22640     767.738
     22680     769.109
     22720      770.48
     22760     771.838
     22800     773.201
     22840     774.547
     22880     775.922
     22920     777.275
     22960      778.62
     23000     779.966
     23040     781.324
     23080     782.675
     23120     784.032
     23160     785.403
     23200     786.737
     23240     788.105
     23280     789.464
     23320     790.824
     23360     792.184
     23400     793.525
     23440     794.896
     23480     796.267
     23520     797.642
     23560     799.001
     23600     800.365
     23640     801.712
     23680     803.086
     23720     804.444
     23760     805.789
     23800     807.139
     23840     808.496
     23880     809.849
     23920     811.206
     23960     812.576
     24000      813.91
     24040     815.276
     24080     816.633
     24120     817.994
     24160     819.352
     24200     820.691
     24240     822.062
     24280     823.433
     24320     824.808
     24360     826.168
     24400     827.529
     24440     828.876
     24480      830.25
     24520     831.604
     24560     832.949
     24600     834.298
     24640     835.658
     24680     837.012
     24720     838.367
     24760     839.735
     24800     841.069
     24840     842.433
     24880     843.791
     24920     845.154
     24960     846.511
     25000     847.849
     25040     849.222
     25080     850.595
     25120     851.974
     25160     853.335
     25200     854.697
     25240     856.045
     25280     857.422
     25320     858.776
     25360      860.12
     25400      861.47
     25440      862.83
     25480     864.185
     25520      865.54
     25560     866.907
     25600     868.239
     25640     869.601
     25680     870.955
     25720     872.319
     25760     873.677
     25800     875.012
     25840     876.384
     25880     877.756
     25920     879.135
     25960     880.498
     26000     881.859
     26040     883.206
     26080     884.582
     26120     885.938
     26160     887.281
     26200     888.633
     26240     889.995
     26280     891.349
     26320     892.707
     26360     894.074
     26400     895.406
     26440     896.769
     26480     898.123
     26520     899.484
     26560     900.843
     26600     902.177
     26640     903.547
     26680      904.92
     26720     906.299
     26760     907.661
     26800     909.023
     26840      910.37
     26880     911.749
     26920     913.107
     26960     914.454
     27000     915.805
     27040     917.169
     27080     918.525
     27120     919.883
     27160     921.248
     27200      922.58
     27240      923.94
     27280     925.293
     27320     926.655
     27360     928.012
     27400     929.345
     27440     930.718
     27480     932.092
     27520     933.472
     27560     934.835
     27600     936.198
     27640     937.542
     27680     938.918
     27720     940.277
     27760      941.62
     27800     942.971
     27840     944.333
     27880     945.686
     27920      947.04
     27960       948.4
     28000     949.731
     28040     951.088
     28080     952.442
     28120       953.8
     28160     955.158
     28200      956.49
     28240     957.862
     28280     959.232
     28320      960.61
     28360     961.973
     28400     963.338
     28440     964.681
     28480     966.057
     28520     967.417
     28560     968.762
     28600     970.114
     28640     971.478
     28680     972.832
     28720     974.188
     28760     975.548
     28800     976.881
     28840     978.239
     28880     979.591
     28920     980.954
     28960     982.312
     29000     983.644
     29040     985.015
     29080     986.385
     29120     987.763
     29160     989.127
     29200     990.491
     29240     991.831
     29280     993.206
     29320     994.566
     29360     995.909
     29400     997.257
     29440     998.619
     29480     999.974
     29520     1001.33
     29560     1002.69
     29600     1004.02
     29640     1005.39
     29680     1006.74
     29720     1008.11
     29760     1009.47
     29800      1010.8
     29840     1012.18
     29880     1013.54
     29920     1014.93
     29960     1016.29
     30000     1017.66
     30040        1019
     30080     1020.37
     30120     1021.73
     30160     1023.07
     30200     1024.41
     30240     1025.78
     30280     1027.13
     30320     1028.49
     30360     1029.86
     30400     1031.19
     30440     1032.55
     30480     1033.91
     30520     1035.27
     30560     1036.64
     30600     1037.97
     30640     1039.34
     30680     1040.71
     30720     1042.09
     30760     1043.46
     30800     1044.82
     30840     1046.16
     30880     1047.53
     30920     1048.89
     30960     1050.23
     31000     1051.58
     31040     1052.95
     31080      1054.3
     31120     1055.66
     31160     1057.02
     31200     1058.36
     31240     1059.72
     31280     1061.08
     31320     1062.45
     31360     1063.81
     31400     1065.14
     31440     1066.52
     31480     1067.89
     31520     1069.27
     31560     1070.63
     31600     1071.99
     31640     1073.33
     31680     1074.71
     31720     1076.07
     31760     1077.41
     31800     1078.76
     31840     1080.12
     31880     1081.47
     31920     1082.83
     31960      1084.2
     32000     1085.53
     32040      1086.9
     32080     1088.26
     32120     1089.63
     32160     1090.99
     32200     1092.32
     32240      1093.7
     32280     1095.07
     32320     1096.45
     32360     1097.81
     32400     1099.17
     32440     1100.51
     32480     1101.88
     32520     1103.24
     32560     1104.59
     32600     1105.94
     32640      1107.3
     32680     1108.65
     32720     1110.01
     32760     1111.38
     32800     1112.71
     32840     1114.08
     32880     1115.43
     32920      1116.8
     32960     1118.17
     33000     1119.49
     33040     1120.87
     33080     1122.25
     33120     1123.63
     33160     1124.99
     33200     1126.35
     33240     1127.68
     33280     1129.06
     33320     1130.41
     33360     1131.76
     33400     1133.11
     33440     1134.47
     33480     1135.82
     33520     1137.18
     33560     1138.55
     33600     1139.88
     33640     1141.25
     33680      1142.6
     33720     1143.97
     33760     1145.34
     33800     1146.66
     33840     1148.04
     33880     1149.41
     33920     1150.79
     33960     1152.15
     34000     1153.51
     34040     1154.85
     34080     1156.22
     34120     1157.58
     34160     1158.92
     34200     1160.27
     34240     1161.64
     34280     1162.99
     34320     1164.35
     34360     1165.72
     34400     1167.05
     34440     1168.42
     34480     1169.77
     34520     1171.14
     34560     1172.51
     34600     1173.83
     34640     1175.21
     34680     1176.58
     34720     1177.96
     34760     1179.32
     34800     1180.68
     34840     1182.01
     34880     1183.39
     34920     1184.74
     34960     1186.08
     35000     1187.44
     35040      1188.8
     35080     1190.16
     35120     1191.51
     35160     1192.88
     35200     1194.22
     35240     1195.59
     35280     1196.95
     35320     1198.31
     35360     1199.68
     35400        1201
     35440     1202.38
     35480     1203.75
     35520     1205.13
     35560     1206.49
     35600     1207.85
     35640     1209.19
     35680     1210.56
     35720     1211.92
     35760     1213.26
     35800     1214.61
     35840     1215.98
     35880     1217.33
     35920     1218.69
     35960     1220.06
     36000      1221.4
     36040     1222.77
     36080     1224.13
     36120     1225.49
     36160     1226.86
     36200     1228.18
     36240     1229.56
     36280     1230.93
     36320     1232.31
     36360     1233.67
     36400     1235.03
     36440     1236.37
     36480     1237.75
     36520     1239.11
     36560     1240.45
     36600      1241.8
     36640     1243.17
     36680     1244.52
     36720     1245.88
     36760     1247.24
     36800     1248.58
     36840     1249.94
     36880      1251.3
     36920     1252.67
     36960     1254.04
     37000     1255.35
     37040     1256.73
     37080      1258.1
     37120     1259.48
     37160     1260.85
     37200      1262.2
     37240     1263.54
     37280     1264.93
     37320     1266.29
     37360     1267.63
     37400     1268.98
     37440     1270.34
     37480      1271.7
     37520     1273.06
     37560     1274.43
     37600     1275.76
     37640     1277.12
     37680     1278.48
     37720     1279.85
     37760     1281.22
     37800     1282.53
     37840     1283.91
     37880     1285.29
     37920     1286.67
     37960     1288.03
     38000     1289.38
     38040     1290.72
     38080      1292.1
     38120     1293.46
     38160      1294.8
     38200     1296.15
     38240     1297.51
     38280     1298.87
     38320     1300.23
     38360      1301.6
     38400     1302.93
     38440      1304.3
     38480     1305.66
     38520     1307.03
     38560      1308.4
     38600     1309.71
     38640     1311.09
     38680     1312.47
     38720     1313.85
     38760     1315.22
     38800     1316.57
     38840      1317.9
     38880     1319.29
     38920     1320.64
     38960     1321.98
     39000     1323.32
     39040     1324.69
     39080     1326.04
     39120      1327.4
     39160     1328.77
     39200      1330.1
     39240     1331.47
     39280     1332.83
     39320      1334.2
     39360     1335.57
     39400     1336.88
     39440     1338.26
     39480     1339.64
     39520     1341.02
     39560     1342.39
     39600     1343.74
     39640     1345.08
     39680     1346.46
     39720     1347.82
     39760     1349.16
     39800      1350.5
     39840     1351.86
     39880     1353.21
     39920     1354.57
     39960     1355.94
     40000     1357.28
     40040     1358.64
     40080     1360.01
     40120     1361.37
     40160     1362.75
     40200     1364.06
     40240     1365.44
     40280     1366.82
     40320      1368.2
     40360     1369.56
     40400     1370.92
     40440     1372.25
     40480     1373.64
     40520        1375
     40560     1376.34
     40600     1377.68
     40640     1379.04
     40680      1380.4
     40720     1381.76
     40760     1383.13
     40800     1384.47
     40840     1385.84
     40880      1387.2
     40920     1388.56
     40960     1389.93
     41000     1391.24
     41040     1392.62
     41080        1394
     41120     1395.38
     41160     1396.75
     41200      1398.1
     41240     1399.43
     41280     1400.82
     41320     1402.18
     41360     1403.51
     41400     1404.86
     41440     1406.22
     41480     1407.57
     41520     1408.94
     41560     1410.31
     41600     1411.64
     41640     1413.01
     41680     1414.37
     41720     1415.73
     41760      1417.1
     41800     1418.41
     41840     1419.79
     41880     1421.17
     41920     1422.55
     41960     1423.91
     42000     1425.27
     42040      1426.6
     42080     1427.98
     42120     1429.34
     42160     1430.68
     42200     1432.03
     42240     1433.38
     42280     1434.74
     42320      1436.1
     42360     1437.48
     42400     1438.81
     42440     1440.18
     42480     1441.54
     42520      1442.9
     42560     1444.27
     42600     1445.58
     42640     1446.96
     42680     1448.34
     42720     1449.73
     42760     1451.09
     42800     1452.45
     42840     1453.78
     42880     1455.17
     42920     1456.53
     42960     1457.86
     43000      1459.2
     43040     1460.56
     43080     1461.92
     43120     1463.29
     43160     1464.66
     43200        1466
     43240     1467.37
     43280     1468.73
     43320     1470.09
     43360     1471.46
     43400     1472.77
     43440     1474.15
     43480     1475.53
     43520     1476.92
     43560     1478.29
     43600     1479.64
     43640     1480.98
     43680     1482.36
     43720     1483.72
     43760     1485.05
     43800      1486.4
     43840     1487.76
     43880     1489.11
     43920     1490.48
     43960     1491.86
     44000     1493.19
     44040     1494.57
     44080     1495.94
     44120      1497.3
     44160     1498.67
     44200     1499.97
     44240     1501.35
     44280     1502.74
     44320     1504.12
     44360     1505.49
     44400     1506.85
     44440     1508.18
     44480     1509.56
     44520     1510.92
     44560     1512.25
     44600     1513.61
     44640     1514.97
     44680     1516.32
     44720     1517.69
     44760     1519.06
     44800      1520.4
     44840     1521.78
     44880     1523.15
     44920     1524.51
     44960     1525.88
     45000     1527.18
     45040     1528.56
     45080     1529.94
     45120     1531.33
     45160     1532.69
     45200     1534.04
     45240     1535.37
     45280     1536.76
     45320     1538.12
     45360     1539.45
     45400      1540.8
     45440     1542.17
     45480     1543.52
     45520     1544.89
     45560     1546.26
     45600     1547.59
     45640     1548.98
     45680     1550.35
     45720     1551.71
     45760     1553.07
     45800     1554.37
     45840     1555.75
     45880     1557.13
     45920     1558.51
     45960     1559.87
     46000     1561.23
     46040     1562.56
     46080     1563.95
     46120     1565.31
     46160     1566.64
     46200     1567.99
     46240     1569.36
     46280     1570.71
     46320     1572.07
     46360     1573.45
     46400     1574.78
     46440     1576.16
     46480     1577.53
     46520      1578.9
     46560     1580.26
     46600     1581.56
     46640     1582.94
     46680     1584.32
     46720      1585.7
     46760     1587.07
     46800     1588.42
     46840     1589.74
     46880     1591.13
     46920     1592.49
     46960     1593.82
     47000     1595.17
     47040     1596.54
     47080     1597.89
     47120     1599.25
     47160     1600.62
     47200     1601.95
     47240     1603.34
     47280     1604.71
     47320     1606.08
     47360     1607.45
     47400     1608.75
     47440     1610.12
     47480     1611.51
     47520     1612.89
     47560     1614.25
     47600      1615.6
     47640     1616.93
     47680     1618.32
     47720     1619.68
     47760     1621.01
     47800     1622.35
     47840     1623.71
     47880     1625.06
     47920     1626.42
     47960      1627.8
     48000     1629.13
     48040     1630.51
     48080     1631.88
     48120     1633.25
     48160     1634.62
     48200     1635.92
     48240      1637.3
     48280     1638.68
     48320     1640.06
     48360     1641.42
     48400     1642.78
     48440      1644.1
     48480     1645.49
     48520     1646.84
     48560     1648.18
     48600     1649.52
     48640     1650.88
     48680     1652.23
     48720     1653.59
     48760     1654.97
     48800     1656.29
     48840     1657.68
     48880     1659.05
     48920     1660.41
     48960     1661.78
     49000     1663.08
     49040     1664.46
     49080     1665.84
     49120     1667.22
     49160     1668.58
     49200     1669.94
     49240     1671.25
     49280     1672.64
     49320     1673.99
     49360     1675.33
     49400     1676.67
     49440     1678.03
     49480     1679.38
     49520     1680.74
     49560     1682.12
     49600     1683.44
     49640     1684.82
     49680     1686.19
     49720     1687.56
     49760     1688.93
     49800     1690.22
     49840      1691.6
     49880     1692.98
     49920     1694.36
     49960     1695.72
     50000     1697.08
     50040     1698.39
     50080     1699.78
     50120     1701.13
     50160     1702.46
     50200     1703.81
     50240     1705.16
     50280     1706.51
     50320     1707.88
     50360     1709.25
     50400     1710.58
     50440     1711.95
     50480     1713.32
     50520     1714.69
     50560     1716.06
     50600     1717.35
     50640     1718.73
     50680     1720.12
     50720      1721.5
     50760     1722.86
     50800     1724.21
     50840     1725.52
     50880     1726.91
     50920     1728.26
     50960     1729.59
     51000     1730.94
     51040      1732.3
     51080     1733.65
     51120     1735.01
     51160     1736.38
     51200     1737.71
     51240      1739.1
     51280     1740.46
     51320     1741.83
     51360      1743.2
     51400     1744.49
     51440     1745.87
     51480     1747.26
     51520     1748.64
     51560        1750
     51600     1751.36
     51640     1752.67
     51680     1754.06
     51720     1755.41
     51760     1756.74
     51800     1758.08
     51840     1759.44
     51880     1760.79
     51920     1762.16
     51960     1763.53
     52000     1764.85
     52040     1766.24
     52080     1767.61
     52120     1768.98
     52160     1770.36
     52200     1771.64
     52240     1773.02
     52280      1774.4
     52320     1775.78
     52360     1777.15
     52400      1778.5
     52440     1779.81
     52480      1781.2
     52520     1782.55
     52560     1783.88
     52600     1785.23
     52640     1786.59
     52680     1787.94
     52720      1789.3
     52760     1790.67
     52800        1792
     52840     1793.39
     52880     1794.76
     52920     1796.13
     52960      1797.5
     53000     1798.79
     53040     1800.16
     53080     1801.55
     53120     1802.93
     53160      1804.3
     53200     1805.65
     53240     1806.96
     53280     1808.35
     53320      1809.7
     53360     1811.03
     53400     1812.38
     53440     1813.74
     53480     1815.09
     53520     1816.46
     53560     1817.82
     53600     1819.14
     53640     1820.54
     53680      1821.9
     53720     1823.27
     53760     1824.65
     53800     1825.94
     53840     1827.31
     53880      1828.7
     53920     1830.08
     53960     1831.44
     54000     1832.79
     54040      1834.1
     54080     1835.49
     54120     1836.84
     54160     1838.17
     54200     1839.52
     54240     1840.87
     54280     1842.22
     54320     1843.59
     54360     1844.96
     54400     1846.28
     54440     1847.66
     54480     1849.03
     54520      1850.4
     54560     1851.77
     54600     1853.06
     54640     1854.43
     54680     1855.82
     54720      1857.2
     54760     1858.57
     54800     1859.92
     54840     1861.22
     54880     1862.61
     54920     1863.96
     54960     1865.29
     55000     1866.64
     55040     1867.99
     55080     1869.35
     55120     1870.71
     55160     1872.08
     55200      1873.4
     55240     1874.78
     55280     1876.14
     55320     1877.51
     55360     1878.88
     55400     1880.16
     55440     1881.54
     55480     1882.92
     55520     1884.31
     55560     1885.67
     55600     1887.03
     55640     1888.32
     55680     1889.71
     55720     1891.07
     55760      1892.4
     55800     1893.75
     55840      1895.1
     55880     1896.46
     55920     1897.82
     55960     1899.19
     56000     1900.51
     56040     1901.89
     56080     1903.25
     56120     1904.61
     56160     1905.98
     56200     1907.26
     56240     1908.64
     56280     1910.03
     56320     1911.41
     56360     1912.77
     56400     1914.13
     56440     1915.42
     56480     1916.82
     56520     1918.18
     56560     1919.51
     56600     1920.86
     56640     1922.21
     56680     1923.57
     56720     1924.93
     56760      1926.3
     56800     1927.62
     56840        1929
     56880     1930.36
     56920     1931.72
     56960      1933.1
     57000     1934.37
     57040     1935.76
     57080     1937.14
     57120     1938.52
     57160     1939.89
     57200     1941.23
     57240     1942.53
     57280     1943.93
     57320     1945.29
     57360     1946.61
     57400     1947.96
     57440     1949.31
     57480     1950.67
     57520     1952.03
     57560      1953.4
     57600     1954.73
     57640      1956.1
     57680     1957.47
     57720     1958.84
     57760     1960.21
     57800     1961.49
     57840     1962.87
     57880     1964.26
     57920     1965.64
     57960     1967.01
     58000     1968.36
     58040     1969.66
     58080     1971.06
     58120     1972.41
     58160     1973.74
     58200     1975.09
     58240     1976.43
     58280     1977.79
     58320     1979.16
     58360     1980.53
     58400     1981.85
     58440     1983.23
     58480      1984.6
     58520     1985.97
     58560     1987.34
     58600     1988.62
     58640        1990
     58680     1991.39
     58720     1992.77
     58760     1994.14
     58800     1995.49
     58840     1996.79
     58880     1998.19
     58920     1999.54
     58960     2000.86
     59000     2002.22
     59040     2003.56
     59080     2004.93
     59120      2006.3
     59160     2007.66
     59200     2008.99
     59240     2010.37
     59280     2011.73
     59320     2013.11
     59360     2014.49
     59400     2015.76
     59440     2017.15
     59480     2018.53
     59520     2019.91
     59560     2021.29
     59600     2022.63
     59640     2023.93
     59680     2025.33
     59720     2026.69
     59760     2028.01
     59800     2029.37
     59840     2030.72
     59880     2032.08
     59920     2033.45
     59960     2034.82
     60000     2036.15
     60040     2037.53
     60080      2038.9
     60120     2040.27
     60160     2041.65
     60200     2042.93
     60240     2044.31
     60280      2045.7
     60320     2047.08
     60360     2048.45
     60400      2049.8
     60440      2051.1
     60480     2052.49
     60520     2053.85
     60560     2055.17
     60600     2056.53
     60640     2057.88
     60680     2059.25
     60720     2060.62
     60760     2061.98
     60800     2063.31
     60840     2064.69
     60880     2066.05
     60920     2067.42
     60960     2068.81
     61000     2070.08
     61040     2071.46
     61080     2072.85
     61120     2074.24
     61160     2075.61
     61200     2076.96
     61240     2078.25
     61280     2079.65
     61320     2081.01
     61360     2082.33
     61400     2083.68
     61440     2085.03
     61480      2086.4
     61520     2087.77
     61560     2089.14
     61600     2090.47
     61640     2091.84
     61680     2093.21
     61720     2094.58
     61760     2095.97
     61800     2097.24
     61840     2098.63
     61880     2100.02
     61920      2101.4
     61960     2102.77
     62000     2104.12
     62040     2105.41
     62080     2106.82
     62120     2108.17
     62160     2109.49
     62200     2110.85
     62240      2112.2
     62280     2113.56
     62320     2114.94
     62360      2116.3
     62400     2117.63
     62440     2119.01
     62480     2120.37
     62520     2121.74
     62560     2123.13
     62600     2124.41
     62640      2125.8
     62680     2127.18
     62720     2128.57
     62760     2129.94
     62800      2131.3
     62840     2132.59
     62880     2133.99
     62920     2135.35
     62960     2136.67
     63000     2138.02
     63040     2139.37
     63080     2140.74
     63120     2142.12
     63160     2143.47
     63200     2144.81
     63240     2146.18
     63280     2147.55
     63320     2148.93
     63360     2150.32
     63400     2151.59
     63440     2152.98
     63480     2154.36
     63520     2155.76
     63560     2157.12
     63600     2158.48
     63640     2159.77
     63680     2161.17
     63720     2162.52
     63760     2163.84
     63800     2165.19
     63840     2166.55
     63880     2167.91
     63920     2169.29
     63960     2170.65
     64000     2171.99
     64040     2173.37
     64080     2174.73
     64120     2176.11
     64160      2177.5
     64200     2178.78
     64240     2180.17
     64280     2181.55
     64320     2182.95
     64360     2184.32
     64400     2185.66
     64440     2186.95
     64480     2188.35
     64520     2189.71
     64560     2191.02
     64600     2192.38
     64640     2193.73
     64680      2195.1
     64720     2196.47
     64760     2197.83
     64800     2199.17
     64840     2200.54
     64880      2201.9
     64920     2203.28
     64960     2204.67
     65000     2205.94
     65040     2207.34
     65080     2208.72
     65120     2210.12
     65160     2211.49
     65200     2212.84
     65240     2214.12
     65280     2215.52
     65320     2216.88
     65360     2218.19
     65400     2219.54
     65440     2220.89
     65480     2222.26
     65520     2223.63
     65560        2225
     65600     2226.34
     65640      2227.7
     65680     2229.07
     65720     2230.44
     65760     2231.84
     65800     2233.11
     65840     2234.51
     65880      2235.9
     65920     2237.29
     65960     2238.66
     66000     2240.01
     66040     2241.29
     66080     2242.69
     66120     2244.05
     66160     2245.35
     66200     2246.71
     66240     2248.06
     66280     2249.43
     66320      2250.8
     66360     2252.16
     66400      2253.5
     66440     2254.87
     66480     2256.24
     66520     2257.61
     66560        2259
     66600     2260.27
     66640     2261.67
     66680     2263.05
     66720     2264.45
     66760     2265.82
     66800     2267.17
     66840     2268.45
     66880     2269.85
     66920     2271.21
     66960     2272.51
     67000     2273.87
     67040     2275.22
     67080     2276.58
     67120     2277.95
     67160     2279.33
     67200     2280.66
     67240     2282.02
     67280     2283.39
     67320     2284.76
     67360     2286.16
     67400     2287.43
     67440     2288.83
     67480     2290.21
     67520      2291.6
     67560     2292.98
     67600     2294.32
     67640      2295.6
     67680        2297
     67720     2298.37
     67760     2299.67
     67800     2301.02
     67840     2302.38
     67880     2303.74
     67920     2305.11
     67960     2306.48
     68000     2307.82
     68040     2309.18
     68080     2310.55
     68120     2311.92
     68160     2313.32
     68200     2314.59
     68240     2315.99
     68280     2317.38
     68320     2318.77
     68360     2320.14
     68400     2321.48
     68440     2322.77
     68480     2324.17
     68520     2325.52
     68560     2326.83
     68600     2328.18
     68640     2329.53
     68680      2330.9
     68720     2332.28
     68760     2333.65
     68800     2334.99
     68840     2336.35
     68880     2337.72
     68920      2339.1
     68960      2340.5
     69000     2341.77
     69040     2343.16
     69080     2344.55
     69120     2345.94
     69160     2347.31
     69200     2348.66
     69240     2349.94
     69280     2351.34
     69320      2352.7
     69360     2354.01
     69400     2355.36
     69440      2356.7
     69480     2358.07
     69520     2359.45
     69560     2360.82
     69600     2362.16
     69640     2363.53
     69680      2364.9
     69720     2366.27
     69760     2367.67
     69800     2368.94
     69840     2370.33
     69880     2371.72
     69920     2373.11
     69960     2374.48
     70000     2375.83
     70040      2377.1
     70080     2378.51
     70120     2379.87
     70160     2381.18
     70200     2382.53
     70240     2383.88
     70280     2385.25
     70320     2386.61
     70360     2387.99
     70400     2389.33
     70440     2390.69
     70480     2392.06
     70520     2393.44
     70560     2394.84
     70600     2396.11
     70640      2397.5
     70680     2398.89
     70720     2400.29
     70760     2401.66
     70800     2403.01
     70840     2404.29
     70880      2405.7
     70920     2407.06
     70960     2408.37
     71000     2409.72
     71040     2411.07
     71080     2412.43
     71120      2413.8
     71160     2415.17
     71200     2416.51
     71240     2417.88
     71280     2419.24
     71320     2420.62
     71360     2422.02
     71400     2423.29
     71440     2424.69
     71480     2426.08
     71520     2427.48
     71560     2428.86
     71600     2430.21
     71640     2431.48
     71680      2432.9
     71720     2434.26
     71760     2435.57
     71800     2436.92
     71840     2438.27
     71880     2439.64
     71920     2441.01
     71960     2442.39
     72000     2443.72
     72040     2445.08
     72080     2446.45
     72120     2447.82
     72160     2449.23
     72200      2450.5
     72240      2451.9
     72280     2453.28
     72320     2454.68
     72360     2456.06
     72400     2457.41
     72440     2458.68
     72480     2460.09
     72520     2461.45
     72560     2462.76
     72600     2464.12
     72640     2465.46
     72680     2466.83
     72720     2468.19
     72760     2469.57
     72800     2470.89
     72840     2472.26
     72880     2473.63
     72920     2474.99
     72960      2476.4
     73000     2477.67
     73040     2479.07
     73080     2480.46
     73120     2481.86
     73160     2483.24
     73200     2484.59
     73240     2485.85
     73280     2487.27
     73320     2488.63
     73360     2489.94
     73400      2491.3
     73440     2492.64
     73480        2494
     73520     2495.37
     73560     2496.74
     73600     2498.07
     73640     2499.43
     73680     2500.79
     73720     2502.16
     73760     2503.56
     73800     2504.83
     73840     2506.23
     73880     2507.62
     73920     2509.03
     73960     2510.41
     74000     2511.76
     74040     2513.02
     74080     2514.43
     74120     2515.79
     74160      2517.1
     74200     2518.46
     74240     2519.79
     74280     2521.16
     74320     2522.53
     74360      2523.9
     74400     2525.23
     74440     2526.57
     74480     2527.94
     74520     2529.31
     74560     2530.72
     74600     2531.98
     74640     2533.38
     74680     2534.77
     74720     2536.17
     74760     2537.55
     74800      2538.9
     74840     2540.16
     74880     2541.57
     74920     2542.93
     74960     2544.24
     75000      2545.6
     75040     2546.94
     75080      2548.3
     75120     2549.66
     75160     2551.03
     75200     2552.36
     75240     2553.69
     75280     2555.06
     75320     2556.43
     75360     2557.84
     75400      2559.1
     75440      2560.5
     75480      2561.9
     75520      2563.3
     75560     2564.68
     75600     2566.03
     75640     2567.29
     75680      2568.7
     75720     2570.06
     75760     2571.37
     75800     2572.73
     75840     2574.07
     75880     2575.44
     75920      2576.8
     75960     2578.17
     76000     2579.49
     76040     2580.83
     76080     2582.19
     76120     2583.57
     76160     2584.97
     76200     2586.24
     76240     2587.64
     76280     2589.03
     76320     2590.43
     76360     2591.82
     76400     2593.17
     76440     2594.42
     76480     2595.83
     76520      2597.2
     76560      2598.5
     76600     2599.86
     76640      2601.2
     76680     2602.57
     76720     2603.94
     76760     2605.31
     76800     2606.64
     76840     2607.98
     76880     2609.34
     76920     2610.72
     76960     2612.13
     77000      2613.4
     77040     2614.79
     77080     2616.19
     77120     2617.59
     77160     2618.97
     77200     2620.31
     77240     2621.57
     77280     2622.98
     77320     2624.34
     77360     2625.64
     77400        2627
     77440     2628.34
     77480      2629.7
     77520     2631.07
     77560     2632.44
     77600     2633.76
     77640     2635.12
     77680     2636.48
     77720     2637.86
     77760     2639.27
     77800     2640.54
     77840     2641.93
     77880     2643.34
     77920     2644.74
     77960     2646.12
     78000     2647.46
     78040     2648.72
     78080     2650.12
     78120     2651.49
     78160      2652.8
     78200     2654.14
     78240     2655.49
     78280     2656.85
     78320     2658.22
     78360     2659.58
     78400     2660.92
     78440     2662.28
     78480     2663.65
     78520     2665.03
     78560     2666.44
     78600      2667.7
     78640     2669.09
     78680     2670.49
     78720      2671.9
     78760     2673.27
     78800     2674.62
     78840     2675.87
     78880     2677.28
     78920     2678.64
     78960     2679.95
     79000      2681.3
     79040     2682.65
     79080        2684
     79120     2685.37
     79160     2686.74
     79200     2688.07
     79240     2689.42
     79280     2690.79
     79320     2692.17
     79360     2693.58
     79400     2694.83
     79440     2696.22
     79480     2697.61
     79520     2699.02
     79560     2700.39
     79600     2701.74
     79640     2702.98
     79680      2704.4
     79720     2705.76
     79760     2707.07
     79800     2708.42
     79840     2709.77
     79880     2711.12
     79920     2712.49
     79960     2713.85
     80000     2715.17
     80040     2716.53
     80080     2717.89
     80120     2719.28
     80160     2720.69
     80200     2721.93
     80240     2723.32
     80280     2724.71
     80320     2726.12
     80360     2727.49
     80400     2728.84
     80440     2730.09
     80480      2731.5
     80520     2732.87
     80560     2734.18
     80600     2735.52
     80640     2736.87
     80680     2738.22
     80720     2739.59
     80760     2740.95
     80800     2742.27
     80840     2743.64
     80880        2745
     80920     2746.38
     80960     2747.79
     81000     2749.03
     81040     2750.42
     81080     2751.81
     81120     2753.21
     81160      2754.6
     81200     2755.95
     81240     2757.19
     81280     2758.61
     81320     2759.98
     81360     2761.28
     81400     2762.63
     81440     2763.98
     81480     2765.33
     81520     2766.69
     81560     2768.06
     81600     2769.38
     81640     2770.74
     81680     2772.09
     81720     2773.47
     81760     2774.89
     81800     2776.13
     81840     2777.52
     81880     2778.91
     81920     2780.32
     81960     2781.71
     82000     2783.05
     82040      2784.3
     82080     2785.72
     82120     2787.08
     82160      2788.4
     82200     2789.74
     82240     2791.09
     82280     2792.45
     82320     2793.81
     82360     2795.18
     82400      2796.5
     82440     2797.86
     82480     2799.21
     82520      2800.6
     82560     2802.01
     82600     2803.25
     82640     2804.65
     82680     2806.03
     82720     2807.44
     82760     2808.83
     82800     2810.18
     82840     2811.42
     82880     2812.85
     82920     2814.21
     82960     2815.53
     83000     2816.87
     83040     2818.22
     83080     2819.59
     83120     2820.95
     83160     2822.32
     83200     2823.65
     83240     2825.01
     83280     2826.36
     83320     2827.75
     83360     2829.16
     83400      2830.4
     83440      2831.8
     83480     2833.18
     83520     2834.58
     83560     2835.97
     83600     2837.32
     83640     2838.56
     83680     2839.99
     83720     2841.35
     83760     2842.66
     83800        2844
     83840     2845.36
     83880     2846.72
     83920     2848.09
     83960     2849.46
     84000     2850.78
     84040     2852.15
     84080     2853.49
     84120     2854.89
     84160     2856.29
     84200     2857.53
     84240     2858.93
     84280      2860.3
     84320     2861.71
     84360     2863.09
     84400     2864.44
     84440     2865.69
     84480     2867.11
     84520     2868.48
     84560     2869.79
     84600     2871.14
     84640     2872.49
     84680     2873.85
     84720     2875.21
     84760     2876.58
     84800      2877.9
     84840     2879.27
     84880     2880.62
     84920        2882
     84960     2883.41
     85000     2884.64
     85040     2886.04
     85080     2887.41
     85120     2888.82
     85160      2890.2
     85200     2891.53
     85240     2892.78
     85280      2894.2
     85320     2895.57
     85360     2896.87
     85400     2898.22
     85440     2899.57
     85480     2900.93
     85520     2902.29
     85560     2903.66
     85600     2904.98
     85640     2906.36
     85680      2907.7
     85720     2909.09
     85760     2910.49
     85800     2911.72
     85840     2913.11
     85880     2914.48
     85920     2915.89
     85960     2917.27
     86000     2918.61
     86040     2919.85
     86080     2921.27
     86120     2922.63
     86160     2923.94
     86200     2925.28
     86240     2926.63
     86280     2927.99
     86320     2929.35
     86360     2930.72
     86400     2932.04
     86440     2933.42
     86480     2934.76
     86520     2936.14
     86560     2937.56
     86600     2938.78
     86640     2940.17
     86680     2941.54
     86720     2942.95
     86760     2944.32
     86800     2945.66
     86840      2946.9
     86880     2948.33
     86920      2949.7
     86960        2951
     87000     2952.34
     87040     2953.68
     87080     2955.05
     87120     2956.41
     87160     2957.78
     87200      2959.1
     87240     2960.49
     87280     2961.84
     87320     2963.22
     87360     2964.63
     87400     2965.85
     87440     2967.25
     87480     2968.61
     87520     2970.03
     87560      2971.4
     87600     2972.74
     87640     2973.98
     87680     2975.41
     87720     2976.78
     87760     2978.08
     87800     2979.43
     87840     2980.77
     87880     2982.13
     87920     2983.49
     87960     2984.86
     88000     2986.18
     88040     2987.57
     88080     2988.91
     88120      2990.3
     88160     2991.72
     88200     2992.93
     88240     2994.32
     88280     2995.69
     88320      2997.1
     88360     2998.48
     88400     2999.83
     88440     3001.06
     88480     3002.49
     88520     3003.86
     88560     3005.17
     88600     3006.52
     88640     3007.86
     88680     3009.22
     88720     3010.59
     88760     3011.95
     88800     3013.27
     88840     3014.66
     88880     3016.01
     88920     3017.39
     88960      3018.8
     89000     3020.02
     89040     3021.41
     89080     3022.77
     89120     3024.19
     89160     3025.56
     89200     3026.91
     89240     3028.14
     89280     3029.57
     89320     3030.94
     89360     3032.26
     89400      3033.6
     89440     3034.95
     89480      3036.3
     89520     3037.67
     89560     3039.04
     89600     3040.36
     89640     3041.75
     89680     3043.09
     89720     3044.47
     89760     3045.89
     89800      3047.1
     89840     3048.49
     89880     3049.86
     89920     3051.27
     89960     3052.64
     90000     3053.99
     90040     3055.23
     90080     3056.67
     90120     3058.03
     90160     3059.35
     90200      3060.7
     90240     3062.03
     90280     3063.39
     90320     3064.76
     90360     3066.13
     90400     3067.45
     90440     3068.85
     90480     3070.19
     90520     3071.57
     90560     3072.99
     90600     3074.19
     90640     3075.57
     90680     3076.94
     90720     3078.34
     90760     3079.71
     90800     3081.06
     90840      3082.3
     90880     3083.73
     90920      3085.1
     90960     3086.42
     91000     3087.77
     91040     3089.11
     91080     3090.46
     91120     3091.84
     91160      3093.2
     91200     3094.51
     91240     3095.91
     91280     3097.26
     91320     3098.63
     91360     3100.05
     91400     3101.25
     91440     3102.63
     91480     3103.99
     91520     3105.39
     91560     3106.77
     91600     3108.11
     91640     3109.34
     91680     3110.78
     91720     3112.15
     91760     3113.46
     91800     3114.81
     91840     3116.15
     91880      3117.5
     91920     3118.88
     91960     3120.24
     92000     3121.55
     92040     3122.94
     92080     3124.29
     92120     3125.66
     92160     3127.07
     92200     3128.28
     92240     3129.66
     92280     3131.01
     92320     3132.41
     92360     3133.79
     92400     3135.13
     92440     3136.36
     92480      3137.8
     92520     3139.17
     92560     3140.48
     92600     3141.84
     92640     3143.17
     92680     3144.52
     92720     3145.91
     92760     3147.27
     92800     3148.58
     92840     3149.97
     92880     3151.31
     92920     3152.68
     92960      3154.1
     93000      3155.3
     93040     3156.68
     93080     3158.03
     93120     3159.43
     93160     3160.82
     93200     3162.16
     93240     3163.38
     93280     3164.83
     93320     3166.19
     93360      3167.5
     93400     3168.85
     93440     3170.18
     93480     3171.54
     93520     3172.92
     93560     3174.28
     93600      3175.6
     93640     3176.97
     93680     3178.32
     93720     3179.68
     93760      3181.1
     93800      3182.3
     93840     3183.68
     93880     3185.03
     93920     3186.43
     93960     3187.81
     94000     3189.16
     94040     3190.38
     94080     3191.82
     94120     3193.19
     94160     3194.49
     94200     3195.84
     94240     3197.17
     94280     3198.54
     94320     3199.91
     94360     3201.27
     94400     3202.59
     94440     3203.96
     94480     3205.31
     94520     3206.67
     94560     3208.09
     94600     3209.29
     94640     3210.66
     94680     3212.02
     94720     3213.41
     94760      3214.8
     94800     3216.14
     94840     3217.35
     94880     3218.81
     94920     3220.17
     94960     3221.48
     95000     3222.82
     95040     3224.15
     95080     3225.52
     95120     3226.89
     95160     3228.25
     95200     3229.56
     95240     3230.95
     95280     3232.29
     95320     3233.65
     95360     3235.07
     95400     3236.27
     95440     3237.64
     95480     3238.99
     95520     3240.39
     95560     3241.77
     95600     3243.11
     95640     3244.32
     95680     3245.77
     95720     3247.14
     95760     3248.44
     95800     3249.78
     95840     3251.11
     95880     3252.47
     95920     3253.85
     95960     3255.21
     96000     3256.52
     96040     3257.92
     96080     3259.26
     96120     3260.62
     96160     3262.04
     96200     3263.23
     96240      3264.6
     96280     3265.95
     96320     3267.35
     96360     3268.74
     96400     3270.07
     96440     3271.28
     96480     3272.74
     96520      3274.1
     96560     3275.41
     96600     3276.75
     96640     3278.09
     96680     3279.45
     96720     3280.83
     96760     3282.19
     96800      3283.5
     96840     3284.89
     96880     3286.24
     96920      3287.6
     96960     3289.03
     97000     3290.21
     97040     3291.59
     97080     3292.93
     97120     3294.34
     97160     3295.73
     97200     3297.05
     97240     3298.27
     97280     3299.73
     97320     3301.08
     97360     3302.39
     97400     3303.73
     97440     3305.07
     97480     3306.42
     97520     3307.81
     97560     3309.16
     97600     3310.46
     97640     3311.85
     97680     3313.19
     97720     3314.54
     97760     3315.98
     97800     3317.16
     97840     3318.53
     97880     3319.87
     97920     3321.28
     97960     3322.67
     98000        3324
     98040     3325.21
     98080     3326.66
     98120     3328.02
     98160     3329.34
     98200     3330.67
     98240     3332.01
     98280     3333.37
     98320     3334.74
     98360     3336.09
     98400      3337.4
     98440     3338.76
     98480     3340.11
     98520     3341.46
     98560     3342.89
     98600     3344.07
     98640     3345.44
     98680     3346.78
     98720     3348.18
     98760     3349.58
     98800     3350.91
     98840     3352.11
     98880     3353.57
     98920     3354.93
     98960     3356.24
     99000     3357.58
     99040     3358.91
     99080     3360.27
     99120     3361.64
     99160        3363
     99200     3364.31
     99240     3365.66
     99280     3367.01
     99320     3368.36
     99360      3369.8
     99400     3370.97
     99440     3372.34
     99480     3373.68
     99520     3375.08
     99560     3376.47
     99600      3377.8
     99640     3379.01
     99680     3380.47
     99720     3381.83
     99760     3383.14
     99800     3384.48
     99840      3385.8
     99880     3387.18
     99920     3388.54
     99960      3389.9
    100000     3391.21
    100040     3392.56
    100080     3393.91
    100120     3395.25
    100160     3396.68
    100200     3397.85
    100240     3399.22
    100280     3400.57
    100320     3401.96
    100360     3403.36
    100400     3404.69
    100440      3405.9
    100480     3407.36
    100520     3408.73
    100560     3410.04
    100600     3411.37
    100640     3412.71
    100680     3414.08
    100720     3415.45
    100760     3416.81
    100800     3418.11
    100840     3419.47
    100880     3420.81
    100920     3422.16
    100960      3423.6
    101000     3424.77
    101040     3426.13
    101080     3427.48
    101120     3428.88
    101160     3430.27
    101200      3431.6
    101240     3432.81
    101280     3434.27
    101320     3435.63
    101360     3436.95
    101400     3438.29
    101440     3439.62
    101480        3441
    101520     3442.37
    101560     3443.73
    101600     3445.03
    101640     3446.39
    101680     3447.74
    101720     3449.09
    101760     3450.52
    101800     3451.69
    101840     3453.05
    101880     3454.39
    101920     3455.79
    101960     3457.19
    102000     3458.52
    102040     3459.73
    102080     3461.19
    102120     3462.56
    102160     3463.88
    102200     3465.21
    102240     3466.54
    102280     3467.91
    102320     3469.28
    102360     3470.63
    102400     3471.94
    102440      3473.3
    102480     3474.65
    102520     3475.99
    102560     3477.42
    102600     3478.59
    102640     3479.95
    102680     3481.29
    102720     3482.69
    102760     3484.09
    102800     3485.43
    102840     3486.63
    102880      3488.1
    102920     3489.47
    102960     3490.79
    103000     3492.12
    103040     3493.45
    103080     3494.82
    103120      3496.2
    103160     3497.55
    103200     3498.86
    103240     3500.23
    103280     3501.58
    103320     3502.91
    103360     3504.35
    103400     3505.52
    103440     3506.88
    103480     3508.22
    103520     3509.61
    103560     3511.02
    103600     3512.36
    103640     3513.56
    103680     3515.02
    103720      3516.4
    103760     3517.72
    103800     3519.05
    103840     3520.39
    103880     3521.75
    103920     3523.13
    103960     3524.48
    104000      3525.8
    104040     3527.17
    104080     3528.52
    104120     3529.85
    104160     3531.29
    104200     3532.45
    104240     3533.81
    104280     3535.16
    104320     3536.55
    104360     3537.95
    104400     3539.29
    104440     3540.49
    104480     3541.95
    104520     3543.32
    104560     3544.64
    104600     3545.99
    104640     3547.31
    104680     3548.68
    104720     3550.06
    104760     3551.41
    104800     3552.73
    104840      3554.1
    104880     3555.44
    104920     3556.78
    104960     3558.22
    105000     3559.38
    105040     3560.74
    105080     3562.09
    105120     3563.48
    105160     3564.88
    105200     3566.22
    105240     3567.42
    105280     3568.88
    105320     3570.25
    105360     3571.58
    105400     3572.92
    105440     3574.25
    105480     3575.62
    105520     3576.99
    105560     3578.35
    105600     3579.67
    105640     3581.02
    105680     3582.36
    105720      3583.7
    105760     3585.14
    105800     3586.29
    105840     3587.66
    105880     3589.01
    105920     3590.39
    105960      3591.8
    106000     3593.14
    106040     3594.34
    106080     3595.81
    106120     3597.18
    106160      3598.5
    106200     3599.84
    106240     3601.17
    106280     3602.55
    106320     3603.92
    106360     3605.27
    106400     3606.59
    106440     3607.95
    106480     3609.29
    106520     3610.62
    106560     3612.07
    106600     3613.22
    106640     3614.59
    106680     3615.93
    106720     3617.32
    106760     3618.72
    106800     3620.06
    106840     3621.27
    106880     3622.73
    106920      3624.1
    106960     3625.42
    107000     3626.76
    107040     3628.09
    107080     3629.46
    107120     3630.83
    107160     3632.18
    107200     3633.49
    107240     3634.85
    107280     3636.21
    107320     3637.54
    107360     3638.99
    107400     3640.14
    107440      3641.5
    107480     3642.85
    107520     3644.23
    107560     3645.63
    107600     3646.97
    107640     3648.18
    107680     3649.64
    107720     3651.01
    107760     3652.34
    107800     3653.68
    107840     3655.01
    107880     3656.37
    107920     3657.75
    107960     3659.09
    108000      3660.4
    108040     3661.79
    108080     3663.13
    108120     3664.47
    108160     3665.92
    108200     3667.06
    108240     3668.43
    108280     3669.77
    108320     3671.15
    108360     3672.56
    108400      3673.9
    108440      3675.1
    108480     3676.56
    108520     3677.93
    108560     3679.26
    108600      3680.6
    108640     3681.94
    108680      3683.3
    108720     3684.68
    108760     3686.03
    108800     3687.34
    108840     3688.74
    108880     3690.08
    108920     3691.42
    108960     3692.86
    109000     3694.01
    109040     3695.38
    109080     3696.72
    109120      3698.1
    109160      3699.5
    109200     3700.83
    109240     3702.04
    109280      3703.5
    109320     3704.88
    109360     3706.19
    109400     3707.54
    109440     3708.87
    109480     3710.24
    109520     3711.62
    109560     3712.96
    109600     3714.27
    109640     3715.69
    109680     3717.03
    109720     3718.38
    109760     3719.82
    109800     3720.97
    109840     3722.34
    109880     3723.68
    109920     3725.06
    109960     3726.47
    110000      3727.8
    110040     3729.01
    110080     3730.46
    110120     3731.84
    110160     3733.16
    110200      3734.5
    110240     3735.84
    110280     3737.21
    110320     3738.58
    110360     3739.93
    110400     3741.24
    110440     3742.65
    110480        3744
    110520     3745.34
    110560     3746.78
    110600     3747.94
    110640     3749.31
    110680     3750.65
    110720     3752.03
    110760     3753.44
    110800     3754.76
    110840     3755.96
    110880     3757.43
    110920     3758.81
    110960     3760.13
    111000     3761.47
    111040     3762.81
    111080     3764.18
    111120     3765.54
    111160      3766.9
    111200     3768.21
    111240     3769.61
    111280     3770.96
    111320     3772.31
    111360     3773.75
    111400      3774.9
    111440     3776.27
    111480     3777.62
    111520        3779
    111560     3780.41
    111600     3781.74
    111640     3782.94
    111680      3784.4
    111720     3785.78
    111760      3787.1
    111800     3788.44
    111840     3789.78
    111880     3791.15
    111920     3792.52
    111960     3793.87
    112000     3795.19
    112040      3796.6
    112080     3797.95
    112120      3799.3
    112160     3800.74
    112200      3801.9
    112240     3803.27
    112280     3804.62
    112320     3805.99
    112360      3807.4
    112400     3808.72
    112440     3809.93
    112480     3811.38
    112520     3812.77
    112560     3814.08
    112600     3815.43
    112640     3816.76
    112680     3818.14
    112720     3819.51
    112760     3820.86
    112800     3822.17
    112840     3823.58
    112880     3824.94
    112920     3826.27
    112960     3827.72
    113000     3828.87
    113040     3830.24
    113080     3831.59
    113120     3832.96
    113160     3834.37
    113200     3835.69
    113240      3836.9
    113280     3838.36
    113320     3839.74
    113360     3841.06
    113400      3842.4
    113440     3843.74
    113480     3845.11
    113520     3846.48
    113560     3847.83
    113600     3849.14
    113640     3850.56
    113680      3851.9
    113720     3853.24
    113760      3854.7
    113800     3855.83
    113840      3857.2
    113880     3858.56
    113920     3859.92
    113960     3861.33
    114000     3862.65
    114040     3863.85
    114080      3865.3
    114120     3866.69
    114160        3868
    114200     3869.34
    114240     3870.69
    114280     3872.06
    114320     3873.44
    114360     3874.79
    114400      3876.1
    114440     3877.52
    114480     3878.87
    114520     3880.21
    114560     3881.67
    114600     3882.81
    114640     3884.17
    114680     3885.54
    114720     3886.89
    114760      3888.3
    114800     3889.62
    114840     3890.82
    114880     3892.27
    114920     3893.66
    114960     3894.97
    115000     3896.32
    115040     3897.67
    115080     3899.04
    115120     3900.41
    115160     3901.76
    115200     3903.08
    115240     3904.49
    115280     3905.85
    115320     3907.18
    115360     3908.64
    115400     3909.78
    115440     3911.15
    115480     3912.51
    115520     3913.87
    115560     3915.29
    115600      3916.6
    115640      3917.8
    115680     3919.25
    115720     3920.64
    115760     3921.95
    115800      3923.3
    115840     3924.65
    115880     3926.02
    115920     3927.39
    115960     3928.73
    116000     3930.05
    116040     3931.47
    116080     3932.82
    116120     3934.16
    116160     3935.61
    116200     3936.75
    116240     3938.12
    116280     3939.48
    116320     3940.84
    116360     3942.25
    116400     3943.57
    116440     3944.76
    116480     3946.22
    116520     3947.61
    116560     3948.92
    116600     3950.27
    116640     3951.62
    116680     3952.99
    116720     3954.36
    116760      3955.7
    116800     3957.02
    116840     3958.42
    116880     3959.79
    116920     3961.11
    116960     3962.57
    117000     3963.71
    117040     3965.07
    117080     3966.44
    117120      3967.8
    117160     3969.21
    117200     3970.53
    117240     3971.72
    117280     3973.18
    117320     3974.58
    117360     3975.87
    117400     3977.22
    117440     3978.57
    117480     3979.95
    117520     3981.31
    117560     3982.65
    117600     3983.96
    117640     3985.37
    117680     3986.72
    117720     3988.06
    117760     3989.51
    117800     3990.66
    117840     3992.02
    117880     3993.38
    117920     3994.74
    117960     3996.15
    118000     3997.48
    118040     3998.67
    118080     4000.13
    118120     4001.53
    118160     4002.83
    118200     4004.18
    118240     4005.53
    118280     4006.91
    118320     4008.27
    118360     4009.62
    118400     4010.92
    118440     4012.33
    118480     4013.68
    118520     4015.02
    118560     4016.48
    118600     4017.62
    118640     4018.98
    118680     4020.34
    118720     4021.71
    118760     4023.12
    118800     4024.44
    118840     4025.63
    118880      4027.1
    118920      4028.5
    118960     4029.81
    119000     4031.14
    119040      4032.5
    119080     4033.87
    119120     4035.25
    119160     4036.59
    119200      4037.9
    119240     4039.31
    119280     4040.64
    119320     4041.98
    119360     4043.43
    119400     4044.58
    119440     4045.95
    119480     4047.31
    119520     4048.67
    119560     4050.07
    119600     4051.41
    119640     4052.59
    119680     4054.06
    119720     4055.45
    119760     4056.76
    119800     4058.09
    119840     4059.46
    119880     4060.82
    119920     4062.18
    119960     4063.53
    120000     4064.84
    120040     4066.26
    120080      4067.6
    120120     4068.93
    120160     4070.39
    120200     4071.53
    120240     4072.89
    120280     4074.26
    120320     4075.61
    120360     4077.02
    120400     4078.34
    120440     4079.54
    120480     4081.01
    120520     4082.41
    120560     4083.72
    120600     4085.04
    120640      4086.4
    120680     4087.76
    120720     4089.13
    120760     4090.48
    120800     4091.78
    120840     4093.21
    120880     4094.54
    120920     4095.87
    120960     4097.32
    121000     4098.46
    121040     4099.83
    121080     4101.18
    121120     4102.54
    121160     4103.95
    121200     4105.28
    121240     4106.47
    121280     4107.94
    121320     4109.34
    121360     4110.65
    121400     4111.97
    121440     4113.33
    121480     4114.69
    121520     4116.06
    121560      4117.4
    121600      4118.7
    121640     4120.12
    121680     4121.45
    121720     4122.79
    121760     4124.25
    121800     4125.38
    121840     4126.75
    121880      4128.1
    121920     4129.46
    121960     4130.87
    122000     4132.19
    122040     4133.39
    122080     4134.85
    122120     4136.26
    122160     4137.56
    122200      4138.9
    122240     4140.25
    122280     4141.61
    122320     4142.98
    122360     4144.33
    122400     4145.63
    122440     4147.07
    122480      4148.4
    122520     4149.73
    122560      4151.2
    122600     4152.32
    122640     4153.69
    122680     4155.04
    122720      4156.4
    122760     4157.82
    122800     4159.14
    122840     4160.33
    122880      4161.8
    122920      4163.2
    122960      4164.5
    123000     4165.84
    123040      4167.2
    123080     4168.56
    123120     4169.92
    123160     4171.27
    123200     4172.58
    123240        4174
    123280     4175.33
    123320     4176.66
    123360     4178.12
    123400     4179.26
    123440     4180.62
    123480     4181.97
    123520     4183.33
    123560     4184.75
    123600     4186.08
    123640     4187.27
    123680     4188.74
    123720     4190.14
    123760     4191.43
    123800     4192.77
    123840     4194.13
    123880     4195.48
    123920     4196.86
    123960      4198.2
    124000      4199.5
    124040     4200.93
    124080     4202.26
    124120     4203.57
    124160     4205.04
    124200     4206.18
    124240     4207.53
    124280     4208.89
    124320     4210.24
    124360     4211.67
    124400     4212.99
    124440     4214.17
    124480     4215.64
    124520     4217.04
    124560     4218.33
    124600     4219.67
    124640     4221.02
    124680     4222.38
    124720     4223.76
    124760      4225.1
    124800     4226.41
    124840     4227.84
    124880     4229.16
    124920     4230.48
    124960     4231.94
    125000     4233.07
    125040     4234.43
    125080     4235.78
    125120     4237.14
    125160     4238.56
    125200      4239.9
    125240     4241.07
    125280     4242.54
    125320     4243.94
    125360     4245.23
    125400     4246.57
    125440     4247.92
    125480     4249.28
    125520     4250.67
    125560     4252.01
    125600     4253.31
    125640     4254.73
    125680     4256.07
    125720     4257.39
    125760     4258.85
    125800     4259.97
    125840     4261.33
    125880     4262.69
    125920     4264.04
    125960     4265.47
    126000      4266.8
    126040     4267.98
    126080     4269.44
    126120     4270.84
    126160     4272.13
    126200     4273.48
    126240     4274.82
    126280     4276.18
    126320     4277.57
    126360     4278.91
    126400     4280.21
    126440     4281.63
    126480     4282.97
    126520     4284.28
    126560     4285.74
    126600     4286.86
    126640     4288.21
    126680     4289.57
    126720     4290.92
    126760     4292.35
    126800     4293.68
    126840     4294.85
    126880     4296.32
    126920     4297.72
    126960     4299.01
    127000     4300.35
    127040     4301.71
    127080     4303.07
    127120     4304.45
    127160     4305.79
    127200     4307.09
    127240     4308.52
    127280     4309.85
    127320     4311.17
    127360     4312.63
    127400     4313.75
    127440      4315.1
    127480     4316.46
    127520      4317.8
    127560     4319.24
    127600     4320.57
    127640     4321.73
    127680      4323.2
    127720      4324.6
    127760      4325.9
    127800     4327.24
    127840     4328.59
    127880     4329.96
    127920     4331.33
    127960     4332.67
    128000     4333.97
    128040      4335.4
    128080     4336.74
    128120     4338.05
    128160     4339.52
    128200     4340.65
    128240     4341.99
    128280     4343.36
    128320     4344.69
    128360     4346.13
    128400     4347.46
    128440     4348.63
    128480      4350.1
    128520      4351.5
    128560     4352.79
    128600     4354.12
    128640     4355.47
    128680     4356.84
    128720     4358.22
    128760     4359.55
    128800     4360.85
    128840     4362.28
    128880     4363.62
    128920     4364.93
    128960      4366.4
    129000     4367.52
    129040     4368.86
    129080     4370.24
    129120     4371.57
    129160        4373
    129200     4374.35
    129240     4375.51
    129280     4376.98
    129320     4378.38
    129360     4379.67
    129400     4381.01
    129440     4382.35
    129480     4383.72
    129520      4385.1
    129560     4386.44
    129600     4387.74
    129640     4389.16
    129680     4390.49
    129720     4391.81
    129760     4393.27
    129800      4394.4
    129840     4395.75
    129880     4397.12
    129920     4398.44
    129960     4399.86
    130000     4401.21
    130040     4402.37
    130080     4403.83
    130120     4405.24
    130160     4406.53
    130200     4407.86
    130240      4409.2
    130280     4410.58
    130320     4411.94
    130360     4413.28
    130400     4414.58
    130440        4416
    130480     4417.34
    130520     4418.65
    130560     4420.11
    130600     4421.24
    130640     4422.58
    130680     4423.94
    130720     4425.27
    130760      4426.7
    130800     4428.04
    130840     4429.19
    130880     4430.66
    130920     4432.07
    130960     4433.36
    131000     4434.69
    131040     4436.02
    131080      4437.4
    131120     4438.77
    131160     4440.12
    131200     4441.42
    131240     4442.84
    131280     4444.17
    131320     4445.48
    131360     4446.94
    131400     4448.08
    131440     4449.41
    131480     4450.78
    131520      4452.1
    131560     4453.53
    131600     4454.88
    131640     4456.02
    131680     4457.49
    131720      4458.9
    131760     4460.18
    131800     4461.53
    131840     4462.85
    131880     4464.23
    131920      4465.6
    131960     4466.94
    132000     4468.24
    132040     4469.65
    132080     4470.99
    132120     4472.29
    132160     4473.75
    132200     4474.89
    132240     4476.22
    132280     4477.58
    132320     4478.91
    132360     4480.34
    132400     4481.68
    132440     4482.82
    132480      4484.3
    132520      4485.7
    132560     4486.99
    132600     4488.33
    132640     4489.65
    132680     4491.03
    132720     4492.41
    132760     4493.75
    132800     4495.04
    132840     4496.47
    132880      4497.8
    132920     4499.11
    132960     4500.56
    133000      4501.7
    133040     4503.02
    133080     4504.39
    133120     4505.72
    133160     4507.14
    133200     4508.49
    133240     4509.62
    133280      4511.1
    133320     4512.51
    133360     4513.79
    133400     4515.13
    133440     4516.46
    133480     4517.83
    133520     4519.22
    133560     4520.56
    133600     4521.85
    133640     4523.27
    133680      4524.6
    133720     4525.91
    133760     4527.36
    133800     4528.51
    133840     4529.82
    133880     4531.19
    133920     4532.51
    133960     4533.94
    134000     4535.28
    134040     4536.41
    134080     4537.88
    134120     4539.28
    134160     4540.57
    134200     4541.92
    134240     4543.25
    134280     4544.62
    134320        4546
    134360     4547.34
    134400     4548.64
    134440     4550.06
    134480     4551.38
    134520      4552.7
    134560     4554.15
    134600     4555.29
    134640      4556.6
    134680     4557.97
    134720     4559.29
    134760     4560.72
    134800     4562.06
    134840     4563.19
    134880     4564.67
    134920     4566.07
    134960     4567.36
    135000     4568.72
    135040     4570.05
    135080     4571.42
    135120      4572.8
    135160     4574.14
    135200     4575.43
    135240     4576.85
    135280     4578.17
    135320     4579.48
    135360     4580.95
    135400     4582.08
    135440     4583.39
    135480     4584.75
    135520     4586.08
    135560     4587.52
    135600     4588.85
    135640     4589.99
    135680     4591.46
    135720     4592.87
    135760     4594.16
    135800     4595.51
    135840     4596.85
    135880     4598.22
    135920      4599.6
    135960     4600.94
    136000     4602.23
    136040     4603.64
    136080     4604.96
    136120     4606.27
    136160     4607.73
    136200     4608.87
    136240     4610.17
    136280     4611.53
    136320     4612.85
    136360     4614.29
    136400     4615.62
    136440     4616.76
    136480     4618.24
    136520     4619.64
    136560     4620.94
    136600     4622.29
    136640     4623.63
    136680        4625
    136720     4626.39
    136760     4627.73
    136800     4629.01
    136840     4630.42
    136880     4631.74
    136920     4633.05
    136960     4634.51
    137000     4635.66
    137040     4636.95
    137080     4638.32
    137120     4639.65
    137160     4641.07
    137200     4642.41
    137240     4643.55
    137280     4645.02
    137320     4646.44
    137360     4647.74
    137400     4649.09
    137440     4650.43
    137480      4651.8
    137520     4653.18
    137560     4654.53
    137600     4655.81
    137640     4657.22
    137680     4658.54
    137720     4659.85
    137760     4661.31
    137800     4662.46
    137840     4663.75
    137880     4665.13
    137920     4666.45
    137960     4667.88
    138000     4669.22
    138040     4670.36
    138080     4671.83
    138120     4673.25
    138160     4674.55
    138200      4675.9
    138240     4677.24
    138280     4678.61
    138320     4679.99
    138360     4681.34
    138400     4682.62
    138440     4684.03
    138480     4685.35
    138520     4686.67
    138560     4688.13
    138600     4689.28
    138640     4690.57
    138680     4691.94
    138720     4693.27
    138760     4694.69
    138800     4696.03
    138840     4697.17
    138880     4698.64
    138920     4700.05
    138960     4701.35
    139000     4702.71
    139040     4704.05
    139080     4705.41
    139120     4706.79
    139160     4708.15
    139200     4709.43
    139240     4710.85
    139280     4712.17
    139320     4713.49
    139360     4714.95
    139400      4716.1
    139440      4717.4
    139480     4718.77
    139520      4720.1
    139560     4721.53
    139600     4722.86
    139640        4724
    139680     4725.48
    139720     4726.89
    139760     4728.18
    139800     4729.54
    139840     4730.89
    139880     4732.24
    139920     4733.62
    139960     4734.99
    140000     4736.26
    140040     4737.69
    140080     4739.01
    140120     4740.33
    140160      4741.8
    140200     4742.94
    140240     4744.25
    140280     4745.62
    140320     4746.95
    140360     4748.38
    140400     4749.71
    140440     4750.85
    140480     4752.31
    140520     4753.73
    140560     4755.02
    140600     4756.38
    140640     4757.72
    140680     4759.08
    140720     4760.46
    140760     4761.82
    140800      4763.1
    140840     4764.53
    140880     4765.85
    140920     4767.16
    140960     4768.64
    141000     4769.78
    141040     4771.08
    141080     4772.45
    141120     4773.78
    141160     4775.21
    141200     4776.54
    141240     4777.68
    141280     4779.15
    141320     4780.56
    141360     4781.85
    141400     4783.21
    141440     4784.55
    141480     4785.92
    141520     4787.29
    141560     4788.65
    141600     4789.93
    141640     4791.36
    141680     4792.68
    141720     4793.99
    141760     4795.47
    141800     4796.61
    141840     4797.92
    141880     4799.28
    141920     4800.61
    141960     4802.04
    142000     4803.37
    142040     4804.51
    142080     4805.98
    142120     4807.39
    142160      4808.7
    142200     4810.05
    142240      4811.4
    142280     4812.76
    142320     4814.14
    142360     4815.49
    142400     4816.76
    142440     4818.19
    142480     4819.51
    142520     4820.81
    142560     4822.28
    142600     4823.42
    142640     4824.73
    142680     4826.09
    142720     4827.42
    142760     4828.84
    142800     4830.18
    142840     4831.31
    142880     4832.79
    142920      4834.2
    142960     4835.51
    143000     4836.86
    143040     4838.21
    143080     4839.58
    143120     4840.95
    143160     4842.31
    143200     4843.57
    143240        4845
    143280     4846.32
    143320     4847.62
    143360     4849.09
    143400     4850.23
    143440     4851.53
    143480      4852.9
    143520     4854.22
    143560     4855.65
    143600     4856.99
    143640     4858.12
    143680      4859.6
    143720     4861.01
    143760     4862.31
    143800     4863.66
    143840     4865.01
    143880     4866.36
    143920     4867.75
    143960      4869.1
    144000     4870.36
    144040     4871.78
    144080     4873.11
    144120      4874.4
    144160     4875.87
    144200     4877.01
    144240     4878.31
    144280     4879.67
    144320     4881.01
    144360     4882.44
    144400     4883.78
    144440     4884.91
    144480     4886.39
    144520     4887.79
    144560      4889.1
    144600     4890.45
    144640      4891.8
    144680     4893.16
    144720     4894.53
    144760     4895.89
    144800     4897.16
    144840     4898.59
    144880     4899.91
    144920     4901.21
    144960     4902.69
    145000     4903.82
    145040     4905.12
    145080     4906.49
    145120     4907.82
    145160     4909.25
    145200     4910.59
    145240     4911.72
    145280     4913.19
    145320      4914.6
    145360     4915.91
    145400     4917.27
    145440     4918.61
    145480     4919.98
    145520     4921.34
    145560      4922.7
    145600     4923.97
    145640     4925.38
    145680     4926.71
    145720     4928.02
    145760      4929.5
    145800     4930.63
    145840     4931.93
    145880      4933.3
    145920     4934.63
    145960     4936.06
    146000      4937.4
    146040     4938.53
    146080     4939.98
    146120      4941.4
    146160      4942.7
    146200     4944.06
    146240     4945.41
    146280     4946.77
    146320     4948.14
    146360      4949.5
    146400     4950.77
    146440     4952.18
    146480      4953.5
    146520      4954.8
    146560     4956.29
    146600     4957.41
    146640     4958.72
    146680     4960.09
    146720     4961.42
    146760     4962.85
    146800     4964.19
    146840     4965.32
    146880     4966.78
    146920     4968.18
    146960     4969.48
    147000     4970.83
    147040     4972.19
    147080     4973.55
    147120     4974.92
    147160     4976.28
    147200     4977.55
    147240     4978.96
    147280     4980.27
    147320     4981.57
    147360     4983.07
    147400      4984.2
    147440     4985.52
    147480     4986.89
    147520     4988.21
    147560     4989.65
    147600     4990.98
    147640      4992.1
    147680     4993.57
    147720     4994.97
    147760     4996.26
    147800     4997.62
    147840     4998.97
    147880     5000.33
    147920      5001.7
    147960     5003.06
    148000     5004.31
    148040     5005.73
    148080     5007.04
    148120     5008.35
    148160     5009.85
    148200     5010.99
    148240     5012.29
    148280     5013.66
    148320     5014.98
    148360     5016.42
    148400     5017.75
    148440     5018.87
    148480     5020.34
    148520     5021.74
    148560     5023.03
    148600     5024.39
    148640     5025.74
    148680     5027.09
    148720     5028.46
    148760     5029.83
    148800     5031.09
    148840     5032.49
    148880     5033.81
    148920     5035.11
    148960     5036.61
    149000     5037.74
    149040     5039.05
    149080     5040.43
    149120     5041.75
    149160     5043.18
    149200     5044.51
    149240     5045.63
    149280     5047.11
    149320      5048.5
    149360      5049.8
    149400     5051.15
    149440     5052.51
    149480     5053.85
    149520     5055.23
    149560     5056.59
    149600     5057.87
    149640     5059.28
    149680     5060.57
    149720     5061.87
    149760     5063.38
    149800     5064.51
    149840     5065.81
    149880      5067.2
    149920     5068.52
    149960     5069.95
    150000     5071.29
    150040      5072.4
    150080     5073.88
    150120     5075.27
    150160     5076.56
    150200     5077.91
    150240     5079.27
    150280     5080.61
    150320     5081.99
    150360     5083.34
    150400     5084.62
    150440     5086.03
    150480     5087.33
    150520     5088.62
    150560     5090.13
    150600     5091.26
    150640     5092.56
    150680     5093.94
    150720     5095.27
    150760      5096.7
    150800     5098.04
    150840     5099.15
    150880     5100.62
    150920     5102.02
    150960     5103.32
    151000     5104.66
    151040     5106.03
    151080     5107.37
    151120     5108.74
    151160     5110.09
    151200     5111.37
    151240     5112.77
    151280     5114.07
    151320     5115.35
    151360     5116.87
    151400        5118
    151440     5119.31
    151480     5120.69
    151520     5122.02
    151560     5123.46
    151600     5124.79
    151640      5125.9
    151680     5127.39
    151720     5128.78
    151760     5130.08
    151800     5131.42
    151840     5132.79
    151880     5134.12
    151920     5135.49
    151960     5136.84
    152000     5138.12
    152040     5139.52
    152080     5140.81
    152120      5142.1
    152160     5143.62
    152200     5144.76
    152240     5146.06
    152280     5147.44
    152320     5148.78
    152360     5150.22
    152400     5151.54
    152440     5152.65
    152480     5154.15
    152520     5155.54
    152560     5156.84
    152600     5158.17
    152640     5159.55
    152680     5160.88
    152720     5162.24
    152760      5163.6
    152800     5164.89
    152840     5166.26
    152880     5167.56
    152920     5168.85
    152960     5170.37
    153000      5171.5
    153040     5172.81
    153080     5174.19
    153120     5175.53
    153160     5176.96
    153200     5178.28
    153240     5179.39
    153280      5180.9
    153320     5182.29
    153360      5183.6
    153400     5184.92
    153440      5186.3
    153480     5187.65
    153520        5189
    153560     5190.36
    153600     5191.65
    153640     5193.02
    153680     5194.32
    153720      5195.6
    153760     5197.12
    153800     5198.26
    153840     5199.56
    153880     5200.95
    153920     5202.28
    153960     5203.71
    154000     5205.04
    154040     5206.14
    154080     5207.65
    154120     5209.04
    154160     5210.35
    154200     5211.69
    154240     5213.06
    154280      5214.4
    154320     5215.76
    154360     5217.11
    154400      5218.4
    154440     5219.77
    154480     5221.07
    154520     5222.36
    154560     5223.89
    154600     5225.02
    154640     5226.32
    154680     5227.71
    154720     5229.05
    154760     5230.47
    154800     5231.81
    154840     5232.91
    154880     5234.42
    154920     5235.81
    154960     5237.11
    155000     5238.45
    155040     5239.83
    155080     5241.17
    155120     5242.54
    155160     5243.89
    155200     5245.18
    155240     5246.55
    155280     5247.86
    155320     5249.15
    155360     5250.68
    155400     5251.82
    155440     5253.12
    155480     5254.51
    155520     5255.85
    155560     5257.27
    155600     5258.61
    155640     5259.71
    155680     5261.22
    155720     5262.61
    155760     5263.91
    155800     5265.25
    155840     5266.62
    155880     5267.96
    155920     5269.33
    155960     5270.67
    156000     5271.97
    156040     5273.36
    156080     5274.67
    156120     5275.95
    156160      5277.5
    156200     5278.64
    156240     5279.92
    156280     5281.32
    156320     5282.65
    156360     5284.06
    156400     5285.39
    156440     5286.49
    156480     5288.01
    156520      5289.4
    156560     5290.71
    156600     5292.05
    156640     5293.41
    156680     5294.75
    156720     5296.12
    156760     5297.46
    156800     5298.75
    156840     5300.14
    156880     5301.46
    156920     5302.75
    156960     5304.29
    157000     5305.44
    157040     5306.72
    157080     5308.12
    157120     5309.44
    157160     5310.85
    157200     5312.18
    157240     5313.27
    157280     5314.79
    157320     5316.19
    157360     5317.49
    157400     5318.84
    157440      5320.2
    157480     5321.54
    157520      5322.9
    157560     5324.25
    157600     5325.53
    157640     5326.91
    157680     5328.23
    157720     5329.53
    157760     5331.07
    157800     5332.21
    157840      5333.5
    157880     5334.89
    157920     5336.21
    157960     5337.64
    158000     5338.96
    158040     5340.04
    158080     5341.57
    158120     5342.97
    158160     5344.28
    158200     5345.63
    158240     5346.99
    158280     5348.34
    158320      5349.7
    158360     5351.04
    158400     5352.33
    158440      5353.7
    158480     5355.03
    158520     5356.33
    158560     5357.87
    158600     5359.02
    158640      5360.3
    158680      5361.7
    158720     5363.03
    158760     5364.45
    158800     5365.77
    158840     5366.86
    158880     5368.38
    158920     5369.79
    158960     5371.08
    159000     5372.45
    159040      5373.8
    159080     5375.16
    159120     5376.51
    159160     5377.85
    159200     5379.14
    159240     5380.51
    159280     5381.84
    159320     5383.13
    159360     5384.66
    159400     5385.81
    159440      5387.1
    159480     5388.51
    159520     5389.82
    159560     5391.24
    159600     5392.56
    159640     5393.65
    159680     5395.17
    159720     5396.58
    159760     5397.88
    159800     5399.23
    159840     5400.58
    159880     5401.94
    159920     5403.29
    159960     5404.64
    160000     5405.94
    160040     5407.29
    160080     5408.61
    160120     5409.91
    160160     5411.44
    160200     5412.59
    160240     5413.88
    160280     5415.28
    160320     5416.61
    160360     5418.02
    160400     5419.33
    160440     5420.43
    160480     5421.95
    160520     5423.35
    160560     5424.65
    160600        5426
    160640     5427.36
    160680     5428.72
    160720     5430.07
    160760     5431.41
    160800      5432.7
    160840     5434.06
    160880     5435.39
    160920     5436.69
    160960     5438.22
    161000     5439.37
    161040     5440.66
    161080     5442.07
    161120     5443.39
    161160      5444.8
    161200     5446.13
    161240     5447.22
    161280     5448.74
    161320     5450.13
    161360     5451.45
    161400     5452.79
    161440     5454.15
    161480     5455.51
    161520     5456.86
    161560      5458.2
    161600      5459.5
    161640     5460.88
    161680     5462.19
    161720      5463.5
    161760     5465.03
    161800     5466.19
    161840     5467.48
    161880     5468.87
    161920     5470.21
    161960     5471.62
    162000     5472.94
    162040     5474.04
    162080     5475.57
    162120     5476.96
    162160     5478.26
    162200      5479.6
    162240     5480.97
    162280     5482.33
    162320     5483.68
    162360     5485.01
    162400     5486.32
    162440     5487.68
    162480     5489.01
    162520     5490.31
    162560     5491.85
    162600     5493.01
    162640      5494.3
    162680      5495.7
    162720     5497.03
    162760     5498.43
    162800     5499.76
    162840     5500.86
    162880     5502.38
    162920     5503.76
    162960     5505.07
    163000     5506.41
    163040     5507.78
    163080     5509.15
    163120     5510.49
    163160     5511.83
    163200     5513.14
    163240     5514.49
    163280     5515.81
    163320     5517.12
    163360     5518.67
    163400     5519.82
    163440     5521.11
    163480     5522.51
    163520     5523.84
    163560     5525.26
    163600     5526.57
    163640     5527.68
    163680      5529.2
    163720     5530.59
    163760     5531.91
    163800     5533.23
    163840     5534.62
    163880     5535.99
    163920     5537.33
    163960     5538.66
    164000     5539.98
    164040     5541.33
    164080     5542.66
    164120     5543.96
    164160     5545.52
    164200     5546.67
    164240     5547.98
    164280     5549.37
    164320      5550.7
    164360     5552.12
    164400     5553.43
    164440     5554.53
    164480     5556.06
    164520     5557.46
    164560     5558.76
    164600      5560.1
    164640     5561.49
    164680     5562.84
    164720     5564.19
    164760     5565.52
    164800     5566.85
    164840     5568.18
    164880     5569.53
    164920     5570.83
    164960     5572.39
    165000     5573.54
    165040     5574.85
    165080     5576.25
    165120     5577.57
    165160        5579
    165200     5580.31
    165240     5581.41
    165280     5582.94
    165320     5584.34
    165360     5585.65
    165400     5586.98
    165440     5588.37
    165480     5589.73
    165520     5591.08
    165560      5592.4
    165600     5593.72
    165640     5595.05
    165680      5596.4
    165720      5597.7
    165760     5599.26
    165800     5600.42
    165840     5601.73
    165880     5603.13
    165920     5604.46
    165960     5605.88
    166000     5607.19
    166040     5608.29
    166080     5609.83
    166120     5611.22
    166160     5612.54
    166200     5613.86
    166240     5615.26
    166280     5616.61
    166320     5617.96
    166360     5619.29
    166400     5620.61
    166440     5621.93
    166480     5623.27
    166520     5624.57
    166560     5626.13
    166600     5627.28
    166640     5628.58
    166680        5630
    166720     5631.33
    166760     5632.74
    166800     5634.05
    166840     5635.16
    166880     5636.69
    166920     5638.08
    166960      5639.4
    167000     5640.72
    167040     5642.12
    167080     5643.46
    167120     5644.82
    167160     5646.15
    167200     5647.46
    167240     5648.79
    167280     5650.14
    167320     5651.43
    167360     5652.99
    167400     5654.14
    167440     5655.44
    167480     5656.86
    167520     5658.18
    167560     5659.58
    167600     5660.89
    167640        5662
    167680     5663.55
    167720     5664.93
    167760     5666.25
    167800     5667.57
    167840     5668.97
    167880     5670.32
    167920     5671.67
    167960     5672.99
    168000     5674.31
    168040     5675.64
    168080     5676.99
    168120     5678.28
    168160     5679.85
    168200     5680.99
    168240     5682.29
    168280      5683.7
    168320     5685.01
    168360     5686.43
    168400     5687.73
    168440     5688.84
    168480     5690.38
    168520     5691.76
    168560     5693.09
    168600     5694.41
    168640      5695.8
    168680     5697.17
    168720     5698.51
    168760     5699.82
    168800     5701.13
    168840     5702.47
    168880     5703.81
    168920     5705.12
    168960     5706.67
    169000     5707.82
    169040     5709.13
    169080     5710.53
    169120     5711.84
    169160     5713.26
    169200     5714.56
    169240     5715.67
    169280     5717.22
    169320     5718.62
    169360     5719.94
    169400     5721.26
    169440     5722.65
    169480     5724.02
    169520     5725.36
    169560     5726.68
    169600        5728
    169640     5729.32
    169680     5730.68
    169720     5731.98
    169760     5733.54
    169800     5734.69
    169840     5735.98
    169880     5737.39
    169920      5738.7
    169960     5740.13
    170000     5741.44
    170040     5742.55
    170080      5744.1
    170120     5745.49
    170160     5746.83
    170200     5748.15
    170240     5749.55
    170280     5750.92
    170320     5752.27
    170360     5753.59
    170400     5754.91
    170440     5756.24
    170480     5757.58
    170520      5758.9
    170560     5760.45
    170600      5761.6
    170640     5762.89
    170680      5764.3
    170720     5765.63
    170760     5767.06
    170800     5768.37
    170840     5769.48
    170880     5771.02
    170920     5772.42
    170960     5773.74
    171000     5775.07
    171040     5776.48
    171080     5777.84
    171120      5779.2
    171160     5780.52
    171200     5781.84
    171240     5783.17
    171280     5784.53
    171320     5785.83
    171360     5787.39
    171400     5788.53
    171440     5789.82
    171480     5791.23
    171520     5792.55
    171560     5793.98
    171600     5795.29
    171640      5796.4
    171680     5797.96
    171720     5799.35
    171760     5800.67
    171800        5802
    171840      5803.4
    171880     5804.77
    171920     5806.12
    171960     5807.45
    172000     5808.77
    172040     5810.11
    172080     5811.47
    172120     5812.77
    172160     5814.33
    172200     5815.47
    172240     5816.77
    172280     5818.17
    172320     5819.49
    172360     5820.92
    172400     5822.24
    172440     5823.35
    172480      5824.9
    172520      5826.3
    172560     5827.62
    172600     5828.94
    172640     5830.35
    172680     5831.72
    172720     5833.07
    172760     5834.39
    172800     5835.71
    172840     5837.06
    172880     5838.42
    172920     5839.72
    172960     5841.27
    173000     5842.43
    173040     5843.71
    173080     5845.12
    173120     5846.44
    173160     5847.86
    173200     5849.17
    173240     5850.28
    173280     5851.84
    173320     5853.23
    173360     5854.56
    173400     5855.87
    173440     5857.28
    173480     5858.65
    173520        5860
    173560     5861.32
    173600     5862.65
    173640     5864.01
    173680     5865.37
    173720     5866.66
    173760     5868.22
    173800     5869.37
    173840     5870.65
    173880     5872.08
    173920     5873.39
    173960     5874.79
    174000     5876.11
    174040     5877.22
    174080     5878.78
    174120     5880.16
    174160     5881.48
    174200      5882.8
    174240     5884.22
    174280     5885.58
    174320     5886.93
    174360     5888.26
    174400     5889.58
    174440     5890.94
    174480      5892.3
    174520      5893.6
    174560     5895.15
    174600     5896.29
    174640     5897.58
    174680     5899.01
    174720     5900.32
    174760     5901.73
    174800     5903.06
    174840     5904.15
    174880     5905.71
    174920      5907.1
    174960     5908.43
    175000     5909.74
    175040     5911.15
    175080     5912.52
    175120     5913.86
    175160      5915.2
    175200     5916.52
    175240     5917.89
    175280     5919.26
    175320     5920.55
    175360     5922.11
    175400     5923.24
    175440     5924.52
    175480     5925.96
    175520     5927.26
    175560     5928.67
    175600     5930.01
    175640      5931.1
    175680     5932.67
    175720     5934.07
    175760     5935.38
    175800     5936.69
    175840     5938.11
    175880     5939.48
    175920     5940.83
    175960     5942.16
    176000     5943.48
    176040     5944.83
    176080     5946.21
    176120      5947.5
    176160     5949.06
    176200     5950.19
    176240     5951.47
    176280     5952.92
    176320     5954.22
    176360     5955.63
    176400     5956.96
    176440     5958.07
    176480     5959.64
    176520     5961.03
    176560     5962.35
    176600     5963.66
    176640     5965.07
    176680     5966.45
    176720      5967.8
    176760     5969.13
    176800     5970.45
    176840     5971.78
    176880     5973.16
    176920     5974.44
    176960     5976.02
    177000     5977.15
    177040     5978.42
    177080     5979.87
    177120     5981.15
    177160     5982.57
    177200     5983.91
    177240        5985
    177280     5986.58
    177320     5987.97
    177360     5989.28
    177400      5990.6
    177440        5992
    177480     5993.39
    177520     5994.74
    177560     5996.07
    177600     5997.37
    177640     5998.72
    177680     6000.09
    177720     6001.37
    177760     6002.94
    177800     6004.07
    177840     6005.35
    177880     6006.79
    177920     6008.08
    177960     6009.51
    178000     6010.84
    178040     6011.94
    178080     6013.53
    178120     6014.91
    178160     6016.22
    178200     6017.54
    178240     6018.94
    178280     6020.34
    178320     6021.67
    178360        6023
    178400     6024.31
    178440     6025.64
    178480     6027.01
    178520      6028.3
    178560     6029.86
    178600     6030.99
    178640     6032.27
    178680      6033.7
    178720        6035
    178760     6036.43
    178800     6037.77
    178840     6038.87
    178880     6040.46
    178920     6041.85
    178960     6043.15
    179000     6044.48
    179040     6045.88
    179080     6047.27
    179120     6048.61
    179160     6049.94
    179200     6051.27
    179240      6052.6
    179280     6053.97
    179320     6055.26
    179360     6056.81
    179400     6057.94
    179440     6059.22
    179480     6060.66
    179520     6061.96
    179560      6063.4
    179600     6064.73
    179640     6065.84
    179680     6067.42
    179720     6068.83
    179760     6070.13
    179800     6071.45
    179840     6072.86
    179880     6074.25
    179920     6075.58
    179960     6076.91
    180000     6078.23
    180040     6079.56
    180080     6080.96
    180120     6082.24
    180160     6083.78
    180200     6084.91
    180240      6086.2
    180280     6087.64
    180320     6088.94
    180360     6090.38
    180400     6091.71
    180440     6092.82
    180480     6094.41
    180520     6095.81
    180560     6097.11
    180600     6098.43
    180640     6099.84
    180680     6101.24
    180720     6102.59
    180760     6103.91
    180800     6105.23
    180840     6106.58
    180880     6107.98
    180920     6109.26
    180960      6110.8
    181000     6111.92
    181040     6113.21
    181080     6114.66
    181120     6115.94
    181160     6117.39
    181200     6118.71
    181240     6119.82
    181280     6121.41
    181320      6122.8
    181360     6124.11
    181400     6125.44
    181440     6126.83
    181480     6128.25
    181520     6129.59
    181560     6130.91
    181600     6132.24
    181640     6133.58
    181680     6134.97
    181720     6136.26
    181760      6137.8
    181800     6138.91
    181840     6140.21
    181880     6141.64
    181920     6142.93
    181960     6144.37
    182000     6145.69
    182040      6146.8
    182080     6148.39
    182120     6149.78
    182160     6151.09
    182200     6152.43
    182240     6153.81
    182280     6155.23
    182320     6156.57
    182360     6157.89
    182400     6159.22
    182440     6160.57
    182480     6161.94
    182520     6163.24
    182560     6164.76
    182600     6165.88
    182640     6167.18
    182680     6168.61
    182720     6169.91
    182760     6171.34
    182800     6172.65
    182840     6173.77
    182880     6175.34
    182920     6176.74
    182960     6178.04
    183000     6179.37
    183040     6180.77
    183080     6182.19
    183120     6183.52
    183160     6184.83
    183200     6186.16
    183240     6187.52
    183280     6188.89
    183320     6190.19
    183360     6191.72
    183400     6192.84
    183440     6194.14
    183480     6195.56
    183520     6196.86
    183560     6198.29
    183600      6199.6
    183640     6200.72
    183680      6202.3
    183720     6203.69
    183760        6205
    183800     6206.32
    183840     6207.71
    183880     6209.13
    183920     6210.47
    183960     6211.78
    184000     6213.09
    184040     6214.44
    184080     6215.82
    184120     6217.14
    184160     6218.65
    184200     6219.76
    184240     6221.06
    184280     6222.49
    184320      6223.8
    184360     6225.22
    184400     6226.55
    184440     6227.66
    184480     6229.25
    184520     6230.63
    184560     6231.93
    184600     6233.25
    184640     6234.64
    184680     6236.05
    184720      6237.4
    184760     6238.71
    184800     6240.02
    184840     6241.37
    184880     6242.75
    184920     6244.06
    184960     6245.59
    185000     6246.68
    185040        6248
    185080     6249.42
    185120     6250.72
    185160     6252.15
    185200     6253.47
    185240     6254.58
    185280     6256.17
    185320     6257.56
    185360     6258.85
    185400     6260.18
    185440     6261.57
    185480     6262.99
    185520     6264.32
    185560     6265.64
    185600     6266.94
    185640      6268.3
    185680     6269.68
    185720        6271
    185760     6272.52
    185800     6273.62
    185840     6274.94
    185880     6276.35
    185920     6277.66
    185960     6279.09
    186000      6280.4
    186040     6281.52
    186080     6283.11
    186120     6284.49
    186160     6285.78
    186200     6287.12
    186240     6288.52
    186280     6289.93
    186320     6291.27
    186360     6292.58
    186400     6293.89
    186440     6295.25
    186480     6296.64
    186520     6297.96
    186560     6299.49
    186600     6300.57
    186640     6301.89
    186680     6303.32
    186720     6304.61
    186760     6306.04
    186800     6307.36
    186840     6308.48
    186880     6310.07
    186920     6311.45
    186960     6312.73
    187000     6314.07
    187040     6315.47
    187080     6316.88
    187120     6318.22
    187160     6319.53
    187200     6320.84
    187240     6322.22
    187280     6323.61
    187320     6324.91
    187360     6326.44
    187400     6327.54
    187440     6328.85
    187480     6330.27
    187520     6331.56
    187560     6332.99
    187600     6334.31
    187640     6335.43
    187680     6337.02
    187720      6338.4
    187760      6339.7
    187800     6341.02
    187840     6342.42
    187880     6343.85
    187920     6345.18
    187960     6346.49
    188000     6347.79
    188040     6349.17
    188080     6350.57
    188120     6351.87
    188160      6353.4
    188200      6354.5
    188240     6355.82
    188280     6357.24
    188320     6358.53
    188360     6359.96
    188400     6361.28
    188440      6362.4
    188480     6363.99
    188520     6365.37
    188560     6366.66
    188600     6367.99
    188640      6369.4
    188680     6370.82
    188720     6372.16
    188760     6373.48
    188800     6374.79
    188840     6376.16
    188880     6377.56
    188920     6378.86
    188960     6380.39
    189000     6381.48
    189040     6382.81
    189080     6384.22
    189120     6385.51
    189160     6386.93
    189200     6388.24
    189240     6389.36
    189280     6390.96
    189320     6392.34
    189360     6393.62
    189400     6394.96
    189440     6396.37
    189480      6397.8
    189520     6399.13
    189560     6400.45
    189600     6401.75
    189640     6403.14
    189680     6404.55
    189720     6405.84
    189760     6407.38
    189800     6408.48
    189840     6409.78
    189880     6411.21
    189920     6412.48
    189960     6413.91
    190000     6415.21
    190040     6416.34
    190080     6417.94
    190120     6419.33
    190160      6420.6
    190200     6421.94
    190240     6423.35
    190280     6424.77
    190320      6426.1
    190360     6427.42
    190400     6428.72
    190440     6430.11
    190480     6431.51
    190520     6432.81
    190560     6434.34
    190600     6435.45
    190640     6436.76
    190680     6438.17
    190720     6439.45
    190760     6440.89
    190800     6442.19
    190840     6443.32
    190880     6444.91
    190920     6446.29
    190960     6447.57
    191000     6448.91
    191040     6450.31
    191080     6451.72
    191120     6453.08
    191160     6454.38
    191200     6455.68
    191240     6457.05
    191280     6458.45
    191320     6459.77
    191360      6461.3
    191400     6462.39
    191440      6463.7
    191480     6465.13
    191520     6466.41
    191560     6467.84
    191600     6469.14
    191640     6470.27
    191680     6471.85
    191720     6473.25
    191760     6474.52
    191800     6475.85
    191840     6477.26
    191880     6478.66
    191920     6480.02
    191960     6481.31
    192000     6482.63
    192040     6484.02
    192080     6485.42
    192120     6486.72
    192160     6488.26
    192200     6489.35
    192240     6490.66
    192280     6492.08
    192320     6493.36
    192360     6494.79
    192400      6496.1
    192440     6497.22
    192480      6498.8
    192520     6500.19
    192560     6501.47
    192600     6502.81
    192640     6504.21
    192680     6505.62
    192720     6506.98
    192760     6508.27
    192800     6509.59
    192840     6510.96
    192880     6512.38
    192920     6513.69
    192960     6515.22
    193000     6516.31
    193040     6517.61
    193080     6519.02
    193120     6520.31
    193160     6521.74
    193200     6523.04
    193240     6524.16
    193280     6525.74
    193320     6527.15
    193360     6528.42
    193400     6529.75
    193440     6531.17
    193480     6532.57
    193520     6533.94
    193560     6535.22
    193600     6536.54
    193640     6537.91
    193680     6539.33
    193720     6540.64
    193760     6542.18
    193800     6543.27
    193840     6544.56
    193880     6545.98
    193920     6547.28
    193960     6548.71
    194000     6550.02
    194040     6551.12
    194080     6552.72
    194120     6554.11
    194160     6555.38
    194200     6556.72
    194240     6558.12
    194280     6559.54
    194320     6560.91
    194360     6562.19
    194400      6563.5
    194440     6564.87
    194480     6566.29
    194520     6567.59
    194560     6569.14
    194600     6570.23
    194640     6571.52
    194680     6572.93
    194720     6574.24
    194760     6575.67
    194800     6576.99
    194840     6578.09
    194880     6579.69
    194920     6581.08
    194960     6582.36
    195000     6583.69
    195040      6585.1
    195080     6586.51
    195120     6587.88
    195160     6589.16
    195200     6590.47
    195240     6591.84
    195280     6593.25
    195320     6594.56
    195360     6596.11
    195400     6597.19
    195440     6598.49
    195480     6599.89
    195520      6601.2
    195560     6602.64
    195600     6603.95
    195640     6605.05
    195680     6606.66
    195720     6608.05
    195760     6609.32
    195800     6610.65
    195840     6612.06
    195880     6613.48
    195920     6614.83
    195960     6616.11
    196000     6617.41
    196040     6618.77
    196080      6620.2
    196120      6621.5
    196160     6623.05
    196200     6624.13
    196240     6625.43
    196280     6626.83
    196320     6628.14
    196360     6629.59
    196400     6630.89
    196440     6631.98
    196480     6633.59
    196520        6635
    196560     6636.27
    196600     6637.58
    196640     6639.01
    196680     6640.41
    196720     6641.76
    196760     6643.06
    196800     6644.35
    196840     6645.71
    196880     6647.14
    196920     6648.44
    196960     6649.99
    197000     6651.07
    197040     6652.38
    197080     6653.78
    197120     6655.09
    197160     6656.53
    197200     6657.83
    197240     6658.91
    197280     6660.53
    197320     6661.93
    197360      6663.2
    197400     6664.52
    197440     6665.94
    197480     6667.34
    197520      6668.7
    197560     6669.98
    197600     6671.26
    197640     6672.63
    197680     6674.05
    197720     6675.35
    197760      6676.9
    197800     6677.98
    197840     6679.28
    197880     6680.67
    197920        6682
    197960     6683.44
    198000     6684.74
    198040     6685.81
    198080     6687.43
    198120     6688.84
    198160     6690.11
    198200     6691.42
    198240     6692.84
    198280     6694.24
    198320     6695.59
    198360     6696.87
    198400     6698.17
    198440     6699.53
    198480     6700.95
    198520     6702.26
    198560     6703.82
    198600     6704.89
    198640      6706.2
    198680      6707.6
    198720     6708.92
    198760     6710.37
    198800     6711.68
    198840     6712.75
    198880     6714.36
    198920     6715.77
    198960     6717.04
    199000     6718.35
    199040     6719.75
    199080     6721.16
    199120     6722.51
    199160     6723.78
    199200     6725.08
    199240     6726.45
    199280     6727.87
    199320     6729.19
    199360     6730.75
    199400     6731.82
    199440     6733.13
    199480     6734.53
    199520     6735.87
    199560     6737.31
    199600     6738.61
    199640     6739.69
    199680     6741.31
    199720     6742.72
    199760     6744.01
    199800      6745.3
    199840     6746.72
    199880     6748.14
    199920     6749.47
    199960     6750.75
    200000     6752.05
    200040      6753.4
    200080     6754.84
    200120     6756.17
    200160     6757.72
    200200     6758.79
    200240      6760.1
    200280     6761.51
    200320     6762.84
    200360     6764.28
    200400     6765.57
    200440     6766.66
    200480     6768.28
    200520     6769.69
    200560     6770.97
    200600     6772.27
    200640     6773.69
    200680      6775.1
    200720     6776.43
    200760     6777.71
    200800        6779
    200840     6780.37
    200880     6781.79
    200920     6783.12
    200960     6784.68
    201000     6785.75
    201040     6787.07
    201080     6788.46
    201120     6789.81
    201160     6791.26
    201200     6792.55
    201240     6793.64
    201280     6795.25
    201320     6796.66
    201360     6797.95
    201400     6799.24
    201440     6800.66
    201480     6802.06
    201520      6803.4
    201560     6804.67
    201600     6805.99
    201640     6807.34
    201680     6808.76
    201720      6810.1
    201760     6811.65
    201800     6812.72
    201840     6814.03
    201880     6815.44
    201920     6816.78
    201960     6818.22
    202000      6819.5
    202040     6820.58
    202080      6822.2
    202120     6823.62
    202160     6824.91
    202200     6826.21
    202240     6827.62
    202280     6829.02
    202320     6830.36
    202360     6831.63
    202400     6832.95
    202440      6834.3
    202480     6835.75
    202520     6837.09
    202560     6838.64
    202600     6839.71
    202640     6841.03
    202680     6842.42
    202720     6843.78
    202760      6845.2
    202800     6846.49
    202840     6847.57
    202880     6849.18
    202920      6850.6
    202960     6851.89
    203000     6853.19
    203040     6854.61
    203080        6856
    203120     6857.36
    203160     6858.62
    203200     6859.94
    203240      6861.3
    203280     6862.75
    203320     6864.09
    203360     6865.62
    203400      6866.7
    203440     6868.01
    203480     6869.43
    203520     6870.78
    203560      6872.2
    203600     6873.48
    203640     6874.56
    203680     6876.18
    203720      6877.6
    203760     6878.88
    203800     6880.17
    203840     6881.59
    203880        6883
    203920     6884.33
    203960     6885.61
    204000     6886.94
    204040     6888.28
    204080     6889.72
    204120     6891.09
    204160     6892.61
    204200     6893.68
    204240     6894.99
    204280     6896.41
    204320     6897.78
    204360     6899.17
    204400     6900.46
    204440     6901.57
    204480     6903.17
    204520     6904.58
    204560     6905.87
    204600     6907.18
    204640     6908.59
    204680     6910.01
    204720     6911.34
    204760     6912.62
    204800     6913.94
    204840     6915.28
    204880     6916.73
    204920     6918.07
    204960     6919.62
    205000     6920.69
    205040     6921.99
    205080     6923.42
    205120     6924.78
    205160      6926.2
    205200     6927.48
    205240     6928.57
    205280     6930.18
    205320     6931.61
    205360     6932.89
    205400     6934.22
    205440     6935.63
    205480     6937.04
    205520     6938.37
    205560     6939.65
    205600     6940.98
    205640     6942.32
    205680     6943.75
    205720      6945.1
    205760     6946.65
    205800     6947.71
    205840     6949.02
    205880     6950.45
    205920     6951.81
    205960     6953.22
    206000     6954.52
    206040     6955.61
    206080     6957.21
    206120     6958.64
    206160     6959.93
    206200     6961.25
    206240     6962.67
    206280     6964.07
    206320      6965.4
    206360     6966.69
    206400     6968.02
    206440     6969.34
    206480     6970.78
    206520     6972.14
    206560     6973.69
    206600     6974.75
    206640     6976.06
    206680     6977.48
    206720     6978.84
    206760     6980.27
    206800     6981.55
    206840     6982.65
    206880     6984.25
    206920     6985.68
    206960     6986.96
    207000     6988.28
    207040      6989.7
    207080     6991.11
    207120     6992.44
    207160     6993.73
    207200     6995.06
    207240     6996.36
    207280     6997.82
    207320     6999.17
    207360     7000.72
    207400     7001.77
    207440     7003.08
    207480     7004.51
    207520     7005.88
    207560      7007.3
    207600      7008.6
    207640     7009.68
    207680     7011.29
    207720     7012.71
    207760     7013.99
    207800     7015.31
    207840     7016.73
    207880     7018.13
    207920     7019.47
    207960     7020.75
    208000      7022.1
    208040     7023.39
    208080     7024.83
    208120     7026.19
    208160     7027.75
    208200     7028.79
    208240     7030.11
    208280     7031.53
    208320     7032.92
    208360     7034.34
    208400     7035.64
    208440     7036.72
    208480     7038.32
    208520     7039.74
    208560     7041.03
    208600     7042.35
    208640     7043.77
    208680     7045.18
    208720     7046.51
    208760     7047.81
    208800     7049.14
    208840     7050.43
    208880     7051.89
    208920     7053.26
    208960      7054.8
    209000     7055.86
    209040     7057.18
    209080     7058.61
    209120     7059.98
    209160     7061.41
    209200     7062.71
    209240      7063.8
    209280     7065.39
    209320     7066.82
    209360      7068.1
    209400     7069.43
    209440     7070.84
    209480     7072.25
    209520     7073.59
    209560     7074.87
    209600     7076.21
    209640      7077.5
    209680     7078.94
    209720     7080.32
    209760     7081.87
    209800     7082.93
    209840     7084.24
    209880     7085.66
    209920     7087.05
    209960     7088.47
    210000     7089.77
    210040     7090.85
    210080     7092.45
    210120     7093.88
    210160     7095.16
    210200     7096.49
    210240      7097.9
    210280     7099.32
    210320     7100.66
    210360     7101.94
    210400     7103.27
    210440     7104.55
    210480     7105.99
    210520     7107.36
    210560     7108.91
    210600     7109.97
    210640     7111.26
    210680      7112.7
    210720     7114.07
    210760     7115.51
    210800     7116.81
    210840     7117.89
    210880     7119.49
    210920     7120.92
    210960     7122.22
    211000     7123.53
    211040     7124.95
    211080     7126.36
    211120      7127.7
    211160     7128.98
    211200     7130.31
    211240     7131.59
    211280     7133.02
    211320     7134.41
    211360     7135.96
    211400     7137.02
    211440     7138.31
    211480     7139.74
    211520     7141.12
    211560     7142.56
    211600     7143.85
    211640     7144.93
    211680     7146.54
    211720     7147.98
    211760     7149.26
    211800     7150.58
    211840     7151.97
    211880      7153.4
    211920     7154.73
    211960     7156.02
    212000     7157.35
    212040     7158.62
    212080     7160.04
    212120     7161.43
    212160     7162.98
    212200     7164.03
    212240     7165.32
    212280     7166.76
    212320     7168.14
    212360     7169.57
    212400     7170.88
    212440     7171.95
    212480     7173.56
    212520        7175
    212560     7176.29
    212600      7177.6
    212640     7179.01
    212680     7180.43
    212720     7181.76
    212760     7183.04
    212800     7184.37
    212840     7185.65
    212880     7187.08
    212920     7188.45
    212960        7190
    213000     7191.05
    213040     7192.34
    213080     7193.79
    213120     7195.17
    213160     7196.61
    213200     7197.91
    213240     7198.98
    213280     7200.59
    213320     7202.04
    213360     7203.32
    213400     7204.64
    213440     7206.03
    213480     7207.45
    213520     7208.79
    213560     7210.06
    213600     7211.41
    213640     7212.67
    213680     7214.08
    213720     7215.46
    213760     7217.01
    213800     7218.06
    213840     7219.34
    213880     7220.78
    213920     7222.16
    213960     7223.59
    214000     7224.89
    214040     7225.97
    214080     7227.59
    214120     7229.03
    214160     7230.31
    214200     7231.63
    214240     7233.03
    214280     7234.46
    214320     7235.78
    214360     7237.05
    214400      7238.4
    214440     7239.67
    214480     7241.08
    214520     7242.46
    214560        7244
    214600     7245.05
    214640     7246.34
    214680     7247.76
    214720     7249.13
    214760     7250.58
    214800     7251.87
    214840     7252.94
    214880     7254.57
    214920        7256
    214960      7257.3
    215000      7258.6
    215040     7260.01
    215080     7261.43
    215120     7262.77
    215160     7264.04
    215200     7265.37
    215240     7266.65
    215280     7268.06
    215320     7269.45
    215360     7270.99
    215400     7272.03
    215440     7273.31
    215480     7274.75
    215520     7276.12
    215560     7277.54
    215600     7278.85
    215640     7279.93
    215680     7281.57
    215720        7283
    215760     7284.27
    215800     7285.57
    215840     7286.99
    215880     7288.41
    215920     7289.75
    215960     7291.01
    216000     7292.35
    216040     7293.63
    216080     7295.05
    216120     7296.43
    216160     7297.98
    216200     7299.01
    216240     7300.29
    216280     7301.74
    216320      7303.1
    216360     7304.53
    216400     7305.83
    216440     7306.91
    216480     7308.54
    216520     7309.98
    216560     7311.24
    216600     7312.54
    216640     7313.95
    216680     7315.38
    216720     7316.71
    216760     7317.97
    216800     7319.31
    216840     7320.58
    216880        7322
    216920     7323.39
    216960     7324.94
    217000     7325.96
    217040     7327.25
    217080     7328.69
    217120     7330.06
    217160     7331.49
    217200     7332.79
    217240     7333.86
    217280     7335.49
    217320     7336.92
    217360     7338.18
    217400     7339.49
    217440      7340.9
    217480     7342.33
    217520     7343.67
    217560     7344.93
    217600     7346.28
    217640     7347.54
    217680     7348.94
    217720     7350.34
    217760     7351.89
    217800     7352.92
    217840     7354.21
    217880     7355.64
    217920     7357.02
    217960     7358.46
    218000     7359.76
    218040     7360.81
    218080     7362.46
    218120     7363.88
    218160     7365.13
    218200     7366.44
    218240     7367.84
    218280     7369.27
    218320     7370.62
    218360     7371.87
    218400     7373.22
    218440      7374.5
    218480      7375.9
    218520      7377.3
    218560     7378.85
    218600     7379.88
    218640     7381.18
    218680     7382.61
    218720        7384
    218760     7385.43
    218800     7386.73
    218840      7387.8
    218880     7389.43
    218920     7390.86
    218960     7392.11
    219000     7393.42
    219040     7394.82
    219080     7396.25
    219120      7397.6
    219160     7398.85
    219200     7400.21
    219240     7401.46
    219280     7402.86
    219320     7404.27
    219360     7405.81
    219400     7406.84
    219440     7408.12
    219480     7409.57
    219520     7410.96
    219560     7412.39
    219600     7413.69
    219640     7414.75
    219680      7416.4
    219720     7417.81
    219760     7419.08
    219800     7420.39
    219840      7421.8
    219880     7423.21
    219920     7424.55
    219960     7425.81
    220000     7427.16
    220040     7428.42
    220080     7429.79
    220120     7431.21
    220160     7432.74
    220200     7433.76
    220240     7435.06
    220280     7436.51
    220320     7437.88
    220360     7439.33
    220400     7440.63
    220440     7441.69
    220480     7443.35
    220520     7444.75
    220560     7446.03
    220600     7447.33
    220640     7448.74
    220680     7450.16
    220720     7451.51
    220760     7452.76
    220800     7454.11
    220840     7455.37
    220880     7456.74
    220920     7458.15
    220960     7459.69
    221000     7460.71
    221040        7462
    221080     7463.46
    221120     7464.83
    221160     7466.26
    221200     7467.57
    221240     7468.64
    221280     7470.28
    221320     7471.69
    221360     7472.96
    221400     7474.27
    221440     7475.66
    221480     7477.09
    221520     7478.44
    221560     7479.71
    221600     7481.05
    221640     7482.33
    221680     7483.71
    221720     7485.13
    221760     7486.67
    221800     7487.69
    221840     7488.98
    221880     7490.45
    221920     7491.81
    221960     7493.24
    222000     7494.55
    222040     7495.62
    222080     7497.27
    222120     7498.68
    222160     7499.95
    222200     7501.24
    222240     7502.65
    222280     7504.08
    222320     7505.42
    222360     7506.69
    222400     7508.03
    222440     7509.32
    222480     7510.71
    222520     7512.13
    222560     7513.66
    222600     7514.67
    222640     7515.98
    222680     7517.43
    222720     7518.81
    222760     7520.23
    222800     7521.55
    222840     7522.61
    222880     7524.25
    222920     7525.65
    222960     7526.93
    223000     7528.23
    223040     7529.62
    223080     7531.06
    223120      7532.4
    223160     7533.68
    223200     7535.02
    223240     7536.28
    223280     7537.67
    223320     7539.09
    223360     7540.62
    223400     7541.65
    223440     7542.94
    223480     7544.42
    223520     7545.79
    223560     7547.21
    223600     7548.51
    223640     7549.57
    223680     7551.23
    223720     7552.62
    223760      7553.9
    223800      7555.2
    223840     7556.59
    223880     7558.05
    223920     7559.37
    223960     7560.64
    224000        7562
    224040     7563.27
    224080     7564.65
    224120     7566.07
    224160     7567.59
    224200     7568.62
    224240     7569.94
    224280     7571.39
    224320     7572.76
    224360     7574.19
    224400     7575.49
    224440     7576.55
    224480      7578.2
    224520     7579.59
    224560     7580.87
    224600     7582.16
    224640     7583.56
    224680     7585.01
    224720     7586.35
    224760      7587.6
    224800     7588.97
    224840     7590.23
    224880     7591.62
    224920     7593.03
    224960     7594.57
    225000     7595.58
    225040     7596.88
    225080     7598.34
    225120     7599.72
    225160     7601.15
    225200     7602.46
    225240     7603.51
    225280     7605.16
    225320     7606.54
    225360     7607.83
    225400     7609.12
    225440     7610.52
    225480     7611.98
    225520     7613.29
    225560     7614.55
    225600     7615.93
    225640     7617.19
    225680     7618.57
    225720     7619.98
    225760     7621.52
    225800     7622.53
    225840     7623.83
    225880     7625.29
    225920     7626.66
    225960      7628.1
    226000     7629.41
    226040     7630.45
    226080      7632.1
    226120     7633.47
    226160     7634.76
    226200     7636.05
    226240     7637.47
    226280     7638.92
    226320     7640.23
    226360      7641.5
    226400     7642.87
    226440     7644.12
    226480     7645.49
    226520      7646.9
    226560     7648.46
    226600     7649.45
    226640     7650.75
    226680      7652.2
    226720     7653.59
    226760     7655.01
    226800     7656.32
    226840     7657.37
    226880        7659
    226920     7660.37
    226960     7661.67
    227000     7662.96
    227040     7664.36
    227080     7665.82
    227120     7667.13
    227160     7668.39
    227200     7669.75
    227240     7671.02
    227280     7672.38
    227320     7673.81
    227360     7675.37
    227400     7676.35
    227440     7677.66
    227480      7679.1
    227520     7680.49
    227560     7681.92
    227600     7683.21
    227640     7684.27
    227680     7685.89
    227720     7687.27
    227760     7688.56
    227800     7689.85
    227840     7691.27
    227880     7692.73
    227920     7694.03
    227960     7695.27
    228000     7696.64
    228040      7697.9
    228080     7699.24
    228120     7700.67
    228160     7702.25
    228200     7703.22
    228240     7704.51
    228280     7705.95
    228320     7707.34
    228360     7708.77
    228400     7710.06
    228440     7711.11
    228480     7712.74
    228520     7714.12
    228560     7715.41
    228600     7716.69
    228640      7718.1
    228680     7719.56
    228720     7720.88
    228760      7722.1
    228800     7723.47
    228840     7724.72
    228880     7726.07
    228920      7727.5
    228960     7729.08
    229000     7730.05
    229040     7731.34
    229080     7732.78
    229120     7734.14
    229160      7735.6
    229200     7736.89
    229240     7737.94
    229280     7739.56
    229320     7740.94
    229360     7742.23
    229400     7743.52
    229440     7744.92
    229480     7746.39
    229520     7747.71
    229560     7748.94
    229600     7750.32
    229640     7751.54
    229680     7752.91
    229720     7754.33
    229760     7755.92
    229800     7756.89
    229840     7758.17
    229880     7759.61
    229920     7760.98
    229960     7762.43
    230000      7763.7
    230040     7764.74
    230080     7766.37
    230120     7767.75
    230160     7769.03
    230200     7770.32
    230240     7771.72
    230280     7773.18
    230320     7774.51
    230360     7775.72
    230400     7777.11
    230440     7778.37
    230480     7779.73
    230520     7781.14
    230560     7782.75
    230600     7783.72
    230640     7784.99
    230680     7786.43
    230720      7787.8
    230760     7789.26
    230800     7790.53
    230840     7791.57
    230880      7793.2
    230920     7794.57
    230960     7795.84
    231000     7797.15
    231040     7798.54
    231080        7800
    231120     7801.34
    231160     7802.54
    231200     7803.91
    231240     7805.18
    231280     7806.56
    231320     7807.97
    231360     7809.57
    231400     7810.53
    231440      7811.8
    231480     7813.25
    231520     7814.61
    231560     7816.06
    231600     7817.34
    231640     7818.38
    231680     7820.02
    231720      7821.4
    231760     7822.66
    231800     7823.97
    231840     7825.38
    231880     7826.85
    231920     7828.17
    231960     7829.35
    232000     7830.75
    232040        7832
    232080     7833.36
    232120     7834.77
    232160     7836.39
    232200     7837.33
    232240     7838.61
    232280     7840.05
    232320     7841.41
    232360     7842.86
    232400     7844.14
    232440     7845.18
    232480     7846.82
    232520      7848.2
    232560     7849.44
    232600     7850.78
    232640     7852.17
    232680     7853.62
    232720     7854.96
    232760     7856.15
    232800     7857.53
    232840     7858.77
    232880     7860.14
    232920     7861.56
    232960     7863.18
    233000     7864.11
    233040     7865.39
    233080     7866.84
    233120      7868.2
    233160     7869.64
    233200     7870.92
    233240     7871.97
    233280     7873.59
    233320     7874.98
    233360     7876.22
    233400     7877.55
    233440     7878.94
    233480     7880.38
    233520     7881.74
    233560     7882.92
    233600     7884.31
    233640     7885.54
    233680      7886.9
    233720     7888.35
    233760     7889.96
    233800     7890.88
    233840     7892.16
    233880     7893.61
    233920     7894.96
    233960     7896.41
    234000     7897.69
    234040     7898.74
    234080     7900.36
    234120     7901.75
    234160     7902.99
    234200     7904.32
    234240     7905.71
    234280     7907.16
    234320     7908.51
    234360     7909.69
    234400     7911.06
    234440     7912.29
    234480     7913.66
    234520     7915.09
    234560     7916.71
    234600     7917.64
    234640     7918.92
    234680     7920.36
    234720     7921.73
    234760     7923.17
    234800     7924.45
    234840     7925.48
    234880     7927.12
    234920      7928.5
    234960     7929.75
    235000     7931.06
    235040     7932.47
    235080     7933.92
    235120     7935.27
    235160     7936.45
    235200     7937.82
    235240     7939.06
    235280     7940.42
    235320     7941.86
    235360     7943.48
    235400     7944.41
    235440     7945.69
    235480     7947.13
    235520     7948.49
    235560     7949.94
    235600     7951.22
    235640     7952.25
    235680     7953.89
    235720     7955.28
    235760     7956.52
    235800     7957.84
    235840     7959.25
    235880     7960.69
    235920     7962.05
    235960      7963.2
    236000     7964.58
    236040     7965.82
    236080     7967.18
    236120     7968.63
    236160     7970.24
    236200     7971.18
    236240     7972.46
    236280      7973.9
    236320     7975.26
    236360     7976.73
    236400     7977.99
    236440     7979.01
    236480     7980.65
    236520     7982.04
    236560     7983.29
    236600     7984.61
    236640     7986.01
    236680     7987.46
    236720     7988.81
    236760     7989.97
    236800     7991.34
    236840     7992.59
    236880     7993.95
    236920      7995.4
    236960     7997.02
    237000     7997.95
    237040     7999.22
    237080     8000.67
    237120     8002.01
    237160     8003.48
    237200     8004.73
    237240     8005.76
    237280     8007.41
    237320     8008.79
    237360     8010.04
    237400     8011.37
    237440     8012.76
    237480     8014.21
    237520     8015.58
    237560     8016.73
    237600     8018.11
    237640     8019.35
    237680     8020.71
    237720     8022.14
    237760     8023.77
    237800      8024.7
    237840     8025.97
    237880     8027.42
    237920     8028.76
    237960     8030.23
    238000     8031.48
    238040      8032.5
    238080     8034.15
    238120     8035.54
    238160     8036.79
    238200     8038.12
    238240      8039.5
    238280     8040.95
    238320     8042.32
    238360     8043.47
    238400     8044.85
    238440      8046.1
    238480     8047.47
    238520      8048.9
    238560     8050.53
    238600     8051.45
    238640     8052.71
    238680     8054.17
    238720     8055.52
    238760     8056.98
    238800     8058.25
    238840     8059.25
    238880      8060.9
    238920     8062.31
    238960     8063.54
    239000     8064.86
    239040     8066.26
    239080     8067.69
    239120     8069.07
    239160     8070.22
    239200      8071.6
    239240     8072.84
    239280     8074.21
    239320     8075.67
    239360      8077.3
    239400     8078.22
    239440     8079.48
    239480     8080.93
    239520     8082.29
    239560     8083.77
    239600     8085.01
    239640     8086.03
    239680     8087.68
    239720     8089.08
    239760     8090.31
    239800     8091.63
    239840     8093.02
    239880     8094.47
    239920     8095.83
    239960     8096.98
    240000     8098.37
    240040      8099.6
    240080     8100.98
    240120     8102.43
    240160     8104.06
    240200     8104.97
    240240     8106.23
    240280     8107.67
    240320     8109.03
    240360     8110.51
    240400     8111.77
    240440     8112.78
    240480     8114.42
    240520     8115.83
    240560     8117.07
    240600      8118.4
    240640     8119.77
    240680     8121.21
    240720     8122.59
    240760     8123.73
    240800     8125.11
    240840     8126.37
    240880     8127.72
    240920     8129.19
    240960     8130.82
    241000     8131.72
    241040     8132.98
    241080     8134.43
    241120     8135.79
    241160     8137.26
    241200     8138.51
    241240     8139.53
    241280     8141.16
    241320     8142.57
    241360     8143.81
    241400     8145.13
    241440      8146.5
    241480     8147.96
    241520     8149.32
    241560     8150.46
    241600     8151.85
    241640     8153.11
    241680     8154.47
    241720     8155.92
    241760     8157.55
    241800     8158.43
    241840     8159.72
    241880     8161.17
    241920     8162.53
    241960     8163.99
    242000     8165.26
    242040     8166.27
    242080     8167.89
    242120     8169.29
    242160     8170.54
    242200     8171.86
    242240     8173.22
    242280     8174.69
    242320     8176.04
    242360     8177.19
    242400     8178.57
    242440     8179.82
    242480     8181.17
    242520     8182.62
    242560     8184.26
    242600     8185.13
    242640     8186.41
    242680     8187.87
    242720     8189.23
    242760     8190.69
    242800     8191.96
    242840     8192.98
    242880      8194.6
    242920        8196
    242960     8197.25
    243000     8198.57
    243040     8199.93
    243080     8201.38
    243120     8202.75
    243160      8203.9
    243200     8205.29
    243240     8206.55
    243280     8207.91
    243320     8209.36
    243360     8210.99
    243400     8211.87
    243440     8213.16
    243480     8214.62
    243520     8215.97
    243560     8217.45
    243600     8218.71
    243640     8219.74
    243680     8221.37
    243720     8222.76
    243760        8224
    243800     8225.32
    243840      8226.7
    243880     8228.16
    243920     8229.52
    243960     8230.67
    244000     8232.05
    244040     8233.33
    244080     8234.68
    244120     8236.13
    244160     8237.76
    244200     8238.67
    244240     8239.94
    244280     8241.39
    244320     8242.74
    244360     8244.24
    244400      8245.5
    244440     8246.52
    244480     8248.14
    244520     8249.54
    244560     8250.78
    244600      8252.1
    244640     8253.49
    244680     8254.93
    244720     8256.28
    244760     8257.46
    244800     8258.84
    244840      8260.1
    244880     8261.48
    244920     8262.92
    244960     8264.55
    245000     8265.46
    245040     8266.72
    245080     8268.17
    245120     8269.52
    245160     8271.02
    245200     8272.27
    245240     8273.29
    245280     8274.92
    245320     8276.32
    245360     8277.56
    245400     8278.89
    245440     8280.27
    245480      8281.7
    245520     8283.07
    245560     8284.23
    245600     8285.61
    245640     8286.87
    245680     8288.23
    245720     8289.68
    245760     8291.29
    245800      8292.2
    245840     8293.45
    245880      8294.9
    245920     8296.25
    245960     8297.76
    246000     8299.01
    246040     8300.03
    246080     8301.66
    246120     8303.04
    246160      8304.3
    246200     8305.63
    246240        8307
    246280     8308.44
    246320     8309.81
    246360     8310.97
    246400     8312.34
    246440     8313.61
    246480     8314.96
    246520     8316.41
    246560     8318.03
    246600     8318.93
    246640     8320.18
    246680     8321.64
    246720     8322.98
    246760      8324.5
    246800     8325.75
    246840     8326.75
    246880     8328.39
    246920     8329.77
    246960     8331.03
    247000     8332.34
    247040     8333.72
    247080     8335.17
    247120     8336.53
    247160     8337.68
    247200     8339.06
    247240     8340.34
    247280      8341.7
    247320     8343.16
    247360     8344.78
    247400     8345.69
    247440     8346.95
    247480     8348.39
    247520     8349.74
    247560     8351.26
    247600     8352.49
    247640      8353.5
    247680     8355.12
    247720     8356.53
    247760     8357.77
    247800     8359.09
    247840     8360.46
    247880      8361.9
    247920     8363.27
    247960     8364.41
    248000     8365.79
    248040     8367.07
    248080     8368.44
    248120     8369.88
    248160     8371.52
    248200     8372.42
    248240     8373.69
    248280     8375.14
    248320     8376.47
    248360     8377.99
    248400     8379.22
    248440     8380.25
    248480     8381.86
    248520     8383.26
    248560      8384.5
    248600     8385.82
    248640     8387.22
    248680     8388.63
    248720        8390
    248760     8391.16
    248800     8392.53
    248840      8393.8
    248880     8395.18
    248920     8396.63
    248960     8398.26
    249000     8399.16
    249040     8400.42
    249080     8401.88
    249120     8403.21
    249160     8404.73
    249200     8405.97
    249240     8406.99
    249280      8408.6
    249320        8410
    249360     8411.24
    249400     8412.55
    249440     8413.96
    249480     8415.38
    249520     8416.73
    249560      8417.9
    249600     8419.27
    249640     8420.53
    249680     8421.91
    249720     8423.36
    249760        8425
    249800     8425.89
    249840     8427.15
    249880     8428.61
    249920     8429.93
    249960     8431.45
    250000     8432.68
    250040      8433.7
    250080      8435.3
    250120     8436.72
    250160     8437.96
    250200     8439.25
    250240     8440.66
    250280     8442.08
    250320     8443.43
    250360      8444.6
    250400     8445.98
    250440     8447.24
    250480     8448.62
    250520     8450.08
    250560     8451.72
    250600     8452.61
    250640     8453.88
    250680     8455.31
    250720     8456.66
    250760     8458.19
    250800     8459.41
    250840     8460.42
    250880     8462.02
    250920     8463.44
    250960     8464.67
    251000     8465.98
    251040     8467.39
    251080     8468.79
    251120     8470.15
    251160     8471.31
    251200     8472.68
    251240     8473.94
    251280     8475.32
    251320      8476.8
    251360     8478.41
    251400      8479.3
    251440     8480.57
    251480     8482.02
    251520     8483.38
    251560     8484.89
    251600     8486.11
    251640     8487.12
    251680     8488.73
    251720     8490.15
    251760     8491.38
    251800     8492.69
    251840      8494.1
    251880     8495.48
    251920     8496.85
    251960     8498.03
    252000     8499.38
    252040     8500.64
    252080     8502.03
    252120     8503.49
    252160     8505.12
    252200     8506.01
    252240     8507.29
    252280     8508.74
    252320      8510.1
    252360     8511.63
    252400     8512.85
    252440     8513.86
    252480     8515.46
    252520     8516.89
    252560     8518.12
    252600     8519.41
    252640     8520.83
    252680     8522.22
    252720     8523.58
    252760     8524.74
    252800     8526.11
    252840     8527.38
    252880     8528.76
    252920     8530.22
    252960     8531.84
    253000     8532.74
    253040     8534.01
    253080     8535.47
    253120     8536.82
    253160     8538.34
    253200     8539.54
    253240     8540.56
    253280     8542.18
    253320      8543.6
    253360     8544.82
    253400     8546.11
    253440     8547.54
    253480     8548.93
    253520     8550.28
    253560     8551.45
    253600     8552.83
    253640      8554.1
    253680      8555.5
    253720     8556.95
    253760     8558.58
    253800     8559.46
    253840     8560.74
    253880     8562.19
    253920     8563.54
    253960     8565.08
    254000     8566.26
    254040     8567.28
    254080     8568.89
    254120     8570.32
    254160     8571.53
    254200     8572.82
    254240     8574.25
    254280     8575.65
    254320        8577
    254360     8578.17
    254400     8579.55
    254440     8580.83
    254480     8582.25
    254520     8583.68
    254560     8585.32
    254600      8586.2
    254640     8587.49
    254680     8588.93
    254720     8590.27
    254760     8591.81
    254800        8593
    254840        8594
    254880     8595.63
    254920     8597.04
    254960     8598.27
    255000     8599.56
    255040     8600.98
    255080     8602.38
    255120     8603.72
    255160     8604.89
    255200     8606.28
    255240     8607.54
    255280     8608.97
    255320     8610.41
    255360     8612.03
    255400     8612.91
    255440      8614.2
    255480     8615.64
    255520     8616.98
    255560     8618.51
    255600     8619.68
    255640     8620.68
    255680     8622.32
    255720     8623.73
    255760     8624.94
    255800     8626.22
    255840     8627.68
    255880     8629.06
    255920      8630.4
    255960     8631.58
    256000     8632.97
    256040     8634.25
    256080     8635.67
    256120      8637.1
    256160     8638.74
    256200     8639.62
    256240     8640.91
    256280     8642.35
    256320     8643.67
    256360     8645.22
    256400     8646.39
    256440     8647.39
    256480     8649.02
    256520     8650.42
    256560     8651.64
    256600     8652.92
    256640     8654.37
    256680     8655.76
    256720     8657.12
    256760     8658.29
    256800     8659.68
    256840     8660.93
    256880     8662.38
    256920     8663.81
    256960     8665.45
    257000     8666.33
    257040     8667.62
    257080     8669.05
    257120     8670.38
    257160     8671.93
    257200      8673.1
    257240     8674.11
    257280     8675.74
    257320     8677.14
    257360     8678.37
    257400     8679.63
    257440     8681.09
    257480     8682.47
    257520     8683.84
    257560     8685.02
    257600     8686.42
    257640     8687.69
    257680     8689.12
    257720     8690.55
    257760     8692.18
    257800     8693.09
    257840     8694.37
    257880     8695.82
    257920     8697.13
    257960     8698.68
    258000     8699.85
    258040     8700.86
    258080     8702.49
    258120     8703.89
    258160     8705.12
    258200     8706.39
    258240     8707.83
    258280     8709.22
    258320     8710.58
    258360     8711.77
    258400     8713.16
    258440     8714.43
    258480     8715.86
    258520     8717.29
    258560     8718.95
    258600     8719.83
    258640     8721.12
    258680     8722.56
    258720     8723.88
    258760     8725.42
    258800      8726.6
    258840      8727.6
    258880     8729.24
    258920     8730.65
    258960     8731.88
    259000     8733.13
    259040     8734.58
    259080     8735.98
    259120     8737.33
    259160     8738.53
    259200      8739.9
    259240     8741.15
    259280      8742.6
    259320     8744.03
    259360     8745.68
    259400     8746.56
    259440     8747.84
    259480     8749.28
    259520     8750.61
    259560     8752.13
    259600     8753.32
    259640     8754.31
    259680     8755.96
    259720     8757.36
    259760     8758.61
    259800     8759.84
    259840     8761.28
    259880     8762.68
    259920     8764.03
    259960     8765.24
    260000     8766.65
    260040     8767.85
    260080     8769.29
    260120     8770.74
    260160     8772.38
    260200     8773.27
    260240     8774.54
    260280     8775.98
    260320     8777.32
    260360     8778.86
    260400     8780.03
    260440     8781.02
    260480     8782.66
    260520     8784.07
    260560     8785.31
    260600     8786.55
    260640     8787.98
    260680     8789.38
    260720     8790.72
    260760     8791.92
    260800     8793.34
    260840     8794.54
    260880     8795.98
    260920     8797.43
    260960      8799.1
    261000     8799.96
    261040     8801.25
    261080     8802.68
    261120     8804.01
    261160     8805.55
    261200     8806.74
    261240     8807.72
    261280     8809.37
    261320     8810.78
    261360     8812.02
    261400     8813.25
    261440     8814.69
    261480     8816.09
    261520     8817.41
    261560     8818.63
    261600     8820.04
    261640     8821.25
    261680      8822.7
    261720     8824.14
    261760      8825.8
    261800     8826.68
    261840     8827.95
    261880      8829.4
    261920     8830.71
    261960     8832.27
    262000     8833.44
    262040     8834.42
    262080     8836.07
    262120     8837.49
    262160     8838.73
    262200     8839.95
    262240     8841.38
    262280     8842.78
    262320     8844.11
    262360     8845.33
    262400     8846.75
    262440     8847.96
    262480      8849.4
    262520     8850.85
    262560     8852.53
    262600     8853.41
    262640     8854.67
    262680      8856.1
    262720     8857.43
    262760     8858.98
    262800     8860.17
    262840     8861.13
    262880     8862.79
    262920      8864.2
    262960     8865.43
    263000     8866.66
    263040     8868.09
    263080     8869.49
    263120     8870.82
    263160     8872.04
    263200     8873.46
    263240      8874.7
    263280     8876.13
    263320      8877.6
    263360     8879.25
    263400     8880.14
    263440     8881.38
    263480     8882.82
    263520     8884.16
    263560      8885.7
    263600     8886.87
    263640     8887.86
    263680      8889.5
    263720      8890.9
    263760     8892.14
    263800     8893.36
    263840     8894.81
    263880      8896.2
    263920     8897.54
    263960     8898.75
    264000     8900.17
    264040     8901.42
    264080     8902.85
    264120      8904.3
    264160     8905.96
    264200     8906.84
    264240     8908.09
    264280     8909.52
    264320     8910.88
    264360      8912.4
    264400     8913.55
    264440     8914.55
    264480      8916.2
    264520     8917.59
    264560     8918.81
    264600     8920.04
    264640      8921.5
    264680     8922.88
    264720     8924.25
    264760     8925.44
    264800     8926.85
    264840     8928.11
    264880     8929.54
    264920        8931
    264960     8932.65
    265000     8933.54
    265040     8934.77
    265080      8936.2
    265120     8937.54
    265160     8939.08
    265200     8940.21
    265240      8941.2
    265280     8942.86
    265320     8944.26
    265360     8945.48
    265400     8946.71
    265440     8948.17
    265480     8949.56
    265520     8950.92
    265560     8952.11
    265600     8953.52
    265640     8954.79
    265680     8956.21
    265720     8957.68
    265760     8959.31
    265800     8960.21
    265840     8961.45
    265880     8962.88
    265920     8964.22
    265960     8965.76
    266000     8966.88
    266040     8967.87
    266080     8969.52
    266120     8970.93
    266160     8972.13
    266200     8973.37
    266240     8974.83
    266280     8976.21
    266320     8977.56
    266360     8978.77
    266400     8980.18
    266440     8981.45
    266480     8982.87
    266520     8984.32
    266560     8985.96
    266600     8986.86
    266640     8988.12
    266680     8989.53
    266720     8990.87
    266760     8992.42
    266800     8993.53
    266840     8994.53
    266880     8996.18
    266920     8997.57
    266960     8998.77
    267000        9000
    267040     9001.47
    267080     9002.86
    267120      9004.2
    267160     9005.39
    267200     9006.81
    267240     9008.06
    267280     9009.48
    267320     9010.94
    267360     9012.56
    267400     9013.47
    267440     9014.72
    267480     9016.12
    267520     9017.47
    267560     9019.02
    267600     9020.13
    267640     9021.12
    267680     9022.77
    267720     9024.17
    267760     9025.37
    267800      9026.6
    267840     9028.09
    267880     9029.46
    267920     9030.81
    267960     9031.99
    268000     9033.42
    268040     9034.67
    268080     9036.11
    268120     9037.56
    268160     9039.18
    268200     9040.09
    268240     9041.35
    268280     9042.77
    268320     9044.11
    268360     9045.65
    268400     9046.75
    268440     9047.74
    268480     9049.38
    268520     9050.81
    268560        9052
    268600     9053.22
    268640     9054.71
    268680     9056.09
    268720     9057.45
    268760     9058.61
    268800     9060.04
    268840      9061.3
    268880     9062.73
    268920     9064.17
    268960     9065.79
    269000     9066.72
    269040     9067.98
    269080     9069.39
    269120     9070.73
    269160     9072.28
    269200     9073.36
    269240     9074.36
    269280        9076
    269320     9077.42
    269360     9078.63
    269400     9079.85
    269440     9081.34
    269480     9082.72
    269520     9084.07
    269560     9085.22
    269600     9086.68
    269640     9087.92
    269680     9089.35
    269720      9090.8
    269760     9092.44
    269800     9093.35
    269840     9094.62
    269880     9096.03
    269920     9097.38
    269960     9098.92
    270000     9100.02
    270040     9101.03
    270080     9102.65
    270120     9104.09
    270160      9105.3
    270200      9106.5
    270240        9108
    270280     9109.37
    270320     9110.71
    270360     9111.87
    270400     9113.31
    270440     9114.58
    270480        9116
    270520     9117.47
    270560     9119.11
    270600     9120.02
    270640     9121.29
    270680      9122.7
    270720     9124.05
    270760     9125.57
    270800     9126.67
    270840     9127.66
    270880      9129.3
    270920     9130.73
    270960     9131.94
    271000     9133.11
    271040     9134.62
    271080     9136.01
    271120     9137.33
    271160     9138.49
    271200     9139.94
    271240     9141.19
    271280     9142.62
    271320     9144.09
    271360     9145.75
    271400     9146.64
    271440      9147.9
    271480     9149.32
    271520     9150.67
    271560     9152.19
    271600     9153.27
    271640     9154.28
    271680     9155.91
    271720     9157.35
    271760     9158.57
    271800     9159.74
    271840     9161.23
    271880     9162.63
    271920     9163.96
    271960     9165.12
    272000     9166.55
    272040     9167.83
    272080     9169.26
    272120     9170.73
    272160     9172.37
    272200     9173.26
    272240     9174.55
    272280     9175.96
    272320     9177.31
    272360     9178.82
    272400     9179.91
    272440     9180.91
    272480     9182.53
    272520        9184
    272560      9185.2
    272600     9186.37
    272640     9187.87
    272680     9189.28
    272720     9190.59
    272760     9191.76
    272800     9193.18
    272840     9194.47
    272880     9195.91
    272920     9197.37
    272960     9199.03
    273000     9199.92
    273040     9201.18
    273080     9202.62
    273120     9203.94
    273160     9205.47
    273200     9206.55
    273240     9207.57
    273280     9209.19
    273320     9210.65
    273360     9211.85
    273400     9213.03
    273440     9214.53
    273480     9215.93
    273520     9217.26
    273560     9218.42
    273600     9219.83
    273640     9221.13
    273680     9222.58
    273720     9224.04
    273760     9225.72
    273800     9226.61
    273840     9227.86
    273880      9229.3
    273920     9230.63
    273960     9232.14
    274000     9233.25
    274040     9234.25
    274080     9235.86
    274120     9237.32
    274160     9238.52
    274200      9239.7
    274240      9241.2
    274280      9242.6
    274320     9243.92
    274360     9245.08
    274400     9246.49
    274440     9247.79
    274480     9249.23
    274520     9250.71
    274560     9252.37
    274600     9253.26
    274640     9254.52
    274680     9255.97
    274720      9257.3
    274760     9258.79
    274800     9259.92
    274840      9260.9
    274880     9262.52
    274920     9263.98
    274960     9265.18
    275000     9266.34
    275040     9267.85
    275080     9269.26
    275120     9270.57
    275160     9271.72
    275200     9273.14
    275240     9274.44
    275280      9275.9
    275320     9277.37
    275360     9279.03
    275400     9279.93
    275440     9281.18
    275480     9282.63
    275520     9283.94
    275560     9285.45
    275600     9286.58
    275640     9287.56
    275680     9289.17
    275720     9290.65
    275760     9291.84
    275800        9293
    275840     9294.53
    275880     9295.92
    275920     9297.23
    275960     9298.38
    276000      9299.8
    276040     9301.09
    276080     9302.55
    276120     9304.02
    276160     9305.67
    276200     9306.57
    276240     9307.81
    276280     9309.28
    276320     9310.59
    276360     9312.09
    276400     9313.22
    276440     9314.21
    276480     9315.82
    276520      9317.3
    276560      9318.5
    276600     9319.66
    276640     9321.19
    276680     9322.59
    276720     9323.88
    276760     9325.03
    276800     9326.45
    276840     9327.74
    276880     9329.22
    276920     9330.69
    276960     9332.31
    277000     9333.24
    277040     9334.48
    277080     9335.95
    277120     9337.26
    277160     9338.74
    277200     9339.88
    277240     9340.87
    277280     9342.48
    277320     9343.95
    277360     9345.16
    277400     9346.34
    277440     9347.86
    277480     9349.25
    277520     9350.56
    277560     9351.71
    277600     9353.14
    277640     9354.41
    277680     9355.89
    277720     9357.34
    277760     9358.99
    277800      9359.9
    277840     9361.14
    277880     9362.61
    277920     9363.92
    277960      9365.4
    278000     9366.53
    278040     9367.53
    278080     9369.13
    278120     9370.58
    278160     9371.81
    278200     9372.98
    278240     9374.49
    278280     9375.88
    278320     9377.18
    278360     9378.34
    278400     9379.77
    278440     9381.04
    278480     9382.51
    278520     9383.98
    278560     9385.61
    278600     9386.53
    278640     9387.78
    278680     9389.25
    278720     9390.55
    278760     9392.03
    278800     9393.17
    278840     9394.16
    278880     9395.76
    278920     9397.21
    278960     9398.45
    279000     9399.62
    279040     9401.13
    279080     9402.52
    279120     9403.81
    279160     9404.95
    279200      9406.4
    279240     9407.68
    279280     9409.15
    279320     9410.65
    279360     9412.27
    279400     9413.18
    279440     9414.44
    279480      9415.9
    279520     9417.21
    279560     9418.68
    279600     9419.84
    279640     9420.84
    279680     9422.43
    279720     9423.88
    279760     9425.13
    279800      9426.3
    279840      9427.8
    279880      9429.2
    279920      9430.5
    279960     9431.63
    280000     9433.08
    280040     9434.36
    280080     9435.83
    280120     9437.34
    280160     9438.95
    280200     9439.85
    280240     9441.12
    280280     9442.58
    280320     9443.89
    280360     9445.38
    280400     9446.51
    280440     9447.53
    280480     9449.12
    280520     9450.57
    280560     9451.81
    280600     9452.98
    280640     9454.49
    280680      9455.9
    280720      9457.2
    280760     9458.32
    280800      9459.8
    280840     9461.05
    280880     9462.54
    280920     9464.03
    280960     9465.67
    281000     9466.57
    281040     9467.82
    281080     9469.29
    281120      9470.6
    281160     9472.08
    281200     9473.21
    281240     9474.23
    281280     9475.81
    281320     9477.27
    281360      9478.5
    281400     9479.66
    281440     9481.16
    281480     9482.58
    281520     9483.87
    281560     9484.98
    281600     9486.47
    281640     9487.71
    281680      9489.2
    281720     9490.71
    281760     9492.32
    281800     9493.23
    281840     9494.49
    281880     9495.95
    281920     9497.27
    281960     9498.75
    282000     9499.87
    282040      9500.9
    282080     9502.48
    282120     9503.94
    282160     9505.16
    282200     9506.31
    282240     9507.82
    282280     9509.24
    282320     9510.52
    282360     9511.63
    282400     9513.12
    282440     9514.35
    282480     9515.84
    282520     9517.35
    282560     9518.95
    282600     9519.87
    282640     9521.13
    282680     9522.59
    282720     9523.91
    282760     9525.38
    282800     9526.51
    282840     9527.52
    282880     9529.11
    282920     9530.57
    282960     9531.78
    283000     9532.94
    283040     9534.43
    283080     9535.85
    283120     9537.15
    283160     9538.25
    283200     9539.74
    283240     9540.95
    283280     9542.44
    283320     9543.96
    283360     9545.55
    283400     9546.48
    283440     9547.73
    283480     9549.18
    283520     9550.52
    283560     9551.98
    283600     9553.12
    283640     9554.14
    283680     9555.74
    283720      9557.2
    283760      9558.4
    283800     9559.56
    283840     9561.06
    283880      9562.5
    283920     9563.78
    283960     9564.88
    284000     9566.39
    284040     9567.58
    284080     9569.07
    284120     9570.57
    284160     9572.19
    284200     9573.11
    284240     9574.34
    284280     9575.79
    284320     9577.11
    284360     9578.57
    284400     9579.71
    284440     9580.74
    284480     9582.33
    284520     9583.78
    284560     9584.98
    284600     9586.15
    284640     9587.66
    284680      9589.1
    284720     9590.37
    284760     9591.45
    284800     9592.98
    284840     9594.17
    284880     9595.66
    284920     9597.16
    284960     9598.78
    285000     9599.69
    285040     9600.92
    285080     9602.38
    285120     9603.71
    285160     9605.14
    285200     9606.29
    285240     9607.31
    285280     9608.92
    285320     9610.36
    285360     9611.56
    285400     9612.72
    285440     9614.25
    285480     9615.68
    285520     9616.94
    285560     9618.04
    285600     9619.57
    285640     9620.73
    285680     9622.25
    285720     9623.74
    285760     9625.34
    285800     9626.26
    285840      9627.5
    285880     9628.94
    285920     9630.27
    285960     9631.75
    286000     9632.88
    286040     9633.91
    286080      9635.5
    286120     9636.95
    286160     9638.15
    286200     9639.32
    286240     9640.86
    286280     9642.27
    286320     9643.54
    286360     9644.63
    286400     9646.16
    286440     9647.33
    286480     9648.81
    286520     9650.33
    286560     9651.93
    286600     9652.85
    286640     9654.08
    286680     9655.54
    286720     9656.87
    286760     9658.33
    286800     9659.49
    286840      9660.5
    286880     9662.09
    286920     9663.54
    286960     9664.74
    287000      9665.9
    287040     9667.43
    287080     9668.85
    287120     9670.12
    287160      9671.2
    287200     9672.73
    287240     9673.88
    287280     9675.36
    287320     9676.88
    287360     9678.49
    287400     9679.39
    287440     9680.62
    287480     9682.06
    287520     9683.42
    287560     9684.87
    287600     9686.02
    287640     9687.03
    287680     9688.62
    287720     9690.08
    287760     9691.26
    287800     9692.43
    287840     9693.95
    287880     9695.41
    287920     9696.67
    287960     9697.73
    288000     9699.24
    288040     9700.39
    288080     9701.86
    288120      9703.4
    288160        9705
    288200      9705.9
    288240     9707.15
    288280     9708.57
    288320     9709.91
    288360     9711.39
    288400     9712.55
    288440     9713.54
    288480     9715.11
    288520     9716.58
    288560     9717.79
    288600     9718.95
    288640     9720.46
    288680     9721.89
    288720     9723.17
    288760     9724.23
    288800     9725.75
    288840      9726.9
    288880     9728.37
    288920      9729.9
    288960     9731.51
    289000     9732.41
    289040     9733.64
    289080     9735.09
    289120     9736.44
    289160      9737.9
    289200     9739.03
    289240     9740.04
    289280     9741.62
    289320     9743.11
    289360     9744.29
    289400     9745.46
    289440     9746.96
    289480     9748.41
    289520     9749.68
    289560     9750.74
    289600     9752.25
    289640     9753.43
    289680     9754.89
    289720     9756.43
    289760     9758.03
    289800     9758.92
    289840     9760.15
    289880      9761.6
    289920     9762.96
    289960     9764.42
    290000     9765.56
    290040     9766.56
    290080     9768.14
    290120     9769.63
    290160      9770.8
    290200     9771.99
    290240     9773.48
    290280     9774.92
    290320     9776.21
    290360     9777.25
    290400     9778.77
    290440     9779.93
    290480     9781.41
    290520     9782.95
    290560     9784.53
    290600     9785.43
    290640     9786.67
    290680     9788.11
    290720     9789.48
    290760     9790.95
    290800     9792.09
    290840     9793.09
    290880     9794.71
    290920     9796.16
    290960     9797.33
    291000     9798.52
    291040        9800
    291080     9801.45
    291120     9802.74
    291160      9803.8
    291200     9805.29
    291240     9806.45
    291280     9807.92
    291320     9809.48
    291360     9811.04
    291400     9811.94
    291440     9813.19
    291480     9814.63
    291520     9816.01
    291560     9817.47
    291600     9818.62
    291640      9819.6
    291680     9821.21
    291720     9822.67
    291760     9823.85
    291800     9825.01
    291840     9826.51
    291880     9827.93
    291920     9829.23
    291960     9830.28
    292000     9831.79
    292040     9832.92
    292080     9834.41
    292120     9835.98
    292160     9837.54
    292200     9838.43
    292240     9839.67
    292280      9841.1
    292320     9842.47
    292360     9843.95
    292400     9845.09
    292440     9846.07
    292480     9847.69
    292520     9849.15
    292560     9850.33
    292600     9851.51
    292640     9852.99
    292680     9854.44
    292720     9855.73
    292760     9856.76
    292800     9858.27
    292840     9859.41
    292880     9860.91
    292920     9862.46
    292960     9864.02
    293000     9864.92
    293040     9866.18
    293080     9867.62
    293120     9868.96
    293160     9870.45
    293200     9871.59
    293240     9872.57
    293280     9874.18
    293320     9875.63
    293360     9876.82
    293400     9877.99
    293440     9879.47
    293480     9880.91
    293520     9882.21
    293560     9883.23
    293600     9884.78
    293640     9885.89
    293680     9887.41
    293720     9888.93
    293760      9890.5
    293800     9891.37
    293840     9892.65
    293880     9894.08
    293920     9895.44
    293960     9896.92
    294000     9898.06
    294040     9899.05
    294080     9900.66
    294120     9902.11
    294160     9903.28
    294200     9904.46
    294240     9905.92
    294280     9907.38
    294320     9908.67
    294360     9909.69
    294400     9911.24
    294440     9912.36
    294480     9913.86
    294520      9915.4
    294560     9916.96
    294600     9917.82
    294640      9919.1
    294680     9920.54
    294720     9921.89
    294760     9923.37
    294800     9924.51
    294840     9925.51
    294880     9927.08
    294920     9928.56
    294960     9929.73
    295000     9930.91
    295040     9932.36
    295080     9933.82
    295120     9935.12
    295160     9936.12
    295200     9937.67
    295240     9938.77
    295280     9940.29
    295320      9941.8
    295360     9943.39
    295400     9944.25
    295440     9945.51
    295480     9946.96
    295520     9948.31
    295560     9949.79
    295600     9950.92
    295640     9951.91
    295680     9953.49
    295720     9954.95
    295760     9956.12
    295800     9957.31
    295840     9958.76
    295880     9960.22
    295920     9961.53
    295960     9962.51
    296000     9964.06
    296040     9965.17
    296080     9966.68
    296120     9968.19
    296160      9969.8
    296200     9970.63
    296240     9971.89
    296280     9973.36
    296320      9974.7
    296360     9976.18
    296400     9977.29
    296440     9978.28
    296480     9979.86
    296520     9981.31
    296560     9982.49
    296600     9983.67
    296640      9985.1
    296680     9986.58
    296720     9987.86
    296760     9988.85
    296800     9990.42
    296840     9991.51
    296880     9993.01
    296920     9994.55
    296960     9996.15
    297000     9996.97
    297040     9998.24
    297080      9999.7
    297120       10001
    297160     10002.5
    297200     10003.6
    297240     10004.6
    297280     10006.2
    297320     10007.6
    297360     10008.8
    297400       10010
    297440     10011.4
    297480     10012.9
    297520     10014.2
    297560     10015.2
    297600     10016.7
    297640     10017.8
    297680     10019.3
    297720     10020.9
    297760     10022.5
    297800     10023.3
    297840     10024.6
    297880       10026
    297920     10027.4
    297960     10028.9
    298000       10030
    298040     10030.9
    298080     10032.5
    298120       10034
    298160     10035.2
    298200     10036.3
    298240     10037.8
    298280     10039.2
    298320     10040.5
    298360     10041.5
    298400     10043.1
    298440     10044.1
    298480     10045.6
    298520     10047.2
    298560     10048.8
    298600     10049.6
    298640     10050.9
    298680     10052.3
    298720     10053.7
    298760     10055.2
    298800     10056.3
    298840     10057.2
    298880     10058.8
    298920     10060.3
    298960     10061.5
    299000     10062.6
    299040     10064.1
    299080     10065.6
    299120     10066.8
    299160     10067.8
    299200     10069.4
    299240     10070.5
    299280     10071.9
    299320     10073.5
    299360     10075.1
    299400     10075.9
    299440     10077.2
    299480     10078.6
    299520       10080
    299560     10081.5
    299600     10082.6
    299640     10083.5
    299680     10085.1
    299720     10086.6
    299760     10087.8
    299800     10088.9
    299840     10090.4
    299880     10091.9
    299920     10093.1
    299960     10094.1
    300000     10095.7
    300040     10096.8
    300080     10098.3
    300120     10099.8
    300160     10101.4
    300200     10102.2
    300240     10103.5
    300280       10105
    300320     10106.3
    300360     10107.8
    300400     10108.9
    300440     10109.8
    300480     10111.4
    300520     10112.9
    300560     10114.1
    300600     10115.2
    300640     10116.7
    300680     10118.1
    300720     10119.4
    300760     10120.4
    300800       10122
    300840     10123.1
    300880     10124.5
    300920     10126.1
    300960     10127.7
    301000     10128.5
    301040     10129.8
    301080     10131.2
    301120     10132.6
    301160     10134.1
    301200     10135.1
    301240     10136.1
    301280     10137.7
    301320     10139.2
    301360     10140.4
    301400     10141.5
    301440       10143
    301480     10144.4
    301520     10145.7
    301560     10146.7
    301600     10148.2
    301640     10149.3
    301680     10150.8
    301720     10152.4
    301760       10154
    301800     10154.8
    301840     10156.1
    301880     10157.5
    301920     10158.8
    301960     10160.3
    302000     10161.4
    302040     10162.4
    302080     10163.9
    302120     10165.4
    302160     10166.6
    302200     10167.8
    302240     10169.2
    302280     10170.7
    302320       10172
    302360     10172.9
    302400     10174.5
    302440     10175.6
    302480     10177.1
    302520     10178.6
    302560     10180.3
    302600     10181.1
    302640     10182.3
    302680     10183.8
    302720     10185.1
    302760     10186.6
    302800     10187.6
    302840     10188.6
    302880     10190.2
    302920     10191.7
    302960     10192.9
    303000       10194
    303040     10195.5
    303080       10197
    303120     10198.3
    303160     10199.2
    303200     10200.8
    303240     10201.9
    303280     10203.3
    303320     10204.9
    303360     10206.5
    303400     10207.3
    303440     10208.6
    303480       10210
    303520     10211.4
    303560     10212.9
    303600     10213.9
    303640     10214.9
    303680     10216.4
    303720       10218
    303760     10219.2
    303800     10220.3
    303840     10221.8
    303880     10223.2
    303920     10224.5
    303960     10225.5
    304000     10227.1
    304040     10228.1
    304080     10229.6
    304120     10231.2
    304160     10232.8
    304200     10233.6
    304240     10234.9
    304280     10236.3
    304320     10237.6
    304360     10239.1
    304400     10240.2
    304440     10241.1
    304480     10242.7
    304520     10244.3
    304560     10245.4
    304600     10246.6
    304640       10248
    304680     10249.5
    304720     10250.8
    304760     10251.7
    304800     10253.3
    304840     10254.4
    304880     10255.9
    304920     10257.4
    304960     10259.1
    305000     10259.9
    305040     10261.1
    305080     10262.6
    305120     10263.9
    305160     10265.4
    305200     10266.4
    305240     10267.4
    305280       10269
    305320     10270.5
    305360     10271.7
    305400     10272.9
    305440     10274.3
    305480     10275.7
    305520     10277.1
    305560       10278
    305600     10279.6
    305640     10280.6
    305680     10282.1
    305720     10283.7
    305760     10285.3
    305800     10286.1
    305840     10287.4
    305880     10288.8
    305920     10290.2
    305960     10291.6
    306000     10292.7
    306040     10293.7
    306080     10295.2
    306120     10296.8
    306160       10298
    306200     10299.1
    306240     10300.6
    306280       10302
    306320     10303.3
    306360     10304.3
    306400     10305.8
    306440     10306.9
    306480     10308.4
    306520       10310
    306560     10311.6
    306600     10312.4
    306640     10313.7
    306680     10315.1
    306720     10316.5
    306760     10317.9
    306800       10319
    306840       10320
    306880     10321.6
    306920     10323.1
    306960     10324.3
    307000     10325.5
    307040     10326.9
    307080     10328.3
    307120     10329.6
    307160     10330.6
    307200     10332.2
    307240     10333.3
    307280     10334.8
    307320     10336.3
    307360       10338
    307400     10338.7
    307440     10340.1
    307480     10341.5
    307520     10342.8
    307560     10344.3
    307600     10345.4
    307640     10346.3
    307680     10347.9
    307720     10349.5
    307760     10350.6
    307800     10351.8
    307840     10353.2
    307880     10354.7
    307920       10356
    307960       10357
    308000     10358.5
    308040     10359.6
    308080     10361.1
    308120     10362.7
    308160     10364.3
    308200     10365.1
    308240     10366.4
    308280     10367.8
    308320     10369.2
    308360     10370.6
    308400     10371.7
    308440     10372.7
    308480     10374.3
    308520     10375.8
    308560       10377
    308600     10378.2
    308640     10379.6
    308680     10381.1
    308720     10382.4
    308760     10383.3
    308800     10384.9
    308840       10386
    308880     10387.4
    308920       10389
    308960     10390.7
    309000     10391.4
    309040     10392.8
    309080     10394.2
    309120     10395.5
    309160       10397
    309200     10398.1
    309240     10399.1
    309280     10400.6
    309320     10402.2
    309360     10403.4
    309400     10404.6
    309440       10406
    309480     10407.4
    309520     10408.8
    309560     10409.7
    309600     10411.3
    309640     10412.4
    309680     10413.9
    309720     10415.4
    309760     10417.1
    309800     10417.9
    309840     10419.2
    309880     10420.6
    309920       10422
    309960     10423.4
    310000     10424.5
    310040     10425.5
    310080     10427.1
    310120     10428.6
    310160     10429.8
    310200     10431.1
    310240     10432.5
    310280     10433.9
    310320     10435.2
    310360     10436.2
    310400     10437.8
    310440     10438.9
    310480     10440.3
    310520     10441.9
    310560     10443.6
    310600     10444.3
    310640     10445.7
    310680     10447.1
    310720     10448.4
    310760     10449.9
    310800     10450.9
    310840     10451.9
    310880     10453.5
    310920       10455
    310960     10456.2
    311000     10457.5
    311040     10458.9
    311080     10460.3
    311120     10461.6
    311160     10462.6
    311200     10464.2
    311240     10465.3
    311280     10466.8
    311320     10468.3
    311360       10470
    311400     10470.8
    311440     10472.1
    311480     10473.5
    311520     10474.8
    311560     10476.3
    311600     10477.4
    311640     10478.4
    311680     10479.9
    311720     10481.5
    311760     10482.7
    311800       10484
    311840     10485.4
    311880     10486.8
    311920     10488.1
    311960     10489.1
    312000     10490.7
    312040     10491.8
    312080     10493.2
    312120     10494.8
    312160     10496.5
    312200     10497.2
    312240     10498.6
    312280       10500
    312320     10501.3
    312360     10502.8
    312400     10503.9
    312440     10504.8
    312480     10506.4
    312520       10508
    312560     10509.1
    312600     10510.4
    312640     10511.8
    312680     10513.3
    312720     10514.6
    312760     10515.5
    312800     10517.1
    312840     10518.2
    312880     10519.7
    312920     10521.2
    312960     10522.9
    313000     10523.7
    313040       10525
    313080     10526.4
    313120     10527.7
    313160     10529.2
    313200     10530.3
    313240     10531.3
    313280     10532.8
    313320     10534.4
    313360     10535.6
    313400     10536.8
    313440     10538.2
    313480     10539.7
    313520       10541
    313560     10541.9
    313600     10543.5
    313640     10544.6
    313680     10546.1
    313720     10547.7
    313760     10549.3
    313800     10550.1
    313840     10551.4
    313880     10552.8
    313920     10554.2
    313960     10555.6
    314000     10556.7
    314040     10557.7
    314080     10559.3
    314120     10560.8
    314160       10562
    314200     10563.3
    314240     10564.7
    314280     10566.1
    314320     10567.4
    314360     10568.4
    314400       10570
    314440     10571.1
    314480     10572.5
    314520     10574.1
    314560     10575.8
    314600     10576.5
    314640     10577.9
    314680     10579.3
    314720     10580.6
    314760     10582.1
    314800     10583.2
    314840     10584.2
    314880     10585.7
    314920     10587.3
    314960     10588.5
    315000     10589.8
    315040     10591.2
    315080     10592.6
    315120     10593.9
    315160     10594.9
    315200     10596.5
    315240     10597.6
    315280       10599
    315320     10600.6
    315360     10602.3
    315400     10603.1
    315440     10604.4
    315480     10605.8
    315520     10607.2
    315560     10608.6
    315600     10609.7
    315640     10610.7
    315680     10612.2
    315720     10613.8
    315760       10615
    315800     10616.3
    315840     10617.7
    315880     10619.1
    315920     10620.4
    315960     10621.4
    316000       10623
    316040     10624.1
    316080     10625.6
    316120     10627.1
    316160     10628.8
    316200     10629.6
    316240     10630.9
    316280     10632.3
    316320     10633.7
    316360     10635.1
    316400     10636.2
    316440     10637.2
    316480     10638.7
    316520     10640.3
    316560     10641.5
    316600     10642.8
    316640     10644.2
    316680     10645.6
    316720     10646.9
    316760     10647.9
    316800     10649.5
    316840     10650.6
    316880     10652.1
    316920     10653.6
    316960     10655.3
    317000     10656.1
    317040     10657.4
    317080     10658.8
    317120     10660.2
    317160     10661.6
    317200     10662.8
    317240     10663.7
    317280     10665.2
    317320     10666.9
    317360       10668
    317400     10669.3
    317440     10670.7
    317480     10672.1
    317520     10673.4
    317560     10674.4
    317600       10676
    317640     10677.1
    317680     10678.6
    317720     10680.2
    317760     10681.9
    317800     10682.6
    317840     10683.9
    317880     10685.3
    317920     10686.7
    317960     10688.1
    318000     10689.3
    318040     10690.2
    318080     10691.7
    318120     10693.3
    318160     10694.5
    318200     10695.8
    318240     10697.1
    318280     10698.6
    318320     10699.9
    318360     10700.9
    318400     10702.5
    318440     10703.5
    318480       10705
    318520     10706.6
    318560     10708.3
    318600     10709.1
    318640     10710.4
    318680     10711.8
    318720     10713.2
    318760     10714.6
    318800     10715.8
    318840     10716.7
    318880     10718.2
    318920     10719.9
    318960       10721
    319000     10722.3
    319040     10723.6
    319080     10725.2
    319120     10726.4
    319160     10727.3
    319200       10729
    319240       10730
    319280     10731.5
    319320     10733.1
    319360     10734.8
    319400     10735.6
    319440     10736.9
    319480     10738.3
    319520     10739.7
    319560     10741.1
    319600     10742.2
    319640     10743.2
    319680     10744.7
    319720     10746.3
    319760     10747.5
    319800     10748.8
    319840     10750.1
    319880     10751.6
    319920     10752.9
    319960     10753.8
    320000     10755.4
    320040     10756.5
    320080       10758
    320120     10759.6
    320160     10761.3
    320200       10762
    320240     10763.4
    320280     10764.8
    320320     10766.2
    320360     10767.6
    320400     10768.7
    320440     10769.7
    320480     10771.2
    320520     10772.8
    320560       10774
    320600     10775.2
    320640     10776.6
    320680     10778.1
    320720     10779.4
    320760     10780.3
    320800     10781.9
    320840     10782.9
    320880     10784.4
    320920       10786
    320960     10787.7
    321000     10788.5
    321040     10789.9
    321080     10791.3
    321120     10792.6
    321160       10794
    321200     10795.2
    321240     10796.1
    321280     10797.7
    321320     10799.2
    321360     10800.4
    321400     10801.7
    321440       10803
    321480     10804.6
    321520     10805.8
    321560     10806.7
    321600     10808.3
    321640     10809.4
    321680     10810.9
    321720     10812.5
    321760     10814.2
    321800       10815
    321840     10816.3
    321880     10817.8
    321920     10819.1
    321960     10820.5
    322000     10821.7
    322040     10822.6
    322080     10824.2
    322120     10825.8
    322160       10827
    322200     10828.2
    322240     10829.6
    322280     10831.1
    322320     10832.4
    322360     10833.3
    322400     10834.9
    322440       10836
    322480     10837.5
    322520       10839
    322560     10840.8
    322600     10841.5
    322640     10842.9
    322680     10844.3
    322720     10845.7
    322760     10847.1
    322800     10848.2
    322840     10849.2
    322880     10850.7
    322920     10852.3
    322960     10853.5
    323000     10854.8
    323040     10856.1
    323080     10857.6
    323120     10858.9
    323160     10859.8
    323200     10861.4
    323240     10862.5
    323280       10864
    323320     10865.6
    323360     10867.3
    323400     10868.1
    323440     10869.4
    323480     10870.9
    323520     10872.2
    323560     10873.6
    323600     10874.8
    323640     10875.7
    323680     10877.3
    323720     10878.9
    323760     10880.1
    323800     10881.3
    323840     10882.7
    323880     10884.2
    323920     10885.5
    323960     10886.4
    324000       10888
    324040     10889.1
    324080     10890.6
    324120     10892.1
    324160     10893.9
    324200     10894.6
    324240       10896
    324280     10897.4
    324320     10898.8
    324360     10900.2
    324400     10901.3
    324440     10902.3
    324480     10903.8
    324520     10905.4
    324560     10906.6
    324600     10907.9
    324640     10909.2
    324680     10910.7
    324720       10912
    324760     10912.9
    324800     10914.5
    324840     10915.6
    324880     10917.1
    324920     10918.7
    324960     10920.4
    325000     10921.1
    325040     10922.5
    325080       10924
    325120     10925.3
    325160     10926.7
    325200     10927.9
    325240     10928.8
    325280     10930.4
    325320       10932
    325360     10933.1
    325400     10934.4
    325440     10935.8
    325480     10937.3
    325520     10938.6
    325560     10939.4
    325600     10941.1
    325640     10942.2
    325680     10943.7
    325720     10945.2
    325760       10947
    325800     10947.7
    325840     10949.1
    325880     10950.5
    325920     10951.9
    325960     10953.3
    326000     10954.4
    326040     10955.4
    326080       10957
    326120     10958.5
    326160     10959.7
    326200       10961
    326240     10962.3
    326280     10963.8
    326320     10965.1
    326360       10966
    326400     10967.6
    326440     10968.8
    326480     10970.3
    326520     10971.9
    326560     10973.6
    326600     10974.3
    326640     10975.7
    326680     10977.1
    326720     10978.5
    326760     10979.9
    326800     10981.1
    326840       10982
    326880     10983.5
    326920     10985.1
    326960     10986.3
    327000     10987.5
    327040     10988.9
    327080     10990.4
    327120     10991.7
    327160     10992.6
    327200     10994.2
    327240     10995.4
    327280     10996.8
    327320     10998.5
    327360     11000.2
    327400     11000.9
    327440     11002.3
    327480     11003.7
    327520     11005.1
    327560     11006.5
    327600     11007.6
    327640     11008.6
    327680     11010.1
    327720     11011.8
    327760     11012.9
    327800     11014.1
    327840     11015.5
    327880       11017
    327920     11018.4
    327960     11019.2
    328000     11020.8
    328040       11022
    328080     11023.5
    328120     11025.1
    328160     11026.8
    328200     11027.5
    328240     11028.9
    328280     11030.3
    328320     11031.7
    328360     11033.1
    328400     11034.3
    328440     11035.2
    328480     11036.7
    328520     11038.3
    328560     11039.5
    328600     11040.7
    328640     11042.1
    328680     11043.6
    328720       11045
    328760     11045.8
    328800     11047.4
    328840     11048.6
    328880     11050.1
    328920     11051.7
    328960     11053.5
    329000     11054.1
    329040     11055.5
    329080     11056.9
    329120     11058.3
    329160     11059.7
    329200     11060.9
    329240     11061.8
    329280     11063.4
    329320       11065
    329360     11066.1
    329400     11067.4
    329440     11068.8
    329480     11070.3
    329520     11071.6
    329560     11072.5
    329600       11074
    329640     11075.3
    329680     11076.7
    329720     11078.4
    329760     11080.1
    329800     11080.7
    329840     11082.2
    329880     11083.6
    329920     11084.9
    329960     11086.4
    330000     11087.5
    330040     11088.5
    330080       11090
    330120     11091.6
    330160     11092.8
    330200       11094
    330240     11095.4
    330280     11096.9
    330320     11098.2
    330360     11099.1
    330400     11100.7
    330440     11101.9
    330480     11103.4
    330520       11105
    330560     11106.8
    330600     11107.4
    330640     11108.8
    330680     11110.2
    330720     11111.6
    330760       11113
    330800     11114.2
    330840     11115.1
    330880     11116.7
    330920     11118.3
    330960     11119.4
    331000     11120.7
    331040     11122.1
    331080     11123.6
    331120     11124.9
    331160     11125.8
    331200     11127.4
    331240     11128.6
    331280       11130
    331320     11131.7
    331360     11133.4
    331400     11134.1
    331440     11135.5
    331480     11136.9
    331520     11138.3
    331560     11139.7
    331600     11140.9
    331640     11141.8
    331680     11143.4
    331720       11145
    331760     11146.1
    331800     11147.4
    331840     11148.8
    331880     11150.3
    331920     11151.6
    331960     11152.5
    332000       11154
    332040     11155.3
    332080     11156.7
    332120     11158.4
    332160     11160.1
    332200     11160.8
    332240     11162.2
    332280     11163.5
    332320     11164.9
    332360     11166.4
    332400     11167.5
    332440     11168.5
    332480     11170.1
    332520     11171.6
    332560     11172.8
    332600     11174.1
    332640     11175.4
    332680     11176.9
    332720     11178.2
    332760     11179.2
    332800     11180.7
    332840     11181.9
    332880     11183.4
    332920     11185.1
    332960     11186.8
    333000     11187.4
    333040     11188.9
    333080     11190.2
    333120     11191.6
    333160     11193.1
    333200     11194.2
    333240     11195.2
    333280     11196.7
    333320     11198.3
    333360     11199.5
    333400     11200.8
    333440     11202.2
    333480     11203.7
    333520       11205
    333560     11205.9
    333600     11207.4
    333640     11208.7
    333680     11210.1
    333720     11211.8
    333760     11213.5
    333800     11214.1
    333840     11215.6
    333880     11216.9
    333920     11218.3
    333960     11219.8
    334000     11220.9
    334040     11221.9
    334080     11223.5
    334120       11225
    334160     11226.2
    334200     11227.5
    334240     11228.9
    334280     11230.4
    334320     11231.7
    334360     11232.6
    334400     11234.1
    334440     11235.3
    334480     11236.8
    334520     11238.5
    334560     11240.2
    334600     11240.9
    334640     11242.3
    334680     11243.6
    334720       11245
    334760     11246.5
    334800     11247.6
    334840     11248.6
    334880     11250.2
    334920     11251.8
    334960     11252.9
    335000     11254.2
    335040     11255.6
    335080     11257.1
    335120     11258.4
    335160     11259.3
    335200     11260.9
    335240     11262.1
    335280     11263.5
    335320     11265.2
    335360     11266.9
    335400     11267.6
    335440       11269
    335480     11270.4
    335520     11271.8
    335560     11273.3
    335600     11274.4
    335640     11275.3
    335680     11276.9
    335720     11278.5
    335760     11279.6
    335800     11280.9
    335840     11282.3
    335880     11283.8
    335920     11285.1
    335960       11286
    336000     11287.5
    336040     11288.8
    336080     11290.2
    336120     11291.9
    336160     11293.7
    336200     11294.3
    336240     11295.7
    336280       11297
    336320     11298.5
    336360       11300
    336400     11301.1
    336440     11302.1
    336480     11303.6
    336520     11305.2
    336560     11306.3
    336600     11307.6
    336640       11309
    336680     11310.5
    336720     11311.8
    336760     11312.7
    336800     11314.2
    336840     11315.5
    336880     11316.9
    336920     11318.6
    336960     11320.3
    337000     11320.9
    337040     11322.4
    337080     11323.7
    337120     11325.2
    337160     11326.7
    337200     11327.8
    337240     11328.7
    337280     11330.2
    337320     11331.9
    337360       11333
    337400     11334.3
    337440     11335.7
    337480     11337.2
    337520     11338.5
    337560     11339.4
    337600     11340.9
    337640     11342.2
    337680     11343.6
    337720     11345.3
    337760       11347
    337800     11347.6
    337840     11349.1
    337880     11350.4
    337920     11351.9
    337960     11353.3
    338000     11354.4
    338040     11355.4
    338080     11356.9
    338120     11358.5
    338160     11359.7
    338200       11361
    338240     11362.3
    338280     11363.8
    338320     11365.2
    338360       11366
    338400     11367.6
    338440     11368.8
    338480     11370.2
    338520       11372
    338560     11373.7
    338600     11374.3
    338640     11375.8
    338680     11377.1
    338720     11378.5
    338760       11380
    338800     11381.1
    338840       11382
    338880     11383.6
    338920     11385.2
    338960     11386.4
    339000     11387.6
    339040       11389
    339080     11390.5
    339120     11391.8
    339160     11392.7
    339200     11394.2
    339240     11395.5
    339280     11396.9
    339320     11398.6
    339360     11400.4
    339400     11400.9
    339440     11402.4
    339480     11403.7
    339520     11405.1
    339560     11406.6
    339600     11407.7
    339640     11408.7
    339680     11410.2
    339720     11411.8
    339760       11413
    339800     11414.3
    339840     11415.6
    339880     11417.1
    339920     11418.5
    339960     11419.3
    340000     11420.8
    340040     11422.1
    340080     11423.5
    340120     11425.2
    340160       11427
    340200     11427.5
    340240       11429
    340280     11430.4
    340320     11431.8
    340360     11433.3
    340400     11434.4
    340440     11435.3
    340480     11436.8
    340520     11438.5
    340560     11439.7
    340600     11440.9
    340640     11442.3
    340680     11443.8
    340720     11445.1
    340760     11445.9
    340800     11447.5
    340840     11448.8
    340880     11450.2
    340920     11451.9
    340960     11453.6
    341000     11454.2
    341040     11455.7
    341080       11457
    341120     11458.4
    341160     11459.9
    341200       11461
    341240     11461.9
    341280     11463.5
    341320     11465.1
    341360     11466.3
    341400     11467.5
    341440     11468.9
    341480     11470.4
    341520     11471.7
    341560     11472.6
    341600     11474.2
    341640     11475.4
    341680     11476.8
    341720     11478.5
    341760     11480.3
    341800     11480.8
    341840     11482.3
    341880     11483.6
    341920       11485
    341960     11486.5
    342000     11487.6
    342040     11488.6
    342080     11490.1
    342120     11491.8
    342160     11492.9
    342200     11494.2
    342240     11495.6
    342280       11497
    342320     11498.4
    342360     11499.2
    342400     11500.8
    342440     11502.1
    342480     11503.4
    342520     11505.1
    342560     11506.9
    342600     11507.4
    342640     11508.9
    342680     11510.2
    342720     11511.6
    342760     11513.1
    342800     11514.2
    342840     11515.2
    342880     11516.7
    342920     11518.4
    342960     11519.6
    343000     11520.8
    343040     11522.2
    343080     11523.6
    343120       11525
    343160     11525.9
    343200     11527.4
    343240     11528.7
    343280       11530
    343320     11531.7
    343360     11533.5
    343400     11534.1
    343440     11535.5
    343480     11536.9
    343520     11538.3
    343560     11539.8
    343600     11540.9
    343640     11541.8
    343680     11543.4
    343720       11545
    343760     11546.2
    343800     11547.4
    343840     11548.8
    343880     11550.3
    343920     11551.6
    343960     11552.5
    344000       11554
    344040     11555.4
    344080     11556.7
    344120     11558.4
    344160     11560.2
    344200     11560.7
    344240     11562.1
    344280     11563.5
    344320     11564.9
    344360     11566.4
    344400     11567.5
    344440     11568.4
    344480       11570
    344520     11571.6
    344560     11572.8
    344600     11574.1
    344640     11575.5
    344680     11576.9
    344720     11578.2
    344760     11579.1
    344800     11580.7
    344840       11582
    344880     11583.3
    344920       11585
    344960     11586.8
    345000     11587.4
    345040     11588.8
    345080     11590.1
    345120     11591.5
    345160     11593.1
    345200     11594.2
    345240     11595.1
    345280     11596.7
    345320     11598.3
    345360     11599.5
    345400     11600.7
    345440     11602.1
    345480     11603.6
    345520     11604.9
    345560     11605.8
    345600     11607.4
    345640     11608.7
    345680       11610
    345720     11611.7
    345760     11613.5
    345800     11614.1
    345840     11615.5
    345880     11616.8
    345920     11618.2
    345960     11619.8
    346000     11620.8
    346040     11621.8
    346080     11623.4
    346120       11625
    346160     11626.2
    346200     11627.4
    346240     11628.8
    346280     11630.3
    346320     11631.6
    346360     11632.5
    346400     11634.1
    346440     11635.3
    346480     11636.7
    346520     11638.4
    346560     11640.2
    346600     11640.7
    346640     11642.1
    346680     11643.5
    346720     11644.9
    346760     11646.4
    346800     11647.5
    346840     11648.5
    346880     11650.1
    346920     11651.7
    346960     11652.9
    347000       11654
    347040     11655.5
    347080       11657
    347120     11658.3
    347160     11659.2
    347200     11660.7
    347240       11662
    347280     11663.3
    347320       11665
    347360     11666.9
    347400     11667.4
    347440     11668.8
    347480     11670.1
    347520     11671.6
    347560     11673.1
    347600     11674.2
    347640     11675.1
    347680     11676.7
    347720     11678.3
    347760     11679.5
    347800     11680.7
    347840     11682.1
    347880     11683.6
    347920     11684.9
    347960     11685.8
    348000     11687.4
    348040     11688.6
    348080       11690
    348120     11691.7
    348160     11693.5
    348200       11694
    348240     11695.4
    348280     11696.8
    348320     11698.2
    348360     11699.7
    348400     11700.8
    348440     11701.7
    348480     11703.3
    348520     11704.9
    348560     11706.1
    348600     11707.3
    348640     11708.7
    348680     11710.2
    348720     11711.5
    348760     11712.4
    348800       11714
    348840     11715.2
    348880     11716.6
    348920     11718.3
    348960     11720.1
    349000     11720.6
    349040       11722
    349080     11723.4
    349120     11724.8
    349160     11726.3
    349200     11727.4
    349240     11728.3
    349280       11730
    349320     11731.6
    349360     11732.7
    349400     11733.9
    349440     11735.3
    349480     11736.8
    349520     11738.1
    349560       11739
    349600     11740.6
    349640     11741.8
    349680     11743.2
    349720     11744.9
    349760     11746.7
    349800     11747.2
    349840     11748.7
    349880       11750
    349920     11751.4
    349960     11752.9
    350000       11754
    350040     11754.9
    350080     11756.6
    350120     11758.2
    350160     11759.3
    350200     11760.5
    350240       11762
    350280     11763.4
    350320     11764.7
    350360     11765.6
    350400     11767.1
    350440     11768.4
    350480     11769.8
    350520     11771.5
    350560     11773.3
    350600     11773.8
    350640     11775.3
    350680     11776.6
    350720       11778
    350760     11779.5
    350800     11780.6
    350840     11781.5
    350880     11783.2
    350920     11784.8
    350960     11785.9
    351000     11787.1
    351040     11788.5
    351080       11790
    351120     11791.3
    351160     11792.2
    351200     11793.7
    351240       11795
    351280     11796.4
    351320     11798.1
    351360     11799.9
    351400     11800.4
    351440     11801.9
    351480     11803.2
    351520     11804.6
    351560     11806.1
    351600     11807.2
    351640     11808.1
    351680     11809.8
    351720     11811.4
    351760     11812.5
    351800     11813.7
    351840     11815.1
    351880     11816.6
    351920     11817.9
    351960     11818.8
    352000     11820.3
    352040     11821.7
    352080       11823
    352120     11824.8
    352160     11826.6
    352200       11827
    352240     11828.5
    352280     11829.8
    352320     11831.2
    352360     11832.8
    352400     11833.8
    352440     11834.8
    352480     11836.4
    352520       11838
    352560     11839.2
    352600     11840.3
    352640     11841.8
    352680     11843.2
    352720     11844.5
    352760     11845.4
    352800     11846.9
    352840     11848.3
    352880     11849.6
    352920     11851.4
    352960     11853.2
    353000     11853.6
    353040     11855.1
    353080     11856.4
    353120     11857.9
    353160     11859.4
    353200     11860.4
    353240     11861.4
    353280       11863
    353320     11864.6
    353360     11865.8
    353400     11866.9
    353440     11868.3
    353480     11869.8
    353520     11871.1
    353560       11872
    353600     11873.5
    353640     11874.9
    353680     11876.2
    353720       11878
    353760     11879.8
    353800     11880.2
    353840     11881.7
    353880       11883
    353920     11884.4
    353960       11886
    354000       11887
    354040     11887.9
    354080     11889.6
    354120     11891.2
    354160     11892.4
    354200     11893.5
    354240     11894.9
    354280     11896.4
    354320     11897.7
    354360     11898.6
    354400     11900.1
    354440     11901.5
    354480     11902.8
    354520     11904.6
    354560     11906.3
    354600     11906.8
    354640     11908.3
    354680     11909.6
    354720     11911.1
    354760     11912.5
    354800     11913.6
    354840     11914.5
    354880     11916.2
    354920     11917.8
    354960       11919
    355000     11920.1
    355040     11921.5
    355080       11923
    355120     11924.3
    355160     11925.2
    355200     11926.7
    355240     11928.1
    355280     11929.4
    355320     11931.2
    355360       11933
    355400     11933.4
    355440     11934.9
    355480     11936.2
    355520     11937.7
    355560     11939.2
    355600     11940.3
    355640     11941.2
    355680     11942.9
    355720     11944.4
    355760     11945.6
    355800     11946.7
    355840     11948.1
    355880     11949.7
    355920     11950.9
    355960     11951.8
    356000     11953.3
    356040     11954.7
    356080       11956
    356120     11957.8
    356160     11959.6
    356200     11960.1
    356240     11961.6
    356280     11962.8
    356320     11964.3
    356360     11965.8
    356400     11966.9
    356440     11967.8
    356480     11969.5
    356520       11971
    356560     11972.2
    356600     11973.3
    356640     11974.7
    356680     11976.3
    356720     11977.5
    356760     11978.4
    356800       11980
    356840     11981.4
    356880     11982.7
    356920     11984.5
    356960     11986.3
    357000     11986.7
    357040     11988.2
    357080     11989.4
    357120     11990.9
    357160     11992.4
    357200     11993.5
    357240     11994.5
    357280     11996.1
    357320     11997.7
    357360     11998.8
    357400       12000
    357440     12001.4
    357480     12002.9
    357520     12004.1
    357560       12005
    357600     12006.6
    357640       12008
    357680     12009.3
    357720     12011.1
    357760     12012.9
    357800     12013.3
    357840     12014.8
    357880     12016.1
    357920     12017.6
    357960     12019.1
    358000     12020.2
    358040     12021.1
    358080     12022.8
    358120     12024.3
    358160     12025.4
    358200     12026.6
    358240       12028
    358280     12029.5
    358320     12030.8
    358360     12031.6
    358400     12033.2
    358440     12034.6
    358480       12036
    358520     12037.7
    358560     12039.6
    358600       12040
    358640     12041.5
    358680     12042.7
    358720     12044.2
    358760     12045.7
    358800     12046.8
    358840     12047.8
    358880     12049.4
    358920       12051
    358960     12052.1
    359000     12053.2
    359040     12054.6
    359080     12056.2
    359120     12057.4
    359160     12058.3
    359200     12059.9
    359240     12061.3
    359280     12062.6
    359320     12064.4
    359360     12066.2
    359400     12066.6
    359440     12068.2
    359480     12069.3
    359520     12070.9
    359560     12072.4
    359600     12073.5
    359640     12074.4
    359680       12076
    359720     12077.6
    359760     12078.8
    359800     12079.9
    359840     12081.3
    359880     12082.8
    359920     12084.1
    359960     12084.9
    360000     12086.5
    360040     12087.9
    360080     12089.2
    360120       12091
    360160     12092.8
    360200     12093.3
    360240     12094.8
    360280       12096
    360320     12097.5
    360360       12099
    360400     12100.1
    360440     12101.1
    360480     12102.7
    360520     12104.3
    360560     12105.4
    360600     12106.6
    360640     12107.9
    360680     12109.5
    360720     12110.7
    360760     12111.6
    360800     12113.2
    360840     12114.6
    360880     12115.9
    360920     12117.7
    360960     12119.5
    361000       12120
    361040     12121.4
    361080     12122.6
    361120     12124.2
    361160     12125.7
    361200     12126.8
    361240     12127.7
    361280     12129.4
    361320       12131
    361360     12132.1
    361400     12133.3
    361440     12134.6
    361480     12136.2
    361520     12137.4
    361560     12138.3
    361600     12139.9
    361640     12141.2
    361680     12142.6
    361720     12144.3
    361760     12146.2
    361800     12146.7
    361840     12148.1
    361880     12149.3
    361920     12150.9
    361960     12152.4
    362000     12153.5
    362040     12154.4
    362080     12156.1
    362120     12157.6
    362160     12158.8
    362200     12159.9
    362240     12161.3
    362280     12162.9
    362320     12164.1
    362360     12164.9
    362400     12166.5
    362440       12168
    362480     12169.3
    362520       12171
    362560     12172.9
    362600     12173.3
    362640     12174.8
    362680       12176
    362720     12177.6
    362760     12179.1
    362800     12180.2
    362840     12181.1
    362880     12182.8
    362920     12184.3
    362960     12185.5
    363000     12186.7
    363040       12188
    363080     12189.6
    363120     12190.8
    363160     12191.6
    363200     12193.3
    363240     12194.7
    363280       12196
    363320     12197.8
    363360     12199.6
    363400     12200.1
    363440     12201.6
    363480     12202.8
    363520     12204.3
    363560     12205.9
    363600     12206.9
    363640     12207.8
    363680     12209.6
    363720     12211.1
    363760     12212.3
    363800     12213.4
    363840     12214.7
    363880     12216.3
    363920     12217.6
    363960     12218.4
    364000       12220
    364040     12221.4
    364080     12222.8
    364120     12224.5
    364160     12226.4
    364200     12226.8
    364240     12228.3
    364280     12229.5
    364320       12231
    364360     12232.6
    364400     12233.6
    364440     12234.6
    364480     12236.3
    364520     12237.8
    364560       12239
    364600     12240.1
    364640     12241.4
    364680       12243
    364720     12244.3
    364760     12245.1
    364800     12246.7
    364840     12248.1
    364880     12249.5
    364920     12251.2
    364960     12253.1
    365000     12253.6
    365040       12255
    365080     12256.2
    365120     12257.7
    365160     12259.3
    365200     12260.4
    365240     12261.3
    365280       12263
    365320     12264.6
    365360     12265.8
    365400     12266.9
    365440     12268.2
    365480     12269.8
    365520     12271.1
    365560     12271.8
    365600     12273.5
    365640     12274.9
    365680     12276.2
    365720       12278
    365760     12279.9
    365800     12280.3
    365840     12281.8
    365880       12283
    365920     12284.5
    365960     12286.1
    366000     12287.1
    366040       12288
    366080     12289.8
    366120     12291.3
    366160     12292.5
    366200     12293.6
    366240       12295
    366280     12296.6
    366320     12297.8
    366360     12298.6
    366400     12300.2
    366440     12301.6
    366480       12303
    366520     12304.7
    366560     12306.6
    366600     12307.1
    366640     12308.5
    366680     12309.7
    366720     12311.3
    366760     12312.8
    366800     12313.9
    366840     12314.8
    366880     12316.5
    366920     12318.1
    366960     12319.3
    367000     12320.4
    367040     12321.7
    367080     12323.3
    367120     12324.6
    367160     12325.4
    367200       12327
    367240     12328.4
    367280     12329.8
    367320     12331.5
    367360     12333.4
    367400     12333.9
    367440     12335.3
    367480     12336.5
    367520     12338.1
    367560     12339.6
    367600     12340.7
    367640     12341.6
    367680     12343.3
    367720     12344.9
    367760     12346.1
    367800     12347.2
    367840     12348.5
    367880     12350.1
    367920     12351.4
    367960     12352.2
    368000     12353.8
    368040     12355.2
    368080     12356.6
    368120     12358.3
    368160     12360.2
    368200     12360.7
    368240     12362.1
    368280     12363.3
    368320     12364.9
    368360     12366.4
    368400     12367.5
    368440     12368.4
    368480     12370.2
    368520     12371.7
    368560     12372.9
    368600       12374
    368640     12375.3
    368680       12377
    368720     12378.2
    368760       12379
    368800     12380.6
    368840       12382
    368880     12383.4
    368920     12385.1
    368960     12387.1
    369000     12387.5
    369040     12388.9
    369080     12390.2
    369120     12391.7
    369160     12393.2
    369200     12394.3
    369240     12395.3
    369280       12397
    369320     12398.5
    369360     12399.7
    369400     12400.8
    369440     12402.1
    369480     12403.8
    369520       12405
    369560     12405.8
    369600     12407.4
    369640     12408.8
    369680     12410.2
    369720       12412
    369760     12413.9
    369800     12414.3
    369840     12415.8
    369880       12417
    369920     12418.6
    369960     12420.1
    370000     12421.2
    370040     12422.1
    370080     12423.9
    370120     12425.4
    370160     12426.6
    370200     12427.7
    370240       12429
    370280     12430.7
    370320     12431.9
    370360     12432.7
    370400     12434.3
    370440     12435.7
    370480     12437.1
    370520     12438.8
    370560     12440.8
    370600     12441.2
    370640     12442.7
    370680     12443.9
    370720     12445.4
    370760       12447
    370800     12448.1
    370840       12449
    370880     12450.8
    370920     12452.3
    370960     12453.4
    371000     12454.5
    371040     12455.9
    371080     12457.5
    371120     12458.8
    371160     12459.5
    371200     12461.2
    371240     12462.5
    371280       12464
    371320     12465.7
    371360     12467.6
    371400       12468
    371440     12469.5
    371480     12470.7
    371520     12472.3
    371560     12473.8
    371600     12474.9
    371640     12475.8
    371680     12477.6
    371720     12479.1
    371760     12480.3
    371800     12481.4
    371840     12482.7
    371880     12484.3
    371920     12485.6
    371960     12486.3
    372000       12488
    372040     12489.4
    372080     12490.8
    372120     12492.5
    372160     12494.4
    372200     12494.9
    372240     12496.3
    372280     12497.5
    372320     12499.1
    372360     12500.6
    372400     12501.8
    372440     12502.7
    372480     12504.4
    372520       12506
    372560     12507.1
    372600     12508.2
    372640     12509.5
    372680     12511.1
    372720     12512.4
    372760     12513.2
    372800     12514.8
    372840     12516.2
    372880     12517.6
    372920     12519.4
    372960     12521.3
    373000     12521.7
    373040     12523.2
    373080     12524.4
    373120       12526
    373160     12527.4
    373200     12528.6
    373240     12529.5
    373280     12531.3
    373320     12532.8
    373360       12534
    373400     12535.1
    373440     12536.4
    373480       12538
    373520     12539.3
    373560       12540
    373600     12541.7
    373640       12543
    373680     12544.5
    373720     12546.3
    373760     12548.2
    373800     12548.6
    373840     12550.1
    373880     12551.3
    373920     12552.8
    373960     12554.3
    374000     12555.5
    374040     12556.4
    374080     12558.2
    374120     12559.7
    374160     12560.9
    374200       12562
    374240     12563.3
    374280     12564.9
    374320     12566.2
    374360     12566.9
    374400     12568.5
    374440     12569.9
    374480     12571.4
    374520     12573.1
    374560     12575.1
    374600     12575.5
    374640       12577
    374680     12578.2
    374720     12579.8
    374760     12581.2
    374800     12582.4
    374840     12583.3
    374880     12585.1
    374920     12586.6
    374960     12587.8
    375000     12588.9
    375040     12590.2
    375080     12591.8
    375120     12593.1
    375160     12593.9
    375200     12595.5
    375240     12596.9
    375280     12598.3
    375320       12600
    375360       12602
    375400     12602.4
    375440     12603.9
    375480     12605.1
    375520     12606.6
    375560     12608.1
    375600     12609.2
    375640     12610.2
    375680     12611.9
    375720     12613.5
    375760     12614.6
    375800     12615.7
    375840     12617.1
    375880     12618.7
    375920       12620
    375960     12620.8
    376000     12622.4
    376040     12623.7
    376080     12625.2
    376120     12626.9
    376160     12628.9
    376200     12629.3
    376240     12630.8
    376280       12632
    376320     12633.5
    376360       12635
    376400     12636.2
    376440     12637.1
    376480     12638.8
    376520     12640.4
    376560     12641.5
    376600     12642.6
    376640       12644
    376680     12645.6
    376720     12646.9
    376760     12647.6
    376800     12649.2
    376840     12650.6
    376880       12652
    376920     12653.8
    376960     12655.7
    377000     12656.2
    377040     12657.6
    377080     12658.9
    377120     12660.4
    377160     12661.9
    377200       12663
    377240       12664
    377280     12665.7
    377320     12667.2
    377360     12668.4
    377400     12669.4
    377440     12670.8
    377480     12672.4
    377520     12673.7
    377560     12674.5
    377600     12676.1
    377640     12677.4
    377680     12678.8
    377720     12680.6
    377760     12682.5
    377800       12683
    377840     12684.4
    377880     12685.7
    377920     12687.1
    377960     12688.7
    378000     12689.8
    378040     12690.8
    378080     12692.5
    378120       12694
    378160     12695.2
    378200     12696.3
    378240     12697.6
    378280     12699.2
    378320     12700.5
    378360     12701.3
    378400     12702.9
    378440     12704.2
    378480     12705.6
    378520     12707.4
    378560     12709.4
    378600     12709.8
    378640     12711.3
    378680     12712.5
    378720     12713.9
    378760     12715.5
    378800     12716.6
    378840     12717.6
    378880     12719.3
    378920     12720.9
    378960       12722
    379000     12723.1
    379040     12724.5
    379080     12726.1
    379120     12727.3
    379160     12728.1
    379200     12729.7
    379240     12731.1
    379280     12732.5
    379320     12734.2
    379360     12736.2
    379400     12736.6
    379440     12738.1
    379480     12739.3
    379520     12740.8
    379560     12742.3
    379600     12743.4
    379640     12744.4
    379680     12746.1
    379720     12747.7
    379760     12748.9
    379800     12749.9
    379840     12751.3
    379880     12752.9
    379920     12754.2
    379960       12755
    380000     12756.6
    380040       12758
    380080     12759.3
    380120     12761.1
    380160     12763.1
    380200     12763.5
    380240       12765
    380280     12766.2
    380320     12767.7
    380360     12769.2
    380400     12770.3
    380440     12771.4
    380480       12773
    380520     12774.6
    380560     12775.8
    380600     12776.8
    380640     12778.2
    380680     12779.8
    380720     12781.1
    380760     12781.9
    380800     12783.5
    380840     12784.9
    380880     12786.2
    380920       12788
    380960       12790
    381000     12790.5
    381040     12791.8
    381080     12793.1
    381120     12794.5
    381160     12796.1
    381200     12797.2
    381240     12798.2
    381280     12799.9
    381320     12801.5
    381360     12802.7
    381400     12803.8
    381440     12805.1
    381480     12806.8
    381520       12808
    381560     12808.8
    381600     12810.4
    381640     12811.8
    381680     12813.2
    381720       12815
    381760     12816.9
    381800     12817.4
    381840     12818.8
    381880     12820.1
    381920     12821.5
    381960       12823
    382000     12824.2
    382040     12825.2
    382080     12826.9
    382120     12828.5
    382160     12829.6
    382200     12830.7
    382240     12832.1
    382280     12833.7
    382320     12834.9
    382360     12835.8
    382400     12837.3
    382440     12838.7
    382480     12840.1
    382520     12841.9
    382560     12843.9
    382600     12844.3
    382640     12845.7
    382680       12847
    382720     12848.4
    382760       12850
    382800     12851.1
    382840     12852.1
    382880     12853.9
    382920     12855.4
    382960     12856.6
    383000     12857.7
    383040       12859
    383080     12860.6
    383120     12861.9
    383160     12862.7
    383200     12864.3
    383240     12865.8
    383280     12867.1
    383320     12868.9
    383360     12870.8
    383400     12871.3
    383440     12872.7
    383480       12874
    383520     12875.4
    383560       12877
    383600     12878.1
    383640     12879.1
    383680     12880.9
    383720     12882.4
    383760     12883.6
    383800     12884.7
    383840       12886
    383880     12887.7
    383920     12888.9
    383960     12889.7
    384000     12891.3
    384040     12892.7
    384080     12894.1
    384120     12895.9
    384160     12897.8
    384200     12898.3
    384240     12899.7
    384280       12901
    384320     12902.4
    384360       12904
    384400     12905.2
    384440     12906.1
    384480     12907.9
    384520     12909.4
    384560     12910.6
    384600     12911.7
    384640       12913
    384680     12914.7
    384720     12915.9
    384760     12916.8
    384800     12918.3
    384840     12919.8
    384880     12921.1
    384920     12922.9
    384960     12924.9
    385000     12925.4
    385040     12926.8
    385080     12928.1
    385120     12929.4
    385160     12931.1
    385200     12932.2
    385240     12933.2
    385280     12934.9
    385320     12936.5
    385360     12937.6
    385400     12938.7
    385440     12940.1
    385480     12941.7
    385520       12943
    385560     12943.8
    385600     12945.3
    385640     12946.8
    385680     12948.2
    385720     12949.9
    385760     12951.9
    385800     12952.4
    385840     12953.8
    385880     12955.1
    385920     12956.4
    385960     12958.1
    386000     12959.2
    386040     12960.2
    386080     12961.9
    386120     12963.5
    386160     12964.6
    386200     12965.8
    386240     12967.1
    386280     12968.7
    386320       12970
    386360     12970.8
    386400     12972.3
    386440     12973.8
    386480     12975.2
    386520       12977
    386560     12978.9
    386600     12979.5
    386640     12980.8
    386680     12982.2
    386720     12983.5
    386760     12985.1
    386800     12986.2
    386840     12987.2
    386880       12989
    386920     12990.5
    386960     12991.7
    387000     12992.8
    387040     12994.2
    387080     12995.8
    387120       12997
    387160     12997.9
    387200     12999.4
    387240     13000.9
    387280     13002.3
    387320       13004
    387360       13006
    387400     13006.5
    387440     13007.8
    387480     13009.2
    387520     13010.5
    387560     13012.2
    387600     13013.3
    387640     13014.2
    387680       13016
    387720     13017.6
    387760     13018.7
    387800     13019.8
    387840     13021.2
    387880     13022.8
    387920       13024
    387960     13024.9
    388000     13026.4
    388040     13027.9
    388080     13029.3
    388120       13031
    388160       13033
    388200     13033.5
    388240     13034.9
    388280     13036.2
    388320     13037.5
    388360     13039.2
    388400     13040.3
    388440     13041.3
    388480       13043
    388520     13044.6
    388560     13045.7
    388600     13046.9
    388640     13048.2
    388680     13049.8
    388720       13051
    388760     13051.9
    388800     13053.4
    388840     13054.9
    388880     13056.3
    388920       13058
    388960       13060
    389000     13060.6
    389040     13061.9
    389080     13063.3
    389120     13064.5
    389160     13066.2
    389200     13067.3
    389240     13068.3
    389280     13070.1
    389320     13071.6
    389360     13072.8
    389400     13073.9
    389440     13075.2
    389480     13076.8
    389520     13078.1
    389560       13079
    389600     13080.5
    389640       13082
    389680     13083.4
    389720     13085.1
    389760     13087.1
    389800     13087.6
    389840       13089
    389880     13090.3
    389920     13091.6
    389960     13093.3
    390000     13094.4
    390040     13095.4
    390080     13097.2
    390120     13098.7
    390160     13099.9
    390200       13101
    390240     13102.3
    390280     13103.9
    390320     13105.2
    390360       13106
    390400     13107.6
    390440     13109.1
    390480     13110.5
    390520     13112.2
    390560     13114.2
    390600     13114.7
    390640       13116
    390680     13117.4
    390720     13118.7
    390760     13120.4
    390800     13121.5
    390840     13122.5
    390880     13124.3
    390920     13125.9
    390960       13127
    391000     13128.1
    391040     13129.5
    391080     13131.1
    391120     13132.3
    391160     13133.1
    391200     13134.7
    391240     13136.2
    391280     13137.6
    391320     13139.3
    391360     13141.4
    391400     13141.8
    391440     13143.2
    391480     13144.5
    391520     13145.8
    391560     13147.5
    391600     13148.6
    391640     13149.7
    391680     13151.4
    391720       13153
    391760     13154.1
    391800     13155.2
    391840     13156.6
    391880     13158.2
    391920     13159.4
    391960     13160.3
    392000     13161.8
    392040     13163.3
    392080     13164.7
    392120     13166.4
    392160     13168.5
    392200     13168.9
    392240     13170.3
    392280     13171.7
    392320       13173
    392360     13174.7
    392400     13175.8
    392440     13176.8
    392480     13178.5
    392520     13180.1
    392560     13181.2
    392600     13182.4
    392640     13183.7
    392680     13185.3
    392720     13186.6
    392760     13187.4
    392800       13189
    392840     13190.5
    392880     13191.9
    392920     13193.5
    392960     13195.6
    393000     13196.1
    393040     13197.4
    393080     13198.8
    393120     13200.1
    393160     13201.8
    393200     13202.9
    393240     13203.9
    393280     13205.7
    393320     13207.2
    393360     13208.4
    393400     13209.5
    393440     13210.8
    393480     13212.4
    393520     13213.7
    393560     13214.5
    393600       13216
    393640     13217.5
    393680       13219
    393720     13220.7
    393760     13222.7
    393800     13223.1
    393840     13224.5
    393880     13225.9
    393920     13227.2
    393960     13228.9
    394000       13230
    394040       13231
    394080     13232.8
    394120     13234.3
    394160     13235.5
    394200     13236.6
    394240     13237.9
    394280     13239.5
    394320     13240.7
    394360     13241.6
    394400     13243.1
    394440     13244.6
    394480       13246
    394520     13247.7
    394560     13249.8
    394600     13250.2
    394640     13251.6
    394680       13253
    394720     13254.3
    394760       13256
    394800     13257.1
    394840     13258.1
    394880     13259.8
    394920     13261.4
    394960     13262.6
    395000     13263.7
    395040       13265
    395080     13266.6
    395120     13267.8
    395160     13268.7
    395200     13270.2
    395240     13271.7
    395280     13273.1
    395320     13274.8
    395360     13276.8
    395400     13277.3
    395440     13278.7
    395480     13280.1
    395520     13281.3
    395560       13283
    395600     13284.2
    395640     13285.2
    395680     13286.9
    395720     13288.5
    395760     13289.7
    395800     13290.7
    395840     13292.1
    395880     13293.7
    395920       13295
    395960     13295.8
    396000     13297.3
    396040     13298.8
    396080     13300.2
    396120     13301.9
    396160       13304
    396200     13304.4
    396240     13305.8
    396280     13307.1
    396320     13308.4
    396360     13310.1
    396400     13311.3
    396440     13312.2
    396480       13314
    396520     13315.6
    396560     13316.7
    396600     13317.8
    396640     13319.1
    396680     13320.8
    396720       13322
    396760     13322.9
    396800     13324.4
    396840     13325.9
    396880     13327.3
    396920       13329
    396960       13331
    397000     13331.5
    397040     13332.9
    397080     13334.2
    397120     13335.4
    397160     13337.2
    397200     13338.4
    397240     13339.3
    397280     13341.1
    397320     13342.7
    397360     13343.8
    397400     13344.9
    397440     13346.2
    397480     13347.8
    397520     13349.1
    397560     13349.9
    397600     13351.4
    397640     13352.9
    397680     13354.4
    397720       13356
    397760     13358.1
    397800     13358.6
    397840       13360
    397880     13361.3
    397920     13362.5
    397960     13364.3
    398000     13365.4
    398040     13366.4
    398080     13368.2
    398120     13369.8
    398160     13370.9
    398200       13372
    398240     13373.2
    398280     13374.9
    398320     13376.2
    398360       13377
    398400     13378.5
    398440       13380
    398480     13381.4
    398520     13383.1
    398560     13385.1
    398600     13385.6
    398640       13387
    398680     13388.3
    398720     13389.6
    398760     13391.3
    398800     13392.5
    398840     13393.4
    398880     13395.2
    398920     13396.8
    398960       13398
    399000       13399
    399040     13400.3
    399080       13402
    399120     13403.2
    399160     13404.1
    399200     13405.6
    399240     13407.1
    399280     13408.5
    399320     13410.1
    399360     13412.2
    399400     13412.7
    399440     13414.1
    399480     13415.4
    399520     13416.6
    399560     13418.4
    399600     13419.5
    399640     13420.5
    399680     13422.3
    399720     13423.9
    399760       13425
    399800     13426.1
    399840     13427.3
    399880       13429
    399920     13430.3
    399960     13431.1
    400000     13432.6
    400040     13434.1
    400080     13435.5
    400120     13437.2
    400160     13439.2
    400200     13439.7
    400240     13441.1
    400280     13442.4
    400320     13443.7
    400360     13445.4
    400400     13446.6
    400440     13447.5
    400480     13449.3
    400520     13450.9
    400560       13452
    400600     13453.1
    400640     13454.4
    400680       13456
    400720     13457.3
    400760     13458.1
    400800     13459.6
    400840     13461.1
    400880     13462.6
    400920     13464.2
    400960     13466.3
    401000     13466.7
    401040     13468.1
    401080     13469.4
    401120     13470.7
    401160     13472.4
    401200     13473.6
    401240     13474.5
    401280     13476.4
    401320     13477.9
    401360     13479.1
    401400     13480.1
    401440     13481.4
    401480     13483.1
    401520     13484.3
    401560     13485.2
    401600     13486.6
    401640     13488.1
    401680     13489.6
    401720     13491.2
    401760     13493.3
    401800     13493.7
    401840     13495.1
    401880     13496.4
    401920     13497.7
    401960     13499.5
    402000     13500.6
    402040     13501.5
    402080     13503.4
    402120     13504.9
    402160       13506
    402200     13507.1
    402240     13508.4
    402280     13510.1
    402320     13511.3
    402360     13512.1
    402400     13513.6
    402440     13515.2
    402480     13516.6
    402520     13518.2
    402560     13520.3
    402600     13520.8
    402640     13522.2
    402680     13523.5
    402720     13524.7
    402760     13526.5
    402800     13527.6
    402840     13528.6
    402880     13530.4
    402920       13532
    402960     13533.1
    403000     13534.1
    403040     13535.4
    403080     13537.2
    403120     13538.3
    403160     13539.2
    403200     13540.6
    403240     13542.2
    403280     13543.6
    403320     13545.2
    403360     13547.3
    403400     13547.8
    403440     13549.1
    403480     13550.5
    403520     13551.7
    403560     13553.5
    403600     13554.6
    403640     13555.6
    403680     13557.4
    403720       13559
    403760     13560.1
    403800     13561.2
    403840     13562.5
    403880     13564.2
    403920     13565.3
    403960     13566.2
    404000     13567.7
    404040     13569.2
    404080     13570.7
    404120     13572.2
    404160     13574.3
    404200     13574.8
    404240     13576.2
    404280     13577.5
    404320     13578.7
    404360     13580.5
    404400     13581.6
    404440     13582.6
    404480     13584.4
    404520       13586
    404560     13587.1
    404600     13588.2
    404640     13589.5
    404680     13591.2
    404720     13592.3
    404760     13593.2
    404800     13594.7
    404840     13596.2
    404880     13597.6
    404920     13599.2
    404960     13601.3
    405000     13601.8
    405040     13603.2
    405080     13604.5
    405120     13605.7
    405160     13607.5
    405200     13608.5
    405240     13609.6
    405280     13611.4
    405320     13612.9
    405360     13614.1
    405400     13615.2
    405440     13616.4
    405480     13618.1
    405520     13619.3
    405560     13620.1
    405600     13621.6
    405640     13623.2
    405680     13624.6
    405720     13626.2
    405760     13628.3
    405800     13628.7
    405840     13630.1
    405880     13631.4
    405920     13632.7
    405960     13634.5
    406000     13635.5
    406040     13636.6
    406080     13638.3
    406120     13639.9
    406160     13641.1
    406200     13642.1
    406240     13643.4
    406280     13645.1
    406320     13646.3
    406360     13647.1
    406400     13648.6
    406440     13650.1
    406480     13651.6
    406520     13653.2
    406560     13655.2
    406600     13655.7
    406640     13657.1
    406680     13658.4
    406720     13659.6
    406760     13661.4
    406800     13662.5
    406840     13663.5
    406880     13665.3
    406920     13666.9
    406960       13668
    407000     13669.1
    407040     13670.4
    407080     13672.1
    407120     13673.2
    407160       13674
    407200     13675.5
    407240     13677.1
    407280     13678.5
    407320     13680.1
    407360     13682.2
    407400     13682.7
    407440       13684
    407480     13685.4
    407520     13686.6
    407560     13688.4
    407600     13689.5
    407640     13690.5
    407680     13692.3
    407720     13693.8
    407760       13695
    407800     13696.1
    407840     13697.4
    407880       13699
    407920     13700.2
    407960       13701
    408000     13702.5
    408040     13704.1
    408080     13705.5
    408120     13707.1
    408160     13709.2
    408200     13709.7
    408240       13711
    408280     13712.4
    408320     13713.6
    408360     13715.4
    408400     13716.5
    408440     13717.5
    408480     13719.3
    408520     13720.8
    408560       13722
    408600     13723.1
    408640     13724.3
    408680       13726
    408720     13727.2
    408760       13728
    408800     13729.5
    408840       13731
    408880     13732.5
    408920     13734.1
    408960     13736.2
    409000     13736.6
    409040       13738
    409080     13739.3
    409120     13740.6
    409160     13742.4
    409200     13743.4
    409240     13744.4
    409280     13746.3
    409320     13747.7
    409360     13748.9
    409400       13750
    409440     13751.3
    409480       13753
    409520     13754.1
    409560       13755
    409600     13756.4
    409640       13758
    409680     13759.4
    409720     13761.1
    409760     13763.1
    409800     13763.6
    409840     13764.9
    409880     13766.3
    409920     13767.5
    409960     13769.3
    410000     13770.4
    410040     13771.3
    410080     13773.2
    410120     13774.7
    410160     13775.9
    410200       13777
    410240     13778.2
    410280     13779.9
    410320     13781.1
    410360     13781.9
    410400     13783.4
    410440       13785
    410480     13786.4
    410520       13788
    410560     13790.1
    410600     13790.5
    410640     13791.8
    410680     13793.2
    410720     13794.4
    410760     13796.2
    410800     13797.3
    410840     13798.3
    410880     13800.1
    410920     13801.6
    410960     13802.8
    411000     13803.9
    411040     13805.1
    411080     13806.8
    411120       13808
    411160     13808.9
    411200     13810.3
    411240     13811.9
    411280     13813.3
    411320       13815
    411360       13817
    411400     13817.4
    411440     13818.8
    411480     13820.1
    411520     13821.4
    411560     13823.2
    411600     13824.2
    411640     13825.2
    411680     13827.1
    411720     13828.6
    411760     13829.8
    411800     13830.8
    411840     13832.1
    411880     13833.8
    411920       13835
    411960     13835.8
    412000     13837.3
    412040     13838.9
    412080     13840.3
    412120     13841.9
    412160       13844
    412200     13844.3
    412240     13845.8
    412280     13847.1
    412320     13848.4
    412360     13850.1
    412400     13851.2
    412440     13852.2
    412480     13854.1
    412520     13855.5
    412560     13856.8
    412600     13857.8
    412640     13859.1
    412680     13860.8
    412720       13862
    412760     13862.8
    412800     13864.3
    412840     13865.8
    412880     13867.3
    412920     13868.9
    412960       13871
    413000     13871.3
    413040     13872.8
    413080     13874.1
    413120     13875.4
    413160     13877.1
    413200     13878.2
    413240     13879.2
    413280     13881.1
    413320     13882.6
    413360     13883.7
    413400     13884.8
    413440     13886.1
    413480     13887.8
    413520       13889
    413560     13889.8
    413600     13891.3
    413640     13892.8
    413680     13894.3
    413720     13895.9
    413760       13898
    413800     13898.3
    413840     13899.8
    413880       13901
    413920     13902.4
    413960     13904.1
    414000     13905.2
    414040     13906.2
    414080       13908
    414120     13909.5
    414160     13910.7
    414200     13911.9
    414240     13913.1
    414280     13914.8
    414320       13916
    414360     13916.8
    414400     13918.3
    414440     13919.8
    414480     13921.3
    414520     13922.9
    414560       13925
    414600     13925.3
    414640     13926.8
    414680       13928
    414720     13929.3
    414760     13931.1
    414800     13932.2
    414840     13933.2
    414880       13935
    414920     13936.5
    414960     13937.7
    415000     13938.8
    415040     13940.1
    415080     13941.8
    415120       13943
    415160     13943.8
    415200     13945.2
    415240     13946.8
    415280     13948.3
    415320     13949.9
    415360     13951.9
    415400     13952.3
    415440     13953.8
    415480       13955
    415520     13956.3
    415560     13958.1
    415600     13959.2
    415640     13960.2
    415680       13962
    415720     13963.5
    415760     13964.7
    415800     13965.8
    415840     13967.1
    415880     13968.7
    415920     13969.9
    415960     13970.7
    416000     13972.2
    416040     13973.8
    416080     13975.2
    416120     13976.9
    416160     13978.9
    416200     13979.2
    416240     13980.7
    416280       13982
    416320     13983.3
    416360       13985
    416400     13986.1
    416440     13987.1
    416480     13988.9
    416520     13990.4
    416560     13991.6
    416600     13992.8
    416640       13994
    416680     13995.7
    416720     13996.9
    416760     13997.6
    416800     13999.2
    416840     14000.7
    416880     14002.2
    416920     14003.8
    416960     14005.8
    417000     14006.2
    417040     14007.7
    417080     14008.9
    417120     14010.3
    417160       14012
    417200     14013.1
    417240     14014.1
    417280     14015.9
    417320     14017.3
    417360     14018.6
    417400     14019.7
    417440       14021
    417480     14022.7
    417520     14023.8
    417560     14024.6
    417600     14026.1
    417640     14027.6
    417680     14029.1
    417720     14030.7
    417760     14032.8
    417800     14033.1
    417840     14034.6
    417880     14035.9
    417920     14037.2
    417960     14038.9
    418000     14040.1
    418040       14041
    418080     14042.8
    418120     14044.3
    418160     14045.6
    418200     14046.7
    418240     14047.9
    418280     14049.6
    418320     14050.8
    418360     14051.5
    418400     14053.1
    418440     14054.6
    418480     14056.1
    418520     14057.7
    418560     14059.8
    418600     14060.1
    418640     14061.6
    418680     14062.8
    418720     14064.2
    418760     14065.9
    418800     14067.1
    418840       14068
    418880     14069.8
    418920     14071.3
    418960     14072.5
    419000     14073.6
    419040     14074.9
    419080     14076.6
    419120     14077.8
    419160     14078.5
    419200     14080.1
    419240     14081.6
    419280     14083.1
    419320     14084.6
    419360     14086.7
    419400     14087.1
    419440     14088.6
    419480     14089.8
    419520     14091.2
    419560     14092.9
    419600       14094
    419640       14095
    419680     14096.8
    419720     14098.3
    419760     14099.5
    419800     14100.6
    419840     14101.8
    419880     14103.5
    419920     14104.7
    419960     14105.5
    420000       14107
    420040     14108.5
    420080       14110
    420120     14111.6
    420160     14113.7
    420200     14114.1
    420240     14115.5
    420280     14116.8
    420320     14118.1
    420360     14119.8
    420400       14121
    420440     14121.9
    420480     14123.7
    420520     14125.2
    420560     14126.4
    420600     14127.5
    420640     14128.8
    420680     14130.5
    420720     14131.7
    420760     14132.4
    420800       14134
    420840     14135.5
    420880       14137
    420920     14138.5
    420960     14140.6
    421000       14141
    421040     14142.5
    421080     14143.7
    421120     14145.1
    421160     14146.7
    421200     14147.9
    421240     14148.9
    421280     14150.7
    421320     14152.2
    421360     14153.4
    421400     14154.5
    421440     14155.8
    421480     14157.5
    421520     14158.6
    421560     14159.4
    421600     14160.9
    421640     14162.5
    421680       14164
    421720     14165.5
    421760     14167.6
    421800     14167.9
    421840     14169.4
    421880     14170.7
    421920       14172
    421960     14173.7
    422000     14174.9
    422040     14175.8
    422080     14177.7
    422120     14179.2
    422160     14180.4
    422200     14181.5
    422240     14182.8
    422280     14184.5
    422320     14185.6
    422360     14186.4
    422400     14187.9
    422440     14189.5
    422480     14190.9
    422520     14192.5
    422560     14194.6
    422600     14194.9
    422640     14196.4
    422680     14197.7
    422720       14199
    422760     14200.7
    422800     14201.8
    422840     14202.8
    422880     14204.6
    422920     14206.1
    422960     14207.4
    423000     14208.4
    423040     14209.7
    423080     14211.4
    423120     14212.6
    423160     14213.4
    423200     14214.9
    423240     14216.4
    423280     14217.9
    423320     14219.4
    423360     14221.5
    423400     14221.9
    423440     14223.4
    423480     14224.7
    423520       14226
    423560     14227.6
    423600     14228.8
    423640     14229.8
    423680     14231.6
    423720     14233.1
    423760     14234.3
    423800     14235.4
    423840     14236.7
    423880     14238.4
    423920     14239.5
    423960     14240.3
    424000     14241.8
    424040     14243.4
    424080     14244.8
    424120     14246.4
    424160     14248.5
    424200     14248.8
    424240     14250.4
    424280     14251.6
    424320     14252.9
    424360     14254.6
    424400     14255.8
    424440     14256.7
    424480     14258.5
    424520       14260
    424560     14261.2
    424600     14262.3
    424640     14263.6
    424680     14265.3
    424720     14266.4
    424760     14267.2
    424800     14268.7
    424840     14270.3
    424880     14271.7
    424920     14273.3
    424960     14275.4
    425000     14275.7
    425040     14277.3
    425080     14278.5
    425120     14279.9
    425160     14281.5
    425200     14282.7
    425240     14283.6
    425280     14285.4
    425320     14286.9
    425360     14288.1
    425400     14289.2
    425440     14290.6
    425480     14292.2
    425520     14293.4
    425560     14294.2
    425600     14295.7
    425640     14297.2
    425680     14298.7
    425720     14300.3
    425760     14302.4
    425800     14302.7
    425840     14304.2
    425880     14305.5
    425920     14306.8
    425960     14308.5
    426000     14309.6
    426040     14310.5
    426080     14312.4
    426120     14313.8
    426160     14315.1
    426200     14316.1
    426240     14317.5
    426280     14319.2
    426320     14320.3
    426360     14321.1
    426400     14322.6
    426440     14324.2
    426480     14325.6
    426520     14327.2
    426560     14329.3
    426600     14329.6
    426640     14331.2
    426680     14332.5
    426720     14333.8
    426760     14335.4
    426800     14336.5
    426840     14337.5
    426880     14339.3
    426920     14340.8
    426960       14342
    427000     14343.1
    427040     14344.4
    427080     14346.1
    427120     14347.3
    427160       14348
    427200     14349.5
    427240     14351.1
    427280     14352.6
    427320     14354.1
    427360     14356.3
    427400     14356.6
    427440     14358.1
    427480     14359.4
    427520     14360.7
    427560     14362.3
    427600     14363.5
    427640     14364.5
    427680     14366.3
    427720     14367.7
    427760     14368.9
    427800       14370
    427840     14371.4
    427880     14373.1
    427920     14374.2
    427960     14374.9
    428000     14376.4
    428040     14378.1
    428080     14379.5
    428120     14381.1
    428160     14383.2
    428200     14383.5
    428240       14385
    428280     14386.3
    428320     14387.6
    428360     14389.2
    428400     14390.4
    428440     14391.4
    428480     14393.2
    428520     14394.6
    428560     14395.9
    428600     14396.9
    428640     14398.3
    428680       14400
    428720     14401.1
    428760     14401.8
    428800     14403.3
    428840       14405
    428880     14406.4
    428920       14408
    428960     14410.1
    429000     14410.4
    429040       14412
    429080     14413.2
    429120     14414.6
    429160     14416.2
    429200     14417.3
    429240     14418.3
    429280     14420.1
    429320     14421.6
    429360     14422.8
    429400     14423.9
    429440     14425.2
    429480     14426.9
    429520       14428
    429560     14428.8
    429600     14430.2
    429640     14431.9
    429680     14433.3
    429720     14434.9
    429760     14437.1
    429800     14437.4
    429840     14438.9
    429880     14440.2
    429920     14441.5
    429960     14443.1
    430000     14444.3
    430040     14445.2
    430080       14447
    430120     14448.5
    430160     14449.8
    430200     14450.8
    430240     14452.1
    430280     14453.9
    430320       14455
    430360     14455.7
    430400     14457.2
    430440     14458.8
    430480     14460.3
    430520     14461.9
    430560       14464
    430600     14464.3
    430640     14465.9
    430680       14467
    430720     14468.5
    430760     14470.1
    430800     14471.2
    430840     14472.2
    430880       14474
    430920     14475.4
    430960     14476.7
    431000     14477.8
    431040       14479
    431080     14480.8
    431120     14481.9
    431160     14482.6
    431200     14484.1
    431240     14485.8
    431280     14487.1
    431320     14488.8
    431360     14490.9
    431400     14491.2
    431440     14492.7
    431480       14494
    431520     14495.4
    431560       14497
    431600     14498.1
    431640     14499.1
    431680     14500.9
    431720     14502.3
    431760     14503.6
    431800     14504.6
    431840     14505.9
    431880     14507.6
    431920     14508.8
    431960     14509.5
    432000       14511
    432040     14512.6
    432080       14514
    432120     14515.7
    432160     14517.8
    432200     14518.1
    432240     14519.6
    432280     14520.8
    432320     14522.3
    432360     14523.8
    432400       14525
    432440     14525.9
    432480     14527.7
    432520     14529.2
    432560     14530.4
    432600     14531.5
    432640     14532.8
    432680     14534.5
    432720     14535.6
    432760     14536.3
    432800     14537.8
    432840     14539.5
    432880     14540.9
    432920     14542.6
    432960     14544.7
    433000     14544.9
    433040     14546.5
    433080     14547.7
    433120     14549.1
    433160     14550.7
    433200     14551.8
    433240     14552.8
    433280     14554.6
    433320       14556
    433360     14557.3
    433400     14558.3
    433440     14559.6
    433480     14561.3
    433520     14562.5
    433560     14563.2
    433600     14564.6
    433640     14566.4
    433680     14567.8
    433720     14569.4
    433760     14571.5
    433800     14571.8
    433840     14573.3
    433880     14574.6
    433920     14575.9
    433960     14577.6
    434000     14578.7
    434040     14579.6
    434080     14581.5
    434120     14582.9
    434160     14584.1
    434200     14585.2
    434240     14586.4
    434280     14588.2
    434320     14589.3
    434360       14590
    434400     14591.5
    434440     14593.1
    434480     14594.6
    434520     14596.2
    434560     14598.4
    434600     14598.6
    434640     14600.2
    434680     14601.4
    434720     14602.7
    434760     14604.4
    434800     14605.5
    434840     14606.4
    434880     14608.3
    434920     14609.7
    434960     14610.9
    435000       14612
    435040     14613.3
    435080       14615
    435120     14616.1
    435160     14616.8
    435200     14618.3
    435240       14620
    435280     14621.4
    435320       14623
    435360     14625.2
    435400     14625.3
    435440       14627
    435480     14628.2
    435520     14629.5
    435560     14631.2
    435600     14632.3
    435640     14633.2
    435680     14635.1
    435720     14636.5
    435760     14637.7
    435800     14638.8
    435840     14640.1
    435880     14641.8
    435920     14642.9
    435960     14643.5
    436000       14645
    436040     14646.8
    436080     14648.1
    436120     14649.8
    436160     14651.9
    436200     14652.1
    436240     14653.7
    436280     14654.9
    436320     14656.3
    436360       14658
    436400       14659
    436440       14660
    436480     14661.8
    436520     14663.2
    436560     14664.4
    436600     14665.5
    436640     14666.8
    436680     14668.5
    436720     14669.6
    436760     14670.3
    436800     14671.8
    436840     14673.5
    436880     14674.8
    436920     14676.5
    436960     14678.7
    437000     14678.8
    437040     14680.5
    437080     14681.7
    437120       14683
    437160     14684.7
    437200     14685.7
    437240     14686.7
    437280     14688.5
    437320       14690
    437360     14691.1
    437400     14692.2
    437440     14693.5
    437480     14695.2
    437520     14696.3
    437560       14697
    437600     14698.4
    437640     14700.3
    437680     14701.6
    437720     14703.3
    437760     14705.4
    437800     14705.6
    437840     14707.2
    437880     14708.4
    437920     14709.7
    437960     14711.4
    438000     14712.4
    438040     14713.4
    438080     14715.3
    438120     14716.7
    438160     14717.9
    438200       14719
    438240     14720.2
    438280       14722
    438320     14723.1
    438360     14723.7
    438400     14725.2
    438440       14727
    438480     14728.3
    438520       14730
    438560     14732.1
    438600     14732.3
    438640       14734
    438680     14735.2
    438720     14736.5
    438760     14738.2
    438800     14739.2
    438840     14740.2
    438880       14742
    438920     14743.4
    438960     14744.6
    439000     14745.7
    439040       14747
    439080     14748.7
    439120     14749.8
    439160     14750.4
    439200     14751.9
    439240     14753.7
    439280     14755.1
    439320     14756.7
    439360     14758.9
    439400     14759.1
    439440     14760.8
    439480     14761.9
    439520     14763.2
    439560     14764.9
    439600     14765.9
    439640     14766.9
    439680     14768.7
    439720     14770.1
    439760     14771.3
    439800     14772.4
    439840     14773.7
    439880     14775.4
    439920     14776.5
    439960     14777.1
    440000     14778.6
    440040     14780.5
    440080     14781.8
    440120     14783.4
    440160     14785.6
    440200     14785.8
    440240     14787.5
    440280     14788.7
    440320       14790
    440360     14791.6
    440400     14792.6
    440440     14793.6
    440480     14795.4
    440520     14796.8
    440560       14798
    440600     14799.1
    440640     14800.4
    440680     14802.1
    440720     14803.2
    440760     14803.8
    440800     14805.3
    440840     14807.2
    440880     14808.5
    440920     14810.2
    440960     14812.3
    441000     14812.5
    441040     14814.2
    441080     14815.3
    441120     14816.7
    441160     14818.3
    441200     14819.3
    441240     14820.3
    441280     14822.1
    441320     14823.5
    441360     14824.7
    441400     14825.8
    441440     14827.1
    441480     14828.8
    441520     14829.9
    441560     14830.6
    441600     14832.1
    441640     14833.9
    441680     14835.2
    441720     14836.9
    441760       14839
    441800     14839.2
    441840     14840.9
    441880     14842.1
    441920     14843.4
    441960     14845.1
    442000       14846
    442040     14847.1
    442080     14848.8
    442120     14850.3
    442160     14851.5
    442200     14852.5
    442240     14853.9
    442280     14855.6
    442320     14856.6
    442360     14857.3
    442400     14858.8
    442440     14860.6
    442480     14861.9
    442520     14863.6
    442560     14865.8
    442600     14865.9
    442640     14867.6
    442680     14868.8
    442720     14870.1
    442760     14871.8
    442800     14872.8
    442840     14873.8
    442880     14875.5
    442920       14877
    442960     14878.2
    443000     14879.2
    443040     14880.6
    443080     14882.3
    443120     14883.3
    443160       14884
    443200     14885.5
    443240     14887.3
    443280     14888.6
    443320     14890.3
    443360     14892.5
    443400     14892.6
    443440     14894.3
    443480     14895.5
    443520     14896.8
    443560     14898.5
    443600     14899.5
    443640     14900.5
    443680     14902.3
    443720     14903.7
    443760     14904.9
    443800       14906
    443840     14907.3
    443880       14909
    443920     14910.1
    443960     14910.7
    444000     14912.3
    444040     14914.1
    444080     14915.3
    444120       14917
    444160     14919.2
    444200     14919.4
    444240     14921.1
    444280     14922.3
    444320     14923.6
    444360     14925.2
    444400     14926.2
    444440     14927.2
    444480       14929
    444520     14930.5
    444560     14931.6
    444600     14932.7
    444640       14934
    444680     14935.8
    444720     14936.8
    444760     14937.5
    444800       14939
    444840     14940.8
    444880     14942.1
    444920     14943.8
    444960       14946
    445000     14946.1
    445040     14947.8
    445080     14949.1
    445120     14950.4
    445160     14951.9
    445200       14953
    445240       14954
    445280     14955.8
    445320     14957.2
    445360     14958.4
    445400     14959.5
    445440     14960.8
    445480     14962.6
    445520     14963.6
    445560     14964.2
    445600     14965.8
    445640     14967.6
    445680     14968.9
    445720     14970.6
    445760     14972.8
    445800     14972.9
    445840     14974.6
    445880     14975.8
    445920     14977.1
    445960     14978.7
    446000     14979.8
    446040     14980.7
    446080     14982.6
    446120       14984
    446160     14985.2
    446200     14986.2
    446240     14987.6
    446280     14989.3
    446320     14990.4
    446360     14990.9
    446400     14992.5
    446440     14994.3
    446480     14995.6
    446520     14997.3
    446560     14999.5
    446600     14999.6
    446640     15001.3
    446680     15002.5
    446720     15003.9
    446760     15005.4
    446800     15006.5
    446840     15007.5
    446880     15009.3
    446920     15010.7
    446960     15011.9
    447000       15013
    447040     15014.3
    447080       15016
    447120     15017.1
    447160     15017.7
    447200     15019.2
    447240     15021.1
    447280     15022.3
    447320     15024.1
    447360     15026.2
    447400     15026.3
    447440       15028
    447480     15029.2
    447520     15030.6
    447560     15032.1
    447600     15033.3
    447640     15034.2
    447680       15036
    447720     15037.4
    447760     15038.7
    447800     15039.7
    447840       15041
    447880     15042.8
    447920     15043.8
    447960     15044.4
    448000       15046
    448040     15047.8
    448080     15049.1
    448120     15050.8
    448160     15052.9
    448200     15053.1
    448240     15054.8
    448280       15056
    448320     15057.3
    448360     15058.8
    448400       15060
    448440     15060.9
    448480     15062.8
    448520     15064.2
    448560     15065.4
    448600     15066.4
    448640     15067.7
    448680     15069.5
    448720     15070.6
    448760     15071.1
    448800     15072.7
    448840     15074.5
    448880     15075.8
    448920     15077.5
    448960     15079.7
    449000     15079.8
    449040     15081.5
    449080     15082.7
    449120       15084
    449160     15085.5
    449200     15086.7
    449240     15087.6
    449280     15089.5
    449320     15090.9
    449360     15092.1
    449400     15093.1
    449440     15094.4
    449480     15096.2
    449520     15097.2
    449560     15097.9
    449600     15099.4
    449640     15101.2
    449680     15102.5
    449720     15104.2
    449760     15106.4
    449800     15106.5
    449840     15108.1
    449880     15109.4
    449920     15110.7
    449960     15112.2
    450000     15113.4
    450040     15114.3
    450080     15116.2
    450120     15117.5
    450160     15118.8
    450200     15119.8
    450240     15121.1
    450280     15122.9
    450320     15123.9
    450360     15124.6
    450400     15126.1
    450440     15127.9
    450480     15129.1
    450520     15130.9
    450560     15133.1
    450600     15133.2
    450640     15134.9
    450680     15136.1
    450720     15137.4
    450760     15138.9
    450800     15140.1
    450840     15141.1
    450880     15142.9
    450920     15144.3
    450960     15145.5
    451000     15146.6
    451040     15147.8
    451080     15149.6
    451120     15150.7
    451160     15151.3
    451200     15152.8
    451240     15154.6
    451280     15155.9
    451320     15157.6
    451360     15159.8
    451400     15159.9
    451440     15161.6
    451480     15162.8
    451520     15164.1
    451560     15165.7
    451600     15166.8
    451640     15167.8
    451680     15169.6
    451720     15171.1
    451760     15172.3
    451800     15173.3
    451840     15174.6
    451880     15176.3
    451920     15177.4
    451960       15178
    452000     15179.6
    452040     15181.3
    452080     15182.6
    452120     15184.3
    452160     15186.6
    452200     15186.6
    452240     15188.4
    452280     15189.6
    452320     15190.9
    452360     15192.4
    452400     15193.6
    452440     15194.5
    452480     15196.3
    452520     15197.8
    452560       15199
    452600       15200
    452640     15201.3
    452680       15203
    452720     15204.2
    452760     15204.7
    452800     15206.3
    452840     15208.1
    452880     15209.4
    452920     15211.1
    452960     15213.3
    453000     15213.4
    453040     15215.1
    453080     15216.3
    453120     15217.6
    453160     15219.2
    453200     15220.3
    453240     15221.3
    453280     15223.1
    453320     15224.6
    453360     15225.8
    453400     15226.8
    453440     15228.1
    453480     15229.8
    453520     15230.9
    453560     15231.5
    453600       15233
    453640     15234.8
    453680     15236.1
    453720     15237.8
    453760       15240
    453800     15240.1
    453840     15241.8
    453880       15243
    453920     15244.3
    453960     15245.9
    454000       15247
    454040       15248
    454080     15249.8
    454120     15251.3
    454160     15252.5
    454200     15253.5
    454240     15254.8
    454280     15256.5
    454320     15257.6
    454360     15258.2
    454400     15259.7
    454440     15261.5
    454480     15262.8
    454520     15264.5
    454560     15266.7
    454600     15266.8
    454640     15268.5
    454680     15269.7
    454720       15271
    454760     15272.6
    454800     15273.7
    454840     15274.6
    454880     15276.5
    454920       15278
    454960     15279.2
    455000     15280.2
    455040     15281.5
    455080     15283.2
    455120     15284.3
    455160     15284.9
    455200     15286.4
    455240     15288.3
    455280     15289.5
    455320     15291.2
    455360     15293.4
    455400     15293.5
    455440     15295.2
    455480     15296.4
    455520     15297.7
    455560     15299.2
    455600     15300.4
    455640     15301.3
    455680     15303.2
    455720     15304.7
    455760     15305.9
    455800     15306.9
    455840     15308.2
    455880     15309.9
    455920       15311
    455960     15311.7
    456000     15313.1
    456040       15315
    456080     15316.2
    456120       15318
    456160     15320.1
    456200     15320.3
    456240       15322
    456280     15323.1
    456320     15324.5
    456360       15326
    456400     15327.2
    456440     15328.1
    456480     15329.9
    456520     15331.4
    456560     15332.6
    456600     15333.7
    456640       15335
    456680     15336.6
    456720     15337.8
    456760     15338.4
    456800     15339.9
    456840     15341.7
    456880       15343
    456920     15344.7
    456960     15346.8
    457000       15347
    457040     15348.7
    457080     15349.8
    457120     15351.2
    457160     15352.7
    457200     15353.8
    457240     15354.8
    457280     15356.6
    457320     15358.1
    457360     15359.3
    457400     15360.3
    457440     15361.7
    457480     15363.3
    457520     15364.4
    457560     15365.1
    457600     15366.5
    457640     15368.4
    457680     15369.6
    457720     15371.4
    457760     15373.5
    457800     15373.6
    457840     15375.4
    457880     15376.5
    457920     15377.8
    457960     15379.3
    458000     15380.5
    458040     15381.4
    458080     15383.3
    458120     15384.8
    458160     15385.9
    458200       15387
    458240     15388.4
    458280       15390
    458320     15391.1
    458360     15391.8
    458400     15393.2
    458440     15395.1
    458480     15396.3
    458520       15398
    458560     15400.1
    458600     15400.2
    458640       15402
    458680     15403.1
    458720     15404.5
    458760     15405.9
    458800     15407.1
    458840     15408.1
    458880     15409.9
    458920     15411.4
    458960     15412.5
    459000     15413.5
    459040       15415
    459080     15416.5
    459120     15417.7
    459160     15418.3
    459200     15419.8
    459240     15421.7
    459280     15422.9
    459320     15424.7
    459360     15426.8
    459400     15426.9
    459440     15428.6
    459480     15429.7
    459520     15431.1
    459560     15432.6
    459600     15433.8
    459640     15434.7
    459680     15436.6
    459720       15438
    459760     15439.2
    459800     15440.2
    459840     15441.6
    459880     15443.2
    459920     15444.3
    459960     15444.9
    460000     15446.5
    460040     15448.3
    460080     15449.5
    460120     15451.3
    460160     15453.4
    460200     15453.6
    460240     15455.3
    460280     15456.4
    460320     15457.8
    460360     15459.3
    460400     15460.5
    460440     15461.4
    460480     15463.2
    460520     15464.7
    460560     15465.9
    460600     15466.9
    460640     15468.3
    460680     15469.9
    460720     15471.1
    460760     15471.6
    460800     15473.2
    460840     15475.1
    460880     15476.2
    460920       15478
    460960     15480.1
    461000     15480.2
    461040       15482
    461080     15483.1
    461120     15484.4
    461160     15485.9
    461200     15487.2
    461240     15488.1
    461280     15489.9
    461320     15491.4
    461360     15492.6
    461400     15493.6
    461440       15495
    461480     15496.6
    461520     15497.7
    461560     15498.4
    461600     15499.9
    461640     15501.8
    461680     15502.9
    461720     15504.8
    461760     15506.8
    461800       15507
    461840     15508.8
    461880     15509.9
    461920     15511.1
    461960     15512.7
    462000     15513.9
    462040     15514.8
    462080     15516.7
    462120     15518.1
    462160     15519.3
    462200     15520.3
    462240     15521.7
    462280     15523.4
    462320     15524.5
    462360     15525.1
    462400     15526.6
    462440     15528.5
    462480     15529.7
    462520     15531.5
    462560     15533.6
    462600     15533.7
    462640     15535.5
    462680     15536.6
    462720     15537.8
    462760     15539.4
    462800     15540.6
    462840     15541.5
    462880     15543.4
    462920     15544.9
    462960       15546
    463000       15547
    463040     15548.5
    463080     15550.1
    463120     15551.2
    463160     15551.8
    463200     15553.3
    463240     15555.2
    463280     15556.4
    463320     15558.2
    463360     15560.3
    463400     15560.5
    463440     15562.2
    463480     15563.3
    463520     15564.6
    463560     15566.1
    463600     15567.3
    463640     15568.2
    463680     15570.1
    463720     15571.6
    463760     15572.7
    463800     15573.7
    463840     15575.2
    463880     15576.8
    463920     15577.9
    463960     15578.5
    464000       15580
    464040     15581.9
    464080     15583.2
    464120       15585
    464160       15587
    464200     15587.2
    464240     15588.9
    464280       15590
    464320     15591.3
    464360     15592.9
    464400     15594.1
    464440       15595
    464480     15596.8
    464520     15598.4
    464560     15599.5
    464600     15600.5
    464640     15601.9
    464680     15603.6
    464720     15604.7
    464760     15605.3
    464800     15606.8
    464840     15608.7
    464880     15609.9
    464920     15611.7
    464960     15613.8
    465000     15613.9
    465040     15615.7
    465080     15616.8
    465120       15618
    465160     15619.6
    465200     15620.8
    465240     15621.7
    465280     15623.6
    465320     15625.1
    465360     15626.2
    465400     15627.2
    465440     15628.7
    465480     15630.3
    465520     15631.4
    465560     15632.1
    465600     15633.6
    465640     15635.5
    465680     15636.6
    465720     15638.5
    465760     15640.5
    465800     15640.7
    465840     15642.5
    465880     15643.5
    465920     15644.8
    465960     15646.4
    466000     15647.5
    466040     15648.4
    466080     15650.4
    466120     15651.9
    466160       15653
    466200     15653.9
    466240     15655.4
    466280       15657
    466320     15658.1
    466360     15658.8
    466400     15660.3
    466440     15662.2
    466480     15663.4
    466520     15665.2
    466560     15667.3
    466600     15667.4
    466640     15669.2
    466680     15670.2
    466720     15671.5
    466760     15673.1
    466800     15674.2
    466840     15675.2
    466880       15677
    466920     15678.6
    466960     15679.7
    467000     15680.7
    467040     15682.1
    467080     15683.7
    467120     15684.8
    467160     15685.5
    467200       15687
    467240     15688.9
    467280       15690
    467320     15691.9
    467360       15694
    467400       15694
    467440     15695.8
    467480     15696.9
    467520     15698.2
    467560     15699.8
    467600     15700.9
    467640     15701.8
    467680     15703.7
    467720     15705.2
    467760     15706.3
    467800     15707.3
    467840     15708.8
    467880     15710.3
    467920     15711.5
    467960     15712.1
    468000     15713.6
    468040     15715.5
    468080     15716.7
    468120     15718.5
    468160     15720.6
    468200     15720.7
    468240     15722.5
    468280     15723.6
    468320     15724.9
    468360     15726.4
    468400     15727.6
    468440     15728.5
    468480     15730.4
    468520     15731.8
    468560       15733
    468600       15734
    468640     15735.5
    468680       15737
    468720     15738.1
    468760     15738.8
    468800     15740.3
    468840     15742.2
    468880     15743.4
    468920     15745.2
    468960     15747.3
    469000     15747.3
    469040     15749.1
    469080     15750.2
    469120     15751.5
    469160     15753.1
    469200     15754.3
    469240     15755.2
    469280       15757
    469320     15758.5
    469360     15759.7
    469400     15760.6
    469440     15762.2
    469480     15763.7
    469520     15764.8
    469560     15765.5
    469600       15767
    469640     15768.9
    469680     15770.1
    469720     15771.9
    469760     15773.9
    469800       15774
    469840     15775.8
    469880     15776.9
    469920     15778.1
    469960     15779.7
    470000     15780.9
    470040     15781.8
    470080     15783.7
    470120     15785.2
    470160     15786.3
    470200     15787.3
    470240     15788.8
    470280     15790.4
    470320     15791.5
    470360     15792.1
    470400     15793.6
    470440     15795.5
    470480     15796.7
    470520     15798.5
    470560     15800.6
    470600     15800.6
    470640     15802.4
    470680     15803.5
    470720     15804.8
    470760     15806.4
    470800     15807.6
    470840     15808.4
    470880     15810.4
    470920     15811.8
    470960       15813
    471000     15813.9
    471040     15815.5
    471080     15817.1
    471120     15818.2
    471160     15818.8
    471200     15820.3
    471240     15822.1
    471280     15823.3
    471320     15825.1
    471360     15827.2
    471400     15827.3
    471440     15829.1
    471480     15830.1
    471520     15831.5
    471560       15833
    471600     15834.2
    471640       15835
    471680       15837
    471720     15838.4
    471760     15839.6
    471800     15840.6
    471840     15842.1
    471880     15843.7
    471920     15844.8
    471960     15845.4
    472000     15846.9
    472040     15848.7
    472080       15850
    472120     15851.8
    472160     15853.8
    472200     15853.9
    472240     15855.8
    472280     15856.7
    472320     15858.1
    472360     15859.6
    472400     15860.9
    472440     15861.7
    472480     15863.6
    472520     15865.1
    472560     15866.2
    472600     15867.2
    472640     15868.7
    472680     15870.3
    472720     15871.4
    472760       15872
    472800     15873.5
    472840     15875.4
    472880     15876.6
    472920     15878.4
    472960     15880.5
    473000     15880.6
    473040     15882.4
    473080     15883.4
    473120     15884.7
    473160     15886.3
    473200     15887.5
    473240     15888.4
    473280     15890.3
    473320     15891.7
    473360     15892.9
    473400     15893.8
    473440     15895.3
    473480       15897
    473520     15898.1
    473560     15898.7
    473600     15900.2
    473640       15902
    473680     15903.2
    473720       15905
    473760     15907.1
    473800     15907.1
    473840     15909.1
    473880       15910
    473920     15911.4
    473960     15912.9
    474000     15914.2
    474040       15915
    474080     15916.9
    474120     15918.3
    474160     15919.5
    474200     15920.5
    474240       15922
    474280     15923.6
    474320     15924.7
    474360     15925.3
    474400     15926.8
    474440     15928.7
    474480     15929.8
    474520     15931.6
    474560     15933.7
    474600     15933.8
    474640     15935.7
    474680     15936.6
    474720       15938
    474760     15939.5
    474800     15940.8
    474840     15941.6
    474880     15943.5
    474920       15945
    474960     15946.2
    475000       15947
    475040     15948.6
    475080     15950.2
    475120     15951.3
    475160     15951.9
    475200     15953.4
    475240     15955.3
    475280     15956.4
    475320     15958.3
    475360     15960.3
    475400     15960.4
    475440     15962.3
    475480     15963.2
    475520     15964.6
    475560     15966.2
    475600     15967.4
    475640     15968.1
    475680     15970.1
    475720     15971.6
    475760     15972.8
    475800     15973.6
    475840     15975.2
    475880     15976.8
    475920     15977.9
    475960     15978.5
    476000       15980
    476040     15981.9
    476080     15983.1
    476120     15984.8
    476160     15986.9
    476200       15987
    476240     15988.9
    476280     15989.8
    476320     15991.2
    476360     15992.8
    476400       15994
    476440     15994.8
    476480     15996.7
    476520     15998.2
    476560     15999.4
    476600     16000.3
    476640     16001.8
    476680     16003.4
    476720     16004.5
    476760     16005.2
    476800     16006.7
    476840     16008.5
    476880     16009.7
    476920     16011.5
    476960     16013.6
    477000     16013.7
    477040     16015.6
    477080     16016.5
    477120     16017.9
    477160     16019.4
    477200     16020.7
    477240     16021.4
    477280     16023.4
    477320     16024.9
    477360     16026.1
    477400     16026.9
    477440     16028.5
    477480     16030.1
    477520     16031.1
    477560     16031.8
    477600     16033.3
    477640     16035.2
    477680     16036.3
    477720     16038.2
    477760     16040.2
    477800     16040.3
    477840     16042.2
    477880     16043.1
    477920     16044.5
    477960     16046.1
    478000     16047.3
    478040     16048.1
    478080       16050
    478120     16051.5
    478160     16052.7
    478200     16053.6
    478240     16055.2
    478280     16056.7
    478320     16057.8
    478360     16058.4
    478400     16059.9
    478440     16061.8
    478480       16063
    478520     16064.8
    478560     16066.9
    478600     16066.9
    478640     16068.9
    478680     16069.8
    478720     16071.2
    478760     16072.7
    478800       16074
    478840     16074.7
    478880     16076.7
    478920     16078.1
    478960     16079.4
    479000     16080.2
    479040     16081.8
    479080     16083.4
    479120     16084.4
    479160     16085.1
    479200     16086.6
    479240     16088.5
    479280     16089.7
    479320     16091.5
    479360     16093.5
    479400     16093.5
    479440     16095.5
    479480     16096.4
    479520     16097.8
    479560     16099.4
    479600     16100.7
    479640     16101.4
    479680     16103.3
    479720     16104.8
    479760       16106
    479800     16106.9
    479840     16108.5
    479880     16110.1
    479920     16111.1
    479960     16111.8
    480000     16113.3
    480040     16115.1
    480080     16116.4
    480120     16118.1
    480160     16120.2
    480200     16120.2
    480240     16122.2
    480280     16123.1
    480320     16124.5
    480360       16126
    480400     16127.3
    480440       16128
    480480       16130
    480520     16131.4
    480560     16132.7
    480600     16133.5
    480640     16135.1
    480680     16136.7
    480720     16137.7
    480760     16138.4
    480800     16139.9
    480840     16141.8
    480880       16143
    480920     16144.8
    480960     16146.8
    481000     16146.8
    481040     16148.8
    481080     16149.7
    481120     16151.1
    481160     16152.6
    481200     16153.9
    481240     16154.6
    481280     16156.6
    481320     16158.1
    481360     16159.3
    481400     16160.1
    481440     16161.7
    481480     16163.3
    481520     16164.3
    481560       16165
    481600     16166.5
    481640     16168.4
    481680     16169.5
    481720     16171.4
    481760     16173.4
    481800     16173.4
    481840     16175.4
    481880     16176.3
    481920     16177.6
    481960     16179.2
    482000     16180.5
    482040     16181.3
    482080     16183.2
    482120     16184.6
    482160     16185.9
    482200     16186.8
    482240     16188.3
    482280     16189.9
    482320     16190.9
    482360     16191.6
    482400     16193.1
    482440       16195
    482480     16196.2
    482520       16198
    482560       16200
    482600       16200
    482640       16202
    482680     16202.9
    482720     16204.3
    482760     16205.8
    482800     16207.1
    482840     16207.8
    482880     16209.7
    482920     16211.2
    482960     16212.5
    483000     16213.3
    483040     16214.9
    483080     16216.5
    483120     16217.5
    483160     16218.2
    483200     16219.6
    483240     16221.6
    483280     16222.8
    483320     16224.6
    483360     16226.6
    483400     16226.6
    483440     16228.6
    483480     16229.5
    483520     16230.9
    483560     16232.4
    483600     16233.7
    483640     16234.4
    483680     16236.3
    483720     16237.8
    483760     16239.1
    483800       16240
    483840     16241.5
    483880     16243.1
    483920     16244.1
    483960     16244.8
    484000     16246.2
    484040     16248.2
    484080     16249.4
    484120     16251.2
    484160     16253.2
    484200     16253.2
    484240     16255.2
    484280     16256.1
    484320     16257.5
    484360       16259
    484400     16260.3
    484440     16261.1
    484480       16263
    484520     16264.5
    484560     16265.7
    484600     16266.6
    484640     16268.2
    484680     16269.8
    484720     16270.8
    484760     16271.4
    484800     16272.9
    484840     16274.9
    484880     16276.1
    484920     16277.9
    484960     16279.9
    485000     16279.9
    485040     16281.9
    485080     16282.8
    485120     16284.2
    485160     16285.7
    485200       16287
    485240     16287.8
    485280     16289.6
    485320     16291.2
    485360     16292.4
    485400     16293.3
    485440     16294.8
    485480     16296.4
    485520     16297.4
    485560     16298.1
    485600     16299.6
    485640     16301.6
    485680     16302.7
    485720     16304.6
    485760     16306.6
    485800     16306.6
    485840     16308.5
    485880     16309.4
    485920     16310.8
    485960     16312.4
    486000     16313.6
    486040     16314.4
    486080     16316.3
    486120     16317.9
    486160       16319
    486200     16319.9
    486240     16321.5
    486280     16323.1
    486320     16324.1
    486360     16324.8
    486400     16326.3
    486440     16328.3
    486480     16329.4
    486520     16331.2
    486560     16333.2
    486600     16333.2
    486640     16335.2
    486680     16336.1
    486720     16337.5
    486760     16339.1
    486800     16340.3
    486840       16341
    486880       16343
    486920     16344.5
    486960     16345.7
    487000     16346.5
    487040     16348.2
    487080     16349.7
    487120     16350.8
    487160     16351.4
    487200     16352.9
    487240     16354.9
    487280       16356
    487320     16357.9
    487360     16359.8
    487400     16359.8
    487440     16361.8
    487480     16362.7
    487520     16364.1
    487560     16365.6
    487600     16366.9
    487640     16367.7
    487680     16369.6
    487720     16371.1
    487760     16372.3
    487800     16373.2
    487840     16374.8
    487880     16376.3
    487920     16377.4
    487960       16378
    488000     16379.5
    488040     16381.5
    488080     16382.6
    488120     16384.5
    488160     16386.5
    488200     16386.4
    488240     16388.4
    488280     16389.3
    488320     16390.7
    488360     16392.2
    488400     16393.5
    488440     16394.3
    488480     16396.2
    488520     16397.7
    488560     16398.9
    488600     16399.8
    488640     16401.4
    488680       16403
    488720       16404
    488760     16404.6
    488800     16406.1
    488840     16408.1
    488880     16409.2
    488920     16411.1
    488960       16413
    489000     16413.1
    489040       16415
    489080     16415.9
    489120     16417.3
    489160     16418.9
    489200     16420.1
    489240     16420.9
    489280     16422.8
    489320     16424.4
    489360     16425.5
    489400     16426.4
    489440       16428
    489480     16429.6
    489520     16430.7
    489560     16431.2
    489600     16432.8
    489640     16434.7
    489680     16435.8
    489720     16437.7
    489760     16439.6
    489800     16439.7
    489840     16441.6
    489880     16442.5
    489920     16443.9
    489960     16445.4
    490000     16446.7
    490040     16447.4
    490080     16449.4
    490120     16450.9
    490160     16452.1
    490200     16452.9
    490240     16454.6
    490280     16456.2
    490320     16457.2
    490360     16457.7
    490400     16459.3
    490440     16461.3
    490480     16462.3
    490520     16464.3
    490560     16466.1
    490600     16466.2
    490640     16468.1
    490680     16469.1
    490720     16470.4
    490760       16472
    490800     16473.3
    490840     16473.9
    490880       16476
    490920     16477.5
    490960     16478.6
    491000     16479.5
    491040     16481.2
    491080     16482.8
    491120     16483.8
    491160     16484.3
    491200     16485.9
    491240     16487.9
    491280     16488.9
    491320     16490.8
    491360     16492.7
    491400     16492.7
    491440     16494.7
    491480     16495.7
    491520       16497
    491560     16498.6
    491600     16499.8
    491640     16500.5
    491680     16502.5
    491720     16504.1
    491760     16505.2
    491800     16506.1
    491840     16507.7
    491880     16509.4
    491920     16510.3
    491960     16510.9
    492000     16512.4
    492040     16514.5
    492080     16515.5
    492120     16517.4
    492160     16519.3
    492200     16519.3
    492240     16521.3
    492280     16522.2
    492320     16523.6
    492360     16525.1
    492400     16526.3
    492440     16527.1
    492480     16529.1
    492520     16530.6
    492560     16531.8
    492600     16532.6
    492640     16534.3
    492680     16535.9
    492720     16536.9
    492760     16537.4
    492800       16539
    492840       16541
    492880     16542.1
    492920       16544
    492960     16545.8
    493000     16545.8
    493040     16547.8
    493080     16548.8
    493120     16550.2
    493160     16551.6
    493200     16552.9
    493240     16553.6
    493280     16555.6
    493320     16557.1
    493360     16558.3
    493400     16559.1
    493440     16560.8
    493480     16562.4
    493520     16563.4
    493560       16564
    493600     16565.5
    493640     16567.5
    493680     16568.6
    493720     16570.5
    493760     16572.4
    493800     16572.4
    493840     16574.3
    493880     16575.3
    493920     16576.7
    493960     16578.2
    494000     16579.4
    494040     16580.2
    494080     16582.2
    494120     16583.7
    494160     16584.8
    494200     16585.7
    494240     16587.4
    494280       16589
    494320     16589.9
    494360     16590.5
    494400     16592.1
    494440     16594.1
    494480     16595.1
    494520       16597
    494560     16598.9
    494600     16598.9
    494640     16600.9
    494680     16601.9
    494720     16603.3
    494760     16604.7
    494800       16606
    494840     16606.7
    494880     16608.7
    494920     16610.3
    494960     16611.4
    495000     16612.2
    495040     16613.9
    495080     16615.5
    495120     16616.5
    495160     16617.1
    495200     16618.7
    495240     16620.6
    495280     16621.7
    495320     16623.6
    495360     16625.5
    495400     16625.5
    495440     16627.4
    495480     16628.4
    495520     16629.8
    495560     16631.3
    495600     16632.5
    495640     16633.3
    495680     16635.3
    495720     16636.8
    495760     16637.9
    495800     16638.8
    495840     16640.4
    495880     16642.1
    495920       16643
    495960     16643.6
    496000     16645.2
    496040     16647.2
    496080     16648.2
    496120     16650.1
    496160       16652
    496200       16652
    496240     16653.9
    496280     16654.9
    496320     16656.3
    496360     16657.8
    496400       16659
    496440     16659.8
    496480     16661.8
    496520     16663.3
    496560     16664.4
    496600     16665.3
    496640     16666.9
    496680     16668.6
    496720     16669.6
    496760     16670.1
    496800     16671.7
    496840     16673.7
    496880     16674.7
    496920     16676.6
    496960     16678.5
    497000     16678.5
    497040     16680.4
    497080     16681.5
    497120     16682.7
    497160     16684.3
    497200     16685.4
    497240     16686.3
    497280     16688.2
    497320     16689.8
    497360     16690.9
    497400     16691.7
    497440     16693.4
    497480     16695.1
    497520       16696
    497560     16696.6
    497600     16698.1
    497640     16700.2
    497680     16701.2
    497720     16703.1
    497760       16705
    497800       16705
    497840     16706.9
    497880     16707.9
    497920     16709.2
    497960     16710.8
    498000     16711.9
    498040     16712.8
    498080     16714.7
    498120     16716.2
    498160     16717.4
    498200     16718.2
    498240     16719.9
    498280     16721.6
    498320     16722.5
    498360       16723
    498400     16724.6
    498440     16726.7
    498480     16727.7
    498520     16729.6
    498560     16731.5
    498600     16731.4
    498640     16733.4
    498680     16734.4
    498720     16735.7
    498760     16737.3
    498800     16738.4
    498840     16739.2
    498880     16741.2
    498920     16742.7
    498960     16743.8
    499000     16744.6
    499040     16746.3
    499080       16748
    499120     16748.9
    499160     16749.4
    499200     16751.1
    499240     16753.1
    499280     16754.2
    499320       16756
    499360       16758
    499400     16757.9
    499440     16759.9
    499480     16760.9
    499520     16762.2
    499560     16763.8
    499600     16764.9
    499640     16765.7
    499680     16767.6
    499720     16769.1
    499760     16770.3
    499800     16771.1
    499840     16772.8
    499880     16774.5
    499920     16775.4
    499960     16775.9
    500000     16777.5
    500040     16779.6
    500080     16780.6
    500120     16782.4
    500160     16784.5
    500200     16784.4
    500240     16786.4
    500280     16787.3
    500320     16788.7
    500360     16790.3
    500400     16791.3
    500440     16792.2
    500480     16794.1
    500520     16795.6
    500560     16796.8
    500600     16797.5
    500640     16799.3
    500680     16800.9
    500720     16801.9
    500760     16802.4
    500800       16804
    500840     16806.1
    500880     16807.1
    500920     16808.9
    500960       16811
    501000     16810.9
    501040     16812.8
    501080     16813.8
    501120     16815.2
    501160     16816.7
    501200     16817.8
    501240     16818.7
    501280     16820.6
    501320       16822
    501360     16823.3
    501400       16824
    501440     16825.8
    501480     16827.4
    501520     16828.3
    501560     16828.9
    501600     16830.5
    501640     16832.6
    501680     16833.6
    501720     16835.4
    501760     16837.5
    501800     16837.4
    501840     16839.3
    501880     16840.3
    501920     16841.7
    501960     16843.2
    502000     16844.3
    502040     16845.1
    502080     16847.1
    502120     16848.5
    502160     16849.8
    502200     16850.5
    502240     16852.2
    502280     16853.9
    502320     16854.8
    502360     16855.3
    502400       16857
    502440     16859.1
    502480     16860.1
    502520     16861.9
    502560     16863.9
    502600     16863.9
    502640     16865.7
    502680     16866.8
    502720     16868.1
    502760     16869.7
    502800     16870.8
    502840     16871.5
    502880     16873.5
    502920     16874.9
    502960     16876.2
    503000     16876.9
    503040     16878.7
    503080     16880.3
    503120     16881.2
    503160     16881.8
    503200     16883.4
    503240     16885.5
    503280     16886.5
    503320     16888.3
    503360     16890.4
    503400     16890.3
    503440     16892.2
    503480     16893.2
    503520     16894.5
    503560     16896.1
    503600     16897.2
    503640       16898
    503680     16899.9
    503720     16901.3
    503760     16902.6
    503800     16903.3
    503840     16905.1
    503880     16906.7
    503920     16907.6
    503960     16908.2
    504000     16909.8
    504040     16911.9
    504080     16912.9
    504120     16914.7
    504160     16916.8
    504200     16916.6
    504240     16918.5
    504280     16919.6
    504320     16920.8
    504360     16922.5
    504400     16923.5
    504440     16924.4
    504480     16926.3
    504520     16927.7
    504560       16929
    504600     16929.7
    504640     16931.5
    504680     16933.1
    504720       16934
    504760     16934.6
    504800     16936.2
    504840     16938.3
    504880     16939.2
    504920     16941.1
    504960     16943.1
    505000       16943
    505040     16944.9
    505080     16945.9
    505120     16947.2
    505160     16948.9
    505200     16949.9
    505240     16950.7
    505280     16952.7
    505320     16954.1
    505360     16955.4
    505400     16956.1
    505440     16957.9
    505480     16959.4
    505520     16960.4
    505560       16961
    505600     16962.6
    505640     16964.6
    505680     16965.6
    505720     16967.5
    505760     16969.6
    505800     16969.4
    505840     16971.4
    505880     16972.3
    505920     16973.6
    505960     16975.2
    506000     16976.3
    506040     16977.2
    506080     16979.1
    506120     16980.5
    506160     16981.8
    506200     16982.4
    506240     16984.3
    506280     16985.8
    506320     16986.7
    506360     16987.3
    506400       16989
    506440     16991.1
    506480       16992
    506520     16993.8
    506560     16995.9
    506600     16995.8
    506640     16997.7
    506680     16998.8
    506720       17000
    506760     17001.7
    506800     17002.7
    506840     17003.5
    506880     17005.5
    506920     17006.9
    506960     17008.2
    507000     17008.8
    507040     17010.7
    507080     17012.2
    507120     17013.2
    507160     17013.7
    507200     17015.4
    507240     17017.4
    507280     17018.4
    507320     17020.2
    507360     17022.4
    507400     17022.2
    507440     17024.2
    507480     17025.2
    507520     17026.4
    507560     17028.1
    507600     17029.1
    507640       17030
    507680     17031.9
    507720     17033.4
    507760     17034.7
    507800     17035.2
    507840     17037.1
    507880     17038.7
    507920     17039.6
    507960     17040.2
    508000     17041.8
    508040     17043.9
    508080     17044.9
    508120     17046.7
    508160     17048.8
    508200     17048.7
    508240     17050.7
    508280     17051.6
    508320     17052.9
    508360     17054.5
    508400     17055.6
    508440     17056.5
    508480     17058.4
    508520     17059.9
    508560     17061.1
    508600     17061.7
    508640     17063.6
    508680     17065.2
    508720     17066.1
    508760     17066.7
    508800     17068.3
    508840     17070.4
    508880     17071.4
    508920     17073.2
    508960     17075.3
    509000     17075.2
    509040     17077.2
    509080     17078.1
    509120     17079.4
    509160     17081.1
    509200     17082.1
    509240       17083
    509280     17084.9
    509320     17086.4
    509360     17087.6
    509400     17088.2
    509440     17090.1
    509480     17091.6
    509520     17092.5
    509560     17093.2
    509600     17094.9
    509640     17096.9
    509680     17097.9
    509720     17099.7
    509760     17101.8
    509800     17101.7
    509840     17103.7
    509880     17104.6
    509920     17105.9
    509960     17107.5
    510000     17108.6
    510040     17109.5
    510080     17111.4
    510120     17112.9
    510160     17114.1
    510200     17114.7
    510240     17116.6
    510280     17118.1
    510320       17119
    510360     17119.7
    510400     17121.4
    510440     17123.4
    510480     17124.4
    510520     17126.2
    510560     17128.3
    510600     17128.2
    510640     17130.2
    510680     17131.1
    510720     17132.4
    510760       17134
    510800       17135
    510840     17135.9
    510880     17137.9
    510920     17139.4
    510960     17140.6
    511000     17141.2
    511040     17143.1
    511080     17144.6
    511120     17145.5
    511160     17146.2
    511200     17147.9
    511240     17149.9
    511280     17150.9
    511320     17152.7
    511360     17154.8
    511400     17154.7
    511440     17156.8
    511480     17157.7
    511520       17159
    511560     17160.6
    511600     17161.6
    511640     17162.5
    511680     17164.4
    511720     17165.9
    511760     17167.2
    511800     17167.7
    511840     17169.7
    511880     17171.2
    511920     17172.1
    511960     17172.8
    512000     17174.4
    512040     17176.5
    512080     17177.5
    512120     17179.3
    512160     17181.4
    512200     17181.3
    512240     17183.4
    512280     17184.3
    512320     17185.6
    512360     17187.2
    512400     17188.2
    512440     17189.1
    512480       17191
    512520     17192.5
    512560     17193.8
    512600     17194.3
    512640     17196.3
    512680     17197.8
    512720     17198.7
    512760     17199.4
    512800     17201.1
    512840     17203.1
    512880     17204.1
    512920     17205.9
    512960       17208
    513000     17207.9
    513040       17210
    513080     17210.8
    513120     17212.2
    513160     17213.8
    513200     17214.8
    513240     17215.7
    513280     17217.6
    513320       17219
    513360     17220.4
    513400     17220.9
    513440     17222.9
    513480     17224.4
    513520     17225.3
    513560       17226
    513600     17227.7
    513640     17229.7
    513680     17230.8
    513720     17232.5
    513760     17234.6
    513800     17234.6
    513840     17236.6
    513880     17237.5
    513920     17238.8
    513960     17240.4
    514000     17241.4
    514040     17242.3
    514080     17244.2
    514120     17245.7
    514160       17247
    514200     17247.5
    514240     17249.5
    514280       17251
    514320     17251.9
    514360     17252.6
    514400     17254.3
    514440     17256.3
    514480     17257.3
    514520     17259.1
    514560     17261.3
    514600     17261.2
    514640     17263.2
    514680     17264.1
    514720     17265.4
    514760     17267.1
    514800     17268.1
    514840     17268.9
    514880     17270.9
    514920     17272.3
    514960     17273.7
    515000     17274.1
    515040     17276.1
    515080     17277.7
    515120     17278.6
    515160     17279.3
    515200     17280.9
    515240       17283
    515280       17284
    515320     17285.8
    515360     17287.9
    515400     17287.8
    515440     17289.9
    515480     17290.7
    515520     17292.1
    515560     17293.7
    515600     17294.7
    515640     17295.6
    515680     17297.5
    515720       17299
    515760     17300.3
    515800     17300.8
    515840     17302.7
    515880     17304.3
    515920     17305.2
    515960     17305.8
    516000     17307.5
    516040     17309.6
    516080     17310.6
    516120     17312.4
    516160     17314.5
    516200     17314.4
    516240     17316.5
    516280     17317.4
    516320     17318.7
    516360     17320.3
    516400     17321.4
    516440     17322.2
    516480     17324.1
    516520     17325.6
    516560     17326.9
    516600     17327.4
    516640     17329.3
    516680       17331
    516720     17331.8
    516760     17332.4
    516800     17334.2
    516840     17336.3
    516880     17337.2
    516920       17339
    516960     17341.2
    517000       17341
    517040     17343.1
    517080       17344
    517120     17345.3
    517160     17346.9
    517200       17348
    517240     17348.8
    517280     17350.7
    517320     17352.3
    517360     17353.5
    517400     17354.1
    517440       17356
    517480     17357.6
    517520     17358.4
    517560     17359.1
    517600     17360.8
    517640     17362.9
    517680     17363.9
    517720     17365.6
    517760     17367.8
    517800     17367.7
    517840     17369.8
    517880     17370.7
    517920       17372
    517960     17373.6
    518000     17374.7
    518040     17375.5
    518080     17377.4
    518120     17378.9
    518160     17380.2
    518200     17380.8
    518240     17382.7
    518280     17384.3
    518320     17385.1
    518360     17385.7
    518400     17387.5
    518440     17389.5
    518480     17390.5
    518520     17392.3
    518560     17394.4
    518600     17394.3
    518640     17396.4
    518680     17397.3
    518720     17398.7
    518760     17400.3
    518800     17401.4
    518840     17402.1
    518880       17404
    518920     17405.6
    518960     17406.9
    519000     17407.4
    519040     17409.4
    519080     17410.9
    519120     17411.7
    519160     17412.4
    519200     17414.2
    519240     17416.2
    519280     17417.2
    519320     17418.9
    519360       17421
    519400       17421
    519440     17423.1
    519480     17423.9
    519520     17425.3
    519560     17426.9
    519600       17428
    519640     17428.8
    519680     17430.7
    519720     17432.2
    519760     17433.6
    519800     17434.1
    519840       17436
    519880     17437.6
    519920     17438.4
    519960     17439.1
    520000     17440.8
    520040     17442.9
    520080     17443.9
    520120     17445.6
    520160     17447.8
    520200     17447.7
    520240     17449.8
    520280     17450.6
    520320     17451.9
    520360     17453.6
    520400     17454.7
    520440     17455.5
    520480     17457.4
    520520       17459
    520560     17460.3
    520600     17460.8
    520640     17462.8
    520680     17464.3
    520720     17465.1
    520760     17465.8
    520800     17467.6
    520840     17469.6
    520880     17470.6
    520920     17472.3
    520960     17474.5
    521000     17474.4
    521040     17476.5
    521080     17477.3
    521120     17478.7
    521160     17480.3
    521200     17481.5
    521240     17482.3
    521280     17484.2
    521320     17485.8
    521360     17487.1
    521400     17487.6
    521440     17489.5
    521480     17491.1
    521520     17491.9
    521560     17492.6
    521600     17494.3
    521640     17496.4
    521680     17497.3
    521720     17499.1
    521760     17501.2
    521800     17501.1
    521840     17503.3
    521880     17504.1
    521920     17505.5
    521960     17507.1
    522000     17508.2
    522040       17509
    522080     17510.9
    522120     17512.5
    522160     17513.8
    522200     17514.3
    522240     17516.3
    522280     17517.8
    522320     17518.6
    522360     17519.4
    522400       17521
    522440     17523.1
    522480     17524.1
    522520     17525.8
    522560     17527.9
    522600     17527.8
    522640       17530
    522680     17530.7
    522720     17532.2
    522760     17533.8
    522800     17534.9
    522840     17535.7
    522880     17537.6
    522920     17539.1
    522960     17540.5
    523000       17541
    523040       17543
    523080     17544.5
    523120     17545.3
    523160       17546
    523200     17547.8
    523240     17549.8
    523280     17550.8
    523320     17552.4
    523360     17554.7
    523400     17554.5
    523440     17556.7
    523480     17557.5
    523520     17558.9
    523560     17560.5
    523600     17561.6
    523640     17562.5
    523680     17564.3
    523720     17565.9
    523760     17567.2
    523800     17567.8
    523840     17569.7
    523880     17571.2
    523920       17572
    523960     17572.8
    524000     17574.5
    524040     17576.5
    524080     17577.5
    524120     17579.2
    524160     17581.4
    524200     17581.2
    524240     17583.4
    524280     17584.2
    524320     17585.6
    524360     17587.3
    524400     17588.3
    524440     17589.2
    524480       17591
    524520     17592.6
    524560     17593.9
    524600     17594.5
    524640     17596.5
    524680       17598
    524720     17598.8
    524760     17599.5
    524800     17601.2
    524840     17603.2
    524880     17604.3
    524920     17605.9
    524960     17608.1
    525000       17608
    525040     17610.2
    525080       17611
    525120     17612.4
    525160       17614
    525200     17615.1
    525240     17615.9
    525280     17617.8
    525320     17619.3
    525360     17620.6
    525400     17621.2
    525440     17623.2
    525480     17624.7
    525520     17625.5
    525560     17626.2
    525600     17627.9
    525640       17630
    525680       17631
    525720     17632.7
    525760     17634.9
    525800     17634.7
    525840     17636.9
    525880     17637.7
    525920     17639.1
    525960     17640.8
    526000     17641.9
    526040     17642.7
    526080     17644.5
    526120       17646
    526160     17647.3
    526200     17647.9
    526240     17649.9
    526280     17651.4
    526320     17652.2
    526360     17652.9
    526400     17654.6
    526440     17656.7
    526480     17657.7
    526520     17659.4
    526560     17661.6
    526600     17661.4
    526640     17663.6
    526680     17664.4
    526720     17665.8
    526760     17667.4
    526800     17668.5
    526840     17669.3
    526880     17671.2
    526920     17672.7
    526960       17674
    527000     17674.6
    527040     17676.6
    527080       17678
    527120     17678.8
    527160     17679.6
    527200     17681.3
    527240     17683.4
    527280     17684.4
    527320     17686.1
    527360     17688.3
    527400     17688.1
    527440     17690.4
    527480     17691.1
    527520     17692.5
    527560     17694.2
    527600     17695.2
    527640       17696
    527680     17697.9
    527720     17699.4
    527760     17700.7
    527800     17701.3
    527840     17703.3
    527880     17704.7
    527920     17705.5
    527960     17706.3
    528000       17708
    528040     17710.1
    528080       17711
    528120     17712.8
    528160     17714.9
    528200     17714.8
    528240       17717
    528280     17717.8
    528320     17719.2
    528360     17720.8
    528400     17721.9
    528440     17722.7
    528480     17724.6
    528520     17726.1
    528560     17727.3
    528600     17727.9
    528640     17729.9
    528680     17731.4
    528720     17732.2
    528760       17733
    528800     17734.7
    528840     17736.7
    528880     17737.7
    528920     17739.5
    528960     17741.6
    529000     17741.5
    529040     17743.7
    529080     17744.5
    529120     17745.9
    529160     17747.6
    529200     17748.6
    529240     17749.4
    529280     17751.3
    529320     17752.8
    529360       17754
    529400     17754.6
    529440     17756.6
    529480     17758.1
    529520     17758.9
    529560     17759.7
    529600     17761.5
    529640     17763.5
    529680     17764.5
    529720     17766.2
    529760     17768.3
    529800     17768.3
    529840     17770.4
    529880     17771.2
    529920     17772.6
    529960     17774.2
    530000     17775.3
    530040     17776.1
    530080       17778
    530120     17779.4
    530160     17780.7
    530200     17781.4
    530240     17783.3
    530280     17784.8
    530320     17785.6
    530360     17786.4
    530400     17788.2
    530440     17790.2
    530480     17791.2
    530520     17792.9
    530560       17795
    530600       17795
    530640       17797
    530680     17797.9
    530720     17799.3
    530760       17801
    530800       17802
    530840     17802.8
    530880     17804.7
    530920     17806.1
    530960     17807.4
    531000     17808.1
    531040       17810
    531080     17811.5
    531120     17812.3
    531160     17813.1
    531200     17814.9
    531240     17816.9
    531280     17817.9
    531320     17819.7
    531360     17821.7
    531400     17821.7
    531440     17823.8
    531480     17824.6
    531520     17826.1
    531560     17827.7
    531600     17828.8
    531640     17829.5
    531680     17831.4
    531720     17832.9
    531760     17834.2
    531800     17834.8
    531840     17836.8
    531880     17838.3
    531920     17839.1
    531960     17839.9
    532000     17841.6
    532040     17843.6
    532080     17844.7
    532120     17846.4
    532160     17848.4
    532200     17848.5
    532240     17850.5
    532280     17851.4
    532320     17852.8
    532360     17854.5
    532400     17855.6
    532440     17856.3
    532480     17858.2
    532520     17859.7
    532560       17861
    532600     17861.6
    532640     17863.6
    532680     17865.1
    532720     17865.9
    532760     17866.7
    532800     17868.5
    532840     17870.5
    532880     17871.6
    532920     17873.2
    532960     17875.3
    533000     17875.3
    533040     17877.4
    533080     17878.2
    533120     17879.6
    533160     17881.3
    533200     17882.4
    533240     17883.1
    533280       17885
    533320     17886.5
    533360     17887.8
    533400     17888.5
    533440     17890.5
    533480       17892
    533520     17892.7
    533560     17893.5
    533600     17895.3
    533640     17897.4
    533680     17898.5
    533720     17900.1
    533760     17902.1
    533800     17902.2
    533840     17904.2
    533880     17905.1
    533920     17906.5
    533960     17908.2
    534000     17909.3
    534040       17910
    534080     17911.9
    534120     17913.4
    534160     17914.7
    534200     17915.3
    534240     17917.3
    534280     17918.8
    534320     17919.6
    534360     17920.4
    534400     17922.2
    534440     17924.2
    534480     17925.3
    534520     17926.9
    534560       17929
    534600       17929
    534640     17931.1
    534680     17931.9
    534720     17933.4
    534760     17935.1
    534800     17936.1
    534840     17936.9
    534880     17938.7
    534920     17940.3
    534960     17941.5
    535000     17942.2
    535040     17944.1
    535080     17945.7
    535120     17946.5
    535160     17947.2
    535200     17949.1
    535240     17951.1
    535280     17952.2
    535320     17953.8
    535360     17955.9
    535400     17955.9
    535440       17958
    535480     17958.8
    535520     17960.3
    535560       17962
    535600       17963
    535640     17963.8
    535680     17965.7
    535720     17967.2
    535760     17968.4
    535800     17969.1
    535840     17971.1
    535880     17972.6
    535920     17973.4
    535960     17974.1
    536000       17976
    536040       17978
    536080     17979.1
    536120     17980.7
    536160     17982.8
    536200     17982.8
    536240     17984.9
    536280     17985.7
    536320     17987.2
    536360     17988.8
    536400     17989.9
    536440     17990.6
    536480     17992.6
    536520     17994.1
    536560     17995.2
    536600       17996
    536640     17997.9
    536680     17999.5
    536720     18000.3
    536760       18001
    536800     18002.9
    536840     18004.9
    536880       18006
    536920     18007.6
    536960     18009.7
    537000     18009.7
    537040     18011.8
    537080     18012.6
    537120     18014.1
    537160     18015.8
    537200     18016.8
    537240     18017.5
    537280     18019.5
    537320       18021
    537360     18022.2
    537400     18022.9
    537440     18024.8
    537480     18026.4
    537520     18027.2
    537560     18027.9
    537600     18029.8
    537640     18031.8
    537680     18032.9
    537720     18034.5
    537760     18036.6
    537800     18036.7
    537840     18038.7
    537880     18039.5
    537920       18041
    537960     18042.7
    538000     18043.7
    538040     18044.5
    538080     18046.3
    538120     18047.9
    538160     18049.1
    538200     18049.8
    538240     18051.8
    538280     18053.4
    538320     18054.1
    538360     18054.8
    538400     18056.8
    538440     18058.7
    538480     18059.8
    538520     18061.5
    538560     18063.5
    538600     18063.6
    538640     18065.6
    538680     18066.4
    538720     18067.9
    538760     18069.6
    538800     18070.6
    538840     18071.3
    538880     18073.3
    538920     18074.8
    538960       18076
    539000     18076.8
    539040     18078.7
    539080     18080.3
    539120       18081
    539160     18081.8
    539200     18083.7
    539240     18085.6
    539280     18086.7
    539320     18088.4
    539360     18090.4
    539400     18090.5
    539440     18092.5
    539480     18093.3
    539520     18094.8
    539560     18096.5
    539600     18097.5
    539640     18098.1
    539680     18100.1
    539720     18101.6
    539760     18102.9
    539800     18103.6
    539840     18105.5
    539880     18107.2
    539920     18107.8
    539960     18108.7
    540000     18110.5
    540040     18112.4
    540080     18113.5
    540120     18115.2
    540160     18117.2
    540200     18117.3
    540240     18119.3
    540280       18120
    540320     18121.6
    540360     18123.3
    540400     18124.2
    540440       18125
    540480     18126.9
    540520     18128.4
    540560     18129.7
    540600     18130.3
    540640     18132.3
    540680     18133.9
    540720     18134.6
    540760     18135.4
    540800     18137.3
    540840     18139.2
    540880     18140.3
    540920     18141.9
    540960       18144
    541000       18144
    541040       18146
    541080     18146.8
    541120     18148.3
    541160     18150.1
    541200       18151
    541240     18151.7
    541280     18153.6
    541320     18155.1
    541360     18156.4
    541400     18157.1
    541440       18159
    541480     18160.7
    541520     18161.4
    541560     18162.1
    541600       18164
    541640     18165.9
    541680       18167
    541720     18168.6
    541760     18170.8
    541800     18170.7
    541840     18172.8
    541880     18173.5
    541920     18175.1
    541960     18176.8
    542000     18177.8
    542040     18178.5
    542080     18180.4
    542120       18182
    542160     18183.2
    542200     18183.8
    542240     18185.8
    542280     18187.5
    542320     18188.2
    542360       18189
    542400     18190.8
    542440     18192.7
    542480     18193.9
    542520     18195.5
    542560     18197.6
    542600     18197.6
    542640     18199.6
    542680     18200.4
    542720     18201.9
    542760     18203.7
    542800     18204.5
    542840     18205.3
    542880     18207.2
    542920     18208.7
    542960       18210
    543000     18210.6
    543040     18212.6
    543080     18214.3
    543120       18215
    543160     18215.8
    543200     18217.7
    543240     18219.5
    543280     18220.7
    543320     18222.3
    543360     18224.5
    543400     18224.4
    543440     18226.4
    543480     18227.2
    543520     18228.7
    543560     18230.5
    543600     18231.3
    543640       18232
    543680       18234
    543720     18235.5
    543760     18236.8
    543800     18237.5
    543840     18239.5
    543880     18241.1
    543920     18241.8
    543960     18242.6
    544000     18244.5
    544040     18246.3
    544080     18247.4
    544120     18249.2
    544160     18251.3
    544200     18251.2
    544240     18253.3
    544280       18254
    544320     18255.6
    544360     18257.3
    544400     18258.1
    544440     18258.8
    544480     18260.8
    544520     18262.4
    544560     18263.6
    544600     18264.3
    544640     18266.3
    544680     18267.9
    544720     18268.7
    544760     18269.5
    544800     18271.3
    544840     18273.1
    544880     18274.3
    544920       18276
    544960     18278.1
    545000       18278
    545040     18280.1
    545080     18280.8
    545120     18282.4
    545160     18284.2
    545200     18284.9
    545240     18285.7
    545280     18287.7
    545320     18289.2
    545360     18290.4
    545400     18291.1
    545440     18293.1
    545480     18294.8
    545520     18295.4
    545560     18296.3
    545600     18298.1
    545640       18300
    545680     18301.1
    545720     18302.8
    545760       18305
    545800     18304.9
    545840     18306.9
    545880     18307.7
    545920     18309.2
    545960       18311
    546000     18311.7
    546040     18312.5
    546080     18314.5
    546120       18316
    546160     18317.3
    546200     18317.9
    546240     18319.9
    546280     18321.6
    546320     18322.2
    546360     18323.1
    546400     18324.9
    546440     18326.8
    546480     18327.9
    546520     18329.7
    546560     18331.7
    546600     18331.6
    546640     18333.7
    546680     18334.4
    546720       18336
    546760     18337.7
    546800     18338.5
    546840     18339.2
    546880     18341.3
    546920     18342.8
    546960       18344
    547000     18344.7
    547040     18346.6
    547080     18348.4
    547120       18349
    547160     18349.8
    547200     18351.7
    547240     18353.6
    547280     18354.7
    547320     18356.4
    547360     18358.5
    547400     18358.3
    547440     18360.4
    547480     18361.2
    547520     18362.7
    547560     18364.4
    547600     18365.2
    547640       18366
    547680       18368
    547720     18369.5
    547760     18370.8
    547800     18371.4
    547840     18373.4
    547880     18375.1
    547920     18375.7
    547960     18376.6
    548000     18378.5
    548040     18380.3
    548080     18381.5
    548120     18383.2
    548160     18385.3
    548200     18385.1
    548240     18387.1
    548280     18387.9
    548320     18389.4
    548360     18391.2
    548400       18392
    548440     18392.8
    548480     18394.7
    548520     18396.3
    548560     18397.6
    548600     18398.1
    548640     18400.1
    548680     18401.9
    548720     18402.5
    548760     18403.3
    548800     18405.2
    548840       18407
    548880     18408.1
    548920     18409.9
    548960     18411.9
    549000     18411.8
    549040     18413.9
    549080     18414.6
    549120     18416.1
    549160     18417.9
    549200     18418.7
    549240     18419.4
    549280     18421.4
    549320       18423
    549360     18424.2
    549400     18424.8
    549440     18426.8
    549480     18428.6
    549520     18429.2
    549560       18430
    549600     18431.9
    549640     18433.7
    549680     18434.8
    549720     18436.6
    549760     18438.7
    549800     18438.5
    549840     18440.6
    549880     18441.3
    549920     18442.8
    549960     18444.6
    550000     18445.3
    550040     18446.1
    550080     18448.2
    550120     18449.7
    550160     18450.9
    550200     18451.5
    550240     18453.5
    550280     18455.3
    550320     18455.9
    550360     18456.7
    550400     18458.6
    550440     18460.5
    550480     18461.5
    550520     18463.3
    550560     18465.4
    550600     18465.3
    550640     18467.4
    550680       18468
    550720     18469.6
    550760     18471.3
    550800     18472.1
    550840     18472.9
    550880     18474.9
    550920     18476.4
    550960     18477.7
    551000     18478.3
    551040     18480.2
    551080     18482.1
    551120     18482.7
    551160     18483.5
    551200     18485.4
    551240     18487.3
    551280     18488.4
    551320     18490.2
    551360     18492.3
    551400     18492.1
    551440     18494.2
    551480     18494.9
    551520     18496.4
    551560     18498.2
    551600       18499
    551640     18499.7
    551680     18501.7
    551720     18503.3
    551760     18504.6
    551800     18505.2
    551840     18507.1
    551880       18509
    551920     18509.6
    551960     18510.4
    552000     18512.3
    552040     18514.1
    552080     18515.2
    552120       18517
    552160     18519.1
    552200     18518.9
    552240     18521.1
    552280     18521.7
    552320     18523.2
    552360       18525
    552400     18525.8
    552440     18526.6
    552480     18528.5
    552520     18530.2
    552560     18531.4
    552600       18532
    552640     18533.9
    552680     18535.8
    552720     18536.4
    552760     18537.2
    552800     18539.1
    552840     18540.9
    552880     18542.1
    552920     18543.9
    552960       18546
    553000     18545.8
    553040       18548
    553080     18548.6
    553120     18550.1
    553160     18551.9
    553200     18552.6
    553240     18553.4
    553280     18555.4
    553320       18557
    553360     18558.2
    553400     18558.8
    553440     18560.7
    553480     18562.6
    553520     18563.2
    553560       18564
    553600     18565.9
    553640     18567.8
    553680     18568.9
    553720     18570.7
    553760     18572.8
    553800     18572.6
    553840     18574.7
    553880     18575.4
    553920     18576.9
    553960     18578.7
    554000     18579.5
    554040     18580.2
    554080     18582.2
    554120     18583.8
    554160       18585
    554200     18585.6
    554240     18587.6
    554280     18589.4
    554320       18590
    554360     18590.8
    554400     18592.7
    554440     18594.5
    554480     18595.7
    554520     18597.5
    554560     18599.6
    554600     18599.4
    554640     18601.6
    554680     18602.2
    554720     18603.8
    554760     18605.5
    554800     18606.3
    554840       18607
    554880       18609
    554920     18610.7
    554960     18611.8
    555000     18612.4
    555040     18614.4
    555080     18616.3
    555120     18616.8
    555160     18617.6
    555200     18619.5
    555240     18621.3
    555280     18622.5
    555320     18624.4
    555360     18626.5
    555400     18626.3
    555440     18628.5
    555480     18629.1
    555520     18630.6
    555560     18632.3
    555600     18633.2
    555640     18633.9
    555680     18635.8
    555720     18637.6
    555760     18638.7
    555800     18639.3
    555840     18641.2
    555880     18643.1
    555920     18643.8
    555960     18644.5
    556000     18646.4
    556040     18648.2
    556080     18649.4
    556120     18651.2
    556160     18653.3
    556200     18653.1
    556240     18655.3
    556280     18655.9
    556320     18657.4
    556360     18659.2
    556400       18660
    556440     18660.7
    556480     18662.7
    556520     18664.4
    556560     18665.5
    556600     18666.2
    556640     18668.1
    556680       18670
    556720     18670.6
    556760     18671.3
    556800     18673.3
    556840       18675
    556880     18676.2
    556920       18678
    556960     18680.1
    557000     18679.9
    557040     18682.2
    557080     18682.7
    557120     18684.2
    557160       18686
    557200     18686.8
    557240     18687.6
    557280     18689.5
    557320     18691.3
    557360     18692.3
    557400       18693
    557440       18695
    557480     18696.8
    557520     18697.4
    557560     18698.1
    557600     18700.1
    557640     18701.8
    557680       18703
    557720     18704.8
    557760     18706.9
    557800     18706.7
    557840       18709
    557880     18709.5
    557920       18711
    557960     18712.8
    558000     18713.6
    558040     18714.4
    558080     18716.3
    558120     18718.1
    558160     18719.1
    558200     18719.8
    558240     18721.8
    558280     18723.6
    558320     18724.2
    558360     18724.9
    558400     18726.9
    558440     18728.7
    558480     18729.8
    558520     18731.7
    558560     18733.8
    558600     18733.5
    558640     18735.8
    558680     18736.4
    558720     18737.9
    558760     18739.7
    558800     18740.5
    558840     18741.2
    558880     18743.2
    558920     18744.9
    558960       18746
    559000     18746.7
    559040     18748.7
    559080     18750.5
    559120     18751.2
    559160     18751.9
    559200     18753.8
    559240     18755.5
    559280     18756.7
    559320     18758.6
    559360     18760.7
    559400     18760.5
    559440     18762.7
    559480     18763.3
    559520     18764.8
    559560     18766.6
    559600     18767.4
    559640     18768.1
    559680     18770.1
    559720     18771.9
    559760     18772.9
    559800     18773.6
    559840     18775.6
    559880     18777.5
    559920     18778.1
    559960     18778.8
    560000     18780.8
    560040     18782.4
    560080     18783.6
    560120     18785.5
    560160     18787.6
    560200     18787.4
    560240     18789.6
    560280     18790.3
    560320     18791.8
    560360     18793.6
    560400     18794.3
    560440       18795
    560480     18797.1
    560520     18798.8
    560560     18799.8
    560600     18800.6
    560640     18802.6
    560680     18804.4
    560720     18805.1
    560760     18805.7
    560800     18807.7
    560840     18809.3
    560880     18810.5
    560920     18812.4
    560960     18814.5
    561000     18814.2
    561040     18816.5
    561080     18817.2
    561120     18818.7
    561160     18820.5
    561200     18821.2
    561240     18821.9
    561280       18824
    561320     18825.7
    561360     18826.8
    561400     18827.5
    561440     18829.5
    561480     18831.4
    561520     18832.1
    561560     18832.7
    561600     18834.7
    561640     18836.2
    561680     18837.4
    561720     18839.4
    561760     18841.4
    561800     18841.2
    561840     18843.4
    561880     18844.1
    561920     18845.6
    561960     18847.4
    562000     18848.2
    562040     18848.9
    562080       18851
    562120     18852.7
    562160     18853.7
    562200     18854.5
    562240     18856.5
    562280     18858.4
    562320       18859
    562360     18859.7
    562400     18861.6
    562440     18863.2
    562480     18864.4
    562520     18866.3
    562560     18868.4
    562600     18868.2
    562640     18870.4
    562680       18871
    562720     18872.6
    562760     18874.3
    562800     18875.1
    562840     18875.8
    562880     18877.9
    562920     18879.6
    562960     18880.6
    563000     18881.4
    563040     18883.3
    563080     18885.3
    563120     18885.9
    563160     18886.6
    563200     18888.5
    563240     18890.1
    563280     18891.3
    563320     18893.2
    563360     18895.3
    563400     18895.1
    563440     18897.2
    563480     18897.9
    563520     18899.4
    563560     18901.2
    563600       18902
    563640     18902.7
    563680     18904.7
    563720     18906.5
    563760     18907.5
    563800     18908.3
    563840     18910.2
    563880     18912.2
    563920     18912.8
    563960     18913.4
    564000     18915.4
    564040       18917
    564080     18918.2
    564120     18920.1
    564160     18922.2
    564200       18922
    564240     18924.1
    564280     18924.8
    564320     18926.3
    564360     18928.1
    564400     18928.9
    564440     18929.5
    564480     18931.6
    564520     18933.3
    564560     18934.4
    564600     18935.2
    564640     18937.1
    564680       18939
    564720     18939.6
    564760     18940.3
    564800     18942.2
    564840     18943.9
    564880     18945.1
    564920       18947
    564960     18949.1
    565000     18948.9
    565040       18951
    565080     18951.7
    565120     18953.3
    565160       18955
    565200     18955.8
    565240     18956.4
    565280     18958.5
    565320     18960.3
    565360     18961.3
    565400     18962.1
    565440       18964
    565480     18965.9
    565520     18966.5
    565560     18967.2
    565600     18969.1
    565640     18970.8
    565680       18972
    565720     18973.9
    565760       18976
    565800     18975.8
    565840     18977.9
    565880     18978.6
    565920     18980.2
    565960     18981.9
    566000     18982.7
    566040     18983.4
    566080     18985.4
    566120     18987.2
    566160     18988.2
    566200       18989
    566240     18990.9
    566280     18992.8
    566320     18993.4
    566360     18994.1
    566400       18996
    566440     18997.7
    566480     18998.9
    566520     19000.7
    566560     19002.9
    566600     19002.7
    566640     19004.9
    566680     19005.5
    566720     19007.1
    566760     19008.9
    566800     19009.6
    566840     19010.3
    566880     19012.4
    566920     19014.1
    566960     19015.2
    567000       19016
    567040     19017.8
    567080     19019.8
    567120     19020.4
    567160       19021
    567200       19023
    567240     19024.7
    567280     19025.9
    567320     19027.7
    567360     19029.8
    567400     19029.7
    567440     19031.8
    567480     19032.5
    567520     19034.1
    567560     19035.9
    567600     19036.6
    567640     19037.3
    567680     19039.4
    567720     19041.1
    567760     19042.2
    567800       19043
    567840     19044.8
    567880     19046.7
    567920     19047.4
    567960       19048
    568000       19050
    568040     19051.7
    568080     19052.9
    568120     19054.7
    568160     19056.8
    568200     19056.7
    568240     19058.8
    568280     19059.6
    568320     19061.1
    568360     19062.9
    568400     19063.6
    568440     19064.3
    568480     19066.3
    568520     19068.1
    568560     19069.2
    568600     19069.9
    568640     19071.8
    568680     19073.7
    568720     19074.4
    568760       19075
    568800       19077
    568840     19078.6
    568880     19079.9
    568920     19081.7
    568960     19083.8
    569000     19083.7
    569040     19085.9
    569080     19086.5
    569120     19088.1
    569160     19089.8
    569200     19090.6
    569240     19091.3
    569280     19093.4
    569320       19095
    569360     19096.2
    569400     19096.9
    569440     19098.8
    569480     19100.7
    569520     19101.4
    569560     19102.1
    569600       19104
    569640     19105.6
    569680     19106.9
    569720     19108.7
    569760     19110.8
    569800     19110.6
    569840     19112.8
    569880     19113.5
    569920     19115.1
    569960     19116.8
    570000     19117.6
    570040     19118.3
    570080     19120.3
    570120       19122
    570160     19123.1
    570200     19123.8
    570240     19125.8
    570280     19127.7
    570320     19128.3
    570360       19129
    570400       19131
    570440     19132.6
    570480     19133.8
    570520     19135.7
    570560     19137.8
    570600     19137.6
    570640     19139.8
    570680     19140.4
    570720     19142.1
    570760     19143.8
    570800     19144.5
    570840     19145.3
    570880     19147.2
    570920     19148.9
    570960     19150.1
    571000     19150.8
    571040     19152.7
    571080     19154.6
    571120     19155.2
    571160       19156
    571200     19157.9
    571240     19159.5
    571280     19160.8
    571320     19162.7
    571360     19164.8
    571400     19164.5
    571440     19166.7
    571480     19167.4
    571520       19169
    571560     19170.7
    571600     19171.5
    571640     19172.2
    571680     19174.2
    571720     19175.9
    571760       19177
    571800     19177.7
    571840     19179.6
    571880     19181.6
    571920     19182.2
    571960     19182.9
    572000     19184.9
    572040     19186.5
    572080     19187.7
    572120     19189.6
    572160     19191.7
    572200     19191.5
    572240     19193.7
    572280     19194.3
    572320     19195.9
    572360     19197.7
    572400     19198.4
    572440     19199.1
    572480     19201.1
    572520     19202.8
    572560     19203.9
    572600     19204.6
    572640     19206.6
    572680     19208.5
    572720     19209.1
    572760     19209.8
    572800     19211.8
    572840     19213.4
    572880     19214.7
    572920     19216.6
    572960     19218.7
    573000     19218.4
    573040     19220.6
    573080     19221.2
    573120     19222.8
    573160     19224.6
    573200     19225.3
    573240     19226.1
    573280       19228
    573320     19229.7
    573360     19230.9
    573400     19231.6
    573440     19233.5
    573480     19235.4
    573520     19235.9
    573560     19236.7
    573600     19238.7
    573640     19240.4
    573680     19241.6
    573720     19243.5
    573760     19245.7
    573800     19245.4
    573840     19247.5
    573880     19248.1
    573920     19249.8
    573960     19251.5
    574000     19252.2
    574040       19253
    574080     19254.9
    574120     19256.7
    574160     19257.9
    574200     19258.5
    574240     19260.4
    574280     19262.4
    574320       19263
    574360     19263.8
    574400     19265.7
    574440     19267.3
    574480     19268.6
    574520     19270.4
    574560     19272.7
    574600     19272.4
    574640     19274.5
    574680     19275.2
    574720     19276.7
    574760     19278.5
    574800     19279.1
    574840     19279.9
    574880     19281.9
    574920     19283.6
    574960     19284.8
    575000     19285.5
    575040     19287.3
    575080     19289.3
    575120     19289.9
    575160     19290.7
    575200     19292.6
    575240     19294.2
    575280     19295.5
    575320     19297.4
    575360     19299.6
    575400     19299.3
    575440     19301.4
    575480     19302.1
    575520     19303.6
    575560     19305.4
    575600       19306
    575640     19306.7
    575680     19308.8
    575720     19310.4
    575760     19311.7
    575800     19312.4
    575840     19314.2
    575880     19316.2
    575920     19316.7
    575960     19317.6
    576000     19319.4
    576040     19321.1
    576080     19322.3
    576120     19324.3
    576160     19326.4
    576200     19326.2
    576240     19328.3
    576280       19329
    576320     19330.5
    576360     19332.3
    576400     19332.9
    576440     19333.6
    576480     19335.7
    576520     19337.3
    576560     19338.5
    576600     19339.3
    576640       19341
    576680       19343
    576720     19343.6
    576760     19344.4
    576800     19346.3
    576840       19348
    576880     19349.2
    576920     19351.3
    576960     19353.4
    577000     19353.2
    577040     19355.2
    577080     19355.9
    577120     19357.5
    577160     19359.2
    577200     19359.8
    577240     19360.6
    577280     19362.6
    577320     19364.3
    577360     19365.5
    577400     19366.1
    577440       19368
    577480       19370
    577520     19370.5
    577560     19371.4
    577600     19373.3
    577640     19374.9
    577680     19376.2
    577720     19378.2
    577760     19380.2
    577800     19380.1
    577840     19382.1
    577880     19382.8
    577920     19384.3
    577960     19386.1
    578000     19386.7
    578040     19387.5
    578080     19389.5
    578120     19391.2
    578160     19392.3
    578200     19393.1
    578240     19394.9
    578280       19397
    578320     19397.5
    578360     19398.4
    578400     19400.2
    578440     19401.9
    578480     19403.1
    578520     19405.1
    578560     19407.2
    578600       19407
    578640     19409.1
    578680     19409.7
    578720     19411.3
    578760     19413.1
    578800     19413.6
    578840     19414.5
    578880     19416.4
    578920     19418.1
    578960     19419.3
    579000       19420
    579040     19421.8
    579080     19423.9
    579120     19424.5
    579160     19425.3
    579200     19427.1
    579240     19428.8
    579280     19430.1
    579320     19432.1
    579360     19434.1
    579400     19433.9
    579440       19436
    579480     19436.6
    579520     19438.2
    579560     19440.1
    579600     19440.6
    579640     19441.3
    579680     19443.3
    579720       19445
    579760     19446.1
    579800     19446.9
    579840     19448.7
    579880     19450.8
    579920     19451.3
    579960     19452.2
    580000     19454.1
    580040     19455.7
    580080       19457
    580120       19459
    580160     19461.1
    580200     19460.8
    580240     19462.9
    580280     19463.4
    580320       19465
    580360       19467
    580400     19467.5
    580440     19468.2
    580480     19470.2
    580520     19471.9
    580560       19473
    580600     19473.8
    580640     19475.6
    580680     19477.7
    580720     19478.2
    580760     19479.2
    580800       19481
    580840     19482.6
    580880     19483.8
    580920     19485.8
    580960     19487.9
    581000     19487.7
    581040     19489.7
    581080     19490.3
    581120     19491.8
    581160     19493.8
    581200     19494.3
    581240     19495.1
    581280     19497.1
    581320     19498.7
    581360     19499.9
    581400     19500.7
    581440     19502.5
    581480     19504.6
    581520     19505.1
    581560       19506
    581600     19507.8
    581640     19509.5
    581680     19510.8
    581720     19512.7
    581760     19514.8
    581800     19514.6
    581840     19516.6
    581880     19517.2
    581920     19518.8
    581960     19520.8
    582000     19521.2
    582040       19522
    582080       19524
    582120     19525.6
    582160     19526.8
    582200     19527.6
    582240     19529.4
    582280     19531.4
    582320       19532
    582360       19533
    582400     19534.8
    582440     19536.4
    582480     19537.7
    582520     19539.5
    582560     19541.7
    582600     19541.6
    582640     19543.5
    582680     19544.1
    582720     19545.7
    582760     19547.7
    582800     19548.1
    582840     19548.9
    582880     19550.9
    582920     19552.6
    582960     19553.7
    583000     19554.6
    583040     19556.3
    583080     19558.4
    583120       19559
    583160     19559.9
    583200     19561.7
    583240     19563.4
    583280     19564.7
    583320     19566.5
    583360     19568.7
    583400     19568.5
    583440     19570.5
    583480     19571.1
    583520     19572.7
    583560     19574.7
    583600     19575.1
    583640     19575.9
    583680     19577.9
    583720     19579.5
    583760     19580.7
    583800     19581.6
    583840     19583.3
    583880     19585.4
    583920       19586
    583960     19586.9
    584000     19588.8
    584040     19590.5
    584080     19591.7
    584120     19593.5
    584160     19595.7
    584200     19595.5
    584240     19597.6
    584280     19598.2
    584320     19599.7
    584360     19601.6
    584400     19602.1
    584440       19603
    584480     19604.9
    584520     19606.5
    584560     19607.7
    584600     19608.5
    584640     19610.3
    584680     19612.3
    584720       19613
    584760     19613.8
    584800     19615.8
    584840     19617.5
    584880     19618.7
    584920     19620.5
    584960     19622.7
    585000     19622.5
    585040     19624.6
    585080     19625.1
    585120     19626.7
    585160     19628.6
    585200     19629.1
    585240       19630
    585280     19631.9
    585320     19633.5
    585360     19634.6
    585400     19635.4
    585440     19637.4
    585480     19639.3
    585520       19640
    585560     19640.8
    585600     19642.6
    585640     19644.4
    585680     19645.6
    585720     19647.5
    585760     19649.6
    585800     19649.5
    585840     19651.5
    585880     19652.1
    585920     19653.6
    585960     19655.5
    586000       19656
    586040     19656.9
    586080     19658.8
    586120     19660.4
    586160     19661.6
    586200     19662.4
    586240     19664.3
    586280     19666.3
    586320       19667
    586360     19667.7
    586400     19669.6
    586440     19671.4
    586480     19672.6
    586520     19674.5
    586560     19676.6
    586600     19676.5
    586640     19678.4
    586680     19679.1
    586720     19680.6
    586760     19682.4
    586800       19683
    586840     19683.9
    586880     19685.8
    586920     19687.3
    586960     19688.6
    587000     19689.3
    587040     19691.3
    587080     19693.2
    587120     19693.9
    587160     19694.7
    587200     19696.6
    587240     19698.4
    587280     19699.5
    587320     19701.4
    587360     19703.5
    587400     19703.5
    587440     19705.4
    587480     19706.1
    587520     19707.5
    587560     19709.4
    587600       19710
    587640     19710.8
    587680     19712.7
    587720     19714.3
    587760     19715.6
    587800     19716.3
    587840     19718.2
    587880     19720.2
    587920     19720.9
    587960     19721.7
    588000     19723.6
    588040     19725.3
    588080     19726.5
    588120     19728.3
    588160     19730.5
    588200     19730.5
    588240     19732.4
    588280     19733.1
    588320     19734.5
    588360     19736.4
    588400     19736.9
    588440     19737.8
    588480     19739.7
    588520     19741.3
    588560     19742.5
    588600     19743.2
    588640     19745.2
    588680     19747.1
    588720     19747.8
    588760     19748.6
    588800     19750.5
    588840     19752.2
    588880     19753.4
    588920     19755.2
    588960     19757.4
    589000     19757.4
    589040     19759.3
    589080     19759.9
    589120     19761.4
    589160     19763.3
    589200     19763.8
    589240     19764.7
    589280     19766.6
    589320     19768.1
    589360     19769.3
    589400     19770.1
    589440     19772.1
    589480     19773.9
    589520     19774.7
    589560     19775.5
    589600     19777.4
    589640       19779
    589680     19780.3
    589720     19782.1
    589760     19784.3
    589800     19784.3
    589840     19786.2
    589880     19786.8
    589920     19788.3
    589960     19790.2
    590000     19790.7
    590040     19791.6
    590080     19793.5
    590120       19795
    590160     19796.3
    590200       19797
    590240       19799
    590280     19800.9
    590320     19801.6
    590360     19802.4
    590400     19804.3
    590440       19806
    590480     19807.3
    590520     19809.1
    590560     19811.3
    590600     19811.2
    590640     19813.2
    590680     19813.8
    590720     19815.3
    590760     19817.2
    590800     19817.7
    590840     19818.5
    590880     19820.5
    590920     19821.9
    590960     19823.3
    591000       19824
    591040       19826
    591080     19827.8
    591120     19828.6
    591160     19829.4
    591200     19831.3
    591240       19833
    591280     19834.2
    591320       19836
    591360     19838.2
    591400     19838.2
    591440     19840.1
    591480     19840.8
    591520     19842.2
    591560     19844.1
    591600     19844.7
    591640     19845.5
    591680     19847.4
    591720     19848.8
    591760     19850.2
    591800     19850.9
    591840       19853
    591880     19854.8
    591920     19855.5
    591960     19856.4
    592000     19858.2
    592040       19860
    592080     19861.2
    592120       19863
    592160     19865.2
    592200     19865.1
    592240       19867
    592280     19867.7
    592320     19869.2
    592360     19871.1
    592400     19871.6
    592440     19872.4
    592480     19874.4
    592520     19875.7
    592560     19877.2
    592600     19877.9
    592640     19879.9
    592680     19881.7
    592720     19882.4
    592760     19883.3
    592800     19885.2
    592840     19886.9
    592880     19888.1
    592920     19889.9
    592960     19892.2
    593000     19892.1
    593040       19894
    593080     19894.6
    593120       19896
    593160       19898
    593200     19898.5
    593240     19899.3
    593280     19901.3
    593320     19902.6
    593360     19904.1
    593400     19904.8
    593440     19906.9
    593480     19908.7
    593520     19909.4
    593560     19910.2
    593600     19912.1
    593640     19913.8
    593680       19915
    593720     19916.8
    593760       19919
    593800       19919
    593840     19920.9
    593880     19921.5
    593920     19922.9
    593960       19925
    594000     19925.4
    594040     19926.2
    594080     19928.2
    594120     19929.6
    594160     19931.1
    594200     19931.7
    594240     19933.8
    594280     19935.6
    594320     19936.4
    594360     19937.2
    594400     19939.1
    594440     19940.7
    594480       19942
    594520     19943.8
    594560     19946.1
    594600       19946
    594640     19947.9
    594680     19948.5
    594720     19949.9
    594760     19951.9
    594800     19952.4
    594840     19953.2
    594880     19955.2
    594920     19956.6
    594960     19958.1
    595000     19958.6
    595040     19960.8
    595080     19962.6
    595120     19963.3
    595160     19964.1
    595200     19966.1
    595240     19967.7
    595280     19968.9
    595320     19970.8
    595360       19973
    595400       19973
    595440     19974.8
    595480     19975.4
    595520     19976.8
    595560     19978.9
    595600     19979.3
    595640     19980.2
    595680       19982
    595720     19983.5
    595760       19985
    595800     19985.6
    595840     19987.7
    595880     19989.5
    595920     19990.2
    595960     19991.1
    596000       19993
    596040     19994.7
    596080     19995.9
    596120     19997.8
    596160       20000
    596200       20000
    596240     20001.8
    596280     20002.5
    596320     20003.8
    596360     20005.9
    596400     20006.3
    596440     20007.1
    596480       20009
    596520     20010.5
    596560       20012
    596600     20012.5
    596640     20014.7
    596680     20016.4
    596720     20017.2
    596760       20018
    596800       20020
    596840     20021.7
    596880     20022.9
    596920     20024.8
    596960       20027
    597000     20026.9
    597040     20028.7
    597080     20029.4
    597120     20030.7
    597160     20032.8
    597200     20033.2
    597240       20034
    597280     20035.9
    597320     20037.4
    597360     20038.9
    597400     20039.4
    597440     20041.6
    597480     20043.4
    597520     20044.2
    597560       20045
    597600       20047
    597640     20048.6
    597680     20049.9
    597720     20051.7
    597760     20053.9
    597800     20053.9
    597840     20055.7
    597880     20056.3
    597920     20057.7
    597960     20059.7
    598000     20060.1
    598040     20060.9
    598080     20062.9
    598120     20064.4
    598160     20065.9
    598200     20066.3
    598240     20068.6
    598280     20070.2
    598320       20071
    598360     20071.9
    598400     20073.9
    598440     20075.5
    598480     20076.7
    598520     20078.6
    598560     20080.8
    598600     20080.8
    598640     20082.5
    598680     20083.2
    598720     20084.5
    598760     20086.5
    598800       20087
    598840     20087.8
    598880     20089.7
    598920     20091.2
    598960     20092.7
    599000     20093.2
    599040     20095.4
    599080     20097.1
    599120     20097.9
    599160     20098.7
    599200     20100.7
    599240     20102.3
    599280     20103.6
    599320     20105.3
    599360     20107.6
    599400     20107.5
    599440     20109.2
    599480     20109.9
    599520     20111.3
    599560     20113.3
    599600     20113.7
    599640     20114.5
    599680     20116.5
    599720       20118
    599760     20119.4
    599800     20119.9
    599840     20122.1
    599880     20123.8
    599920     20124.6
    599960     20125.4
    600000     20127.4
    600040       20129
    600080     20130.2
    600120       20132
    600160     20134.2
    600200     20134.2
    600240     20135.9
    600280     20136.6
    600320       20138
    600360       20140
    600400     20140.4
    600440     20141.2
    600480     20143.2
    600520     20144.6
    600560       20146
    600600     20146.6
    600640     20148.8
    600680     20150.5
    600720     20151.3
    600760       20152
    600800     20154.1
    600840     20155.7
    600880     20156.9
    600920     20158.7
    600960     20160.9
    601000     20160.9
    601040     20162.6
    601080     20163.3
    601120     20164.7
    601160     20166.7
    601200     20167.1
    601240     20167.9
    601280     20169.8
    601320     20171.3
    601360     20172.8
    601400     20173.3
    601440     20175.5
    601480     20177.2
    601520       20178
    601560     20178.7
    601600     20180.8
    601640     20182.4
    601680     20183.6
    601720     20185.3
    601760     20187.6
    601800     20187.6
    601840     20189.2
    601880     20189.9
    601920     20191.3
    601960     20193.3
    602000     20193.8
    602040     20194.5
    602080     20196.5
    602120     20197.9
    602160     20199.4
    602200     20199.9
    602240     20202.1
    602280     20203.8
    602320     20204.6
    602360     20205.4
    602400     20207.4
    602440       20209
    602480     20210.2
    602520     20211.9
    602560     20214.2
    602600     20214.2
    602640     20215.8
    602680     20216.5
    602720     20217.9
    602760     20219.9
    602800     20220.4
    602840     20221.1
    602880     20223.1
    602920     20224.5
    602960       20226
    603000     20226.4
    603040     20228.7
    603080     20230.3
    603120     20231.2
    603160     20231.9
    603200       20234
    603240     20235.5
    603280     20236.7
    603320     20238.5
    603360     20240.7
    603400     20240.7
    603440     20242.3
    603480       20243
    603520     20244.4
    603560     20246.5
    603600     20246.9
    603640     20247.7
    603680     20249.6
    603720     20251.1
    603760     20252.6
    603800       20253
    603840     20255.3
    603880     20256.9
    603920     20257.7
    603960     20258.5
    604000     20260.6
    604040       20262
    604080     20263.3
    604120     20265.1
    604160     20267.3
    604200     20267.3
    604240     20268.9
    604280     20269.6
    604320       20271
    604360     20273.1
    604400     20273.5
    604440     20274.2
    604480     20276.2
    604520     20277.6
    604560     20279.1
    604600     20279.6
    604640     20281.8
    604680     20283.5
    604720     20284.3
    604760     20285.1
    604800     20287.2
    604840     20288.6
    604880       20290
    604920     20291.7
    604960     20293.9
    605000     20293.9
    605040     20295.5
    605080     20296.2
    605120     20297.6
    605160     20299.6
    605200     20300.1
    605240     20300.9
    605280     20302.8
    605320     20304.2
    605360     20305.6
    605400     20306.2
    605440     20308.4
    605480     20310.2
    605520     20310.9
    605560     20311.8
    605600     20313.8
    605640     20315.2
    605680     20316.6
    605720     20318.3
    605760     20320.5
    605800     20320.5
    605840     20322.2
    605880     20322.9
    605920     20324.3
    605960     20326.3
    606000     20326.7
    606040     20327.6
    606080     20329.5
    606120     20330.9
    606160     20332.3
    606200     20332.9
    606240       20335
    606280     20336.8
    606320     20337.6
    606360     20338.4
    606400     20340.5
    606440     20341.8
    606480     20343.2
    606520     20344.9
    606560     20347.1
    606600     20347.1
    606640     20348.8
    606680     20349.4
    606720     20350.9
    606760     20352.9
    606800     20353.3
    606840     20354.2
    606880     20356.1
    606920     20357.5
    606960       20359
    607000     20359.5
    607040     20361.7
    607080     20363.4
    607120     20364.2
    607160       20365
    607200     20367.1
    607240     20368.4
    607280     20369.8
    607320     20371.5
    607360     20373.8
    607400     20373.7
    607440     20375.4
    607480     20376.1
    607520     20377.5
    607560     20379.5
    607600       20380
    607640     20380.9
    607680     20382.8
    607720     20384.1
    607760     20385.6
    607800     20386.1
    607840     20388.3
    607880     20390.1
    607920     20390.8
    607960     20391.7
    608000     20393.7
    608040       20395
    608080     20396.4
    608120     20398.2
    608160     20400.4
    608200     20400.3
    608240       20402
    608280     20402.7
    608320     20404.2
    608360     20406.1
    608400     20406.7
    608440     20407.5
    608480     20409.3
    608520     20410.7
    608560     20412.2
    608600     20412.7
    608640       20415
    608680     20416.7
    608720     20417.4
    608760     20418.2
    608800     20420.3
    608840     20421.6
    608880     20422.9
    608920     20424.7
    608960     20426.9
    609000     20426.8
    609040     20428.5
    609080     20429.2
    609120     20430.7
    609160     20432.6
    609200     20433.2
    609240     20434.1
    609280     20435.9
    609320     20437.3
    609360     20438.8
    609400     20439.3
    609440     20441.6
    609480     20443.3
    609520       20444
    609560     20444.8
    609600     20446.8
    609640     20448.1
    609680     20449.5
    609720     20451.3
    609760     20453.5
    609800     20453.4
    609840     20455.1
    609880     20455.7
    609920     20457.2
    609960     20459.2
    610000     20459.7
    610040     20460.6
    610080     20462.4
    610120     20463.8
    610160     20465.3
    610200     20465.9
    610240     20468.1
    610280     20469.9
    610320     20470.5
    610360     20471.4
    610400     20473.4
    610440     20474.6
    610480       20476
    610520     20477.8
    610560     20480.1
    610600     20479.9
    610640     20481.7
    610680     20482.3
    610720     20483.7
    610760     20485.7
    610800     20486.2
    610840     20487.2
    610880       20489
    610920     20490.3
    610960     20491.8
    611000     20492.4
    611040     20494.5
    611080     20496.4
    611120       20497
    611160     20497.8
    611200     20499.9
    611240     20501.1
    611280     20502.5
    611320     20504.3
    611360     20506.5
    611400     20506.4
    611440     20508.2
    611480     20508.8
    611520     20510.2
    611560     20512.2
    611600     20512.7
    611640     20513.6
    611680     20515.5
    611720     20516.8
    611760     20518.2
    611800     20518.9
    611840       20521
    611880     20522.8
    611920     20523.5
    611960     20524.3
    612000     20526.3
    612040     20527.5
    612080       20529
    612120     20530.8
    612160       20533
    612200     20532.9
    612240     20534.7
    612280     20535.2
    612320     20536.6
    612360     20538.7
    612400     20539.1
    612440       20540
    612480       20542
    612520     20543.3
    612560     20544.7
    612600     20545.4
    612640     20547.5
    612680     20549.4
    612720     20550.1
    612760     20550.9
    612800     20552.8
    612840     20554.1
    612880     20555.6
    612920     20557.4
    612960     20559.6
    613000     20559.5
    613040     20561.2
    613080     20561.8
    613120     20563.2
    613160     20565.3
    613200     20565.7
    613240     20566.6
    613280     20568.5
    613320     20569.9
    613360     20571.3
    613400       20572
    613440     20574.1
    613480       20576
    613520     20576.7
    613560     20577.6
    613600     20579.5
    613640     20580.7
    613680     20582.2
    613720     20584.1
    613760     20586.2
    613800     20586.1
    613840     20587.9
    613880     20588.4
    613920     20589.9
    613960     20591.9
    614000     20592.4
    614040     20593.3
    614080     20595.2
    614120     20596.5
    614160     20597.8
    614200     20598.7
    614240     20600.8
    614280     20602.6
    614320     20603.3
    614360     20604.3
    614400     20606.1
    614440     20607.3
    614480     20608.9
    614520     20610.7
    614560     20612.8
    614600     20612.8
    614640     20614.6
    614680     20615.2
    614720     20616.6
    614760     20618.5
    614800       20619
    614840       20620
    614880     20621.8
    614920     20623.2
    614960     20624.5
    615000     20625.3
    615040     20627.4
    615080     20629.3
    615120       20630
    615160       20631
    615200     20632.8
    615240       20634
    615280     20635.5
    615320     20637.4
    615360     20639.5
    615400     20639.4
    615440     20641.2
    615480     20641.8
    615520     20643.2
    615560     20645.1
    615600     20645.6
    615640     20646.6
    615680     20648.5
    615720     20649.9
    615760     20651.2
    615800       20652
    615840     20654.1
    615880       20656
    615920     20656.7
    615960     20657.7
    616000     20659.4
    616040     20660.5
    616080     20662.1
    616120       20664
    616160     20666.1
    616200       20666
    616240     20667.9
    616280     20668.4
    616320     20669.8
    616360     20671.8
    616400     20672.2
    616440     20673.2
    616480       20675
    616520     20676.4
    616560     20677.8
    616600     20678.6
    616640     20680.6
    616680     20682.6
    616720     20683.3
    616760     20684.3
    616800     20686.1
    616840     20687.1
    616880     20688.6
    616920     20690.5
    616960     20692.6
    617000     20692.6
    617040     20694.5
    617080       20695
    617120     20696.4
    617160     20698.3
    617200     20698.9
    617240     20699.8
    617280     20701.7
    617320       20703
    617360     20704.4
    617400     20705.2
    617440     20707.2
    617480     20709.3
    617520     20709.9
    617560     20710.9
    617600     20712.6
    617640     20713.7
    617680     20715.2
    617720     20717.2
    617760     20719.3
    617800     20719.2
    617840     20721.1
    617880     20721.7
    617920       20723
    617960     20724.9
    618000     20725.4
    618040     20726.4
    618080     20728.2
    618120     20729.6
    618160     20731.1
    618200     20731.8
    618240     20733.8
    618280     20735.8
    618320     20736.5
    618360     20737.5
    618400     20739.2
    618440     20740.3
    618480     20741.8
    618520     20743.8
    618560     20745.9
    618600     20745.9
    618640     20747.7
    618680     20748.3
    618720     20749.7
    618760     20751.5
    618800       20752
    618840       20753
    618880     20754.8
    618920     20756.2
    618960     20757.7
    619000     20758.4
    619040     20760.4
    619080     20762.4
    619120     20763.2
    619160     20764.1
    619200     20765.8
    619240       20767
    619280     20768.5
    619320     20770.5
    619360     20772.6
    619400     20772.5
    619440     20774.4
    619480     20774.9
    619520     20776.3
    619560     20778.2
    619600     20778.7
    619640     20779.6
    619680     20781.5
    619720     20782.8
    619760     20784.3
    619800       20785
    619840       20787
    619880     20789.1
    619920     20789.8
    619960     20790.8
    620000     20792.5
    620040     20793.6
    620080     20795.1
    620120     20797.2
    620160     20799.3
    620200     20799.2
    620240     20801.1
    620280     20801.5
    620320       20803
    620360     20804.8
    620400     20805.4
    620440     20806.3
    620480     20808.2
    620520     20809.5
    620560       20811
    620600     20811.8
    620640     20813.7
    620680     20815.7
    620720     20816.5
    620760     20817.5
    620800     20819.2
    620840     20820.3
    620880     20821.8
    620920     20823.8
    620960     20825.9
    621000     20825.9
    621040     20827.7
    621080     20828.2
    621120     20829.6
    621160     20831.5
    621200       20832
    621240       20833
    621280     20834.8
    621320     20836.1
    621360     20837.7
    621400     20838.4
    621440     20840.4
    621480     20842.4
    621520     20843.2
    621560     20844.1
    621600     20845.8
    621640     20846.9
    621680     20848.4
    621720     20850.4
    621760     20852.5
    621800     20852.5
    621840     20854.3
    621880     20854.8
    621920     20856.2
    621960     20858.1
    622000     20858.6
    622040     20859.6
    622080     20861.4
    622120     20862.7
    622160     20864.2
    622200       20865
    622240       20867
    622280       20869
    622320     20869.8
    622360     20870.7
    622400     20872.4
    622440     20873.5
    622480       20875
    622520       20877
    622560       20879
    622600       20879
    622640     20880.9
    622680     20881.3
    622720     20882.8
    622760     20884.6
    622800     20885.1
    622840     20886.2
    622880     20887.9
    622920     20889.2
    622960     20890.7
    623000     20891.5
    623040     20893.5
    623080     20895.5
    623120     20896.3
    623160     20897.2
    623200       20899
    623240       20900
    623280     20901.5
    623320     20903.5
    623360     20905.4
    623400     20905.6
    623440     20907.4
    623480     20907.8
    623520     20909.2
    623560       20911
    623600     20911.6
    623640     20912.6
    623680     20914.4
    623720     20915.7
    623760     20917.1
    623800       20918
    623840       20920
    623880       20922
    623920     20922.8
    623960     20923.7
    624000     20925.5
    624040     20926.6
    624080     20928.1
    624120     20930.1
    624160       20932
    624200     20932.1
    624240     20933.9
    624280     20934.3
    624320     20935.8
    624360     20937.6
    624400     20938.2
    624440     20939.1
    624480     20940.9
    624520     20942.3
    624560     20943.7
    624600     20944.6
    624640     20946.5
    624680     20948.6
    624720     20949.4
    624760     20950.3
    624800       20952
    624840     20953.1
    624880     20954.7
    624920     20956.6
    624960     20958.7
    625000     20958.7
    625040     20960.5
    625080     20960.9
    625120     20962.5
    625160     20964.2
    625200     20964.8
    625240     20965.7
    625280     20967.5
    625320     20968.8
    625360     20970.3
    625400     20971.2
    625440     20973.1
    625480     20975.2
    625520       20976
    625560     20976.8
    625600     20978.6
    625640     20979.7
    625680     20981.2
    625720     20983.2
    625760     20985.2
    625800     20985.2
    625840     20987.1
    625880     20987.5
    625920       20989
    625960     20990.8
    626000     20991.4
    626040     20992.3
    626080     20994.1
    626120     20995.4
    626160     20996.9
    626200     20997.8
    626240     20999.7
    626280     21001.8
    626320     21002.5
    626360     21003.4
    626400     21005.2
    626440     21006.3
    626480     21007.9
    626520     21009.8
    626560     21011.8
    626600     21011.8
    626640     21013.6
    626680     21014.1
    626720     21015.6
    626760     21017.4
    626800       21018
    626840     21018.9
    626880     21020.7
    626920       21022
    626960     21023.5
    627000     21024.5
    627040     21026.3
    627080     21028.5
    627120     21029.1
    627160     21029.9
    627200     21031.8
    627240     21032.9
    627280     21034.5
    627320     21036.4
    627360     21038.4
    627400     21038.5
    627440     21040.3
    627480     21040.7
    627520     21042.2
    627560     21044.1
    627600     21044.6
    627640     21045.5
    627680     21047.3
    627720     21048.7
    627760     21050.1
    627800     21051.1
    627840     21052.9
    627880     21055.1
    627920     21055.6
    627960     21056.5
    628000     21058.4
    628040     21059.5
    628080     21061.1
    628120     21062.9
    628160       21065
    628200       21065
    628240     21066.9
    628280     21067.3
    628320     21068.8
    628360     21070.7
    628400     21071.2
    628440       21072
    628480     21073.9
    628520     21075.2
    628560     21076.7
    628600     21077.6
    628640     21079.4
    628680     21081.6
    628720     21082.2
    628760     21083.1
    628800       21085
    628840       21086
    628880     21087.6
    628920     21089.6
    628960     21091.6
    629000     21091.7
    629040     21093.5
    629080     21093.9
    629120     21095.4
    629160     21097.3
    629200     21097.8
    629240     21098.7
    629280     21100.5
    629320     21101.8
    629360     21103.3
    629400     21104.3
    629440       21106
    629480     21108.2
    629520     21108.8
    629560     21109.7
    629600     21111.6
    629640     21112.7
    629680     21114.2
    629720     21116.2
    629760     21118.2
    629800     21118.3
    629840     21120.1
    629880     21120.6
    629920       21122
    629960     21123.9
    630000     21124.4
    630040     21125.3
    630080     21127.1
    630120     21128.4
    630160     21129.9
    630200     21130.8
    630240     21132.7
    630280     21134.8
    630320     21135.5
    630360     21136.3
    630400     21138.2
    630440     21139.3
    630480     21140.8
    630520     21142.9
    630560     21144.8
    630600       21145
    630640     21146.8
    630680     21147.2
    630720     21148.6
    630760     21150.6
    630800     21151.1
    630840     21151.9
    630880     21153.7
    630920       21155
    630960     21156.5
    631000     21157.4
    631040     21159.2
    631080     21161.4
    631120       21162
    631160     21162.9
    631200     21164.8
    631240     21165.8
    631280     21167.4
    631320     21169.4
    631360     21171.4
    631400     21171.5
    631440     21173.3
    631480     21173.8
    631520     21175.2
    631560     21177.2
    631600     21177.7
    631640     21178.5
    631680     21180.2
    631720     21181.6
    631760     21183.1
    631800       21184
    631840     21185.8
    631880       21188
    631920     21188.6
    631960     21189.5
    632000     21191.4
    632040     21192.4
    632080     21193.9
    632120       21196
    632160     21198.1
    632200     21198.2
    632240     21199.9
    632280     21200.4
    632320     21201.9
    632360     21203.7
    632400     21204.3
    632440     21205.1
    632480     21206.9
    632520     21208.2
    632560     21209.7
    632600     21210.6
    632640     21212.4
    632680     21214.6
    632720     21215.1
    632760     21216.1
    632800       21218
    632840     21219.1
    632880     21220.6
    632920     21222.6
    632960     21224.7
    633000     21224.8
    633040     21226.5
    633080       21227
    633120     21228.5
    633160     21230.4
    633200       21231
    633240     21231.7
    633280     21233.4
    633320     21234.9
    633360     21236.3
    633400     21237.2
    633440     21239.1
    633480     21241.2
    633520     21241.8
    633560     21242.7
    633600     21244.6
    633640     21245.7
    633680     21247.2
    633720     21249.2
    633760     21251.3
    633800     21251.4
    633840     21253.1
    633880     21253.6
    633920     21255.2
    633960     21257.1
    634000     21257.7
    634040     21258.4
    634080     21260.1
    634120     21261.6
    634160       21263
    634200     21263.9
    634240     21265.8
    634280     21267.9
    634320     21268.5
    634360     21269.4
    634400     21271.3
    634440     21272.4
    634480       21274
    634520       21276
    634560     21278.1
    634600     21278.1
    634640     21279.9
    634680     21280.3
    634720     21281.9
    634760     21283.7
    634800     21284.4
    634840     21285.1
    634880     21286.8
    634920     21288.4
    634960     21289.7
    635000     21290.7
    635040     21292.4
    635080     21294.6
    635120     21295.2
    635160     21296.1
    635200       21298
    635240     21299.1
    635280     21300.8
    635320     21302.6
    635360     21304.8
    635400     21304.8
    635440     21306.6
    635480       21307
    635520     21308.6
    635560     21310.5
    635600       21311
    635640     21311.8
    635680     21313.5
    635720       21315
    635760     21316.4
    635800     21317.4
    635840     21319.2
    635880     21321.3
    635920     21321.8
    635960     21322.8
    636000     21324.7
    636040     21325.9
    636080     21327.5
    636120     21329.4
    636160     21331.5
    636200     21331.5
    636240     21333.2
    636280     21333.7
    636320     21335.4
    636360     21337.2
    636400     21337.8
    636440     21338.5
    636480     21340.3
    636520     21341.7
    636560     21343.2
    636600     21344.1
    636640     21345.9
    636680       21348
    636720     21348.5
    636760     21349.5
    636800     21351.4
    636840     21352.7
    636880     21354.3
    636920     21356.2
    636960     21358.3
    637000     21358.3
    637040     21360.1
    637080     21360.5
    637120     21362.1
    637160     21364.1
    637200     21364.6
    637240     21365.3
    637280     21367.1
    637320     21368.5
    637360       21370
    637400     21370.9
    637440     21372.8
    637480     21374.9
    637520     21375.4
    637560     21376.3
    637600     21378.3
    637640     21379.4
    637680     21381.1
    637720       21383
    637760     21385.1
    637800     21385.1
    637840     21386.9
    637880     21387.3
    637920     21388.9
    637960     21390.9
    638000     21391.4
    638040     21392.1
    638080     21393.9
    638120     21395.4
    638160     21396.9
    638200     21397.8
    638240     21399.6
    638280     21401.8
    638320     21402.2
    638360     21403.2
    638400     21405.1
    638440     21406.3
    638480     21407.9
    638520     21409.9
    638560     21411.9
    638600       21412
    638640     21413.8
    638680     21414.2
    638720     21415.8
    638760     21417.8
    638800     21418.2
    638840       21419
    638880     21420.7
    638920     21422.2
    638960     21423.7
    639000     21424.6
    639040     21426.5
    639080     21428.5
    639120       21429
    639160       21430
    639200     21431.8
    639240     21433.1
    639280     21434.8
    639320     21436.8
    639360     21438.7
    639400     21438.8
    639440     21440.6
    639480       21441
    639520     21442.6
    639560     21444.6
    639600       21445
    639640     21445.8
    639680     21447.6
    639720     21449.1
    639760     21450.6
    639800     21451.3
    639840     21453.4
    639880     21455.4
    639920     21455.8
    639960     21456.8
    640000     21458.5
    640040     21459.9
    640080     21461.5
    640120     21463.5
    640160     21465.5
    640200     21465.6
    640240     21467.4
    640280     21467.8
    640320     21469.4
    640360     21471.4
    640400     21471.8
    640440     21472.6
    640480     21474.4
    640520     21475.9
    640560     21477.4
    640600     21478.1
    640640     21480.2
    640680     21482.1
    640720     21482.6
    640760     21483.6
    640800     21485.3
    640840     21486.7
    640880     21488.3
    640920     21490.3
    640960     21492.3
    641000     21492.4
    641040     21494.2
    641080     21494.6
    641120     21496.2
    641160     21498.2
    641200     21498.6
    641240     21499.4
    641280     21501.1
    641320     21502.7
    641360     21504.2
    641400     21504.8
    641440       21507
    641480     21508.9
    641520     21509.4
    641560     21510.4
    641600     21512.1
    641640     21513.5
    641680     21515.1
    641720     21517.1
    641760     21519.1
    641800     21519.3
    641840       21521
    641880     21521.4
    641920       21523
    641960       21525
    642000     21525.4
    642040     21526.3
    642080     21527.9
    642120     21529.5
    642160       21531
    642200     21531.7
    642240     21533.8
    642280     21535.7
    642320     21536.2
    642360     21537.3
    642400       21539
    642440     21540.4
    642480     21541.9
    642520     21543.9
    642560     21545.8
    642600       21546
    642640     21547.8
    642680     21548.2
    642720     21549.7
    642760     21551.8
    642800     21552.2
    642840     21553.1
    642880     21554.7
    642920     21556.3
    642960     21557.8
    643000     21558.4
    643040     21560.6
    643080     21562.5
    643120     21562.9
    643160     21564.1
    643200     21565.7
    643240     21567.1
    643280     21568.7
    643320     21570.6
    643360     21572.6
    643400     21572.8
    643440     21574.6
    643480     21574.9
    643520     21576.4
    643560     21578.5
    643600       21579
    643640     21579.8
    643680     21581.5
    643720       21583
    643760     21584.5
    643800     21585.2
    643840     21587.2
    643880     21589.1
    643920     21589.7
    643960     21590.8
    644000     21592.4
    644040     21593.9
    644080     21595.4
    644120     21597.4
    644160     21599.4
    644200     21599.5
    644240     21601.4
    644280     21601.6
    644320     21603.2
    644360     21605.2
    644400     21605.8
    644440     21606.5
    644480     21608.2
    644520     21609.8
    644560     21611.3
    644600     21611.9
    644640     21613.9
    644680     21615.8
    644720     21616.4
    644760     21617.6
    644800     21619.2
    644840     21620.6
    644880     21622.1
    644920     21624.2
    644960     21626.1
    645000     21626.3
    645040     21628.1
    645080     21628.4
    645120       21630
    645160     21631.9
    645200     21632.5
    645240     21633.3
    645280     21634.9
    645320     21636.5
    645360       21638
    645400     21638.7
    645440     21640.7
    645480     21642.5
    645520     21643.1
    645560     21644.3
    645600     21645.9
    645640     21647.3
    645680     21648.8
    645720     21650.8
    645760     21652.8
    645800     21652.9
    645840     21654.8
    645880     21655.1
    645920     21656.7
    645960     21658.6
    646000     21659.2
    646040       21660
    646080     21661.6
    646120     21663.2
    646160     21664.7
    646200     21665.4
    646240     21667.4
    646280     21669.2
    646320     21669.7
    646360       21671
    646400     21672.5
    646440       21674
    646480     21675.5
    646520     21677.6
    646560     21679.5
    646600     21679.6
    646640     21681.5
    646680     21681.8
    646720     21683.4
    646760     21685.3
    646800     21685.9
    646840     21686.7
    646880     21688.3
    646920     21689.8
    646960     21691.4
    647000     21692.1
    647040     21694.1
    647080     21695.9
    647120     21696.4
    647160     21697.6
    647200     21699.3
    647240     21700.7
    647280     21702.1
    647320     21704.3
    647360     21706.1
    647400     21706.3
    647440     21708.2
    647480     21708.4
    647520     21710.2
    647560       21712
    647600     21712.6
    647640     21713.4
    647680       21715
    647720     21716.5
    647760     21718.1
    647800     21718.8
    647840     21720.8
    647880     21722.6
    647920     21723.1
    647960     21724.4
    648000       21726
    648040     21727.4
    648080     21728.9
    648120       21731
    648160     21732.9
    648200     21733.1
    648240     21734.9
    648280     21735.2
    648320       21737
    648360     21738.8
    648400     21739.4
    648440     21740.1
    648480     21741.8
    648520     21743.2
    648560     21744.8
    648600     21745.6
    648640     21747.5
    648680     21749.3
    648720     21749.9
    648760     21751.1
    648800     21752.7
    648840     21754.2
    648880     21755.6
    648920     21757.8
    648960     21759.6
    649000     21759.9
    649040     21761.6
    649080     21761.9
    649120     21763.8
    649160     21765.6
    649200     21766.1
    649240     21766.9
    649280     21768.5
    649320       21770
    649360     21771.5
    649400     21772.3
    649440     21774.3
    649480     21776.1
    649520     21776.7
    649560       21778
    649600     21779.4
    649640       21781
    649680     21782.4
    649720     21784.5
    649760     21786.4
    649800     21786.6
    649840     21788.3
    649880     21788.7
    649920     21790.5
    649960     21792.3
    650000     21792.9
    650040     21793.6
    650080     21795.3
    650120     21796.8
    650160     21798.4
    650200     21799.2
    650240       21801
    650280     21802.9
    650320     21803.5
    650360     21804.8
    650400     21806.2
    650440     21807.8
    650480     21809.2
    650520     21811.3
    650560     21813.1
    650600     21813.4
    650640       21815
    650680     21815.5
    650720     21817.3
    650760     21819.1
    650800     21819.6
    650840     21820.3
    650880     21822.1
    650920     21823.5
    650960     21825.1
    651000     21825.9
    651040     21827.7
    651080     21829.6
    651120     21830.3
    651160     21831.5
    651200     21832.9
    651240     21834.5
    651280       21836
    651320       21838
    651360     21839.9
    651400     21840.2
    651440     21841.7
    651480     21842.3
    651520     21844.1
    651560     21845.9
    651600     21846.4
    651640     21847.1
    651680     21848.9
    651720     21850.3
    651760     21851.9
    651800     21852.7
    651840     21854.5
    651880     21856.3
    651920     21857.1
    651960     21858.3
    652000     21859.7
    652040     21861.2
    652080     21862.8
    652120     21864.8
    652160     21866.7
    652200     21866.9
    652240     21868.4
    652280       21869
    652320     21870.8
    652360     21872.6
    652400     21873.2
    652440     21873.8
    652480     21875.6
    652520       21877
    652560     21878.6
    652600     21879.5
    652640     21881.2
    652680     21883.1
    652720     21883.8
    652760       21885
    652800     21886.4
    652840       21888
    652880     21889.5
    652920     21891.5
    652960     21893.3
    653000     21893.6
    653040     21895.1
    653080     21895.7
    653120     21897.5
    653160     21899.3
    653200       21900
    653240     21900.6
    653280     21902.3
    653320     21903.7
    653360     21905.4
    653400     21906.2
    653440     21907.9
    653480     21909.8
    653520     21910.5
    653560     21911.7
    653600     21913.1
    653640     21914.6
    653680     21916.1
    653720     21918.1
    653760       21920
    653800     21920.2
    653840     21921.8
    653880     21922.3
    653920     21924.1
    653960       21926
    654000     21926.7
    654040     21927.3
    654080       21929
    654120     21930.4
    654160     21932.1
    654200     21932.9
    654240     21934.6
    654280     21936.5
    654320     21937.2
    654360     21938.3
    654400     21939.8
    654440     21941.3
    654480     21942.7
    654520     21944.8
    654560     21946.8
    654600     21946.9
    654640     21948.5
    654680       21949
    654720     21950.8
    654760     21952.7
    654800     21953.4
    654840       21954
    654880     21955.6
    654920     21957.1
    654960     21958.8
    655000     21959.6
    655040     21961.3
    655080     21963.2
    655120     21963.9
    655160     21965.1
    655200     21966.6
    655240     21968.1
    655280     21969.5
    655320     21971.6
    655360     21973.5
    655400     21973.7
    655440     21975.2
    655480     21975.8
    655520     21977.5
    655560     21979.5
    655600     21980.2
    655640     21980.7
    655680     21982.4
    655720     21983.9
    655760     21985.6
    655800     21986.4
    655840     21988.1
    655880       21990
    655920     21990.7
    655960     21991.9
    656000     21993.4
    656040     21994.9
    656080     21996.3
    656120     21998.4
    656160     22000.4
    656200     22000.4
    656240       22002
    656280     22002.5
    656320     22004.2
    656360     22006.3
    656400       22007
    656440     22007.5
    656480     22009.2
    656520     22010.7
    656560     22012.4
    656600     22013.1
    656640     22014.9
    656680     22016.7
    656720     22017.5
    656760     22018.6
    656800     22020.1
    656840     22021.6
    656880     22023.1
    656920     22025.2
    656960     22027.2
    657000     22027.1
    657040     22028.7
    657080     22029.3
    657120     22030.9
    657160       22033
    657200     22033.6
    657240     22034.2
    657280     22035.9
    657320     22037.5
    657360     22039.1
    657400     22039.8
    657440     22041.6
    657480     22043.5
    657520     22044.2
    657560     22045.3
    657600     22046.9
    657640     22048.4
    657680     22049.9
    657720       22052
    657760     22053.9
    657800     22053.9
    657840     22055.5
    657880     22056.1
    657920     22057.7
    657960     22059.8
    658000     22060.4
    658040       22061
    658080     22062.6
    658120     22064.2
    658160     22065.9
    658200     22066.6
    658240     22068.4
    658280     22070.2
    658320     22070.9
    658360     22072.1
    658400     22073.7
    658440     22075.1
    658480     22076.6
    658520     22078.8
    658560     22080.6
    658600     22080.7
    658640     22082.3
    658680     22082.9
    658720     22084.4
    658760     22086.5
    658800     22087.1
    658840     22087.8
    658880     22089.3
    658920       22091
    658960     22092.6
    659000     22093.3
    659040     22095.1
    659080       22097
    659120     22097.7
    659160     22098.8
    659200     22100.4
    659240     22101.9
    659280     22103.3
    659320     22105.5
    659360     22107.3
    659400     22107.3
    659440       22109
    659480     22109.6
    659520     22111.1
    659560     22113.2
    659600     22113.8
    659640     22114.4
    659680       22116
    659720     22117.7
    659760     22119.3
    659800       22120
    659840     22121.9
    659880     22123.6
    659920     22124.5
    659960     22125.4
    660000     22127.1
    660040     22128.4
    660080       22130
    660120     22132.2
    660160       22134
    660200       22134
    660240     22135.5
    660280     22136.2
    660320     22137.8
    660360     22139.9
    660400     22140.4
    660440       22141
    660480     22142.7
    660520     22144.4
    660560     22145.9
    660600     22146.7
    660640     22148.6
    660680     22150.3
    660720     22151.2
    660760     22152.1
    660800     22153.8
    660840     22155.1
    660880     22156.7
    660920     22158.8
    660960     22160.6
    661000     22160.6
    661040     22162.2
    661080     22162.7
    661120     22164.4
    661160     22166.4
    661200     22166.9
    661240     22167.6
    661280     22169.3
    661320     22170.9
    661360     22172.5
    661400     22173.3
    661440     22175.1
    661480     22176.9
    661520     22177.8
    661560     22178.7
    661600     22180.3
    661640     22181.7
    661680     22183.3
    661720     22185.4
    661760     22187.3
    661800     22187.3
    661840     22188.8
    661880     22189.3
    661920     22190.9
    661960     22193.1
    662000     22193.6
    662040     22194.2
    662080     22195.9
    662120     22197.5
    662160     22199.1
    662200     22199.9
    662240     22201.7
    662280     22203.5
    662320     22204.5
    662360     22205.4
    662400     22206.9
    662440     22208.3
    662480     22209.8
    662520       22212
    662560     22213.8
    662600     22213.9
    662640     22215.4
    662680       22216
    662720     22217.5
    662760     22219.7
    662800     22220.3
    662840     22220.8
    662880     22222.5
    662920     22224.1
    662960     22225.7
    663000     22226.6
    663040     22228.3
    663080     22230.1
    663120     22231.2
    663160       22232
    663200     22233.6
    663240     22234.9
    663280     22236.5
    663320     22238.7
    663360     22240.6
    663400     22240.5
    663440       22242
    663480     22242.6
    663520     22244.3
    663560     22246.3
    663600     22246.9
    663640     22247.4
    663680     22249.1
    663720     22250.9
    663760     22252.4
    663800     22253.2
    663840     22254.9
    663880     22256.8
    663920     22257.8
    663960     22258.7
    664000     22260.2
    664040     22261.7
    664080     22263.1
    664120     22265.3
    664160     22267.1
    664200     22267.1
    664240     22268.6
    664280     22269.3
    664320     22270.8
    664360     22272.9
    664400     22273.6
    664440       22274
    664480     22275.7
    664520     22277.5
    664560       22279
    664600     22279.7
    664640     22281.5
    664680     22283.4
    664720     22284.3
    664760     22285.3
    664800     22286.8
    664840     22288.3
    664880     22289.8
    664920     22292.1
    664960     22293.8
    665000     22293.9
    665040     22295.3
    665080       22296
    665120     22297.5
    665160     22299.5
    665200     22300.3
    665240     22300.7
    665280     22302.3
    665320     22304.2
    665360     22305.7
    665400     22306.3
    665440     22308.1
    665480     22310.1
    665520     22310.9
    665560     22311.9
    665600     22313.5
    665640       22315
    665680     22316.4
    665720     22318.7
    665760     22320.4
    665800     22320.5
    665840     22321.9
    665880     22322.6
    665920     22324.1
    665960     22326.2
    666000     22326.9
    666040     22327.4
    666080       22329
    666120     22330.8
    666160     22332.3
    666200     22332.9
    666240     22334.8
    666280     22336.7
    666320     22337.5
    666360     22338.5
    666400     22340.1
    666440     22341.5
    666480       22343
    666520     22345.3
    666560       22347
    666600       22347
    666640     22348.4
    666680     22349.1
    666720     22350.6
    666760     22352.7
    666800     22353.5
    666840       22354
    666880     22355.5
    666920     22357.3
    666960     22358.9
    667000     22359.4
    667040     22361.4
    667080     22363.3
    667120     22364.1
    667160     22365.1
    667200     22366.7
    667240     22368.1
    667280     22369.6
    667320     22371.9
    667360     22373.6
    667400     22373.6
    667440     22375.1
    667480     22375.7
    667520     22377.3
    667560     22379.3
    667600     22380.1
    667640     22380.6
    667680     22382.2
    667720       22384
    667760     22385.5
    667800       22386
    667840     22388.1
    667880     22389.9
    667920     22390.7
    667960     22391.6
    668000     22393.3
    668040     22394.7
    668080     22396.2
    668120     22398.5
    668160     22400.3
    668200     22400.3
    668240     22401.7
    668280     22402.3
    668320     22404.1
    668360       22406
    668400     22406.8
    668440     22407.2
    668480     22408.9
    668520     22410.6
    668560     22412.2
    668600     22412.7
    668640     22414.8
    668680     22416.6
    668720     22417.4
    668760     22418.4
    668800       22420
    668840     22421.4
    668880     22422.8
    668920     22425.2
    668960     22426.9
    669000     22426.9
    669040     22428.3
    669080     22428.9
    669120     22430.7
    669160     22432.6
    669200     22433.5
    669240       22434
    669280     22435.5
    669320     22437.3
    669360     22438.9
    669400     22439.5
    669440     22441.4
    669480     22443.3
    669520     22444.1
    669560     22445.1
    669600     22446.6
    669640     22448.1
    669680     22449.5
    669720     22451.8
    669760     22453.5
    669800     22453.6
    669840     22454.9
    669880     22455.6
    669920     22457.3
    669960     22459.3
    670000     22460.2
    670040     22460.6
    670080     22462.1
    670120       22464
    670160     22465.5
    670200     22466.1
    670240     22468.1
    670280     22469.9
    670320     22470.8
    670360     22471.8
    670400     22473.3
    670440     22474.7
    670480     22476.2
    670520     22478.5
    670560     22480.1
    670600     22480.3
    670640     22481.5
    670680     22482.2
    670720     22483.9
    670760     22485.9
    670800     22486.7
    670840     22487.3
    670880     22488.8
    670920     22490.6
    670960     22492.1
    671000     22492.7
    671040     22494.7
    671080     22496.5
    671120     22497.4
    671160     22498.4
    671200     22499.9
    671240     22501.4
    671280     22502.8
    671320     22505.1
    671360     22506.8
    671400     22506.9
    671440     22508.1
    671480     22508.8
    671520     22510.5
    671560     22512.6
    671600     22513.3
    671640     22513.9
    671680     22515.4
    671720     22517.2
    671760     22518.7
    671800     22519.3
    671840     22521.3
    671880     22523.1
    671920       22524
    671960       22525
    672000     22526.5
    672040       22528
    672080     22529.4
    672120     22531.8
    672160     22533.4
    672200     22533.5
    672240     22534.8
    672280     22535.4
    672320     22537.1
    672360     22539.2
    672400       22540
    672440     22540.5
    672480     22542.1
    672520     22543.8
    672560     22545.3
    672600     22545.9
    672640       22548
    672680     22549.8
    672720     22550.7
    672760     22551.6
    672800     22553.2
    672840     22554.8
    672880     22556.1
    672920     22558.5
    672960     22560.2
    673000     22560.2
    673040     22561.5
    673080     22562.2
    673120     22563.9
    673160       22566
    673200     22566.7
    673240     22567.3
    673280     22568.9
    673320     22570.6
    673360     22572.1
    673400     22572.7
    673440     22574.8
    673480     22576.6
    673520     22577.5
    673560     22578.4
    673600       22580
    673640     22581.5
    673680     22582.9
    673720     22585.4
    673760       22587
    673800       22587
    673840     22588.2
    673880       22589
    673920     22590.7
    673960     22592.8
    674000     22593.5
    674040     22594.1
    674080     22595.7
    674120     22597.4
    674160       22599
    674200     22599.5
    674240     22601.7
    674280     22603.4
    674320     22604.4
    674360     22605.3
    674400     22606.8
    674440     22608.4
    674480     22609.8
    674520     22612.2
    674560     22613.8
    674600     22613.8
    674640     22615.1
    674680     22615.8
    674720     22617.5
    674760     22619.7
    674800     22620.4
    674840     22620.9
    674880     22622.6
    674920     22624.3
    674960     22625.9
    675000     22626.4
    675040     22628.5
    675080     22630.3
    675120     22631.3
    675160     22632.2
    675200     22633.7
    675240     22635.2
    675280     22636.7
    675320     22639.2
    675360     22640.7
    675400     22640.7
    675440       22642
    675480     22642.7
    675520     22644.3
    675560     22646.5
    675600     22647.2
    675640     22647.7
    675680     22649.4
    675720     22651.2
    675760     22652.8
    675800     22653.2
    675840     22655.4
    675880       22657
    675920     22658.1
    675960       22659
    676000     22660.6
    676040       22662
    676080     22663.4
    676120       22666
    676160     22667.4
    676200     22667.6
    676240     22668.8
    676280     22669.5
    676320     22671.2
    676360     22673.3
    676400     22674.1
    676440     22674.6
    676480     22676.2
    676520     22678.1
    676560     22679.7
    676600     22680.1
    676640     22682.3
    676680     22683.9
    676720       22685
    676760     22685.9
    676800     22687.5
    676840     22688.9
    676880     22690.4
    676920     22692.9
    676960     22694.4
    677000     22694.5
    677040     22695.6
    677080     22696.4
    677120     22698.1
    677160     22700.2
    677200       22701
    677240     22701.4
    677280     22703.1
    677320       22705
    677360     22706.5
    677400       22707
    677440     22709.1
    677480     22710.8
    677520     22711.9
    677560     22712.7
    677600     22714.4
    677640     22715.7
    677680     22717.2
    677720     22719.8
    677760     22721.3
    677800     22721.3
    677840     22722.5
    677880     22723.2
    677920     22724.9
    677960       22727
    678000     22727.7
    678040     22728.2
    678080       22730
    678120     22731.8
    678160     22733.4
    678200     22733.8
    678240     22735.9
    678280     22737.6
    678320     22738.6
    678360     22739.5
    678400     22741.2
    678440     22742.5
    678480       22744
    678520     22746.5
    678560     22748.1
    678600     22748.2
    678640     22749.2
    678680     22750.1
    678720     22751.8
    678760     22753.8
    678800     22754.6
    678840       22755
    678880     22756.8
    678920     22758.6
    678960     22760.2
    679000     22760.7
    679040     22762.7
    679080     22764.4
    679120     22765.4
    679160     22766.3
    679200     22768.1
    679240     22769.3
    679280     22770.8
    679320     22773.3
    679360     22774.9
    679400       22775
    679440     22776.1
    679480     22776.9
    679520     22778.6
    679560     22780.6
    679600     22781.5
    679640     22781.8
    679680     22783.7
    679720     22785.4
    679760     22787.1
    679800     22787.5
    679840     22789.6
    679880     22791.3
    679920     22792.3
    679960     22793.2
    680000     22794.9
    680040     22796.1
    680080     22797.6
    680120     22800.2
    680160     22801.8
    680200     22801.8
    680240       22803
    680280     22803.8
    680320     22805.4
    680360     22807.4
    680400     22808.3
    680440     22808.7
    680480     22810.5
    680520     22812.2
    680560     22813.9
    680600     22814.3
    680640     22816.4
    680680     22818.2
    680720     22819.1
    680760       22820
    680800     22821.8
    680840       22823
    680880     22824.4
    680920       22827
    680960     22828.6
    681000     22828.6
    681040     22829.8
    681080     22830.6
    681120     22832.2
    681160     22834.2
    681200     22835.1
    681240     22835.5
    681280     22837.3
    681320     22839.1
    681360     22840.7
    681400     22841.1
    681440     22843.1
    681480     22845.1
    681520     22845.9
    681560     22846.9
    681600     22848.6
    681640     22849.8
    681680     22851.2
    681720     22853.9
    681760     22855.5
    681800     22855.5
    681840     22856.6
    681880     22857.4
    681920       22859
    681960       22861
    682000       22862
    682040     22862.3
    682080     22864.1
    682120       22866
    682160     22867.5
    682200     22867.9
    682240       22870
    682280       22872
    682320     22872.7
    682360     22873.6
    682400     22875.4
    682440     22876.7
    682480     22878.1
    682520     22880.7
    682560     22882.3
    682600     22882.4
    682640     22883.5
    682680     22884.3
    682720     22885.9
    682760     22887.8
    682800     22888.9
    682840     22889.3
    682880       22891
    682920     22892.8
    682960     22894.4
    683000     22894.9
    683040     22896.8
    683080     22898.8
    683120     22899.6
    683160     22900.5
    683200     22902.3
    683240     22903.4
    683280     22904.9
    683320     22907.6
    683360     22909.2
    683400     22909.2
    683440     22910.2
    683480     22911.2
    683520     22912.8
    683560     22914.6
    683600     22915.8
    683640     22916.2
    683680     22917.8
    683720     22919.7
    683760     22921.4
    683800     22921.7
    683840     22923.8
    683880     22925.7
    683920     22926.4
    683960     22927.3
    684000     22929.2
    684040     22930.2
    684080     22931.7
    684120     22934.3
    684160       22936
    684200       22936
    684240       22937
    684280     22937.9
    684320     22939.6
    684360     22941.4
    684400     22942.5
    684440     22942.9
    684480     22944.6
    684520     22946.5
    684560     22948.1
    684600     22948.5
    684640     22950.6
    684680     22952.5
    684720     22953.2
    684760     22954.1
    684800     22955.9
    684840       22957
    684880     22958.5
    684920     22961.1
    684960     22962.8
    685000     22962.8
    685040     22963.8
    685080     22964.7
    685120     22966.4
    685160     22968.2
    685200     22969.2
    685240     22969.7
    685280     22971.5
    685320     22973.3
    685360     22974.9
    685400     22975.3
    685440     22977.4
    685480     22979.3
    685520       22980
    685560     22980.9
    685600     22982.7
    685640     22983.8
    685680     22985.2
    685720       22988
    685760     22989.6
    685800     22989.7
    685840     22990.7
    685880     22991.6
    685920     22993.2
    685960     22995.1
    686000       22996
    686040     22996.5
    686080     22998.3
    686120     23000.2
    686160     23001.8
    686200     23002.1
    686240     23004.3
    686280     23006.2
    686320     23006.8
    686360     23007.8
    686400     23009.5
    686440     23010.8
    686480     23012.1
    686520     23014.9
    686560     23016.5
    686600     23016.6
    686640     23017.5
    686680     23018.5
    686720     23020.2
    686760       23022
    686800       23023
    686840     23023.4
    686880     23025.1
    686920     23027.1
    686960     23028.7
    687000       23029
    687040     23031.2
    687080     23033.2
    687120     23033.7
    687160     23034.8
    687200     23036.4
    687240     23037.8
    687280       23039
    687320     23041.8
    687360     23043.4
    687400     23043.5
    687440     23044.4
    687480     23045.5
    687520     23047.1
    687560     23048.9
    687600     23049.9
    687640     23050.3
    687680     23052.1
    687720       23054
    687760     23055.6
    687800     23055.9
    687840       23058
    687880     23060.1
    687920     23060.6
    687960     23061.6
    688000     23063.2
    688040     23064.6
    688080     23065.8
    688120     23068.7
    688160     23070.4
    688200     23070.5
    688240     23071.3
    688280     23072.4
    688320     23074.1
    688360     23075.9
    688400     23076.8
    688440     23077.3
    688480     23079.1
    688520       23081
    688560     23082.5
    688600     23082.9
    688640       23085
    688680     23086.9
    688720     23087.6
    688760     23088.6
    688800     23090.3
    688840     23091.5
    688880     23092.7
    688920     23095.7
    688960     23097.3
    689000     23097.4
    689040     23098.3
    689080     23099.4
    689120     23101.1
    689160     23102.8
    689200     23103.9
    689240     23104.2
    689280       23106
    689320     23107.8
    689360     23109.5
    689400     23109.9
    689440     23111.9
    689480     23113.8
    689520     23114.6
    689560     23115.5
    689600     23117.1
    689640     23118.4
    689680     23119.6
    689720     23122.6
    689760     23124.2
    689800     23124.4
    689840     23125.2
    689880     23126.2
    689920       23128
    689960     23129.8
    690000     23130.8
    690040     23131.2
    690080       23133
    690120     23134.8
    690160     23136.5
    690200     23136.8
    690240     23138.9
    690280     23140.8
    690320     23141.6
    690360     23142.5
    690400     23144.2
    690440     23145.4
    690480     23146.6
    690520     23149.7
    690560     23151.2
    690600     23151.5
    690640     23152.2
    690680     23153.2
    690720     23155.1
    690760     23156.9
    690800     23157.8
    690840     23158.2
    690880     23160.1
    690920     23161.9
    690960     23163.5
    691000     23163.9
    691040     23165.9
    691080     23167.8
    691120     23168.6
    691160     23169.6
    691200     23171.2
    691240     23172.6
    691280     23173.7
    691320     23176.8
    691360     23178.3
    691400     23178.5
    691440     23179.3
    691480     23180.3
    691520     23182.2
    691560     23183.9
    691600       23185
    691640     23185.3
    691680     23187.1
    691720     23188.9
    691760     23190.5
    691800       23191
    691840       23193
    691880     23194.8
    691920     23195.7
    691960     23196.7
    692000     23198.2
    692040     23199.6
    692080     23200.7
    692120     23203.9
    692160     23205.4
    692200     23205.6
    692240     23206.4
    692280     23207.4
    692320     23209.3
    692360       23211
    692400       23212
    692440     23212.3
    692480     23214.2
    692520       23216
    692560     23217.5
    692600       23218
    692640       23220
    692680     23221.9
    692720     23222.8
    692760     23223.8
    692800     23225.3
    692840     23226.8
    692880     23227.8
    692920       23231
    692960     23232.4
    693000     23232.6
    693040     23233.6
    693080     23234.5
    693120     23236.4
    693160     23238.2
    693200     23239.2
    693240     23239.4
    693280     23241.3
    693320     23243.1
    693360     23244.7
    693400     23245.3
    693440     23247.1
    693480     23249.1
    693520       23250
    693560       23251
    693600     23252.6
    693640     23253.9
    693680       23255
    693720     23258.2
    693760     23259.6
    693800     23259.9
    693840     23260.8
    693880     23261.7
    693920     23263.6
[truncated: 175,997 more chars]
