# Supplementary material for: Comment on 'Valid molecular dynamics simulations of human hemoglobin require a surprisingly large box size'
Source: eLife. 2019 Jun 20;8:e44718. doi: 10.7554/eLife.44718 (PMC6586461; doi:10.7554/eLife.44718)
Supplement: Figure 2—source data 1. — The zip archive contains a README file describing which source files correspond to the different panels. [file elife-44718-fig2-data1.zip › figure2/panel_B/150A/18/msd.xvg]

# This file was created Sun Mar 10 07:50:23 2019
# Created by:
#             :-) GROMACS - gmx msd, 2018.5-dev-20181129-d5972f7 (-:
# 
# Executable:   /usr/local/gromacs/2018/2018.4-impi2017-fftw337-gcc640-cuda91/bin/gmx
# Data prefix:  /usr/local/gromacs/2018/2018.4-impi2017-fftw337-gcc640-cuda91
# Working dir:  /home/vgapsys/project/hemoglobin/hemoglobin/Meuwly/150a-elife/eq8gpu
# Command line:
#   gmx msd -s /netmount/energy/vgapsys/hemoglobin/hemoglobin/raw/150a-elife/topol.tpr -f /netmount/energy/vgapsys/hemoglobin/hemoglobin/raw/150a-elife/eq8gpu/traj_comp.xtc -trestart 800 -n index.ndx -o msd.xvg
# gmx msd is part of G R O M A C S:
#
# Georgetown Riga Oslo Madrid Amsterdam Chisinau Stockholm
#
@    title "Mean Square Displacement"
@    xaxis  label "Time (ps)"
@    yaxis  label "MSD (nm\S2\N)"
@TYPE xy
# MSD gathered over 421680 ps with 528 restarts
# Diffusion constants fitted from time 42160 to 379520 ps
# D[Water_&_OW] = 5.5583 (+/- 0.0703) (1e-5 cm^2/s)
         0           0
        40     1.35116
        80      2.7153
       120     4.08192
       160     5.44951
       200     6.81825
       240     8.18626
       280     9.55244
       320     10.9183
       360     12.2841
       400     13.6483
       440     15.0087
       480     16.3669
       520      17.726
       560     19.0881
       600     20.4496
       640     21.8107
       680     23.1679
       720     24.5289
       760     25.8903
       800     27.2499
       840      28.613
       880     29.9709
       920     31.3284
       960     32.6801
      1000     34.0344
      1040     35.3899
      1080     36.7496
      1120     38.1066
      1160     39.4651
      1200     40.8205
      1240     42.1761
      1280     43.5301
      1320     44.8818
      1360     46.2357
      1400     47.5881
      1440     48.9429
      1480     50.2954
      1520     51.6503
      1560     53.0092
      1600     54.3694
      1640     55.7297
      1680     57.0838
      1720     58.4346
      1760     59.7832
      1800     61.1357
      1840     62.4846
      1880     63.8421
      1920     65.1959
      1960     66.5534
      2000     67.9051
      2040     69.2577
      2080     70.6089
      2120     71.9572
      2160     73.3067
      2200     74.6539
      2240     76.0079
      2280     77.3598
      2320     78.7102
      2360     80.0668
      2400     81.4248
      2440     82.7831
      2480     84.1361
      2520     85.4876
      2560      86.836
      2600     88.1903
      2640     89.5405
      2680     90.9003
      2720      92.254
      2760     93.6134
      2800     94.9627
      2840      96.314
      2880     97.6684
      2920     99.0165
      2960      100.37
      3000     101.716
      3040     103.071
      3080     104.426
      3120     105.776
      3160     107.133
      3200     108.489
      3240     109.844
      3280      111.19
      3320     112.538
      3360     113.879
      3400      115.23
      3440     116.578
      3480     117.936
      3520     119.285
      3560     120.645
      3600     121.992
      3640     123.343
      3680     124.699
      3720     126.042
      3760     127.396
      3800     128.739
      3840     130.093
      3880     131.449
      3920     132.799
      3960     134.157
      4000     135.513
      4040     136.865
      4080     138.206
      4120     139.552
      4160     140.891
      4200     142.242
      4240     143.589
      4280     144.948
      4320     146.297
      4360     147.657
      4400     149.002
      4440      150.35
      4480     151.707
      4520     153.052
      4560     154.406
      4600     155.748
      4640     157.104
      4680     158.456
      4720     159.805
      4760      161.16
      4800     162.514
      4840     163.866
      4880     165.203
      4920     166.547
      4960     167.885
      5000      169.24
      5040     170.587
      5080     171.945
      5120     173.292
      5160      174.65
      5200     175.994
      5240      177.34
      5280     178.701
      5320     180.044
      5360     181.398
      5400      182.74
      5440       184.1
      5480     185.453
      5520       186.8
      5560     188.152
      5600     189.507
      5640     190.859
      5680     192.192
      5720     193.536
      5760     194.872
      5800      196.23
      5840     197.577
      5880     198.936
      5920     200.282
      5960     201.643
      6000     202.988
      6040     204.337
      6080     205.699
      6120      207.04
      6160     208.394
      6200     209.733
      6240     211.092
      6280     212.441
      6320     213.781
      6360     215.126
      6400     216.479
      6440     217.833
      6480     219.166
      6520     220.508
      6560     221.842
      6600     223.202
      6640     224.549
      6680      225.91
      6720     227.253
      6760     228.616
      6800     229.963
      6840      231.31
      6880     232.672
      6920     234.012
      6960     235.368
      7000     236.704
      7040     238.064
      7080     239.414
      7120     240.754
      7160     242.098
      7200     243.446
      7240     244.796
      7280     246.128
      7320     247.469
      7360     248.804
      7400     250.168
      7440     251.519
      7480     252.882
      7520      254.22
      7560     255.581
      7600     256.925
      7640      258.27
      7680     259.632
      7720     260.966
      7760     262.319
      7800     263.652
      7840     265.008
      7880     266.356
      7920     267.694
      7960     269.035
      8000     270.385
      8040     271.734
      8080     273.064
      8120     274.405
      8160      275.74
      8200     277.105
      8240     278.458
      8280     279.823
      8320     281.159
      8360     282.523
      8400     283.868
      8440     285.214
      8480     286.578
      8520     287.915
      8560     289.271
      8600     290.605
      8640     291.963
      8680     293.314
      8720     294.654
      8760     295.996
      8800     297.349
      8840     298.703
      8880     300.034
      8920     301.377
      8960     302.709
      9000     304.073
      9040     305.425
      9080     306.789
      9120     308.122
      9160     309.489
      9200     310.839
      9240      312.19
      9280     313.559
      9320     314.895
      9360      316.25
      9400     317.582
      9440      318.94
      9480      320.29
      9520     321.632
      9560     322.974
      9600     324.327
      9640     325.683
      9680     327.014
      9720     328.352
      9760     329.681
      9800     331.044
      9840     332.393
      9880     333.757
      9920     335.088
      9960     336.455
     10000     337.804
     10040     339.156
     10080     340.522
     10120     341.854
     10160     343.206
     10200     344.538
     10240     345.895
     10280     347.247
     10320     348.592
     10360     349.935
     10400     351.289
     10440     352.646
     10480     353.978
     10520     355.314
     10560     356.645
     10600     358.007
     10640     359.357
     10680      360.72
     10720     362.048
     10760     363.417
     10800     364.766
     10840     366.117
     10880     367.482
     10920     368.816
     10960     370.171
     11000     371.503
     11040     372.862
     11080     374.218
     11120     375.564
     11160     376.907
     11200     378.263
     11240     379.627
     11280     380.963
     11320     382.305
     11360      383.64
     11400     385.002
     11440     386.349
     11480      387.71
     11520     389.037
     11560     390.408
     11600     391.761
     11640     393.115
     11680     394.481
     11720     395.816
     11760     397.175
     11800     398.508
     11840     399.867
     11880     401.223
     11920     402.569
     11960     403.911
     12000     405.267
     12040     406.635
     12080     407.972
     12120     409.318
     12160     410.654
     12200     412.018
     12240      413.36
     12280      414.72
     12320     416.044
     12360     417.412
     12400      418.76
     12440     420.109
     12480     421.475
     12520      422.81
     12560     424.172
     12600     425.502
     12640     426.858
     12680     428.208
     12720      429.55
     12760     430.888
     12800     432.243
     12840     433.611
     12880     434.945
     12920      436.29
     12960     437.629
     13000     438.994
     13040     440.335
     13080     441.694
     13120     443.013
     13160     444.384
     13200     445.733
     13240     447.087
     13280     448.455
     13320      449.79
     13360     451.152
     13400     452.479
     13440     453.839
     13480     455.188
     13520     456.531
     13560     457.869
     13600     459.226
     13640     460.598
     13680     461.934
     13720     463.287
     13760     464.623
     13800     465.991
     13840     467.334
     13880      468.69
     13920     470.006
     13960     471.379
     14000     472.732
     14040     474.089
     14080     475.461
     14120     476.793
     14160     478.156
     14200     479.479
     14240     480.839
     14280     482.188
     14320      483.53
     14360     484.865
     14400     486.219
     14440     487.591
     14480     488.927
     14520      490.27
     14560     491.606
     14600     492.973
     14640     494.313
     14680     495.667
     14720     496.979
     14760     498.349
     14800     499.701
     14840     501.057
     14880     502.426
     14920     503.755
     14960      505.12
     15000     506.442
     15040     507.802
     15080     509.148
     15120     510.486
     15160     511.823
     15200     513.177
     15240     514.549
     15280     515.884
     15320     517.232
     15360     518.568
     15400     519.938
     15440     521.278
     15480      522.63
     15520     523.942
     15560     525.308
     15600     526.659
     15640     528.015
     15680     529.389
     15720     530.714
     15760     532.077
     15800     533.397
     15840     534.756
     15880     536.101
     15920     537.438
     15960     538.777
     16000     540.127
     16040     541.499
     16080     542.831
     16120      544.18
     16160     545.517
     16200     546.888
     16240     548.228
     16280     549.583
     16320     550.895
     16360     552.262
     16400     553.612
     16440     554.968
     16480     556.339
     16520     557.659
     16560     559.019
     16600     560.335
     16640     561.695
     16680     563.041
     16720     564.378
     16760     565.721
     16800     567.076
     16840     568.451
     16880     569.781
     16920     571.131
     16960     572.468
     17000     573.844
     17040     575.189
     17080     576.544
     17120     577.853
     17160     579.222
     17200     580.576
     17240     581.935
     17280     583.305
     17320     584.623
     17360     585.986
     17400     587.299
     17440     588.663
     17480     590.007
     17520     591.339
     17560     592.679
     17600     594.034
     17640     595.408
     17680     596.733
     17720     598.082
     17760     599.419
     17800     600.799
     17840     602.141
     17880     603.497
     17920     604.806
     17960     606.173
     18000     607.523
     18040     608.874
     18080     610.242
     18120     611.559
     18160      612.92
     18200     614.231
     18240     615.598
     18280     616.944
     18320      618.27
     18360     619.614
     18400     620.971
     18440     622.352
     18480     623.678
     18520     625.031
     18560     626.365
     18600     627.747
     18640     629.086
     18680     630.444
     18720     631.752
     18760     633.124
     18800     634.475
     18840     635.826
     18880     637.197
     18920     638.514
     18960     639.879
     19000      641.19
     19040     642.557
     19080     643.904
     19120      645.23
     19160     646.572
     19200     647.929
     19240      649.31
     19280     650.635
     19320     651.988
     19360     653.319
     19400     654.702
     19440     656.037
     19480     657.395
     19520     658.701
     19560     660.072
     19600     661.422
     19640     662.775
     19680     664.147
     19720     665.466
     19760     666.836
     19800     668.144
     19840     669.517
     19880     670.862
     19920     672.187
     19960     673.525
     20000      674.88
     20040     676.263
     20080     677.585
     20120     678.939
     20160     680.272
     20200     681.655
     20240     682.991
     20280     684.349
     20320     685.654
     20360     687.024
     20400     688.376
     20440     689.733
     20480     691.104
     20520      692.42
     20560     693.788
     20600     695.093
     20640      696.46
     20680     697.804
     20720      699.13
     20760     700.464
     20800      701.82
     20840     703.202
     20880     704.521
     20920     705.877
     20960     707.212
     21000       708.6
     21040      709.93
     21080     711.295
     21120     712.598
     21160     713.966
     21200     715.315
     21240     716.673
     21280     718.039
     21320     719.346
     21360     720.713
     21400     722.012
     21440     723.384
     21480     724.728
     21520     726.051
     21560     727.383
     21600     728.743
     21640     730.129
     21680     731.444
     21720     732.798
     21760     734.135
     21800     735.528
     21840     736.856
     21880     738.219
     21920     739.522
     21960     740.895
     22000     742.243
     22040     743.605
     22080      744.97
     22120     746.276
     22160     747.645
     22200      748.94
     22240     750.311
     22280     751.658
     22320     752.987
     22360      754.32
     22400      755.68
     22440     757.062
     22480     758.377
     22520     759.731
     22560     761.065
     22600     762.459
     22640     763.784
     22680     765.146
     22720     766.444
     22760     767.818
     22800     769.163
     22840     770.521
     22880     771.887
     22920      773.19
     22960     774.553
     23000     775.844
     23040     777.218
     23080     778.565
     23120     779.893
     23160      781.23
     23200     782.596
     23240     783.979
     23280     785.295
     23320      786.65
     23360     787.983
     23400     789.378
     23440     790.698
     23480     792.055
     23520      793.35
     23560     794.721
     23600     796.065
     23640     797.426
     23680     798.795
     23720     800.099
     23760     801.463
     23800     802.755
     23840     804.127
     23880     805.473
     23920     806.796
     23960     808.134
     24000     809.499
     24040     810.884
     24080     812.203
     24120      813.56
     24160     814.895
     24200     816.291
     24240     817.607
     24280     818.962
     24320      820.25
     24360     821.617
     24400     822.957
     24440     824.317
     24480     825.681
     24520     826.984
     24560     828.349
     24600     829.637
     24640     831.008
     24680     832.355
     24720     833.679
     24760     835.018
     24800     836.386
     24840     837.777
     24880     839.096
     24920     840.453
     24960     841.784
     25000     843.176
     25040      844.49
     25080     845.846
     25120      847.13
     25160       848.5
     25200      849.84
     25240     851.201
     25280     852.563
     25320     853.869
     25360     855.235
     25400     856.517
     25440     857.892
     25480      859.24
     25520     860.565
     25560      861.91
     25600     863.276
     25640     864.667
     25680     865.984
     25720     867.342
     25760     868.674
     25800     870.064
     25840     871.375
     25880     872.727
     25920     874.012
     25960      875.38
     26000     876.724
     26040     878.089
     26080     879.456
     26120     880.764
     26160     882.134
     26200     883.416
     26240     884.793
     26280     886.141
     26320     887.462
     26360     888.808
     26400     890.178
     26440     891.577
     26480      892.89
     26520     894.249
     26560      895.58
     26600     896.973
     26640     898.286
     26680     899.641
     26720     900.931
     26760     902.302
     26800     903.649
     26840     905.018
     26880     906.387
     26920      907.69
     26960     909.062
     27000     910.341
     27040     911.719
     27080     913.065
     27120     914.381
     27160     915.728
     27200     917.099
     27240     918.498
     27280     919.816
     27320     921.182
     27360     922.515
     27400     923.911
     27440     925.221
     27480     926.578
     27520     927.867
     27560      929.24
     27600     930.585
     27640     931.956
     27680     933.324
     27720     934.627
     27760         936
     27800     937.272
     27840     938.644
     27880     939.985
     27920     941.297
     27960     942.644
     28000     944.018
     28040     945.419
     28080     946.739
     28120     948.111
     28160     949.439
     28200     950.836
     28240     952.145
     28280       953.5
     28320     954.791
     28360     956.163
     28400     957.509
     28440     958.886
     28480     960.257
     28520     961.561
     28560     962.937
     28600     964.212
     28640     965.585
     28680     966.925
     28720     968.237
     28760     969.582
     28800     970.956
     28840     972.364
     28880     973.678
     28920     975.043
     28960      976.37
     29000     977.775
     29040     979.083
     29080     980.438
     29120     981.727
     29160     983.101
     29200     984.448
     29240     985.827
     29280     987.195
     29320     988.502
     29360     989.875
     29400      991.15
     29440     992.526
     29480     993.868
     29520     995.183
     29560     996.535
     29600      997.91
     29640     999.323
     29680     1000.64
     29720     1002.01
     29760     1003.34
     29800     1004.75
     29840     1006.06
     29880     1007.41
     29920     1008.69
     29960     1010.07
     30000     1011.42
     30040      1012.8
     30080     1014.17
     30120     1015.47
     30160     1016.85
     30200     1018.13
     30240     1019.51
     30280     1020.85
     30320     1022.16
     30360     1023.52
     30400     1024.89
     30440     1026.31
     30480     1027.62
     30520     1028.99
     30560     1030.32
     30600     1031.73
     30640     1033.04
     30680      1034.4
     30720     1035.68
     30760     1037.06
     30800     1038.41
     30840     1039.79
     30880     1041.16
     30920     1042.47
     30960     1043.85
     31000     1045.12
     31040      1046.5
     31080     1047.84
     31120     1049.15
     31160     1050.51
     31200     1051.88
     31240     1053.29
     31280      1054.6
     31320     1055.97
     31360      1057.3
     31400     1058.72
     31440     1060.03
     31480     1061.39
     31520     1062.67
     31560     1064.05
     31600     1065.39
     31640     1066.78
     31680     1068.14
     31720     1069.45
     31760     1070.83
     31800     1072.11
     31840     1073.49
     31880     1074.83
     31920     1076.14
     31960     1077.49
     32000     1078.87
     32040     1080.29
     32080     1081.61
     32120     1082.98
     32160     1084.32
     32200     1085.73
     32240     1087.05
     32280     1088.41
     32320     1089.68
     32360     1091.07
     32400     1092.41
     32440      1093.8
     32480     1095.16
     32520     1096.47
     32560     1097.85
     32600     1099.12
     32640      1100.5
     32680     1101.85
     32720     1103.15
     32760      1104.5
     32800     1105.89
     32840     1107.31
     32880     1108.62
     32920     1109.98
     32960     1111.31
     33000     1112.73
     33040     1114.04
     33080      1115.4
     33120     1116.68
     33160     1118.07
     33200      1119.4
     33240     1120.79
     33280     1122.15
     33320     1123.45
     33360     1124.83
     33400     1126.09
     33440     1127.47
     33480     1128.81
     33520     1130.11
     33560     1131.46
     33600     1132.85
     33640     1134.26
     33680     1135.57
     33720     1136.93
     33760     1138.27
     33800     1139.68
     33840     1140.99
     33880     1142.35
     33920     1143.63
     33960     1145.01
     34000     1146.35
     34040     1147.73
     34080      1149.1
     34120      1150.4
     34160     1151.79
     34200     1153.05
     34240     1154.42
     34280     1155.76
     34320     1157.06
     34360     1158.41
     34400      1159.8
     34440     1161.21
     34480     1162.52
     34520     1163.89
     34560     1165.23
     34600     1166.64
     34640     1167.95
     34680     1169.32
     34720     1170.58
     34760     1171.98
     34800     1173.31
     34840     1174.69
     34880     1176.05
     34920     1177.35
     34960     1178.74
     35000        1180
     35040     1181.37
     35080     1182.71
     35120     1184.02
     35160     1185.36
     35200     1186.75
     35240     1188.16
     35280     1189.47
     35320     1190.83
     35360     1192.17
     35400     1193.58
     35440     1194.88
     35480     1196.25
     35520     1197.51
     35560     1198.91
     35600     1200.24
     35640     1201.62
     35680     1202.98
     35720     1204.29
     35760     1205.68
     35800     1206.94
     35840     1208.32
     35880     1209.66
     35920     1210.97
     35960     1212.32
     36000      1213.7
     36040     1215.11
     36080     1216.42
     36120     1217.78
     36160     1219.11
     36200     1220.52
     36240     1221.83
     36280      1223.2
     36320     1224.46
     36360     1225.85
     36400     1227.19
     36440     1228.57
     36480     1229.93
     36520     1231.23
     36560     1232.62
     36600     1233.88
     36640     1235.26
     36680     1236.61
     36720     1237.92
     36760     1239.27
     36800     1240.65
     36840     1242.07
     36880     1243.38
     36920     1244.74
     36960     1246.08
     37000     1247.48
     37040     1248.79
     37080     1250.16
     37120     1251.41
     37160      1252.8
     37200     1254.14
     37240     1255.52
     37280     1256.88
     37320     1258.18
     37360     1259.57
     37400     1260.82
     37440      1262.2
     37480     1263.55
     37520     1264.86
     37560     1266.22
     37600      1267.6
     37640     1269.03
     37680     1270.34
     37720      1271.7
     37760     1273.03
     37800     1274.45
     37840     1275.75
     37880     1277.12
     37920     1278.37
     37960     1279.77
     38000      1281.1
     38040     1282.49
     38080     1283.85
     38120     1285.15
     38160     1286.53
     38200     1287.79
     38240     1289.17
     38280     1290.52
     38320     1291.83
     38360     1293.18
     38400     1294.56
     38440     1295.99
     38480      1297.3
     38520     1298.66
     38560        1300
     38600     1301.42
     38640     1302.73
     38680      1304.1
     38720     1305.35
     38760     1306.75
     38800     1308.08
     38840     1309.47
     38880     1310.82
     38920     1312.12
     38960      1313.5
     39000     1314.75
     39040     1316.13
     39080     1317.48
     39120     1318.78
     39160     1320.12
     39200     1321.51
     39240     1322.93
     39280     1324.24
     39320      1325.6
     39360     1326.94
     39400     1328.36
     39440     1329.68
     39480     1331.05
     39520     1332.29
     39560     1333.69
     39600     1335.02
     39640     1336.42
     39680     1337.76
     39720     1339.06
     39760     1340.44
     39800     1341.69
     39840     1343.07
     39880     1344.41
     39920     1345.71
     39960     1347.05
     40000     1348.44
     40040     1349.87
     40080     1351.18
     40120     1352.54
     40160     1353.88
     40200      1355.3
     40240     1356.62
     40280     1357.99
     40320     1359.24
     40360     1360.64
     40400     1361.97
     40440     1363.37
     40480     1364.71
     40520     1366.01
     40560     1367.39
     40600     1368.64
     40640     1370.02
     40680     1371.36
     40720     1372.67
     40760     1374.01
     40800      1375.4
     40840     1376.83
     40880     1378.13
     40920      1379.5
     40960     1380.84
     41000     1382.27
     41040     1383.59
     41080     1384.97
     41120     1386.21
     41160     1387.61
     41200     1388.95
     41240     1390.34
     41280     1391.69
     41320     1392.98
     41360     1394.38
     41400     1395.62
     41440        1397
     41480     1398.35
     41520     1399.65
     41560     1400.99
     41600     1402.38
     41640     1403.81
     41680     1405.12
     41720     1406.49
     41760     1407.83
     41800     1409.26
     41840     1410.59
     41880     1411.97
     41920     1413.22
     41960     1414.62
     42000     1415.95
     42040     1417.35
     42080     1418.71
     42120        1420
     42160      1421.4
     42200     1422.64
     42240     1424.02
     42280     1425.37
     42320     1426.66
     42360        1428
     42400     1429.39
     42440     1430.83
     42480     1432.15
     42520     1433.51
     42560     1434.85
     42600     1436.29
     42640     1437.61
     42680        1439
     42720     1440.25
     42760     1441.67
     42800        1443
     42840      1444.4
     42880     1445.77
     42920     1447.05
     42960     1448.45
     43000     1449.69
     43040     1451.07
     43080     1452.41
     43120     1453.71
     43160     1455.05
     43200     1456.44
     43240     1457.88
     43280     1459.19
     43320     1460.56
     43360      1461.9
     43400     1463.34
     43440     1464.66
     43480     1466.05
     43520      1467.3
     43560     1468.72
     43600     1470.05
     43640     1471.45
     43680     1472.82
     43720      1474.1
     43760     1475.49
     43800     1476.73
     43840      1478.1
     43880     1479.45
     43920     1480.75
     43960     1482.08
     44000     1483.46
     44040     1484.91
     44080     1486.21
     44120     1487.58
     44160     1488.92
     44200     1490.37
     44240      1491.7
     44280     1493.09
     44320     1494.33
     44360     1495.76
     44400     1497.08
     44440     1498.48
     44480     1499.85
     44520     1501.12
     44560     1502.52
     44600     1503.76
     44640     1505.13
     44680     1506.47
     44720     1507.77
     44760      1509.1
     44800     1510.48
     44840     1511.92
     44880     1513.22
     44920     1514.59
     44960     1515.93
     45000     1517.38
     45040     1518.71
     45080      1520.1
     45120     1521.34
     45160     1522.76
     45200     1524.08
     45240     1525.48
     45280     1526.85
     45320     1528.13
     45360     1529.53
     45400     1530.76
     45440     1532.14
     45480     1533.48
     45520     1534.78
     45560     1536.11
     45600      1537.5
     45640     1538.94
     45680     1540.24
     45720     1541.61
     45760     1542.94
     45800      1544.4
     45840     1545.72
     45880     1547.11
     45920     1548.35
     45960     1549.76
     46000     1551.08
     46040     1552.48
     46080     1553.85
     46120     1555.12
     46160     1556.51
     46200     1557.75
     46240     1559.12
     46280     1560.47
     46320     1561.77
     46360     1563.11
     46400     1564.51
     46440     1565.96
     46480     1567.26
     46520     1568.63
     46560     1569.97
     46600     1571.43
     46640     1572.75
     46680     1574.15
     46720     1575.38
     46760     1576.79
     46800     1578.12
     46840     1579.52
     46880     1580.89
     46920     1582.16
     46960     1583.55
     47000     1584.79
     47040     1586.17
     47080     1587.52
     47120     1588.82
     47160     1590.15
     47200     1591.54
     47240     1592.99
     47280     1594.29
     47320     1595.67
     47360     1597.01
     47400     1598.47
     47440     1599.79
     47480     1601.19
     47520     1602.43
     47560     1603.83
     47600     1605.16
     47640     1606.56
     47680     1607.93
     47720      1609.2
     47760     1610.59
     47800     1611.82
     47840      1613.2
     47880     1614.54
     47920     1615.84
     47960     1617.18
     48000     1618.57
     48040     1620.02
     48080     1621.31
     48120     1622.69
     48160     1624.04
     48200      1625.5
     48240     1626.82
     48280     1628.22
     48320     1629.45
     48360     1630.86
     48400     1632.19
     48440     1633.59
     48480     1634.95
     48520     1636.21
     48560     1637.61
     48600     1638.84
     48640     1640.21
     48680     1641.56
     48720     1642.85
     48760     1644.19
     48800     1645.59
     48840     1647.04
     48880     1648.33
     48920     1649.71
     48960     1651.05
     49000     1652.52
     49040     1653.83
     49080     1655.24
     49120     1656.46
     49160     1657.87
     49200      1659.2
     49240      1660.6
     49280     1661.96
     49320     1663.21
     49360     1664.62
     49400     1665.84
     49440     1667.21
     49480     1668.56
     49520     1669.85
     49560     1671.19
     49600     1672.58
     49640     1674.02
     49680     1675.31
     49720     1676.68
     49760     1678.03
     49800      1679.5
     49840     1680.81
     49880     1682.22
     49920     1683.44
     49960     1684.86
     50000     1686.19
     50040     1687.59
     50080     1688.94
     50120      1690.2
     50160     1691.61
     50200     1692.83
     50240      1694.2
     50280     1695.55
     50320     1696.83
     50360     1698.17
     50400     1699.56
     50440     1701.01
     50480      1702.3
     50520     1703.66
     50560     1705.01
     50600     1706.48
     50640     1707.78
     50680      1709.2
     50720     1710.43
     50760     1711.85
     50800     1713.18
     50840     1714.58
     50880     1715.93
     50920     1717.18
     50960     1718.59
     51000      1719.8
     51040     1721.18
     51080     1722.52
     51120     1723.81
     51160     1725.14
     51200     1726.54
     51240     1727.98
     51280     1729.26
     51320     1730.63
     51360     1731.97
     51400     1733.44
     51440     1734.74
     51480     1736.14
     51520     1737.36
     51560     1738.78
     51600     1740.11
     51640      1741.5
     51680     1742.86
     51720     1744.11
     51760     1745.52
     51800     1746.73
     51840     1748.09
     51880     1749.43
     51920     1750.71
     51960     1752.05
     52000     1753.45
     52040     1754.88
     52080     1756.16
     52120     1757.52
     52160     1758.86
     52200     1760.32
     52240     1761.62
     52280     1763.02
     52320     1764.24
     52360     1765.66
     52400     1766.99
     52440     1768.38
     52480     1769.75
     52520        1771
     52560      1772.4
     52600      1773.6
     52640     1774.97
     52680     1776.31
     52720     1777.59
     52760     1778.92
     52800     1780.31
     52840     1781.75
     52880     1783.02
     52920     1784.39
     52960     1785.73
     53000      1787.2
     53040     1788.49
     53080     1789.89
     53120     1791.11
     53160     1792.54
     53200     1793.86
     53240     1795.26
     53280     1796.62
     53320     1797.87
     53360     1799.28
     53400     1800.47
     53440     1801.84
     53480     1803.18
     53520     1804.44
     53560     1805.77
     53600     1807.16
     53640      1808.6
     53680     1809.87
     53720     1811.24
     53760     1812.58
     53800     1814.04
     53840     1815.33
     53880     1816.73
     53920     1817.94
     53960     1819.37
     54000     1820.69
     54040     1822.09
     54080     1823.44
     54120     1824.69
     54160     1826.09
     54200     1827.28
     54240     1828.65
     54280     1829.99
     54320     1831.25
     54360     1832.58
     54400     1833.97
     54440     1835.41
     54480     1836.67
     54520     1838.05
     54560     1839.38
     54600     1840.85
     54640     1842.14
     54680     1843.53
     54720     1844.75
     54760     1846.18
     54800     1847.49
     54840     1848.89
     54880     1850.25
     54920      1851.5
     54960     1852.91
     55000     1854.09
     55040     1855.46
     55080      1856.8
     55120     1858.06
     55160      1859.4
     55200     1860.79
     55240     1862.23
     55280     1863.49
     55320     1864.85
     55360     1866.18
     55400     1867.65
     55440     1868.93
     55480     1870.33
     55520     1871.54
     55560     1872.97
     55600     1874.28
     55640     1875.68
     55680     1877.04
     55720     1878.29
     55760      1879.7
     55800     1880.89
     55840     1882.26
     55880      1883.6
     55920     1884.86
     55960     1886.19
     56000     1887.58
     56040     1889.02
     56080     1890.28
     56120     1891.63
     56160     1892.96
     56200     1894.43
     56240     1895.72
     56280     1897.12
     56320     1898.33
     56360     1899.77
     56400     1901.07
     56440     1902.48
     56480     1903.83
     56520     1905.09
     56560     1906.49
     56600     1907.68
     56640     1909.06
     56680      1910.4
     56720     1911.65
     56760        1913
     56800     1914.39
     56840     1915.83
     56880     1917.09
     56920     1918.44
     56960     1919.76
     57000     1921.23
     57040     1922.52
     57080     1923.93
     57120     1925.13
     57160     1926.57
     57200     1927.88
     57240     1929.29
     57280     1930.65
     57320     1931.91
     57360     1933.31
     57400      1934.5
     57440     1935.88
     57480     1937.21
     57520     1938.47
     57560     1939.81
     57600      1941.2
     57640     1942.65
     57680      1943.9
     57720     1945.27
     57760     1946.58
     57800     1948.06
     57840     1949.35
     57880     1950.77
     57920     1951.97
     57960     1953.41
     58000     1954.72
     58040     1956.12
     58080     1957.48
     58120     1958.73
     58160     1960.14
     58200     1961.33
     58240     1962.71
     58280     1964.05
     58320     1965.31
     58360     1966.66
     58400     1968.05
     58440     1969.51
     58480     1970.76
     58520     1972.12
     58560     1973.45
     58600     1974.93
     58640     1976.22
     58680     1977.65
     58720     1978.85
     58760     1980.29
     58800      1981.6
     58840     1983.01
     58880     1984.36
     58920     1985.62
     58960     1987.03
     59000     1988.21
     59040      1989.6
     59080     1990.95
     59120     1992.21
     59160     1993.56
     59200     1994.95
     59240     1996.42
     59280     1997.66
     59320     1999.01
     59360     2000.35
     59400     2001.84
     59440     2003.13
     59480     2004.56
     59520     2005.75
     59560     2007.19
     59600     2008.52
     59640     2009.92
     59680     2011.27
     59720     2012.53
     59760     2013.94
     59800     2015.12
     59840     2016.52
     59880     2017.86
     59920     2019.13
     59960     2020.47
     60000     2021.87
     60040     2023.34
     60080     2024.58
     60120     2025.91
     60160     2027.25
     60200     2028.75
     60240     2030.04
     60280     2031.46
     60320     2032.66
     60360      2034.1
     60400     2035.42
     60440     2036.83
     60480     2038.18
     60520     2039.44
     60560     2040.86
     60600     2042.03
     60640     2043.43
     60680     2044.78
     60720     2046.05
     60760     2047.38
     60800     2048.78
     60840     2050.24
     60880     2051.49
     60920     2052.83
     60960     2054.16
     61000     2055.66
     61040     2056.95
     61080     2058.37
     61120     2059.57
     61160     2061.01
     61200     2062.33
     61240     2063.74
     61280     2065.09
     61320     2066.35
     61360     2067.78
     61400     2068.94
     61440     2070.33
     61480     2071.69
     61520     2072.94
     61560     2074.28
     61600     2075.67
     61640     2077.13
     61680     2078.37
     61720      2079.7
     61760     2081.03
     61800     2082.53
     61840     2083.82
     61880     2085.24
     61920     2086.43
     61960     2087.87
     62000     2089.19
     62040      2090.6
     62080     2091.94
     62120     2093.21
     62160     2094.63
     62200      2095.8
     62240      2097.2
     62280     2098.55
     62320     2099.81
     62360     2101.14
     62400     2102.53
     62440        2104
     62480     2105.22
     62520     2106.56
     62560     2107.89
     62600      2109.4
     62640     2110.68
     62680      2112.1
     62720     2113.29
     62760     2114.73
     62800     2116.04
     62840     2117.45
     62880      2118.8
     62920     2120.07
     62960      2121.5
     63000     2122.66
     63040     2124.07
     63080     2125.41
     63120     2126.66
     63160     2127.99
     63200     2129.37
     63240     2130.85
     63280     2132.07
     63320     2133.39
     63360     2134.72
     63400     2136.22
     63440     2137.51
     63480     2138.92
     63520     2140.11
     63560     2141.54
     63600     2142.86
     63640     2144.26
     63680     2145.62
     63720     2146.89
     63760     2148.32
     63800     2149.49
     63840     2150.91
     63880     2152.24
     63920      2153.5
     63960     2154.82
     64000      2156.2
     64040     2157.67
     64080     2158.89
     64120     2160.22
     64160     2161.54
     64200     2163.04
     64240     2164.33
     64280     2165.74
     64320     2166.93
     64360     2168.36
     64400     2169.67
     64440     2171.07
     64480     2172.44
     64520     2173.69
     64560     2175.13
     64600     2176.29
     64640     2177.71
     64680     2179.05
     64720      2180.3
     64760     2181.63
     64800     2183.02
     64840     2184.49
     64880      2185.7
     64920     2187.03
     64960     2188.36
     65000     2189.86
     65040     2191.15
     65080     2192.57
     65120     2193.76
     65160     2195.19
     65200      2196.5
     65240     2197.91
     65280     2199.28
     65320     2200.53
     65360     2201.97
     65400     2203.12
     65440     2204.55
     65480     2205.89
     65520     2207.14
     65560     2208.48
     65600     2209.86
     65640     2211.33
     65680     2212.54
     65720     2213.85
     65760     2215.18
     65800      2216.7
     65840     2217.99
     65880     2219.42
     65920     2220.62
     65960     2222.06
     66000     2223.37
     66040     2224.77
     66080     2226.14
     66120      2227.4
     66160     2228.84
     66200     2229.99
     66240     2231.42
     66280     2232.76
     66320     2234.01
     66360     2235.35
     66400     2236.73
     66440     2238.21
     66480     2239.41
     66520     2240.71
     66560     2242.04
     66600     2243.56
     66640     2244.85
     66680     2246.28
     66720     2247.48
     66760     2248.93
     66800     2250.23
     66840     2251.64
     66880     2253.01
     66920     2254.26
     66960     2255.71
     67000     2256.86
     67040     2258.29
     67080     2259.62
     67120     2260.87
     67160     2262.22
     67200      2263.6
     67240     2265.07
     67280     2266.28
     67320     2267.58
     67360      2268.9
     67400     2270.42
     67440      2271.7
     67480     2273.14
     67520     2274.33
     67560     2275.77
     67600     2277.08
     67640     2278.49
     67680     2279.87
     67720     2281.12
     67760     2282.58
     67800     2283.72
     67840     2285.16
     67880     2286.49
     67920     2287.74
     67960     2289.08
     68000     2290.46
     68040     2291.94
     68080     2293.15
     68120     2294.46
     68160     2295.78
     68200      2297.3
     68240     2298.58
     68280     2300.03
     68320     2301.22
     68360     2302.66
     68400     2303.97
     68440     2305.39
     68480     2306.76
     68520     2308.01
     68560     2309.48
     68600     2310.61
     68640     2312.06
     68680     2313.39
     68720     2314.64
     68760     2315.97
     68800     2317.36
     68840     2318.85
     68880     2320.06
     68920     2321.37
     68960     2322.68
     69000     2324.21
     69040     2325.48
     69080     2326.93
     69120     2328.11
     69160     2329.55
     69200     2330.86
     69240     2332.28
     69280     2333.64
     69320     2334.89
     69360     2336.36
     69400     2337.49
     69440     2338.93
     69480     2340.26
     69520     2341.51
     69560     2342.84
     69600     2344.24
     69640     2345.73
     69680     2346.95
     69720     2348.26
     69760     2349.57
     69800     2351.11
     69840     2352.37
     69880     2353.83
     69920     2355.01
     69960     2356.45
     70000     2357.76
     70040     2359.18
     70080     2360.55
     70120     2361.79
     70160     2363.27
     70200     2364.39
     70240     2365.84
     70280     2367.18
     70320     2368.42
     70360     2369.75
     70400     2371.15
     70440     2372.64
     70480     2373.86
     70520     2375.16
     70560     2376.48
     70600     2378.02
     70640     2379.29
     70680     2380.75
     70720     2381.93
     70760     2383.37
     70800     2384.68
     70840      2386.1
     70880     2387.46
     70920     2388.71
     70960     2390.19
     71000     2391.31
     71040     2392.76
     71080      2394.1
     71120     2395.34
     71160     2396.68
     71200     2398.07
     71240     2399.57
     71280      2400.8
     71320     2402.09
     71360     2403.41
     71400     2404.95
     71440     2406.21
     71480     2407.69
     71520     2408.86
     71560      2410.3
     71600     2411.61
     71640     2413.03
     71680     2414.39
     71720     2415.63
     71760     2417.11
     71800     2418.24
     71840     2419.69
     71880     2421.03
     71920     2422.26
     71960      2423.6
     72000     2424.99
     72040     2426.49
     72080     2427.72
     72120     2429.04
     72160     2430.36
     72200      2431.9
     72240     2433.18
     72280     2434.65
     72320     2435.83
     72360     2437.26
     72400     2438.57
     72440        2440
     72480     2441.36
     72520      2442.6
     72560     2444.08
     72600     2445.19
     72640     2446.66
     72680     2447.98
     72720     2449.22
     72760     2450.56
     72800     2451.95
     72840     2453.45
     72880     2454.68
     72920     2455.99
     72960      2457.3
     73000     2458.86
     73040     2460.13
     73080      2461.6
     73120     2462.77
     73160     2464.21
     73200     2465.52
     73240     2466.94
     73280     2468.31
     73320     2469.53
     73360     2471.02
     73400     2472.13
     73440     2473.59
     73480     2474.92
     73520     2476.14
     73560     2477.49
     73600     2478.88
     73640     2480.38
     73680     2481.61
     73720     2482.93
     73760     2484.23
     73800      2485.8
     73840     2487.08
     73880     2488.54
     73920     2489.71
     73960     2491.16
     74000     2492.48
     74040     2493.89
     74080     2495.26
     74120     2496.49
     74160     2497.96
     74200     2499.07
     74240     2500.53
     74280     2501.86
     74320     2503.09
     74360     2504.43
     74400     2505.82
     74440     2507.32
     74480     2508.55
     74520     2509.87
     74560     2511.18
     74600     2512.74
     74640     2514.01
     74680     2515.48
     74720     2516.66
     74760     2518.11
     74800     2519.42
     74840     2520.84
     74880     2522.21
     74920     2523.43
     74960      2524.9
     75000     2526.01
     75040     2527.46
     75080      2528.8
     75120     2530.01
     75160     2531.36
     75200     2532.75
     75240     2534.26
     75280     2535.48
     75320      2536.8
     75360     2538.09
     75400     2539.66
     75440     2540.93
     75480      2542.4
     75520     2543.56
     75560     2545.03
     75600     2546.33
     75640     2547.75
     75680     2549.13
     75720     2550.34
     75760     2551.82
     75800     2552.93
     75840     2554.38
     75880     2555.71
     75920     2556.92
     75960     2558.26
     76000     2559.66
     76040     2561.17
     76080     2562.38
     76120      2563.7
     76160     2564.99
     76200     2566.56
     76240     2567.82
     76280     2569.28
     76320     2570.44
     76360      2571.9
     76400      2573.2
     76440     2574.63
     76480        2576
     76520     2577.22
     76560      2578.7
     76600      2579.8
     76640     2581.26
     76680     2582.58
     76720     2583.79
     76760     2585.13
     76800     2586.53
     76840     2588.03
     76880     2589.24
     76920     2590.56
     76960     2591.84
     77000     2593.41
     77040     2594.68
     77080     2596.13
     77120     2597.31
     77160     2598.77
     77200     2600.06
     77240      2601.5
     77280     2602.87
     77320     2604.09
     77360     2605.56
     77400     2606.68
     77440     2608.14
     77480     2609.46
     77520     2610.68
     77560        2612
     77600     2613.41
     77640     2614.92
     77680     2616.13
     77720     2617.44
     77760     2618.73
     77800     2620.29
     77840     2621.56
     77880     2623.02
     77920     2624.19
     77960     2625.66
     78000     2626.95
     78040      2628.4
     78080     2629.77
     78120     2630.99
     78160     2632.47
     78200     2633.59
     78240     2635.06
     78280     2636.37
     78320     2637.57
     78360     2638.89
     78400     2640.31
     78440     2641.82
     78480     2643.05
     78520     2644.31
     78560     2645.61
     78600     2647.16
     78640     2648.42
     78680     2649.88
     78720     2651.05
     78760     2652.52
     78800     2653.82
     78840     2655.26
     78880     2656.64
     78920     2657.86
     78960     2659.33
     79000     2660.44
     79040     2661.92
     79080     2663.24
     79120     2664.45
     79160     2665.77
     79200     2667.18
     79240     2668.69
     79280     2669.92
     79320     2671.18
     79360     2672.48
     79400     2674.03
     79440      2675.3
     79480     2676.75
     79520     2677.92
     79560     2679.39
     79600     2680.69
     79640     2682.12
     79680     2683.49
     79720     2684.72
     79760     2686.18
     79800     2687.29
     79840     2688.77
     79880      2690.1
     79920     2691.31
     79960     2692.63
     80000     2694.05
     80040     2695.56
     80080     2696.78
     80120     2698.05
     80160     2699.36
     80200     2700.91
     80240     2702.18
     80280     2703.64
     80320     2704.79
     80360     2706.26
     80400     2707.56
     80440     2708.99
     80480     2710.36
     80520     2711.58
     80560     2713.05
     80600     2714.17
     80640     2715.65
     80680     2716.97
     80720     2718.17
     80760     2719.49
     80800     2720.91
     80840     2722.43
     80880     2723.65
     80920     2724.91
     80960     2726.22
     81000     2727.78
     81040     2729.06
     81080      2730.5
     81120     2731.66
     81160     2733.14
     81200     2734.42
     81240     2735.85
     81280     2737.23
     81320     2738.46
     81360     2739.94
     81400     2741.04
     81440     2742.52
     81480     2743.84
     81520     2745.05
     81560     2746.38
     81600     2747.78
     81640     2749.31
     81680     2750.53
     81720      2751.8
     81760     2753.11
     81800     2754.69
     81840     2755.97
     81880     2757.41
     81920     2758.56
     81960     2760.06
     82000     2761.35
     82040     2762.79
     82080     2764.18
     82120     2765.41
     82160     2766.89
     82200     2767.98
     82240     2769.46
     82280     2770.78
     82320     2771.98
     82360     2773.31
     82400     2774.72
     82440     2776.24
     82480     2777.47
     82520     2778.74
     82560     2780.04
     82600     2781.62
     82640     2782.91
     82680     2784.34
     82720     2785.49
     82760     2786.98
     82800     2788.27
     82840     2789.72
     82880     2791.11
     82920     2792.33
     82960     2793.81
     83000     2794.91
     83040     2796.38
     83080     2797.69
     83120     2798.89
     83160     2800.23
     83200     2801.63
     83240     2803.16
     83280     2804.38
     83320     2805.65
     83360     2806.96
     83400     2808.53
     83440     2809.81
     83480     2811.25
     83520     2812.39
     83560      2813.9
     83600     2815.18
     83640     2816.63
     83680     2818.02
     83720     2819.25
     83760     2820.73
     83800     2821.81
     83840     2823.29
     83880      2824.6
     83920     2825.79
     83960     2827.13
     84000     2828.53
     84040     2830.06
     84080     2831.27
     84120     2832.55
     84160     2833.84
     84200     2835.41
     84240     2836.69
     84280     2838.13
     84320     2839.27
     84360     2840.77
     84400     2842.05
     84440     2843.51
     84480     2844.89
     84520     2846.14
     84560     2847.63
     84600     2848.71
     84640      2850.2
     84680     2851.51
     84720     2852.71
     84760     2854.05
     84800     2855.45
     84840     2856.97
     84880     2858.18
     84920     2859.44
     84960     2860.73
     85000      2862.3
     85040     2863.58
     85080     2865.03
     85120     2866.17
     85160     2867.67
     85200     2868.95
     85240     2870.42
     85280     2871.81
     85320     2873.04
     85360     2874.55
     85400     2875.63
     85440     2877.12
     85480     2878.43
     85520     2879.63
     85560     2880.97
     85600     2882.36
     85640     2883.88
     85680     2885.08
     85720     2886.35
     85760     2887.64
     85800     2889.22
     85840     2890.49
     85880     2891.96
     85920     2893.09
     85960     2894.59
     86000     2895.86
     86040     2897.34
     86080     2898.73
     86120     2899.97
     86160     2901.47
     86200     2902.55
     86240     2904.04
     86280     2905.35
     86320     2906.55
     86360     2907.88
     86400     2909.28
     86440      2910.8
     86480        2912
     86520     2913.25
     86560     2914.53
     86600     2916.12
     86640     2917.39
     86680     2918.85
     86720     2919.99
     86760     2921.49
     86800     2922.77
     86840     2924.25
     86880     2925.65
     86920     2926.89
     86960     2928.37
     87000     2929.47
     87040     2930.95
     87080     2932.27
     87120     2933.47
     87160     2934.79
     87200      2936.2
     87240     2937.71
     87280     2938.91
     87320     2940.17
     87360     2941.45
     87400     2943.05
     87440     2944.31
     87480     2945.78
     87520     2946.92
     87560     2948.43
     87600      2949.7
     87640     2951.19
     87680     2952.58
     87720     2953.83
     87760     2955.32
     87800     2956.41
     87840      2957.9
     87880      2959.2
     87920     2960.42
     87960     2961.75
     88000     2963.15
     88040     2964.67
     88080     2965.86
     88120     2967.11
     88160     2968.41
     88200     2969.98
     88240     2971.25
     88280     2972.72
     88320     2973.87
     88360     2975.38
     88400     2976.67
     88440     2978.15
     88480     2979.54
     88520     2980.77
     88560     2982.26
     88600     2983.34
     88640     2984.83
     88680     2986.14
     88720     2987.34
     88760     2988.68
     88800     2990.08
     88840     2991.61
     88880      2992.8
     88920     2994.05
     88960     2995.35
     89000     2996.94
     89040     2998.19
     89080     2999.68
     89120     3000.81
     89160     3002.33
     89200     3003.62
     89240      3005.1
     89280      3006.5
     89320     3007.73
     89360     3009.23
     89400     3010.31
     89440      3011.8
     89480     3013.11
     89520     3014.32
     89560     3015.66
     89600     3017.05
     89640     3018.59
     89680     3019.78
     89720     3021.02
     89760     3022.32
     89800     3023.91
     89840     3025.16
     89880     3026.66
     89920      3027.8
     89960     3029.34
     90000     3030.61
     90040      3032.1
     90080      3033.5
     90120     3034.72
     90160     3036.22
     90200     3037.31
     90240     3038.79
     90280     3040.11
     90320     3041.31
     90360     3042.65
     90400     3044.05
     90440     3045.59
     90480     3046.79
     90520     3048.02
     90560     3049.32
     90600     3050.91
     90640     3052.15
     90680     3053.66
     90720     3054.79
     90760     3056.33
     90800      3057.6
     90840     3059.09
     90880     3060.48
     90920      3061.7
     90960     3063.19
     91000     3064.28
     91040     3065.76
     91080     3067.09
     91120     3068.28
     91160     3069.63
     91200     3071.02
     91240     3072.56
     91280     3073.75
     91320     3074.95
     91360     3076.24
     91400     3077.84
     91440     3079.07
     91480     3080.59
     91520     3081.73
     91560     3083.26
     91600     3084.54
     91640     3086.04
     91680     3087.43
     91720     3088.65
     91760     3090.14
     91800     3091.23
     91840      3092.7
     91880     3094.04
     91920     3095.24
     91960     3096.59
     92000     3097.99
     92040     3099.53
     92080     3100.72
     92120     3101.93
     92160     3103.23
     92200     3104.82
     92240     3106.06
     92280     3107.56
     92320     3108.69
     92360     3110.22
     92400      3111.5
     92440     3112.99
     92480     3114.38
     92520      3115.6
     92560      3117.1
     92600     3118.19
     92640     3119.66
     92680     3120.99
     92720      3122.2
     92760     3123.56
     92800     3124.95
     92840      3126.5
     92880     3127.69
     92920     3128.89
     92960      3130.2
     93000      3131.8
     93040     3133.03
     93080     3134.53
     93120     3135.66
     93160     3137.19
     93200     3138.46
     93240     3139.97
     93280     3141.36
     93320     3142.57
     93360     3144.08
     93400     3145.16
     93440     3146.64
     93480     3147.97
     93520     3149.17
     93560     3150.54
     93600     3151.93
     93640     3153.47
     93680     3154.66
     93720     3155.88
     93760     3157.19
     93800     3158.78
     93840     3160.02
     93880     3161.51
     93920     3162.63
     93960     3164.17
     94000     3165.44
     94040     3166.94
     94080     3168.34
     94120     3169.55
     94160     3171.05
     94200     3172.14
     94240     3173.61
     94280     3174.94
     94320     3176.14
     94360     3177.51
     94400     3178.91
     94440     3180.44
     94480     3181.62
     94520     3182.84
     94560     3184.15
     94600     3185.76
     94640     3186.99
     94680     3188.48
     94720     3189.61
     94760     3191.15
     94800     3192.41
     94840     3193.91
     94880     3195.31
     94920     3196.51
     94960     3198.01
     95000      3199.1
     95040     3200.58
     95080     3201.92
     95120     3203.11
     95160     3204.49
     95200      3205.9
     95240     3207.43
     95280     3208.61
     95320     3209.82
     95360     3211.13
     95400     3212.75
     95440     3213.99
     95480     3215.49
     95520     3216.61
     95560     3218.17
     95600     3219.41
     95640     3220.91
     95680     3222.32
     95720     3223.49
     95760     3225.01
     95800     3226.09
     95840     3227.58
     95880     3228.91
     95920     3230.11
     95960     3231.48
     96000      3232.9
     96040     3234.43
     96080     3235.62
     96120     3236.83
     96160     3238.15
     96200     3239.77
     96240        3241
     96280      3242.5
     96320     3243.63
     96360     3245.18
     96400     3246.43
     96440     3247.93
     96480     3249.34
     96520     3250.51
     96560     3252.04
     96600     3253.12
     96640     3254.62
     96680     3255.93
     96720     3257.14
     96760     3258.52
     96800     3259.93
     96840     3261.47
     96880     3262.65
     96920     3263.83
     96960     3265.16
     97000     3266.78
     97040     3268.02
     97080     3269.52
     97120     3270.64
     97160     3272.21
     97200     3273.44
     97240     3274.95
     97280     3276.35
     97320     3277.53
     97360     3279.07
     97400     3280.15
     97440     3281.66
     97480     3282.99
     97520     3284.19
     97560     3285.57
     97600     3286.99
     97640     3288.53
     97680     3289.72
     97720      3290.9
     97760     3292.24
     97800     3293.86
     97840      3295.1
     97880     3296.61
     97920     3297.74
     97960     3299.29
     98000     3300.52
     98040     3302.04
     98080     3303.43
     98120      3304.6
     98160     3306.16
     98200     3307.24
     98240     3308.76
     98280     3310.08
     98320     3311.28
     98360     3312.67
     98400     3314.08
     98440     3315.61
     98480      3316.8
     98520     3317.98
     98560     3319.31
     98600     3320.94
     98640     3322.17
     98680     3323.69
     98720     3324.81
     98760     3326.38
     98800     3327.62
     98840     3329.12
     98880     3330.52
     98920     3331.68
     98960     3333.25
     99000     3334.32
     99040     3335.85
     99080     3337.16
     99120     3338.37
     99160     3339.76
     99200     3341.17
     99240      3342.7
     99280      3343.9
     99320     3345.09
     99360     3346.42
     99400     3348.06
     99440     3349.27
     99480      3350.8
     99520     3351.92
     99560     3353.47
     99600     3354.73
     99640     3356.23
     99680     3357.62
     99720      3358.8
     99760     3360.35
     99800     3361.41
     99840     3362.95
     99880     3364.26
     99920     3365.48
     99960     3366.87
    100000     3368.27
    100040     3369.81
    100080     3371.01
    100120      3372.2
    100160     3373.53
    100200     3375.16
    100240     3376.37
    100280      3377.9
    100320     3379.01
    100360     3380.58
    100400     3381.84
    100440     3383.34
    100480     3384.72
    100520      3385.9
    100560     3387.45
    100600     3388.52
    100640     3390.06
    100680     3391.37
    100720     3392.58
    100760     3393.97
    100800     3395.37
    100840     3396.91
    100880      3398.1
    100920     3399.32
    100960     3400.65
    101000     3402.28
    101040     3403.48
    101080     3405.01
    101120     3406.11
    101160     3407.67
    101200     3408.95
    101240     3410.42
    101280     3411.81
    101320     3412.97
    101360     3414.52
    101400     3415.59
    101440     3417.12
    101480     3418.44
    101520     3419.64
    101560     3421.01
    101600     3422.43
    101640     3423.98
    101680     3425.15
    101720     3426.37
    101760      3427.7
    101800     3429.35
    101840     3430.56
    101880     3432.09
    101920     3433.19
    101960     3434.75
    102000     3436.02
    102040      3437.5
    102080     3438.89
    102120     3440.06
    102160      3441.6
    102200     3442.66
    102240     3444.18
    102280     3445.48
    102320     3446.68
    102360     3448.04
    102400     3449.47
    102440     3451.01
    102480     3452.17
    102520     3453.38
    102560     3454.71
    102600     3456.34
    102640     3457.55
    102680     3459.09
    102720     3460.17
    102760     3461.74
    102800     3463.03
    102840     3464.49
    102880     3465.88
    102920     3467.04
    102960     3468.58
    103000     3469.64
    103040     3471.17
    103080     3472.47
    103120     3473.66
    103160     3475.02
    103200     3476.45
    103240     3477.98
    103280     3479.15
    103320     3480.37
    103360      3481.7
    103400     3483.33
    103440     3484.55
    103480     3486.09
    103520     3487.15
    103560     3488.74
    103600     3490.01
    103640     3491.48
    103680     3492.87
    103720     3494.02
    103760     3495.58
    103800     3496.65
    103840     3498.16
    103880     3499.46
    103920     3500.67
    103960     3502.02
    104000     3503.44
    104040     3504.99
    104080     3506.16
    104120     3507.39
    104160     3508.72
    104200     3510.35
    104240     3511.57
    104280     3513.11
    104320     3514.17
    104360     3515.76
    104400     3517.01
    104440     3518.49
    104480     3519.88
    104520     3521.04
    104560     3522.58
    104600     3523.67
    104640     3525.18
    104680     3526.49
    104720      3527.7
    104760     3529.05
    104800     3530.47
    104840     3532.03
    104880      3533.2
    104920     3534.43
    104960     3535.76
    105000     3537.41
    105040     3538.63
    105080     3540.16
    105120     3541.22
    105160      3542.8
    105200     3544.06
    105240     3545.52
    105280      3546.9
    105320     3548.06
    105360     3549.61
    105400     3550.69
    105440      3552.2
    105480      3553.5
    105520     3554.69
    105560     3556.05
    105600     3557.45
    105640     3559.02
    105680      3560.2
    105720     3561.44
    105760     3562.77
    105800     3564.42
    105840     3565.64
    105880     3567.17
    105920     3568.24
    105960     3569.82
    106000     3571.05
    106040     3572.54
    106080     3573.92
    106120     3575.09
    106160     3576.65
    106200     3577.73
    106240     3579.22
    106280     3580.55
    106320     3581.73
    106360     3583.09
    106400     3584.51
    106440     3586.07
    106480     3587.25
    106520     3588.46
    106560      3589.8
    106600     3591.46
    106640     3592.67
    106680     3594.21
    106720     3595.28
    106760     3596.87
    106800      3598.1
    106840      3599.6
    106880     3600.97
    106920     3602.15
    106960      3603.7
    107000     3604.79
    107040     3606.29
    107080      3607.6
    107120     3608.78
    107160     3610.14
    107200     3611.55
    107240     3613.11
    107280     3614.27
    107320     3615.48
    107360     3616.82
    107400     3618.48
    107440      3619.7
    107480     3621.22
    107520     3622.29
    107560     3623.87
    107600     3625.09
    107640     3626.59
    107680     3627.98
    107720     3629.13
    107760     3630.69
    107800     3631.77
    107840     3633.28
    107880     3634.57
    107920     3635.75
    107960     3637.13
    108000     3638.53
    108040      3640.1
    108080     3641.26
    108120     3642.47
    108160     3643.81
    108200     3645.47
    108240     3646.69
    108280     3648.22
    108320     3649.29
    108360     3650.86
    108400     3652.09
    108440     3653.58
    108480     3654.98
    108520     3656.13
    108560     3657.69
    108600     3658.78
    108640     3660.28
    108680     3661.56
    108720     3662.74
    108760     3664.12
    108800     3665.52
    108840      3667.1
    108880     3668.26
    108920     3669.49
    108960     3670.83
    109000     3672.48
    109040     3673.72
    109080     3675.24
    109120     3676.31
    109160     3677.88
    109200     3679.11
    109240      3680.6
    109280        3682
    109320     3683.14
    109360     3684.71
    109400     3685.79
    109440     3687.31
    109480     3688.58
    109520     3689.76
    109560     3691.14
    109600     3692.54
    109640     3694.12
    109680     3695.28
    109720     3696.48
    109760     3697.82
    109800     3699.47
    109840     3700.69
    109880     3702.22
    109920     3703.29
    109960     3704.86
    110000     3706.09
    110040     3707.58
    110080     3708.97
    110120     3710.12
    110160     3711.68
    110200     3712.76
    110240      3714.3
    110280     3715.56
    110320     3716.74
    110360     3718.15
    110400     3719.53
    110440     3721.11
    110480     3722.24
    110520     3723.43
    110560     3724.77
    110600     3726.42
    110640     3727.63
    110680     3729.16
    110720     3730.23
    110760     3731.82
    110800     3733.05
    110840     3734.52
    110880     3735.92
    110920     3737.07
    110960     3738.62
    111000      3739.7
    111040     3741.25
    111080     3742.52
    111120      3743.7
    111160      3745.1
    111200     3746.49
    111240     3748.07
    111280     3749.21
    111320     3750.39
    111360     3751.73
    111400      3753.4
    111440     3754.62
    111480     3756.14
    111520     3757.19
    111560     3758.79
    111600     3760.02
    111640      3761.5
    111680     3762.88
    111720     3764.04
    111760     3765.59
    111800     3766.68
    111840     3768.23
    111880      3769.5
    111920     3770.68
    111960     3772.08
    112000     3773.47
    112040     3775.06
    112080      3776.2
    112120     3777.37
    112160     3778.71
    112200     3780.39
    112240     3781.59
    112280     3783.11
    112320     3784.17
    112360     3785.76
    112400     3786.99
    112440     3788.47
    112480     3789.85
    112520        3791
    112560     3792.56
    112600     3793.64
    112640     3795.19
    112680     3796.46
    112720     3797.64
    112760     3799.04
    112800     3800.43
    112840     3802.01
    112880     3803.16
    112920     3804.35
    112960      3805.7
    113000     3807.39
    113040     3808.57
    113080      3810.1
    113120     3811.18
    113160     3812.77
    113200        3814
    113240     3815.49
    113280     3816.86
    113320     3818.02
    113360     3819.58
    113400     3820.65
    113440     3822.22
    113480     3823.48
    113520     3824.65
    113560     3826.06
    113600     3827.45
    113640     3829.03
    113680     3830.18
    113720     3831.38
    113760     3832.73
    113800     3834.43
    113840     3835.62
    113880     3837.14
    113920     3838.21
    113960     3839.81
    114000     3841.03
    114040     3842.53
    114080     3843.89
    114120     3845.06
    114160     3846.62
    114200     3847.69
    114240     3849.25
    114280     3850.51
    114320      3851.7
    114360      3853.1
    114400      3854.5
    114440     3856.07
    114480     3857.23
    114520     3858.43
    114560     3859.76
    114600     3861.46
    114640     3862.65
    114680     3864.16
    114720     3865.26
    114760     3866.85
    114800     3868.05
    114840     3869.57
    114880     3870.95
    114920     3872.11
    114960     3873.68
    115000     3874.74
    115040     3876.31
    115080     3877.56
    115120     3878.75
    115160     3880.16
    115200     3881.54
    115240     3883.13
    115280     3884.29
    115320     3885.47
    115360      3886.8
    115400      3888.5
    115440      3889.7
    115480     3891.19
    115520      3892.3
    115560     3893.88
    115600     3895.11
    115640     3896.63
    115680     3897.99
    115720     3899.15
    115760     3900.72
    115800     3901.77
    115840     3903.34
    115880     3904.59
    115920     3905.77
    115960     3907.18
    116000     3908.56
    116040     3910.17
    116080     3911.33
    116120      3912.5
    116160     3913.82
    116200     3915.53
    116240     3916.73
    116280     3918.21
    116320     3919.32
    116360     3920.89
    116400     3922.15
    116440     3923.65
    116480     3925.01
    116520     3926.17
    116560     3927.72
    116600     3928.78
    116640     3930.33
    116680     3931.58
    116720     3932.76
    116760     3934.16
    116800     3935.54
    116840     3937.15
    116880     3938.31
    116920      3939.5
    116960     3940.82
    117000     3942.52
    117040     3943.74
    117080     3945.21
    117120      3946.3
    117160     3947.85
    117200     3949.12
    117240     3950.63
    117280     3951.98
    117320     3953.14
    117360     3954.68
    117400     3955.75
    117440     3957.29
    117480     3958.54
    117520     3959.71
    117560     3961.11
    117600     3962.48
    117640     3964.08
    117680     3965.24
    117720     3966.42
    117760     3967.74
    117800     3969.46
    117840     3970.68
    117880     3972.14
    117920     3973.23
    117960     3974.79
    118000     3976.06
    118040     3977.57
    118080     3978.92
    118120     3980.06
    118160     3981.61
    118200     3982.67
    118240     3984.21
    118280     3985.46
    118320     3986.62
    118360     3988.04
    118400      3989.4
    118440        3991
    118480     3992.17
    118520     3993.38
    118560     3994.69
    118600     3996.41
    118640     3997.65
    118680      3999.1
    118720     4000.19
    118760     4001.75
    118800     4003.01
    118840     4004.53
    118880     4005.87
    118920     4007.02
    118960     4008.57
    119000     4009.63
    119040     4011.16
    119080      4012.4
    119120     4013.55
    119160     4014.97
    119200     4016.34
    119240     4017.94
    119280     4019.11
    119320     4020.31
    119360     4021.61
    119400     4023.34
    119440     4024.57
    119480     4026.02
    119520     4027.09
    119560     4028.67
    119600     4029.93
    119640     4031.43
    119680     4032.79
    119720     4033.93
    119760     4035.48
    119800     4036.54
    119840     4038.06
    119880     4039.31
    119920     4040.46
    119960     4041.88
    120000     4043.25
    120040     4044.84
    120080     4046.02
    120120     4047.21
    120160     4048.52
    120200     4050.24
    120240     4051.47
    120280     4052.93
    120320     4054.01
    120360     4055.58
    120400     4056.84
    120440     4058.34
    120480     4059.72
    120520     4060.84
    120560      4062.4
    120600     4063.45
    120640     4064.97
    120680     4066.21
    120720     4067.38
    120760     4068.79
    120800     4070.17
    120840     4071.76
    120880     4072.95
    120920     4074.16
    120960     4075.46
    121000     4077.19
    121040     4078.41
    121080     4079.88
    121120     4080.95
    121160     4082.53
    121200     4083.78
    121240      4085.3
    121280     4086.66
    121320     4087.78
    121360     4089.34
    121400     4090.38
    121440     4091.92
    121480     4093.15
    121520     4094.33
    121560     4095.74
    121600     4097.11
    121640     4098.71
    121680     4099.89
    121720     4101.11
    121760      4102.4
    121800     4104.13
    121840     4105.35
    121880     4106.81
    121920     4107.87
    121960     4109.46
    122000     4110.71
    122040     4112.24
    122080      4113.6
    122120     4114.72
    122160     4116.28
    122200     4117.33
    122240     4118.86
    122280     4120.09
    122320     4121.25
    122360     4122.67
    122400     4124.04
    122440     4125.65
    122480     4126.83
    122520     4128.05
    122560     4129.34
    122600     4131.06
    122640     4132.31
    122680     4133.76
    122720     4134.82
    122760      4136.4
    122800     4137.66
    122840     4139.18
    122880     4140.54
    122920     4141.67
    122960     4143.24
    123000     4144.28
    123040     4145.81
    123080     4147.05
    123120     4148.22
    123160     4149.63
    123200        4151
    123240     4152.61
    123280     4153.79
    123320     4154.97
    123360     4156.29
    123400        4158
    123440     4159.26
    123480     4160.71
    123520     4161.77
    123560     4163.35
    123600     4164.62
    123640     4166.16
    123680     4167.48
    123720     4168.63
    123760      4170.2
    123800     4171.25
    123840     4172.79
    123880     4174.02
    123920      4175.2
    123960     4176.61
    124000     4177.98
    124040     4179.58
    124080     4180.75
    124120     4181.96
    124160     4183.26
    124200     4184.96
    124240     4186.23
    124280     4187.69
    124320     4188.74
    124360     4190.32
    124400      4191.6
    124440     4193.14
    124480     4194.48
    124520     4195.62
    124560      4197.2
    124600     4198.24
    124640     4199.79
    124680     4201.02
    124720     4202.22
    124760     4203.63
    124800     4205.01
    124840     4206.61
    124880     4207.77
    124920     4208.99
    124960     4210.28
    125000     4211.99
    125040     4213.25
    125080     4214.72
    125120     4215.75
    125160     4217.36
    125200     4218.63
    125240     4220.18
    125280     4221.52
    125320     4222.65
    125360     4224.23
    125400     4225.28
    125440     4226.82
    125480     4228.06
    125520     4229.23
    125560     4230.64
    125600     4231.99
    125640     4233.61
    125680     4234.76
    125720     4235.97
    125760     4237.26
    125800     4238.98
    125840     4240.24
    125880     4241.71
    125920     4242.74
    125960     4244.34
    126000     4245.62
    126040     4247.18
    126080      4248.5
    126120     4249.65
    126160     4251.21
    126200     4252.25
    126240     4253.79
    126280     4255.03
    126320     4256.22
    126360     4257.61
    126400     4258.97
    126440     4260.57
    126480     4261.73
    126520     4262.92
    126560      4264.2
    126600     4265.93
    126640     4267.18
    126680     4268.63
    126720     4269.67
    126760     4271.27
    126800     4272.56
    126840     4274.12
    126880     4275.45
    126920     4276.58
    126960     4278.16
    127000     4279.19
    127040     4280.74
    127080     4281.96
    127120     4283.16
    127160     4284.55
    127200     4285.91
    127240     4287.52
    127280     4288.67
    127320     4289.83
    127360      4291.1
    127400     4292.85
    127440     4294.14
    127480     4295.57
    127520     4296.63
    127560     4298.23
    127600     4299.51
    127640     4301.08
    127680     4302.39
    127720     4303.54
    127760     4305.11
    127800     4306.13
    127840     4307.66
    127880     4308.92
    127920      4310.1
    127960     4311.49
    128000     4312.85
    128040     4314.46
    128080     4315.61
    128120     4316.81
    128160     4318.08
    128200     4319.83
    128240     4321.14
    128280     4322.56
    128320     4323.62
    128360     4325.22
    128400      4326.5
    128440     4328.09
    128480     4329.39
    128520     4330.53
    128560     4332.11
    128600     4333.14
    128640     4334.69
    128680     4335.93
    128720     4337.12
    128760      4338.5
    128800     4339.86
    128840     4341.47
    128880     4342.62
    128920     4343.81
    128960     4345.09
    129000     4346.85
    129040     4348.14
    129080     4349.57
    129120     4350.62
    129160     4352.24
    129200     4353.51
    129240     4355.11
    129280     4356.41
    129320     4357.56
    129360     4359.12
    129400     4360.14
    129440      4361.7
    129480     4362.93
    129520     4364.12
    129560      4365.5
    129600     4366.86
    129640     4368.47
    129680     4369.61
    129720     4370.79
    129760     4372.06
    129800     4373.83
    129840     4375.13
    129880     4376.56
    129920      4377.6
    129960     4379.23
    130000     4380.49
    130040      4382.1
    130080      4383.4
    130120     4384.53
    130160      4386.1
    130200      4387.1
    130240     4388.65
    130280     4389.91
    130320     4391.09
    130360     4392.46
    130400     4393.83
    130440     4395.43
    130480     4396.55
    130520     4397.78
    130560     4399.04
    130600     4400.82
    130640     4402.13
    130680     4403.55
    130720     4404.58
    130760     4406.22
    130800     4407.47
    130840     4409.07
    130880     4410.37
    130920      4411.5
    130960     4413.07
    131000     4414.08
    131040     4415.62
    131080     4416.88
    131120     4418.06
    131160     4419.43
    131200     4420.79
    131240     4422.41
    131280     4423.52
    131320      4424.7
    131360     4425.96
    131400     4427.73
    131440     4429.05
    131480     4430.49
    131520      4431.5
    131560     4433.13
    131600     4434.38
    131640     4435.99
    131680     4437.29
    131720     4438.41
    131760     4439.98
    131800     4440.98
    131840     4442.52
    131880     4443.77
    131920     4444.93
    131960      4446.3
    132000     4447.66
    132040     4449.28
    132080     4450.39
    132120     4451.54
    132160     4452.79
    132200     4454.59
    132240     4455.88
    132280     4457.34
    132320     4458.35
    132360     4459.97
    132400     4461.24
    132440     4462.82
    132480     4464.13
    132520     4465.25
    132560     4466.83
    132600     4467.83
    132640     4469.36
    132680     4470.61
    132720     4471.79
    132760     4473.15
    132800     4474.52
    132840     4476.13
    132880     4477.25
    132920     4478.38
    132960     4479.64
    133000     4481.43
    133040     4482.71
    133080     4484.18
    133120      4485.2
    133160     4486.79
    133200     4488.08
    133240     4489.63
    133280     4490.96
    133320     4492.08
    133360     4493.65
    133400     4494.67
    133440     4496.19
    133480     4497.45
    133520     4498.64
    133560     4500.01
    133600     4501.38
    133640     4502.99
    133680     4504.12
    133720     4505.29
    133760     4506.54
    133800     4508.35
    133840     4509.63
    133880      4511.1
    133920     4512.11
    133960     4513.69
    134000        4515
    134040     4516.55
    134080     4517.89
    134120     4519.02
    134160      4520.6
    134200     4521.61
    134240     4523.15
    134280     4524.41
    134320     4525.61
    134360     4526.96
    134400     4528.35
    134440     4529.96
    134480      4531.1
    134520     4532.28
    134560      4533.5
    134600     4535.32
    134640     4536.56
    134680     4538.06
    134720     4539.06
    134760     4540.63
    134800     4541.94
    134840     4543.49
    134880     4544.83
    134920     4545.94
    134960     4547.53
    135000     4548.54
    135040     4550.07
    135080     4551.33
    135120     4552.55
    135160     4553.88
    135200     4555.29
    135240     4556.89
    135280     4558.05
    135320     4559.15
    135360     4560.38
    135400      4562.2
    135440     4563.45
    135480     4564.94
    135520     4565.93
    135560      4567.5
    135600     4568.82
    135640     4570.38
    135680     4571.71
    135720     4572.84
    135760     4574.41
    135800     4575.44
    135840     4576.97
    135880     4578.25
    135920     4579.46
    135960     4580.77
    136000      4582.2
    136040     4583.79
    136080     4584.94
    136120     4586.02
    136160     4587.24
    136200     4589.09
    136240     4590.34
    136280     4591.82
    136320     4592.83
    136360     4594.41
    136400      4595.7
    136440     4597.27
    136480     4598.59
    136520     4599.73
    136560     4601.29
    136600     4602.33
    136640     4603.85
    136680     4605.12
    136720     4606.32
    136760     4607.63
    136800     4609.06
    136840     4610.64
    136880     4611.77
    136920     4612.85
    136960     4614.06
    137000     4615.91
    137040     4617.15
    137080     4618.64
    137120     4619.64
    137160     4621.22
    137200     4622.52
    137240      4624.1
    137280     4625.42
    137320     4626.55
    137360     4628.12
    137400     4629.17
    137440     4630.69
    137480     4631.97
    137520     4633.17
    137560     4634.48
    137600      4635.9
    137640      4637.5
    137680     4638.61
    137720     4639.68
    137760     4640.89
    137800     4642.72
    137840     4643.97
    137880     4645.45
    137920     4646.46
    137960     4648.05
    138000     4649.36
    138040     4650.95
    138080     4652.25
    138120     4653.38
    138160     4654.98
    138200     4656.01
    138240     4657.53
    138280     4658.82
    138320     4660.04
    138360     4661.34
    138400     4662.74
    138440     4664.34
    138480     4665.47
    138520     4666.56
    138560     4667.74
    138600     4669.59
    138640     4670.83
    138680     4672.31
    138720     4673.31
    138760     4674.91
    138800     4676.19
    138840     4677.78
    138880     4679.09
    138920     4680.23
    138960     4681.81
    139000     4682.87
    139040     4684.39
    139080     4685.68
    139120      4686.9
    139160      4688.2
    139200     4689.61
    139240     4691.21
    139280     4692.33
    139320     4693.45
    139360     4694.64
    139400     4696.51
    139440     4697.73
    139480     4699.22
    139520     4700.22
    139560     4701.82
    139600     4703.08
    139640      4704.7
    139680     4706.01
    139720     4707.13
    139760     4708.72
    139800     4709.77
    139840     4711.28
    139880     4712.57
    139920     4713.76
    139960     4715.08
    140000     4716.49
    140040     4718.09
    140080      4719.2
    140120     4720.34
    140160     4721.53
    140200     4723.38
    140240     4724.62
    140280     4726.09
    140320      4727.1
    140360     4728.71
    140400     4729.97
    140440     4731.57
    140480     4732.89
    140520        4734
    140560      4735.6
    140600     4736.63
    140640     4738.17
    140680     4739.43
    140720     4740.62
    140760     4741.94
    140800     4743.37
    140840     4744.97
    140880     4746.07
    140920     4747.19
    140960     4748.37
    141000     4750.24
    141040     4751.48
    141080     4752.93
    141120     4753.94
    141160     4755.52
    141200     4756.79
    141240      4758.4
    141280     4759.71
    141320     4760.83
    141360     4762.43
    141400     4763.46
    141440     4764.98
    141480     4766.27
    141520     4767.45
    141560     4768.76
    141600      4770.2
    141640      4771.8
    141680     4772.92
    141720     4774.04
    141760     4775.21
    141800     4777.11
    141840     4778.31
    141880     4779.77
    141920     4780.77
    141960     4782.36
    142000     4783.63
    142040     4785.24
    142080     4786.54
    142120     4787.69
    142160     4789.29
    142200      4790.3
    142240     4791.85
    142280     4793.14
    142320      4794.3
    142360     4795.62
    142400     4797.05
    142440     4798.64
    142480     4799.77
    142520     4800.87
    142560     4802.06
    142600     4803.98
    142640     4805.15
    142680     4806.61
    142720     4807.61
    142760      4809.2
    142800     4810.46
    142840     4812.06
    142880     4813.35
    142920     4814.51
    142960      4816.1
    143000     4817.08
    143040     4818.63
    143080      4819.9
    143120     4821.08
    143160     4822.38
    143200     4823.81
    143240      4825.4
    143280     4826.54
    143320     4827.62
    143360      4828.8
    143400     4830.75
    143440     4831.89
    143480     4833.34
    143520     4834.37
    143560     4835.94
    143600     4837.21
    143640      4838.8
    143680     4840.11
    143720     4841.24
    143760     4842.84
    143800     4843.81
    143840     4845.36
    143880     4846.63
    143920     4847.82
    143960     4849.12
    144000     4850.55
    144040     4852.12
    144080     4853.27
    144120     4854.34
    144160     4855.53
    144200     4857.49
    144240     4858.62
    144280     4860.07
    144320      4861.1
    144360     4862.69
    144400     4863.96
    144440     4865.54
    144480     4866.85
    144520     4867.96
    144560     4869.57
    144600     4870.53
    144640     4872.07
    144680     4873.35
    144720     4874.53
    144760     4875.84
    144800     4877.28
    144840     4878.86
    144880        4880
    144920     4881.11
    144960      4882.3
    145000     4884.25
    145040     4885.39
    145080     4886.83
    145120     4887.86
    145160     4889.44
    145200     4890.71
    145240      4892.3
    145280     4893.59
    145320      4894.7
    145360     4896.31
    145400     4897.29
    145440     4898.82
    145480     4900.14
    145520     4901.29
    145560     4902.61
    145600     4904.06
    145640     4905.64
    145680     4906.78
    145720     4907.86
    145760     4909.08
    145800     4911.03
    145840     4912.18
    145880      4913.6
    145920     4914.63
    145960     4916.21
    146000     4917.46
    146040     4919.05
    146080     4920.34
    146120     4921.44
    146160     4923.05
    146200     4924.04
    146240      4925.6
    146280      4926.9
    146320     4928.06
    146360     4929.37
    146400     4930.82
    146440     4932.39
    146480     4933.54
    146520     4934.67
    146560      4935.9
    146600     4937.84
    146640     4938.97
    146680     4940.41
    146720     4941.43
    146760        4943
    146800     4944.26
    146840     4945.85
    146880     4947.14
    146920     4948.25
    146960     4949.86
    147000     4950.84
    147040     4952.41
    147080      4953.7
    147120     4954.89
    147160     4956.18
    147200     4957.63
    147240      4959.2
    147280     4960.34
    147320     4961.46
    147360     4962.69
    147400     4964.66
    147440     4965.77
    147480     4967.22
    147520     4968.25
    147560     4969.81
    147600     4971.09
    147640     4972.68
    147680     4973.98
    147720     4975.12
    147760     4976.72
    147800     4977.69
    147840     4979.28
    147880     4980.55
    147920     4981.76
    147960     4983.04
    148000      4984.5
    148040     4986.07
    148080     4987.21
    148120     4988.29
    148160     4989.52
    148200     4991.49
    148240      4992.6
    148280     4994.06
    148320     4995.08
    148360     4996.67
    148400     4997.94
    148440     4999.52
    148480     5000.85
    148520     5001.96
    148560     5003.55
    148600     5004.51
    148640      5006.1
    148680     5007.37
    148720     5008.61
    148760     5009.88
    148800     5011.33
    148840     5012.89
    148880     5014.04
    148920      5015.1
    148960     5016.29
    149000     5018.28
    149040     5019.39
    149080     5020.85
    149120     5021.86
    149160     5023.44
    149200     5024.75
    149240     5026.31
    149280     5027.64
    149320     5028.74
    149360     5030.34
    149400     5031.31
    149440     5032.88
    149480     5034.15
    149520      5035.4
    149560     5036.65
    149600     5038.12
    149640     5039.68
    149680     5040.83
    149720     5041.87
    149760     5043.05
    149800     5045.04
    149840     5046.16
    149880     5047.62
    149920     5048.62
    149960     5050.21
    150000     5051.51
    150040     5053.09
    150080     5054.42
    150120      5055.5
    150160     5057.11
    150200     5058.05
    150240     5059.64
    150280     5060.89
    150320     5062.15
    150360     5063.41
    150400     5064.89
    150440     5066.45
    150480     5067.58
    150520     5068.61
    150560     5069.78
    150600     5071.79
    150640     5072.88
    150680     5074.35
    150720     5075.34
    150760     5076.92
    150800     5078.21
    150840      5079.8
    150880     5081.13
    150920     5082.22
    150960     5083.81
    151000     5084.75
    151040     5086.35
    151080     5087.58
    151120     5088.85
    151160      5090.1
    151200     5091.58
    151240     5093.12
    151280     5094.28
    151320      5095.3
    151360     5096.45
    151400     5098.46
    151440     5099.56
    151480     5101.05
    151520     5102.05
    151560     5103.64
    151600     5104.93
    151640     5106.52
    151680     5107.83
    151720     5108.93
    151760     5110.54
    151800     5111.46
    151840     5113.05
    151880     5114.31
    151920     5115.58
    151960     5116.82
    152000     5118.29
    152040     5119.84
    152080     5120.99
    152120     5122.03
    152160     5123.17
    152200      5125.2
    152240     5126.31
    152280     5127.79
    152320      5128.8
    152360      5130.4
    152400     5131.68
    152440     5133.27
    152480      5134.6
    152520      5135.7
    152560      5137.3
    152600     5138.22
    152640     5139.83
    152680     5141.08
    152720     5142.34
    152760     5143.61
    152800     5145.06
    152840     5146.62
    152880     5147.76
    152920     5148.76
    152960     5149.91
    153000     5151.94
    153040     5153.04
    153080     5154.52
    153120     5155.54
    153160     5157.12
    153200     5158.41
    153240     5159.99
    153280     5161.34
    153320     5162.42
    153360     5164.05
    153400     5164.96
    153440     5166.57
    153480     5167.83
    153520      5169.1
    153560     5170.36
    153600     5171.83
    153640     5173.38
    153680     5174.51
    153720     5175.58
    153760     5176.71
    153800     5178.76
    153840     5179.85
    153880     5181.34
    153920     5182.35
    153960     5183.94
    154000     5185.23
    154040     5186.81
    154080     5188.17
    154120     5189.25
    154160     5190.88
    154200     5191.79
    154240      5193.4
    154280     5194.68
    154320     5195.93
    154360     5197.19
    154400     5198.68
    154440     5200.23
    154480     5201.34
    154520     5202.43
    154560     5203.56
    154600      5205.6
    154640     5206.67
    154680     5208.19
    154720     5209.19
    154760     5210.77
    154800     5212.08
    154840     5213.65
    154880     5215.02
    154920      5216.1
    154960     5217.73
    155000     5218.66
    155040     5220.27
    155080     5221.53
    155120     5222.81
    155160     5224.05
    155200     5225.55
    155240     5227.07
    155280      5228.2
    155320     5229.23
    155360     5230.37
    155400      5232.4
    155440     5233.47
    155480     5234.98
    155520     5235.98
    155560     5237.56
    155600     5238.88
    155640     5240.45
    155680     5241.85
    155720      5242.9
    155760     5244.54
    155800     5245.45
    155840     5247.06
    155880     5248.33
    155920     5249.62
    155960     5250.87
    156000     5252.37
    156040     5253.88
    156080     5255.02
    156120     5256.01
    156160     5257.18
    156200     5259.21
    156240     5260.26
    156280     5261.79
    156320     5262.78
    156360     5264.35
    156400      5265.7
    156440     5267.23
    156480     5268.64
    156520     5269.69
    156560     5271.34
    156600     5272.24
    156640     5273.85
    156680     5275.12
    156720      5276.4
    156760     5277.65
    156800     5279.15
    156840     5280.65
    156880     5281.81
    156920     5282.79
    156960     5283.98
    157000     5286.01
    157040     5287.08
    157080     5288.59
    157120     5289.59
    157160     5291.15
    157200     5292.48
    157240     5294.03
    157280     5295.41
    157320     5296.47
    157360     5298.13
    157400     5299.02
    157440     5300.63
    157480      5301.9
    157520     5303.17
    157560     5304.42
    157600     5305.92
    157640     5307.43
    157680     5308.61
    157720     5309.57
    157760     5310.77
    157800      5312.8
    157840     5313.85
    157880     5315.37
    157920      5316.4
    157960     5317.96
    158000     5319.26
    158040     5320.81
    158080      5322.2
    158120     5323.24
    158160     5324.92
    158200     5325.79
    158240      5327.4
    158280     5328.71
    158320     5329.98
    158360     5331.23
    158400      5332.7
    158440     5334.23
    158480     5335.42
    158520     5336.38
    158560     5337.55
    158600     5339.58
    158640     5340.64
    158680     5342.15
    158720     5343.17
    158760     5344.73
    158800     5346.02
    158840     5347.58
    158880     5348.98
    158920     5350.04
    158960     5351.68
    159000     5352.58
    159040     5354.17
    159080     5355.47
    159120     5356.76
    159160     5357.99
    159200     5359.46
    159240     5361.01
    159280     5362.19
    159320     5363.18
    159360     5364.33
    159400      5366.4
    159440     5367.45
    159480     5368.94
    159520     5369.98
    159560     5371.52
    159600     5372.83
    159640     5374.38
    159680     5375.77
    159720      5376.8
    159760     5378.47
    159800     5379.36
    159840     5380.94
    159880     5382.25
    159920     5383.53
    159960     5384.78
    160000     5386.24
    160040      5387.8
    160080     5388.98
    160120     5389.94
    160160      5391.1
    160200     5393.18
    160240     5394.23
    160280     5395.72
    160320     5396.76
    160360     5398.31
    160400     5399.62
    160440     5401.17
    160480      5402.6
    160520     5403.61
    160560     5405.27
    160600     5406.16
    160640     5407.73
    160680     5409.05
    160720      5410.3
    160760     5411.58
    160800     5413.04
    160840     5414.61
    160880      5415.8
    160920     5416.77
    160960     5417.92
    161000     5419.98
    161040     5421.06
    161080     5422.54
    161120     5423.55
    161160      5425.1
    161200     5426.41
    161240     5427.97
    161280     5429.39
    161320      5430.4
    161360     5432.06
    161400     5432.94
    161440     5434.53
    161480     5435.84
    161520     5437.11
    161560     5438.37
    161600     5439.82
    161640      5441.4
    161680     5442.62
    161720     5443.56
    161760     5444.76
    161800     5446.81
    161840     5447.89
    161880     5449.37
    161920     5450.39
    161960     5451.94
    162000     5453.25
    162040      5454.8
    162080     5456.23
    162120     5457.24
    162160      5458.9
    162200      5459.8
    162240     5461.37
    162280     5462.69
    162320     5463.97
    162360     5465.21
    162400     5466.66
    162440     5468.27
    162480     5469.48
    162520     5470.42
    162560     5471.63
    162600     5473.71
    162640     5474.79
    162680     5476.25
    162720     5477.26
    162760      5478.8
    162800     5480.13
    162840     5481.69
    162880     5483.11
    162920     5484.12
    162960     5485.79
    163000     5486.69
    163040     5488.25
    163080     5489.56
    163120     5490.85
    163160      5492.1
    163200     5493.56
    163240     5495.16
    163280     5496.38
    163320     5497.37
    163360     5498.58
    163400     5500.69
    163440     5501.77
    163480     5503.21
    163520     5504.21
    163560     5505.76
    163600      5507.1
    163640     5508.65
    163680     5510.08
    163720     5511.08
    163760     5512.76
    163800     5513.67
    163840     5515.23
    163880     5516.55
    163920     5517.81
    163960     5519.05
    164000     5520.54
    164040     5522.14
    164080     5523.38
    164120     5524.33
    164160     5525.55
    164200     5527.67
    164240     5528.75
    164280     5530.21
    164320     5531.19
    164360     5532.75
    164400     5534.06
    164440      5535.6
    164480     5537.05
    164520     5538.06
    164560     5539.72
    164600     5540.65
    164640      5542.2
    164680     5543.53
    164720      5544.8
    164760     5546.03
    164800     5547.52
    164840     5549.14
    164880     5550.36
    164920     5551.27
    164960     5552.51
    165000     5554.64
    165040     5555.69
    165080     5557.14
    165120     5558.14
    165160     5559.69
    165200     5561.02
    165240     5562.53
    165280     5563.98
    165320     5564.97
    165360     5566.65
    165400     5567.59
    165440     5569.14
    165480     5570.46
    165520     5571.74
    165560     5572.97
    165600     5574.49
    165640     5576.09
    165680     5577.32
    165720     5578.27
    165760      5579.5
    165800     5581.63
    165840     5582.68
    165880     5584.13
    165920     5585.11
    165960     5586.69
    166000        5588
    166040     5589.53
    166080     5590.96
    166120     5591.95
    166160     5593.65
    166200     5594.57
    166240     5596.14
    166280     5597.45
    166320     5598.72
    166360     5599.96
    166400     5601.46
    166440     5603.08
    166480     5604.28
    166520     5605.25
    166560     5606.47
    166600     5608.63
    166640     5609.64
    166680     5611.11
    166720     5612.09
    166760     5613.66
    166800     5614.98
    166840     5616.49
    166880     5617.93
    166920     5618.91
    166960     5620.61
    167000     5621.53
    167040     5623.09
    167080      5624.4
    167120     5625.67
    167160     5626.95
    167200     5628.43
    167240     5630.05
    167280     5631.26
    167320     5632.27
    167360     5633.46
    167400     5635.61
    167440     5636.63
    167480     5638.13
    167520     5639.09
    167560     5640.65
    167600     5641.98
    167640     5643.47
    167680     5644.91
    167720     5645.89
    167760     5647.59
    167800     5648.49
    167840     5650.07
    167880     5651.38
    167920     5652.64
    167960     5653.93
    168000     5655.41
    168040     5657.03
    168080     5658.24
    168120     5659.24
    168160     5660.44
    168200      5662.6
    168240     5663.64
    168280     5665.14
    168320     5666.09
    168360     5667.67
    168400     5669.02
    168440     5670.53
    168480     5671.97
    168520     5672.92
    168560     5674.61
    168600     5675.55
    168640     5677.13
    168680     5678.42
    168720     5679.68
    168760     5680.99
    168800     5682.45
    168840     5684.09
    168880     5685.28
    168920      5686.3
    168960     5687.49
    169000     5689.65
    169040      5690.7
    169080      5692.2
    169120     5693.15
    169160     5694.73
    169200     5696.06
    169240     5697.59
    169280     5699.04
    169320     5699.98
    169360     5701.69
    169400     5702.62
    169440     5704.21
    169480     5705.49
    169520     5706.79
    169560     5708.07
    169600     5709.54
    169640     5711.18
    169680     5712.38
    169720     5713.37
    169760     5714.54
    169800     5716.72
    169840     5717.76
    169880     5719.24
    169920      5720.2
    169960     5721.77
    170000      5723.1
    170040     5724.64
    170080     5726.06
    170120     5727.01
    170160      5728.7
    170200     5729.65
    170240     5731.25
    170280     5732.51
    170320      5733.8
    170360      5735.1
    170400     5736.57
    170440     5738.19
    170480     5739.39
    170520     5740.34
    170560     5741.52
    170600     5743.72
    170640     5744.75
    170680     5746.24
    170720     5747.17
    170760     5748.76
    170800     5750.11
    170840     5751.64
    170880     5753.09
    170920     5754.02
    170960     5755.72
    171000     5756.68
    171040     5758.27
    171080     5759.54
    171120     5760.82
    171160     5762.11
    171200     5763.58
    171240     5765.19
    171280     5766.39
    171320     5767.36
    171360     5768.52
    171400     5770.73
    171440     5771.79
    171480     5773.24
    171520     5774.17
    171560     5775.79
    171600     5777.14
    171640     5778.67
    171680     5780.12
    171720     5781.03
    171760     5782.75
    171800      5783.7
    171840     5785.28
    171880     5786.54
    171920     5787.77
    171960     5789.11
    172000     5790.54
    172040     5792.17
    172080     5793.37
    172120     5794.37
    172160     5795.53
    172200     5797.69
    172240     5798.79
    172280     5800.25
    172320     5801.18
    172360     5802.75
    172400     5804.11
    172440     5805.64
    172480     5807.07
    172520     5807.98
    172560     5809.69
    172600     5810.66
    172640     5812.22
    172680      5813.5
    172720     5814.72
    172760     5816.05
    172800     5817.49
    172840     5819.12
    172880     5820.32
    172920     5821.35
    172960     5822.52
    173000     5824.69
    173040     5825.75
    173080     5827.22
    173120     5828.15
    173160     5829.77
    173200      5831.1
    173240     5832.62
    173280     5834.06
    173320     5834.98
    173360     5836.69
    173400     5837.66
    173440     5839.21
    173480      5840.5
    173520     5841.69
    173560     5843.05
    173600     5844.48
    173640     5846.12
    173680     5847.32
    173720     5848.34
    173760     5849.49
    173800     5851.67
    173840     5852.74
    173880     5854.23
    173920     5855.16
    173960     5856.74
    174000     5858.08
    174040     5859.61
    174080     5861.07
    174120     5861.94
    174160     5863.68
    174200     5864.64
    174240      5866.2
    174280     5867.47
    174320      5868.7
    174360     5870.03
    174400     5871.45
    174440     5873.11
    174480     5874.31
    174520      5875.3
    174560     5876.44
    174600     5878.65
    174640     5879.69
    174680     5881.17
    174720     5882.12
    174760      5883.7
    174800     5885.08
    174840      5886.6
    174880     5888.04
    174920     5888.93
    174960     5890.67
    175000     5891.63
    175040     5893.19
    175080     5894.43
    175120     5895.64
    175160     5896.96
    175200     5898.39
    175240     5900.08
    175280     5901.27
    175320     5902.23
    175360     5903.34
    175400     5905.56
    175440      5906.6
    175480     5908.07
    175520     5909.03
    175560      5910.6
    175600     5911.99
    175640     5913.49
    175680     5914.95
    175720     5915.85
    175760     5917.59
    175800     5918.55
    175840     5920.12
    175880     5921.35
    175920     5922.54
    175960     5923.92
    176000     5925.34
    176040        5927
    176080      5928.2
    176120     5929.16
    176160     5930.26
    176200     5932.49
    176240      5933.5
    176280     5934.98
    176320     5935.96
    176360      5937.5
    176400     5938.92
    176440     5940.38
    176480     5941.87
    176520     5942.74
    176560     5944.47
    176600     5945.41
    176640     5946.99
    176680     5948.21
    176720     5949.41
    176760     5950.81
    176800     5952.24
    176840     5953.89
    176880     5955.08
    176920     5956.07
    176960     5957.19
    177000     5959.44
    177040     5960.43
    177080     5961.92
    177120      5962.9
    177160     5964.45
    177200     5965.86
    177240     5967.31
    177280     5968.81
    177320      5969.7
    177360      5971.4
    177400     5972.35
    177440     5973.94
    177480     5975.16
    177520     5976.37
    177560     5977.78
    177600      5979.2
    177640     5980.84
    177680     5982.03
    177720     5983.03
    177760     5984.12
    177800     5986.39
    177840      5987.4
    177880     5988.87
    177920     5989.85
    177960     5991.38
    178000     5992.82
    178040     5994.24
    178080     5995.74
    178120     5996.62
    178160     5998.34
    178200     5999.25
    178240     6000.87
    178280     6002.07
    178320     6003.27
    178360     6004.66
    178400     6006.09
    178440     6007.75
    178480     6008.92
    178520     6009.88
    178560     6010.98
    178600     6013.27
    178640     6014.28
    178680     6015.75
    178720     6016.72
    178760     6018.28
    178800     6019.71
    178840     6021.12
    178880     6022.63
    178920      6023.5
    178960     6025.22
    179000     6026.12
    179040     6027.74
    179080     6028.95
    179120     6030.14
    179160     6031.52
    179200     6032.95
    179240     6034.64
    179280     6035.84
    179320      6036.8
    179360     6037.87
    179400      6040.2
    179440     6041.18
    179480     6042.66
    179520     6043.63
    179560     6045.21
    179600     6046.61
    179640     6048.04
    179680     6049.55
    179720     6050.42
    179760     6052.14
    179800     6053.04
    179840     6054.67
    179880     6055.88
    179920     6057.08
    179960     6058.46
    180000      6059.9
    180040      6061.6
    180080     6062.79
    180120     6063.77
    180160     6064.83
    180200     6067.18
    180240     6068.16
    180280     6069.62
    180320      6070.6
    180360     6072.22
    180400     6073.58
    180440        6075
    180480      6076.5
    180520      6077.4
    180560     6079.12
    180600     6080.03
    180640     6081.66
    180680     6082.87
    180720     6084.07
    180760     6085.47
    180800      6086.9
    180840     6088.59
    180880     6089.79
    180920     6090.79
    180960     6091.85
    181000     6094.21
    181040     6095.19
    181080     6096.64
    181120      6097.6
    181160     6099.23
    181200      6100.6
    181240     6102.03
    181280      6103.5
    181320     6104.41
    181360     6106.16
    181400     6107.05
    181440     6108.65
    181480      6109.9
    181520      6111.1
    181560     6112.49
    181600     6113.91
    181640     6115.62
    181680      6116.8
    181720     6117.84
    181760      6118.9
    181800     6121.24
    181840     6122.25
    181880     6123.67
    181920     6124.64
    181960     6126.31
    182000     6127.63
    182040     6129.08
    182080     6130.57
    182120     6131.45
    182160     6133.23
    182200     6134.12
    182240     6135.71
    182280     6136.94
    182320     6138.16
    182360     6139.57
    182400     6141.01
    182440     6142.71
    182480      6143.9
    182520     6144.91
    182560     6145.99
    182600      6148.3
    182640      6149.3
    182680     6150.72
    182720     6151.72
    182760     6153.37
    182800      6154.7
    182840     6156.15
    182880     6157.63
    182920     6158.51
    182960     6160.29
    183000     6161.16
    183040     6162.78
    183080     6163.98
    183120      6165.2
    183160      6166.6
    183200     6168.08
    183240     6169.77
    183280     6170.95
    183320     6171.98
    183360     6173.06
    183400     6175.37
    183440     6176.38
    183480     6177.78
    183520     6178.78
    183560     6180.42
    183600     6181.73
    183640     6183.19
    183680     6184.68
    183720     6185.55
    183760     6187.33
    183800     6188.21
    183840     6189.79
    183880     6191.01
    183920      6192.2
    183960     6193.62
    184000     6195.11
    184040     6196.79
    184080     6197.97
    184120     6199.01
    184160     6200.07
    184200     6202.37
    184240      6203.4
    184280     6204.81
    184320     6205.81
    184360     6207.44
    184400     6208.75
    184440     6210.24
    184480     6211.72
    184520     6212.57
    184560     6214.36
    184600      6215.2
    184640      6216.8
    184680        6218
    184720     6219.18
    184760     6220.62
    184800     6222.09
    184840      6223.8
    184880     6224.96
    184920     6225.97
    184960     6227.03
    185000     6229.33
    185040     6230.36
    185080      6231.8
    185120     6232.76
    185160     6234.42
    185200     6235.68
    185240     6237.19
    185280     6238.66
    185320     6239.54
    185360     6241.28
    185400     6242.16
    185440     6243.72
    185480     6244.93
    185520     6246.11
    185560     6247.54
    185600     6248.99
    185640     6250.71
    185680     6251.88
    185720      6252.9
    185760     6253.99
    185800     6256.29
    185840     6257.29
    185880     6258.74
    185920     6259.72
    185960     6261.38
    186000     6262.62
    186040     6264.15
    186080     6265.62
    186120     6266.46
    186160     6268.21
    186200      6269.1
    186240     6270.65
    186280     6271.84
    186320        6273
    186360      6274.4
    186400     6275.89
    186440     6277.59
    186480     6278.77
    186520     6279.74
    186560     6280.82
    186600     6283.16
    186640     6284.13
    186680     6285.56
    186720     6286.57
    186760     6288.22
    186800     6289.47
    186840     6290.99
    186880     6292.46
    186920     6293.31
    186960     6295.02
    187000     6295.93
    187040     6297.47
    187080     6298.63
    187120     6299.78
    187160      6301.2
    187200      6302.7
    187240      6304.4
    187280     6305.59
    187320     6306.51
    187360     6307.52
    187400     6309.89
    187440     6310.86
    187480     6312.29
    187520     6313.31
    187560     6314.96
    187600     6316.24
    187640     6317.74
    187680     6319.23
    187720     6320.03
    187760     6321.77
    187800     6322.64
    187840     6324.21
    187880     6325.35
    187920     6326.54
    187960     6327.95
    188000     6329.44
    188040     6331.16
    188080     6332.34
    188120     6333.26
    188160      6334.3
    188200     6336.67
    188240     6337.66
    188280     6339.08
    188320     6340.05
    188360     6341.73
    188400        6343
    188440     6344.49
    188480     6345.97
    188520     6346.75
    188560     6348.48
    188600     6349.39
    188640     6350.95
    188680     6352.07
    188720     6353.29
    188760     6354.69
    188800      6356.2
    188840     6357.91
    188880     6359.06
    188920     6359.95
    188960        6361
    189000     6363.34
    189040     6364.31
    189080     6365.76
    189120     6366.76
    189160     6368.43
    189200     6369.69
    189240     6371.21
    189280     6372.68
    189320     6373.44
    189360     6375.16
    189400     6376.14
    189440     6377.66
    189480     6378.82
    189520     6380.02
    189560     6381.43
    189600     6382.92
    189640     6384.66
    189680      6385.8
    189720     6386.65
    189760     6387.71
    189800     6390.07
    189840     6391.03
    189880     6392.46
    189920     6393.46
    189960     6395.12
    190000     6396.34
    190040     6397.89
    190080     6399.34
    190120     6400.13
    190160     6401.84
    190200     6402.81
    190240     6404.34
    190280     6405.53
    190320     6406.68
    190360     6408.09
    190400     6409.57
    190440     6411.31
    190480     6412.45
    190520     6413.38
    190560     6414.43
    190600     6416.79
    190640     6417.75
    190680     6419.18
    190720     6420.15
    190760     6421.82
    190800     6423.05
    190840     6424.58
    190880     6426.02
    190920     6426.82
    190960     6428.54
    191000      6429.5
    191040     6431.05
    191080     6432.23
    191120     6433.41
    191160      6434.8
    191200     6436.28
    191240     6438.01
    191280     6439.17
    191320     6440.12
    191360     6441.13
    191400     6443.53
    191440     6444.45
    191480     6445.91
    191520     6446.87
    191560     6448.53
    191600     6449.74
    191640      6451.3
    191680     6452.76
    191720     6453.52
    191760     6455.24
    191800     6456.21
    191840     6457.73
    191880     6458.91
    191920      6460.1
    191960     6461.47
    192000     6462.98
    192040     6464.72
    192080     6465.88
    192120      6466.8
    192160     6467.79
    192200     6470.18
    192240     6471.11
    192280     6472.57
    192320     6473.54
    192360     6475.21
    192400     6476.38
    192440     6477.95
    192480      6479.4
    192520     6480.15
    192560     6481.91
    192600     6482.88
    192640     6484.42
    192680     6485.59
    192720     6486.79
    192760     6488.17
    192800     6489.69
    192840     6491.41
    192880     6492.57
    192920     6493.53
    192960      6494.5
    193000     6496.92
    193040     6497.85
    193080     6499.29
    193120     6500.25
    193160     6501.93
    193200      6503.1
    193240      6504.7
    193280     6506.11
    193320     6506.89
    193360     6508.63
    193400     6509.61
    193440     6511.15
    193480     6512.33
    193520     6513.55
    193560     6514.89
    193600     6516.42
    193640     6518.18
    193680     6519.33
    193720     6520.32
    193760     6521.26
    193800     6523.71
    193840     6524.61
    193880     6526.06
    193920     6527.04
    193960     6528.71
    194000     6529.92
    194040      6531.5
    194080     6532.92
    194120     6533.71
    194160     6535.46
    194200     6536.41
    194240     6537.96
    194280     6539.16
    194320     6540.37
    194360     6541.72
    194400     6543.26
    194440     6545.02
    194480     6546.16
    194520     6547.09
    194560     6548.08
    194600     6550.52
    194640     6551.43
    194680     6552.88
    194720     6553.82
    194760     6555.53
    194800     6556.72
    194840      6558.3
    194880     6559.72
    194920     6560.52
    194960     6562.26
    195000     6563.24
    195040     6564.77
    195080     6565.96
    195120     6567.15
    195160     6568.51
    195200     6570.07
    195240     6571.81
    195280     6572.96
    195320     6573.91
    195360     6574.86
    195400      6577.3
    195440     6578.21
    195480     6579.65
    195520     6580.63
    195560     6582.33
    195600     6583.55
    195640     6585.14
    195680     6586.57
    195720     6587.31
    195760     6589.09
    195800     6590.07
    195840     6591.55
    195880     6592.75
    195920     6593.93
    195960     6595.26
    196000     6596.82
    196040     6598.59
    196080     6599.71
    196120     6600.66
    196160     6601.58
    196200     6604.02
    196240     6604.95
    196280     6606.36
    196320     6607.36
    196360     6609.06
    196400     6610.27
    196440     6611.87
    196480     6613.29
    196520     6614.03
    196560      6615.8
    196600     6616.79
    196640     6618.26
    196680     6619.45
    196720     6620.62
    196760     6621.96
    196800     6623.52
    196840     6625.24
    196880     6626.39
    196920     6627.34
    196960     6628.22
    197000     6630.69
    197040     6631.62
    197080        6633
    197120     6634.01
    197160      6635.7
    197200     6636.89
    197240     6638.48
    197280     6639.92
    197320     6640.65
    197360     6642.38
    197400     6643.42
    197440     6644.88
    197480     6646.08
    197520     6647.26
    197560     6648.58
    197600     6650.18
    197640     6651.84
    197680        6653
    197720     6653.95
    197760     6654.84
    197800     6657.32
    197840     6658.23
    197880     6659.63
    197920     6660.67
    197960     6662.31
    198000     6663.49
    198040      6665.1
    198080     6666.56
    198120     6667.27
    198160     6668.97
    198200     6670.05
    198240     6671.49
    198280     6672.68
    198320     6673.91
    198360     6675.18
    198400      6676.8
    198440     6678.41
    198480     6679.59
    198520     6680.58
    198560     6681.46
    198600     6683.97
    198640     6684.88
    198680     6686.25
    198720     6687.31
    198760     6688.93
    198800     6690.13
    198840      6691.7
    198880     6693.17
    198920     6693.86
    198960     6695.55
    199000     6696.64
    199040     6698.07
    199080     6699.25
    199120     6700.51
    199160     6701.78
    199200     6703.37
    199240     6704.99
    199280     6706.17
    199320     6707.13
    199360        6708
    199400     6710.52
    199440     6711.43
    199480      6712.8
    199520     6713.83
    199560     6715.44
    199600     6716.63
    199640     6718.21
    199680     6719.66
    199720     6720.38
    199760     6722.05
    199800     6723.12
    199840     6724.58
    199880     6725.72
    199920     6726.97
    199960     6728.29
    200000     6729.82
    200040     6731.46
    200080     6732.64
    200120     6733.61
    200160      6734.5
    200200     6737.03
    200240     6737.94
    200280     6739.31
    200320     6740.37
    200360     6741.93
    200400     6743.15
    200440     6744.71
    200480     6746.16
    200520     6746.88
    200560     6748.56
    200600     6749.64
    200640     6751.08
    200680     6752.19
    200720     6753.47
    200760      6754.8
    200800     6756.34
    200840     6757.96
    200880     6759.15
    200920     6760.09
    200960        6761
    201000      6763.5
    201040     6764.43
    201080     6765.79
    201120     6766.85
    201160     6768.41
    201200     6769.65
    201240     6771.21
    201280     6772.66
    201320     6773.36
    201360     6775.03
    201400     6776.14
    201440     6777.56
    201480     6778.68
    201520     6779.94
    201560     6781.27
    201600      6782.8
    201640     6784.45
    201680     6785.63
    201720     6786.52
    201760     6787.42
    201800      6789.9
    201840     6790.84
    201880     6792.21
    201920     6793.28
    201960      6794.8
    202000     6796.06
    202040     6797.64
    202080     6799.09
    202120     6799.81
    202160     6801.47
    202200     6802.63
    202240        6804
    202280     6805.18
    202320     6806.42
    202360     6807.74
    202400     6809.25
    202440     6810.93
    202480     6812.09
    202520     6813.05
    202560     6813.93
    202600     6816.45
    202640     6817.35
    202680     6818.72
    202720     6819.78
    202760     6821.35
    202800     6822.63
    202840     6824.18
    202880     6825.62
    202920     6826.33
    202960     6827.99
    203000     6829.17
    203040     6830.54
    203080     6831.73
    203120     6832.99
    203160      6834.3
    203200     6835.81
    203240     6837.48
    203280     6838.64
    203320     6839.57
    203360     6840.47
    203400        6843
    203440     6843.89
    203480     6845.25
    203520     6846.33
    203560      6847.9
    203600     6849.17
    203640     6850.74
    203680     6852.16
    203720     6852.91
    203760     6854.56
    203800     6855.71
    203840     6857.08
    203880     6858.27
    203920     6859.51
    203960     6860.79
    204000     6862.33
    204040     6864.02
    204080     6865.18
    204120     6866.07
    204160     6866.95
    204200     6869.49
    204240     6870.33
    204280     6871.68
    204320     6872.78
    204360     6874.36
    204400     6875.61
    204440     6877.17
    204480     6878.61
    204520     6879.32
    204560     6880.96
    204600      6882.1
    204640      6883.5
    204680     6884.69
    204720     6885.91
    204760     6887.22
    204800     6888.74
    204840     6890.42
    204880     6891.63
    204920     6892.44
    204960     6893.33
    205000     6895.89
    205040     6896.69
    205080     6898.06
    205120     6899.15
    205160     6900.72
    205200     6901.96
    205240     6903.56
    205280     6904.96
    205320      6905.7
    205360     6907.33
    205400     6908.47
    205440     6909.86
    205480     6911.05
    205520      6912.3
    205560      6913.6
    205600     6915.11
    205640      6916.8
    205680     6918.04
    205720     6918.74
    205760     6919.66
    205800     6922.23
    205840     6923.01
    205880     6924.38
    205920     6925.48
    205960     6927.04
    206000     6928.31
    206040     6929.92
    206080     6931.33
    206120     6932.03
    206160      6933.7
    206200     6934.85
    206240     6936.24
    206280     6937.43
    206320     6938.69
    206360     6939.96
    206400     6941.45
    206440     6943.16
    206480     6944.37
    206520     6945.05
    206560     6945.98
    206600     6948.54
    206640     6949.34
    206680     6950.72
    206720     6951.78
    206760     6953.39
    206800     6954.65
    206840     6956.27
    206880     6957.68
    206920     6958.37
    206960     6960.04
    207000     6961.21
    207040     6962.57
    207080     6963.75
    207120     6965.03
    207160      6966.3
    207200     6967.77
    207240      6969.5
    207280     6970.69
    207320     6971.37
    207360     6972.32
    207400     6974.87
    207440     6975.68
    207480     6977.06
    207520      6978.1
    207560     6979.71
    207600     6980.96
    207640     6982.62
    207680        6984
    207720     6984.69
    207760     6986.36
    207800     6987.51
    207840     6988.86
    207880     6990.04
    207920     6991.29
    207960     6992.59
    208000     6994.04
    208040     6995.77
    208080     6996.89
    208120     6997.56
    208160     6998.54
    208200     7001.08
    208240     7001.91
    208280      7003.3
    208320     7004.32
    208360     7005.92
    208400      7007.2
    208440     7008.85
    208480     7010.21
    208520     7010.89
    208560     7012.55
    208600     7013.74
    208640     7015.08
    208680     7016.25
    208720     7017.51
    208760     7018.81
    208800     7020.24
    208840     7021.96
    208880     7023.08
    208920     7023.75
    208960     7024.74
    209000     7027.27
    209040     7028.07
    209080     7029.48
    209120      7030.5
    209160     7032.09
    209200     7033.38
    209240     7035.04
    209280     7036.35
    209320     7037.07
    209360     7038.72
    209400     7039.93
    209440     7041.27
    209480     7042.45
    209520      7043.7
    209560     7045.01
    209600     7046.46
    209640     7048.16
    209680     7049.31
    209720     7049.98
    209760     7050.95
    209800     7053.52
    209840     7054.31
    209880     7055.73
    209920     7056.72
    209960     7058.33
    210000     7059.62
    210040     7061.28
    210080     7062.56
    210120     7063.29
    210160     7064.95
    210200     7066.13
    210240      7067.5
    210280     7068.68
    210320     7069.92
    210360     7071.21
    210400     7072.66
    210440     7074.39
    210480     7075.51
    210520     7076.17
    210560     7077.12
    210600     7079.73
    210640     7080.53
    210680     7081.94
    210720     7082.95
    210760     7084.58
    210800     7085.85
    210840     7087.49
    210880     7088.82
    210920      7089.5
    210960     7091.21
    211000      7092.4
    211040     7093.78
    211080     7094.95
    211120     7096.18
    211160     7097.44
    211200      7098.9
    211240     7100.66
    211280     7101.77
    211320     7102.52
    211360      7103.4
    211400     7106.04
    211440     7106.84
    211480     7108.24
    211520     7109.26
    211560     7110.86
    211600     7112.18
    211640     7113.81
    211680     7115.12
    211720     7115.81
    211760     7117.52
    211800     7118.68
    211840     7120.05
    211880     7121.26
    211920     7122.43
    211960     7123.69
    212000     7125.17
    212040     7126.92
    212080     7128.04
    212120     7128.72
    212160      7129.6
    212200     7132.23
    212240     7133.07
    212280     7134.46
    212320     7135.47
    212360     7137.09
    212400     7138.37
    212440     7140.05
    212480     7141.32
    212520     7142.02
    212560     7143.72
    212600     7144.87
    212640     7146.26
    212680     7147.48
    212720     7148.62
    212760     7149.92
    212800     7151.31
    212840     7153.07
    212880     7154.18
    212920      7154.9
    212960     7155.79
    213000      7158.4
    213040     7159.22
    213080     7160.61
    213120     7161.63
    213160     7163.26
    213200     7164.52
    213240     7166.19
    213280     7167.45
    213320     7168.13
    213360     7169.83
    213400     7170.96
    213440     7172.33
    213480     7173.57
    213520     7174.71
    213560     7175.97
    213600      7177.4
    213640     7179.12
    213680     7180.27
    213720     7180.98
    213760     7181.85
    213800     7184.51
    213840     7185.31
    213880     7186.72
    213920     7187.75
    213960     7189.38
    214000     7190.66
    214040     7192.33
    214080     7193.57
    214120     7194.25
    214160     7195.95
    214200     7197.07
    214240     7198.48
    214280     7199.68
    214320     7200.81
    214360     7202.09
    214400     7203.51
    214440     7205.25
    214480     7206.33
    214520     7207.09
    214560     7207.94
    214600      7210.6
    214640      7211.4
    214680      7212.8
    214720     7213.85
    214760     7215.49
    214800     7216.74
    214840     7218.39
    214880     7219.68
    214920     7220.32
    214960     7222.02
    215000     7223.13
    215040     7224.52
    215080     7225.76
    215120      7226.9
    215160     7228.14
    215200     7229.56
    215240      7231.3
    215280     7232.43
    215320     7233.21
    215360     7234.03
    215400     7236.72
    215440     7237.56
    215480     7238.92
    215520     7239.97
    215560     7241.61
    215600     7242.87
    215640     7244.51
    215680      7245.8
    215720     7246.44
    215760      7248.1
    215800     7249.22
    215840     7250.61
    215880     7251.81
    215920     7252.98
    215960     7254.26
    216000     7255.65
    216040     7257.43
    216080     7258.55
    216120     7259.37
    216160     7260.22
    216200     7262.86
    216240     7263.72
    216280     7265.04
    216320     7266.11
    216360     7267.75
    216400     7269.01
    216440     7270.63
    216480     7271.91
    216520     7272.56
    216560     7274.21
    216600     7275.35
    216640     7276.73
    216680     7277.93
    216720     7279.13
    216760     7280.38
    216800     7281.75
    216840     7283.55
    216880     7284.65
    216920     7285.43
    216960     7286.25
    217000     7288.95
    217040     7289.79
    217080     7291.11
    217120     7292.22
    217160     7293.85
    217200      7295.1
    217240     7296.73
    217280     7298.01
    217320     7298.67
    217360     7300.35
    217400     7301.46
    217440      7302.9
    217480     7304.07
    217520     7305.27
    217560     7306.53
    217600     7307.91
    217640     7309.72
    217680     7310.79
    217720     7311.58
    217760     7312.41
    217800     7315.14
    217840     7315.98
    217880     7317.29
    217920     7318.39
    217960     7320.02
    218000     7321.29
    218040     7322.93
    218080     7324.17
    218120     7324.81
    218160     7326.53
    218200     7327.62
    218240     7329.06
    218280     7330.25
    218320     7331.47
    218360     7332.66
    218400     7334.06
    218440     7335.88
    218480     7336.95
    218520     7337.82
    218560     7338.61
    218600     7341.31
    218640     7342.17
    218680     7343.49
    218720     7344.56
    218760     7346.22
    218800      7347.5
    218840     7349.12
    218880     7350.36
    218920     7351.01
    218960     7352.74
    219000     7353.85
    219040     7355.29
    219080     7356.49
    219120     7357.69
    219160     7358.92
    219200     7360.31
    219240     7362.12
    219280     7363.21
    219320      7364.1
    219360     7364.86
    219400     7367.58
    219440     7368.46
    219480     7369.78
    219520     7370.84
    219560     7372.49
    219600      7373.8
    219640      7375.4
    219680     7376.65
    219720     7377.32
    219760     7379.01
    219800     7380.11
    219840      7381.6
    219880     7382.79
    219920     7383.97
    219960     7385.25
    220000     7386.59
    220040     7388.45
    220080      7389.5
    220120     7390.37
    220160     7391.17
    220200     7393.84
    220240     7394.77
    220280     7396.11
    220320     7397.11
    220360     7398.81
    220400     7400.11
    220440     7401.72
    220480     7402.96
    220520     7403.62
    220560     7405.32
    220600      7406.4
    220640      7407.9
    220680     7409.08
    220720     7410.24
    220760     7411.53
    220800     7412.87
    220840     7414.73
    220880     7415.77
    220920     7416.59
    220960     7417.38
    221000     7420.03
    221040     7420.97
    221080     7422.28
    221120     7423.35
    221160        7425
    221200      7426.3
    221240     7427.92
    221280     7429.17
    221320     7429.83
    221360     7431.57
    221400     7432.61
    221440     7434.11
    221480     7435.32
    221520     7436.49
    221560     7437.76
    221600     7439.11
    221640     7440.97
    221680        7442
    221720     7442.89
    221760     7443.67
    221800     7446.35
    221840     7447.25
    221880     7448.61
    221920     7449.65
    221960     7451.32
    222000     7452.63
    222040     7454.23
    222080      7455.5
    222120     7456.17
    222160     7457.91
    222200     7458.95
    222240     7460.42
    222280     7461.67
    222320     7462.84
    222360     7464.11
    222400      7465.5
    222440     7467.28
    222480     7468.31
    222520     7469.21
    222560     7469.97
    222600     7472.67
    222640     7473.57
    222680     7474.98
    222720     7476.06
    222760     7477.68
    222800        7479
    222840     7480.62
    222880     7481.85
    222920     7482.57
    222960     7484.32
    223000     7485.34
    223040      7486.8
    223080     7488.09
    223120     7489.22
    223160      7490.5
    223200     7491.88
    223240     7493.67
    223280     7494.71
    223320      7495.6
    223360     7496.37
    223400     7499.08
    223440     7499.96
    223480      7501.4
    223520     7502.48
    223560     7504.06
    223600     7505.41
    223640     7507.05
    223680     7508.31
    223720     7508.96
    223760     7510.73
    223800     7511.72
    223840     7513.23
    223880     7514.53
    223920     7515.64
    223960     7516.91
    224000     7518.27
    224040     7520.08
    224080     7521.08
    224120     7522.01
    224160     7522.73
    224200     7525.42
    224240      7526.3
    224280     7527.72
    224320     7528.82
    224360     7530.38
    224400     7531.71
    224440     7533.33
    224480      7534.6
    224520     7535.25
    224560     7537.04
    224600     7538.05
    224640     7539.53
    224680     7540.83
    224720     7541.92
    224760     7543.22
    224800      7544.6
    224840     7546.41
    224880     7547.42
    224920     7548.42
    224960      7549.1
    225000     7551.81
    225040     7552.67
    225080     7554.12
    225120     7555.22
    225160     7556.78
    225200      7558.1
    225240     7559.71
    225280     7560.99
    225320     7561.64
    225360     7563.41
    225400     7564.43
    225440     7565.93
    225480     7567.23
    225520     7568.29
    225560     7569.63
    225600     7570.97
    225640     7572.82
    225680      7573.8
    225720     7574.86
    225760     7575.52
    225800     7578.22
    225840     7579.06
    225880     7580.55
    225920      7581.6
    225960     7583.16
    226000     7584.54
    226040     7586.11
    226080     7587.35
    226120        7588
    226160     7589.79
    226200     7590.84
    226240     7592.35
    226280     7593.68
    226320     7594.68
    226360     7596.04
    226400     7597.38
    226440     7599.22
    226480     7600.18
    226520      7601.3
    226560     7601.95
    226600     7604.65
    226640     7605.47
    226680     7606.97
    226720     7608.02
    226760     7609.61
    226800     7610.99
    226840     7612.49
    226880      7613.8
    226920     7614.44
    226960     7616.22
    227000     7617.26
    227040     7618.78
    227080     7620.06
    227120     7621.06
    227160     7622.42
    227200     7623.81
    227240     7625.64
    227280     7626.63
    227320     7627.72
    227360     7628.41
    227400      7631.1
    227440     7631.98
    227480     7633.49
    227520     7634.52
    227560     7636.09
    227600     7637.47
    227640     7639.01
    227680     7640.29
    227720     7640.92
    227760     7642.72
    227800     7643.77
    227840     7645.25
    227880     7646.55
    227920     7647.55
    227960     7648.91
    228000     7650.27
    228040     7652.16
    228080     7653.11
    228120     7654.19
    228160     7654.88
    228200     7657.57
    228240      7658.5
    228280     7659.95
    228320        7661
    228360     7662.57
    228400     7663.91
    228440     7665.47
    228480     7666.74
    228520     7667.38
    228560     7669.17
    228600     7670.27
    228640     7671.74
    228680     7673.02
    228720        7674
    228760     7675.37
    228800     7676.77
    228840     7678.61
    228880     7679.61
    228920     7680.62
    228960     7681.34
    229000     7684.08
    229040     7684.94
    229080     7686.39
    229120     7687.45
    229160     7689.05
    229200     7690.34
    229240     7691.89
    229280      7693.2
    229320     7693.83
    229360     7695.61
    229400     7696.75
    229440     7698.24
    229480     7699.47
    229520     7700.44
    229560      7701.8
    229600      7703.2
    229640     7705.02
    229680     7706.07
    229720     7707.02
    229760     7707.66
    229800     7710.46
    229840     7711.23
    229880     7712.68
    229920     7713.76
    229960     7715.36
    230000     7716.68
    230040     7718.19
    230080     7719.56
    230120     7720.16
    230160     7721.93
    230200     7723.05
    230240     7724.57
    230280     7725.83
    230320     7726.78
    230360     7728.15
    230400     7729.56
    230440     7731.41
    230480     7732.45
    230520     7733.38
    230560     7734.06
    230600     7736.85
    230640     7737.59
    230680     7739.06
    230720     7740.15
    230760     7741.75
    230800     7743.06
    230840     7744.55
    230880     7745.97
    230920     7746.55
    230960     7748.32
    231000     7749.48
    231040     7750.97
    231080     7752.24
    231120     7753.17
    231160     7754.57
    231200     7755.96
    231240     7757.84
    231280      7758.9
    231320     7759.85
    231360     7760.54
    231400     7763.32
    231440     7764.07
    231480     7765.55
    231520      7766.6
    231560     7768.19
    231600      7769.5
    231640     7770.97
    231680     7772.37
    231720     7772.95
    231760     7774.73
    231800     7775.89
    231840     7777.38
    231880     7778.67
    231920     7779.58
    231960     7780.98
    232000     7782.41
    232040     7784.32
    232080     7785.35
    232120     7786.23
    232160     7786.92
    232200     7789.72
    232240     7790.44
    232280     7791.96
    232320     7792.99
    232360     7794.57
    232400     7795.87
    232440     7797.39
    232480     7798.74
    232520     7799.33
    232560     7801.12
    232600     7802.25
    232640     7803.77
    232680     7805.03
    232720      7805.9
    232760     7807.34
    232800     7808.73
    232840     7810.68
    232880     7811.65
    232920      7812.6
    232960     7813.24
    233000     7816.05
    233040     7816.78
    233080     7818.33
    233120     7819.31
    233160      7820.9
    233200     7822.21
    233240      7823.7
    233280     7825.08
    233320     7825.67
    233360     7827.43
    233400     7828.59
    233440     7830.06
    233480     7831.34
    233520     7832.26
    233560      7833.7
    233600     7835.07
    233640        7837
    233680     7837.99
    233720     7838.87
    233760      7839.5
    233800      7842.3
    233840     7843.02
    233880     7844.59
    233920     7845.55
    233960     7847.18
    234000     7848.53
    234040     7849.96
    234080     7851.38
    234120     7851.97
    234160     7853.73
    234200     7854.87
    234240     7856.38
    234280     7857.66
    234320     7858.56
    234360     7859.98
    234400     7861.34
    234440     7863.31
    234480     7864.25
    234520     7865.13
    234560      7865.8
    234600     7868.56
    234640     7869.29
    234680     7870.85
    234720     7871.84
    234760     7873.45
    234800     7874.79
    234840     7876.23
    234880     7877.67
    234920     7878.23
    234960        7880
    235000     7881.14
    235040     7882.65
    235080     7883.95
    235120     7884.82
    235160     7886.26
    235200      7887.6
    235240     7889.56
    235280      7890.5
    235320     7891.34
    235360        7892
    235400     7894.82
    235440     7895.49
    235480     7897.05
    235520     7898.05
    235560     7899.68
    235600     7900.98
    235640     7902.46
    235680     7903.92
    235720     7904.47
    235760     7906.21
    235800     7907.39
    235840     7908.94
    235880     7910.25
    235920     7911.09
    235960     7912.51
    236000     7913.86
    236040      7915.8
    236080     7916.77
    236120     7917.57
    236160     7918.23
    236200     7921.09
    236240     7921.77
    236280     7923.32
    236320     7924.32
    236360     7925.98
    236400     7927.23
    236440     7928.73
    236480     7930.18
    236520     7930.71
    236560     7932.44
    236600     7933.66
    236640     7935.23
    236680      7936.5
    236720     7937.34
    236760     7938.76
    236800     7940.14
    236840     7942.05
    236880     7942.98
    236920     7943.83
    236960     7944.52
    237000     7947.33
    237040     7948.05
    237080     7949.55
    237120     7950.59
    237160     7952.27
    237200     7953.52
    237240     7954.99
    237280     7956.42
    237320     7956.96
    237360     7958.75
    237400     7959.92
    237440      7961.5
    237480     7962.78
    237520     7963.62
    237560     7965.09
    237600     7966.43
    237640     7968.33
    237680     7969.27
    237720     7970.16
    237760     7970.87
    237800     7973.67
    237840     7974.41
    237880     7975.93
    237920     7976.93
    237960     7978.62
    238000     7979.86
    238040     7981.39
    238080     7982.74
    238120     7983.35
    238160     7985.08
    238200     7986.22
    238240     7987.78
    238280     7989.13
    238320     7989.98
    238360     7991.38
    238400     7992.78
    238440     7994.65
    238480      7995.6
    238520     7996.54
    238560     7997.26
    238600     8000.06
    238640     8000.77
    238680     8002.32
    238720     8003.29
    238760     8004.96
    238800     8006.18
    238840     8007.75
    238880      8009.1
    238920     8009.71
    238960     8011.47
    239000     8012.61
    239040     8014.16
    239080     8015.52
    239120     8016.34
    239160     8017.75
    239200     8019.18
    239240     8021.04
    239280        8022
    239320     8022.95
    239360     8023.71
    239400     8026.52
    239440     8027.19
    239480     8028.76
    239520      8029.7
    239560     8031.41
    239600     8032.56
    239640     8034.13
    239680     8035.52
    239720     8036.11
    239760     8037.89
    239800     8039.01
    239840     8040.58
    239880      8041.9
    239920     8042.74
    239960     8044.11
    240000      8045.6
    240040     8047.41
    240080      8048.4
    240120     8049.41
    240160     8050.15
    240200     8052.99
    240240     8053.66
    240280     8055.29
    240320     8056.19
    240360     8057.89
    240400     8059.04
    240440     8060.64
    240480     8062.01
    240520     8062.59
    240560     8064.38
    240600     8065.49
    240640     8067.05
    240680     8068.38
    240720      8069.2
    240760     8070.57
    240800     8072.06
    240840     8073.89
    240880     8074.87
    240920     8075.89
    240960     8076.61
    241000     8079.45
    241040     8080.12
    241080     8081.78
    241120     8082.61
    241160     8084.34
    241200      8085.5
    241240     8087.14
    241280     8088.43
    241320     8089.04
    241360     8090.84
    241400        8092
    241440     8093.56
    241480      8094.9
    241520     8095.71
    241560     8097.09
    241600     8098.54
    241640     8100.42
    241680     8101.39
    241720     8102.35
    241760     8103.12
    241800     8105.98
    241840     8106.61
    241880     8108.27
    241920      8109.1
    241960     8110.83
    242000        8112
    242040     8113.64
    242080     8114.92
    242120     8115.54
    242160     8117.35
    242200      8118.5
    242240     8120.04
    242280     8121.35
    242320     8122.19
    242360     8123.54
    242400     8124.98
    242440     8126.85
    242480     8127.84
    242520     8128.85
    242560     8129.55
    242600     8132.46
    242640     8133.15
    242680     8134.75
    242720     8135.54
    242760     8137.32
    242800     8138.47
    242840     8140.11
    242880     8141.35
    242920     8142.03
    242960      8143.8
    243000     8144.92
    243040     8146.46
    243080     8147.76
    243120     8148.64
    243160     8149.99
    243200     8151.42
    243240      8153.3
    243280     8154.27
    243320     8155.27
    243360     8155.99
    243400     8158.87
    243440     8159.56
    243480      8161.2
    243520     8161.97
    243560     8163.78
    243600     8164.91
    243640     8166.58
    243680     8167.81
    243720     8168.49
    243760     8170.25
    243800     8171.35
    243840     8172.92
    243880     8174.23
    243920     8175.06
    243960     8176.43
    244000     8177.86
    244040     8179.73
    244080     8180.72
    244120     8181.69
    244160     8182.37
    244200     8185.34
    244240     8185.99
    244280     8187.63
    244320     8188.45
    244360     8190.18
    244400     8191.34
    244440     8193.03
    244480     8194.28
    244520     8194.93
    244560     8196.73
    244600     8197.83
    244640     8199.38
    244680     8200.67
    244720      8201.5
    244760     8202.96
    244800     8204.32
    244840     8206.25
    244880     8207.19
    244920      8208.2
    244960     8208.92
    245000     8211.91
    245040     8212.55
    245080     8214.15
    245120     8215.01
    245160     8216.76
    245200     8217.88
    245240     8219.58
    245280     8220.89
    245320     8221.45
    245360     8223.22
    245400     8224.35
    245440     8225.93
    245480     8227.19
    245520     8228.04
    245560     8229.51
    245600     8230.86
    245640     8232.78
    245680     8233.74
    245720     8234.72
    245760     8235.44
    245800     8238.42
    245840     8239.06
    245880     8240.69
    245920     8241.52
    245960     8243.25
    246000     8244.41
    246040     8246.08
    246080     8247.36
    246120     8247.97
    246160     8249.72
    246200     8250.87
    246240     8252.44
    246280     8253.67
    246320     8254.49
    246360     8255.98
    246400     8257.35
    246440     8259.26
    246480      8260.2
    246520     8261.24
    246560     8261.96
    246600     8264.97
    246640     8265.56
    246680     8267.18
    246720     8268.08
    246760     8269.79
    246800     8270.94
    246840     8272.64
    246880      8273.9
    246920     8274.48
    246960     8276.21
    247000     8277.41
    247040     8278.98
    247080     8280.18
    247120        8281
    247160      8282.5
    247200     8283.88
    247240     8285.79
    247280     8286.72
    247320     8287.78
    247360     8288.51
    247400     8291.52
    247440     8292.12
    247480     8293.69
    247520     8294.65
    247560     8296.34
    247600     8297.52
    247640     8299.21
    247680     8300.46
    247720     8301.09
    247760     8302.84
    247800     8304.06
    247840     8305.64
    247880     8306.81
    247920     8307.59
    247960      8309.1
    248000     8310.47
    248040     8312.38
    248080     8313.38
    248120      8314.4
    248160     8315.14
    248200     8318.13
    248240     8318.73
    248280     8320.28
    248320     8321.25
    248360     8322.92
    248400     8324.08
    248440      8325.8
    248480     8327.08
    248520     8327.67
    248560     8329.44
    248600     8330.64
    248640     8332.25
    248680     8333.43
    248720      8334.2
    248760     8335.71
    248800      8337.1
    248840     8338.99
    248880     8340.06
    248920     8340.96
    248960     8341.72
    249000     8344.69
    249040     8345.34
    249080     8346.84
    249120     8347.81
    249160     8349.45
    249200     8350.67
    249240     8352.38
    249280     8353.61
    249320     8354.24
    249360     8355.96
    249400     8357.19
    249440     8358.81
    249480     8359.93
    249520     8360.76
    249560     8362.23
    249600     8363.63
    249640      8365.5
    249680     8366.55
    249720     8367.51
    249760     8368.26
    249800     8371.21
    249840     8371.91
    249880     8373.38
    249920     8374.31
    249960     8375.94
    250000     8377.19
    250040     8378.92
    250080     8380.14
    250120     8380.76
    250160     8382.43
    250200     8383.67
    250240     8385.27
    250280     8386.44
    250320     8387.26
    250360     8388.72
    250400     8390.07
    250440     8391.94
    250480     8393.03
    250520     8394.06
    250560     8394.83
    250600     8397.82
    250640     8398.49
    250680        8400
    250720     8400.85
    250760     8402.54
    250800     8403.78
    250840     8405.47
    250880     8406.76
    250920      8407.3
    250960     8409.03
    251000     8410.27
    251040     8411.88
    251080     8413.01
    251120     8413.88
    251160     8415.33
    251200     8416.72
    251240     8418.55
    251280      8419.6
    251320     8420.73
    251360     8421.49
    251400     8424.52
    251440     8425.17
    251480      8426.7
    251520     8427.51
    251560     8429.24
    251600     8430.43
    251640     8432.13
    251680      8433.4
    251720     8433.96
    251760     8435.68
    251800     8436.95
    251840     8438.57
    251880     8439.74
    251920      8440.6
    251960     8442.06
    252000     8443.41
    252040     8445.26
    252080      8446.3
    252120     8447.44
    252160      8448.2
    252200     8451.25
    252240     8451.96
    252280      8453.4
    252320     8454.26
    252360        8456
    252400     8457.19
    252440      8458.9
    252480     8460.11
    252520      8460.7
    252560     8462.42
    252600      8463.7
    252640     8465.32
    252680     8466.46
    252720     8467.38
    252760     8468.79
    252800     8470.18
    252840     8472.07
    252880      8473.1
    252920     8474.23
    252960     8474.97
    253000     8478.05
    253040     8478.81
    253080     8480.23
    253120     8481.08
    253160     8482.81
    253200        8484
    253240     8485.74
    253280        8487
    253320     8487.53
    253360     8489.23
    253400     8490.54
    253440     8492.15
    253480     8493.28
    253520     8494.18
    253560     8495.63
    253600        8497
    253640     8498.91
    253680     8499.93
    253720     8501.02
    253760     8501.78
    253800     8504.84
    253840     8505.57
    253880     8506.99
    253920     8507.87
    253960      8509.6
    254000     8510.79
    254040     8512.56
    254080     8513.77
    254120     8514.34
    254160     8516.03
    254200     8517.35
    254240     8518.93
    254280     8520.06
    254320     8520.96
    254360      8522.4
    254400     8523.78
    254440     8525.67
    254480     8526.65
    254520     8527.72
    254560     8528.54
    254600     8531.59
    254640     8532.31
    254680     8533.71
    254720     8534.55
    254760     8536.34
    254800     8537.49
    254840     8539.26
    254880     8540.52
    254920     8541.07
    254960      8542.8
    255000     8544.06
    255040     8545.64
    255080     8546.81
    255120     8547.61
    255160      8549.1
    255200     8550.47
    255240     8552.38
    255280      8553.3
    255320     8554.42
    255360     8555.24
    255400     8558.28
    255440     8559.03
    255480     8560.38
    255520     8561.24
    255560        8563
    255600     8564.17
    255640      8565.9
    255680     8567.14
    255720     8567.74
    255760     8569.47
    255800     8570.74
    255840     8572.31
    255880     8573.47
    255920     8574.31
    255960     8575.81
    256000     8577.15
    256040     8579.09
    256080     8579.93
    256120     8581.07
    256160     8581.91
    256200     8584.91
    256240     8585.66
    256280     8587.02
    256320     8587.91
    256360      8589.6
    256400     8590.76
    256440     8592.52
    256480     8593.75
    256520     8594.33
    256560     8596.15
    256600     8597.41
    256640     8598.94
    256680     8600.14
    256720     8600.97
    256760     8602.47
    256800     8603.78
    256840     8605.71
    256880      8606.6
    256920     8607.71
    256960     8608.54
    257000     8611.53
    257040     8612.32
    257080     8613.65
    257120     8614.56
    257160     8616.21
    257200      8617.4
    257240     8619.14
    257280     8620.37
    257320     8620.93
    257360     8622.77
    257400     8624.03
    257440     8625.54
    257480      8626.8
    257520      8627.6
    257560     8629.09
    257600     8630.44
    257640     8632.35
    257680     8633.23
    257720     8634.32
    257760     8635.17
    257800     8638.16
    257840     8638.96
    257880      8640.2
    257920     8641.19
    257960     8642.93
    258000     8644.02
    258040     8645.85
    258080     8647.03
    258120     8647.61
    258160     8649.46
    258200     8650.73
    258240     8652.24
    258280     8653.56
    258320     8654.33
    258360     8655.76
    258400     8657.19
    258440     8659.08
    258480     8659.99
    258520     8661.08
    258560     8662.01
    258600     8664.97
    258640     8665.79
    258680        8667
    258720     8668.05
    258760     8669.78
    258800     8670.81
    258840     8672.65
    258880     8673.88
    258920     8674.47
    258960     8676.22
    259000     8677.54
    259040     8679.03
    259080     8680.39
    259120     8681.13
    259160     8682.61
    259200     8683.92
    259240     8685.88
    259280     8686.77
    259320     8687.86
    259360     8688.79
    259400     8691.78
    259440     8692.55
    259480     8693.75
    259520     8694.78
    259560     8696.56
    259600      8697.6
    259640     8699.41
    259680     8700.65
    259720     8701.21
    259760     8702.96
    259800     8704.27
    259840     8705.75
    259880     8707.14
    259920     8707.95
    259960     8709.39
    260000     8710.71
    260040      8712.7
    260080      8713.6
    260120     8714.69
    260160     8715.63
    260200     8718.59
    260240     8719.38
    260280     8720.53
    260320     8721.62
    260360     8723.42
    260400     8724.44
    260440     8726.28
    260480     8727.47
    260520     8728.04
    260560     8729.78
    260600      8731.1
    260640     8732.58
    260680        8734
    260720     8734.78
    260760     8736.23
    260800     8737.51
    260840     8739.51
    260880      8740.4
    260920     8741.48
    260960     8742.36
    261000     8745.36
    261040      8746.1
    261080     8747.23
    261120     8748.37
    261160     8750.16
    261200     8751.17
    261240      8753.1
    261280     8754.27
    261320     8754.79
    261360     8756.55
    261400     8757.86
    261440     8759.39
    261480     8760.84
    261520     8761.62
    261560     8763.07
    261600     8764.35
    261640     8766.35
    261680     8767.21
    261720     8768.34
    261760     8769.25
    261800     8772.24
    261840     8772.94
    261880     8774.16
    261920     8775.22
    261960     8777.08
    262000     8778.03
    262040        8780
    262080     8781.18
    262120     8781.62
    262160     8783.42
    262200     8784.76
    262240     8786.31
    262280     8787.71
    262320     8788.53
    262360     8789.94
    262400     8791.21
    262440     8793.22
    262480     8794.12
    262520     8795.29
    262560     8796.16
    262600     8799.17
    262640     8799.85
    262680     8801.05
    262720     8802.14
    262760     8804.01
    262800     8804.96
    262840     8806.91
    262880     8808.11
    262920     8808.54
    262960     8810.38
    263000     8811.67
    263040      8813.2
    263080     8814.61
    263120     8815.43
    263160     8816.87
    263200      8818.1
    263240     8820.12
    263280     8821.04
    263320     8822.26
    263360     8823.01
    263400     8826.06
    263440     8826.78
    263480     8827.94
    263520     8829.09
    263560     8830.86
    263600     8831.79
    263640     8833.72
    263680     8835.01
    263720     8835.36
    263760     8837.25
    263800     8838.52
    263840     8840.07
    263880      8841.5
    263920     8842.32
    263960     8843.79
    264000     8844.96
    264040     8846.99
    264080     8847.95
    264120     8849.18
    264160     8849.94
    264200        8853
    264240      8853.8
    264280      8854.9
    264320     8856.09
    264360     8857.85
    264400      8858.7
    264440     8860.69
    264480     8861.95
    264520      8862.3
    264560     8864.16
    264600     8865.45
    264640     8866.95
    264680     8868.41
    264720     8869.22
    264760     8870.67
    264800     8871.83
    264840     8873.92
    264880     8874.83
    264920     8876.02
    264960     8876.88
    265000     8879.89
    265040     8880.67
    265080     8881.84
    265120     8882.98
    265160     8884.72
    265200     8885.55
    265240     8887.54
    265280     8888.81
    265320     8889.12
    265360     8891.05
    265400     8892.33
    265440     8893.79
    265480     8895.23
    265520     8896.06
    265560     8897.53
    265600     8898.69
    265640      8900.8
    265680     8901.73
    265720      8902.9
    265760     8903.71
    265800     8906.73
    265840     8907.54
    265880     8908.72
    265920     8909.86
    265960     8911.55
    266000     8912.41
    266040     8914.41
    266080     8915.68
    266120     8916.03
    266160     8917.94
    266200     8919.14
    266240     8920.63
    266280     8922.08
    266320     8922.92
    266360     8924.38
    266400     8925.56
    266440     8927.68
    266480     8928.58
    266520     8929.75
    266560     8930.54
    266600     8933.58
    266640     8934.39
    266680      8935.5
    266720     8936.65
    266760      8938.3
    266800     8939.16
    266840     8941.13
    266880     8942.38
    266920     8942.75
    266960     8944.66
    267000     8945.89
    267040     8947.35
    267080     8948.78
    267120     8949.64
    267160     8951.14
    267200     8952.32
    267240      8954.4
    267280     8955.32
    267320     8956.46
    267360     8957.22
    267400     8960.25
    267440      8961.1
    267480      8962.1
    267520     8963.34
    267560     8965.01
    267600     8965.81
    267640     8967.87
    267680     8969.02
    267720      8969.4
    267760     8971.33
    267800     8972.57
    267840     8974.04
    267880     8975.38
    267920     8976.32
    267960     8977.84
    268000     8979.06
    268040     8981.08
    268080     8981.99
    268120     8983.06
    268160      8983.8
    268200     8986.84
    268240     8987.68
    268280     8988.72
    268320     8989.92
    268360     8991.59
    268400      8992.4
    268440     8994.41
    268480      8995.6
    268520     8996.02
    268560     8997.96
    268600     8999.15
    268640     9000.62
    268680     9002.01
    268720     9002.85
    268760     9004.44
    268800     9005.65
    268840     9007.67
    268880     9008.51
    268920     9009.59
    268960     9010.32
    269000     9013.31
    269040     9014.22
    269080     9015.23
    269120     9016.36
    269160     9018.07
    269200     9018.92
    269240     9021.02
    269280     9022.18
    269320     9022.52
    269360     9024.45
    269400     9025.63
    269440     9027.15
    269480     9028.56
    269520     9029.31
    269560      9030.9
    269600     9032.13
    269640     9034.14
    269680     9034.98
    269720     9036.07
    269760     9036.84
    269800     9039.79
    269840     9040.71
    269880     9041.73
    269920      9042.9
    269960     9044.57
    270000     9045.43
    270040     9047.54
    270080     9048.66
    270120     9049.04
    270160     9050.96
    270200     9052.09
    270240     9053.64
    270280     9055.03
    270320     9055.77
    270360     9057.42
    270400     9058.62
    270440     9060.56
    270480     9061.43
    270520      9062.6
    270560     9063.33
    270600     9066.23
    270640     9067.17
    270680     9068.18
    270720     9069.34
    270760     9071.07
    270800     9071.93
    270840     9073.98
    270880     9075.13
    270920     9075.53
    270960     9077.45
    271000     9078.52
    271040      9080.1
    271080     9081.53
    271120     9082.22
    271160      9083.9
    271200     9085.13
    271240     9087.07
    271280     9087.89
    271320     9089.06
    271360     9089.75
    271400     9092.66
    271440     9093.61
    271480     9094.66
    271520     9095.77
    271560     9097.53
    271600      9098.4
    271640     9100.39
    271680     9101.58
    271720     9101.97
    271760     9103.89
    271800     9105.04
    271840     9106.56
    271880     9108.02
    271920     9108.65
    271960     9110.36
    272000     9111.57
    272040     9113.48
    272080     9114.35
    272120     9115.46
    272160     9116.21
    272200      9119.1
    272240      9120.1
    272280     9121.07
    272320     9122.16
    272360     9123.94
    272400     9124.72
    272440      9126.7
    272480     9127.94
    272520     9128.31
    272560     9130.32
    272600     9131.44
    272640     9132.96
    272680      9134.4
    272720     9135.03
    272760     9136.74
    272800     9137.95
    272840     9139.77
    272880     9140.71
    272920     9141.82
    272960     9142.55
    273000      9145.5
    273040     9146.47
    273080     9147.41
    273120     9148.54
    273160     9150.39
    273200     9151.15
    273240     9153.12
    273280     9154.38
    273320     9154.78
    273360      9156.7
    273400      9157.9
    273440     9159.41
    273480     9160.88
    273520     9161.44
    273560     9163.12
    273600     9164.29
    273640     9166.22
    273680     9167.11
    273720     9168.24
    273760     9168.93
    273800     9171.97
    273840      9172.9
    273880     9173.84
    273920     9175.01
    273960      9176.8
    274000     9177.58
    274040     9179.52
    274080     9180.81
    274120      9181.2
    274160     9183.08
    274200     9184.33
    274240     9185.84
    274280     9187.22
    274320      9187.8
    274360     9189.51
    274400     9190.65
    274440     9192.57
    274480     9193.51
    274520     9194.67
    274560      9195.4
    274600     9198.49
    274640     9199.35
    274680     9200.33
    274720     9201.49
    274760     9203.31
    274800     9204.08
    274840     9206.03
    274880     9207.32
    274920     9207.72
    274960     9209.61
    275000     9210.83
    275040     9212.33
    275080     9213.68
    275120     9214.34
    275160     9215.99
    275200     9217.19
    275240     9219.07
    275280     9220.09
    275320     9221.14
    275360     9221.82
    275400     9224.92
    275440     9225.79
    275480     9226.75
    275520     9227.91
    275560     9229.76
    275600     9230.54
    275640     9232.44
    275680     9233.74
    275720     9234.19
    275760     9236.07
    275800     9237.32
    275840     9238.81
    275880     9240.17
    275920      9240.8
    275960     9242.45
    276000     9243.69
    276040     9245.54
    276080     9246.56
    276120     9247.67
    276160      9248.3
    276200     9251.41
    276240     9252.32
    276280     9253.22
    276320     9254.39
    276360      9256.2
    276400     9256.97
    276440     9258.89
    276480     9260.21
    276520     9260.63
    276560     9262.47
    276600     9263.76
    276640     9265.18
    276680     9266.51
    276720     9267.13
    276760      9268.8
    276800     9270.06
    276840     9271.92
    276880     9272.95
    276920     9274.06
    276960     9274.64
    277000     9277.81
    277040     9278.75
    277080     9279.64
    277120     9280.78
    277160     9282.64
    277200     9283.47
    277240     9285.32
    277280     9286.77
    277320     9287.15
    277360     9288.96
    277400     9290.16
    277440     9291.65
    277480     9292.96
    277520     9293.56
    277560     9295.22
    277600     9296.48
    277640     9298.32
    277680      9299.3
    277720     9300.36
    277760     9300.99
    277800     9304.18
    277840     9305.08
    277880     9306.01
    277920     9307.11
    277960     9308.92
    278000     9309.87
    278040     9311.56
    278080     9313.13
    278120     9313.45
    278160     9315.27
    278200     9316.47
    278240     9317.97
    278280     9319.23
    278320     9319.85
    278360     9321.47
    278400     9322.75
    278440     9324.57
    278480     9325.52
    278520     9326.52
    278560     9327.18
    278600     9330.34
    278640     9331.34
    278680     9332.29
    278720     9333.31
    278760     9335.14
    278800     9336.17
    278840     9337.74
    278880     9339.41
    278920     9339.66
    278960     9341.54
    279000     9342.74
    279040     9344.32
    279080     9345.45
    279120      9346.1
    279160     9347.77
    279200     9348.95
    279240     9350.79
    279280     9351.77
    279320     9352.83
    279360     9353.45
    279400     9356.61
    279440      9357.6
    279480     9358.58
    279520     9359.63
    279560     9361.38
    279600     9362.42
    279640     9364.03
    279680     9365.68
    279720     9365.98
    279760      9367.8
    279800     9369.08
    279840     9370.63
    279880     9371.77
    279920     9372.42
    279960     9374.13
    280000     9375.31
    280040     9377.08
    280080     9378.14
    280120     9379.11
    280160      9379.8
    280200     9382.99
    280240     9383.93
    280280     9384.96
    280320     9385.89
    280360     9387.69
    280400     9388.73
    280440     9390.37
    280480     9392.02
    280520     9392.26
    280560     9394.15
    280600     9395.44
    280640     9396.93
    280680     9398.09
    280720     9398.68
    280760     9400.42
    280800     9401.58
    280840     9403.41
    280880      9404.5
    280920     9405.51
    280960     9406.18
    281000     9409.34
    281040     9410.29
    281080     9411.28
    281120     9412.26
    281160     9413.98
    281200     9414.93
    281240     9416.75
    281280     9418.37
    281320     9418.61
    281360     9420.48
    281400     9421.76
    281440      9423.2
    281480     9424.45
    281520     9424.98
    281560     9426.77
    281600     9427.97
    281640     9429.69
    281680     9430.82
    281720     9431.75
    281760     9432.46
    281800     9435.61
    281840     9436.56
    281880     9437.56
    281920      9438.6
    281960     9440.27
    282000     9441.19
    282040     9443.03
    282080     9444.59
    282120     9444.86
    282160     9446.68
    282200     9448.01
    282240     9449.48
    282280     9450.72
    282320     9451.29
    282360      9453.1
    282400     9454.22
    282440     9455.91
    282480     9457.05
    282520        9458
    282560     9458.69
    282600     9461.84
    282640     9462.85
    282680      9463.8
    282720     9464.85
    282760      9466.5
    282800     9467.39
    282840     9469.27
    282880     9470.74
    282920     9471.13
    282960     9472.74
    283000     9474.24
    283040     9475.68
    283080     9476.91
    283120     9477.47
    283160     9479.28
    283200     9480.46
    283240     9482.13
    283280     9483.22
    283320     9484.22
    283360     9484.84
    283400     9488.01
    283440     9489.02
    283480     9489.96
    283520     9491.05
    283560     9492.72
    283600     9493.58
    283640     9495.42
    283680     9496.87
    283720     9497.27
    283760     9498.94
    283800     9500.48
    283840      9501.9
    283880     9503.13
    283920     9503.71
    283960     9505.53
    284000      9506.7
    284040      9508.2
    284080     9509.42
    284120     9510.39
    284160     9511.02
    284200     9514.11
    284240     9515.13
    284280     9516.12
    284320     9517.17
    284360     9518.83
    284400     9519.69
    284440     9521.51
    284480     9522.94
    284520     9523.31
    284560     9525.01
    284600     9526.53
    284640     9527.98
    284680     9529.19
    284720     9529.73
    284760     9531.51
    284800     9532.74
    284840     9534.24
    284880     9535.41
    284920     9536.41
    284960      9537.1
    285000     9540.17
    285040     9541.17
    285080      9542.1
    285120      9543.2
    285160     9544.87
    285200     9545.75
    285240     9547.61
    285280     9549.04
    285320     9549.38
    285360     9551.09
    285400     9552.56
    285440     9554.04
    285480     9555.21
    285520     9555.78
    285560     9557.61
    285600     9558.83
    285640     9560.27
    285680     9561.48
    285720     9562.61
    285760     9563.29
    285800     9566.35
    285840     9567.33
    285880     9568.25
    285920     9569.38
    285960     9571.07
    286000     9572.02
    286040     9573.83
    286080     9575.17
    286120     9575.61
    286160     9577.27
    286200      9578.7
    286240     9580.26
    286280     9581.36
    286320     9581.98
    286360     9583.89
    286400     9585.05
    286440     9586.52
    286480     9587.72
    286520     9588.89
    286560     9589.65
    286600     9592.67
    286640     9593.66
    286680     9594.54
    286720     9595.66
    286760     9597.37
    286800     9598.34
    286840     9600.15
    286880     9601.45
    286920      9601.9
    286960     9603.64
    287000     9605.04
    287040     9606.59
    287080     9607.71
    287120     9608.38
    287160     9610.29
    287200     9611.35
    287240     9612.93
    287280     9614.13
    287320     9615.34
    287360     9616.14
    287400     9619.14
    287440     9620.17
    287480        9621
    287520     9622.21
    287560     9623.92
    287600     9624.84
    287640      9626.7
    287680     9627.96
    287720     9628.38
    287760     9630.19
    287800     9631.54
    287840     9633.11
    287880     9634.21
    287920      9634.9
    287960     9636.87
    288000     9637.87
    288040     9639.44
    288080     9640.63
    288120     9641.87
    288160      9642.7
    288200      9645.6
    288240      9646.7
    288280     9647.56
    288320     9648.74
    288360     9650.44
    288400     9651.41
    288440     9653.25
    288480     9654.52
    288520     9654.91
    288560     9656.68
    288600     9658.07
    288640     9659.66
    288680     9660.72
    288720     9661.37
    288760      9663.4
    288800     9664.32
    288840     9665.98
    288880     9667.16
    288920     9668.29
    288960      9669.2
    289000     9672.08
    289040     9673.14
    289080     9674.01
    289120     9675.18
    289160     9676.94
    289200     9677.93
    289240     9679.77
    289280     9681.02
    289320     9681.41
    289360     9683.11
    289400     9684.51
    289440     9686.01
    289480     9687.17
    289520     9687.81
    289560      9689.9
    289600     9690.76
    289640     9692.45
    289680      9693.6
    289720     9694.76
    289760     9695.69
    289800      9698.6
    289840     9699.65
    289880     9700.57
    289920     9701.72
    289960     9703.41
    290000     9704.48
    290040     9706.39
    290080     9707.64
    290120        9708
    290160     9709.75
    290200     9711.13
    290240     9712.67
    290280     9713.79
    290320     9714.46
    290360      9716.5
    290400     9717.43
    290440      9719.1
    290480     9720.23
    290520     9721.43
    290560     9722.38
    290600     9725.27
    290640     9726.34
    290680     9727.26
    290720     9728.36
    290760     9730.13
    290800     9731.17
    290840     9733.05
    290880     9734.34
    290920     9734.64
    290960     9736.42
    291000     9737.89
    291040     9739.37
    291080     9740.45
    291120     9741.13
    291160     9743.14
    291200     9744.06
    291240     9745.73
    291280     9746.83
    291320     9748.08
    291360        9749
    291400     9751.96
    291440     9753.06
    291480     9753.92
    291520     9755.08
    291560     9756.78
    291600     9757.83
    291640     9759.77
    291680     9760.93
    291720      9761.3
    291760     9763.16
    291800     9764.59
    291840     9766.08
    291880     9767.18
    291920     9767.87
    291960     9769.77
    292000     9770.78
    292040     9772.51
    292080     9773.58
    292120     9774.82
    292160     9775.79
    292200     9778.72
    292240     9779.83
    292280     9780.66
    292320     9781.88
    292360     9783.46
    292400     9784.63
    292440     9786.58
    292480     9787.68
    292520     9788.05
    292560     9789.91
    292600      9791.3
    292640     9792.79
    292680     9793.86
    292720      9794.5
    292760     9796.48
    292800     9797.44
    292840     9799.21
    292880     9800.27
    292920     9801.52
    292960     9802.48
    293000     9805.36
    293040     9806.49
    293080     9807.38
    293120     9808.52
    293160     9810.19
    293200     9811.33
    293240     9813.38
    293280     9814.36
    293320     9814.75
    293360     9816.58
    293400        9818
    293440     9819.52
    293480      9820.6
    293520     9821.19
    293560      9823.2
    293600     9824.21
    293640     9825.99
    293680     9827.06
    293720     9828.35
    293760     9829.36
    293800      9832.2
    293840     9833.36
    293880     9834.21
    293920     9835.35
    293960     9837.07
    294000     9838.12
    294040     9840.23
    294080     9841.27
    294120      9841.6
    294160     9843.41
    294200      9844.9
    294240     9846.42
    294280      9847.4
    294320     9848.07
    294360     9850.09
    294400     9851.06
    294440      9852.9
    294480     9853.86
    294520     9855.19
    294560     9856.17
    294600     9858.99
    294640     9860.11
    294680     9860.97
    294720     9862.13
    294760      9863.8
    294800     9864.87
    294840        9867
    294880        9868
    294920     9868.36
    294960     9870.07
    295000     9871.57
    295040     9873.11
    295080     9874.17
    295120     9874.77
    295160     9876.76
    295200     9877.81
    295240     9879.66
    295280     9880.65
    295320     9881.88
    295360     9882.87
    295400     9885.76
    295440     9886.81
    295480     9887.74
    295520     9888.86
    295560     9890.54
    295600     9891.57
    295640     9893.69
    295680     9894.69
    295720     9895.07
    295760     9896.73
    295800     9898.33
    295840     9899.93
    295880     9900.91
    295920     9901.46
    295960     9903.44
    296000     9904.47
    296040     9906.43
    296080     9907.26
    296120     9908.57
    296160     9909.59
    296200     9912.45
    296240     9913.54
    296280     9914.47
    296320     9915.56
    296360     9917.29
    296400     9918.26
    296440     9920.43
    296480     9921.42
    296520     9921.83
    296560     9923.47
    296600        9925
    296640     9926.61
    296680     9927.62
    296720     9928.21
    296760     9930.16
    296800     9931.17
    296840     9933.15
    296880     9934.02
    296920     9935.34
    296960     9936.39
    297000     9939.21
    297040      9940.3
    297080     9941.24
    297120      9942.4
    297160     9944.04
    297200     9945.01
    297240     9947.16
    297280     9948.17
    297320     9948.52
    297360     9950.14
    297400     9951.75
    297440     9953.34
    297480     9954.34
    297520     9954.87
    297560     9956.84
    297600     9957.82
    297640      9959.9
    297680     9960.66
    297720     9962.09
    297760     9963.09
    297800     9965.93
    297840     9967.03
    297880     9967.97
    297920     9969.03
    297960     9970.79
    298000     9971.74
    298040     9973.81
    298080     9974.89
    298120     9975.33
    298160     9976.93
    298200     9978.53
    298240      9980.1
    298280     9981.05
    298320     9981.63
    298360     9983.61
    298400     9984.62
    298440     9986.59
    298480     9987.32
    298520     9988.79
    298560     9989.78
    298600     9992.67
    298640     9993.74
    298680     9994.65
    298720     9995.72
    298760     9997.55
    298800     9998.38
    298840     10000.5
    298880     10001.6
    298920       10002
    298960     10003.6
    299000     10005.3
    299040     10006.8
    299080     10007.7
    299120     10008.4
    299160     10010.4
    299200     10011.4
    299240     10013.3
    299280       10014
    299320     10015.5
    299360     10016.6
    299400     10019.4
    299440     10020.6
    299480     10021.4
    299520     10022.4
    299560     10024.3
    299600     10025.1
    299640     10027.2
    299680     10028.4
    299720     10028.7
    299760     10030.4
    299800     10032.1
    299840     10033.6
    299880     10034.5
    299920     10035.3
    299960     10037.1
    300000     10038.1
    300040       10040
    300080     10040.7
    300120     10042.2
    300160     10043.4
    300200     10046.2
    300240     10047.3
    300280     10048.3
    300320     10049.2
    300360     10051.1
    300400       10052
    300440     10053.9
    300480     10055.2
    300520     10055.6
    300560     10057.3
    300600     10058.9
    300640     10060.4
    300680     10061.3
    300720     10062.1
    300760       10064
    300800     10064.9
    300840     10066.9
    300880     10067.6
    300920     10069.1
    300960     10070.2
    301000     10073.1
    301040     10074.2
    301080     10075.1
    301120     10076.1
    301160       10078
    301200     10078.9
    301240     10080.9
    301280     10082.1
    301320     10082.5
    301360     10084.3
    301400     10085.8
    301440     10087.3
    301480     10088.3
    301520       10089
    301560     10090.8
    301600     10091.8
    301640     10093.8
    301680     10094.5
    301720       10096
    301760     10097.2
    301800       10100
    301840     10101.1
    301880     10102.1
    301920     10102.9
    301960       10105
    302000     10105.8
    302040     10107.8
    302080     10109.1
    302120     10109.5
    302160     10111.2
    302200     10112.7
    302240     10114.3
    302280     10115.2
    302320       10116
    302360     10117.8
    302400     10118.8
    302440     10120.9
    302480     10121.6
    302520       10123
    302560     10124.1
    302600     10126.9
    302640     10128.1
    302680       10129
    302720     10129.9
    302760     10131.9
    302800     10132.8
    302840     10134.7
    302880       10136
    302920     10136.4
    302960     10138.1
    303000     10139.6
    303040     10141.2
    303080     10142.1
    303120     10142.9
    303160     10144.6
    303200     10145.6
    303240     10147.7
    303280     10148.4
    303320     10149.8
    303360     10150.9
    303400     10153.8
    303440     10154.9
    303480     10155.8
    303520     10156.7
    303560     10158.6
    303600     10159.6
    303640     10161.5
    303680     10162.9
    303720     10163.2
    303760       10165
    303800     10166.4
    303840     10168.2
    303880       10169
    303920     10169.8
    303960     10171.6
    304000     10172.5
    304040     10174.6
    304080     10175.3
    304120     10176.7
    304160     10177.8
    304200     10180.6
    304240     10181.8
    304280     10182.7
    304320     10183.7
    304360     10185.5
    304400     10186.4
    304440     10188.2
    304480     10189.7
    304520     10190.1
    304560     10191.9
    304600     10193.3
    304640     10194.9
    304680     10195.9
    304720     10196.6
    304760     10198.3
    304800     10199.4
    304840     10201.4
    304880     10202.1
    304920     10203.6
    304960     10204.7
    305000     10207.3
    305040     10208.7
    305080     10209.6
    305120     10210.5
    305160     10212.3
    305200     10213.3
    305240     10215.1
    305280     10216.6
    305320     10216.9
    305360     10218.7
    305400       10220
    305440     10221.8
    305480     10222.7
    305520     10223.4
    305560     10225.1
    305600     10226.1
    305640     10228.2
    305680       10229
    305720     10230.4
    305760     10231.6
    305800     10234.2
    305840     10235.6
    305880     10236.4
    305920     10237.3
    305960     10239.2
    306000     10240.1
    306040     10241.9
    306080     10243.4
    306120     10243.7
    306160     10245.5
    306200     10246.7
    306240     10248.6
    306280     10249.5
    306320     10250.2
    306360     10251.9
    306400     10252.9
    306440       10255
    306480     10255.8
    306520     10257.3
    306560     10258.4
    306600     10260.9
    306640     10262.4
    306680     10263.2
    306720     10264.1
    306760       10266
    306800     10266.9
    306840     10268.8
    306880     10270.2
    306920     10270.5
    306960     10272.3
    307000     10273.6
    307040     10275.4
    307080     10276.4
    307120       10277
    307160     10278.7
    307200     10279.8
    307240     10281.8
    307280     10282.6
    307320     10283.9
    307360     10285.2
    307400     10287.7
    307440     10289.3
    307480     10290.1
    307520     10290.9
    307560     10292.7
    307600     10293.7
    307640     10295.6
    307680     10296.9
    307720     10297.3
    307760       10299
    307800     10300.3
    307840     10302.1
    307880     10303.1
    307920     10303.8
    307960     10305.4
    308000     10306.5
    308040     10308.6
    308080     10309.3
    308120     10310.8
    308160     10312.1
    308200     10314.4
    308240     10316.1
    308280     10316.9
    308320     10317.8
    308360     10319.6
    308400     10320.7
    308440     10322.5
    308480     10323.8
    308520     10324.2
    308560       10326
    308600     10327.1
    308640     10328.9
    308680       10330
    308720     10330.8
    308760     10332.3
    308800     10333.5
    308840     10335.5
    308880     10336.2
    308920     10337.5
    308960     10338.9
    309000     10341.2
    309040     10342.9
    309080     10343.7
    309120     10344.6
    309160     10346.4
    309200     10347.5
    309240     10349.4
    309280     10350.7
    309320       10351
    309360     10352.8
    309400       10354
    309440     10355.7
    309480     10356.8
    309520     10357.6
    309560     10359.2
    309600     10360.2
    309640     10362.3
    309680       10363
    309720     10364.3
    309760     10365.6
    309800     10367.9
    309840     10369.6
    309880     10370.5
    309920     10371.4
    309960     10373.1
    310000     10374.1
    310040     10376.1
    310080     10377.4
    310120     10377.8
    310160     10379.5
    310200     10380.7
    310240     10382.4
    310280     10383.5
    310320     10384.3
    310360     10385.9
    310400     10386.8
    310440     10388.9
    310480     10389.6
    310520     10390.9
    310560     10392.3
    310600     10394.5
    310640     10396.3
    310680     10397.3
    310720     10398.1
    310760     10399.8
    310800     10400.9
    310840     10402.8
    310880     10404.1
    310920     10404.3
    310960     10406.1
    311000     10407.4
    311040     10409.1
    311080     10410.2
    311120       10411
    311160     10412.5
    311200     10413.4
    311240     10415.6
    311280     10416.3
    311320     10417.6
    311360     10418.9
    311400     10421.2
    311440     10422.9
    311480     10424.1
    311520     10424.9
    311560     10426.5
    311600     10427.6
    311640     10429.5
    311680     10430.7
    311720       10431
    311760     10432.9
    311800     10434.1
    311840     10435.7
    311880     10436.8
    311920     10437.7
    311960     10439.1
    312000       10440
    312040     10442.2
    312080       10443
    312120     10444.2
    312160     10445.5
    312200     10447.8
    312240     10449.6
    312280     10450.7
    312320     10451.5
    312360     10453.1
    312400     10454.3
    312440     10456.2
    312480     10457.4
    312520     10457.7
    312560     10459.5
    312600     10460.8
    312640     10462.4
    312680     10463.6
    312720     10464.3
    312760     10465.8
    312800     10466.8
    312840     10468.9
    312880     10469.6
    312920     10470.8
    312960     10472.2
    313000     10474.4
    313040     10476.2
    313080     10477.3
    313120     10478.1
    313160     10479.9
    313200       10481
    313240     10482.8
    313280     10484.1
    313320     10484.4
    313360     10486.2
    313400     10487.4
    313440     10489.1
    313480     10490.2
    313520     10490.9
    313560     10492.5
    313600     10493.4
    313640     10495.6
    313680     10496.3
    313720     10497.4
    313760     10498.8
    313800       10501
    313840     10502.8
    313880     10503.9
    313920     10504.7
    313960     10506.6
    314000     10507.6
    314040     10509.4
    314080     10510.7
    314120       10511
    314160     10512.8
    314200       10514
    314240     10515.7
    314280     10516.9
    314320     10517.5
    314360     10519.1
    314400       10520
    314440     10522.1
    314480     10522.8
    314520     10523.9
    314560     10525.3
    314600     10527.6
    314640     10529.4
    314680     10530.4
    314720     10531.3
    314760     10533.1
    314800     10534.1
    314840     10535.9
    314880     10537.2
    314920     10537.6
    314960     10539.3
    315000     10540.6
    315040     10542.3
    315080     10543.5
    315120     10544.1
    315160     10545.7
    315200     10546.7
    315240     10548.6
    315280     10549.4
    315320     10550.6
    315360     10551.8
    315400     10554.2
    315440       10556
    315480       10557
    315520     10557.9
    315560     10559.7
    315600     10560.7
    315640     10562.5
    315680     10563.9
    315720     10564.2
    315760     10565.8
    315800     10567.2
    315840       10569
    315880     10570.2
    315920     10570.8
    315960     10572.4
    316000     10573.4
    316040     10575.3
    316080     10576.1
    316120     10577.2
    316160     10578.5
    316200     10580.9
    316240     10582.8
    316280     10583.8
    316320     10584.7
    316360     10586.5
    316400     10587.4
    316440     10589.3
    316480     10590.6
    316520     10590.8
    316560     10592.6
    316600     10593.9
    316640     10595.8
    316680       10597
    316720     10597.6
    316760     10599.1
    316800     10600.1
    316840     10602.1
    316880       10603
    316920     10603.9
    316960     10605.2
    317000     10607.5
    317040     10609.5
    317080     10610.4
    317120     10611.4
    317160     10613.1
    317200     10614.1
    317240       10616
    317280     10617.4
    317320     10617.6
    317360     10619.3
    317400     10620.7
    317440     10622.6
    317480     10623.7
    317520     10624.3
    317560     10625.9
    317600     10626.8
    317640     10628.9
    317680     10629.8
    317720     10630.7
    317760       10632
    317800     10634.3
    317840     10636.2
    317880     10637.2
    317920     10638.2
    317960     10639.8
    318000     10640.9
    318040     10642.7
    318080     10644.1
    318120     10644.3
    318160     10646.1
    318200     10647.4
    318240     10649.4
    318280     10650.6
    318320       10651
    318360     10652.7
    318400     10653.7
    318440     10655.7
    318480     10656.6
    318520     10657.6
    318560     10658.8
    318600     10661.1
    318640       10663
    318680       10664
    318720     10665.1
    318760     10666.8
    318800     10667.8
    318840     10669.6
    318880       10671
    318920     10671.1
    318960     10672.8
    319000     10674.2
    319040     10676.2
    319080     10677.4
    319120     10677.8
    319160     10679.4
    319200     10680.4
    319240     10682.5
    319280     10683.4
    319320     10684.2
    319360     10685.5
    319400       10688
    319440     10689.7
    319480     10690.7
    319520     10691.7
    319560     10693.5
    319600     10694.5
    319640     10696.2
    319680     10697.8
    319720     10697.8
    319760     10699.5
    319800     10700.9
    319840     10702.8
    319880     10704.1
    319920     10704.5
    319960     10706.1
    320000     10707.1
    320040     10709.2
    320080       10710
    320120     10710.9
    320160     10712.1
    320200     10714.7
    320240     10716.4
    320280     10717.4
    320320     10718.4
    320360     10720.3
    320400     10721.2
    320440       10723
    320480     10724.5
    320520     10724.5
    320560     10726.2
    320600     10727.5
    320640     10729.5
    320680     10730.7
    320720     10731.2
    320760     10732.8
    320800     10733.7
    320840     10735.9
    320880     10736.7
    320920     10737.4
    320960     10738.8
    321000     10741.2
    321040     10743.2
    321080       10744
    321120       10745
    321160     10746.9
    321200     10747.7
    321240     10749.6
    321280     10751.1
    321320     10751.2
    321360     10752.8
    321400     10754.2
    321440     10756.1
    321480     10757.3
    321520     10757.9
    321560     10759.4
    321600     10760.2
    321640     10762.6
    321680     10763.4
    321720     10764.1
    321760     10765.5
    321800       10768
    321840     10769.7
    321880     10770.7
    321920     10771.6
    321960     10773.6
    322000     10774.4
    322040     10776.2
    322080     10777.7
    322120     10777.7
    322160     10779.5
    322200     10780.7
    322240     10782.8
    322280     10783.9
    322320     10784.6
    322360     10786.1
    322400     10786.9
    322440     10789.4
    322480       10790
    322520     10790.7
    322560     10792.1
    322600     10794.5
    322640     10796.4
    322680     10797.4
    322720     10798.1
    322760     10800.1
    322800       10801
    322840     10802.9
    322880     10804.2
    322920     10804.2
    322960     10806.1
    323000     10807.4
    323040     10809.3
    323080     10810.3
    323120     10811.1
    323160     10812.6
    323200     10813.5
    323240     10815.9
    323280     10816.7
    323320     10817.2
    323360     10818.6
    323400       10821
    323440     10822.9
    323480     10823.9
    323520     10824.7
    323560     10826.7
    323600     10827.4
    323640     10829.4
    323680     10830.7
    323720     10830.8
    323760     10832.6
    323800     10833.9
    323840     10835.8
    323880     10836.7
    323920     10837.5
    323960     10839.1
    324000       10840
    324040     10842.4
    324080     10843.1
    324120     10843.8
    324160     10845.1
    324200     10847.4
    324240     10849.4
    324280     10850.4
    324320     10851.1
    324360     10853.1
    324400     10853.9
    324440     10855.8
    324480     10857.2
    324520     10857.2
    324560     10858.9
    324600     10860.2
    324640     10862.2
    324680     10863.1
    324720     10863.9
    324760     10865.5
    324800     10866.5
    324840     10868.8
    324880     10869.5
    324920     10870.3
    324960     10871.6
    325000     10873.9
    325040       10876
    325080     10876.9
    325120     10877.7
    325160     10879.6
    325200     10880.4
    325240     10882.3
    325280     10883.6
    325320     10883.8
    325360     10885.4
    325400     10886.7
    325440     10888.8
    325480     10889.6
    325520     10890.4
    325560     10891.9
    325600       10893
    325640     10895.3
    325680     10895.9
    325720     10896.7
    325760     10898.2
    325800     10900.4
    325840     10902.5
    325880     10903.4
    325920     10904.1
    325960     10906.1
    326000     10906.8
    326040     10908.7
    326080     10910.1
    326120     10910.3
    326160     10911.9
    326200     10913.2
    326240     10915.3
    326280       10916
    326320       10917
    326360     10918.4
    326400     10919.6
    326440     10921.9
    326480     10922.5
    326520     10923.3
    326560     10924.8
    326600       10927
    326640       10929
    326680     10929.9
    326720     10930.6
    326760     10932.6
    326800     10933.3
    326840     10935.1
    326880     10936.5
    326920     10936.9
    326960     10938.3
    327000     10939.6
    327040     10941.8
    327080     10942.4
    327120     10943.4
    327160     10944.9
    327200     10945.9
    327240     10948.3
    327280       10949
    327320     10949.7
    327360     10951.2
    327400     10953.3
    327440     10955.6
    327480     10956.3
    327520     10956.9
    327560       10959
    327600     10959.7
    327640     10961.5
    327680       10963
    327720     10963.3
    327760       10965
    327800       10966
    327840     10968.2
    327880     10968.9
    327920     10969.9
    327960     10971.4
    328000     10972.3
    328040     10974.8
    328080     10975.5
    328120     10976.2
    328160     10977.6
    328200     10979.7
    328240       10982
    328280     10982.8
    328320     10983.3
    328360     10985.6
    328400     10986.2
    328440       10988
    328480     10989.5
    328520     10989.9
    328560     10991.3
    328600     10992.4
    328640     10994.7
    328680     10995.3
    328720     10996.3
    328760     10997.9
    328800     10998.6
    328840     11001.1
    328880     11001.9
    328920     11002.8
    328960     11004.2
    329000     11006.2
    329040     11008.5
    329080     11009.3
    329120     11009.8
    329160     11012.1
    329200     11012.7
    329240     11014.7
    329280       11016
    329320     11016.4
    329360     11017.9
    329400       11019
    329440     11021.3
    329480     11021.9
    329520     11022.9
    329560     11024.5
    329600     11025.2
    329640     11027.7
    329680     11028.5
    329720     11029.4
    329760     11030.7
    329800     11032.8
    329840     11035.1
    329880     11035.8
    329920     11036.4
    329960     11038.8
    330000     11039.3
    330040     11041.2
    330080     11042.5
    330120       11043
    330160     11044.6
    330200     11045.6
    330240     11047.9
    330280     11048.6
    330320     11049.6
    330360     11051.1
    330400     11051.9
    330440     11054.6
    330480     11055.2
    330520       11056
    330560     11057.4
    330600     11059.3
    330640     11061.7
    330680     11062.6
    330720     11063.1
    330760     11065.5
    330800     11065.8
    330840     11067.9
    330880     11069.2
    330920     11069.5
    330960     11071.2
    331000     11072.2
    331040     11074.5
    331080     11075.2
    331120     11076.3
    331160     11077.9
    331200     11078.7
    331240     11081.2
    331280     11081.7
    331320     11082.7
    331360     11084.1
    331400     11086.1
    331440     11088.4
    331480     11089.4
    331520     11089.9
    331560     11092.3
    331600     11092.7
    331640     11094.6
    331680       11096
    331720     11096.4
    331760       11098
    331800     11099.1
    331840     11101.3
    331880     11101.9
    331920       11103
    331960     11104.8
    332000     11105.4
    332040       11108
    332080     11108.4
    332120     11109.4
    332160     11110.9
    332200     11112.8
    332240       11115
    332280     11116.1
    332320     11116.6
    332360     11118.9
    332400     11119.3
    332440     11121.3
    332480     11122.7
    332520       11123
    332560     11124.7
    332600     11125.7
    332640     11127.9
    332680     11128.7
    332720     11129.8
    332760     11131.5
    332800       11132
    332840     11134.8
    332880     11135.2
    332920     11136.1
    332960     11137.5
    333000     11139.4
    333040     11141.6
    333080     11142.7
    333120     11143.1
    333160     11145.3
    333200     11145.9
    333240     11147.8
    333280     11149.4
    333320     11149.5
    333360     11151.4
    333400     11152.2
    333440     11154.6
    333480     11155.2
    333520     11156.4
    333560     11158.2
    333600     11158.5
    333640     11161.4
    333680     11161.8
    333720     11162.7
    333760     11164.2
    333800     11165.9
    333840     11168.2
    333880     11169.3
    333920     11169.6
    333960     11171.9
    334000     11172.3
    334040     11174.3
    334080     11175.9
    334120     11176.1
    334160     11177.9
    334200     11178.8
    334240     11181.1
    334280     11181.8
    334320       11183
    334360     11184.7
    334400     11185.1
    334440     11187.9
    334480     11188.4
    334520     11189.2
    334560     11190.8
    334600     11192.5
    334640     11194.8
    334680     11195.8
    334720     11196.3
    334760     11198.3
    334800     11198.9
    334840     11200.7
    334880     11202.4
    334920     11202.7
    334960     11204.6
    335000     11205.3
    335040     11207.5
    335080     11208.4
    335120     11209.5
    335160     11211.3
    335200     11211.6
    335240     11214.4
    335280     11214.9
    335320     11215.5
    335360     11217.1
    335400       11219
    335440     11221.1
    335480     11222.3
    335520     11222.5
    335560     11224.8
    335600     11225.3
    335640     11226.9
    335680     11228.7
    335720     11229.1
    335760     11230.9
    335800     11231.8
    335840     11233.9
    335880     11234.9
    335920       11236
    335960     11237.6
    336000     11238.1
    336040     11240.8
    336080     11241.2
    336120     11241.9
    336160     11243.5
    336200     11245.5
    336240     11247.4
    336280     11248.8
    336320       11249
    336360     11251.2
    336400     11251.8
    336440     11253.4
    336480     11255.1
    336520     11255.5
    336560     11257.3
    336600     11258.2
    336640     11260.5
    336680     11261.4
    336720     11262.4
    336760       11264
    336800     11264.5
    336840     11267.2
    336880     11267.6
    336920     11268.5
    336960       11270
    337000       11272
    337040     11273.8
    337080     11275.1
    337120     11275.4
    337160     11277.7
    337200     11278.3
    337240     11279.9
    337280     11281.4
    337320       11282
    337360     11283.8
    337400     11284.6
    337440     11286.8
    337480     11287.8
    337520     11288.8
    337560     11290.5
    337600     11290.8
    337640     11293.7
    337680     11294.1
    337720       11295
    337760     11296.4
    337800     11298.4
    337840     11300.3
    337880     11301.7
    337920     11301.8
    337960     11304.2
    338000     11304.8
    338040     11306.4
    338080     11307.9
    338120     11308.4
    338160     11310.2
    338200     11311.2
    338240     11313.3
    338280     11314.3
    338320     11315.3
    338360     11316.9
    338400     11317.3
    338440     11320.2
    338480     11320.5
    338520     11321.4
    338560     11322.8
    338600     11324.9
    338640     11326.8
    338680     11328.2
    338720     11328.3
    338760     11330.6
    338800     11331.2
    338840     11332.8
    338880     11334.2
    338920       11335
    338960     11336.7
    339000     11337.6
    339040     11339.8
    339080     11340.7
    339120     11341.7
    339160     11343.3
    339200     11343.7
    339240     11346.5
    339280       11347
    339320     11347.9
    339360     11349.3
    339400     11351.5
    339440     11353.4
    339480     11354.7
    339520     11354.8
    339560     11357.1
    339600     11357.8
    339640     11359.3
    339680     11360.9
    339720     11361.6
    339760     11363.3
    339800     11364.2
    339840     11366.3
    339880     11367.3
    339920     11368.2
    339960     11369.8
    340000     11370.3
    340040     11373.2
    340080     11373.6
    340120     11374.6
    340160     11375.9
    340200     11378.1
    340240     11380.1
    340280     11381.3
    340320     11381.6
    340360     11383.8
    340400     11384.5
    340440       11386
    340480     11387.7
    340520     11388.3
    340560       11390
    340600     11390.8
    340640     11393.1
    340680     11394.2
    340720       11395
    340760     11396.5
    340800     11397.1
    340840       11400
    340880     11400.4
    340920     11401.1
    340960     11402.5
    341000     11404.6
    341040     11406.5
    341080     11407.9
    341120     11408.1
    341160     11410.5
    341200     11411.1
    341240     11412.6
    341280     11414.4
    341320     11414.8
    341360     11416.6
    341400     11417.4
    341440     11419.6
    341480     11420.6
    341520     11421.6
    341560     11422.9
    341600     11423.5
    341640     11426.3
    341680       11427
    341720     11427.7
    341760     11429.1
    341800     11431.1
    341840       11433
    341880     11434.3
    341920     11434.5
    341960     11436.9
    342000     11437.4
    342040       11439
    342080     11440.8
    342120     11441.2
    342160       11443
    342200     11443.8
    342240       11446
    342280       11447
    342320     11447.9
    342360     11449.1
    342400       11450
    342440     11452.8
    342480     11453.4
    342520     11454.2
    342560     11455.8
    342600     11457.8
    342640     11459.8
    342680     11460.9
    342720       11461
    342760     11463.5
    342800     11464.1
    342840     11465.5
    342880     11467.6
    342920     11467.8
    342960     11469.6
    343000     11470.4
    343040     11472.8
    343080     11473.6
    343120     11474.6
    343160     11475.8
    343200     11476.7
    343240     11479.5
    343280       11480
    343320     11480.9
    343360     11482.4
    343400     11484.6
    343440     11486.4
    343480     11487.6
    343520     11487.5
    343560     11490.1
    343600     11490.8
    343640     11492.1
    343680     11494.2
    343720     11494.3
    343760     11496.1
    343800     11497.1
    343840     11499.4
    343880     11500.2
    343920     11501.2
    343960     11502.4
    344000     11503.2
    344040     11506.1
    344080     11506.7
    344120     11507.6
    344160       11509
    344200     11511.4
    344240     11513.2
    344280     11514.5
    344320     11514.2
    344360     11516.9
    344400     11517.6
    344440     11519.1
    344480       11521
    344520     11521.1
    344560     11522.9
    344600       11524
    344640     11526.3
    344680     11527.2
    344720     11528.1
    344760     11529.3
    344800     11530.1
    344840     11533.1
    344880     11533.6
    344920     11534.6
    344960     11535.9
    345000     11538.1
    345040       11540
    345080     11541.2
    345120       11541
    345160     11543.8
    345200     11544.4
    345240     11545.9
    345280     11547.9
    345320     11547.9
    345360     11549.8
    345400     11550.8
    345440     11553.1
    345480     11553.9
    345520     11554.9
    345560       11556
    345600     11556.9
    345640       11560
    345680     11560.3
    345720     11561.4
    345760     11562.6
    345800     11565.1
    345840       11567
    345880     11568.1
    345920     11567.7
    345960     11570.8
    346000     11571.3
    346040     11572.7
    346080     11574.8
    346120     11574.6
    346160     11576.6
    346200     11577.6
    346240     11580.1
    346280     11580.8
    346320     11581.6
    346360     11583.1
    346400     11583.7
    346440     11586.9
    346480     11587.3
    346520     11588.3
    346560     11589.6
    346600       11592
    346640     11593.8
    346680     11595.1
    346720     11594.6
    346760     11597.8
    346800     11598.2
    346840     11599.6
    346880     11601.7
    346920     11601.6
    346960     11603.5
    347000     11604.5
    347040       11607
    347080     11607.7
    347120     11608.6
    347160       11610
    347200     11610.7
    347240     11613.8
    347280     11614.1
    347320     11615.1
    347360     11616.4
    347400     11618.7
    347440     11620.7
    347480     11621.8
    347520     11621.5
    347560     11624.6
    347600       11625
    347640     11626.5
    347680     11628.6
    347720     11628.4
    347760     11630.2
    347800     11631.3
    347840     11633.8
    347880     11634.5
    347920     11635.5
    347960     11636.7
    348000     11637.6
    348040     11640.7
    348080     11640.9
    348120     11641.8
    348160     11643.2
    348200     11645.5
    348240     11647.3
    348280     11648.5
    348320     11648.2
    348360     11651.4
    348400     11651.8
    348440     11653.3
    348480     11655.4
    348520     11655.1
    348560     11656.9
    348600       11658
    348640     11660.5
    348680     11661.2
    348720     11662.3
    348760     11663.4
    348800     11664.3
    348840     11667.3
    348880     11667.6
    348920     11668.3
    348960     11669.9
    349000     11672.1
    349040     11674.1
    349080     11675.1
    349120     11674.9
    349160       11678
    349200     11678.5
    349240     11680.1
    349280       11682
    349320     11681.7
    349360     11683.6
    349400     11684.8
    349440     11687.1
    349480       11688
    349520     11689.1
    349560     11690.1
    349600       11691
    349640     11694.1
    349680     11694.5
    349720     11695.1
    349760     11696.5
    349800     11698.9
    349840     11700.7
    349880     11701.9
    349920     11701.6
    349960       11705
    350000     11705.2
    350040     11706.9
    350080     11708.7
    350120     11708.5
    350160     11710.3
    350200     11711.4
    350240     11713.7
    350280     11714.6
    350320     11715.8
    350360       11717
    350400     11717.6
    350440     11720.5
    350480       11721
    350520     11721.7
    350560     11723.1
    350600     11725.6
    350640     11727.2
    350680     11728.6
    350720     11728.2
    350760     11731.5
    350800     11731.8
    350840     11733.5
    350880     11735.4
    350920     11735.2
    350960     11736.9
    351000       11738
    351040     11740.4
    351080     11741.2
    351120     11742.4
    351160     11743.5
    351200     11744.3
    351240     11747.2
    351280     11747.8
    351320     11748.5
    351360     11749.8
    351400     11752.3
    351440     11754.1
    351480     11755.3
    351520       11755
    351560     11758.4
    351600     11758.5
    351640     11760.2
    351680     11762.3
    351720     11761.9
    351760     11763.7
    351800     11764.7
    351840     11767.2
    351880     11768.1
    351920     11769.2
    351960     11770.2
    352000       11771
    352040       11774
    352080     11774.3
    352120     11775.3
    352160     11776.6
    352200     11779.1
    352240     11780.9
    352280     11782.1
    352320     11781.8
    352360     11785.1
    352400     11785.2
    352440     11786.8
    352480     11788.8
    352520     11788.5
    352560     11790.3
    352600     11791.5
    352640     11793.7
    352680     11794.6
    352720     11795.9
    352760     11796.8
    352800     11797.7
    352840     11800.5
    352880       11801
    352920     11801.8
    352960     11803.1
    353000     11805.7
    353040     11807.4
    353080     11808.7
    353120     11808.4
    353160     11811.6
    353200     11811.7
    353240     11813.4
    353280     11815.3
    353320     11815.1
    353360     11816.8
    353400     11817.9
    353440     11820.2
    353480     11821.3
    353520     11822.4
    353560     11823.2
    353600     11824.2
    353640       11827
    353680     11827.6
    353720     11828.4
    353760     11829.6
    353800     11832.2
    353840     11833.9
    353880     11835.1
    353920     11834.8
    353960     11838.1
    354000     11838.1
    354040     11839.9
    354080     11841.8
    354120     11841.5
    354160     11843.2
    354200     11844.3
    354240     11846.6
    354280     11847.9
    354320     11848.9
    354360     11849.5
    354400     11850.5
    354440     11853.4
    354480       11854
    354520     11854.9
    354560     11856.1
    354600     11858.5
    354640     11860.3
    354680     11861.4
    354720     11861.3
    354760     11864.3
    354800     11864.5
    354840     11866.2
    354880     11868.2
    354920       11868
    354960     11869.7
    355000     11870.8
    355040       11873
    355080     11874.2
    355120     11875.4
    355160       11876
    355200     11876.9
    355240     11879.8
    355280     11880.6
    355320     11881.4
    355360     11882.6
    355400     11884.9
    355440     11886.8
    355480     11887.8
    355520     11887.8
    355560     11890.9
    355600     11890.9
    355640     11892.8
    355680     11894.8
    355720     11894.7
    355760     11896.2
    355800     11897.2
    355840     11899.6
    355880     11900.7
    355920       11902
    355960     11902.6
    356000     11903.6
    356040     11906.4
    356080     11907.2
    356120     11907.7
    356160       11909
    356200     11911.3
    356240     11913.1
    356280     11914.2
    356320     11914.3
    356360     11917.4
    356400     11917.2
    356440     11919.2
    356480     11921.3
    356520     11921.1
    356560     11922.7
    356600     11923.7
    356640     11925.9
    356680     11927.1
    356720     11928.2
    356760       11929
    356800     11929.9
    356840     11932.8
    356880     11933.6
    356920     11933.9
    356960     11935.2
    357000     11937.6
    357040     11939.3
    357080     11940.3
    357120     11940.4
    357160     11943.6
    357200     11943.3
    357240     11945.5
    357280     11947.6
    357320     11947.3
    357360       11949
    357400     11949.9
    357440       11952
    357480     11953.3
    357520     11954.3
    357560     11955.2
    357600       11956
    357640     11958.8
    357680     11959.7
    357720     11959.8
    357760     11961.1
    357800     11963.6
    357840     11965.3
    357880     11966.5
    357920     11966.6
    357960     11969.4
    358000     11969.2
    358040     11971.6
    358080     11973.5
    358120     11973.4
    358160       11975
    358200     11975.9
    358240       11978
    358280     11979.2
    358320     11980.3
    358360       11981
    358400       11982
    358440       11985
    358480     11985.7
    358520     11985.7
    358560       11987
    358600     11989.6
    358640     11991.3
    358680     11992.5
    358720     11992.5
    358760     11995.4
    358800     11995.1
    358840     11997.7
    358880     11999.4
    358920     11999.3
    358960     12001.1
    359000     12001.9
    359040     12003.9
    359080     12005.3
    359120     12006.4
    359160     12006.9
    359200     12008.3
    359240       12011
    359280     12011.9
    359320     12011.9
    359360     12013.4
    359400     12015.9
    359440     12017.5
    359480     12018.7
    359520     12018.7
    359560     12021.7
    359600     12021.3
    359640       12024
    359680     12025.7
    359720     12025.7
    359760     12027.5
    359800     12028.2
    359840     12030.1
    359880     12031.6
    359920     12032.6
    359960     12033.4
    360000     12034.4
    360040     12037.3
    360080     12038.2
    360120     12038.2
    360160     12039.7
    360200       12042
    360240     12043.6
    360280     12044.9
    360320     12044.9
    360360     12047.9
    360400     12047.5
    360440     12050.2
    360480     12051.9
    360520     12051.8
    360560     12053.6
    360600     12054.5
    360640     12056.1
    360680     12057.8
    360720     12058.8
    360760     12059.4
    360800     12060.6
    360840     12063.8
    360880     12064.3
    360920     12064.4
    360960     12065.7
    361000     12068.2
    361040     12069.7
    361080     12071.1
    361120     12071.2
    361160     12074.1
    361200     12073.5
    361240     12076.4
    361280     12077.9
    361320     12077.8
    361360     12079.7
    361400     12080.6
    361440     12082.2
    361480     12083.9
    361520     12084.9
    361560     12085.4
    361600     12086.7
    361640       12090
    361680     12090.4
    361720     12090.5
    361760     12091.7
    361800     12094.4
    361840     12095.8
    361880     12097.2
    361920     12097.3
    361960     12100.3
    362000     12099.7
    362040     12102.4
    362080     12104.2
    362120     12104.1
    362160     12105.8
    362200     12106.6
    362240     12108.5
    362280     12110.2
    362320     12111.2
    362360     12111.6
    362400       12113
    362440     12116.3
    362480     12116.4
    362520     12116.8
    362560     12118.1
    362600     12120.9
    362640     12122.2
    362680     12123.3
    362720     12123.6
    362760     12126.6
    362800     12126.2
    362840     12128.8
    362880     12130.7
    362920     12130.3
    362960     12132.1
    363000     12133.1
    363040     12134.9
    363080     12136.4
    363120     12137.5
    363160     12137.9
    363200     12139.2
    363240     12142.6
    363280     12142.8
    363320     12143.2
    363360     12144.5
    363400     12147.2
    363440     12148.5
    363480     12149.9
    363520       12150
    363560       12153
    363600     12152.5
    363640     12155.4
    363680     12157.2
    363720     12156.7
    363760     12158.8
    363800     12159.7
    363840     12161.3
    363880     12162.8
    363920     12164.1
    363960     12164.3
    364000     12165.7
    364040     12169.1
    364080     12169.4
    364120     12169.6
    364160     12170.9
    364200     12173.6
    364240     12174.7
    364280     12176.2
    364320     12176.3
    364360     12179.4
    364400     12178.8
    364440     12181.8
    364480     12183.4
    364520       12183
    364560       12185
    364600     12185.9
    364640     12187.7
    364680     12189.2
    364720     12190.4
    364760     12190.6
    364800       12192
    364840     12195.5
    364880     12195.6
    364920     12195.7
    364960       12197
    365000     12199.7
    365040     12200.7
    365080     12202.5
    365120     12202.4
    365160     12205.6
    365200     12204.9
    365240       12208
    365280     12209.5
    365320     12208.8
    365360     12211.1
    365400       12212
    365440     12213.8
    365480     12215.2
    365520     12216.5
    365560     12216.7
    365600     12218.3
    365640     12221.8
    365680     12221.8
    365720     12222.1
    365760     12223.3
    365800     12226.1
    365840     12227.2
    365880     12229.2
    365920     12228.8
    365960     12232.2
    366000     12231.2
    366040     12234.4
    366080     12236.1
    366120     12235.1
    366160     12237.5
    366200     12238.2
    366240     12240.1
    366280     12241.4
    366320     12242.6
    366360       12243
    366400     12244.6
    366440     12248.2
    366480       12248
    366520     12248.4
    366560     12249.6
    366600     12252.4
    366640     12253.4
    366680     12255.4
    366720     12254.8
    366760     12258.4
    366800     12257.2
    366840     12260.5
    366880     12262.4
    366920     12261.4
    366960     12263.7
    367000     12264.5
    367040     12266.2
    367080     12267.6
    367120     12268.8
    367160     12269.2
    367200     12270.9
    367240     12274.3
    367280     12274.4
    367320     12274.7
    367360     12275.7
    367400     12278.7
    367440     12279.7
    367480     12281.6
    367520       12281
    367560     12284.5
    367600     12283.3
    367640     12286.7
    367680     12288.7
    367720     12287.8
    367760     12289.8
    367800     12290.6
    367840     12292.2
    367880     12293.6
    367920     12294.9
    367960     12295.4
    368000     12297.1
    368040     12300.5
    368080     12300.8
    368120     12301.3
    368160     12302.3
    368200     12305.2
    368240     12305.9
    368280       12308
    368320     12307.2
    368360     12310.5
    368400     12309.7
    368440     12313.2
    368480     12314.9
    368520       12314
    368560       12316
    368600       12317
    368640     12318.6
    368680     12319.8
    368720     12321.2
    368760     12321.6
    368800     12323.5
    368840     12326.6
    368880     12327.2
    368920     12327.7
    368960     12328.6
    369000     12331.6
    369040     12332.2
    369080     12334.4
    369120     12333.6
    369160       12337
    369200     12336.3
    369240     12339.6
    369280     12341.4
    369320     12340.6
    369360     12342.6
    369400     12343.3
    369440     12345.1
    369480     12346.4
    369520     12347.6
    369560     12347.9
    369600     12349.9
    369640     12353.1
    369680     12353.7
    369720     12354.2
    369760     12354.9
    369800     12357.9
    369840     12358.5
    369880     12360.6
    369920       12360
    369960     12363.6
    370000     12362.8
    370040     12366.1
    370080     12367.8
    370120       12367
    370160     12368.8
    370200     12369.7
    370240     12371.3
    370280     12372.5
    370320       12374
    370360     12374.3
    370400     12376.2
    370440     12379.3
    370480     12379.8
    370520     12380.3
    370560     12380.9
    370600     12384.3
    370640     12384.9
    370680     12386.8
    370720     12386.3
    370760       12390
    370800     12388.9
    370840     12392.4
    370880       12394
    370920     12393.2
    370960       12395
    371000       12396
    371040     12397.6
    371080       12399
    371120     12400.3
    371160     12400.3
    371200     12402.3
    371240     12405.4
    371280     12406.2
    371320     12406.6
    371360     12407.2
    371400     12410.7
    371440     12410.9
    371480     12413.1
    371520     12412.6
    371560     12416.1
    371600     12415.4
    371640     12418.7
    371680     12420.4
    371720     12419.7
    371760     12421.5
    371800     12422.3
    371840     12424.2
    371880     12425.5
    371920     12426.8
    371960     12426.5
    372000     12428.6
    372040     12431.7
    372080     12432.6
    372120       12433
    372160     12433.8
    372200     12437.1
    372240     12437.5
    372280     12439.4
    372320     12439.3
    372360     12442.4
    372400     12441.7
    372440     12445.1
    372480     12446.7
    372520       12446
    372560       12448
    372600     12448.9
    372640     12450.6
    372680     12451.8
    372720     12453.2
    372760     12452.8
    372800     12454.6
    372840     12457.6
    372880     12458.6
    372920     12459.2
    372960     12460.2
    373000     12463.5
    373040     12463.9
    373080     12465.5
    373120     12465.7
    373160     12468.5
    373200     12468.2
    373240     12471.4
    373280     12473.3
    373320     12472.3
    373360     12474.4
    373400     12475.1
    373440     12477.1
    373480       12478
    373520     12479.6
    373560     12478.9
    373600     12480.9
    373640     12483.9
    373680     12484.8
    373720     12485.4
    373760     12486.3
    373800     12489.8
    373840     12490.2
    373880     12491.6
    373920     12491.9
    373960     12494.8
    374000     12494.6
    374040     12497.7
    374080     12499.6
    374120     12498.5
    374160     12500.6
    374200     12501.3
    374240     12503.4
    374280     12504.1
    374320     12505.8
    374360       12505
    374400     12507.2
    374440     12510.2
    374480     12510.9
    374520     12511.7
    374560     12512.5
    374600     12516.1
    374640     12516.5
    374680     12517.9
    374720     12518.3
    374760     12520.9
    374800     12521.1
    374840       12524
    374880     12525.8
    374920     12524.9
    374960     12527.1
    375000     12527.7
    375040     12529.5
    375080     12530.5
    375120     12532.3
    375160     12531.2
    375200     12533.4
    375240     12536.7
    375280     12537.2
    375320     12538.3
    375360     12539.2
    375400     12542.7
    375440     12543.2
    375480     12544.5
    375520       12545
    375560     12547.4
    375600     12547.7
    375640     12550.5
    375680     12552.2
    375720     12551.5
    375760     12553.6
    375800     12554.3
    375840     12555.8
    375880     12556.9
    375920     12558.6
    375960     12557.6
    376000     12559.6
    376040     12563.5
    376080     12563.6
    376120     12564.7
    376160     12565.4
    376200     12569.1
    376240     12569.5
    376280     12570.6
    376320     12571.3
    376360       12574
    376400       12574
    376440     12576.8
    376480     12578.5
    376520     12577.9
    376560     12579.7
    376600     12580.6
    376640     12582.4
    376680     12583.3
    376720     12585.1
    376760     12583.8
    376800       12586
    376840     12589.6
    376880     12589.8
    376920       12591
    376960     12591.3
    377000     12595.2
    377040     12595.8
    377080     12596.7
    377120     12597.4
    377160     12600.1
    377200     12599.9
    377240     12602.7
    377280     12604.7
    377320     12604.1
    377360       12606
    377400     12606.8
    377440     12608.6
    377480     12609.4
    377520     12611.2
    377560     12610.2
    377600     12612.3
    377640       12616
    377680     12616.2
    377720     12617.3
    377760     12617.4
    377800     12621.2
    377840     12622.1
    377880     12622.7
    377920     12623.8
    377960     12626.2
    378000     12625.9
    378040     12628.7
    378080     12630.8
    378120     12630.3
    378160     12632.1
    378200     12632.8
    378240     12634.7
    378280     12635.3
    378320     12637.2
    378360     12636.4
    378400     12638.5
    378440       12642
    378480     12642.4
    378520     12643.4
    378560     12643.5
    378600     12647.1
    378640     12648.2
    378680     12648.6
    378720     12649.5
    378760     12652.2
    378800     12651.9
    378840     12654.6
    378880     12656.9
    378920     12656.3
    378960     12658.3
    379000     12658.5
    379040     12660.4
    379080     12661.1
    379120     12663.2
    379160     12662.4
    379200     12664.3
    379240       12668
    379280     12668.3
    379320     12669.3
    379360     12669.4
    379400     12673.1
    379440     12674.1
    379480     12674.3
    379520     12675.8
    379560     12678.4
    379600     12677.7
    379640     12680.5
    379680     12682.8
    379720     12682.2
    379760     12684.2
    379800     12684.4
    379840     12686.6
    379880     12687.3
    379920     12689.2
    379960     12688.1
    380000     12690.2
    380040     12693.8
    380080     12694.5
    380120     12695.2
    380160     12695.4
    380200     12698.7
    380240       12700
    380280     12700.3
    380320     12701.6
    380360     12704.4
    380400     12703.7
    380440     12706.6
    380480     12708.2
    380520     12708.2
    380560     12710.1
    380600     12710.3
    380640     12712.5
    380680       12713
    380720     12714.8
    380760       12714
    380800     12715.8
    380840     12719.6
    380880     12720.2
    380920     12720.7
    380960     12720.9
    381000     12724.2
    381040     12725.4
    381080     12725.8
    381120     12727.2
    381160     12729.6
    381200       12729
    381240     12732.4
    381280     12733.6
    381320     12733.7
    381360     12735.6
    381400     12735.8
    381440     12737.8
    381480     12738.7
    381520     12740.2
    381560     12739.6
    381600     12741.1
    381640     12744.8
    381680     12745.5
    381720     12746.3
    381760     12746.9
    381800     12750.2
    381840     12751.1
    381880     12751.3
    381920       12753
    381960     12755.5
    382000     12754.9
    382040     12758.5
    382080     12759.5
    382120     12759.8
    382160     12761.6
    382200     12761.5
    382240     12763.5
    382280     12764.2
    382320     12766.1
    382360     12765.2
    382400       12767
    382440     12770.4
    382480     12771.3
    382520       12772
    382560     12772.3
    382600     12775.9
    382640     12776.7
    382680     12777.3
    382720     12778.8
    382760     12780.8
    382800     12780.7
    382840       12784
    382880     12784.9
    382920     12785.5
    382960     12787.3
    383000     12787.4
    383040       12789
    383080     12789.9
    383120     12791.7
    383160     12790.8
    383200     12792.7
    383240       12796
    383280     12796.8
    383320     12797.6
    383360     12797.8
    383400     12801.7
    383440     12802.4
    383480     12803.1
    383520     12804.3
    383560     12806.4
    383600     12806.4
    383640     12809.6
    383680     12810.2
    383720     12811.1
    383760     12812.9
    383800     12813.2
    383840     12814.6
    383880     12815.4
    383920     12817.5
    383960     12816.7
    384000     12818.6
    384040     12821.4
    384080     12822.6
    384120     12822.8
    384160     12823.4
    384200     12826.8
    384240     12828.1
    384280     12828.4
    384320     12830.1
    384360     12832.3
    384400     12831.9
    384440       12835
    384480     12835.7
    384520     12836.6
    384560     12838.1
    384600     12838.5
    384640     12840.3
    384680     12840.9
    384720     12842.9
    384760     12842.2
    384800     12844.3
    384840     12847.3
    384880     12848.2
    384920     12848.3
    384960     12849.2
    385000     12852.7
    385040     12853.8
    385080     12854.2
    385120     12855.9
    385160     12858.1
    385200     12857.7
    385240     12860.8
    385280     12861.3
    385320     12862.4
    385360     12863.9
    385400     12864.3
    385440     12866.2
    385480     12866.7
    385520     12868.7
    385560     12868.3
    385600     12870.3
    385640     12873.2
    385680     12873.9
    385720     12874.5
    385760     12875.6
    385800     12878.7
    385840     12879.8
    385880     12880.4
    385920     12881.9
    385960     12884.7
    386000     12883.6
    386040       12887
    386080     12887.3
    386120     12888.7
    386160     12889.8
    386200     12890.3
    386240     12892.1
    386280     12892.7
    386320     12895.2
    386360     12894.6
    386400     12896.6
    386440     12899.4
    386480     12900.6
    386520       12901
    386560       12902
    386600       12905
    386640     12906.2
    386680     12906.7
    386720     12908.4
    386760     12911.5
    386800     12909.7
    386840     12913.4
    386880     12913.8
    386920     12915.7
    386960     12916.5
    387000     12916.9
    387040     12918.8
    387080     12919.3
    387120     12921.8
    387160     12921.1
    387200     12923.2
    387240     12926.1
    387280     12927.5
    387320     12927.7
    387360     12928.5
    387400     12931.7
    387440     12932.9
    387480     12933.2
    387520     12935.3
    387560       12938
    387600     12936.3
    387640     12940.1
    387680     12940.4
    387720     12942.1
    387760     12942.7
    387800     12943.5
    387840     12945.5
    387880     12945.8
    387920     12948.4
    387960     12947.6
    388000     12949.7
    388040     12952.3
    388080     12953.7
    388120     12954.2
    388160       12955
    388200     12958.2
    388240     12959.2
    388280     12959.6
    388320     12961.7
    388360     12964.4
    388400     12962.6
    388440     12966.4
    388480     12966.9
    388520     12968.2
    388560     12968.9
    388600     12969.8
    388640     12971.9
    388680     12972.4
    388720     12974.6
    388760       12974
    388800     12976.1
    388840     12978.6
    388880     12979.9
    388920     12980.6
    388960     12981.1
    389000     12984.4
    389040     12985.6
    389080     12985.9
    389120     12988.1
    389160     12990.7
    389200     12988.8
    389240     12992.7
    389280     12993.4
    389320     12994.8
    389360     12995.2
    389400       12996
    389440     12998.5
    389480     12998.6
    389520     13000.7
    389560     13000.3
    389600     13002.4
    389640       13005
    389680     13006.2
    389720     13007.4
    389760     13007.1
    389800     13010.7
    389840     13011.7
    389880     13012.1
    389920     13014.5
    389960       13017
    390000     13015.1
    390040     13018.9
    390080     13019.8
    390120     13020.9
    390160     13021.6
    390200     13022.2
    390240     13024.6
    390280     13024.8
    390320     13027.3
    390360     13026.6
    390400     13028.6
    390440     13031.3
    390480     13032.5
    390520     13033.7
    390560     13033.6
    390600     13037.4
    390640     13038.4
    390680     13038.7
    390720     13040.9
    390760     13043.7
    390800     13041.6
    390840     13045.5
    390880     13046.3
    390920     13047.5
    390960     13048.5
    391000     13048.6
    391040     13051.4
    391080     13051.3
    391120     13053.7
    391160       13053
    391200     13054.7
    391240     13057.5
    391280     13058.9
    391320     13060.2
    391360     13060.3
    391400     13063.6
    391440     13064.7
    391480     13064.9
    391520     13067.8
    391560     13070.3
    391600     13067.8
    391640     13071.7
    391680     13072.8
    391720     13073.9
    391760       13075
    391800     13074.8
    391840     13077.8
    391880     13077.6
    391920     13079.6
    391960     13079.6
    392000     13081.2
    392040     13083.7
    392080     13085.3
    392120     13086.4
    392160     13086.6
    392200     13089.9
    392240     13091.2
    392280     13091.2
    392320     13094.4
    392360     13096.9
    392400     13093.8
    392440     13097.7
    392480     13099.1
    392520     13099.9
    392560     13101.2
    392600       13101
    392640     13104.2
    392680     13103.8
    392720     13106.2
    392760     13106.2
    392800     13107.7
    392840     13109.8
    392880     13111.6
    392920     13112.4
    392960     13112.3
    393000     13116.3
    393040     13117.7
    393080     13117.7
    393120     13120.5
    393160     13123.5
    393200     13120.3
    393240     13124.2
    393280     13125.4
    393320     13126.5
    393360     13127.5
    393400     13127.8
    393440     13130.9
    393480     13130.7
    393520     13132.7
    393560     13132.9
    393600     13134.3
    393640     13136.1
    393680     13138.5
    393720     13139.3
    393760     13138.9
    393800     13142.6
    393840     13144.3
    393880     13144.4
    393920     13146.6
    393960     13149.7
    394000     13146.9
    394040     13150.7
    394080     13151.7
    394120     13152.9
    394160       13154
    394200     13154.4
    394240     13157.1
    394280     13157.2
    394320     13159.3
    394360     13159.5
    394400       13161
    394440     13162.6
    394480     13164.9
    394520     13165.3
    394560     13164.8
    394600       13169
    394640     13170.7
    394680     13170.1
    394720       13173
    394760     13175.8
    394800     13173.3
    394840     13176.9
    394880       13178
    394920     13179.1
    394960     13180.3
    395000     13180.5
    395040     13183.4
    395080     13183.6
    395120     13185.5
    395160     13185.7
    395200     13187.3
    395240     13189.1
    395280     13191.1
    395320     13191.4
    395360     13190.8
    395400     13194.5
    395440     13196.7
    395480     13196.1
    395520     13199.1
    395560     13202.1
    395600     13199.2
    395640     13202.7
    395680     13203.9
    395720     13204.7
    395760     13206.3
    395800     13206.3
    395840     13209.4
    395880     13209.2
    395920       13212
    395960     13211.9
    396000     13213.5
    396040     13215.3
    396080     13216.9
    396120     13217.3
    396160     13216.8
    396200     13220.6
    396240     13222.9
    396280     13221.9
    396320     13225.2
    396360       13228
    396400     13224.7
    396440     13228.9
    396480     13230.3
    396520     13230.7
    396560     13232.5
    396600     13232.4
    396640     13235.5
    396680     13235.2
    396720     13237.9
    396760       13238
    396800     13239.1
    396840       13241
    396880     13243.1
    396920     13243.2
    396960     13243.4
    397000     13246.7
    397040       13249
    397080     13247.9
    397120     13251.1
    397160     13253.9
    397200     13250.7
    397240     13254.9
    397280     13256.4
    397320     13257.2
    397360     13258.6
    397400     13259.1
    397440     13262.3
    397480     13261.6
    397520     13264.2
    397560     13264.8
    397600       13265
    397640     13267.4
    397680     13269.5
    397720     13270.3
    397760     13269.9
    397800       13273
    397840     13275.5
    397880     13273.9
    397920     13277.8
    397960     13280.6
    398000     13277.3
    398040     13281.7
    398080     13282.8
    398120     13283.5
    398160     13284.9
    398200     13285.5
    398240     13288.5
    398280     13287.8
    398320     13290.6
    398360       13291
    398400     13291.4
    398440     13293.4
    398480     13295.9
    398520     13296.8
    398560     13296.2
    398600     13298.7
    398640     13301.3
    398680     13299.7
    398720     13303.9
    398760     13306.1
    398800     13303.4
    398840     13308.2
    398880     13308.4
    398920     13309.4
    398960     13311.3
    399000     13311.7
    399040       13315
    399080       13314
    399120     13316.9
    399160     13317.7
    399200     13318.2
    399240     13319.9
    399280       13322
    399320       13323
    399360     13322.4
    399400     13325.3
    399440     13327.6
    399480     13326.1
    399520     13331.1
    399560       13333
    399600       13330
    399640     13334.7
    399680     13334.3
    399720     13335.8
    399760       13338
    399800       13338
    399840     13341.1
    399880     13340.3
    399920     13342.8
    399960     13344.1
    400000       13345
    400040     13346.6
    400080     13348.5
    400120     13349.5
    400160     13349.1
    400200     13351.8
    400240     13354.4
    400280     13352.6
    400320     13357.7
    400360     13359.7
    400400       13357
    400440     13361.5
    400480     13361.2
    400520       13362
    400560     13365.4
    400600     13364.4
    400640     13367.5
    400680     13366.6
    400720     13369.6
    400760     13370.6
    400800     13371.8
    400840     13373.3
    400880     13375.3
    400920     13375.7
    400960     13376.2
    401000     13378.3
    401040     13380.7
    401080     13379.4
    401120     13384.5
    401160     13386.2
    401200     13383.4
    401240     13387.6
    401280     13387.3
    401320     13387.9
    401360     13391.2
    401400     13390.9
    401440     13393.7
    401480     13392.7
    401520     13396.1
    401560       13397
    401600     13397.9
    401640     13398.8
    401680       13401
    401720     13401.1
    401760     13402.1
    401800     13403.7
    401840     13406.7
    401880       13405
    401920     13410.2
    401960     13412.6
    402000     13408.8
    402040     13413.7
    402080     13413.5
    402120     13413.9
    402160     13416.9
    402200     13417.6
    402240     13419.2
    402280     13418.4
    402320     13422.2
    402360     13422.8
    402400     13423.6
    402440     13425.1
    402480     13426.3
    402520       13426
    402560     13427.5
    402600     13429.1
    402640     13431.6
    402680     13430.1
    402720     13435.8
    402760     13437.4
    402800     13433.9
    402840     13439.2
    402880     13438.6
    402920     13439.1
    402960     13442.3
    403000     13443.3
    403040     13445.2
    403080     13443.5
    403120     13447.2
    403160     13448.4
    403200     13449.5
    403240     13450.9
    403280     13451.7
    403320     13452.3
    403360     13454.2
    403400     13454.4
    403440     13457.4
    403480       13456
    403520     13461.4
    403560       13463
    403600     13460.2
    403640     13465.2
    403680     13464.8
    403720     13465.4
    403760     13468.3
    403800     13469.5
    403840     13471.4
    403880     13469.3
    403920     13472.4
    403960     13473.9
    404000     13475.4
    404040     13477.2
    404080     13477.2
    404120     13478.5
    404160     13480.2
    404200     13480.4
    404240     13483.2
    404280     13482.7
    404320     13487.3
    404360     13489.5
    404400     13486.7
    404440     13490.7
    404480     13490.1
    404520     13491.2
    404560       13494
    404600     13495.3
    404640     13497.2
    404680     13495.5
    404720     13497.9
    404760     13499.9
    404800     13501.4
    404840     13502.6
    404880     13502.6
    404920     13504.3
    404960     13506.4
    405000     13506.7
    405040     13510.3
    405080     13509.4
    405120     13513.3
    405160     13515.8
    405200     13513.3
    405240     13517.1
    405280     13516.1
    405320     13517.7
    405360     13521.1
    405400     13521.2
    405440     13523.6
    405480     13522.6
    405520     13524.5
    405560     13526.2
    405600     13528.1
    405640     13528.5
    405680     13529.7
    405720     13530.8
    405760     13532.8
    405800     13532.6
    405840       13537
    405880     13535.6
    405920     13539.4
    405960     13542.1
    406000     13539.7
    406040       13544
    406080       13543
    406120     13543.9
    406160     13547.5
    406200     13547.3
    406240     13550.4
    406280     13549.5
    406320       13551
    406360     13553.1
    406400       13555
    406440     13555.1
    406480     13555.9
    406520     13557.5
    406560     13558.4
    406600     13558.7
    406640     13563.1
    406680     13561.6
    406720     13566.4
    406760     13568.3
    406800     13565.3
    406840     13570.1
    406880     13569.1
    406920     13570.2
    406960     13573.5
    407000     13572.7
    407040     13577.6
    407080     13575.6
    407120     13577.3
    407160     13579.1
    407200     13581.9
    407240     13581.7
    407280     13581.2
    407320     13584.9
    407360     13584.6
    407400     13585.4
    407440     13589.5
    407480     13587.4
    407520     13593.5
    407560     13595.2
    407600     13591.3
    407640     13596.7
    407680     13595.9
    407720     13597.3
    407760       13600
    407800     13599.4
    407840     13603.9
    407880     13602.1
    407920     13603.8
    407960     13606.2
    408000     13608.1
    408040     13608.3
    408080     13608.2
    408120     13611.5
    408160     13611.9
    408200     13612.5
    408240     13616.5
    408280     13614.8
    408320     13620.9
    408360     13621.8
    408400     13618.2
    408440     13623.8
    408480     13622.4
    408520     13624.8
    408560       13626
    408600     13626.3
    408640     13630.8
    408680     13628.5
    408720     13630.1
    408760       13632
    408800     13634.4
    408840     13633.8
    408880     13634.1
    408920     13636.7
    408960     13637.9
    409000     13639.2
    409040     13643.1
    409080     13641.3
    409120     13647.1
    409160     13648.1
    409200       13645
    409240     13649.3
    409280     13647.4
    409320     13650.9
    409360     13652.2
    409400     13653.1
    409440     13656.9
    409480     13655.4
    409520     13656.2
    409560     13658.5
    409600       13660
    409640     13660.2
    409680     13660.7
    409720     13664.4
    409760     13664.9
    409800     13665.4
    409840     13670.2
    409880     13668.5
    409920       13674
    409960     13675.4
    410000     13672.6
    410040     13676.3
    410080     13674.2
    410120     13678.2
    410160     13678.7
    410200     13679.8
    410240     13683.9
    410280     13682.3
    410320     13683.7
    410360     13685.9
    410400     13686.6
    410440     13687.5
    410480       13689
    410520     13691.7
    410560     13693.2
    410600       13692
    410640       13698
    410680     13696.8
    410720     13701.7
    410760     13703.4
    410800     13699.5
    410840       13703
    410880     13701.6
    410920       13706
    410960     13706.3
    411000     13707.6
    411040     13711.4
    411080     13709.6
    411120     13711.1
    411160     13714.2
    411200     13714.5
    411240     13715.6
    411280     13716.3
    411320     13719.9
    411360     13720.6
    411400     13719.7
    411440     13724.8
    411480     13724.1
    411520     13728.9
    411560     13730.2
    411600     13726.3
    411640     13731.5
    411680       13729
    411720     13733.1
    411760     13732.7
    411800     13735.9
    411840     13738.8
    411880     13737.6
    411920     13738.9
    411960     13741.7
    412000       13743
    412040     13742.9
    412080     13744.1
    412120     13748.7
    412160     13748.4
    412200     13747.2
    412240     13752.8
    412280     13751.8
    412320     13758.1
    412360     13757.1
    412400     13754.7
    412440     13759.6
    412480     13757.5
    412520     13760.8
    412560     13759.5
    412600     13764.3
    412640       13767
    412680     13764.5
    412720     13765.4
    412760     13769.6
    412800     13770.7
    412840     13771.3
    412880     13772.7
    412920     13777.2
    412960     13775.1
    413000     13775.2
    413040     13781.2
    413080       13780
    413120     13786.5
    413160     13785.8
    413200     13783.5
    413240     13786.9
    413280     13785.1
    413320     13789.3
    413360     13789.2
    413400     13792.8
    413440     13795.1
    413480     13792.8
    413520     13793.6
    413560     13797.9
    413600     13801.1
    413640     13799.5
    413680     13800.2
    413720       13806
    413760     13803.1
    413800     13804.1
    413840     13809.8
    413880     13809.4
    413920     13815.2
    413960     13814.5
    414000     13810.9
    414040     13814.5
    414080     13813.4
    414120     13817.7
    414160     13818.4
    414200     13820.7
    414240     13823.5
    414280     13821.3
    414320       13822
    414360     13825.7
    414400     13829.4
    414440     13827.7
    414480     13828.3
    414520     13835.9
    414560     13831.6
    414600     13833.7
    414640     13837.7
    414680     13835.2
    414720     13842.1
    414760     13840.9
    414800     13839.4
    414840     13840.5
    414880     13842.6
    414920     13845.3
    414960     13845.9
    415000     13848.7
    415040     13851.2
    415080     13849.3
    415120     13849.7
    415160     13854.9
    415200     13857.5
    415240     13856.2
    415280     13855.4
    415320     13863.8
    415360     13859.4
    415400       13862
    415440     13865.9
    415480     13863.1
    415520     13868.8
    415560     13868.6
    415600     13868.7
    415640     13869.8
    415680     13868.7
    415720     13873.9
    415760     13872.7
    415800     13876.9
    415840     13878.6
    415880     13877.4
    415920     13877.6
    415960     13881.6
    416000     13884.9
    416040     13882.2
    416080     13881.5
    416120     13889.7
    416160     13884.9
    416200     13889.1
    416240     13891.9
    416280     13888.2
    416320     13894.1
    416360     13895.4
    416400     13895.4
    416440     13895.9
    416480     13895.9
    416520     13899.9
    416560     13901.4
    416600     13902.4
    416640     13904.2
    416680     13904.3
    416720     13906.5
    416760     13907.7
    416800     13910.3
    416840     13907.2
    416880     13908.4
    416920     13914.6
    416960     13911.3
    417000     13915.5
    417040     13919.5
    417080       13916
    417120     13920.2
    417160     13924.6
    417200       13921
    417240     13922.8
    417280     13919.3
    417320     13928.1
    417360     13927.8
    417400     13929.1
    417440     13932.3
    417480     13930.8
    417520     13929.2
    417560     13932.7
    417600       13934
    417640     13930.3
    417680     13933.3
    417720     13939.2
    417760     13933.1
    417800     13938.4
    417840     13942.3
    417880     13939.6
    417920     13946.1
    417960     13949.6
    418000     13946.8
    418040     13948.5
    418080     13945.9
    418120     13953.7
    418160     13953.3
    418200       13954
    418240     13961.7
    418280     13955.7
    418320     13959.4
    418360     13959.3
    418400     13959.9
    418440     13958.6
    418480       13960
    418520       13967
    418560     13959.2
    418600     13965.3
    418640     13966.2
    418680     13968.9
    418720     13971.1
    418760     13977.3
    418800     13977.5
    418840     13978.6
    418880     13974.4
    418920     13981.8
    418960     13980.5
    419000     13983.5
    419040     13990.1
    419080     13987.7
    419120     13988.1
    419160     13988.3
    419200     13987.1
    419240     13986.4
    419280     13986.6
    419320     13994.2
    419360     13988.7
    419400     13994.5
    419440     13992.9
    419480     13997.2
    419520     13996.7
    419560     14010.5
    419600     14010.9
    419640     14007.1
    419680     14003.7
    419720     14008.1
    419760     14006.2
    419800     14010.4
    419840     14019.9
    419880     14017.9
    419920     14018.6
    419960     14018.2
    420000     14014.8
    420040     14013.7
    420080     14015.7
    420120     14025.2
    420160       14018
    420200     14025.8
    420240     14024.2
    420280     14025.4
    420320     14028.4
    420360       14042
    420400     14042.2
    420440     14040.4
    420480     14027.8
    420520     14032.5
    420560     14033.4
    420600     14039.5
    420640     14047.7
    420680     14049.8
    420720     14047.2
    420760     14045.1
    420800       14042
    420840     14034.9
    420880     14040.8
    420920     14052.4
    420960     14048.1
    421000     14050.6
    421040       14064
    421080     14062.1
    421120     14067.8
    421160     14071.1
    421200       14062
    421240     14062.4
    421280     14065.9
    421320       14059
    421360     14061.3
    421400     14080.3
    421440     14069.5
    421480     14074.8
    421520       14075
    421560     14076.1
    421600     14068.6
    421640     14059.8
    421680     14072.5
