# Supplementary material for: Comment on 'Valid molecular dynamics simulations of human hemoglobin require a surprisingly large box size'
Source: eLife. 2019 Jun 20;8:e44718. doi: 10.7554/eLife.44718 (PMC6586461; doi:10.7554/eLife.44718)
Supplement: Figure 2—source data 1. — The zip archive contains a README file describing which source files correspond to the different panels. [file elife-44718-fig2-data1.zip › figure2/panel_B/150A/9/msd.xvg]

# This file was created Sat Mar  9 10:38:22 2019
# Created by:
#             :-) GROMACS - gmx msd, 2018.5-dev-20181129-d5972f7 (-:
# 
# Executable:   /usr/local/gromacs/2018/2018.4-impi2017-fftw337-gcc640-cuda91/bin/gmx
# Data prefix:  /usr/local/gromacs/2018/2018.4-impi2017-fftw337-gcc640-cuda91
# Working dir:  /home/vgapsys/project/hemoglobin/hemoglobin/Meuwly/150a-elife/eq9
# Command line:
#   gmx msd -s /netmount/energy/vgapsys/hemoglobin/hemoglobin/raw/150a-elife/topol.tpr -f /netmount/energy/vgapsys/hemoglobin/hemoglobin/raw/150a-elife/8/traj_comp.xtc -trestart 800 -n index.ndx -o msd.xvg
# gmx msd is part of G R O M A C S:
#
# Giant Rising Ordinary Mutants for A Clerical Setup
#
@    title "Mean Square Displacement"
@    xaxis  label "Time (ps)"
@    yaxis  label "MSD (nm\S2\N)"
@TYPE xy
# MSD gathered over 1e+06 ps with 1251 restarts
# Diffusion constants fitted from time 100000 to 900000 ps
# D[Water_&_OW] = 5.5557 (+/- 0.0589) (1e-5 cm^2/s)
         0           0
        40     1.35425
        80     2.71758
       120     4.08454
       160     5.45331
       200     6.82357
       240     8.19231
       280     9.56098
       320     10.9278
       360     12.2981
       400     13.6657
       440     15.0344
       480     16.4024
       520     17.7703
       560     19.1343
       600     20.4942
       640     21.8612
       680     23.2251
       720     24.5867
       760     25.9511
       800     27.3144
       840     28.6765
       880     30.0417
       920     31.4056
       960     32.7682
      1000     34.1335
      1040     35.4953
      1080      36.857
      1120     38.2177
      1160     39.5827
      1200     40.9462
      1240     42.3131
      1280     43.6798
      1320     45.0455
      1360      46.407
      1400     47.7613
      1440      49.124
      1480     50.4841
      1520     51.8429
      1560     53.2039
      1600      54.563
      1640     55.9179
      1680     57.2798
      1720     58.6393
      1760     59.9998
      1800     61.3624
      1840     62.7219
      1880     64.0803
      1920      65.439
      1960     66.8018
      2000     68.1645
      2040     69.5293
      2080     70.8933
      2120      72.257
      2160     73.6167
      2200     74.9693
      2240     76.3306
      2280       77.69
      2320     79.0477
      2360     80.4063
      2400     81.7597
      2440     83.1109
      2480     84.4717
      2520      85.831
      2560     87.1907
      2600     88.5516
      2640     89.9094
      2680     91.2636
      2720     92.6186
      2760      93.978
      2800     95.3396
      2840     96.7047
      2880     98.0663
      2920     99.4275
      2960     100.785
      3000     102.135
      3040     103.494
      3080     104.849
      3120     106.204
      3160      107.56
      3200     108.911
      3240     110.262
      3280     111.621
      3320     112.978
      3360     114.339
      3400     115.699
      3440     117.054
      3480     118.407
      3520     119.762
      3560     121.121
      3600     122.483
      3640     123.846
      3680     125.209
      3720     126.568
      3760     127.921
      3800     129.267
      3840     130.623
      3880     131.974
      3920     133.328
      3960     134.684
      4000     136.036
      4040     137.389
      4080      138.75
      4120     140.107
      4160     141.465
      4200     142.823
      4240     144.176
      4280     145.529
      4320     146.882
      4360     148.241
      4400     149.601
      4440     150.964
      4480     152.325
      4520      153.68
      4560     155.032
      4600     156.381
      4640     157.737
      4680     159.089
      4720     160.441
      4760     161.795
      4800     163.145
      4840     164.494
      4880     165.855
      4920     167.209
      4960     168.566
      5000     169.924
      5040     171.278
      5080     172.632
      5120     173.986
      5160     175.343
      5200     176.703
      5240     178.067
      5280     179.429
      5320     180.785
      5360      182.14
      5400     183.489
      5440     184.848
      5480     186.198
      5520     187.548
      5560       188.9
      5600     190.248
      5640     191.595
      5680     192.956
      5720     194.309
      5760     195.663
      5800     197.019
      5840      198.37
      5880     199.722
      5920     201.074
      5960      202.43
      6000     203.788
      6040     205.152
      6080     206.517
      6120     207.872
      6160     209.229
      6200     210.577
      6240     211.934
      6280     213.279
      6320     214.627
      6360     215.978
      6400     217.328
      6440     218.677
      6480     220.041
      6520     221.394
      6560     222.749
      6600     224.106
      6640     225.458
      6680     226.811
      6720     228.165
      6760     229.525
      6800     230.887
      6840     232.253
      6880     233.621
      6920     234.974
      6960      236.33
      7000     237.679
      7040     239.037
      7080     240.382
      7120     241.729
      7160     243.081
      7200      244.43
      7240      245.78
      7280     247.149
      7320     248.503
      7360      249.86
      7400     251.217
      7440     252.566
      7480     253.918
      7520     255.272
      7560     256.631
      7600     257.994
      7640     259.359
      7680     260.726
      7720     262.078
      7760     263.434
      7800     264.781
      7840     266.139
      7880     267.485
      7920     268.835
      7960     270.191
      8000     271.544
      8040     272.898
      8080     274.267
      8120     275.621
      8160     276.975
      8200     278.333
      8240     279.684
      8280     281.035
      8320     282.387
      8360     283.748
      8400     285.111
      8440     286.477
      8480     287.844
      8520     289.197
      8560     290.554
      8600     291.901
      8640     293.261
      8680     294.606
      8720     295.957
      8760     297.311
      8800     298.663
      8840     300.021
      8880     301.392
      8920     302.745
      8960     304.103
      9000     305.463
      9040     306.812
      9080     308.166
      9120     309.519
      9160     310.881
      9200     312.245
      9240     313.613
      9280     314.982
      9320     316.337
      9360     317.695
      9400     319.045
      9440     320.406
      9480     321.751
      9520     323.105
      9560     324.458
      9600     325.812
      9640     327.165
      9680     328.537
      9720     329.889
      9760     331.247
      9800     332.608
      9840     333.958
      9880     335.312
      9920     336.664
      9960     338.026
     10000      339.39
     10040     340.758
     10080     342.127
     10120     343.484
     10160     344.843
     10200     346.191
     10240     347.554
     10280     348.898
     10320     350.252
     10360     351.607
     10400     352.959
     10440     354.316
     10480     355.688
     10520     357.041
     10560     358.399
     10600     359.761
     10640      361.11
     10680      362.46
     10720     363.809
     10760     365.169
     10800      366.53
     10840     367.893
     10880     369.261
     10920     370.616
     10960     371.974
     11000     373.322
     11040     374.684
     11080     376.026
     11120     377.379
     11160     378.732
     11200     380.082
     11240     381.436
     11280     382.808
     11320      384.16
     11360     385.516
     11400     386.876
     11440     388.222
     11480     389.571
     11520     390.915
     11560     392.273
     11600     393.635
     11640     394.998
     11680     396.366
     11720     397.723
     11760     399.082
     11800     400.432
     11840     401.798
     11880     403.139
     11920     404.495
     11960     405.849
     12000       407.2
     12040     408.556
     12080     409.928
     12120      411.28
     12160     412.636
     12200     413.998
     12240     415.342
     12280     416.688
     12320     418.035
     12360     419.394
     12400     420.757
     12440     422.118
     12480     423.483
     12520     424.836
     12560     426.194
     12600      427.54
     12640     428.904
     12680     430.244
     12720     431.601
     12760     432.957
     12800     434.309
     12840     435.668
     12880     437.039
     12920      438.39
     12960     439.746
     13000     441.107
     13040     442.451
     13080     443.795
     13120     445.138
     13160     446.495
     13200     447.858
     13240     449.217
     13280     450.581
     13320     451.932
     13360     453.286
     13400     454.627
     13440     455.988
     13480     457.327
     13520     458.682
     13560     460.038
     13600     461.388
     13640     462.747
     13680      464.12
     13720     465.472
     13760      466.83
     13800     468.191
     13840     469.539
     13880     470.883
     13920     472.228
     13960     473.587
     14000     474.953
     14040     476.314
     14080      477.68
     14120      479.03
     14160     480.388
     14200     481.731
     14240     483.092
     14280     484.428
     14320     485.784
     14360     487.139
     14400      488.49
     14440     489.852
     14480     491.227
     14520     492.578
     14560      493.94
     14600     495.303
     14640     496.651
     14680     497.996
     14720     499.343
     14760     500.704
     14800     502.069
     14840     503.431
     14880     504.798
     14920      506.15
     14960     507.508
     15000     508.852
     15040     510.211
     15080     511.549
     15120     512.905
     15160      514.26
     15200     515.611
     15240     516.978
     15280     518.354
     15320     519.702
     15360     521.061
     15400     522.423
     15440     523.769
     15480     525.116
     15520     526.464
     15560     527.825
     15600     529.191
     15640     530.556
     15680     531.923
     15720     533.276
     15760     534.636
     15800      535.98
     15840     537.341
     15880     538.679
     15920     540.035
     15960      541.39
     16000     542.741
     16040     544.106
     16080     545.485
     16120      546.83
     16160     548.188
     16200      549.55
     16240     550.897
     16280     552.245
     16320     553.593
     16360     554.952
     16400     556.319
     16440     557.685
     16480      559.05
     16520     560.404
     16560     561.763
     16600     563.107
     16640     564.467
     16680     565.802
     16720     567.158
     16760     568.516
     16800     569.866
     16840     571.232
     16880     572.611
     16920     573.956
     16960     575.313
     17000     576.675
     17040     578.022
     17080     579.368
     17120     580.716
     17160     582.077
     17200     583.444
     17240      584.81
     17280     586.172
     17320     587.523
     17360     588.883
     17400      590.22
     17440     591.577
     17480     592.909
     17520     594.261
     17560     595.618
     17600     596.967
     17640     598.332
     17680     599.708
     17720     601.052
     17760      602.41
     17800     603.772
     17840      605.12
     17880     606.467
     17920     607.813
     17960      609.17
     18000     610.535
     18040       611.9
     18080     613.262
     18120     614.615
     18160     615.974
     18200     617.313
     18240     618.671
     18280         620
     18320     621.356
     18360     622.712
     18400      624.06
     18440     625.421
     18480     626.798
     18520      628.14
     18560     629.498
     18600     630.861
     18640     632.209
     18680     633.559
     18720     634.905
     18760     636.261
     18800     637.627
     18840     638.992
     18880     640.355
     18920     641.706
     18960     643.065
     19000     644.404
     19040     645.762
     19080     647.091
     19120     648.449
     19160     649.804
     19200     651.153
     19240     652.515
     19280     653.892
     19320     655.234
     19360     656.591
     19400     657.956
     19440     659.307
     19480     660.656
     19520     662.002
     19560     663.357
     19600     664.727
     19640     666.094
     19680     667.457
     19720     668.809
     19760     670.167
     19800     671.506
     19840     672.863
     19880     674.191
     19920     675.549
     19960     676.906
     20000     678.254
     20040     679.618
     20080     680.999
     20120     682.341
     20160     683.699
     20200     685.065
     20240     686.415
     20280     687.765
     20320      689.11
     20360     690.464
     20400     691.834
     20440     693.202
     20480     694.565
     20520     695.917
     20560     697.275
     20600     698.612
     20640     699.968
     20680     701.295
     20720     702.655
     20760     704.011
     20800     705.353
     20840     706.714
     20880     708.094
     20920     709.435
     20960     710.791
     21000     712.157
     21040     713.508
     21080     714.857
     21120     716.203
     21160     717.557
     21200     718.928
     21240     720.298
     21280      721.66
     21320      723.01
     21360     724.365
     21400       725.7
     21440     727.053
     21480     728.382
     21520     729.745
     21560     731.103
     21600     732.444
     21640     733.807
     21680     735.185
     21720     736.523
     21760     737.874
     21800     739.237
     21840     740.585
     21880     741.932
     21920     743.275
     21960      744.63
     22000     746.001
     22040     747.372
     22080     748.731
     22120     750.079
     22160     751.435
     22200     752.768
     22240     754.123
     22280     755.453
     22320     756.816
     22360     758.174
     22400     759.517
     22440     760.885
     22480     762.264
     22520     763.598
     22560     764.947
     22600     766.315
     22640     767.664
     22680      769.01
     22720     770.355
     22760     771.708
     22800     773.078
     22840     774.448
     22880     775.806
     22920     777.151
     22960     778.507
     23000     779.843
     23040     781.199
     23080     782.529
     23120     783.895
     23160     785.252
     23200     786.595
     23240     787.967
     23280     789.346
     23320     790.683
     23360     792.032
     23400     793.402
     23440     794.752
     23480     796.101
     23520     797.446
     23560     798.799
     23600      800.17
     23640     801.541
     23680     802.897
     23720      804.24
     23760     805.595
     23800     806.933
     23840     808.291
     23880     809.622
     23920     810.987
     23960     812.345
     24000     813.689
     24040     815.057
     24080     816.435
     24120     817.772
     24160     819.121
     24200     820.491
     24240      821.84
     24280      823.19
     24320     824.532
     24360     825.884
     24400     827.255
     24440     828.627
     24480     829.985
     24520     831.331
     24560     832.687
     24600     834.025
     24640     835.384
     24680     836.716
     24720     838.081
     24760     839.442
     24800     840.785
     24840     842.155
     24880     843.531
     24920     844.864
     24960     846.213
     25000     847.581
     25040     848.926
     25080     850.273
     25120     851.614
     25160      852.96
     25200     854.332
     25240     855.704
     25280     857.066
     25320     858.414
     25360     859.774
     25400     861.111
     25440     862.468
     25480     863.803
     25520     865.166
     25560     866.526
     25600     867.869
     25640     869.242
     25680     870.616
     25720     871.947
     25760     873.294
     25800     874.662
     25840     876.008
     25880     877.354
     25920     878.695
     25960     880.038
     26000     881.409
     26040      882.78
     26080     884.139
     26120     885.488
     26160     886.846
     26200     888.183
     26240      889.54
     26280     890.873
     26320     892.236
     26360     893.596
     26400      894.94
     26440     896.317
     26480     897.692
     26520     899.024
     26560     900.371
     26600     901.738
     26640     903.085
     26680     904.433
     26720     905.773
     26760     907.114
     26800     908.483
     26840     909.851
     26880     911.212
     26920     912.562
     26960     913.922
     27000     915.257
     27040     916.615
     27080      917.95
     27120     919.312
     27160     920.675
     27200     922.022
     27240     923.397
     27280     924.777
     27320     926.109
     27360     927.458
     27400     928.825
     27440     930.173
     27480     931.523
     27520     932.866
     27560     934.207
     27600     935.577
     27640     936.945
     27680     938.304
     27720     939.652
     27760     941.012
     27800     942.347
     27840     943.704
     27880     945.038
     27920     946.399
     27960     947.759
     28000     949.104
     28040     950.483
     28080     951.864
     28120     953.197
     28160     954.549
     28200     955.917
     28240     957.265
     28280     958.616
     28320      959.96
     28360     961.301
     28400     962.672
     28440      964.04
     28480     965.399
     28520     966.745
     28560     968.108
     28600     969.442
     28640       970.8
     28680     972.132
     28720     973.494
     28760     974.855
     28800     976.197
     28840     977.578
     28880      978.96
     28920     980.292
     28960      981.64
     29000     983.009
     29040     984.354
     29080     985.705
     29120     987.049
     29160     988.388
     29200     989.762
     29240     991.133
     29280     992.493
     29320     993.842
     29360     995.206
     29400     996.544
     29440     997.905
     29480     999.236
     29520      1000.6
     29560     1001.96
     29600      1003.3
     29640     1004.68
     29680     1006.06
     29720     1007.39
     29760     1008.74
     29800      1010.1
     29840     1011.44
     29880     1012.79
     29920     1014.13
     29960     1015.47
     30000     1016.84
     30040     1018.21
     30080     1019.57
     30120     1020.91
     30160     1022.28
     30200     1023.61
     30240     1024.97
     30280      1026.3
     30320     1027.67
     30360     1029.02
     30400     1030.36
     30440     1031.75
     30480     1033.13
     30520     1034.46
     30560     1035.81
     30600     1037.17
     30640     1038.51
     30680     1039.86
     30720      1041.2
     30760     1042.53
     30800      1043.9
     30840     1045.27
     30880     1046.64
     30920     1047.98
     30960     1049.34
     31000     1050.67
     31040     1052.04
     31080     1053.36
     31120     1054.73
     31160     1056.08
     31200     1057.43
     31240     1058.81
     31280      1060.2
     31320     1061.52
     31360     1062.88
     31400     1064.24
     31440     1065.59
     31480     1066.94
     31520     1068.28
     31560     1069.61
     31600     1070.98
     31640     1072.36
     31680     1073.72
     31720     1075.06
     31760     1076.43
     31800     1077.76
     31840     1079.13
     31880     1080.45
     31920     1081.82
     31960     1083.18
     32000     1084.52
     32040      1085.9
     32080     1087.29
     32120     1088.62
     32160     1089.97
     32200     1091.34
     32240     1092.69
     32280     1094.04
     32320     1095.38
     32360     1096.72
     32400     1098.09
     32440     1099.47
     32480     1100.83
     32520     1102.18
     32560     1103.55
     32600     1104.88
     32640     1106.24
     32680     1107.57
     32720     1108.94
     32760     1110.29
     32800     1111.64
     32840     1113.02
     32880     1114.41
     32920     1115.74
     32960     1117.09
     33000     1118.46
     33040     1119.81
     33080     1121.16
     33120      1122.5
     33160     1123.84
     33200     1125.21
     33240     1126.59
     33280     1127.95
     33320      1129.3
     33360     1130.66
     33400     1131.99
     33440     1133.36
     33480     1134.68
     33520     1136.05
     33560     1137.41
     33600     1138.75
     33640     1140.14
     33680     1141.53
     33720     1142.86
     33760     1144.21
     33800     1145.58
     33840     1146.93
     33880     1148.28
     33920     1149.62
     33960     1150.96
     34000     1152.34
     34040     1153.71
     34080     1155.07
     34120     1156.42
     34160     1157.79
     34200     1159.12
     34240     1160.49
     34280     1161.81
     34320     1163.17
     34360     1164.53
     34400     1165.87
     34440     1167.25
     34480     1168.65
     34520     1169.97
     34560     1171.32
     34600      1172.7
     34640     1174.04
     34680     1175.39
     34720     1176.73
     34760     1178.06
     34800     1179.44
     34840     1180.81
     34880     1182.17
     34920     1183.52
     34960     1184.89
     35000     1186.22
     35040     1187.58
     35080      1188.9
     35120     1190.27
     35160     1191.63
     35200     1192.98
     35240     1194.36
     35280     1195.76
     35320     1197.08
     35360     1198.44
     35400     1199.81
     35440     1201.15
     35480     1202.51
     35520     1203.85
     35560     1205.18
     35600     1206.56
     35640     1207.94
     35680      1209.3
     35720     1210.64
     35760     1212.01
     35800     1213.34
     35840     1214.71
     35880     1216.03
     35920      1217.4
     35960     1218.76
     36000     1220.11
     36040      1221.5
     36080      1222.9
     36120     1224.23
     36160     1225.58
     36200     1226.95
     36240     1228.29
     36280     1229.64
     36320     1230.99
     36360     1232.32
     36400      1233.7
     36440     1235.08
     36480     1236.44
     36520     1237.79
     36560     1239.16
     36600     1240.49
     36640     1241.85
     36680     1243.18
     36720     1244.55
     36760     1245.91
     36800     1247.26
     36840     1248.65
     36880     1250.05
     36920     1251.38
     36960     1252.73
     37000      1254.1
     37040     1255.45
     37080      1256.8
     37120     1258.15
     37160     1259.48
     37200     1260.87
     37240     1262.24
     37280      1263.6
     37320     1264.95
     37360     1266.31
     37400     1267.64
     37440     1269.01
     37480     1270.34
     37520     1271.71
     37560     1273.06
     37600     1274.42
     37640     1275.81
     37680     1277.21
     37720     1278.54
     37760     1279.89
     37800     1281.27
     37840     1282.61
     37880     1283.96
     37920     1285.31
     37960     1286.64
     38000     1288.02
     38040      1289.4
     38080     1290.75
     38120     1292.11
     38160     1293.47
     38200     1294.81
     38240     1296.17
     38280      1297.5
     38320     1298.87
     38360     1300.23
     38400     1301.58
     38440     1302.97
     38480     1304.38
     38520      1305.7
     38560     1307.06
     38600     1308.43
     38640     1309.78
     38680     1311.13
     38720     1312.48
     38760     1313.81
     38800     1315.19
     38840     1316.57
     38880     1317.93
     38920     1319.28
     38960     1320.65
     39000     1321.98
     39040     1323.35
     39080     1324.67
     39120     1326.05
     39160     1327.41
     39200     1328.76
     39240     1330.16
     39280     1331.56
     39320     1332.89
     39360     1334.25
     39400     1335.63
     39440     1336.97
     39480     1338.32
     39520     1339.67
     39560        1341
     39600     1342.38
     39640     1343.76
     39680     1345.12
     39720     1346.47
     39760     1347.84
     39800     1349.17
     39840     1350.53
     39880     1351.86
     39920     1353.24
     39960     1354.59
     40000     1355.95
     40040     1357.34
     40080     1358.75
     40120     1360.08
     40160     1361.43
     40200     1362.81
     40240     1364.16
     40280     1365.52
     40320     1366.86
     40360     1368.19
     40400     1369.58
     40440     1370.95
     40480     1372.31
     40520     1373.65
     40560     1375.02
     40600     1376.35
     40640     1377.71
     40680     1379.04
     40720     1380.41
     40760     1381.77
     40800     1383.12
     40840     1384.51
     40880     1385.92
     40920     1387.26
     40960     1388.61
     41000     1389.99
     41040     1391.34
     41080     1392.69
     41120     1394.04
     41160     1395.36
     41200     1396.74
     41240     1398.11
     41280     1399.47
     41320     1400.81
     41360     1402.19
     41400     1403.51
     41440     1404.87
     41480     1406.19
     41520     1407.57
     41560     1408.92
     41600     1410.27
     41640     1411.67
     41680     1413.07
     41720     1414.41
     41760     1415.76
     41800     1417.15
     41840     1418.49
     41880     1419.84
     41920     1421.18
     41960     1422.51
     42000     1423.89
     42040     1425.26
     42080     1426.61
     42120     1427.95
     42160     1429.32
     42200     1430.64
     42240        1432
     42280     1433.32
     42320     1434.69
     42360     1436.04
     42400     1437.39
     42440     1438.79
     42480      1440.2
     42520     1441.53
     42560     1442.88
     42600     1444.27
     42640     1445.61
     42680     1446.96
     42720      1448.3
     42760     1449.63
     42800        1451
     42840     1452.37
     42880     1453.73
     42920     1455.07
     42960     1456.44
     43000     1457.76
     43040     1459.12
     43080     1460.44
     43120     1461.82
     43160     1463.18
     43200     1464.53
     43240     1465.93
     43280     1467.33
     43320     1468.66
     43360     1470.02
     43400      1471.4
     43440     1472.75
     43480      1474.1
     43520     1475.44
     43560     1476.76
     43600     1478.13
     43640     1479.51
     43680     1480.86
     43720     1482.21
     43760     1483.58
     43800      1484.9
     43840     1486.26
     43880     1487.58
     43920     1488.95
     43960     1490.32
     44000     1491.67
     44040     1493.07
     44080     1494.47
     44120     1495.81
     44160     1497.17
     44200     1498.55
     44240      1499.9
     44280     1501.25
     44320     1502.59
     44360     1503.91
     44400     1505.29
     44440     1506.66
     44480     1508.02
     44520     1509.37
     44560     1510.74
     44600     1512.06
     44640     1513.43
     44680     1514.75
     44720     1516.13
     44760     1517.49
     44800     1518.84
     44840     1520.25
     44880     1521.66
     44920     1522.99
     44960     1524.36
     45000     1525.74
     45040     1527.09
     45080     1528.43
     45120     1529.78
     45160     1531.09
     45200     1532.47
     45240     1533.85
     45280      1535.2
     45320     1536.55
     45360     1537.92
     45400     1539.24
     45440      1540.6
     45480     1541.92
     45520      1543.3
     45560     1544.66
     45600     1546.01
     45640     1547.42
     45680     1548.83
     45720     1550.17
     45760     1551.53
     45800     1552.91
     45840     1554.26
     45880     1555.61
     45920     1556.95
     45960     1558.27
     46000     1559.65
     46040     1561.02
     46080     1562.38
     46120     1563.73
     46160      1565.1
     46200     1566.41
     46240     1567.79
     46280      1569.1
     46320     1570.48
     46360     1571.85
     46400      1573.2
     46440     1574.61
     46480     1576.01
     46520     1577.35
     46560     1578.71
     46600     1580.11
     46640     1581.45
     46680      1582.8
     46720     1584.14
     46760     1585.47
     46800     1586.84
     46840     1588.22
     46880     1589.58
     46920     1590.92
     46960     1592.29
     47000     1593.61
     47040     1594.98
     47080      1596.3
     47120     1597.68
     47160     1599.04
     47200     1600.39
     47240      1601.8
     47280     1603.21
     47320     1604.54
     47360      1605.9
     47400     1607.29
     47440     1608.63
     47480     1609.99
     47520     1611.33
     47560     1612.65
     47600     1614.03
     47640      1615.4
     47680     1616.76
     47720      1618.1
     47760     1619.47
     47800     1620.78
     47840     1622.16
     47880     1623.48
     47920     1624.85
     47960     1626.22
     48000     1627.57
     48040     1628.97
     48080     1630.37
     48120      1631.7
     48160     1633.06
     48200     1634.46
     48240     1635.79
     48280     1637.14
     48320     1638.49
     48360     1639.81
     48400     1641.19
     48440     1642.56
     48480     1643.93
     48520     1645.26
     48560     1646.63
     48600     1647.94
     48640     1649.32
     48680     1650.64
     48720     1652.01
     48760     1653.38
     48800     1654.72
     48840     1656.13
     48880     1657.53
     48920     1658.86
     48960     1660.22
     49000      1661.6
     49040     1662.94
     49080      1664.3
     49120     1665.64
     49160     1666.96
     49200     1668.34
     49240     1669.72
     49280     1671.09
     49320     1672.42
     49360     1673.79
     49400      1675.1
     49440     1676.48
     49480      1677.8
     49520     1679.16
     49560     1680.53
     49600     1681.87
     49640     1683.28
     49680     1684.68
     49720     1686.01
     49760     1687.37
     49800     1688.76
     49840      1690.1
     49880     1691.46
     49920      1692.8
     49960     1694.12
     50000      1695.5
     50040     1696.88
     50080     1698.24
     50120     1699.58
     50160     1700.95
     50200     1702.26
     50240     1703.63
     50280     1704.94
     50320     1706.31
     50360     1707.68
     50400     1709.02
     50440     1710.43
     50480     1711.84
     50520     1713.16
     50560     1714.52
     50600     1715.91
     50640     1717.25
     50680     1718.61
     50720     1719.96
     50760     1721.27
     50800     1722.66
     50840     1724.04
     50880      1725.4
     50920     1726.74
     50960     1728.11
     51000     1729.42
     51040      1730.8
     51080     1732.11
     51120     1733.47
     51160     1734.84
     51200     1736.19
     51240      1737.6
     51280        1739
     51320     1740.33
     51360     1741.69
     51400     1743.08
     51440     1744.42
     51480     1745.79
     51520     1747.14
     51560     1748.46
     51600     1749.85
     51640     1751.23
     51680     1752.59
     51720     1753.92
     51760     1755.29
     51800      1756.6
     51840     1757.97
     51880     1759.28
     51920     1760.65
     51960     1762.02
     52000     1763.36
     52040     1764.77
     52080     1766.17
     52120      1767.5
     52160     1768.86
     52200     1770.24
     52240     1771.58
     52280     1772.94
     52320     1774.29
     52360     1775.61
     52400     1777.01
     52440     1778.39
     52480     1779.76
     52520     1781.09
     52560     1782.47
     52600     1783.78
     52640     1785.15
     52680     1786.46
     52720     1787.83
     52760      1789.2
     52800     1790.54
     52840     1791.95
     52880     1793.36
     52920     1794.68
     52960     1796.04
     53000     1797.42
     53040     1798.76
     53080     1800.12
     53120     1801.48
     53160     1802.79
     53200     1804.19
     53240     1805.57
     53280     1806.94
     53320     1808.27
     53360     1809.65
     53400     1810.96
     53440     1812.33
     53480     1813.64
     53520     1815.01
     53560     1816.38
     53600     1817.72
     53640     1819.13
     53680     1820.53
     53720     1821.85
     53760     1823.21
     53800     1824.59
     53840     1825.94
     53880     1827.29
     53920     1828.64
     53960     1829.96
     54000     1831.36
     54040     1832.74
     54080     1834.11
     54120     1835.44
     54160     1836.82
     54200     1838.13
     54240      1839.5
     54280     1840.81
     54320     1842.18
     54360     1843.55
     54400     1844.89
     54440      1846.3
     54480     1847.71
     54520     1849.03
     54560     1850.38
     54600     1851.77
     54640     1853.11
     54680     1854.47
     54720     1855.82
     54760     1857.14
     54800     1858.54
     54840     1859.92
     54880     1861.29
     54920     1862.63
     54960     1864.01
     55000     1865.31
     55040     1866.68
     55080     1867.99
     55120     1869.36
     55160     1870.73
     55200     1872.07
     55240     1873.47
     55280     1874.88
     55320      1876.2
     55360     1877.56
     55400     1878.95
     55440     1880.29
     55480     1881.65
     55520        1883
     55560     1884.31
     55600     1885.72
     55640      1887.1
     55680     1888.47
     55720     1889.81
     55760     1891.18
     55800     1892.49
     55840     1893.86
     55880     1895.17
     55920     1896.53
     55960      1897.9
     56000     1899.24
     56040     1900.64
     56080     1902.06
     56120     1903.37
     56160     1904.74
     56200     1906.12
     56240     1907.47
     56280     1908.83
     56320     1910.17
     56360     1911.49
     56400      1912.9
     56440     1914.28
     56480     1915.65
     56520     1916.99
     56560     1918.36
     56600     1919.67
     56640     1921.04
     56680     1922.35
     56720     1923.71
     56760     1925.07
     56800     1926.42
     56840     1927.81
     56880     1929.23
     56920     1930.54
     56960      1931.9
     57000     1933.29
     57040     1934.64
     57080     1935.99
     57120     1937.34
     57160     1938.65
     57200     1940.06
     57240     1941.44
     57280     1942.81
     57320     1944.14
     57360     1945.52
     57400     1946.83
     57440      1948.2
     57480     1949.51
     57520     1950.87
     57560     1952.24
     57600     1953.58
     57640     1954.97
     57680     1956.38
     57720      1957.7
     57760     1959.06
     57800     1960.45
     57840     1961.79
     57880     1963.15
     57920      1964.5
     57960     1965.82
     58000     1967.23
     58040      1968.6
     58080     1969.98
     58120     1971.31
     58160     1972.69
     58200        1974
     58240     1975.37
     58280     1976.67
     58320     1978.03
     58360      1979.4
     58400     1980.74
     58440     1982.13
     58480     1983.54
     58520     1984.86
     58560     1986.23
     58600     1987.62
     58640     1988.96
     58680     1990.32
     58720     1991.67
     58760     1992.99
     58800     1994.39
     58840     1995.76
     58880     1997.14
     58920     1998.47
     58960     1999.84
     59000     2001.15
     59040     2002.52
     59080     2003.82
     59120     2005.18
     59160     2006.55
     59200      2007.9
     59240     2009.28
     59280     2010.69
     59320     2012.01
     59360     2013.37
     59400     2014.77
     59440      2016.1
     59480     2017.47
     59520     2018.82
     59560     2020.13
     59600     2021.55
     59640     2022.92
     59680     2024.29
     59720     2025.62
     59760     2026.99
     59800      2028.3
     59840     2029.67
     59880     2030.97
     59920     2032.33
     59960      2033.7
     60000     2035.05
     60040     2036.43
     60080     2037.85
     60120     2039.17
     60160     2040.53
     60200     2041.93
     60240     2043.27
     60280     2044.63
     60320     2045.98
     60360      2047.3
     60400     2048.71
     60440     2050.08
     60480     2051.46
     60520     2052.78
     60560     2054.16
     60600     2055.47
     60640     2056.84
     60680     2058.14
     60720      2059.5
     60760     2060.87
     60800     2062.22
     60840     2063.61
     60880     2065.02
     60920     2066.34
     60960      2067.7
     61000      2069.1
     61040     2070.44
     61080     2071.81
     61120     2073.16
     61160     2074.48
     61200     2075.89
     61240     2077.27
     61280     2078.64
     61320     2079.97
     61360     2081.35
     61400     2082.65
     61440     2084.02
     61480     2085.33
     61520     2086.69
     61560     2088.06
     61600      2089.4
     61640      2090.8
     61680     2092.21
     61720     2093.53
     61760     2094.89
     61800     2096.28
     61840     2097.61
     61880     2098.99
     61920     2100.34
     61960     2101.66
     62000     2103.06
     62040     2104.43
     62080     2105.82
     62120     2107.14
     62160     2108.51
     62200     2109.83
     62240     2111.19
     62280      2112.5
     62320     2113.86
     62360     2115.23
     62400     2116.57
     62440     2117.96
     62480     2119.38
     62520     2120.69
     62560     2122.05
     62600     2123.46
     62640     2124.79
     62680     2126.16
     62720     2127.51
     62760     2128.83
     62800     2130.24
     62840     2131.61
     62880     2132.99
     62920     2134.32
     62960     2135.68
     63000     2136.99
     63040     2138.36
     63080     2139.65
     63120     2141.02
     63160     2142.39
     63200     2143.72
     63240     2145.11
     63280     2146.52
     63320     2147.83
     63360      2149.2
     63400      2150.6
     63440     2151.93
     63480     2153.31
     63520     2154.66
     63560     2155.98
     63600     2157.39
     63640     2158.76
     63680     2160.14
     63720     2161.47
     63760     2162.83
     63800     2164.13
     63840      2165.5
     63880     2166.79
     63920     2168.15
     63960     2169.52
     64000     2170.85
     64040     2172.24
     64080     2173.65
     64120     2174.96
     64160     2176.33
     64200     2177.73
     64240     2179.06
     64280     2180.43
     64320     2181.79
     64360     2183.11
     64400     2184.51
     64440     2185.89
     64480     2187.27
     64520      2188.6
     64560     2189.96
     64600     2191.26
     64640     2192.62
     64680     2193.92
     64720     2195.28
     64760     2196.65
     64800     2197.98
     64840     2199.36
     64880     2200.78
     64920     2202.08
     64960     2203.45
     65000     2204.85
     65040     2206.18
     65080     2207.55
     65120      2208.9
     65160     2210.22
     65200     2211.62
     65240        2213
     65280     2214.38
     65320     2215.71
     65360     2217.08
     65400     2218.37
     65440     2219.73
     65480     2221.03
     65520     2222.39
     65560     2223.76
     65600     2225.08
     65640     2226.46
     65680     2227.88
     65720     2229.18
     65760     2230.55
     65800     2231.95
     65840     2233.28
     65880     2234.65
     65920        2236
     65960     2237.32
     66000     2238.73
     66040      2240.1
     66080     2241.49
     66120     2242.81
     66160     2244.18
     66200     2245.47
     66240     2246.83
     66280     2248.13
     66320     2249.49
     66360     2250.86
     66400     2252.18
     66440     2253.56
     66480     2254.97
     66520     2256.28
     66560     2257.65
     66600     2259.05
     66640     2260.38
     66680     2261.75
     66720      2263.1
     66760     2264.43
     66800     2265.83
     66840      2267.2
     66880     2268.59
     66920     2269.91
     66960     2271.28
     67000     2272.57
     67040     2273.94
     67080     2275.23
     67120     2276.59
     67160     2277.97
     67200     2279.29
     67240     2280.67
     67280     2282.09
     67320     2283.39
     67360     2284.75
     67400     2286.16
     67440     2287.49
     67480     2288.86
     67520     2290.21
     67560     2291.53
     67600     2292.94
     67640     2294.31
     67680      2295.7
     67720     2297.02
     67760     2298.38
     67800     2299.68
     67840     2301.05
     67880     2302.35
     67920     2303.71
     67960     2305.08
     68000     2306.41
     68040      2307.8
     68080     2309.22
     68120     2310.52
     68160     2311.88
     68200     2313.29
     68240     2314.62
     68280     2315.99
     68320     2317.34
     68360     2318.67
     68400     2320.07
     68440     2321.44
     68480     2322.83
     68520     2324.14
     68560      2325.5
     68600     2326.81
     68640     2328.18
     68680     2329.48
     68720     2330.84
     68760     2332.22
     68800     2333.55
     68840     2334.94
     68880     2336.36
     68920     2337.66
     68960     2339.02
     69000     2340.42
     69040     2341.75
     69080     2343.13
     69120     2344.48
     69160      2345.8
     69200      2347.2
     69240     2348.57
     69280     2349.96
     69320     2351.27
     69360     2352.63
     69400     2353.94
     69440      2355.3
     69480      2356.6
     69520     2357.96
     69560     2359.33
     69600     2360.66
     69640     2362.05
     69680     2363.47
     69720     2364.77
     69760     2366.13
     69800     2367.54
     69840     2368.86
     69880     2370.24
     69920     2371.59
     69960     2372.91
     70000     2374.32
     70040     2375.68
     70080     2377.07
     70120     2378.38
     70160     2379.74
     70200     2381.05
     70240     2382.41
     70280     2383.71
     70320     2385.06
     70360     2386.44
     70400     2387.76
     70440     2389.15
     70480     2390.58
     70520     2391.88
     70560     2393.24
     70600     2394.65
     70640     2395.98
     70680     2397.36
     70720     2398.72
     70760     2400.03
     70800     2401.44
     70840     2402.81
     70880      2404.2
     70920     2405.51
     70960     2406.87
     71000     2408.17
     71040     2409.52
     71080     2410.83
     71120     2412.18
     71160     2413.56
     71200     2414.88
     71240     2416.26
     71280     2417.69
     71320     2418.98
     71360     2420.34
     71400     2421.76
     71440     2423.08
     71480     2424.46
     71520     2425.81
     71560     2427.13
     71600     2428.54
     71640     2429.91
     71680      2431.3
     71720     2432.61
     71760     2433.97
     71800     2435.27
     71840     2436.62
     71880     2437.92
     71920     2439.28
     71960     2440.67
     72000     2441.98
     72040     2443.37
     72080      2444.8
     72120     2446.09
     72160     2447.45
     72200     2448.87
     72240     2450.19
     72280     2451.57
     72320     2452.93
     72360     2454.25
     72400     2455.66
     72440     2457.03
     72480     2458.42
     72520     2459.72
     72560     2461.08
     72600     2462.38
     72640     2463.73
     72680     2465.03
     72720     2466.39
     72760     2467.78
     72800      2469.1
     72840     2470.49
     72880     2471.92
     72920     2473.22
     72960     2474.57
     73000     2475.99
     73040     2477.32
     73080      2478.7
     73120     2480.05
     73160     2481.36
     73200     2482.77
     73240     2484.14
     73280     2485.53
     73320     2486.83
     73360     2488.19
     73400     2489.49
     73440     2490.84
     73480     2492.14
     73520     2493.49
     73560     2494.88
     73600      2496.2
     73640     2497.59
     73680     2499.02
     73720     2500.31
     73760     2501.66
     73800     2503.08
     73840     2504.41
     73880     2505.79
     73920     2507.14
     73960     2508.45
     74000     2509.86
     74040     2511.23
     74080     2512.61
     74120     2513.92
     74160     2515.27
     74200     2516.56
     74240     2517.92
     74280     2519.21
     74320     2520.56
     74360     2521.95
     74400     2523.27
     74440     2524.67
     74480      2526.1
     74520     2527.39
     74560     2528.75
     74600     2530.17
     74640      2531.5
     74680     2532.89
     74720     2534.24
     74760     2535.56
     74800     2536.97
     74840     2538.34
     74880     2539.72
     74920     2541.02
     74960     2542.36
     75000     2543.66
     75040     2545.01
     75080     2546.31
     75120     2547.66
     75160     2549.05
     75200     2550.36
     75240     2551.76
     75280     2553.18
     75320     2554.49
     75360     2555.85
     75400     2557.27
     75440     2558.59
     75480     2559.98
     75520     2561.34
     75560     2562.65
     75600     2564.06
     75640     2565.42
     75680     2566.81
     75720     2568.11
     75760     2569.45
     75800     2570.74
     75840      2572.1
     75880     2573.39
     75920     2574.74
     75960     2576.13
     76000     2577.44
     76040     2578.84
     76080     2580.27
     76120     2581.57
     76160     2582.92
     76200     2584.34
     76240     2585.67
     76280     2587.05
     76320     2588.41
     76360     2589.72
     76400     2591.13
     76440      2592.5
     76480     2593.87
     76520     2595.18
     76560     2596.52
     76600     2597.81
     76640     2599.16
     76680     2600.46
     76720     2601.81
     76760     2603.19
     76800      2604.5
     76840      2605.9
     76880     2607.33
     76920     2608.63
     76960     2609.98
     77000      2611.4
     77040     2612.74
     77080     2614.12
     77120     2615.48
     77160     2616.79
     77200      2618.2
     77240     2619.57
     77280     2620.95
     77320     2622.25
     77360      2623.6
     77400     2624.88
     77440     2626.24
     77480     2627.52
     77520     2628.87
     77560     2630.26
     77600     2631.57
     77640     2632.96
     77680     2634.39
     77720     2635.69
     77760     2637.04
     77800     2638.47
     77840      2639.8
     77880     2641.18
     77920     2642.53
     77960     2643.85
     78000     2645.27
     78040     2646.63
     78080     2648.01
     78120     2649.32
     78160     2650.66
     78200     2651.95
     78240     2653.31
     78280      2654.6
     78320     2655.95
     78360     2657.34
     78400     2658.64
     78440     2660.05
     78480     2661.47
     78520     2662.77
     78560     2664.12
     78600     2665.55
     78640     2666.88
     78680     2668.25
     78720     2669.61
     78760     2670.92
     78800     2672.33
     78840      2673.7
     78880     2675.09
     78920     2676.39
     78960     2677.74
     79000     2679.02
     79040     2680.38
     79080     2681.67
     79120     2683.02
     79160     2684.41
     79200     2685.71
     79240     2687.13
     79280     2688.55
     79320     2689.85
     79360      2691.2
     79400     2692.63
     79440     2693.96
     79480     2695.33
     79520     2696.69
     79560     2697.99
     79600     2699.41
     79640     2700.77
     79680     2702.15
     79720     2703.46
     79760      2704.8
     79800     2706.09
     79840     2707.44
     79880     2708.74
     79920     2710.08
     79960     2711.48
     80000     2712.78
     80040     2714.18
     80080     2715.61
     80120     2716.91
     80160     2718.26
     80200      2719.7
     80240     2721.03
     80280      2722.4
     80320     2723.76
     80360     2725.06
     80400     2726.48
     80440     2727.84
     80480     2729.23
     80520     2730.53
     80560     2731.87
     80600     2733.17
     80640     2734.51
     80680     2735.81
     80720     2737.15
     80760     2738.54
     80800     2739.85
     80840     2741.25
     80880     2742.68
     80920     2743.98
     80960     2745.33
     81000     2746.77
     81040      2748.1
     81080     2749.48
     81120     2750.82
     81160     2752.13
     81200     2753.56
     81240     2754.92
     81280      2756.3
     81320     2757.61
     81360     2758.96
     81400     2760.25
     81440      2761.6
     81480     2762.89
     81520     2764.24
     81560     2765.63
     81600     2766.93
     81640     2768.34
     81680     2769.77
     81720     2771.07
     81760     2772.42
     81800     2773.86
     81840      2775.2
     81880     2776.57
     81920     2777.92
     81960     2779.23
     82000     2780.66
     82040     2782.02
     82080      2783.4
     82120     2784.71
     82160     2786.06
     82200     2787.36
     82240      2788.7
     82280        2790
     82320     2791.35
     82360     2792.74
     82400     2794.04
     82440     2795.46
     82480     2796.89
     82520     2798.19
     82560     2799.54
     82600     2800.98
     82640     2802.32
     82680     2803.69
     82720     2805.04
     82760     2806.36
     82800     2807.78
     82840     2809.14
     82880     2810.53
     82920     2811.84
     82960     2813.19
     83000     2814.48
     83040     2815.83
     83080     2817.12
     83120     2818.47
     83160     2819.87
     83200     2821.17
     83240      2822.6
     83280     2824.03
     83320     2825.33
     83360     2826.68
     83400     2828.11
     83440     2829.45
     83480     2830.83
     83520     2832.18
     83560      2833.5
     83600     2834.93
     83640     2836.29
     83680     2837.68
     83720     2838.99
     83760     2840.35
     83800     2841.63
     83840     2842.98
     83880     2844.28
     83920     2845.62
     83960     2847.03
     84000     2848.32
     84040     2849.74
     84080     2851.17
     84120     2852.48
     84160     2853.82
     84200     2855.25
     84240     2856.59
     84280     2857.98
     84320     2859.33
     84360     2860.64
     84400     2862.07
     84440     2863.43
     84480     2864.82
     84520     2866.13
     84560     2867.49
     84600     2868.78
     84640     2870.12
     84680     2871.41
     84720     2872.75
     84760     2874.15
     84800     2875.45
     84840     2876.87
     84880      2878.3
     84920      2879.6
     84960     2880.95
     85000     2882.38
     85040     2883.72
     85080     2885.11
     85120     2886.45
     85160     2887.77
     85200      2889.2
     85240     2890.57
     85280     2891.96
     85320     2893.26
     85360     2894.62
     85400      2895.9
     85440     2897.24
     85480     2898.53
     85520     2899.88
     85560     2901.27
     85600     2902.56
     85640     2903.98
     85680     2905.41
     85720     2906.71
     85760     2908.06
     85800     2909.49
     85840     2910.83
     85880     2912.22
     85920     2913.57
     85960     2914.89
     86000     2916.32
     86040     2917.69
     86080     2919.08
     86120     2920.39
     86160     2921.75
     86200     2923.03
     86240     2924.37
     86280     2925.66
     86320        2927
     86360      2928.4
     86400     2929.68
     86440     2931.09
     86480     2932.52
     86520     2933.82
     86560     2935.17
     86600     2936.61
     86640     2937.94
     86680     2939.34
     86720     2940.68
     86760        2942
     86800     2943.43
     86840     2944.79
     86880     2946.18
     86920     2947.49
     86960     2948.84
     87000     2950.13
     87040     2951.48
     87080     2952.76
     87120     2954.11
     87160     2955.51
     87200     2956.79
     87240      2958.2
     87280     2959.63
     87320     2960.92
     87360     2962.27
     87400      2963.7
     87440     2965.04
     87480     2966.43
     87520     2967.78
     87560     2969.09
     87600     2970.53
     87640     2971.89
     87680     2973.28
     87720     2974.59
     87760     2975.94
     87800     2977.22
     87840     2978.57
     87880     2979.85
     87920      2981.2
     87960     2982.59
     88000     2983.88
     88040     2985.29
     88080     2986.72
     88120     2988.02
     88160     2989.35
     88200     2990.78
     88240     2992.12
     88280     2993.52
     88320     2994.87
     88360     2996.18
     88400     2997.61
     88440     2998.98
     88480     3000.37
     88520     3001.67
     88560     3003.02
     88600     3004.31
     88640     3005.65
     88680     3006.94
     88720     3008.29
     88760     3009.68
     88800     3010.96
     88840     3012.38
     88880     3013.81
     88920      3015.1
     88960     3016.45
     89000     3017.87
     89040     3019.21
     89080     3020.61
     89120     3021.96
     89160     3023.27
     89200      3024.7
     89240     3026.07
     89280     3027.46
     89320     3028.76
     89360     3030.11
     89400     3031.39
     89440     3032.74
     89480     3034.03
     89520     3035.38
     89560     3036.76
     89600     3038.05
     89640     3039.47
     89680      3040.9
     89720     3042.19
     89760     3043.53
     89800     3044.97
     89840      3046.3
     89880      3047.7
     89920     3049.05
     89960     3050.37
     90000     3051.79
     90040     3053.16
     90080     3054.55
     90120     3055.86
     90160     3057.21
     90200     3058.49
     90240     3059.83
     90280     3061.12
     90320     3062.47
     90360     3063.86
     90400     3065.15
     90440     3066.58
     90480        3068
     90520      3069.3
     90560     3070.64
     90600     3072.07
     90640     3073.41
     90680     3074.81
     90720     3076.16
     90760     3077.48
     90800      3078.9
     90840     3080.27
     90880     3081.66
     90920     3082.96
     90960     3084.32
     91000      3085.6
     91040     3086.94
     91080     3088.23
     91120     3089.58
     91160     3090.98
     91200     3092.26
     91240     3093.69
     91280     3095.11
     91320     3096.41
     91360     3097.74
     91400     3099.17
     91440     3100.51
     91480      3101.9
     91520     3103.25
     91560     3104.57
     91600     3105.99
     91640     3107.37
     91680     3108.75
     91720     3110.06
     91760     3111.41
     91800     3112.69
     91840     3114.03
     91880     3115.32
     91920     3116.67
     91960     3118.07
     92000     3119.35
     92040     3120.78
     92080      3122.2
     92120     3123.49
     92160     3124.83
     92200     3126.26
     92240     3127.59
     92280     3128.99
     92320     3130.34
     92360     3131.66
     92400     3133.09
     92440     3134.46
     92480     3135.84
     92520     3137.14
     92560     3138.49
     92600     3139.78
     92640     3141.11
     92680     3142.41
     92720     3143.76
     92760     3145.15
     92800     3146.44
     92840     3147.86
     92880     3149.29
     92920     3150.58
     92960     3151.92
     93000     3153.36
     93040     3154.68
     93080     3156.08
     93120     3157.43
     93160     3158.75
     93200     3160.17
     93240     3161.54
     93280     3162.92
     93320     3164.22
     93360     3165.57
     93400     3166.85
     93440     3168.18
     93480     3169.48
     93520     3170.83
     93560     3172.22
     93600     3173.51
     93640     3174.92
     93680     3176.36
     93720     3177.65
     93760     3178.99
     93800     3180.43
     93840     3181.76
     93880     3183.15
     93920      3184.5
     93960     3185.83
     94000     3187.25
     94040     3188.61
     94080        3190
     94120     3191.29
     94160     3192.63
     94200     3193.92
     94240     3195.24
     94280     3196.54
     94320      3197.9
     94360     3199.29
     94400     3200.58
     94440     3201.98
     94480     3203.41
     94520     3204.71
     94560     3206.05
     94600     3207.48
     94640     3208.81
     94680     3210.21
     94720     3211.56
     94760     3212.88
     94800      3214.3
     94840     3215.67
     94880     3217.05
     94920     3218.35
     94960     3219.69
     95000     3220.97
     95040      3222.3
     95080      3223.6
     95120     3224.94
     95160     3226.34
     95200     3227.62
     95240     3229.03
     95280     3230.46
     95320     3231.76
     95360     3233.09
     95400     3234.54
     95440     3235.86
     95480     3237.26
     95520     3238.61
     95560     3239.94
     95600     3241.36
     95640     3242.73
     95680     3244.12
     95720     3245.41
     95760     3246.76
     95800     3248.04
     95840     3249.36
     95880     3250.66
     95920     3252.01
     95960     3253.41
     96000     3254.69
     96040      3256.1
     96080     3257.53
     96120     3258.83
     96160     3260.16
     96200      3261.6
     96240     3262.93
     96280     3264.33
     96320     3265.69
     96360     3267.01
     96400     3268.43
     96440      3269.8
     96480     3271.18
     96520     3272.48
     96560     3273.82
     96600      3275.1
     96640     3276.41
     96680     3277.71
     96720     3279.05
     96760     3280.46
     96800     3281.73
     96840     3283.17
     96880     3284.59
     96920     3285.89
     96960     3287.22
     97000     3288.66
     97040     3289.99
     97080     3291.39
     97120     3292.75
     97160     3294.07
     97200     3295.49
     97240     3296.86
     97280     3298.25
     97320     3299.53
     97360     3300.88
     97400     3302.15
     97440     3303.47
     97480     3304.77
     97520     3306.11
     97560     3307.51
     97600     3308.79
     97640     3310.23
     97680     3311.66
     97720     3312.96
     97760      3314.3
     97800     3315.73
     97840     3317.06
     97880     3318.46
     97920     3319.82
     97960     3321.15
     98000     3322.56
     98040     3323.93
     98080     3325.32
     98120     3326.62
     98160     3327.96
     98200     3329.23
     98240     3330.55
     98280     3331.85
     98320     3333.19
     98360     3334.58
     98400     3335.87
     98440      3337.3
     98480     3338.73
     98520     3340.02
     98560     3341.35
     98600     3342.79
     98640     3344.12
     98680     3345.52
     98720     3346.88
     98760      3348.2
     98800     3349.62
     98840     3350.98
     98880     3352.38
     98920     3353.67
     98960     3355.02
     99000     3356.29
     99040     3357.61
     99080      3358.9
     99120     3360.24
     99160     3361.64
     99200     3362.92
     99240     3364.36
     99280     3365.78
     99320     3367.09
     99360     3368.41
     99400     3369.86
     99440     3371.18
     99480     3372.59
     99520     3373.95
     99560     3375.27
     99600     3376.69
     99640     3378.06
     99680     3379.47
     99720     3380.76
     99760     3382.09
     99800     3383.37
     99840     3384.68
     99880     3385.98
     99920     3387.32
     99960     3388.71
    100000     3389.99
    100040     3391.43
    100080     3392.86
    100120     3394.16
    100160     3395.48
    100200     3396.93
    100240     3398.25
    100280     3399.66
    100320     3401.02
    100360     3402.36
    100400     3403.77
    100440     3405.15
    100480     3406.54
    100520     3407.84
    100560     3409.18
    100600     3410.46
    100640     3411.76
    100680     3413.06
    100720     3414.41
    100760      3415.8
    100800     3417.08
    100840     3418.52
    100880     3419.95
    100920     3421.24
    100960     3422.56
    101000     3424.01
    101040     3425.33
    101080     3426.74
    101120      3428.1
    101160     3429.43
    101200     3430.85
    101240     3432.22
    101280     3433.62
    101320     3434.91
    101360     3436.25
    101400     3437.53
    101440     3438.83
    101480     3440.13
    101520     3441.47
    101560     3442.87
    101600     3444.15
    101640     3445.58
    101680        3447
    101720     3448.29
    101760     3449.61
    101800     3451.07
    101840     3452.39
    101880     3453.79
    101920     3455.15
    101960     3456.48
    102000     3457.91
    102040     3459.27
    102080     3460.67
    102120     3461.96
    102160     3463.29
    102200     3464.57
    102240     3465.87
    102280     3467.18
    102320     3468.52
    102360     3469.93
    102400      3471.2
    102440     3472.62
    102480     3474.05
    102520     3475.33
    102560     3476.65
    102600      3478.1
    102640     3479.42
    102680     3480.83
    102720     3482.19
    102760     3483.52
    102800     3484.93
    102840     3486.31
    102880     3487.71
    102920     3488.99
    102960     3490.32
    103000      3491.6
    103040      3492.9
    103080     3494.21
    103120     3495.54
    103160     3496.94
    103200      3498.2
    103240     3499.63
    103280     3501.05
    103320     3502.34
    103360     3503.65
    103400     3505.11
    103440     3506.43
    103480     3507.84
    103520      3509.2
    103560     3510.53
    103600     3511.95
    103640     3513.32
    103680     3514.71
    103720        3516
    103760     3517.33
    103800     3518.61
    103840     3519.91
    103880     3521.22
    103920     3522.54
    103960     3523.94
    104000     3525.21
    104040     3526.64
    104080     3528.06
    104120     3529.35
    104160     3530.66
    104200     3532.11
    104240     3533.43
    104280     3534.84
    104320      3536.2
    104360     3537.53
    104400     3538.95
    104440     3540.32
    104480     3541.72
    104520        3543
    104560     3544.34
    104600     3545.61
    104640     3546.92
    104680     3548.22
    104720     3549.56
    104760     3550.95
    104800     3552.23
    104840     3553.65
    104880     3555.09
    104920     3556.37
    104960     3557.67
    105000     3559.13
    105040     3560.45
    105080     3561.87
    105120     3563.23
    105160     3564.55
    105200     3565.96
    105240     3567.34
    105280     3568.73
    105320     3570.02
    105360     3571.34
    105400     3572.62
    105440     3573.92
    105480     3575.22
    105520     3576.56
    105560     3577.96
    105600     3579.24
    105640     3580.65
    105680     3582.09
    105720     3583.36
    105760     3584.67
    105800     3586.13
    105840     3587.45
    105880     3588.85
    105920     3590.22
    105960     3591.54
    106000     3592.95
    106040     3594.32
    106080     3595.72
    106120        3597
    106160     3598.33
    106200     3599.61
    106240     3600.91
    106280      3602.2
    106320     3603.55
    106360     3604.95
    106400     3606.22
    106440     3607.62
    106480     3609.06
    106520     3610.34
    106560     3611.66
    106600     3613.11
    106640     3614.43
    106680     3615.83
    106720     3617.19
    106760     3618.52
    106800     3619.92
    106840      3621.3
    106880      3622.7
    106920     3623.99
    106960     3625.32
    107000      3626.6
    107040      3627.9
    107080      3629.2
    107120     3630.54
    107160     3631.95
    107200     3633.22
    107240     3634.63
    107280     3636.07
    107320     3637.35
    107360     3638.66
    107400     3640.11
    107440     3641.43
    107480     3642.83
    107520     3644.19
    107560     3645.51
    107600     3646.92
    107640      3648.3
    107680      3649.7
    107720     3650.99
    107760     3652.32
    107800     3653.59
    107840     3654.89
    107880     3656.18
    107920     3657.53
    107960     3658.94
    108000      3660.2
    108040     3661.62
    108080     3663.06
    108120     3664.34
    108160     3665.65
    108200      3667.1
    108240     3668.42
    108280     3669.82
    108320     3671.18
    108360      3672.5
    108400     3673.91
    108440      3675.3
    108480      3676.7
    108520     3677.98
    108560     3679.31
    108600     3680.59
    108640     3681.89
    108680     3683.18
    108720     3684.53
    108760     3685.93
    108800     3687.19
    108840     3688.61
    108880     3690.05
    108920     3691.33
    108960     3692.65
    109000      3694.1
    109040     3695.42
    109080     3696.82
    109120     3698.19
    109160     3699.51
    109200     3700.92
    109240      3702.3
    109280      3703.7
    109320        3705
    109360     3706.33
    109400      3707.6
    109440      3708.9
    109480     3710.19
    109520     3711.54
    109560     3712.94
    109600     3714.21
    109640     3715.63
    109680     3717.06
    109720     3718.33
    109760     3719.66
    109800     3721.11
    109840     3722.42
    109880     3723.83
    109920     3725.19
    109960     3726.51
    110000     3727.92
    110040     3729.31
    110080     3730.71
    110120        3732
    110160     3733.33
    110200      3734.6
    110240     3735.91
    110280     3737.21
    110320     3738.56
    110360     3739.97
    110400     3741.23
    110440     3742.65
    110480     3744.08
    110520     3745.36
    110560     3746.69
    110600     3748.14
    110640     3749.45
    110680     3750.86
    110720     3752.21
    110760     3753.54
    110800     3754.94
    110840     3756.32
    110880     3757.73
    110920     3759.03
    110960     3760.35
    111000     3761.61
    111040     3762.92
    111080     3764.22
    111120     3765.57
    111160     3766.99
    111200     3768.25
    111240     3769.67
    111280     3771.11
    111320     3772.39
    111360     3773.72
    111400     3775.17
    111440     3776.49
    111480     3777.89
    111520     3779.24
    111560     3780.58
    111600     3781.97
    111640     3783.36
    111680     3784.75
    111720     3786.06
    111760     3787.38
    111800     3788.65
    111840     3789.96
    111880     3791.26
    111920      3792.6
    111960     3794.01
    112000     3795.28
    112040      3796.7
    112080     3798.13
    112120     3799.41
    112160     3800.73
    112200     3802.19
    112240     3803.51
    112280     3804.92
    112320     3806.27
    112360     3807.61
    112400        3809
    112440     3810.38
    112480     3811.77
    112520     3813.08
    112560      3814.4
    112600     3815.67
    112640     3816.97
    112680     3818.27
    112720     3819.62
    112760     3821.03
    112800     3822.29
    112840      3823.7
    112880     3825.14
    112920     3826.42
    112960     3827.74
    113000     3829.21
    113040     3830.51
    113080     3831.92
    113120     3833.28
    113160     3834.62
    113200        3836
    113240     3837.37
    113280     3838.78
    113320     3840.07
    113360      3841.4
    113400     3842.67
    113440     3843.97
    113480     3845.26
    113520      3846.6
    113560     3848.01
    113600     3849.28
    113640     3850.68
    113680     3852.12
    113720     3853.39
    113760     3854.72
    113800     3856.18
    113840      3857.5
    113880      3858.9
    113920     3860.26
    113960      3861.6
    114000     3862.98
    114040     3864.36
    114080     3865.76
    114120     3867.06
    114160     3868.39
    114200     3869.66
    114240     3870.95
    114280     3872.25
    114320     3873.59
    114360        3875
    114400     3876.26
    114440     3877.66
    114480     3879.09
    114520     3880.37
    114560     3881.71
    114600     3883.16
    114640     3884.48
    114680     3885.88
    114720     3887.24
    114760     3888.57
    114800     3889.96
    114840     3891.34
    114880     3892.74
    114920     3894.05
    114960     3895.37
    115000     3896.63
    115040     3897.93
    115080     3899.23
    115120     3900.57
    115160     3901.98
    115200     3903.24
    115240     3904.63
    115280     3906.07
    115320     3907.35
    115360     3908.68
    115400     3910.14
    115440     3911.45
    115480     3912.86
    115520     3914.22
    115560     3915.55
    115600     3916.94
    115640     3918.32
    115680     3919.73
    115720     3921.03
    115760     3922.36
    115800     3923.62
    115840     3924.91
    115880     3926.22
    115920     3927.55
    115960     3928.96
    116000     3930.21
    116040     3931.61
    116080     3933.05
    116120     3934.32
    116160     3935.66
    116200     3937.11
    116240     3938.44
    116280     3939.83
    116320     3941.19
    116360     3942.53
    116400     3943.91
    116440     3945.29
    116480     3946.71
    116520     3947.99
    116560     3949.32
    116600     3950.58
    116640     3951.87
    116680     3953.18
    116720     3954.51
    116760     3955.91
    116800     3957.17
    116840     3958.56
    116880     3959.99
    116920     3961.27
    116960     3962.61
    117000     3964.06
    117040     3965.39
    117080     3966.77
    117120     3968.14
    117160     3969.47
    117200     3970.85
    117240     3972.23
    117280     3973.64
    117320     3974.94
    117360     3976.26
    117400     3977.53
    117440     3978.82
    117480     3980.12
    117520     3981.45
    117560     3982.87
    117600     3984.12
    117640     3985.52
    117680     3986.96
    117720     3988.24
    117760     3989.58
    117800     3991.03
    117840     3992.36
    117880     3993.75
    117920     3995.11
    117960     3996.45
    118000     3997.83
    118040      3999.2
    118080     4000.62
    118120     4001.91
    118160     4003.24
    118200     4004.51
    118240      4005.8
    118280     4007.11
    118320     4008.44
    118360     4009.86
    118400     4011.11
    118440     4012.51
    118480     4013.95
    118520     4015.24
    118560     4016.58
    118600     4018.03
    118640     4019.37
    118680     4020.76
    118720     4022.12
    118760     4023.46
    118800     4024.85
    118840     4026.23
    118880     4027.64
    118920     4028.93
    118960     4030.26
    119000     4031.53
    119040     4032.82
    119080     4034.14
    119120     4035.47
    119160     4036.89
    119200     4038.15
    119240     4039.55
    119280        4041
    119320     4042.28
    119360     4043.62
    119400     4045.08
    119440     4046.42
    119480      4047.8
    119520     4049.17
    119560     4050.51
    119600      4051.9
    119640     4053.28
    119680     4054.69
    119720     4055.98
    119760     4057.32
    119800     4058.58
    119840     4059.88
    119880     4061.19
    119920     4062.53
    119960     4063.95
    120000     4065.21
    120040     4066.62
    120080     4068.07
    120120     4069.35
    120160     4070.69
    120200     4072.14
    120240     4073.49
    120280     4074.88
    120320     4076.25
    120360     4077.58
    120400     4078.98
    120440     4080.36
    120480     4081.77
    120520     4083.06
    120560      4084.4
    120600     4085.67
    120640     4086.96
    120680     4088.28
    120720     4089.62
    120760     4091.04
    120800     4092.29
    120840     4093.71
    120880     4095.15
    120920     4096.44
    120960     4097.78
    121000     4099.23
    121040     4100.57
    121080     4101.97
    121120     4103.34
    121160     4104.68
    121200     4106.07
    121240     4107.46
    121280     4108.87
    121320     4110.15
    121360      4111.5
    121400     4112.76
    121440     4114.05
    121480     4115.36
    121520     4116.71
    121560     4118.13
    121600     4119.37
    121640     4120.79
    121680     4122.23
    121720     4123.52
    121760     4124.86
    121800     4126.31
    121840     4127.65
    121880     4129.05
    121920     4130.42
    121960     4131.75
    122000     4133.14
    122040     4134.53
    122080     4135.95
    122120     4137.22
    122160     4138.57
    122200     4139.82
    122240     4141.11
    122280     4142.42
    122320     4143.77
    122360     4145.17
    122400     4146.41
    122440     4147.83
    122480     4149.28
    122520     4150.57
    122560     4151.91
    122600     4153.36
    122640     4154.69
    122680     4156.09
    122720     4157.45
    122760     4158.78
    122800     4160.17
    122840     4161.56
    122880     4162.97
    122920     4164.25
    122960      4165.6
    123000     4166.85
    123040     4168.15
    123080     4169.45
    123120     4170.78
    123160     4172.19
    123200     4173.43
    123240     4174.85
    123280      4176.3
    123320     4177.58
    123360     4178.92
    123400     4180.36
    123440     4181.69
    123480     4183.09
    123520     4184.46
    123560     4185.78
    123600     4187.17
    123640     4188.56
    123680     4189.97
    123720     4191.25
    123760      4192.6
    123800     4193.84
    123840     4195.15
    123880     4196.45
    123920     4197.77
    123960     4199.18
    124000     4200.42
    124040     4201.85
    124080     4203.28
    124120     4204.56
    124160      4205.9
    124200     4207.34
    124240     4208.68
    124280     4210.08
    124320     4211.44
    124360     4212.76
    124400     4214.16
    124440     4215.54
    124480     4216.95
    124520     4218.23
    124560     4219.57
    124600     4220.82
    124640     4222.12
    124680     4223.42
    124720     4224.74
    124760     4226.16
    124800      4227.4
    124840     4228.84
    124880     4230.27
    124920     4231.55
    124960     4232.89
    125000     4234.33
    125040     4235.67
    125080     4237.07
    125120     4238.44
    125160     4239.76
    125200     4241.16
    125240     4242.54
    125280     4243.95
    125320     4245.22
    125360     4246.57
    125400     4247.81
    125440     4249.11
    125480     4250.41
    125520     4251.73
    125560     4253.16
    125600      4254.4
    125640     4255.83
    125680     4257.27
    125720     4258.54
    125760     4259.88
    125800     4261.32
    125840     4262.65
    125880     4264.04
    125920     4265.42
    125960     4266.75
    126000     4268.14
    126040     4269.53
    126080     4270.92
    126120     4272.21
    126160     4273.56
    126200      4274.8
    126240      4276.1
    126280      4277.4
    126320     4278.71
    126360     4280.14
    126400     4281.39
    126440     4282.82
    126480     4284.25
    126520     4285.52
    126560     4286.85
    126600     4288.29
    126640     4289.63
    126680     4291.02
    126720     4292.39
    126760     4293.71
    126800      4295.1
    126840     4296.47
    126880     4297.88
    126920     4299.16
    126960     4300.51
    127000     4301.75
    127040     4303.05
    127080     4304.34
    127120     4305.65
    127160     4307.08
    127200     4308.33
    127240     4309.74
    127280     4311.17
    127320     4312.44
    127360     4313.77
    127400     4315.21
    127440     4316.55
    127480     4317.94
    127520     4319.32
    127560     4320.63
    127600     4322.03
    127640      4323.4
    127680     4324.81
    127720     4326.09
    127760     4327.43
    127800     4328.66
    127840     4329.97
    127880     4331.27
    127920     4332.58
    127960        4334
    128000     4335.24
    128040     4336.65
    128080     4338.08
    128120     4339.35
    128160     4340.68
    128200     4342.11
    128240     4343.46
    128280     4344.84
    128320     4346.22
    128360     4347.53
    128400     4348.93
    128440      4350.3
    128480      4351.7
    128520     4352.98
    128560     4354.33
    128600     4355.56
    128640     4356.86
    128680     4358.16
    128720     4359.47
    128760     4360.89
    128800     4362.13
    128840     4363.55
    128880     4364.97
    128920     4366.24
    128960     4367.57
    129000     4369.02
    129040     4370.36
    129080     4371.74
    129120     4373.11
    129160     4374.42
    129200     4375.83
    129240     4377.19
    129280      4378.6
    129320     4379.88
    129360     4381.23
    129400     4382.45
    129440     4383.76
    129480     4385.07
    129520     4386.38
    129560     4387.81
    129600     4389.04
    129640     4390.48
    129680     4391.91
    129720     4393.18
    129760     4394.52
    129800     4395.95
    129840      4397.3
    129880     4398.67
    129920     4400.04
    129960     4401.36
    130000     4402.75
    130040     4404.11
    130080     4405.53
    130120      4406.8
    130160     4408.14
    130200     4409.38
    130240     4410.68
    130280     4411.98
    130320      4413.3
    130360     4414.73
    130400     4415.97
    130440     4417.39
    130480     4418.82
    130520     4420.09
    130560     4421.43
    130600     4422.88
    130640     4424.22
    130680     4425.58
    130720     4426.95
    130760     4428.27
    130800     4429.66
    130840     4431.03
    130880     4432.44
    130920     4433.72
    130960     4435.04
    131000     4436.29
    131040      4437.6
    131080      4438.9
    131120     4440.22
    131160     4441.64
    131200     4442.88
    131240      4444.3
    131280     4445.74
    131320     4447.01
    131360     4448.34
    131400     4449.79
    131440     4451.13
    131480      4452.5
    131520     4453.86
    131560     4455.18
    131600     4456.57
    131640     4457.93
    131680     4459.35
    131720     4460.63
    131760     4461.96
    131800     4463.21
    131840     4464.51
    131880     4465.81
    131920     4467.12
    131960     4468.55
    132000     4469.78
    132040     4471.21
    132080     4472.64
    132120     4473.91
    132160     4475.24
    132200     4476.69
    132240     4478.02
    132280     4479.39
    132320     4480.76
    132360     4482.07
    132400     4483.46
    132440     4484.82
    132480     4486.24
    132520     4487.52
    132560     4488.83
    132600     4490.09
    132640     4491.39
    132680     4492.69
    132720        4494
    132760     4495.44
    132800     4496.66
    132840     4498.09
    132880     4499.53
    132920      4500.8
    132960     4502.13
    133000     4503.58
    133040     4504.92
    133080     4506.28
    133120     4507.65
    133160     4508.95
    133200     4510.35
    133240     4511.71
    133280     4513.13
    133320      4514.4
    133360     4515.72
    133400     4516.98
    133440     4518.28
    133480     4519.56
    133520     4520.88
    133560     4522.32
    133600     4523.53
    133640     4524.96
    133680     4526.39
    133720     4527.66
    133760     4528.98
    133800     4530.42
    133840     4531.76
    133880     4533.12
    133920     4534.48
    133960     4535.79
    134000     4537.18
    134040     4538.54
    134080     4539.96
    134120     4541.23
    134160     4542.55
    134200     4543.81
    134240     4545.11
    134280      4546.4
    134320     4547.72
    134360     4549.15
    134400     4550.36
    134440     4551.81
    134480     4553.25
    134520     4554.52
    134560     4555.84
    134600     4557.28
    134640     4558.63
    134680     4559.99
    134720     4561.35
    134760     4562.65
    134800     4564.05
    134840     4565.39
    134880     4566.82
    134920     4568.09
    134960     4569.41
    135000     4570.67
    135040     4571.97
    135080     4573.27
    135120     4574.59
    135160     4576.02
    135200     4577.23
    135240     4578.68
    135280     4580.12
    135320     4581.39
    135360     4582.71
    135400     4584.15
    135440      4585.5
    135480     4586.86
    135520     4588.23
    135560     4589.53
    135600     4590.93
    135640     4592.27
    135680      4593.7
    135720     4594.98
    135760     4596.29
    135800     4597.55
    135840     4598.85
    135880     4600.15
    135920     4601.47
    135960     4602.91
    136000     4604.11
    136040     4605.56
    136080        4607
    136120     4608.27
    136160     4609.59
    136200     4611.04
    136240     4612.38
    136280     4613.75
    136320     4615.12
    136360     4616.41
    136400     4617.81
    136440     4619.15
    136480     4620.58
    136520     4621.85
    136560     4623.17
    136600     4624.43
    136640     4625.72
    136680     4627.02
    136720     4628.34
    136760     4629.78
    136800     4630.99
    136840     4632.43
    136880     4633.88
    136920     4635.15
    136960     4636.46
    137000     4637.91
    137040     4639.26
    137080     4640.63
    137120        4642
    137160     4643.29
    137200      4644.7
    137240     4646.03
    137280     4647.46
    137320     4648.74
    137360     4650.06
    137400     4651.32
    137440     4652.61
    137480     4653.91
    137520     4655.24
    137560     4656.67
    137600     4657.88
    137640     4659.32
    137680     4660.76
    137720     4662.04
    137760     4663.35
    137800      4664.8
    137840     4666.14
    137880     4667.51
    137920     4668.89
    137960     4670.18
    138000     4671.59
    138040     4672.92
    138080     4674.35
    138120     4675.63
    138160     4676.96
    138200      4678.2
    138240     4679.51
    138280     4680.81
    138320     4682.14
    138360     4683.58
    138400     4684.79
    138440     4686.23
    138480     4687.67
    138520     4688.96
    138560     4690.26
    138600     4691.71
    138640     4693.05
    138680     4694.43
    138720      4695.8
    138760     4697.09
    138800      4698.5
    138840     4699.81
    138880     4701.26
    138920     4702.53
    138960     4703.86
    139000      4705.1
    139040      4706.4
    139080      4707.7
    139120     4709.05
    139160     4710.48
    139200      4711.7
    139240     4713.15
    139280      4714.6
    139320     4715.88
    139360     4717.18
    139400     4718.63
    139440     4719.96
    139480     4721.34
    139520     4722.72
    139560     4724.01
    139600     4725.42
    139640     4726.74
    139680     4728.18
    139720     4729.46
    139760     4730.77
    139800     4732.02
    139840     4733.32
    139880     4734.61
    139920     4735.95
    139960      4737.4
    140000     4738.61
    140040     4740.05
    140080      4741.5
    140120     4742.78
    140160     4744.09
    140200     4745.54
    140240     4746.87
    140280     4748.25
    140320     4749.64
    140360     4750.92
    140400     4752.34
    140440     4753.65
    140480     4755.08
    140520     4756.36
    140560     4757.68
    140600     4758.92
    140640     4760.23
    140680     4761.52
    140720     4762.85
    140760      4764.3
    140800     4765.51
    140840     4766.96
    140880     4768.41
    140920     4769.69
    140960        4771
    141000     4772.44
    141040     4773.78
    141080     4775.17
    141120     4776.54
    141160     4777.82
    141200     4779.25
    141240     4780.56
    141280     4781.99
    141320     4783.27
    141360     4784.58
    141400     4785.84
    141440     4787.13
    141480     4788.44
    141520     4789.77
    141560     4791.21
    141600     4792.42
    141640     4793.88
    141680     4795.32
    141720     4796.61
    141760     4797.91
    141800     4799.37
    141840      4800.7
    141880     4802.09
    141920     4803.46
    141960     4804.74
    142000     4806.17
    142040     4807.47
    142080     4808.92
    142120     4810.19
    142160      4811.5
    142200     4812.75
    142240     4814.05
    142280     4815.35
    142320     4816.68
    142360     4818.12
    142400     4819.33
    142440     4820.78
    142480     4822.23
    142520     4823.52
    142560     4824.82
    142600     4826.27
    142640      4827.6
    142680     4828.99
    142720     4830.37
    142760     4831.65
    142800     4833.08
    142840     4834.38
    142880     4835.82
    142920     4837.12
    142960     4838.42
    143000     4839.67
    143040     4840.95
    143080     4842.27
    143120     4843.58
    143160     4845.02
    143200     4846.24
    143240     4847.68
    143280     4849.14
    143320     4850.43
    143360     4851.75
    143400     4853.19
    143440     4854.52
    143480     4855.92
    143520      4857.3
    143560     4858.58
    143600     4860.01
    143640     4861.32
    143680     4862.76
    143720     4864.05
    143760     4865.36
    143800     4866.61
    143840     4867.88
    143880      4869.2
    143920     4870.51
    143960     4871.96
    144000     4873.17
    144040      4874.6
    144080     4876.06
    144120     4877.35
    144160     4878.68
    144200     4880.13
    144240     4881.47
    144280     4882.86
    144320     4884.25
    144360     4885.53
    144400     4886.98
    144440     4888.28
    144480     4889.72
    144520     4890.99
    144560     4892.31
    144600     4893.56
    144640     4894.83
    144680     4896.15
    144720     4897.46
    144760     4898.92
    144800     4900.13
    144840     4901.56
    144880     4903.03
    144920     4904.31
    144960     4905.63
    145000      4907.1
    145040     4908.42
    145080     4909.84
    145120     4911.21
    145160      4912.5
    145200     4913.94
    145240     4915.24
    145280     4916.68
    145320     4917.96
    145360     4919.27
    145400     4920.53
    145440      4921.8
    145480     4923.12
    145520     4924.43
    145560     4925.88
    145600      4927.1
    145640     4928.51
    145680     4929.97
    145720     4931.25
    145760     4932.57
    145800     4934.03
    145840     4935.36
    145880     4936.78
    145920     4938.16
    145960     4939.44
    146000     4940.88
    146040     4942.18
    146080     4943.62
    146120      4944.9
    146160     4946.21
    146200     4947.46
    146240     4948.73
    146280     4950.05
    146320     4951.37
    146360     4952.82
    146400     4954.03
    146440     4955.44
    146480     4956.89
    146520     4958.19
    146560      4959.5
    146600     4960.96
    146640     4962.28
    146680     4963.71
    146720     4965.09
    146760     4966.38
    146800     4967.82
    146840     4969.11
    146880     4970.55
    146920     4971.83
    146960     4973.14
    147000     4974.39
    147040     4975.66
    147080     4976.98
    147120     4978.27
    147160     4979.75
    147200     4980.94
    147240     4982.36
    147280     4983.82
    147320      4985.1
    147360     4986.42
    147400     4987.88
    147440      4989.2
    147480     4990.63
    147520     4991.99
    147560     4993.29
    147600     4994.73
    147640     4996.01
    147680     4997.46
    147720     4998.74
    147760     5000.04
    147800     5001.29
    147840     5002.56
    147880     5003.88
    147920     5005.18
    147960     5006.64
    148000     5007.85
    148040     5009.26
    148080     5010.71
    148120        5012
    148160     5013.31
    148200     5014.78
    148240      5016.1
    148280     5017.52
    148320     5018.88
    148360     5020.18
    148400     5021.61
    148440     5022.88
    148480     5024.33
    148520     5025.62
    148560     5026.92
    148600     5028.17
    148640     5029.45
    148680     5030.76
    148720     5032.06
    148760     5033.52
    148800     5034.74
    148840     5036.15
    148880      5037.6
    148920     5038.89
    148960     5040.19
    149000     5041.65
    149040     5042.98
    149080      5044.4
    149120     5045.77
    149160     5047.05
    149200     5048.47
    149240     5049.76
    149280     5051.21
    149320     5052.49
    149360      5053.8
    149400     5055.05
    149440     5056.32
    149480     5057.64
    149520     5058.94
    149560      5060.4
    149600      5061.6
    149640     5063.04
    149680     5064.48
    149720     5065.77
    149760     5067.08
    149800     5068.52
    149840     5069.85
    149880     5071.27
    149920     5072.64
    149960     5073.91
    150000     5075.34
    150040     5076.63
    150080     5078.09
    150120     5079.37
    150160     5080.67
    150200     5081.91
    150240     5083.19
    150280     5084.51
    150320      5085.8
    150360     5087.26
    150400     5088.47
    150440      5089.9
    150480     5091.35
    150520     5092.64
    150560     5093.95
    150600      5095.4
    150640     5096.72
    150680     5098.15
    150720      5099.5
    150760     5100.79
    150800     5102.21
    150840     5103.49
    150880     5104.94
    150920     5106.24
    150960     5107.53
    151000     5108.78
    151040     5110.05
    151080     5111.36
    151120     5112.65
    151160     5114.12
    151200     5115.31
    151240     5116.74
    151280     5118.18
    151320     5119.47
    151360     5120.78
    151400     5122.23
    151440     5123.56
    151480     5124.98
    151520     5126.34
    151560     5127.62
    151600     5129.04
    151640     5130.33
    151680     5131.79
    151720     5133.06
    151760     5134.36
    151800     5135.61
    151840     5136.87
    151880     5138.18
    151920     5139.46
    151960     5140.93
    152000     5142.13
    152040     5143.53
    152080     5144.98
    152120     5146.26
    152160     5147.57
    152200     5149.03
    152240     5150.34
    152280     5151.76
    152320     5153.13
    152360     5154.41
    152400     5155.82
    152440     5157.13
    152480     5158.57
    152520     5159.85
    152560     5161.13
    152600      5162.4
    152640     5163.66
    152680     5164.98
    152720     5166.26
    152760     5167.73
    152800     5168.94
    152840     5170.34
    152880     5171.79
    152920     5173.07
    152960     5174.39
    153000     5175.85
    153040     5177.16
    153080     5178.58
    153120     5179.95
    153160     5181.22
    153200     5182.65
    153240     5183.95
    153280     5185.39
    153320     5186.67
    153360     5187.96
    153400     5189.22
    153440     5190.49
    153480      5191.8
    153520     5193.09
    153560     5194.56
    153600     5195.77
    153640     5197.18
    153680     5198.62
    153720     5199.91
    153760     5201.23
    153800     5202.67
    153840     5203.99
    153880     5205.42
    153920     5206.77
    153960     5208.06
    154000     5209.48
    154040     5210.79
    154080     5212.21
    154120      5213.5
    154160     5214.78
    154200     5216.05
    154240     5217.33
    154280     5218.65
    154320     5219.93
    154360      5221.4
    154400      5222.6
    154440        5224
    154480     5225.46
    154520     5226.74
    154560     5228.05
    154600     5229.51
    154640     5230.83
    154680     5232.25
    154720     5233.61
    154760     5234.89
    154800     5236.31
    154840     5237.62
    154880     5239.05
    154920     5240.34
    154960     5241.62
    155000     5242.89
    155040     5244.16
    155080     5245.48
    155120     5246.76
    155160     5248.21
    155200     5249.43
    155240     5250.83
    155280     5252.29
    155320     5253.57
    155360     5254.88
    155400     5256.35
    155440     5257.66
    155480     5259.09
    155520     5260.45
    155560     5261.72
    155600     5263.14
    155640     5264.46
    155680     5265.88
    155720     5267.17
    155760     5268.45
    155800     5269.71
    155840     5270.98
    155880     5272.29
    155920     5273.57
    155960     5275.03
    156000     5276.24
    156040     5277.64
    156080      5279.1
    156120     5280.39
    156160     5281.71
    156200     5283.17
    156240     5284.48
    156280      5285.9
    156320     5287.27
    156360     5288.54
    156400     5289.97
    156440     5291.28
    156480     5292.71
    156520     5293.98
    156560     5295.27
    156600     5296.54
    156640      5297.8
    156680     5299.12
    156720      5300.4
    156760     5301.86
    156800     5303.08
    156840     5304.49
    156880     5305.95
    156920     5307.25
    156960     5308.55
    157000     5310.02
    157040     5311.32
    157080     5312.76
    157120     5314.13
    157160      5315.4
    157200     5316.83
    157240     5318.13
    157280     5319.55
    157320     5320.84
    157360     5322.12
    157400     5323.38
    157440     5324.65
    157480     5325.97
    157520     5327.25
    157560     5328.72
    157600     5329.92
    157640     5331.33
    157680     5332.79
    157720     5334.09
    157760      5335.4
    157800     5336.87
    157840     5338.17
    157880     5339.61
    157920     5340.97
    157960     5342.24
    158000     5343.67
    158040     5344.97
    158080     5346.41
    158120     5347.68
    158160     5348.97
    158200     5350.24
    158240     5351.51
    158280     5352.83
    158320     5354.11
    158360     5355.57
    158400     5356.79
    158440     5358.22
    158480     5359.67
    158520     5360.98
    158560      5362.3
    158600     5363.76
    158640     5365.06
    158680     5366.49
    158720     5367.86
    158760     5369.13
    158800     5370.56
    158840     5371.87
    158880      5373.3
    158920     5374.56
    158960     5375.85
    159000     5377.13
    159040     5378.37
    159080      5379.7
    159120     5380.98
    159160     5382.44
    159200     5383.66
    159240     5385.09
    159280     5386.54
    159320     5387.85
    159360     5389.17
    159400     5390.62
    159440     5391.91
    159480     5393.35
    159520     5394.72
    159560     5395.99
    159600     5397.41
    159640     5398.73
    159680     5400.15
    159720     5401.42
    159760     5402.71
    159800     5403.99
    159840     5405.24
    159880     5406.55
    159920     5407.83
    159960      5409.3
    160000     5410.52
    160040     5411.96
    160080     5413.41
    160120     5414.71
    160160     5416.03
    160200     5417.48
    160240     5418.78
    160280     5420.22
    160320     5421.58
    160360     5422.86
    160400     5424.29
    160440      5425.6
    160480     5427.02
    160520     5428.29
    160560     5429.58
    160600     5430.85
    160640     5432.12
    160680     5433.43
    160720      5434.7
    160760     5436.17
    160800     5437.38
    160840     5438.82
    160880     5440.26
    160920     5441.55
    160960     5442.87
    161000     5444.32
    161040     5445.62
    161080     5447.05
    161120     5448.43
    161160     5449.71
    161200     5451.13
    161240     5452.45
    161280     5453.85
    161320     5455.12
    161360     5456.42
    161400      5457.7
    161440     5458.97
    161480     5460.27
    161520     5461.54
    161560     5463.01
    161600     5464.23
    161640     5465.67
    161680      5467.1
    161720     5468.41
    161760     5469.71
    161800     5471.16
    161840     5472.46
    161880      5473.9
    161920     5475.27
    161960     5476.54
    162000     5477.97
    162040     5479.29
    162080      5480.7
    162120     5481.97
    162160     5483.25
    162200     5484.52
    162240     5485.79
    162280     5487.09
    162320     5488.36
    162360     5489.83
    162400     5491.05
    162440     5492.48
    162480     5493.91
    162520     5495.21
    162560     5496.52
    162600     5497.96
    162640     5499.27
    162680      5500.7
    162720     5502.08
    162760     5503.35
    162800     5504.78
    162840     5506.11
    162880      5507.5
    162920     5508.77
    162960     5510.06
    163000     5511.34
    163040      5512.6
    163080      5513.9
    163120     5515.16
    163160     5516.64
    163200     5517.85
    163240     5519.28
    163280     5520.71
    163320     5522.02
    163360     5523.33
    163400     5524.76
    163440     5526.08
    163480      5527.5
    163520     5528.88
    163560     5530.15
    163600     5531.58
    163640     5532.92
    163680      5534.3
    163720     5535.58
    163760     5536.87
    163800     5538.13
    163840      5539.4
    163880     5540.69
    163920     5541.96
    163960     5543.44
    164000     5544.65
    164040     5546.06
    164080     5547.51
    164120     5548.82
    164160     5550.12
    164200     5551.56
    164240     5552.86
    164280      5554.3
    164320     5555.66
    164360     5556.93
    164400     5558.36
    164440     5559.69
    164480     5561.07
    164520     5562.35
    164560     5563.64
    164600     5564.91
    164640     5566.18
    164680     5567.47
    164720     5568.74
    164760     5570.22
    164800     5571.43
    164840     5572.85
    164880     5574.29
    164920      5575.6
    164960     5576.91
    165000     5578.32
    165040     5579.65
    165080     5581.06
    165120     5582.42
    165160     5583.71
    165200     5585.13
    165240     5586.46
    165280     5587.83
    165320     5589.12
    165360     5590.41
    165400     5591.69
    165440     5592.95
    165480     5594.24
    165520     5595.51
    165560     5596.98
    165600      5598.2
    165640     5599.61
    165680     5601.06
    165720     5602.36
    165760     5603.68
    165800      5605.1
    165840     5606.41
    165880     5607.85
    165920      5609.2
    165960     5610.47
    166000     5611.89
    166040     5613.23
    166080     5614.61
    166120     5615.88
    166160     5617.18
    166200     5618.45
    166240     5619.73
    166280     5621.02
    166320     5622.29
    166360     5623.76
    166400     5624.99
    166440      5626.4
    166480     5627.84
    166520     5629.14
    166560     5630.45
    166600     5631.88
    166640     5633.18
    166680     5634.62
    166720     5635.98
    166760     5637.25
    166800     5638.68
    166840        5640
    166880     5641.39
    166920     5642.67
    166960     5643.97
    167000     5645.25
    167040     5646.52
    167080     5647.81
    167120     5649.08
    167160     5650.55
    167200     5651.78
    167240     5653.21
    167280     5654.66
    167320     5655.94
    167360     5657.27
    167400     5658.68
    167440        5660
    167480     5661.42
    167520     5662.78
    167560     5664.05
    167600     5665.48
    167640     5666.79
    167680     5668.19
    167720     5669.47
    167760     5670.76
    167800     5672.04
    167840     5673.31
    167880      5674.6
    167920     5675.88
    167960     5677.34
    168000     5678.56
    168040        5680
    168080     5681.44
    168120     5682.73
    168160     5684.05
    168200     5685.48
    168240     5686.79
    168280     5688.21
    168320     5689.57
    168360     5690.83
    168400     5692.26
    168440     5693.58
    168480     5694.95
    168520     5696.25
    168560     5697.54
    168600     5698.82
    168640      5700.1
    168680     5701.39
    168720     5702.66
    168760     5704.13
    168800     5705.35
    168840     5706.78
    168880     5708.23
    168920      5709.5
    168960     5710.84
    169000     5712.25
    169040     5713.58
    169080     5714.99
    169120     5716.34
    169160      5717.6
    169200     5719.02
    169240     5720.33
    169280     5721.72
    169320        5723
    169360     5724.31
    169400     5725.57
    169440     5726.85
    169480     5728.15
    169520     5729.41
    169560     5730.88
    169600      5732.1
    169640     5733.52
    169680     5734.97
    169720     5736.24
    169760     5737.57
    169800     5738.99
    169840     5740.31
    169880     5741.73
    169920     5743.09
    169960     5744.35
    170000     5745.76
    170040     5747.07
    170080     5748.45
    170120     5749.74
    170160     5751.04
    170200      5752.3
    170240     5753.59
    170280     5754.87
    170320     5756.14
    170360     5757.61
    170400     5758.82
    170440     5760.25
    170480     5761.69
    170520     5762.97
    170560     5764.28
    170600     5765.71
    170640     5767.04
    170680     5768.44
    170720      5769.8
    170760     5771.07
    170800     5772.48
    170840     5773.79
    170880     5775.16
    170920     5776.46
    170960     5777.75
    171000     5779.01
    171040     5780.31
    171080     5781.59
    171120     5782.86
    171160     5784.32
    171200     5785.53
    171240     5786.97
    171280      5788.4
    171320      5789.7
    171360     5791.01
    171400     5792.44
    171440     5793.77
    171480     5795.18
    171520     5796.53
    171560      5797.8
    171600     5799.22
    171640     5800.53
    171680      5801.9
    171720      5803.2
    171760     5804.49
    171800     5805.75
    171840     5807.04
    171880     5808.33
    171920      5809.6
    171960     5811.07
    172000     5812.28
    172040     5813.72
    172080     5815.16
    172120     5816.44
    172160     5817.76
    172200     5819.18
    172240      5820.5
    172280      5821.9
    172320     5823.25
    172360     5824.52
    172400     5825.94
    172440     5827.26
    172480     5828.62
    172520     5829.93
    172560     5831.23
    172600     5832.49
    172640     5833.77
    172680     5835.07
    172720     5836.32
    172760      5837.8
    172800     5839.01
    172840     5840.45
    172880     5841.88
    172920     5843.17
    172960     5844.49
    173000     5845.91
    173040     5847.24
    173080     5848.62
    173120     5849.98
    173160     5851.25
    173200     5852.67
    173240     5853.98
    173280     5855.36
    173320     5856.66
    173360     5857.95
    173400     5859.22
    173440     5860.48
    173480     5861.77
    173520     5863.03
    173560     5864.52
    173600     5865.72
    173640     5867.14
    173680     5868.58
    173720     5869.88
    173760     5871.21
    173800     5872.61
    173840     5873.94
    173880     5875.33
    173920     5876.69
    173960     5877.97
    174000     5879.38
    174040      5880.7
    174080     5882.06
    174120     5883.38
    174160     5884.67
    174200     5885.92
    174240     5887.18
    174280     5888.47
    174320     5889.73
    174360     5891.22
    174400     5892.41
    174440     5893.83
    174480     5895.28
    174520     5896.57
    174560      5897.9
    174600     5899.32
    174640     5900.63
    174680     5902.03
    174720     5903.38
    174760     5904.66
    174800     5906.08
    174840     5907.39
    174880     5908.76
    174920     5910.07
    174960     5911.36
    175000     5912.62
    175040     5913.89
    175080     5915.18
    175120     5916.44
    175160     5917.94
    175200     5919.13
    175240     5920.56
    175280     5922.01
    175320     5923.31
    175360     5924.63
    175400     5926.05
    175440     5927.37
    175480     5928.76
    175520     5930.11
    175560      5931.4
    175600     5932.83
    175640     5934.12
    175680     5935.51
    175720     5936.82
    175760     5938.12
    175800     5939.37
    175840     5940.65
    175880     5941.93
    175920     5943.19
    175960      5944.7
    176000     5945.89
    176040     5947.32
    176080     5948.75
    176120     5950.06
    176160     5951.38
    176200      5952.8
    176240     5954.11
    176280     5955.51
    176320     5956.86
    176360     5958.14
    176400     5959.57
    176440     5960.87
    176480     5962.25
    176520     5963.56
    176560     5964.86
    176600     5966.11
    176640     5967.39
    176680     5968.67
    176720     5969.92
    176760     5971.43
    176800     5972.62
    176840     5974.04
    176880     5975.48
    176920     5976.78
    176960      5978.1
    177000     5979.51
    177040     5980.84
    177080     5982.23
    177120     5983.58
    177160     5984.85
    177200     5986.28
    177240     5987.57
    177280     5988.97
    177320     5990.26
    177360     5991.58
    177400     5992.83
    177440     5994.11
    177480      5995.4
    177520     5996.64
    177560     5998.15
    177600     5999.34
    177640     6000.76
    177680     6002.22
    177720     6003.51
    177760     6004.83
    177800     6006.25
    177840     6007.57
    177880     6008.96
    177920      6010.3
    177960     6011.58
    178000        6013
    178040     6014.31
    178080     6015.69
    178120        6017
    178160     6018.31
    178200     6019.55
    178240     6020.83
    178280     6022.12
    178320     6023.36
    178360     6024.88
    178400     6026.07
    178440     6027.49
    178480     6028.95
    178520     6030.24
    178560     6031.57
    178600     6032.98
    178640      6034.3
    178680     6035.69
    178720     6037.02
    178760     6038.32
    178800     6039.73
    178840     6041.03
    178880     6042.42
    178920     6043.73
    178960     6045.04
    179000     6046.28
    179040     6047.57
    179080     6048.85
    179120      6050.1
    179160     6051.61
    179200     6052.79
    179240     6054.23
    179280     6055.68
    179320     6056.95
    179360     6058.28
    179400     6059.69
    179440     6061.01
    179480      6062.4
    179520     6063.74
    179560     6065.03
    179600     6066.46
    179640     6067.75
    179680     6069.15
    179720     6070.44
    179760     6071.76
    179800     6073.02
    179840     6074.31
    179880     6075.61
    179920     6076.83
    179960     6078.35
    180000     6079.53
    180040     6080.98
    180080     6082.45
    180120     6083.71
    180160     6085.04
    180200     6086.44
    180240     6087.76
    180280     6089.16
    180320     6090.49
    180360     6091.79
    180400     6093.22
    180440     6094.51
    180480     6095.91
    180520     6097.21
    180560     6098.52
    180600     6099.78
    180640     6101.06
    180680     6102.35
    180720     6103.59
    180760     6105.11
    180800      6106.3
    180840     6107.74
    180880     6109.22
    180920     6110.48
    180960     6111.81
    181000     6113.21
    181040     6114.52
    181080     6115.92
    181120     6117.25
    181160     6118.56
    181200     6119.98
    181240     6121.27
    181280     6122.66
    181320     6123.96
    181360      6125.3
    181400     6126.55
    181440     6127.82
    181480     6129.13
    181520     6130.37
    181560     6131.89
    181600     6133.07
    181640     6134.54
    181680     6135.99
    181720     6137.26
    181760     6138.59
    181800     6139.99
    181840     6141.32
    181880     6142.71
    181920     6144.02
    181960     6145.35
    182000     6146.77
    182040     6148.07
    182080     6149.46
    182120     6150.77
    182160      6152.1
    182200     6153.35
    182240     6154.62
    182280     6155.93
    182320     6157.18
    182360      6158.7
    182400     6159.87
    182440     6161.33
    182480     6162.78
    182520     6164.06
    182560     6165.39
    182600     6166.78
    182640     6168.12
    182680     6169.51
    182720     6170.83
    182760     6172.15
    182800     6173.57
    182840     6174.85
    182880     6176.26
    182920     6177.56
    182960     6178.88
    183000     6180.15
    183040     6181.42
    183080     6182.72
    183120     6183.96
    183160     6185.49
    183200     6186.66
    183240     6188.11
    183280     6189.55
    183320     6190.85
    183360     6192.17
    183400     6193.56
    183440     6194.89
    183480     6196.29
    183520     6197.59
    183560      6198.9
    183600     6200.34
    183640     6201.62
    183680     6203.03
    183720     6204.33
    183760     6205.65
    183800     6206.91
    183840     6208.18
    183880     6209.47
    183920     6210.71
    183960     6212.23
    184000     6213.41
    184040     6214.84
    184080     6216.28
    184120     6217.58
    184160     6218.89
    184200     6220.28
    184240     6221.62
    184280     6223.03
    184320     6224.33
    184360     6225.63
    184400     6227.07
    184440     6228.35
    184480     6229.75
    184520     6231.06
    184560     6232.37
    184600     6233.64
    184640     6234.91
    184680      6236.2
    184720     6237.43
    184760     6238.96
    184800     6240.14
    184840     6241.58
    184880     6243.02
    184920     6244.34
    184960     6245.64
    185000     6247.03
    185040     6248.37
    185080     6249.76
    185120     6251.05
    185160     6252.36
    185200     6253.79
    185240     6255.08
    185280     6256.47
    185320     6257.77
    185360     6259.08
    185400     6260.34
    185440     6261.61
    185480      6262.9
    185520     6264.14
    185560     6265.66
    185600     6266.83
    185640     6268.27
    185680     6269.72
    185720     6271.03
    185760     6272.34
    185800     6273.72
    185840     6275.07
    185880     6276.47
    185920     6277.77
    185960     6279.05
    186000     6280.49
    186040     6281.79
    186080     6283.17
    186120     6284.48
    186160     6285.78
    186200     6287.04
    186240     6288.32
    186280     6289.61
    186320     6290.84
    186360     6292.35
    186400     6293.54
    186440        6295
    186480     6296.44
    186520     6297.75
    186560     6299.08
    186600     6300.46
    186640      6301.8
    186680     6303.21
    186720      6304.5
    186760      6305.8
    186800     6307.23
    186840     6308.52
    186880      6309.9
    186920     6311.21
    186960     6312.52
    187000     6313.79
    187040     6315.06
    187080     6316.33
    187120     6317.56
    187160     6319.09
    187200     6320.28
    187240     6321.75
    187280     6323.19
    187320     6324.49
    187360     6325.82
    187400      6327.2
    187440     6328.55
    187480     6329.95
    187520     6331.25
    187560     6332.54
    187600     6333.98
    187640     6335.27
    187680     6336.64
    187720     6337.95
    187760     6339.25
    187800     6340.51
    187840     6341.78
    187880     6343.05
    187920      6344.3
    187960     6345.83
    188000     6347.02
    188040     6348.47
    188080     6349.92
    188120     6351.22
    188160     6352.55
    188200     6353.92
    188240     6355.28
    188280     6356.68
    188320     6357.98
    188360     6359.27
    188400     6360.71
    188440        6362
    188480     6363.37
    188520     6364.69
    188560     6365.97
    188600     6367.22
    188640     6368.51
    188680     6369.76
    188720        6371
    188760     6372.53
    188800     6373.72
    188840     6375.17
    188880     6376.61
    188920     6377.92
    188960     6379.26
    189000     6380.64
    189040        6382
    189080      6383.4
    189120      6384.7
    189160        6386
    189200     6387.44
    189240     6388.73
    189280      6390.1
    189320     6391.43
    189360     6392.72
    189400     6393.96
    189440     6395.26
    189480     6396.51
    189520     6397.75
    189560     6399.29
    189600     6400.46
    189640     6401.93
    189680     6403.37
    189720     6404.68
    189760     6406.02
    189800     6407.39
    189840     6408.76
    189880     6410.16
    189920     6411.47
    189960     6412.75
    190000      6414.2
    190040     6415.49
    190080     6416.86
    190120     6418.18
    190160     6419.46
    190200     6420.72
    190240     6422.02
    190280     6423.26
    190320     6424.51
    190360     6426.04
    190400     6427.21
    190440      6428.7
    190480     6430.14
    190520     6431.45
    190560     6432.79
    190600     6434.16
    190640     6435.51
    190680     6436.94
    190720     6438.23
    190760      6439.5
    190800     6440.95
    190840     6442.24
    190880     6443.61
    190920     6444.94
    190960     6446.22
    191000     6447.47
    191040     6448.77
    191080     6450.03
    191120     6451.27
    191160     6452.81
    191200     6453.98
    191240     6455.45
    191280     6456.88
    191320      6458.2
    191360     6459.54
    191400     6460.91
    191440     6462.26
    191480     6463.69
    191520     6464.98
    191560     6466.26
    191600     6467.69
    191640     6468.99
    191680     6470.36
    191720     6471.69
    191760     6472.99
    191800     6474.24
    191840     6475.54
    191880     6476.81
    191920     6478.04
    191960     6479.56
    192000     6480.74
    192040     6482.21
    192080     6483.66
    192120     6484.97
    192160     6486.31
    192200     6487.68
    192240     6489.03
    192280     6490.44
    192320     6491.73
    192360     6493.01
    192400     6494.46
    192440     6495.75
    192480     6497.13
    192520     6498.46
    192560     6499.75
    192600     6501.01
    192640     6502.31
    192680     6503.58
    192720     6504.81
    192760     6506.34
    192800     6507.51
    192840     6508.99
    192880     6510.43
    192920     6511.74
    192960     6513.07
    193000     6514.45
    193040      6515.8
    193080     6517.21
    193120     6518.51
    193160     6519.78
    193200     6521.24
    193240     6522.53
    193280      6523.9
    193320     6525.24
    193360     6526.51
    193400     6527.78
    193440     6529.08
    193480     6530.34
    193520     6531.59
    193560     6533.09
    193600     6534.28
    193640     6535.75
    193680     6537.19
    193720      6538.5
    193760     6539.84
    193800      6541.2
    193840     6542.55
    193880     6543.97
    193920     6545.27
    193960     6546.54
    194000        6548
    194040     6549.28
    194080     6550.65
    194120     6551.98
    194160     6553.26
    194200     6554.52
    194240     6555.82
    194280     6557.07
    194320     6558.32
    194360     6559.84
    194400     6561.01
    194440     6562.49
    194480     6563.93
    194520     6565.25
    194560      6566.6
    194600     6567.95
    194640     6569.31
    194680     6570.71
    194720     6572.01
    194760      6573.3
    194800     6574.74
    194840     6576.01
    194880     6577.39
    194920     6578.71
    194960     6579.99
    195000     6581.24
    195040     6582.55
    195080      6583.8
    195120     6585.05
    195160     6586.56
    195200     6587.74
    195240     6589.22
    195280     6590.66
    195320     6591.99
    195360     6593.33
    195400     6594.69
    195440     6596.03
    195480     6597.44
    195520     6598.73
    195560     6600.03
    195600     6601.47
    195640     6602.75
    195680     6604.13
    195720     6605.44
    195760     6606.72
    195800     6607.99
    195840     6609.29
    195880     6610.53
    195920     6611.78
    195960      6613.3
    196000     6614.48
    196040     6615.97
    196080      6617.4
    196120     6618.72
    196160     6620.05
    196200     6621.43
    196240     6622.77
    196280     6624.18
    196320     6625.47
    196360     6626.75
    196400      6628.2
    196440     6629.48
    196480     6630.87
    196520     6632.18
    196560     6633.45
    196600     6634.72
    196640     6636.04
    196680     6637.26
    196720     6638.52
    196760     6640.03
    196800     6641.21
    196840      6642.7
    196880     6644.14
    196920     6645.45
    196960     6646.79
    197000     6648.17
    197040      6649.5
    197080     6650.92
    197120     6652.22
    197160     6653.52
    197200     6654.96
    197240     6656.25
    197280     6657.65
    197320     6658.94
    197360     6660.23
    197400      6661.5
    197440     6662.81
    197480     6664.04
    197520     6665.29
    197560      6666.8
    197600     6667.98
    197640     6669.47
    197680     6670.91
    197720     6672.22
    197760     6673.57
    197800     6674.96
    197840      6676.3
    197880     6677.71
    197920     6679.02
    197960     6680.31
    198000     6681.75
    198040     6683.05
    198080     6684.44
    198120     6685.74
    198160     6687.03
    198200     6688.29
    198240     6689.61
    198280     6690.84
    198320     6692.09
    198360      6693.6
    198400     6694.78
    198440     6696.26
    198480     6697.69
    198520     6699.01
    198560     6700.36
    198600     6701.74
    198640     6703.06
    198680     6704.49
    198720     6705.79
    198760     6707.07
    198800     6708.54
    198840     6709.83
    198880     6711.22
    198920     6712.53
    198960      6713.8
    199000     6715.07
    199040     6716.39
    199080     6717.62
    199120     6718.87
    199160     6720.38
    199200     6721.56
    199240     6723.03
    199280     6724.47
    199320     6725.77
    199360     6727.12
    199400     6728.49
    199440     6729.83
    199480     6731.26
    199520     6732.56
    199560     6733.82
    199600     6735.29
    199640     6736.58
    199680     6737.99
    199720     6739.29
    199760     6740.58
    199800     6741.84
    199840     6743.15
    199880     6744.38
    199920     6745.65
    199960     6747.14
    200000     6748.33
    200040     6749.79
    200080     6751.23
    200120     6752.53
    200160     6753.87
    200200     6755.25
    200240     6756.58
    200280        6758
    200320     6759.31
    200360     6760.58
    200400     6762.05
    200440     6763.33
    200480     6764.75
    200520     6766.05
    200560     6767.34
    200600     6768.62
    200640      6769.9
    200680     6771.15
    200720      6772.4
    200760      6773.9
    200800      6775.1
    200840     6776.55
    200880     6777.98
    200920     6779.28
    200960     6780.64
    201000     6782.01
    201040     6783.34
    201080     6784.76
    201120     6786.06
    201160     6787.34
    201200     6788.81
    201240     6790.08
    201280      6791.5
    201320     6792.81
    201360     6794.09
    201400     6795.36
    201440     6796.66
    201480     6797.89
    201520     6799.15
    201560     6800.66
    201600     6801.86
    201640      6803.3
    201680     6804.75
    201720     6806.05
    201760     6807.39
    201800     6808.77
    201840     6810.09
    201880     6811.51
    201920     6812.82
    201960      6814.1
    202000     6815.56
    202040     6816.83
    202080     6818.26
    202120     6819.57
    202160     6820.86
    202200     6822.14
    202240     6823.44
    202280     6824.66
    202320     6825.92
    202360     6827.42
    202400     6828.62
    202440     6830.07
    202480     6831.51
    202520     6832.81
    202560     6834.14
    202600     6835.52
    202640     6836.83
    202680     6838.27
    202720     6839.57
    202760     6840.84
    202800      6842.3
    202840     6843.58
    202880        6845
    202920     6846.29
    202960     6847.61
    203000     6848.87
    203040     6850.17
    203080      6851.4
    203120     6852.65
    203160     6854.16
    203200     6855.35
    203240     6856.81
    203280     6858.25
    203320     6859.55
    203360     6860.89
    203400     6862.27
    203440     6863.58
    203480     6865.02
    203520     6866.31
    203560      6867.6
    203600     6869.07
    203640     6870.34
    203680     6871.78
    203720     6873.05
    203760     6874.37
    203800     6875.65
    203840     6876.93
    203880     6878.17
    203920     6879.43
    203960     6880.94
    204000     6882.13
    204040     6883.58
    204080     6885.02
    204120     6886.31
    204160     6887.65
    204200     6889.03
    204240     6890.35
    204280     6891.78
    204320     6893.07
    204360     6894.36
    204400     6895.83
    204440     6897.11
    204480     6898.55
    204520     6899.82
    204560     6901.14
    204600     6902.43
    204640     6903.72
    204680     6904.94
    204720     6906.19
    204760      6907.7
    204800     6908.89
    204840     6910.34
    204880     6911.77
    204920     6913.06
    204960      6914.4
    205000     6915.79
    205040     6917.11
    205080     6918.54
    205120     6919.84
    205160     6921.13
    205200     6922.59
    205240     6923.87
    205280     6925.31
    205320     6926.58
    205360      6927.9
    205400      6929.2
    205440     6930.49
    205480     6931.72
    205520     6932.97
    205560     6934.47
    205600     6935.66
    205640      6937.1
    205680     6938.53
    205720     6939.81
    205760     6941.16
    205800     6942.56
    205840     6943.88
    205880      6945.3
    205920      6946.6
    205960     6947.89
    206000     6949.35
    206040     6950.64
    206080     6952.06
    206120     6953.34
    206160     6954.65
    206200     6955.93
    206240     6957.23
    206280     6958.46
    206320      6959.7
    206360     6961.21
    206400      6962.4
    206440     6963.86
    206480     6965.28
    206520     6966.56
    206560     6967.91
    206600     6969.29
    206640      6970.6
    206680     6972.02
    206720     6973.32
    206760     6974.61
    206800     6976.08
    206840     6977.35
    206880     6978.78
    206920     6980.05
    206960     6981.37
    207000     6982.65
    207040     6983.96
    207080     6985.19
    207120     6986.43
    207160     6987.94
    207200     6989.13
    207240     6990.58
    207280     6992.01
    207320      6993.3
    207360     6994.64
    207400     6996.02
    207440     6997.33
    207480     6998.75
    207520     7000.06
    207560     7001.34
    207600      7002.8
    207640     7004.08
    207680     7005.51
    207720     7006.78
    207760     7008.09
    207800     7009.37
    207840     7010.67
    207880     7011.91
    207920     7013.15
    207960     7014.67
    208000     7015.85
    208040     7017.31
    208080     7018.72
    208120     7020.02
    208160     7021.35
    208200     7022.75
    208240     7024.06
    208280     7025.48
    208320     7026.78
    208360     7028.06
    208400     7029.52
    208440     7030.79
    208480     7032.24
    208520      7033.5
    208560     7034.82
    208600     7036.12
    208640      7037.4
    208680     7038.66
    208720     7039.88
    208760     7041.42
    208800     7042.59
    208840     7044.06
    208880     7045.48
    208920     7046.78
    208960     7048.09
    209000      7049.5
    209040      7050.8
    209080     7052.23
    209120     7053.54
    209160     7054.81
    209200     7056.28
    209240     7057.54
    209280     7058.99
    209320     7060.28
    209360     7061.58
    209400     7062.89
    209440     7064.17
    209480     7065.42
    209520     7066.65
    209560     7068.19
    209600     7069.37
    209640     7070.81
    209680     7072.23
    209720     7073.53
    209760     7074.85
    209800     7076.26
    209840     7077.57
    209880     7078.99
    209920      7080.3
    209960     7081.59
    210000     7083.05
    210040     7084.32
    210080     7085.77
    210120     7087.05
    210160     7088.35
    210200     7089.66
    210240     7090.95
    210280      7092.2
    210320     7093.44
    210360     7094.99
    210400     7096.15
    210440     7097.57
    210480     7099.01
    210520      7100.3
    210560     7101.62
    210600     7103.03
    210640     7104.35
    210680     7105.76
    210720     7107.07
    210760     7108.37
    210800     7109.83
    210840      7111.1
    210880     7112.55
    210920     7113.83
    210960     7115.14
    211000     7116.46
    211040     7117.74
    211080     7118.98
    211120     7120.21
    211160     7121.78
    211200     7122.94
    211240     7124.37
    211280     7125.82
    211320     7127.09
    211360     7128.41
    211400     7129.83
    211440     7131.14
    211480     7132.56
    211520     7133.87
    211560     7135.16
    211600     7136.64
    211640      7137.9
    211680     7139.34
    211720     7140.63
    211760     7141.93
    211800     7143.25
    211840     7144.53
    211880     7145.78
    211920     7147.01
    211960     7148.57
    212000     7149.74
    212040     7151.17
    212080     7152.63
    212120      7153.9
    212160     7155.23
    212200     7156.64
    212240     7157.95
    212280     7159.38
    212320     7160.67
    212360     7161.97
    212400     7163.43
    212440     7164.71
    212480     7166.15
    212520     7167.45
    212560     7168.75
    212600     7170.06
    212640     7171.33
    212680     7172.58
    212720     7173.81
    212760     7175.38
    212800     7176.54
    212840     7177.97
    212880     7179.43
    212920      7180.7
    212960     7182.02
    213000     7183.43
    213040     7184.75
    213080     7186.19
    213120     7187.47
    213160     7188.77
    213200     7190.23
    213240     7191.51
    213280     7192.93
    213320     7194.24
    213360     7195.54
    213400     7196.86
    213440     7198.13
    213480     7199.38
    213520     7200.62
    213560     7202.18
    213600     7203.35
    213640     7204.76
    213680     7206.25
    213720     7207.52
    213760     7208.84
    213800     7210.25
    213840     7211.56
    213880        7213
    213920     7214.28
    213960     7215.58
    214000     7217.05
    214040     7218.33
    214080     7219.76
    214120     7221.06
    214160     7222.36
    214200     7223.67
    214240     7224.95
    214280     7226.19
    214320     7227.41
    214360     7228.98
    214400     7230.15
    214440     7231.56
    214480     7233.03
    214520     7234.29
    214560     7235.63
    214600     7237.02
    214640     7238.34
    214680     7239.77
    214720     7241.04
    214760     7242.35
    214800     7243.81
    214840     7245.11
    214880     7246.53
    214920     7247.84
    214960     7249.14
    215000     7250.46
    215040     7251.72
    215080     7252.97
    215120     7254.19
    215160     7255.77
    215200     7256.94
    215240     7258.33
    215280     7259.82
    215320     7261.08
    215360     7262.41
    215400      7263.8
    215440     7265.12
    215480     7266.54
    215520     7267.82
    215560     7269.13
    215600     7270.59
    215640     7271.88
    215680     7273.31
    215720     7274.61
    215760     7275.91
    215800     7277.23
    215840     7278.49
    215880     7279.74
    215920     7280.96
    215960     7282.54
    216000     7283.72
    216040     7285.09
    216080     7286.59
    216120     7287.84
    216160     7289.19
    216200     7290.55
    216240     7291.88
    216280      7293.3
    216320     7294.55
    216360     7295.87
    216400     7297.34
    216440     7298.61
    216480     7300.04
    216520     7301.35
    216560     7302.63
    216600     7303.96
    216640     7305.23
    216680     7306.47
    216720      7307.7
    216760     7309.28
    216800     7310.45
    216840     7311.84
    216880     7313.33
    216920     7314.58
    216960     7315.94
    217000     7317.31
    217040     7318.63
    217080     7320.06
    217120     7321.31
    217160     7322.62
    217200     7324.09
    217240     7325.36
    217280     7326.78
    217320     7328.09
    217360     7329.39
    217400     7330.71
    217440     7331.98
    217480     7333.22
    217520     7334.45
    217560     7336.03
    217600     7337.21
    217640      7338.6
    217680     7340.09
    217720     7341.35
    217760     7342.68
    217800     7344.07
    217840     7345.39
    217880     7346.81
    217920     7348.06
    217960     7349.38
    218000     7350.85
    218040      7352.1
    218080     7353.55
    218120     7354.85
    218160     7356.15
    218200     7357.48
    218240     7358.76
    218280     7359.98
    218320     7361.21
    218360      7362.8
    218400     7363.97
    218440     7365.38
    218480     7366.88
    218520     7368.14
    218560     7369.47
    218600     7370.84
    218640     7372.16
    218680     7373.58
    218720     7374.84
    218760     7376.14
    218800     7377.61
    218840     7378.87
    218880      7380.3
    218920     7381.59
    218960      7382.9
    219000     7384.23
    219040      7385.5
    219080     7386.73
    219120     7387.96
    219160     7389.54
    219200     7390.72
    219240     7392.14
    219280     7393.62
    219320     7394.88
    219360     7396.22
    219400     7397.59
    219440     7398.92
    219480     7400.34
    219520     7401.59
    219560     7402.91
    219600     7404.38
    219640     7405.63
    219680     7407.08
    219720     7408.37
    219760     7409.69
    219800     7411.03
    219840      7412.3
    219880     7413.53
    219920     7414.76
    219960     7416.32
    220000     7417.51
    220040     7418.92
    220080      7420.4
    220120     7421.67
    220160     7423.02
    220200     7424.39
    220240      7425.7
    220280     7427.14
    220320     7428.38
    220360     7429.71
    220400     7431.18
    220440     7432.44
    220480     7433.89
    220520     7435.17
    220560      7436.5
    220600     7437.84
    220640     7439.11
    220680     7440.35
    220720     7441.57
    220760     7443.14
    220800      7444.3
    220840     7445.75
    220880     7447.23
    220920      7448.5
    220960     7449.84
    221000     7451.22
    221040     7452.53
    221080     7453.96
    221120      7455.2
    221160     7456.54
    221200     7458.01
    221240     7459.27
    221280     7460.71
    221320        7462
    221360     7463.32
    221400     7464.66
    221440     7465.93
    221480     7467.15
    221520     7468.37
    221560     7469.94
    221600     7471.11
    221640     7472.56
    221680     7474.03
    221720      7475.3
    221760     7476.65
    221800     7478.03
    221840     7479.33
    221880     7480.77
    221920        7482
    221960     7483.34
    222000     7484.81
    222040     7486.08
    222080     7487.52
    222120     7488.81
    222160     7490.13
    222200     7491.48
    222240     7492.74
    222280     7493.96
    222320     7495.19
    222360     7496.75
    222400     7497.92
    222440     7499.35
    222480     7500.83
    222520      7502.1
    222560     7503.45
    222600     7504.83
    222640     7506.13
    222680     7507.56
    222720      7508.8
    222760     7510.14
    222800     7511.61
    222840     7512.89
    222880     7514.32
    222920      7515.6
    222960     7516.95
    223000     7518.29
    223040     7519.56
    223080     7520.77
    223120        7522
    223160     7523.56
    223200     7524.74
    223240     7526.17
    223280     7527.65
    223320     7528.91
    223360     7530.27
    223400     7531.64
    223440     7532.94
    223480     7534.37
    223520      7535.6
    223560     7536.94
    223600     7538.42
    223640      7539.7
    223680     7541.13
    223720     7542.43
    223760     7543.78
    223800     7545.11
    223840     7546.38
    223880      7547.6
    223920     7548.82
    223960     7550.37
    224000     7551.55
    224040     7552.98
    224080     7554.46
    224120     7555.71
    224160     7557.09
    224200     7558.44
    224240     7559.75
    224280     7561.17
    224320      7562.4
    224360     7563.75
    224400      7565.2
    224440      7566.5
    224480     7567.95
    224520     7569.22
    224560     7570.58
    224600     7571.91
    224640     7573.18
    224680     7574.42
    224720     7575.63
    224760      7577.2
    224800     7578.36
    224840      7579.8
    224880     7581.29
    224920     7582.54
    224960     7583.91
    225000     7585.27
    225040     7586.57
    225080        7588
    225120     7589.21
    225160     7590.57
    225200     7592.03
    225240     7593.33
    225280     7594.77
    225320     7596.04
    225360      7597.4
    225400     7598.75
    225440        7600
    225480     7601.25
    225520     7602.47
    225560     7604.01
    225600     7605.19
    225640     7606.64
    225680     7608.14
    225720      7609.4
    225760     7610.75
    225800     7612.12
    225840     7613.41
    225880     7614.84
    225920     7616.05
    225960     7617.41
    226000     7618.86
    226040     7620.18
    226080     7621.63
    226120     7622.89
    226160     7624.25
    226200      7625.6
    226240     7626.85
    226280      7628.1
    226320     7629.32
    226360     7630.88
    226400     7632.04
    226440     7633.52
    226480     7635.02
    226520     7636.29
    226560     7637.63
    226600     7638.99
    226640     7640.29
    226680     7641.71
    226720     7642.91
    226760     7644.28
    226800     7645.73
    226840     7647.05
    226880     7648.49
    226920     7649.77
    226960     7651.11
    227000     7652.46
    227040      7653.7
    227080     7654.96
    227120     7656.17
    227160     7657.73
    227200      7658.9
    227240     7660.38
    227280     7661.88
    227320     7663.15
    227360      7664.5
    227400     7665.86
    227440     7667.14
    227480     7668.57
    227520     7669.77
    227560     7671.14
    227600     7672.59
    227640      7673.9
    227680     7675.34
    227720     7676.61
    227760     7677.96
    227800     7679.31
    227840     7680.56
    227880      7681.8
    227920     7683.03
    227960     7684.59
    228000     7685.75
    228040     7687.24
    228080     7688.72
    228120        7690
    228160     7691.35
    228200      7692.7
    228240        7694
    228280     7695.42
    228320     7696.62
    228360     7697.99
    228400     7699.43
    228440     7700.73
    228480     7702.17
    228520     7703.45
    228560      7704.8
    228600     7706.14
    228640     7707.39
    228680     7708.62
    228720     7709.85
    228760      7711.4
    228800     7712.57
    228840     7714.05
    228880     7715.55
    228920     7716.84
    228960     7718.17
    229000     7719.54
    229040     7720.84
    229080     7722.25
    229120     7723.44
    229160     7724.82
    229200     7726.26
    229240     7727.55
    229280        7729
    229320     7730.28
    229360     7731.62
    229400     7732.96
    229440     7734.23
    229480     7735.44
    229520     7736.68
    229560     7738.24
    229600     7739.39
    229640     7740.85
    229680     7742.38
    229720     7743.65
    229760     7744.99
    229800     7746.35
    229840     7747.65
    229880     7749.06
    229920     7750.26
    229960     7751.63
    230000     7753.07
    230040     7754.35
    230080      7755.8
    230120     7757.08
    230160     7758.41
    230200     7759.76
    230240     7761.02
    230280     7762.24
    230320     7763.47
    230360     7765.02
    230400      7766.2
    230440     7767.66
    230480     7769.18
    230520     7770.45
    230560      7771.8
    230600     7773.17
    230640     7774.46
    230680     7775.88
    230720     7777.08
    230760     7778.45
    230800     7779.89
    230840     7781.17
    230880     7782.63
    230920      7783.9
    230960     7785.23
    231000     7786.58
    231040     7787.83
    231080     7789.06
    231120     7790.29
    231160     7791.83
    231200        7793
    231240     7794.43
    231280     7795.98
    231320     7797.24
    231360     7798.59
    231400     7799.97
    231440     7801.24
    231480     7802.66
    231520     7803.85
    231560     7805.23
    231600     7806.65
    231640     7807.95
    231680     7809.38
    231720     7810.65
    231760     7811.99
    231800     7813.34
    231840     7814.59
    231880     7815.81
    231920     7817.03
    231960     7818.58
    232000     7819.78
    232040      7821.2
    232080     7822.75
    232120     7824.01
    232160     7825.36
    232200     7826.73
    232240     7828.01
    232280     7829.43
    232320     7830.61
    232360     7831.98
    232400      7833.4
    232440     7834.71
    232480     7836.13
    232520      7837.4
    232560     7838.76
    232600     7840.11
    232640     7841.33
    232680     7842.57
    232720     7843.79
    232760     7845.33
    232800     7846.52
    232840     7847.96
    232880      7849.5
    232920     7850.77
    232960     7852.12
    233000      7853.5
    233040     7854.79
    233080     7856.19
    233120     7857.38
    233160     7858.75
    233200     7860.17
    233240     7861.48
    233280      7862.9
    233320     7864.17
    233360     7865.52
    233400     7866.87
    233440     7868.09
    233480     7869.33
    233520     7870.55
    233560     7872.11
    233600     7873.29
    233640     7874.72
    233680     7876.26
    233720     7877.53
    233760     7878.88
    233800     7880.25
    233840     7881.53
    233880     7882.95
    233920     7884.14
    233960      7885.5
    234000     7886.94
    234040     7888.24
    234080     7889.67
    234120     7890.95
    234160     7892.28
    234200     7893.63
    234240     7894.88
    234280      7896.1
    234320     7897.33
    234360     7898.89
    234400     7900.08
    234440     7901.51
    234480     7903.05
    234520     7904.33
    234560     7905.68
    234600     7907.04
    234640     7908.32
    234680     7909.73
    234720     7910.93
    234760     7912.29
    234800     7913.73
    234840     7915.02
    234880     7916.45
    234920     7917.74
    234960     7919.07
    235000     7920.42
    235040     7921.66
    235080      7922.9
    235120     7924.12
    235160     7925.66
    235200     7926.88
    235240     7928.29
    235280     7929.84
    235320     7931.11
    235360     7932.47
    235400     7933.84
    235440     7935.12
    235480     7936.52
    235520     7937.72
    235560     7939.08
    235600     7940.52
    235640     7941.82
    235680     7943.26
    235720     7944.55
    235760     7945.87
    235800     7947.24
    235840     7948.48
    235880     7949.71
    235920     7950.92
    235960     7952.48
    236000     7953.68
    236040     7955.13
    236080     7956.67
    236120     7957.94
    236160      7959.3
    236200     7960.66
    236240     7961.95
    236280     7963.34
    236320     7964.54
    236360     7965.91
    236400     7967.33
    236440     7968.65
    236480     7970.07
    236520     7971.36
    236560     7972.69
    236600     7974.05
    236640     7975.29
    236680     7976.53
    236720     7977.72
    236760      7979.3
    236800      7980.5
    236840     7981.94
    236880     7983.48
    236920     7984.76
    236960     7986.11
    237000     7987.46
    237040     7988.75
    237080     7990.17
    237120     7991.36
    237160     7992.74
    237200     7994.16
    237240     7995.48
    237280      7996.9
    237320      7998.2
    237360     7999.53
    237400     8000.89
    237440     8002.12
    237480     8003.37
    237520     8004.56
    237560     8006.14
    237600     8007.34
    237640     8008.79
    237680     8010.35
    237720      8011.6
    237760     8012.97
    237800     8014.32
    237840      8015.6
    237880     8017.03
    237920      8018.2
    237960      8019.6
    238000     8020.99
    238040     8022.32
    238080     8023.73
    238120     8025.04
    238160     8026.36
    238200     8027.75
    238240     8028.98
    238280     8030.21
    238320     8031.41
    238360     8032.98
    238400      8034.2
    238440     8035.66
    238480      8037.2
    238520     8038.46
    238560     8039.82
    238600     8041.18
    238640     8042.46
    238680     8043.89
    238720     8045.08
    238760     8046.46
    238800     8047.85
    238840     8049.19
    238880     8050.62
    238920     8051.93
    238960     8053.25
    239000     8054.63
    239040     8055.87
    239080      8057.1
    239120      8058.3
    239160     8059.88
    239200     8061.07
    239240     8062.52
    239280     8064.07
    239320     8065.33
    239360      8066.7
    239400     8068.05
    239440     8069.33
    239480     8070.78
    239520     8071.95
    239560     8073.34
    239600     8074.72
    239640     8076.08
    239680     8077.51
    239720     8078.81
    239760     8080.13
    239800     8081.52
    239840     8082.76
    239880     8083.99
    239920     8085.19
    239960     8086.77
    240000     8087.96
    240040     8089.42
    240080     8090.97
    240120     8092.24
    240160     8093.61
    240200     8094.94
    240240     8096.22
    240280     8097.67
    240320     8098.86
    240360     8100.24
    240400     8101.64
    240440     8102.97
    240480     8104.41
    240520     8105.71
    240560     8107.02
    240600      8108.4
    240640     8109.63
    240680     8110.87
    240720     8112.07
    240760     8113.64
    240800     8114.82
    240840     8116.29
    240880     8117.84
    240920      8119.1
    240960     8120.49
    241000     8121.81
    241040      8123.1
    241080     8124.55
    241120     8125.72
    241160      8127.1
    241200      8128.5
    241240     8129.85
    241280     8131.26
    241320     8132.58
    241360     8133.88
    241400     8135.27
    241440     8136.49
    241480     8137.73
    241520     8138.94
    241560     8140.51
    241600     8141.67
    241640     8143.15
    241680     8144.71
    241720     8145.96
    241760     8147.35
    241800     8148.67
    241840     8149.95
    241880     8151.42
    241920     8152.58
    241960     8153.97
    242000     8155.37
    242040     8156.71
    242080     8158.12
    242120     8159.42
    242160     8160.75
    242200     8162.15
    242240     8163.34
    242280      8164.6
    242320      8165.8
    242360     8167.37
    242400     8168.54
    242440     8170.02
    242480     8171.56
    242520     8172.82
    242560     8174.21
    242600     8175.53
    242640     8176.82
    242680     8178.28
    242720     8179.44
    242760     8180.84
    242800     8182.22
    242840     8183.58
    242880     8184.98
    242920     8186.27
    242960     8187.62
    243000     8189.01
    243040     8190.21
    243080     8191.45
    243120     8192.65
    243160     8194.24
    243200     8195.41
    243240     8196.87
    243280     8198.42
    243320     8199.68
    243360     8201.07
    243400     8202.39
    243440     8203.67
    243480     8205.14
    243520      8206.3
    243560     8207.71
    243600     8209.08
    243640     8210.43
    243680     8211.84
    243720     8213.13
    243760     8214.48
    243800     8215.89
    243840     8217.06
    243880     8218.31
    243920     8219.53
    243960      8221.1
    244000     8222.29
    244040     8223.75
    244080     8225.29
    244120     8226.55
    244160     8227.93
    244200     8229.25
    244240     8230.55
    244280     8232.01
    244320     8233.16
    244360     8234.56
    244400     8235.95
    244440     8237.29
    244480     8238.72
    244520     8239.99
    244560     8241.35
    244600     8242.76
    244640     8243.94
    244680     8245.18
    244720     8246.38
    244760     8247.96
    244800     8249.14
    244840     8250.62
    244880     8252.15
    244920     8253.42
    244960      8254.8
    245000     8256.12
    245040      8257.4
    245080     8258.84
    245120        8260
    245160      8261.4
    245200     8262.79
    245240     8264.12
    245280     8265.57
    245320     8266.82
    245360     8268.17
    245400     8269.61
    245440     8270.77
    245480     8272.02
    245520     8273.23
    245560     8274.81
    245600     8275.97
    245640     8277.46
    245680     8279.01
    245720     8280.27
    245760     8281.66
    245800     8282.97
    245840     8284.28
    245880     8285.72
    245920     8286.86
    245960     8288.27
    246000     8289.66
    246040     8290.98
    246080     8292.44
    246120     8293.69
    246160     8295.03
    246200     8296.46
    246240     8297.63
    246280     8298.88
    246320     8300.09
    246360     8301.68
    246400     8302.84
    246440     8304.34
    246480     8305.89
    246520     8307.15
    246560     8308.53
    246600     8309.86
    246640     8311.15
    246680     8312.59
    246720     8313.75
    246760     8315.14
    246800     8316.54
    246840     8317.87
    246880     8319.33
    246920     8320.56
    246960     8321.93
    247000     8323.35
    247040     8324.53
    247080     8325.78
    247120     8326.98
    247160     8328.57
    247200     8329.75
    247240     8331.22
    247280     8332.77
    247320     8334.02
    247360     8335.41
    247400     8336.73
    247440     8338.03
    247480     8339.46
    247520     8340.62
    247560     8342.02
    247600     8343.42
    247640     8344.75
    247680     8346.21
    247720     8347.44
    247760     8348.81
    247800     8350.24
    247840     8351.41
    247880     8352.67
    247920     8353.87
    247960     8355.47
    248000     8356.64
    248040     8358.13
    248080     8359.68
    248120     8360.92
    248160     8362.32
    248200     8363.65
    248240     8364.94
    248280     8366.35
    248320     8367.54
    248360     8368.92
    248400     8370.31
    248440     8371.66
    248480     8373.11
    248520     8374.35
    248560     8375.72
    248600     8377.14
    248640     8378.33
    248680     8379.59
    248720     8380.77
    248760     8382.39
    248800     8383.55
    248840     8385.04
    248880      8386.6
    248920     8387.84
    248960     8389.26
    249000     8390.56
    249040     8391.87
    249080     8393.29
    249120     8394.47
    249160     8395.85
    249200     8397.24
    249240     8398.59
    249280     8400.04
    249320     8401.27
    249360     8402.65
    249400     8404.07
    249440     8405.24
    249480     8406.51
    249520     8407.69
    249560     8409.33
    249600     8410.47
    249640     8411.97
    249680     8413.53
    249720     8414.77
    249760      8416.2
    249800      8417.5
    249840      8418.8
    249880     8420.23
    249920      8421.4
    249960     8422.79
    250000     8424.18
    250040     8425.53
    250080     8426.98
    250120      8428.2
    250160     8429.57
    250200     8431.01
    250240     8432.19
    250280     8433.45
    250320     8434.62
    250360     8436.27
    250400     8437.41
    250440     8438.89
    250480     8440.47
    250520      8441.7
    250560     8443.13
    250600     8444.45
    250640     8445.74
    250680     8447.16
    250720     8448.34
    250760     8449.72
    250800     8451.11
    250840     8452.47
    250880     8453.91
    250920     8455.14
    250960     8456.51
    251000     8457.95
    251040     8459.11
    251080     8460.39
    251120     8461.56
    251160     8463.21
    251200     8464.36
    251240     8465.82
    251280      8467.4
    251320     8468.62
    251360     8470.05
    251400     8471.38
    251440     8472.66
    251480     8474.07
    251520     8475.25
    251560     8476.64
    251600     8478.04
    251640     8479.38
    251680     8480.83
    251720     8482.06
    251760     8483.44
    251800     8484.87
    251840     8486.03
    251880     8487.32
    251920     8488.49
    251960     8490.12
    252000     8491.31
    252040     8492.77
    252080     8494.35
    252120     8495.58
    252160     8497.03
    252200     8498.33
    252240     8499.63
    252280     8501.03
    252320     8502.22
    252360     8503.62
    252400     8505.02
    252440     8506.35
    252480     8507.81
    252520     8509.04
    252560     8510.41
    252600     8511.82
    252640     8512.99
    252680     8514.27
    252720     8515.44
    252760     8517.08
    252800     8518.23
    252840     8519.73
    252880     8521.31
    252920     8522.55
    252960     8524.01
    253000     8525.29
    253040     8526.61
    253080        8528
    253120     8529.21
    253160     8530.59
    253200     8531.99
    253240     8533.33
    253280     8534.79
    253320     8536.01
    253360     8537.38
    253400     8538.82
    253440     8539.98
    253480     8541.25
    253520     8542.42
    253560     8544.07
    253600     8545.23
    253640     8546.75
    253680     8548.32
    253720     8549.56
    253760     8551.04
    253800     8552.31
    253840     8553.62
    253880     8555.02
    253920     8556.22
    253960     8557.61
    254000        8559
    254040     8560.35
    254080      8561.8
    254120     8563.03
    254160     8564.39
    254200     8565.83
    254240     8566.99
    254280     8568.28
    254320     8569.45
    254360      8571.1
    254400     8572.26
    254440     8573.77
    254480     8575.37
    254520     8576.59
    254560     8578.06
    254600     8579.35
    254640     8580.66
    254680     8582.05
    254720     8583.25
    254760     8584.67
    254800     8586.05
    254840     8587.41
    254880     8588.84
    254920     8590.05
    254960     8591.45
    255000     8592.87
    255040     8594.03
    255080     8595.32
    255120     8596.48
    255160     8598.14
    255200     8599.29
    255240     8600.81
    255280     8602.41
    255320     8603.63
    255360     8605.09
    255400     8606.39
    255440     8607.68
    255480     8609.09
    255520     8610.29
    255560     8611.69
    255600     8613.07
    255640     8614.42
    255680     8615.85
    255720     8617.08
    255760     8618.46
    255800      8619.9
    255840     8621.02
    255880     8622.31
    255920     8623.48
    255960     8625.15
    256000     8626.31
    256040      8627.8
    256080      8629.4
    256120     8630.61
    256160     8632.09
    256200     8633.38
    256240     8634.67
    256280     8636.08
    256320     8637.27
    256360     8638.68
    256400     8640.07
    256440     8641.39
    256480     8642.85
    256520     8644.06
    256560     8645.46
    256600     8646.88
    256640     8648.02
    256680     8649.31
    256720     8650.46
    256760     8652.13
    256800     8653.29
    256840     8654.78
    256880     8656.39
    256920     8657.61
    256960     8659.09
    257000     8660.38
    257040      8661.7
    257080      8663.1
    257120     8664.29
    257160     8665.72
    257200      8667.1
    257240     8668.43
    257280     8669.89
    257320     8671.09
    257360     8672.48
    257400     8673.92
    257440     8675.04
    257480     8676.34
    257520     8677.48
    257560     8679.17
    257600     8680.32
    257640     8681.82
    257680     8683.43
    257720     8684.65
    257760     8686.14
    257800     8687.42
    257840     8688.73
    257880     8690.13
    257920     8691.33
    257960     8692.74
    258000     8694.13
    258040     8695.46
    258080     8696.91
    258120      8698.1
    258160     8699.51
    258200     8700.95
    258240     8702.07
    258280     8703.35
    258320     8704.53
    258360      8706.2
    258400     8707.35
    258440     8708.87
    258480     8710.46
    258520     8711.68
    258560     8713.17
    258600     8714.46
    258640     8715.76
    258680     8717.16
    258720     8718.36
    258760     8719.79
    258800     8721.18
    258840     8722.51
    258880     8723.94
    258920     8725.15
    258960     8726.55
    259000     8727.99
    259040     8729.13
    259080      8730.4
    259120     8731.58
    259160     8733.27
    259200     8734.39
    259240     8735.92
    259280      8737.5
    259320     8738.72
    259360     8740.21
    259400     8741.51
    259440     8742.79
    259480     8744.19
    259520      8745.4
    259560     8746.82
    259600      8748.2
    259640     8749.52
    259680     8750.98
    259720     8752.17
    259760     8753.58
    259800     8755.01
    259840     8756.13
    259880     8757.42
    259920     8758.59
    259960     8760.28
    260000     8761.41
    260040     8762.93
    260080     8764.51
    260120     8765.74
    260160     8767.22
    260200     8768.52
    260240     8769.82
    260280     8771.21
    260320     8772.43
    260360     8773.86
    260400     8775.23
    260440     8776.55
    260480     8778.01
    260520     8779.21
    260560     8780.63
    260600     8782.05
    260640     8783.16
    260680     8784.46
    260720     8785.61
    260760     8787.31
    260800     8788.43
    260840     8789.97
    260880     8791.54
    260920     8792.78
    260960     8794.25
    261000     8795.56
    261040     8796.85
    261080     8798.25
    261120     8799.48
    261160     8800.89
    261200     8802.27
    261240     8803.58
    261280     8805.03
    261320     8806.23
    261360     8807.65
    261400     8809.07
    261440     8810.17
    261480     8811.49
    261520     8812.65
    261560     8814.36
    261600     8815.47
    261640     8817.03
    261680     8818.62
    261720     8819.86
    261760     8821.33
    261800     8822.63
    261840     8823.92
    261880     8825.33
    261920     8826.55
    261960     8827.96
    262000     8829.33
    262040     8830.65
    262080     8832.09
    262120     8833.31
    262160     8834.72
    262200     8836.14
    262240     8837.25
    262280     8838.56
    262320     8839.72
    262360     8841.43
    262400     8842.54
    262440      8844.1
    262480     8845.68
    262520     8846.94
    262560     8848.41
    262600      8849.7
    262640     8850.99
    262680     8852.39
    262720     8853.62
    262760     8855.03
    262800     8856.41
    262840     8857.71
    262880     8859.17
    262920     8860.39
    262960     8861.81
    263000     8863.21
    263040     8864.33
    263080     8865.63
    263120      8866.8
    263160      8868.5
    263200     8869.62
    263240      8871.2
    263280     8872.77
    263320     8874.04
    263360     8875.49
    263400     8876.79
    263440     8878.08
    263480     8879.47
    263520     8880.69
    263560     8882.11
    263600      8883.5
    263640     8884.81
    263680     8886.25
    263720     8887.48
    263760     8888.88
    263800     8890.27
    263840     8891.42
    263880      8892.7
    263920     8893.88
    263960     8895.58
    264000      8896.7
    264040     8898.25
    264080     8899.85
    264120     8901.09
    264160     8902.56
    264200     8903.87
    264240     8905.15
    264280     8906.55
    264320     8907.75
    264360     8909.19
    264400     8910.56
    264440     8911.89
    264480     8913.32
    264520     8914.55
    264560     8915.98
    264600     8917.36
    264640      8918.5
    264680     8919.77
    264720     8920.97
    264760     8922.65
    264800      8923.8
    264840     8925.35
    264880     8926.93
    264920     8928.18
    264960     8929.65
    265000     8930.95
    265040     8932.24
    265080     8933.65
    265120     8934.85
    265160     8936.28
    265200     8937.67
    265240     8938.99
    265280     8940.43
    265320     8941.65
    265360     8943.08
    265400     8944.45
    265440     8945.61
    265480     8946.88
    265520     8948.08
    265560     8949.78
    265600      8950.9
    265640     8952.45
    265680     8954.03
    265720     8955.28
    265760     8956.74
    265800     8958.06
    265840     8959.34
    265880     8960.77
    265920     8961.94
    265960     8963.37
    266000     8964.75
    266040     8966.08
    266080     8967.51
    266120     8968.74
    266160     8970.14
    266200     8971.54
    266240     8972.68
    266280     8973.97
    266320     8975.16
    266360     8976.85
    266400     8977.97
    266440     8979.54
    266480     8981.12
    266520     8982.37
    266560     8983.84
    266600     8985.13
    266640     8986.43
    266680     8987.85
    266720     8989.02
    266760     8990.45
    266800     8991.83
    266840     8993.17
    266880     8994.59
    266920     8995.82
    266960     8997.22
    267000     8998.62
    267040     8999.75
    267080     9001.04
    267120     9002.22
    267160     9003.91
    267200     9005.03
    267240     9006.59
    267280     9008.17
    267320     9009.42
    267360     9010.89
    267400     9012.16
    267440     9013.48
    267480      9014.9
    267520     9016.06
    267560     9017.48
    267600     9018.84
    267640     9020.19
    267680     9021.62
    267720     9022.82
    267760     9024.25
    267800     9025.65
    267840     9026.79
    267880     9028.07
    267920     9029.26
    267960     9030.94
    268000     9032.08
    268040     9033.63
    268080     9035.22
    268120     9036.46
    268160     9037.94
    268200     9039.21
    268240     9040.51
    268280     9041.93
    268320     9043.08
    268360     9044.49
    268400     9045.88
    268440      9047.2
    268480     9048.61
    268520     9049.85
    268560     9051.26
    268600     9052.66
    268640     9053.81
    268680     9055.09
    268720     9056.27
    268760     9057.97
    268800      9059.1
    268840     9060.65
    268880     9062.24
    268920     9063.47
    268960     9064.96
    269000     9066.22
    269040     9067.53
    269080     9068.95
    269120     9070.09
    269160      9071.5
    269200     9072.88
    269240     9074.22
    269280     9075.63
    269320     9076.85
    269360     9078.27
    269400     9079.66
    269440     9080.82
    269480     9082.11
    269520     9083.29
    269560     9084.98
    269600     9086.11
    269640     9087.67
    269680     9089.27
    269720     9090.51
    269760     9091.97
    269800     9093.25
    269840     9094.54
    269880     9095.98
    269920     9097.12
    269960     9098.52
    270000      9099.9
    270040     9101.24
    270080     9102.63
    270120     9103.88
    270160     9105.29
    270200     9106.69
    270240     9107.84
    270280     9109.13
    270320     9110.31
    270360        9112
    270400     9113.13
    270440     9114.68
    270480     9116.28
    270520     9117.51
    270560     9118.99
    270600     9120.26
    270640     9121.55
    270680        9123
    270720      9124.1
    270760      9125.5
    270800     9126.89
    270840     9128.25
    270880     9129.62
    270920     9130.87
    270960     9132.28
    271000     9133.69
    271040     9134.84
    271080     9136.12
    271120      9137.3
    271160     9138.97
    271200     9140.11
    271240      9141.7
    271280     9143.31
    271320     9144.51
    271360     9145.99
    271400     9147.27
    271440     9148.57
    271480     9150.01
    271520     9151.12
    271560     9152.54
    271600     9153.91
    271640     9155.25
    271680     9156.64
    271720     9157.89
    271760     9159.31
    271800     9160.71
    271840     9161.86
    271880     9163.16
    271920     9164.32
    271960     9166.01
    272000     9167.14
    272040     9168.73
    272080     9170.35
    272120     9171.55
    272160     9173.01
    272200     9174.31
    272240      9175.6
    272280     9177.04
    272320     9178.17
    272360     9179.59
    272400     9180.93
    272440     9182.29
    272480     9183.65
    272520     9184.91
    272560     9186.33
    272600     9187.74
    272640     9188.88
    272680     9190.17
    272720     9191.36
    272760     9193.04
    272800     9194.17
    272840     9195.77
    272880     9197.39
    272920     9198.58
    272960     9200.06
    273000     9201.36
    273040     9202.66
    273080     9204.08
    273120     9205.21
    273160     9206.63
    273200     9207.97
    273240     9209.32
    273280      9210.7
    273320     9211.96
    273360     9213.35
    273400     9214.76
    273440     9215.92
    273480      9217.2
    273520     9218.38
    273560     9220.07
    273600     9221.19
    273640     9222.81
    273680     9224.45
    273720     9225.64
    273760     9227.12
    273800     9228.42
    273840     9229.73
    273880     9231.16
    273920     9232.29
    273960      9233.7
    274000     9235.06
    274040      9236.4
    274080     9237.77
    274120     9239.03
    274160     9240.43
    274200     9241.83
    274240     9242.98
    274280     9244.26
    274320     9245.44
    274360     9247.15
    274400     9248.26
    274440     9249.87
    274480     9251.52
    274520     9252.71
    274560     9254.18
    274600     9255.46
    274640     9256.77
    274680     9258.21
    274720     9259.35
    274760     9260.74
    274800     9262.09
    274840     9263.46
    274880     9264.83
    274920     9266.07
    274960      9267.5
    275000     9268.89
    275040     9270.04
    275080     9271.31
    275120     9272.48
    275160     9274.18
    275200     9275.28
    275240     9276.91
    275280     9278.54
    275320     9279.74
    275360     9281.22
    275400      9282.5
    275440      9283.8
    275480     9285.24
    275520     9286.39
    275560     9287.78
    275600     9289.14
    275640     9290.51
    275680     9291.86
    275720     9293.11
    275760     9294.54
    275800     9295.91
    275840     9297.08
    275880     9298.34
    275920     9299.52
    275960     9301.21
    276000     9302.32
    276040     9303.94
    276080     9305.57
    276120     9306.76
    276160     9308.25
    276200     9309.52
    276240     9310.83
    276280     9312.25
    276320     9313.39
    276360     9314.78
    276400     9316.15
    276440     9317.49
    276480     9318.84
    276520      9320.1
    276560     9321.52
    276600     9322.91
    276640     9324.08
    276680     9325.33
    276720     9326.52
    276760      9328.2
    276800     9329.31
    276840     9330.92
    276880     9332.56
    276920     9333.74
    276960     9335.23
    277000     9336.49
    277040     9337.82
    277080     9339.22
    277120     9340.38
    277160     9341.77
    277200     9343.13
    277240     9344.47
    277280      9345.8
    277320     9347.08
    277360     9348.47
    277400     9349.88
    277440     9351.06
    277480      9352.3
    277520     9353.49
    277560     9355.15
    277600     9356.27
    277640     9357.89
    277680     9359.51
    277720     9360.72
    277760      9362.2
    277800     9363.47
    277840     9364.78
    277880     9366.19
    277920     9367.35
    277960     9368.71
    278000     9370.08
    278040     9371.42
    278080     9372.77
    278120     9374.04
    278160     9375.42
    278200     9376.84
    278240     9377.99
    278280     9379.24
    278320     9380.45
    278360      9382.1
    278400      9383.2
    278440     9384.82
    278480     9386.44
    278520     9387.64
    278560     9389.12
    278600     9390.41
    278640      9391.7
    278680     9393.12
    278720     9394.28
    278760     9395.65
    278800        9397
    278840     9398.34
    278880     9399.71
    278920     9400.95
    278960     9402.33
    279000     9403.74
    279040     9404.92
    279080     9406.15
    279120     9407.36
    279160     9408.99
    279200     9410.09
    279240     9411.74
    279280     9413.37
    279320     9414.55
    279360     9416.06
    279400     9417.33
    279440     9418.62
    279480     9420.04
    279520      9421.2
    279560     9422.58
    279600     9423.93
    279640     9425.26
    279680     9426.64
    279720     9427.88
    279760     9429.27
    279800     9430.67
    279840     9431.87
    279880      9433.1
    279920     9434.32
    279960     9435.93
    280000     9437.05
    280040     9438.69
    280080     9440.32
    280120     9441.51
    280160     9443.02
    280200     9444.29
    280240     9445.59
    280280        9447
    280320     9448.17
    280360     9449.54
    280400     9450.87
    280440     9452.22
    280480     9453.61
    280520     9454.85
    280560     9456.23
    280600     9457.62
    280640      9458.8
    280680     9460.04
    280720     9461.24
    280760     9462.88
    280800        9464
    280840     9465.64
    280880     9467.27
    280920     9468.46
    280960     9469.98
    281000     9471.24
    281040     9472.53
    281080     9473.95
    281120     9475.15
    281160     9476.51
    281200     9477.84
    281240     9479.19
    281280     9480.57
    281320      9481.8
    281360     9483.19
    281400     9484.58
    281440     9485.77
    281480     9487.01
    281520     9488.22
    281560     9489.85
    281600     9490.98
    281640     9492.63
    281680     9494.29
    281720     9495.47
    281760     9496.97
    281800     9498.25
    281840     9499.55
    281880     9500.96
    281920     9502.15
    281960     9503.49
    282000     9504.83
    282040      9506.2
    282080     9507.56
    282120      9508.8
    282160      9510.2
    282200     9511.59
    282240     9512.79
    282280     9514.02
    282320     9515.21
    282360     9516.86
    282400     9517.98
    282440     9519.63
    282480     9521.28
    282520     9522.46
    282560     9523.98
    282600     9525.26
    282640     9526.56
    282680     9527.99
    282720     9529.16
    282760     9530.53
    282800     9531.84
    282840     9533.22
    282880     9534.57
    282920      9535.8
    282960     9537.19
    283000     9538.58
    283040     9539.78
    283080     9541.01
    283120      9542.2
    283160     9543.85
    283200     9544.95
    283240     9546.59
    283280     9548.26
    283320     9549.43
    283360     9550.95
    283400     9552.22
    283440      9553.5
    283480     9554.93
    283520      9556.1
    283560      9557.5
    283600      9558.8
    283640     9560.16
    283680     9561.52
    283720     9562.76
    283760     9564.14
    283800     9565.54
    283840     9566.72
    283880     9567.95
    283920     9569.15
    283960     9570.79
    284000      9571.9
    284040     9573.56
    284080     9575.22
    284120     9576.37
    284160     9577.91
    284200     9579.19
    284240     9580.46
    284280      9581.9
    284320     9583.05
    284360     9584.45
    284400     9585.76
    284440     9587.14
    284480     9588.47
    284520     9589.71
    284560     9591.07
    284600     9592.47
    284640     9593.66
    284680     9594.88
    284720     9596.07
    284760     9597.73
    284800     9598.82
    284840     9600.48
    284880     9602.15
    284920      9603.3
    284960     9604.85
    285000     9606.11
    285040     9607.38
    285080     9608.83
    285120     9610.03
    285160     9611.39
    285200     9612.71
    285240     9614.07
    285280     9615.42
    285320     9616.65
    285360     9618.01
    285400     9619.42
    285440      9620.6
    285480     9621.84
    285520     9623.04
    285560      9624.7
    285600     9625.81
    285640     9627.46
    285680     9629.11
    285720     9630.27
    285760     9631.82
    285800      9633.1
    285840     9634.38
    285880     9635.81
    285920     9637.02
    285960     9638.39
    286000      9639.7
    286040     9641.06
    286080     9642.39
    286120     9643.63
    286160     9645.01
    286200     9646.42
    286240     9647.58
    286280     9648.84
    286320     9650.03
    286360     9651.67
    286400     9652.78
    286440     9654.44
    286480     9656.08
    286520     9657.24
    286560     9658.79
    286600     9660.07
    286640     9661.34
    286680     9662.79
    286720        9664
    286760     9665.34
    286800     9666.68
    286840     9668.04
    286880     9669.35
    286920      9670.6
    286960     9671.98
    287000      9673.4
    287040     9674.53
    287080     9675.81
    287120     9676.98
    287160     9678.64
    287200     9679.74
    287240     9681.39
    287280     9683.04
    287320      9684.2
    287360     9685.73
    287400     9687.02
    287440     9688.31
    287480     9689.77
    287520     9690.95
    287560     9692.31
    287600     9693.64
    287640     9695.01
    287680     9696.32
    287720     9697.57
    287760     9698.96
    287800     9700.35
    287840     9701.51
    287880     9702.79
    287920     9703.94
    287960     9705.61
    288000     9706.71
    288040     9708.36
    288080     9709.98
    288120     9711.16
    288160     9712.69
    288200        9714
    288240     9715.27
    288280     9716.72
    288320     9717.91
    288360     9719.24
    288400     9720.57
    288440     9721.97
    288480     9723.26
    288520     9724.51
    288560     9725.92
    288600      9727.3
    288640     9728.46
    288680     9729.73
    288720     9730.89
    288760     9732.56
    288800     9733.65
    288840     9735.33
    288880     9736.96
    288920     9738.13
    288960     9739.66
    289000     9740.96
    289040     9742.24
    289080      9743.7
    289120     9744.88
    289160     9746.21
    289200     9747.55
    289240     9748.95
    289280     9750.25
    289320      9751.5
    289360     9752.91
    289400     9754.29
    289440     9755.46
    289480     9756.74
    289520     9757.88
    289560     9759.58
    289600     9760.64
    289640     9762.34
    289680     9763.96
    289720     9765.12
    289760     9766.66
    289800     9767.98
    289840     9769.25
    289880     9770.72
    289920      9771.9
    289960     9773.23
    290000     9774.58
    290040     9775.99
    290080     9777.27
    290120     9778.52
    290160     9779.95
    290200     9781.34
    290240     9782.49
    290280     9783.78
    290320     9784.93
    290360     9786.61
    290400     9787.68
    290440     9789.38
    290480     9790.98
    290520     9792.14
    290560     9793.68
    290600     9795.01
    290640     9796.28
    290680     9797.75
    290720     9798.92
    290760     9800.25
    290800      9801.6
    290840     9803.02
    290880     9804.29
    290920     9805.55
    290960     9806.96
    291000     9808.36
    291040     9809.51
    291080     9810.78
    291120     9811.94
    291160     9813.63
    291200     9814.69
    291240     9816.39
    291280     9817.99
    291320     9819.17
    291360     9820.69
    291400     9822.03
    291440     9823.28
    291480     9824.77
    291520     9825.94
    291560     9827.25
    291600      9828.6
    291640     9830.04
    291680      9831.3
    291720     9832.56
    291760     9833.97
    291800     9835.36
    291840     9836.51
    291880     9837.79
    291920     9838.93
    291960     9840.64
    292000      9841.7
    292040     9843.37
    292080     9844.99
    292120     9846.16
    292160     9847.69
    292200     9849.04
    292240     9850.29
    292280     9851.76
    292320     9852.96
    292360     9854.26
    292400      9855.6
    292440     9857.04
    292480     9858.32
    292520     9859.56
    292560     9860.99
    292600     9862.37
    292640     9863.53
    292680      9864.8
    292720     9865.96
    292760     9867.67
    292800     9868.71
    292840     9870.39
    292880     9872.01
    292920     9873.19
    292960     9874.73
    293000     9876.05
    293040     9877.31
    293080     9878.78
    293120     9879.98
    293160     9881.27
    293200     9882.61
    293240     9884.07
    293280     9885.35
    293320     9886.59
    293360     9888.02
    293400     9889.42
    293440     9890.58
    293480     9891.83
    293520        9893
    293560     9894.71
    293600     9895.73
    293640      9897.4
    293680     9899.02
    293720     9900.21
    293760     9901.74
    293800     9903.07
    293840     9904.33
    293880     9905.79
    293920     9906.99
    293960     9908.28
    294000     9909.62
    294040     9911.07
    294080     9912.34
    294120     9913.59
    294160     9915.01
    294200      9916.4
    294240     9917.55
    294280     9918.82
    294320     9919.97
    294360     9921.68
    294400     9922.71
    294440     9924.38
    294480        9926
    294520     9927.18
    294560     9928.73
    294600     9930.05
    294640     9931.32
    294680     9932.75
    294720     9933.96
    294760     9935.24
    294800     9936.59
    294840     9938.02
    294880     9939.29
    294920     9940.54
    294960     9941.97
    295000     9943.35
    295040     9944.51
    295080     9945.76
    295120     9946.93
    295160     9948.63
    295200     9949.68
    295240     9951.33
    295280     9952.94
    295320     9954.13
    295360      9955.7
    295400     9957.01
    295440     9958.29
    295480     9959.71
    295520     9960.92
    295560     9962.19
    295600     9963.53
    295640     9964.96
    295680     9966.26
    295720     9967.51
    295760     9968.92
    295800     9970.32
    295840     9971.47
    295880     9972.73
    295920      9973.9
    295960      9975.6
    296000     9976.65
    296040     9978.31
    296080     9979.91
    296120     9981.09
    296160     9982.67
    296200     9983.97
    296240     9985.25
    296280     9986.69
    296320     9987.88
    296360     9989.18
    296400     9990.51
    296440     9991.94
    296480     9993.24
    296520     9994.47
    296560     9995.91
    296600     9997.28
    296640     9998.46
    296680      9999.7
    296720     10000.9
    296760     10002.6
    296800     10003.6
    296840     10005.3
    296880     10006.9
    296920     10008.1
    296960     10009.6
    297000     10010.9
    297040     10012.2
    297080     10013.7
    297120     10014.8
    297160     10016.1
    297200     10017.5
    297240     10018.9
    297280     10020.2
    297320     10021.4
    297360     10022.8
    297400     10024.2
    297440     10025.4
    297480     10026.6
    297520     10027.8
    297560     10029.5
    297600     10030.6
    297640     10032.2
    297680     10033.8
    297720       10035
    297760     10036.6
    297800     10037.9
    297840     10039.2
    297880     10040.6
    297920     10041.8
    297960     10043.1
    298000     10044.4
    298040     10045.8
    298080     10047.1
    298120     10048.4
    298160     10049.8
    298200     10051.2
    298240     10052.4
    298280     10053.6
    298320     10054.8
    298360     10056.5
    298400     10057.5
    298440     10059.2
    298480     10060.8
    298520       10062
    298560     10063.5
    298600     10064.8
    298640     10066.1
    298680     10067.6
    298720     10068.8
    298760       10070
    298800     10071.4
    298840     10072.8
    298880     10074.1
    298920     10075.3
    298960     10076.8
    299000     10078.2
    299040     10079.3
    299080     10080.6
    299120     10081.7
    299160     10083.5
    299200     10084.5
    299240     10086.2
    299280     10087.8
    299320       10089
    299360     10090.5
    299400     10091.8
    299440     10093.1
    299480     10094.5
    299520     10095.8
    299560       10097
    299600     10098.4
    299640     10099.8
    299680     10101.1
    299720     10102.3
    299760     10103.8
    299800     10105.2
    299840     10106.3
    299880     10107.6
    299920     10108.8
    299960     10110.5
    300000     10111.5
    300040     10113.2
    300080     10114.8
    300120       10116
    300160     10117.5
    300200     10118.9
    300240     10120.2
    300280     10121.6
    300320     10122.8
    300360     10124.1
    300400     10125.4
    300440     10126.8
    300480     10128.2
    300520     10129.4
    300560     10130.8
    300600     10132.2
    300640     10133.4
    300680     10134.6
    300720     10135.8
    300760     10137.5
    300800     10138.6
    300840     10140.2
    300880     10141.8
    300920       10143
    300960     10144.6
    301000     10145.9
    301040     10147.2
    301080     10148.6
    301120     10149.8
    301160     10151.1
    301200     10152.5
    301240     10153.9
    301280     10155.2
    301320     10156.4
    301360     10157.9
    301400     10159.2
    301440     10160.4
    301480     10161.7
    301520     10162.8
    301560     10164.5
    301600     10165.6
    301640     10167.3
    301680     10168.9
    301720     10170.1
    301760     10171.6
    301800       10173
    301840     10174.2
    301880     10175.7
    301920     10176.9
    301960     10178.2
    302000     10179.5
    302040     10180.9
    302080     10182.3
    302120     10183.5
    302160     10184.9
    302200     10186.3
    302240     10187.4
    302280     10188.7
    302320     10189.9
    302360     10191.5
    302400     10192.6
    302440     10194.3
    302480     10195.9
    302520     10197.1
    302560     10198.6
    302600       10200
    302640     10201.2
    302680     10202.7
    302720     10203.9
    302760     10205.2
    302800     10206.5
    302840     10207.9
    302880     10209.2
    302920     10210.5
    302960     10211.9
    303000     10213.2
    303040     10214.4
    303080     10215.7
    303120     10216.8
    303160     10218.6
    303200     10219.6
    303240     10221.3
    303280     10222.9
    303320       10224
    303360     10225.6
    303400       10227
    303440     10228.2
    303480     10229.6
    303520     10230.8
    303560     10232.2
    303600     10233.5
    303640     10234.9
    303680     10236.2
    303720     10237.4
    303760     10238.9
    303800     10240.2
    303840     10241.4
    303880     10242.7
    303920     10243.8
    303960     10245.5
    304000     10246.6
    304040     10248.2
    304080     10249.9
    304120       10251
    304160     10252.6
    304200     10253.9
    304240     10255.2
    304280     10256.6
    304320     10257.8
    304360     10259.1
    304400     10260.5
    304440     10261.9
    304480     10263.2
    304520     10264.4
    304560     10265.9
    304600     10267.2
    304640     10268.4
    304680     10269.7
    304720     10270.8
    304760     10272.5
    304800     10273.6
    304840     10275.2
    304880     10276.9
    304920       10278
    304960     10279.6
    305000     10280.9
    305040     10282.1
    305080     10283.6
    305120     10284.8
    305160     10286.1
    305200     10287.5
    305240     10288.8
    305280     10290.2
    305320     10291.4
    305360     10292.8
    305400     10294.1
    305440     10295.3
    305480     10296.6
    305520     10297.7
    305560     10299.5
    305600     10300.5
    305640     10302.1
    305680     10303.8
    305720       10305
    305760     10306.5
    305800     10307.8
    305840     10309.1
    305880     10310.5
    305920     10311.7
    305960     10313.1
    306000     10314.4
    306040     10315.8
    306080     10317.1
    306120     10318.3
    306160     10319.8
    306200     10321.1
    306240     10322.3
    306280     10323.5
    306320     10324.7
    306360     10326.4
    306400     10327.5
    306440     10329.1
    306480     10330.8
    306520     10331.9
    306560     10333.5
    306600     10334.8
    306640     10336.1
    306680     10337.5
    306720     10338.7
    306760       10340
    306800     10341.3
    306840     10342.8
    306880       10344
    306920     10345.3
    306960     10346.7
    307000       10348
    307040     10349.2
    307080     10350.5
    307120     10351.6
    307160     10353.3
    307200     10354.4
    307240       10356
    307280     10357.7
    307320     10358.8
    307360     10360.4
    307400     10361.7
    307440       10363
    307480     10364.4
    307520     10365.6
    307560     10366.9
    307600     10368.3
    307640     10369.6
    307680     10370.9
    307720     10372.2
    307760     10373.6
    307800     10374.9
    307840     10376.1
    307880     10377.4
    307920     10378.5
    307960     10380.2
    308000     10381.3
    308040     10382.9
    308080     10384.6
    308120     10385.7
    308160     10387.3
    308200     10388.6
    308240     10389.9
    308280     10391.3
    308320     10392.5
    308360     10393.8
    308400     10395.2
    308440     10396.6
    308480     10397.9
    308520     10399.1
    308560     10400.5
    308600     10401.8
    308640       10403
    308680     10404.3
    308720     10405.4
    308760     10407.1
    308800     10408.2
    308840     10409.8
    308880     10411.5
    308920     10412.6
    308960     10414.2
    309000     10415.5
    309040     10416.7
    309080     10418.2
    309120     10419.4
    309160     10420.7
    309200     10422.1
    309240     10423.5
    309280     10424.8
    309320       10426
    309360     10427.4
    309400     10428.8
    309440     10429.9
    309480     10431.2
    309520     10432.3
    309560       10434
    309600     10435.1
    309640     10436.7
    309680     10438.3
    309720     10439.5
    309760     10441.1
    309800     10442.4
    309840     10443.6
    309880     10445.1
    309920     10446.3
    309960     10447.6
    310000     10448.9
    310040     10450.3
    310080     10451.6
    310120     10452.9
    310160     10454.3
    310200     10455.6
    310240     10456.8
    310280     10458.1
    310320     10459.2
    310360     10460.9
    310400       10462
    310440     10463.5
    310480     10465.2
    310520     10466.3
    310560     10467.9
    310600     10469.2
    310640     10470.5
    310680     10471.9
    310720     10473.1
    310760     10474.4
    310800     10475.8
    310840     10477.2
    310880     10478.5
    310920     10479.7
    310960     10481.1
    311000     10482.5
    311040     10483.7
    311080     10484.9
    311120       10486
    311160     10487.7
    311200     10488.8
    311240     10490.4
    311280       10492
    311320     10493.1
    311360     10494.7
    311400     10496.1
    311440     10497.3
    311480     10498.7
    311520     10499.9
    311560     10501.2
    311600     10502.6
    311640       10504
    311680     10505.3
    311720     10506.5
    311760     10507.9
    311800     10509.3
    311840     10510.5
    311880     10511.7
    311920     10512.8
    311960     10514.5
    312000     10515.6
    312040     10517.2
    312080     10518.9
    312120     10519.9
    312160     10521.5
    312200     10522.9
    312240     10524.1
    312280     10525.5
    312320     10526.7
    312360       10528
    312400     10529.4
    312440     10530.8
    312480     10532.1
    312520     10533.3
    312560     10534.7
    312600     10536.1
    312640     10537.2
    312680     10538.5
    312720     10539.6
    312760     10541.3
    312800     10542.4
    312840       10544
    312880     10545.7
    312920     10546.7
    312960     10548.3
    313000     10549.7
    313040     10550.9
    313080     10552.3
    313120     10553.5
    313160     10554.8
    313200     10556.2
    313240     10557.6
    313280     10558.9
    313320     10560.1
    313360     10561.5
    313400     10562.9
    313440       10564
    313480     10565.3
    313520     10566.4
    313560     10568.1
    313600     10569.2
    313640     10570.8
    313680     10572.4
    313720     10573.5
    313760     10575.1
    313800     10576.4
    313840     10577.7
    313880     10579.1
    313920     10580.3
    313960     10581.6
    314000       10583
    314040     10584.3
    314080     10585.7
    314120     10586.9
    314160     10588.3
    314200     10589.7
    314240     10590.8
    314280     10592.1
    314320     10593.2
    314360     10594.9
    314400     10595.9
    314440     10597.5
    314480     10599.2
    314520     10600.3
    314560     10601.9
    314600     10603.2
    314640     10604.4
    314680     10605.9
    314720     10607.1
    314760     10608.4
    314800     10609.7
    314840     10611.1
    314880     10612.4
    314920     10613.6
    314960       10615
    315000     10616.4
    315040     10617.5
    315080     10618.8
    315120     10619.9
    315160     10621.6
    315200     10622.7
    315240     10624.3
    315280       10626
    315320       10627
    315360     10628.6
    315400       10630
    315440     10631.2
    315480     10632.6
    315520     10633.8
    315560     10635.1
    315600     10636.5
    315640     10637.9
    315680     10639.2
    315720     10640.4
    315760     10641.8
    315800     10643.2
    315840     10644.3
    315880     10645.6
    315920     10646.7
    315960     10648.4
    316000     10649.4
    316040       10651
    316080     10652.7
    316120     10653.8
    316160     10655.3
    316200     10656.7
    316240     10657.9
    316280     10659.4
    316320     10660.5
    316360     10661.8
    316400     10663.2
    316440     10664.6
    316480     10665.9
    316520     10667.1
    316560     10668.5
    316600     10669.9
    316640     10671.1
    316680     10672.3
    316720     10673.4
    316760     10675.1
    316800     10676.2
    316840     10677.8
    316880     10679.4
    316920     10680.5
    316960     10682.1
    317000     10683.4
    317040     10684.7
    317080     10686.1
    317120     10687.3
    317160     10688.6
    317200       10690
    317240     10691.4
    317280     10692.7
    317320     10693.9
    317360     10695.3
    317400     10696.7
    317440     10697.8
    317480     10699.1
    317520     10700.2
    317560     10701.9
    317600     10702.9
    317640     10704.5
    317680     10706.2
    317720     10707.3
    317760     10708.8
    317800     10710.2
    317840     10711.4
    317880     10712.9
    317920       10714
    317960     10715.4
    318000     10716.7
    318040     10718.1
    318080     10719.4
    318120     10720.6
    318160       10722
    318200     10723.4
    318240     10724.6
    318280     10725.8
    318320     10726.9
    318360     10728.7
    318400     10729.7
    318440     10731.3
    318480     10732.9
    318520     10734.1
    318560     10735.6
    318600       10737
    318640     10738.2
    318680     10739.7
    318720     10740.8
    318760     10742.1
    318800     10743.5
    318840     10744.9
    318880     10746.2
    318920     10747.4
    318960     10748.8
    319000     10750.2
    319040     10751.4
    319080     10752.6
    319120     10753.7
    319160     10755.5
    319200     10756.5
    319240     10758.1
    319280     10759.7
    319320     10760.9
    319360     10762.4
    319400     10763.7
    319440     10764.9
    319480     10766.4
    319520     10767.6
    319560     10768.9
    319600     10770.3
    319640     10771.7
    319680       10773
    319720     10774.2
    319760     10775.6
    319800       10777
    319840     10778.2
    319880     10779.4
    319920     10780.5
    319960     10782.3
    320000     10783.3
    320040     10784.8
    320080     10786.5
    320120     10787.6
    320160     10789.2
    320200     10790.5
    320240     10791.7
    320280     10793.2
    320320     10794.4
    320360     10795.7
    320400     10797.1
    320440     10798.5
    320480     10799.8
    320520       10801
    320560     10802.4
    320600     10803.8
    320640       10805
    320680     10806.2
    320720     10807.3
    320760     10809.1
    320800     10810.1
    320840     10811.7
    320880     10813.3
    320920     10814.5
    320960       10816
    321000     10817.4
    321040     10818.6
    321080     10820.1
    321120     10821.2
    321160     10822.5
    321200     10823.9
    321240     10825.3
    321280     10826.6
    321320     10827.9
    321360     10829.2
    321400     10830.6
    321440     10831.8
    321480       10833
    321520     10834.1
    321560     10835.9
    321600     10836.9
    321640     10838.5
    321680     10840.1
    321720     10841.3
    321760     10842.8
    321800     10844.2
    321840     10845.4
    321880     10846.9
    321920       10848
    321960     10849.4
    322000     10850.7
    322040     10852.1
    322080     10853.4
    322120     10854.7
    322160       10856
    322200     10857.5
    322240     10858.7
    322280     10859.9
    322320       10861
    322360     10862.7
    322400     10863.7
    322440     10865.3
    322480       10867
    322520     10868.1
    322560     10869.7
    322600       10871
    322640     10872.2
    322680     10873.7
    322720     10874.9
    322760     10876.2
    322800     10877.6
    322840       10879
    322880     10880.3
    322920     10881.5
    322960     10882.9
    323000     10884.3
    323040     10885.5
    323080     10886.7
    323120     10887.8
    323160     10889.6
    323200     10890.6
    323240     10892.2
    323280     10893.9
    323320       10895
    323360     10896.5
    323400     10897.9
    323440     10899.1
    323480     10900.6
    323520     10901.8
    323560     10903.1
    323600     10904.4
    323640     10905.9
    323680     10907.1
    323720     10908.4
    323760     10909.7
    323800     10911.2
    323840     10912.4
    323880     10913.6
    323920     10914.7
    323960     10916.5
    324000     10917.4
    324040     10919.1
    324080     10920.7
    324120     10921.9
    324160     10923.4
    324200     10924.8
    324240       10926
    324280     10927.4
    324320     10928.6
    324360     10929.9
    324400     10931.3
    324440     10932.7
    324480       10934
    324520     10935.3
    324560     10936.6
    324600       10938
    324640     10939.2
    324680     10940.5
    324720     10941.5
    324760     10943.3
    324800     10944.3
    324840     10945.9
    324880     10947.6
    324920     10948.8
    324960     10950.3
    325000     10951.6
    325040     10952.8
    325080     10954.3
    325120     10955.4
    325160     10956.8
    325200     10958.1
    325240     10959.6
    325280     10960.8
    325320     10962.1
    325360     10963.4
    325400     10964.9
    325440       10966
    325480     10967.3
    325520     10968.3
    325560     10970.1
    325600     10971.1
    325640     10972.7
    325680     10974.4
    325720     10975.6
    325760     10977.1
    325800     10978.4
    325840     10979.7
    325880     10981.1
    325920     10982.3
    325960     10983.6
    326000       10985
    326040     10986.4
    326080     10987.7
    326120     10988.9
    326160     10990.2
    326200     10991.7
    326240     10992.9
    326280     10994.1
    326320     10995.2
    326360     10996.9
    326400       10998
    326440     10999.6
    326480     11001.2
    326520     11002.4
    326560     11003.9
    326600     11005.3
    326640     11006.5
    326680     11007.9
    326720     11009.1
    326760     11010.4
    326800     11011.8
    326840     11013.2
    326880     11014.5
    326920     11015.8
    326960     11017.1
    327000     11018.5
    327040     11019.7
    327080     11020.9
    327120       11022
    327160     11023.8
    327200     11024.8
    327240     11026.4
    327280     11028.1
    327320     11029.2
    327360     11030.7
    327400     11032.1
    327440     11033.3
    327480     11034.7
    327520     11035.9
    327560     11037.2
    327600     11038.6
    327640       11040
    327680     11041.3
    327720     11042.6
    327760     11043.9
    327800     11045.3
    327840     11046.5
    327880     11047.7
    327920     11048.8
    327960     11050.6
    328000     11051.6
    328040     11053.2
    328080     11054.9
    328120       11056
    328160     11057.6
    328200     11058.9
    328240     11060.1
    328280     11061.5
    328320     11062.7
    328360       11064
    328400     11065.4
    328440     11066.8
    328480     11068.1
    328520     11069.4
    328560     11070.7
    328600     11072.1
    328640     11073.3
    328680     11074.5
    328720     11075.6
    328760     11077.4
    328800     11078.4
    328840       11080
    328880     11081.7
    328920     11082.8
    328960     11084.3
    329000     11085.7
    329040     11086.9
    329080     11088.3
    329120     11089.5
    329160     11090.8
    329200     11092.2
    329240     11093.6
    329280     11094.9
    329320     11096.2
    329360     11097.4
    329400     11098.9
    329440     11100.1
    329480     11101.3
    329520     11102.3
    329560     11104.1
    329600     11105.1
    329640     11106.8
    329680     11108.4
    329720     11109.6
    329760     11111.1
    329800     11112.4
    329840     11113.7
    329880     11115.1
    329920     11116.3
    329960     11117.6
    330000     11118.9
    330040     11120.4
    330080     11121.7
    330120     11122.9
    330160     11124.2
    330200     11125.7
    330240     11126.8
    330280     11128.1
    330320     11129.1
    330360     11130.9
    330400     11131.9
    330440     11133.5
    330480     11135.2
    330520     11136.4
    330560     11137.9
    330600     11139.2
    330640     11140.4
    330680     11141.9
    330720     11143.1
    330760     11144.3
    330800     11145.7
    330840     11147.1
    330880     11148.4
    330920     11149.7
    330960       11151
    331000     11152.4
    331040     11153.6
    331080     11154.8
    331120     11155.8
    331160     11157.6
    331200     11158.6
    331240     11160.3
    331280     11161.9
    331320     11163.1
    331360     11164.6
    331400     11165.9
    331440     11167.1
    331480     11168.6
    331520     11169.8
    331560       11171
    331600     11172.4
    331640     11173.8
    331680     11175.2
    331720     11176.4
    331760     11177.7
    331800     11179.1
    331840     11180.3
    331880     11181.6
    331920     11182.6
    331960     11184.3
    332000     11185.4
    332040       11187
    332080     11188.7
    332120     11189.8
    332160     11191.4
    332200     11192.6
    332240     11193.8
    332280     11195.3
    332320     11196.5
    332360     11197.8
    332400     11199.1
    332440     11200.5
    332480     11201.8
    332520     11203.1
    332560     11204.4
    332600     11205.8
    332640       11207
    332680     11208.2
    332720     11209.3
    332760       11211
    332800       11212
    332840     11213.7
    332880     11215.3
    332920     11216.5
    332960       11218
    333000     11219.3
    333040     11220.5
    333080       11222
    333120     11223.2
    333160     11224.4
    333200     11225.8
    333240     11227.2
    333280     11228.5
    333320     11229.7
    333360     11231.1
    333400     11232.5
    333440     11233.6
    333480     11234.9
    333520     11235.9
    333560     11237.7
    333600     11238.7
    333640     11240.4
    333680       11242
    333720     11243.2
    333760     11244.7
    333800       11246
    333840     11247.2
    333880     11248.6
    333920     11249.8
    333960     11251.1
    334000     11252.5
    334040     11253.9
    334080     11255.2
    334120     11256.4
    334160     11257.7
    334200     11259.2
    334240     11260.3
    334280     11261.6
    334320     11262.6
    334360     11264.4
    334400     11265.4
    334440     11267.1
    334480     11268.7
    334520     11269.8
    334560     11271.4
    334600     11272.7
    334640     11273.8
    334680     11275.3
    334720     11276.5
    334760     11277.8
    334800     11279.1
    334840     11280.5
    334880     11281.9
    334920     11283.1
    334960     11284.4
    335000     11285.8
    335040       11287
    335080     11288.3
    335120     11289.3
    335160     11291.1
    335200       11292
    335240     11293.7
    335280     11295.4
    335320     11296.5
    335360       11298
    335400     11299.3
    335440     11300.5
    335480     11301.9
    335520     11303.1
    335560     11304.4
    335600     11305.7
    335640     11307.2
    335680     11308.5
    335720     11309.7
    335760       11311
    335800     11312.4
    335840     11313.6
    335880     11314.9
    335920     11315.9
    335960     11317.7
    336000     11318.6
    336040     11320.3
    336080     11321.9
    336120     11323.1
    336160     11324.6
    336200     11325.9
    336240     11327.1
    336280     11328.5
    336320     11329.7
    336360       11331
    336400     11332.3
    336440     11333.7
    336480     11335.1
    336520     11336.3
    336560     11337.6
    336600       11339
    336640     11340.2
    336680     11341.5
    336720     11342.5
    336760     11344.3
    336800     11345.2
    336840     11346.9
    336880     11348.5
    336920     11349.7
    336960     11351.2
    337000     11352.5
    337040     11353.6
    337080     11355.1
    337120     11356.3
    337160     11357.6
    337200     11358.9
    337240     11360.3
    337280     11361.7
    337320     11362.9
    337360     11364.2
    337400     11365.6
    337440     11366.8
    337480     11368.1
    337520       11369
    337560     11370.8
    337600     11371.7
    337640     11373.4
    337680       11375
    337720     11376.2
    337760     11377.7
    337800       11379
    337840     11380.1
    337880     11381.6
    337920     11382.8
    337960     11384.1
    338000     11385.4
    338040     11386.8
    338080     11388.2
    338120     11389.4
    338160     11390.7
    338200     11392.1
    338240     11393.3
    338280     11394.6
    338320     11395.6
    338360     11397.3
    338400     11398.2
    338440     11399.9
    338480     11401.5
    338520     11402.7
    338560     11404.2
    338600     11405.5
    338640     11406.7
    338680     11408.1
    338720     11409.4
    338760     11410.6
    338800     11411.9
    338840     11413.3
    338880     11414.7
    338920     11415.9
    338960     11417.2
    339000     11418.7
    339040     11419.8
    339080     11421.1
    339120     11422.1
    339160     11423.9
    339200     11424.8
    339240     11426.5
    339280     11428.1
    339320     11429.3
    339360     11430.8
    339400     11432.1
    339440     11433.2
    339480     11434.7
    339520       11436
    339560     11437.2
    339600     11438.5
    339640     11439.9
    339680     11441.3
    339720     11442.5
    339760     11443.8
    339800     11445.2
    339840     11446.4
    339880     11447.7
    339920     11448.7
    339960     11450.5
    340000     11451.4
    340040       11453
    340080     11454.7
    340120     11455.8
    340160     11457.3
    340200     11458.7
    340240     11459.8
    340280     11461.3
    340320     11462.5
    340360     11463.8
    340400       11465
    340440     11466.5
    340480     11467.9
    340520     11469.1
    340560     11470.4
    340600     11471.8
    340640     11472.9
    340680     11474.2
    340720     11475.2
    340760       11477
    340800     11477.9
    340840     11479.6
    340880     11481.2
    340920     11482.3
    340960     11483.9
    341000     11485.2
    341040     11486.3
    341080     11487.8
    341120     11489.1
    341160     11490.3
    341200     11491.6
    341240       11493
    341280     11494.4
    341320     11495.6
    341360     11496.9
    341400     11498.3
    341440     11499.5
    341480     11500.8
    341520     11501.7
    341560     11503.5
    341600     11504.5
    341640     11506.1
    341680     11507.7
    341720     11508.8
    341760     11510.4
    341800     11511.7
    341840     11512.8
    341880     11514.3
    341920     11515.6
    341960     11516.9
    342000     11518.1
    342040     11519.6
    342080     11520.9
    342120     11522.1
    342160     11523.4
    342200     11524.8
    342240       11526
    342280     11527.3
    342320     11528.3
    342360     11530.1
    342400       11531
    342440     11532.6
    342480     11534.3
    342520     11535.4
    342560     11536.9
    342600     11538.2
    342640     11539.4
    342680     11540.9
    342720     11542.2
    342760     11543.4
    342800     11544.7
    342840     11546.1
    342880     11547.5
    342920     11548.7
    342960       11550
    343000     11551.4
    343040     11552.6
    343080     11553.9
    343120     11554.9
    343160     11556.6
    343200     11557.6
    343240     11559.2
    343280     11560.8
    343320     11561.9
    343360     11563.5
    343400     11564.8
    343440       11566
    343480     11567.5
    343520     11568.7
    343560       11570
    343600     11571.2
    343640     11572.7
    343680       11574
    343720     11575.2
    343760     11576.5
    343800     11577.9
    343840     11579.1
    343880     11580.5
    343920     11581.4
    343960     11583.2
    344000     11584.2
    344040     11585.8
    344080     11587.4
    344120     11588.5
    344160       11590
    344200     11591.3
    344240     11592.5
    344280       11594
    344320     11595.3
    344360     11596.5
    344400     11597.8
    344440     11599.2
    344480     11600.6
    344520     11601.8
    344560     11603.1
    344600     11604.5
    344640     11605.7
    344680     11607.1
    344720       11608
    344760     11609.8
    344800     11610.7
    344840     11612.4
    344880       11614
    344920     11615.1
    344960     11616.6
    345000     11617.9
    345040     11619.1
    345080     11620.6
    345120     11621.9
    345160     11623.1
    345200     11624.3
    345240     11625.8
    345280     11627.2
    345320     11628.4
    345360     11629.7
    345400     11631.1
    345440     11632.3
    345480     11633.6
    345520     11634.6
    345560     11636.3
    345600     11637.3
    345640     11638.9
    345680     11640.6
    345720     11641.7
    345760     11643.2
    345800     11644.5
    345840     11645.7
    345880     11647.2
    345920     11648.4
    345960     11649.7
    346000     11650.9
    346040     11652.4
    346080     11653.8
    346120     11654.9
    346160     11656.3
    346200     11657.7
    346240     11658.9
    346280     11660.2
    346320     11661.2
    346360     11662.9
    346400     11663.9
    346440     11665.6
    346480     11667.2
    346520     11668.3
    346560     11669.8
    346600     11671.1
    346640     11672.3
    346680     11673.8
    346720       11675
    346760     11676.3
    346800     11677.5
    346840     11678.9
    346880     11680.4
    346920     11681.5
    346960     11682.8
    347000     11684.3
    347040     11685.4
    347080     11686.8
    347120     11687.8
    347160     11689.5
    347200     11690.4
    347240     11692.1
    347280     11693.8
    347320     11694.8
    347360     11696.4
    347400     11697.7
    347440     11698.9
    347480     11700.4
    347520     11701.6
    347560     11702.9
    347600     11704.1
    347640     11705.6
    347680       11707
    347720     11708.1
    347760     11709.4
    347800     11710.9
    347840       11712
    347880     11713.4
    347920     11714.3
    347960     11716.1
    348000       11717
    348040     11718.7
    348080     11720.4
    348120     11721.4
    348160       11723
    348200     11724.3
    348240     11725.5
    348280     11726.9
    348320     11728.2
    348360     11729.4
    348400     11730.7
    348440     11732.1
    348480     11733.5
    348520     11734.7
    348560       11736
    348600     11737.4
    348640     11738.6
    348680       11740
    348720     11740.9
    348760     11742.7
    348800     11743.6
    348840     11745.3
    348880       11747
    348920       11748
    348960     11749.6
    349000     11750.8
    349040     11752.1
    349080     11753.5
    349120     11754.7
    349160       11756
    349200     11757.3
    349240     11758.8
    349280     11760.2
    349320     11761.3
    349360     11762.6
    349400     11764.1
    349440     11765.2
    349480     11766.6
    349520     11767.5
    349560     11769.3
    349600     11770.2
    349640     11771.9
    349680     11773.7
    349720     11774.6
    349760     11776.3
    349800     11777.5
    349840     11778.7
    349880     11780.2
    349920     11781.4
    349960     11782.7
    350000       11784
    350040     11785.4
    350080     11786.8
    350120       11788
    350160     11789.3
    350200     11790.7
    350240     11791.9
    350280     11793.3
    350320     11794.2
    350360       11796
    350400     11796.9
    350440     11798.6
    350480     11800.3
    350520     11801.3
    350560     11802.9
    350600     11804.2
    350640     11805.4
    350680     11806.9
    350720     11808.1
    350760     11809.3
    350800     11810.6
    350840     11812.1
    350880     11813.5
    350920     11814.7
    350960     11815.9
    351000     11817.4
    351040     11818.5
    351080     11819.9
    351120     11820.9
    351160     11822.7
    351200     11823.6
    351240     11825.3
    351280       11827
    351320       11828
    351360     11829.6
    351400     11830.8
    351440     11832.1
    351480     11833.5
    351520     11834.8
    351560       11836
    351600     11837.3
    351640     11838.7
    351680     11840.1
    351720     11841.3
    351760     11842.6
    351800       11844
    351840     11845.2
    351880     11846.6
    351920     11847.5
    351960     11849.3
    352000     11850.2
    352040     11851.9
    352080     11853.6
    352120     11854.6
    352160     11856.2
    352200     11857.5
    352240     11858.7
    352280     11860.2
    352320     11861.4
    352360     11862.7
    352400     11863.9
    352440     11865.4
    352480     11866.8
    352520       11868
    352560     11869.2
    352600     11870.7
    352640     11871.8
    352680     11873.2
    352720     11874.2
    352760       11876
    352800     11876.8
    352840     11878.6
    352880     11880.3
    352920     11881.3
    352960     11882.9
    353000     11884.2
    353040     11885.4
    353080     11886.8
    353120     11888.1
    353160     11889.4
    353200     11890.6
    353240     11892.1
    353280     11893.4
    353320     11894.6
    353360     11895.9
    353400     11897.4
    353440     11898.5
    353480     11899.9
    353520     11900.9
    353560     11902.6
    353600     11903.5
    353640     11905.3
    353680       11907
    353720       11908
    353760     11909.6
    353800     11910.8
    353840     11912.1
    353880     11913.5
    353920     11914.8
    353960       11916
    354000     11917.3
    354040     11918.7
    354080     11920.1
    354120     11921.3
    354160     11922.6
    354200     11924.1
    354240     11925.2
    354280     11926.6
    354320     11927.5
    354360     11929.3
    354400     11930.2
    354440     11931.9
    354480     11933.7
    354520     11934.7
    354560     11936.3
    354600     11937.5
    354640     11938.8
    354680     11940.3
    354720     11941.5
    354760     11942.8
    354800       11944
    354840     11945.5
    354880     11946.8
    354920       11948
    354960     11949.3
    355000     11950.8
    355040     11951.9
    355080     11953.3
    355120     11954.3
    355160       11956
    355200     11956.9
    355240     11958.7
    355280     11960.4
    355320     11961.4
    355360       11963
    355400     11964.3
    355440     11965.5
    355480       11967
    355520     11968.3
    355560     11969.5
    355600     11970.7
    355640     11972.2
    355680     11973.6
    355720     11974.8
    355760     11976.1
    355800     11977.5
    355840     11978.6
    355880       11980
    355920       11981
    355960     11982.8
    356000     11983.7
    356040     11985.4
    356080     11987.1
    356120     11988.1
    356160     11989.7
    356200       11991
    356240     11992.2
    356280     11993.7
    356320       11995
    356360     11996.2
    356400     11997.5
    356440     11998.9
    356480     12000.3
    356520     12001.5
    356560     12002.8
    356600     12004.3
    356640     12005.3
    356680     12006.8
    356720     12007.7
    356760     12009.5
    356800     12010.4
    356840     12012.1
    356880     12013.8
    356920     12014.9
    356960     12016.5
    357000     12017.7
    357040       12019
    357080     12020.4
    357120     12021.7
    357160       12023
    357200     12024.2
    357240     12025.6
    357280       12027
    357320     12028.2
    357360     12029.5
    357400       12031
    357440     12032.1
    357480     12033.5
    357520     12034.5
    357560     12036.3
    357600     12037.1
    357640     12038.9
    357680     12040.6
    357720     12041.6
    357760     12043.2
    357800     12044.5
    357840     12045.7
    357880     12047.1
    357920     12048.5
    357960     12049.7
    358000       12051
    358040     12052.4
    358080     12053.8
    358120       12055
    358160     12056.2
    358200     12057.7
    358240     12058.8
    358280     12060.3
    358320     12061.2
    358360       12063
    358400     12063.9
    358440     12065.6
    358480     12067.4
    358520     12068.4
    358560       12070
    358600     12071.2
    358640     12072.5
    358680     12073.9
    358720     12075.3
    358760     12076.5
    358800     12077.7
    358840     12079.2
    358880     12080.5
    358920     12081.8
    358960       12083
    359000     12084.5
    359040     12085.6
    359080       12087
    359120       12088
    359160     12089.8
    359200     12090.6
    359240     12092.4
    359280     12094.1
    359320     12095.1
    359360     12096.7
    359400       12098
    359440     12099.2
    359480     12100.6
    359520       12102
    359560     12103.2
    359600     12104.4
    359640     12105.9
    359680     12107.2
    359720     12108.5
    359760     12109.7
    359800     12111.2
    359840     12112.3
    359880     12113.7
    359920     12114.6
    359960     12116.4
    360000     12117.3
    360040       12119
    360080     12120.8
    360120     12121.8
    360160     12123.4
    360200     12124.6
    360240     12125.9
    360280     12127.3
    360320     12128.6
    360360     12129.9
    360400     12131.1
    360440     12132.6
    360480     12133.9
    360520     12135.1
    360560     12136.4
    360600     12137.9
    360640     12138.9
    360680     12140.4
    360720     12141.3
    360760     12143.1
    360800     12143.9
    360840     12145.7
    360880     12147.4
    360920     12148.5
    360960       12150
    361000     12151.3
    361040     12152.5
    361080     12153.9
    361120     12155.3
    361160     12156.5
    361200     12157.8
    361240     12159.2
    361280     12160.6
    361320     12161.8
    361360       12163
    361400     12164.5
    361440     12165.6
    361480       12167
    361520       12168
    361560     12169.8
    361600     12170.6
    361640     12172.4
    361680     12174.1
    361720     12175.2
    361760     12176.7
    361800       12178
    361840     12179.2
    361880     12180.6
    361920       12182
    361960     12183.2
    362000     12184.4
    362040     12185.9
    362080     12187.3
    362120     12188.5
    362160     12189.7
    362200     12191.2
    362240     12192.3
    362280     12193.7
    362320     12194.6
    362360     12196.5
    362400     12197.3
    362440     12199.1
    362480     12200.8
    362520     12201.8
    362560     12203.4
    362600     12204.7
    362640     12205.9
    362680     12207.3
    362720     12208.7
    362760     12209.9
    362800     12211.1
    362840     12212.6
    362880       12214
    362920     12215.2
    362960     12216.4
    363000     12217.9
    363040       12219
    363080     12220.4
    363120     12221.3
    363160     12223.1
    363200       12224
    363240     12225.7
    363280     12227.5
    363320     12228.5
    363360     12230.1
    363400     12231.3
    363440     12232.6
    363480       12234
    363520     12235.3
    363560     12236.6
    363600     12237.7
    363640     12239.2
    363680     12240.6
    363720     12241.8
    363760       12243
    363800     12244.5
    363840     12245.6
    363880       12247
    363920     12247.9
    363960     12249.7
    364000     12250.6
    364040     12252.3
    364080     12254.1
    364120     12255.1
    364160     12256.7
    364200     12257.9
    364240     12259.2
    364280     12260.6
    364320     12261.9
    364360     12263.2
    364400     12264.4
    364440     12265.8
    364480     12267.2
    364520     12268.4
    364560     12269.6
    364600     12271.1
    364640     12272.2
    364680     12273.6
    364720     12274.5
    364760     12276.3
    364800     12277.1
    364840     12278.9
    364880     12280.7
    364920     12281.6
    364960     12283.3
    365000     12284.5
    365040     12285.7
    365080     12287.1
    365120     12288.5
    365160     12289.7
    365200     12290.9
    365240     12292.4
    365280     12293.7
    365320     12294.9
    365360     12296.2
    365400     12297.7
    365440     12298.7
    365480     12300.1
    365520       12301
    365560     12302.9
    365600     12303.7
    365640     12305.4
    365680     12307.2
    365720     12308.2
    365760     12309.8
    365800       12311
    365840     12312.3
    365880     12313.7
    365920       12315
    365960     12316.3
    366000     12317.5
    366040       12319
    366080     12320.3
    366120     12321.5
    366160     12322.7
    366200     12324.2
    366240     12325.2
    366280     12326.7
    366320     12327.6
    366360     12329.4
    366400     12330.2
    366440       12332
    366480     12333.7
    366520     12334.7
    366560     12336.4
    366600     12337.6
    366640     12338.8
    366680     12340.2
    366720     12341.6
    366760     12342.8
    366800       12344
    366840     12345.5
    366880     12346.9
    366920       12348
    366960     12349.3
    367000     12350.8
    367040     12351.8
    367080     12353.3
    367120     12354.1
    367160       12356
    367200     12356.8
    367240     12358.6
    367280     12360.3
    367320     12361.3
    367360     12362.9
    367400     12364.1
    367440     12365.4
    367480     12366.8
    367520     12368.1
    367560     12369.4
    367600     12370.6
    367640     12372.1
    367680     12373.5
    367720     12374.6
    367760     12375.9
    367800     12377.3
    367840     12378.4
    367880     12379.8
    367920     12380.7
    367960     12382.5
    368000     12383.4
    368040     12385.1
    368080     12386.9
    368120     12387.9
    368160     12389.5
    368200     12390.8
    368240       12392
    368280     12393.4
    368320     12394.7
    368360       12396
    368400     12397.2
    368440     12398.7
    368480       12400
    368520     12401.2
    368560     12402.4
    368600     12403.9
    368640       12405
    368680     12406.4
    368720     12407.3
    368760     12409.1
    368800     12409.9
    368840     12411.7
    368880     12413.5
    368920     12414.5
    368960     12416.1
    369000     12417.3
    369040     12418.6
    369080       12420
    369120     12421.3
    369160     12422.5
    369200     12423.8
    369240     12425.2
    369280     12426.6
    369320     12427.8
    369360       12429
    369400     12430.5
    369440     12431.6
    369480       12433
    369520     12433.9
    369560     12435.7
    369600     12436.5
    369640     12438.2
    369680       12440
    369720       12441
    369760     12442.6
    369800     12443.9
    369840     12445.1
    369880     12446.6
    369920     12447.9
    369960     12449.1
    370000     12450.4
    370040     12451.8
    370080     12453.2
    370120     12454.3
    370160     12455.6
    370200     12457.1
    370240     12458.1
    370280     12459.5
    370320     12460.4
    370360     12462.3
    370400     12463.1
    370440     12464.8
    370480     12466.6
    370520     12467.6
    370560     12469.2
    370600     12470.4
    370640     12471.6
    370680     12473.1
    370720     12474.4
    370760     12475.7
    370800     12476.9
    370840     12478.3
    370880     12479.7
    370920     12480.9
    370960     12482.1
    371000     12483.6
    371040     12484.7
    371080     12486.1
    371120       12487
    371160     12488.8
    371200     12489.6
    371240     12491.4
    371280     12493.1
    371320     12494.1
    371360     12495.7
    371400       12497
    371440     12498.2
    371480     12499.6
    371520       12501
    371560     12502.2
    371600     12503.5
    371640     12504.9
    371680     12506.3
    371720     12507.4
    371760     12508.7
    371800     12510.2
    371840     12511.2
    371880     12512.6
    371920     12513.5
    371960     12515.4
    372000     12516.2
    372040     12517.9
    372080     12519.7
    372120     12520.7
    372160     12522.3
    372200     12523.5
    372240     12524.7
    372280     12526.2
    372320     12527.5
    372360     12528.8
    372400       12530
    372440     12531.5
    372480     12532.8
    372520       12534
    372560     12535.3
    372600     12536.8
    372640     12537.8
    372680     12539.2
    372720     12540.1
    372760       12542
    372800     12542.8
    372840     12544.5
    372880     12546.3
    372920     12547.3
    372960     12548.9
    373000     12550.1
    373040     12551.3
    373080     12552.8
    373120     12554.1
    373160     12555.4
    373200     12556.6
    373240       12558
    373280     12559.4
    373320     12560.6
    373360     12561.9
    373400     12563.3
    373440     12564.4
    373480     12565.8
    373520     12566.7
    373560     12568.6
    373600     12569.3
    373640     12571.1
    373680     12572.9
    373720     12573.9
    373760     12575.4
    373800     12576.7
    373840     12577.9
    373880     12579.4
    373920     12580.7
    373960       12582
    374000     12583.2
    374040     12584.6
    374080       12586
    374120     12587.2
    374160     12588.4
    374200     12589.9
    374240       12591
    374280     12592.4
    374320     12593.3
    374360     12595.1
    374400     12595.9
    374440     12597.7
    374480     12599.5
    374520     12600.5
    374560       12602
    374600     12603.3
    374640     12604.5
    374680       12606
    374720     12607.3
    374760     12608.6
    374800     12609.8
    374840     12611.2
    374880     12612.6
    374920     12613.8
    374960       12615
    375000     12616.5
    375040     12617.6
    375080       12619
    375120     12619.9
    375160     12621.7
    375200     12622.5
    375240     12624.2
    375280       12626
    375320       12627
    375360     12628.6
    375400     12629.9
    375440     12631.1
    375480     12632.5
    375520     12633.8
    375560     12635.1
    375600     12636.3
    375640     12637.8
    375680     12639.2
    375720     12640.3
    375760     12641.6
    375800       12643
    375840     12644.1
    375880     12645.6
    375920     12646.4
    375960     12648.3
    376000       12649
    376040     12650.8
    376080     12652.6
    376120     12653.6
    376160     12655.2
    376200     12656.5
    376240     12657.7
    376280     12659.2
    376320     12660.4
    376360     12661.7
    376400     12662.9
    376440     12664.4
    376480     12665.8
    376520     12666.9
    376560     12668.2
    376600     12669.7
    376640     12670.8
    376680     12672.2
    376720       12673
    376760     12674.9
    376800     12675.7
    376840     12677.4
    376880     12679.3
    376920     12680.2
    376960     12681.9
    377000     12683.1
    377040     12684.3
    377080     12685.8
    377120     12687.1
    377160     12688.4
    377200     12689.6
    377240       12691
    377280     12692.4
    377320     12693.5
    377360     12694.8
    377400     12696.3
    377440     12697.4
    377480     12698.8
    377520     12699.7
    377560     12701.5
    377600     12702.3
    377640     12704.1
    377680     12705.9
    377720     12706.9
    377760     12708.5
    377800     12709.7
    377840     12710.9
    377880     12712.4
    377920     12713.7
    377960       12715
    378000     12716.2
    378040     12717.6
    378080     12719.1
    378120     12720.2
    378160     12721.5
    378200       12723
    378240     12724.1
    378280     12725.5
    378320     12726.4
    378360     12728.2
    378400       12729
    378440     12730.8
    378480     12732.6
    378520     12733.6
    378560     12735.2
    378600     12736.4
    378640     12737.6
    378680     12739.1
    378720     12740.4
    378760     12741.7
    378800     12742.9
    378840     12744.4
    378880     12745.8
    378920     12746.9
    378960     12748.2
    379000     12749.7
    379040     12750.8
    379080     12752.2
    379120     12753.1
    379160       12755
    379200     12755.8
    379240     12757.5
    379280     12759.4
    379320     12760.4
    379360       12762
    379400     12763.2
    379440     12764.4
    379480     12765.9
    379520     12767.1
    379560     12768.4
    379600     12769.7
    379640     12771.1
    379680     12772.5
    379720     12773.7
    379760       12775
    379800     12776.4
    379840     12777.6
    379880       12779
    379920     12779.9
    379960     12781.7
    380000     12782.6
    380040     12784.3
    380080     12786.2
    380120     12787.1
    380160     12788.7
    380200     12789.9
    380240     12791.2
    380280     12792.6
    380320     12793.9
    380360     12795.2
    380400     12796.4
    380440     12797.9
    380480     12799.3
    380520     12800.4
    380560     12801.7
    380600     12803.2
    380640     12804.3
    380680     12805.7
    380720     12806.7
    380760     12808.5
    380800     12809.3
    380840       12811
    380880     12812.9
    380920     12813.8
    380960     12815.5
    381000     12816.7
    381040     12817.9
    381080     12819.4
    381120     12820.6
    381160       12822
    381200     12823.2
    381240     12824.6
    381280     12826.1
    381320     12827.1
    381360     12828.5
    381400     12829.9
    381440     12831.1
    381480     12832.5
    381520     12833.4
    381560     12835.2
    381600     12836.1
    381640     12837.8
    381680     12839.7
    381720     12840.6
    381760     12842.2
    381800     12843.5
    381840     12844.7
    381880     12846.2
    381920     12847.4
    381960     12848.7
    382000     12849.9
    382040     12851.4
    382080     12852.8
    382120     12853.9
    382160     12855.3
    382200     12856.7
    382240     12857.9
    382280     12859.2
    382320     12860.2
    382360       12862
    382400     12862.9
    382440     12864.6
    382480     12866.4
    382520     12867.4
    382560       12869
    382600     12870.2
    382640     12871.4
    382680       12873
    382720     12874.2
    382760     12875.5
    382800     12876.7
    382840     12878.2
    382880     12879.6
    382920     12880.6
    382960       12882
    383000     12883.4
    383040     12884.6
    383080       12886
    383120       12887
    383160     12888.7
    383200     12889.6
    383240     12891.3
    383280     12893.2
    383320     12894.2
    383360     12895.8
    383400       12897
    383440     12898.2
    383480     12899.8
    383520       12901
    383560     12902.2
    383600     12903.5
    383640     12904.9
    383680     12906.3
    383720     12907.4
    383760     12908.8
    383800     12910.2
    383840     12911.4
    383880     12912.8
    383920     12913.7
    383960     12915.5
    384000     12916.4
    384040     12918.2
    384080       12920
    384120     12920.9
    384160     12922.5
    384200     12923.8
    384240       12925
    384280     12926.6
    384320     12927.8
    384360     12929.1
    384400     12930.3
    384440     12931.8
    384480     12933.2
    384520     12934.3
    384560     12935.6
    384600     12937.1
    384640     12938.2
    384680     12939.6
    384720     12940.6
    384760     12942.4
    384800     12943.2
    384840       12945
    384880     12946.8
    384920     12947.8
    384960     12949.4
    385000     12950.6
    385040     12951.8
    385080     12953.4
    385120     12954.6
    385160     12955.9
    385200     12957.1
    385240     12958.6
    385280       12960
    385320     12961.1
    385360     12962.4
    385400     12963.9
    385440     12965.1
    385480     12966.4
    385520     12967.4
    385560     12969.2
    385600       12970
    385640     12971.8
    385680     12973.7
    385720     12974.6
    385760     12976.2
    385800     12977.4
    385840     12978.7
    385880     12980.3
    385920     12981.4
    385960     12982.7
    386000     12983.9
    386040     12985.4
    386080     12986.8
    386120     12987.9
    386160     12989.2
    386200     12990.7
    386240     12991.9
    386280     12993.2
    386320     12994.2
    386360       12996
    386400     12996.8
    386440     12998.6
    386480     13000.5
    386520     13001.4
    386560       13003
    386600     13004.2
    386640     13005.5
    386680     13007.1
    386720     13008.2
    386760     13009.5
    386800     13010.7
    386840     13012.1
    386880     13013.6
    386920     13014.7
    386960       13016
    387000     13017.5
    387040     13018.6
    387080       13020
    387120       13021
    387160     13022.7
    387200     13023.6
    387240     13025.4
    387280     13027.2
    387320     13028.1
    387360     13029.7
    387400     13030.9
    387440     13032.2
    387480     13033.8
    387520     13034.9
    387560     13036.2
    387600     13037.4
    387640     13038.8
    387680     13040.3
    387720     13041.4
    387760     13042.8
    387800     13044.2
    387840     13045.3
    387880     13046.7
    387920     13047.7
    387960     13049.5
    388000     13050.3
    388040     13052.1
    388080     13053.9
    388120     13054.9
    388160     13056.4
    388200     13057.6
    388240     13058.9
    388280     13060.5
    388320     13061.7
    388360     13062.9
    388400     13064.2
    388440     13065.5
    388480       13067
    388520     13068.1
    388560     13069.5
    388600     13070.9
    388640       13072
    388680     13073.4
    388720     13074.4
    388760     13076.2
    388800       13077
    388840     13078.8
    388880     13080.6
    388920     13081.6
    388960     13083.1
    389000     13084.4
    389040     13085.6
    389080     13087.2
    389120     13088.4
    389160     13089.6
    389200     13090.9
    389240     13092.2
    389280     13093.7
    389320     13094.8
    389360     13096.2
    389400     13097.6
    389440     13098.8
    389480     13100.1
    389520     13101.2
    389560     13102.9
    389600     13103.8
    389640     13105.5
    389680     13107.3
    389720     13108.3
    389760     13109.8
    389800     13111.1
    389840     13112.3
    389880     13113.9
    389920     13115.1
    389960     13116.3
    390000     13117.6
    390040       13119
    390080     13120.4
    390120     13121.5
    390160     13122.9
    390200     13124.3
    390240     13125.5
    390280     13126.8
    390320     13127.9
    390360     13129.6
    390400     13130.5
    390440     13132.2
    390480     13134.1
    390520     13135.1
    390560     13136.5
    390600     13137.8
    390640     13139.1
    390680     13140.7
    390720     13141.9
    390760     13143.1
    390800     13144.3
    390840     13145.7
    390880     13147.2
    390920     13148.2
    390960     13149.7
    391000     13151.1
    391040     13152.3
    391080     13153.6
    391120     13154.7
    391160     13156.4
    391200     13157.3
    391240       13159
    391280     13160.8
    391320     13161.8
    391360     13163.3
    391400     13164.6
    391440     13165.9
    391480     13167.5
    391520     13168.6
    391560     13169.8
    391600     13171.1
    391640     13172.5
    391680       13174
    391720       13175
    391760     13176.4
    391800     13177.8
    391840     13179.1
    391880     13180.4
    391920     13181.4
    391960     13183.2
    392000       13184
    392040     13185.7
    392080     13187.6
    392120     13188.6
    392160       13190
    392200     13191.3
    392240     13192.6
    392280     13194.2
    392320     13195.4
    392360     13196.6
    392400     13197.8
    392440     13199.2
    392480     13200.7
    392520     13201.7
    392560     13203.2
    392600     13204.6
    392640     13205.8
    392680     13207.1
    392720     13208.1
    392760     13209.9
    392800     13210.7
    392840     13212.5
    392880     13214.3
    392920     13215.3
    392960     13216.8
    393000     13218.1
    393040     13219.4
    393080     13220.9
    393120     13222.1
    393160     13223.3
    393200     13224.6
    393240       13226
    393280     13227.4
    393320     13228.5
    393360     13229.9
    393400     13231.3
    393440     13232.5
    393480     13233.8
    393520     13234.9
    393560     13236.6
    393600     13237.5
    393640     13239.2
    393680     13241.1
    393720       13242
    393760     13243.5
    393800     13244.8
    393840     13246.1
    393880     13247.7
    393920     13248.9
    393960       13250
    394000     13251.3
    394040     13252.7
    394080     13254.1
    394120     13255.2
    394160     13256.7
    394200       13258
    394240     13259.3
    394280     13260.6
    394320     13261.6
    394360     13263.4
    394400     13264.2
    394440     13265.9
    394480     13267.8
    394520     13268.8
    394560     13270.2
    394600     13271.5
    394640     13272.8
    394680     13274.4
    394720     13275.6
    394760     13276.8
    394800       13278
    394840     13279.4
    394880     13280.9
    394920       13282
    394960     13283.4
    395000     13284.8
    395040       13286
    395080     13287.3
    395120     13288.3
    395160     13290.1
    395200     13290.9
    395240     13292.7
    395280     13294.5
    395320     13295.5
    395360     13296.9
    395400     13298.2
    395440     13299.5
    395480     13301.1
    395520     13302.4
    395560     13303.5
    395600     13304.7
    395640     13306.2
    395680     13307.6
    395720     13308.7
    395760     13310.2
    395800     13311.5
    395840     13312.8
    395880     13314.1
    395920     13315.1
    395960     13316.9
    396000     13317.7
    396040     13319.4
    396080     13321.3
    396120     13322.2
    396160     13323.7
    396200     13324.9
    396240     13326.3
    396280     13327.9
    396320     13329.1
    396360     13330.3
    396400     13331.5
    396440     13332.9
    396480     13334.4
    396520     13335.4
    396560     13336.9
    396600     13338.3
    396640     13339.5
    396680     13340.8
    396720     13341.8
    396760     13343.6
    396800     13344.4
    396840     13346.2
    396880       13348
    396920       13349
    396960     13350.4
    397000     13351.7
    397040       13353
    397080     13354.6
    397120     13355.8
    397160       13357
    397200     13358.3
    397240     13359.6
    397280     13361.1
    397320     13362.2
    397360     13363.6
    397400       13365
    397440     13366.3
    397480     13367.6
    397520     13368.6
    397560     13370.4
    397600     13371.2
    397640     13372.9
    397680     13374.8
    397720     13375.7
    397760     13377.2
    397800     13378.4
    397840     13379.7
    397880     13381.3
    397920     13382.5
    397960     13383.7
    398000       13385
    398040     13386.4
    398080     13387.8
    398120     13388.9
    398160     13390.4
    398200     13391.7
    398240       13393
    398280     13394.3
    398320     13395.3
    398360     13397.1
    398400     13397.9
    398440     13399.6
    398480     13401.5
    398520     13402.4
    398560     13403.9
    398600     13405.1
    398640     13406.4
    398680       13408
    398720     13409.3
    398760     13410.4
    398800     13411.7
    398840     13413.1
    398880     13414.5
    398920     13415.6
    398960     13417.1
    399000     13418.5
    399040     13419.7
    399080     13421.1
    399120     13422.1
    399160     13423.9
    399200     13424.7
    399240     13426.3
    399280     13428.2
    399320     13429.1
    399360     13430.6
    399400     13431.8
    399440     13433.2
    399480     13434.7
    399520       13436
    399560     13437.1
    399600     13438.4
    399640     13439.8
    399680     13441.3
    399720     13442.3
    399760     13443.8
    399800     13445.2
    399840     13446.5
    399880     13447.8
    399920     13448.8
    399960     13450.6
    400000     13451.4
    400040     13453.1
    400080       13455
    400120     13455.9
    400160     13457.3
    400200     13458.6
    400240       13460
    400280     13461.5
    400320     13462.8
    400360     13463.9
    400400     13465.2
    400440     13466.6
    400480     13468.1
    400520     13469.1
    400560     13470.6
    400600       13472
    400640     13473.3
    400680     13474.6
    400720     13475.6
    400760     13477.4
    400800     13478.2
    400840     13479.9
    400880     13481.8
    400920     13482.7
    400960     13484.1
    401000     13485.4
    401040     13486.8
    401080     13488.3
    401120     13489.6
    401160     13490.7
    401200       13492
    401240     13493.5
    401280     13494.9
    401320       13496
    401360     13497.4
    401400     13498.9
    401440     13500.1
    401480     13501.4
    401520     13502.4
    401560     13504.2
    401600       13505
    401640     13506.7
    401680     13508.6
    401720     13509.6
    401760       13511
    401800     13512.2
    401840     13513.6
    401880     13515.1
    401920     13516.5
    401960     13517.6
    402000     13518.9
    402040     13520.3
    402080     13521.7
    402120     13522.8
    402160     13524.3
    402200     13525.7
    402240     13526.9
    402280     13528.3
    402320     13529.3
    402360     13531.1
    402400     13531.9
    402440     13533.5
    402480     13535.4
    402520     13536.4
    402560     13537.8
    402600     13539.1
    402640     13540.5
    402680       13542
    402720     13543.3
    402760     13544.4
    402800     13545.7
    402840     13547.1
    402880     13548.5
    402920     13549.6
    402960     13551.1
    403000     13552.5
    403040     13553.7
    403080     13555.1
    403120     13556.1
    403160     13557.9
    403200     13558.7
    403240     13560.3
    403280     13562.3
    403320     13563.2
    403360     13564.6
    403400     13565.9
    403440     13567.3
    403480     13568.8
    403520     13570.1
    403560     13571.2
    403600     13572.5
    403640     13573.9
    403680     13575.4
    403720     13576.5
    403760     13577.9
    403800     13579.3
    403840     13580.6
    403880     13581.9
    403920     13582.9
    403960     13584.8
    404000     13585.5
    404040     13587.1
    404080     13589.1
    404120       13590
    404160     13591.4
    404200     13592.7
    404240     13594.1
    404280     13595.6
    404320     13596.9
    404360       13598
    404400     13599.4
    404440     13600.7
    404480     13602.2
    404520     13603.3
    404560     13604.8
    404600     13606.2
    404640     13607.4
    404680     13608.8
    404720     13609.8
    404760     13611.6
    404800     13612.4
    404840       13614
    404880       13616
    404920     13616.9
    404960     13618.3
    405000     13619.6
    405040       13621
    405080     13622.5
    405120     13623.8
    405160     13624.9
    405200     13626.3
    405240     13627.7
    405280     13629.2
    405320     13630.2
    405360     13631.7
    405400     13633.1
    405440     13634.3
    405480     13635.7
    405520     13636.7
    405560     13638.6
    405600     13639.3
    405640     13640.9
    405680     13642.9
    405720     13643.7
    405760     13645.2
    405800     13646.5
    405840     13647.9
    405880     13649.4
    405920     13650.7
    405960     13651.8
    406000     13653.1
    406040     13654.5
    406080       13656
    406120       13657
    406160     13658.5
    406200     13659.9
    406240     13661.2
    406280     13662.5
    406320     13663.5
    406360     13665.4
    406400     13666.1
    406440     13667.8
    406480     13669.7
    406520     13670.6
    406560       13672
    406600     13673.3
    406640     13674.7
    406680     13676.3
    406720     13677.5
    406760     13678.6
    406800       13680
    406840     13681.3
    406880     13682.8
    406920     13683.9
    406960     13685.4
    407000     13686.7
    407040       13688
    407080     13689.3
    407120     13690.3
    407160     13692.2
    407200     13692.9
    407240     13694.6
    407280     13696.5
    407320     13697.4
    407360     13698.8
    407400     13700.1
    407440     13701.5
    407480     13703.1
    407520     13704.3
    407560     13705.4
    407600     13706.8
    407640     13708.1
    407680     13709.6
    407720     13710.7
    407760     13712.1
    407800     13713.5
    407840     13714.8
    407880     13716.1
    407920     13717.2
    407960       13719
    408000     13719.7
    408040     13721.4
    408080     13723.3
    408120     13724.2
    408160     13725.6
    408200     13726.9
    408240     13728.3
    408280     13729.8
    408320     13731.1
    408360     13732.2
    408400     13733.5
    408440     13734.9
    408480     13736.4
    408520     13737.5
    408560     13738.9
    408600     13740.3
    408640     13741.6
    408680     13742.9
    408720       13744
    408760     13745.8
    408800     13746.5
    408840     13748.2
    408880     13750.1
    408920       13751
    408960     13752.4
    409000     13753.7
    409040     13755.1
    409080     13756.7
    409120     13757.9
    409160       13759
    409200     13760.3
    409240     13761.7
    409280     13763.2
    409320     13764.2
    409360     13765.7
    409400     13767.1
    409440     13768.4
    409480     13769.7
    409520     13770.7
    409560     13772.6
    409600     13773.3
    409640       13775
    409680       13777
    409720     13777.8
    409760     13779.3
    409800     13780.6
    409840     13781.9
    409880     13783.5
    409920     13784.8
    409960     13785.9
    410000     13787.2
    410040     13788.6
    410080     13790.1
    410120     13791.1
    410160     13792.5
    410200       13794
    410240     13795.2
    410280     13796.5
    410320     13797.6
    410360     13799.4
    410400     13800.2
    410440     13801.8
    410480     13803.8
    410520     13804.7
    410560     13806.1
    410600     13807.4
    410640     13808.8
    410680     13810.3
    410720     13811.6
    410760     13812.7
    410800       13814
    410840     13815.4
    410880     13816.9
    410920       13818
    410960     13819.4
    411000     13820.8
    411040     13822.1
    411080     13823.4
    411120     13824.5
    411160     13826.3
    411200       13827
    411240     13828.7
    411280     13830.7
    411320     13831.5
    411360       13833
    411400     13834.2
    411440     13835.6
    411480     13837.2
    411520     13838.5
    411560     13839.6
    411600     13840.9
    411640     13842.3
    411680     13843.8
    411720     13844.8
    411760     13846.2
    411800     13847.7
    411840     13848.9
    411880     13850.2
    411920     13851.3
    411960     13853.1
    412000     13853.9
    412040     13855.5
    412080     13857.5
    412120     13858.3
    412160     13859.8
    412200       13861
    412240     13862.5
    412280       13864
    412320     13865.3
    412360     13866.4
    412400     13867.7
    412440     13869.2
    412480     13870.6
    412520     13871.7
    412560       13873
    412600     13874.6
    412640     13875.8
    412680     13877.1
    412720     13878.2
    412760       13880
    412800     13880.8
    412840     13882.4
    412880     13884.4
    412920     13885.3
    412960     13886.7
    413000     13887.9
    413040     13889.3
    413080     13890.9
    413120     13892.2
    413160     13893.3
    413200     13894.6
    413240       13896
    413280     13897.5
    413320     13898.6
    413360     13899.9
    413400     13901.4
    413440     13902.7
    413480       13904
    413520     13905.1
    413560     13906.9
    413600     13907.7
    413640     13909.3
    413680     13911.3
    413720     13912.1
    413760     13913.6
    413800     13914.8
    413840     13916.3
    413880     13917.8
    413920     13919.1
    413960     13920.2
    414000     13921.5
    414040     13922.9
    414080     13924.4
    414120     13925.5
    414160     13926.8
    414200     13928.3
    414240     13929.6
    414280     13930.9
    414320       13932
    414360     13933.8
    414400     13934.6
    414440     13936.2
    414480     13938.2
    414520       13939
    414560     13940.5
    414600     13941.7
    414640     13943.1
    414680     13944.7
    414720       13946
    414760       13947
    414800     13948.3
    414840     13949.8
    414880     13951.2
    414920     13952.3
    414960     13953.7
    415000     13955.2
    415040     13956.4
    415080     13957.7
    415120     13958.8
    415160     13960.6
    415200     13961.4
    415240       13963
    415280       13965
    415320     13965.8
    415360     13967.3
    415400     13968.5
    415440       13970
    415480     13971.5
    415520     13972.8
    415560     13973.8
    415600     13975.1
    415640     13976.6
    415680       13978
    415720     13979.1
    415760     13980.5
    415800       13982
    415840     13983.3
    415880     13984.5
    415920     13985.6
    415960     13987.4
    416000     13988.2
    416040     13989.9
    416080     13991.9
    416120     13992.6
    416160     13994.1
    416200     13995.3
    416240     13996.8
    416280     13998.3
    416320     13999.7
    416360     14000.6
    416400       14002
    416440     14003.4
    416480     14004.9
    416520     14005.9
    416560     14007.3
    416600     14008.8
    416640     14010.1
    416680     14011.3
    416720     14012.4
    416760     14014.2
    416800       14015
    416840     14016.7
    416880     14018.7
    416920     14019.5
    416960       14021
    417000     14022.2
    417040     14023.6
    417080     14025.1
    417120     14026.5
    417160     14027.5
    417200     14028.8
    417240     14030.2
    417280     14031.7
    417320     14032.7
    417360     14034.1
    417400     14035.6
    417440     14036.9
    417480     14038.2
    417520     14039.2
    417560       14041
    417600     14041.9
    417640     14043.5
    417680     14045.5
    417720     14046.3
    417760     14047.7
    417800       14049
    417840     14050.4
    417880       14052
    417920     14053.3
    417960     14054.3
    418000     14055.6
    418040     14057.1
    418080     14058.5
    418120     14059.6
    418160       14061
    418200     14062.5
    418240     14063.8
    418280       14065
    418320       14066
    418360     14067.9
    418400     14068.7
    418440     14070.4
    418480     14072.3
    418520     14073.2
    418560     14074.6
    418600     14075.8
    418640     14077.3
    418680     14078.8
    418720     14080.1
    418760     14081.1
    418800     14082.4
    418840     14083.9
    418880     14085.3
    418920     14086.4
    418960     14087.8
    419000     14089.3
    419040     14090.6
    419080     14091.8
    419120     14092.8
    419160     14094.7
    419200     14095.5
    419240     14097.2
    419280     14099.2
    419320       14100
    419360     14101.4
    419400     14102.7
    419440     14104.1
    419480     14105.6
    419520     14106.9
    419560       14108
    419600     14109.3
    419640     14110.7
    419680     14112.2
    419720     14113.2
    419760     14114.6
    419800     14116.1
    419840     14117.4
    419880     14118.7
    419920     14119.7
    419960     14121.6
    420000     14122.4
    420040       14124
    420080       14126
    420120     14126.8
    420160     14128.3
    420200     14129.5
    420240       14131
    420280     14132.4
    420320     14133.8
    420360     14134.8
    420400     14136.1
    420440     14137.6
    420480       14139
    420520     14140.1
    420560     14141.4
    420600       14143
    420640     14144.3
    420680     14145.5
    420720     14146.6
    420760     14148.4
    420800     14149.2
    420840     14150.8
    420880     14152.9
    420920     14153.7
    420960     14155.1
    421000     14156.4
    421040     14157.8
    421080     14159.3
    421120     14160.6
    421160     14161.6
    421200     14162.9
    421240     14164.4
    421280     14165.9
    421320     14166.9
    421360     14168.3
    421400     14169.8
    421440     14171.1
    421480     14172.4
    421520     14173.4
    421560     14175.3
    421600     14176.1
    421640     14177.7
    421680     14179.7
    421720     14180.5
    421760       14182
    421800     14183.2
    421840     14184.7
    421880     14186.1
    421920     14187.4
    421960     14188.4
    422000     14189.8
    422040     14191.2
    422080     14192.7
    422120     14193.7
    422160     14195.1
    422200     14196.6
    422240     14197.9
    422280     14199.2
    422320     14200.2
    422360     14202.1
    422400     14202.9
    422440     14204.5
    422480     14206.6
    422520     14207.4
    422560     14208.8
    422600     14210.1
    422640     14211.5
    422680       14213
    422720     14214.3
    422760     14215.3
    422800     14216.6
    422840     14218.1
    422880     14219.6
    422920     14220.5
    422960     14221.9
    423000     14223.5
    423040     14224.7
    423080       14226
    423120     14227.1
    423160       14229
    423200     14229.8
    423240     14231.3
    423280     14233.4
    423320     14234.2
    423360     14235.7
    423400     14236.9
    423440     14238.4
    423480     14239.8
    423520     14241.1
    423560     14242.1
    423600     14243.4
    423640     14244.9
    423680     14246.3
    423720     14247.3
    423760     14248.7
    423800     14250.3
    423840     14251.5
    423880     14252.9
    423920     14253.9
    423960     14255.8
    424000     14256.6
    424040     14258.1
    424080     14260.2
    424120       14261
    424160     14262.5
    424200     14263.7
    424240     14265.2
    424280     14266.5
    424320     14267.9
    424360     14268.9
    424400     14270.2
    424440     14271.7
    424480     14273.2
    424520     14274.2
    424560     14275.5
    424600     14277.2
    424640     14278.4
    424680     14279.7
    424720     14280.7
    424760     14282.6
    424800     14283.4
    424840       14285
    424880     14287.1
    424920     14287.8
    424960     14289.3
    425000     14290.5
    425040       14292
    425080     14293.4
    425120     14294.7
    425160     14295.7
    425200       14297
    425240     14298.5
    425280       14300
    425320       14301
    425360     14302.3
    425400       14304
    425440     14305.2
    425480     14306.5
    425520     14307.5
    425560     14309.4
    425600     14310.2
    425640     14311.7
    425680     14313.9
    425720     14314.6
    425760       14316
    425800     14317.3
    425840     14318.8
    425880     14320.2
    425920     14321.5
    425960     14322.5
    426000     14323.8
    426040     14325.3
    426080     14326.8
    426120     14327.7
    426160     14329.1
    426200     14330.7
    426240     14331.9
    426280     14333.3
    426320     14334.3
    426360     14336.1
    426400       14337
    426440     14338.5
    426480     14340.6
    426520     14341.4
    426560     14342.8
    426600     14344.1
    426640     14345.6
    426680     14346.9
    426720     14348.3
    426760     14349.3
    426800     14350.6
    426840     14352.1
    426880     14353.6
    426920     14354.6
    426960     14355.9
    427000     14357.6
    427040     14358.8
    427080     14360.1
    427120     14361.1
    427160     14362.9
    427200     14363.8
    427240     14365.3
    427280     14367.4
    427320     14368.2
    427360     14369.6
    427400     14370.9
    427440     14372.4
    427480     14373.7
    427520     14375.1
    427560     14376.1
    427600     14377.4
    427640     14378.9
    427680     14380.4
    427720     14381.4
    427760     14382.7
    427800     14384.4
    427840     14385.6
    427880     14386.9
    427920     14387.9
    427960     14389.7
    428000     14390.5
    428040     14392.2
    428080     14394.3
    428120       14395
    428160     14396.4
    428200     14397.8
    428240     14399.2
    428280     14400.6
    428320     14401.9
    428360     14402.9
    428400     14404.2
    428440     14405.7
    428480     14407.2
    428520     14408.2
    428560     14409.6
    428600     14411.3
    428640     14412.4
    428680     14413.7
    428720     14414.8
    428760     14416.6
    428800     14417.4
    428840       14419
    428880     14421.1
    428920     14421.8
    428960     14423.3
    429000     14424.6
    429040     14426.1
    429080     14427.4
    429120     14428.7
    429160     14429.8
    429200     14431.1
    429240     14432.5
    429280       14434
    429320       14435
    429360     14436.4
    429400     14438.1
    429440     14439.2
    429480     14440.5
    429520     14441.6
    429560     14443.4
    429600     14444.3
    429640     14445.9
    429680     14447.9
    429720     14448.6
    429760     14450.1
    429800     14451.4
    429840     14452.9
    429880     14454.3
    429920     14455.5
    429960     14456.6
    430000     14457.9
    430040     14459.4
    430080     14460.8
    430120     14461.9
    430160     14463.2
    430200     14464.9
    430240       14466
    430280     14467.4
    430320     14468.4
    430360     14470.2
    430400     14471.1
    430440     14472.7
    430480     14474.8
    430520     14475.5
    430560       14477
    430600     14478.2
    430640     14479.7
    430680     14481.1
    430720     14482.4
    430760     14483.4
    430800     14484.8
    430840     14486.2
    430880     14487.7
    430920     14488.7
    430960     14490.1
    431000     14491.8
    431040     14492.9
    431080     14494.3
    431120     14495.3
    431160     14497.1
    431200     14497.9
    431240     14499.6
    431280     14501.6
    431320     14502.3
    431360     14503.8
    431400     14505.1
    431440     14506.6
    431480       14508
    431520     14509.2
    431560     14510.3
    431600     14511.6
    431640       14513
    431680     14514.5
    431720     14515.6
    431760     14516.9
    431800     14518.7
    431840     14519.8
    431880     14521.1
    431920     14522.2
    431960       14524
    432000     14524.8
    432040     14526.4
    432080     14528.4
    432120     14529.2
    432160     14530.7
    432200       14532
    432240     14533.5
    432280     14534.8
    432320     14536.1
    432360     14537.2
    432400     14538.5
    432440     14539.9
    432480     14541.4
    432520     14542.4
    432560     14543.8
    432600     14545.5
    432640     14546.6
    432680       14548
    432720       14549
    432760     14550.8
    432800     14551.7
    432840     14553.3
    432880     14555.3
    432920     14556.1
    432960     14557.5
    433000     14558.9
    433040     14560.3
    433080     14561.7
    433120       14563
    433160     14564.1
    433200     14565.4
    433240     14566.8
    433280     14568.3
    433320     14569.4
    433360     14570.7
    433400     14572.4
    433440     14573.5
    433480     14574.8
    433520     14575.9
    433560     14577.7
    433600     14578.5
    433640     14580.2
    433680     14582.2
    433720       14583
    433760     14584.4
    433800     14585.7
    433840     14587.2
    433880     14588.6
    433920     14589.8
    433960       14591
    434000     14592.3
    434040     14593.7
    434080     14595.2
    434120     14596.2
    434160     14597.6
    434200     14599.3
    434240     14600.4
    434280     14601.7
    434320     14602.8
    434360     14604.6
    434400     14605.4
    434440       14607
    434480       14609
    434520     14609.8
    434560     14611.3
    434600     14612.6
    434640     14614.1
    434680     14615.5
    434720     14616.8
    434760     14617.8
    434800     14619.2
    434840     14620.5
    434880     14622.1
    434920     14623.1
    434960     14624.4
    435000     14626.2
    435040     14627.3
    435080     14628.6
    435120     14629.7
    435160     14631.4
    435200     14632.3
    435240     14633.9
    435280       14636
    435320     14636.7
    435360     14638.2
    435400     14639.5
    435440       14641
    435480     14642.4
    435520     14643.6
    435560     14644.7
    435600     14646.1
    435640     14647.4
    435680       14649
    435720       14650
    435760     14651.4
    435800     14653.1
    435840     14654.2
    435880     14655.5
    435920     14656.6
    435960     14658.3
    436000     14659.2
    436040     14660.8
    436080     14662.9
    436120     14663.6
    436160     14665.1
    436200     14666.4
    436240     14667.9
    436280     14669.3
    436320     14670.5
    436360     14671.6
    436400       14673
    436440     14674.4
    436480     14675.9
    436520     14676.9
    436560     14678.3
    436600       14680
    436640     14681.1
    436680     14682.4
    436720     14683.5
    436760     14685.2
    436800     14686.1
    436840     14687.7
    436880     14689.8
    436920     14690.5
    436960       14692
    437000     14693.3
    437040     14694.8
    437080     14696.2
    437120     14697.4
    437160     14698.5
    437200     14699.9
    437240     14701.2
    437280     14702.8
    437320     14703.8
    437360     14705.2
    437400     14706.9
    437440       14708
    437480     14709.3
    437520     14710.4
    437560     14712.1
    437600       14713
    437640     14714.6
    437680     14716.7
    437720     14717.5
    437760     14718.9
    437800     14720.2
    437840     14721.7
    437880     14723.1
    437920     14724.3
    437960     14725.4
    438000     14726.8
    438040     14728.1
    438080     14729.7
    438120     14730.7
    438160     14732.1
    438200     14733.8
    438240     14734.8
    438280     14736.2
    438320     14737.3
    438360       14739
    438400     14739.8
    438440     14741.5
    438480     14743.6
    438520     14744.4
    438560     14745.8
    438600     14747.1
    438640     14748.6
    438680     14749.9
    438720     14751.2
    438760     14752.3
    438800     14753.7
    438840       14755
    438880     14756.6
    438920     14757.5
    438960       14759
    439000     14760.7
    439040     14761.7
    439080     14763.1
    439120     14764.1
    439160     14765.8
    439200     14766.7
    439240     14768.4
    439280     14770.5
    439320     14771.2
    439360     14772.7
    439400       14774
    439440     14775.4
    439480     14776.8
    439520     14778.1
    439560     14779.2
    439600     14780.6
    439640     14781.9
    439680     14783.5
    439720     14784.4
    439760     14785.9
    439800     14787.6
    439840     14788.6
    439880       14790
    439920       14791
    439960     14792.7
    440000     14793.6
    440040     14795.3
    440080     14797.5
    440120     14798.2
    440160     14799.6
    440200     14800.9
    440240     14802.4
    440280     14803.7
    440320       14805
    440360     14806.1
    440400     14807.5
    440440     14808.9
    440480     14810.4
    440520     14811.3
    440560     14812.8
    440600     14814.5
    440640     14815.5
    440680     14816.9
    440720       14818
    440760     14819.6
    440800     14820.5
    440840     14822.2
    440880     14824.4
    440920     14825.1
    440960     14826.6
    441000     14827.9
    441040     14829.3
    441080     14830.7
    441120       14832
    441160       14833
    441200     14834.5
    441240     14835.8
    441280     14837.3
    441320     14838.3
    441360     14839.7
    441400     14841.5
    441440     14842.4
    441480     14843.8
    441520     14844.9
    441560     14846.6
    441600     14847.5
    441640     14849.2
    441680     14851.4
    441720     14852.1
    441760     14853.5
    441800     14854.8
    441840     14856.2
    441880     14857.6
    441920     14858.9
    441960       14860
    442000     14861.4
    442040     14862.7
    442080     14864.3
    442120     14865.2
    442160     14866.7
    442200     14868.4
    442240     14869.4
    442280     14870.8
    442320     14871.8
    442360     14873.5
    442400     14874.4
    442440     14876.1
    442480     14878.3
    442520       14879
    442560     14880.4
    442600     14881.7
    442640     14883.1
    442680     14884.5
    442720     14885.8
    442760     14886.9
    442800     14888.3
    442840     14889.6
    442880     14891.2
    442920     14892.1
    442960     14893.6
    443000     14895.3
    443040     14896.3
    443080     14897.7
    443120     14898.8
    443160     14900.4
    443200     14901.3
    443240       14903
    443280     14905.2
    443320     14905.9
    443360     14907.3
    443400     14908.6
    443440       14910
    443480     14911.4
    443520     14912.7
    443560     14913.8
    443600     14915.2
    443640     14916.6
    443680     14918.1
    443720       14919
    443760     14920.5
    443800     14922.2
    443840     14923.2
    443880     14924.6
    443920     14925.7
    443960     14927.4
    444000     14928.2
    444040     14929.9
    444080     14932.2
    444120     14932.8
    444160     14934.2
    444200     14935.5
    444240       14937
    444280     14938.3
    444320     14939.7
    444360     14940.7
    444400     14942.1
    444440     14943.5
    444480       14945
    444520     14945.9
    444560     14947.4
    444600     14949.2
    444640     14950.1
    444680     14951.5
    444720     14952.6
    444760     14954.3
    444800     14955.1
    444840     14956.8
    444880     14959.1
    444920     14959.7
    444960     14961.1
    445000     14962.4
    445040     14963.8
    445080     14965.3
    445120     14966.5
    445160     14967.6
    445200       14969
    445240     14970.4
    445280     14971.9
    445320     14972.8
    445360     14974.3
    445400     14976.1
    445440       14977
    445480     14978.4
    445520     14979.5
    445560     14981.2
    445600       14982
    445640     14983.7
    445680       14986
    445720     14986.6
    445760       14988
    445800     14989.3
    445840     14990.7
    445880     14992.1
    445920     14993.4
    445960     14994.5
    446000     14995.9
    446040     14997.3
    446080     14998.8
    446120     14999.7
    446160     15001.2
    446200       15003
    446240     15003.9
    446280     15005.3
    446320     15006.4
    446360     15008.1
    446400     15008.9
    446440     15010.6
    446480     15012.9
    446520     15013.5
    446560     15014.9
    446600     15016.2
    446640     15017.7
    446680       15019
    446720     15020.3
    446760     15021.4
    446800     15022.8
    446840     15024.2
    446880     15025.7
    446920     15026.6
    446960     15028.1
    447000     15029.9
    447040     15030.8
    447080     15032.2
    447120     15033.3
    447160       15035
    447200     15035.8
    447240     15037.5
    447280     15039.8
    447320     15040.4
    447360     15041.8
    447400     15043.1
    447440     15044.6
    447480     15045.9
    447520     15047.2
    447560     15048.3
    447600     15049.7
    447640     15051.1
    447680     15052.6
    447720     15053.6
    447760       15055
    447800     15056.8
    447840     15057.7
    447880     15059.1
    447920     15060.2
    447960     15061.9
    448000     15062.7
    448040     15064.4
    448080     15066.7
    448120     15067.3
    448160     15068.7
    448200       15070
    448240     15071.4
    448280     15072.8
    448320     15074.1
    448360     15075.2
    448400     15076.6
    448440       15078
    448480     15079.5
    448520     15080.4
    448560     15081.9
    448600     15083.7
    448640     15084.6
    448680       15086
    448720     15087.1
    448760     15088.8
    448800     15089.6
    448840     15091.3
    448880     15093.6
    448920     15094.2
    448960     15095.6
    449000     15096.9
    449040     15098.3
    449080     15099.7
    449120       15101
    449160       15102
    449200     15103.5
    449240     15104.8
    449280     15106.4
    449320     15107.3
    449360     15108.8
    449400     15110.5
    449440     15111.5
    449480     15112.8
    449520     15113.9
    449560     15115.7
    449600     15116.4
    449640     15118.2
    449680     15120.4
    449720       15121
    449760     15122.4
    449800     15123.7
    449840     15125.1
    449880     15126.5
    449920     15127.8
    449960     15128.8
    450000     15130.3
    450040     15131.7
    450080     15133.2
    450120     15134.1
    450160     15135.6
    450200     15137.3
    450240     15138.3
    450280     15139.6
    450320     15140.7
    450360     15142.5
    450400     15143.2
    450440       15145
    450480     15147.2
    450520     15147.8
    450560     15149.2
    450600     15150.5
    450640     15151.9
    450680     15153.3
    450720     15154.6
    450760     15155.6
    450800     15157.1
    450840     15158.5
    450880       15160
    450920     15160.9
    450960     15162.4
    451000     15164.1
    451040     15165.1
    451080     15166.4
    451120     15167.5
    451160     15169.3
    451200     15170.1
    451240     15171.7
    451280       15174
    451320     15174.6
    451360       15176
    451400     15177.3
    451440     15178.7
    451480     15180.1
    451520     15181.4
    451560     15182.4
    451600     15183.9
    451640     15185.2
    451680     15186.8
    451720     15187.7
    451760     15189.2
    451800     15190.9
    451840     15191.8
    451880     15193.2
    451920     15194.3
    451960       15196
    452000     15196.8
    452040     15198.5
    452080     15200.7
    452120     15201.4
    452160     15202.8
    452200     15204.1
    452240     15205.4
    452280     15206.8
    452320     15208.1
    452360     15209.2
    452400     15210.6
    452440       15212
    452480     15213.6
    452520     15214.4
    452560     15215.9
    452600     15217.7
    452640     15218.6
    452680     15219.9
    452720     15221.1
    452760     15222.8
    452800     15223.6
    452840     15225.3
    452880     15227.5
    452920     15228.1
    452960     15229.5
    453000     15230.8
    453040     15232.2
    453080     15233.6
    453120     15234.9
    453160       15236
    453200     15237.4
    453240     15238.7
    453280     15240.3
    453320     15241.2
    453360     15242.7
    453400     15244.5
    453440     15245.3
    453480     15246.7
    453520     15247.8
    453560     15249.5
    453600     15250.4
    453640       15252
    453680     15254.2
    453720     15254.9
    453760     15256.3
    453800     15257.5
    453840       15259
    453880     15260.3
    453920     15261.6
    453960     15262.7
    454000     15264.1
    454040     15265.4
    454080     15267.1
    454120       15268
    454160     15269.4
    454200     15271.2
    454240     15272.1
    454280     15273.5
    454320     15274.6
    454360     15276.3
    454400     15277.1
    454440     15278.8
    454480       15281
    454520     15281.7
    454560       15283
    454600     15284.3
    454640     15285.7
    454680       15287
    454720     15288.4
    454760     15289.5
    454800     15290.9
    454840     15292.2
    454880     15293.8
    454920     15294.7
    454960     15296.1
    455000       15298
    455040     15298.9
    455080     15300.2
    455120     15301.3
    455160     15303.1
    455200     15303.9
    455240     15305.6
    455280     15307.8
    455320     15308.4
    455360     15309.8
    455400     15311.1
    455440     15312.5
    455480     15313.8
    455520     15315.2
    455560     15316.2
    455600     15317.6
    455640     15318.9
    455680     15320.6
    455720     15321.5
    455760       15323
    455800     15324.7
    455840     15325.6
    455880       15327
    455920     15328.1
    455960     15329.8
    456000     15330.6
    456040     15332.3
    456080     15334.5
    456120     15335.2
    456160     15336.5
    456200     15337.8
    456240     15339.2
    456280     15340.6
    456320     15341.9
    456360       15343
    456400     15344.4
    456440     15345.7
    456480     15347.4
    456520     15348.3
    456560     15349.7
    456600     15351.5
    456640     15352.4
    456680     15353.7
    456720     15354.8
    456760     15356.6
    456800     15357.4
    456840     15359.1
    456880     15361.3
    456920     15361.9
    456960     15363.2
    457000     15364.6
    457040     15365.9
    457080     15367.3
    457120     15368.6
    457160     15369.7
    457200     15371.1
    457240     15372.4
    457280     15374.1
    457320       15375
    457360     15376.4
    457400     15378.2
    457440     15379.1
    457480     15380.5
    457520     15381.5
    457560     15383.2
    457600     15384.1
    457640     15385.8
    457680       15388
    457720     15388.6
    457760       15390
    457800     15391.3
    457840     15392.6
    457880       15394
    457920     15395.3
    457960     15396.4
    458000     15397.8
    458040     15399.1
    458080     15400.8
    458120     15401.7
    458160     15403.1
    458200     15404.9
    458240     15405.8
    458280     15407.2
    458320     15408.2
    458360     15409.9
    458400     15410.8
    458440     15412.4
    458480     15414.6
    458520     15415.3
    458560     15416.6
    458600       15418
    458640     15419.3
    458680     15420.7
    458720       15422
    458760     15423.1
    458800     15424.5
    458840     15425.8
    458880     15427.4
    458920     15428.4
    458960     15429.8
    459000     15431.6
    459040     15432.5
    459080     15433.8
    459120     15434.9
    459160     15436.6
    459200     15437.4
    459240     15439.1
    459280     15441.3
    459320     15441.9
    459360     15443.3
    459400     15444.6
    459440       15446
    459480     15447.3
    459520     15448.7
    459560     15449.7
    459600     15451.2
    459640     15452.4
    459680     15454.1
    459720     15455.1
    459760     15456.5
    459800     15458.3
    459840     15459.1
    459880     15460.5
    459920     15461.6
    459960     15463.3
    460000     15464.1
    460040     15465.8
    460080     15467.9
    460120     15468.6
    460160       15470
    460200     15471.3
    460240     15472.6
    460280       15474
    460320     15475.3
    460360     15476.4
    460400     15477.8
    460440     15479.1
    460480     15480.8
    460520     15481.8
    460560     15483.2
    460600       15485
    460640     15485.9
    460680     15487.3
    460720     15488.3
    460760       15490
    460800     15490.9
    460840     15492.5
    460880     15494.7
    460920     15495.4
    460960     15496.7
    461000     15498.1
    461040     15499.4
    461080     15500.7
    461120     15502.1
    461160     15503.1
    461200     15504.6
    461240     15505.9
    461280     15507.5
    461320     15508.5
    461360       15510
    461400     15511.7
    461440     15512.6
    461480       15514
    461520     15515.1
    461560     15516.8
    461600     15517.6
    461640     15519.3
    461680     15521.5
    461720     15522.1
    461760     15523.5
    461800     15524.8
    461840     15526.1
    461880     15527.4
    461920     15528.8
    461960     15529.9
    462000     15531.3
    462040     15532.6
    462080     15534.2
    462120     15535.3
    462160     15536.7
    462200     15538.5
    462240     15539.3
    462280     15540.7
    462320     15541.8
    462360     15543.5
    462400     15544.4
    462440       15546
    462480     15548.2
    462520     15548.9
    462560     15550.3
    462600     15551.6
    462640     15552.9
    462680     15554.2
    462720     15555.6
    462760     15556.6
    462800     15558.1
    462840     15559.4
    462880       15561
    462920       15562
    462960     15563.5
    463000     15565.2
    463040     15566.1
    463080     15567.5
    463120     15568.6
    463160     15570.3
    463200     15571.1
    463240     15572.7
    463280     15574.9
    463320     15575.6
    463360       15577
    463400     15578.3
    463440     15579.6
    463480     15580.9
    463520     15582.3
    463560     15583.4
    463600     15584.9
    463640     15586.1
    463680     15587.7
    463720     15588.7
    463760     15590.2
    463800       15592
    463840     15592.8
    463880     15594.2
    463920     15595.3
    463960       15597
    464000     15597.8
    464040     15599.4
    464080     15601.6
    464120     15602.3
    464160     15603.7
    464200       15605
    464240     15606.3
    464280     15607.6
    464320       15609
    464360     15610.1
    464400     15611.6
    464440     15612.8
    464480     15614.4
    464520     15615.5
    464560     15616.9
    464600     15618.7
    464640     15619.5
    464680     15620.8
    464720       15622
    464760     15623.7
    464800     15624.5
    464840     15626.1
    464880     15628.3
    464920       15629
    464960     15630.4
    465000     15631.7
    465040       15633
    465080     15634.3
    465120     15635.7
    465160     15636.8
    465200     15638.3
    465240     15639.4
    465280     15641.1
    465320     15642.2
    465360     15643.6
    465400     15645.4
    465440     15646.2
    465480     15647.5
    465520     15648.7
    465560     15650.4
    465600     15651.2
    465640     15652.9
    465680     15655.1
    465720     15655.7
    465760     15657.1
    465800     15658.5
    465840     15659.7
    465880     15661.1
    465920     15662.5
    465960     15663.5
    466000       15665
    466040     15666.2
    466080     15667.9
    466120     15668.9
    466160     15670.3
    466200     15672.1
    466240     15672.9
    466280     15674.3
    466320     15675.5
    466360     15677.2
    466400       15678
    466440     15679.6
    466480     15681.8
    466520     15682.5
    466560     15683.9
    466600     15685.2
    466640     15686.6
    466680     15687.8
    466720     15689.3
    466760     15690.3
    466800     15691.8
    466840     15692.9
    466880     15694.6
    466920     15695.7
    466960     15697.1
    467000     15698.9
    467040     15699.7
    467080       15701
    467120     15702.2
    467160     15703.9
    467200     15704.7
    467240     15706.4
    467280     15708.5
    467320     15709.2
    467360     15710.6
    467400     15711.9
    467440     15713.3
    467480     15714.6
    467520     15715.9
    467560       15717
    467600     15718.5
    467640     15719.6
    467680     15721.3
    467720     15722.4
    467760     15723.8
    467800     15725.5
    467840     15726.4
    467880     15727.7
    467920     15728.9
    467960     15730.6
    468000     15731.4
    468040     15733.1
    468080     15735.2
    468120       15736
    468160     15737.3
    468200     15738.6
    468240       15740
    468280     15741.3
    468320     15742.6
    468360     15743.7
    468400     15745.2
    468440     15746.3
    468480       15748
    468520       15749
    468560     15750.5
    468600     15752.2
    468640     15753.1
    468680     15754.4
    468720     15755.6
    468760     15757.2
    468800     15758.1
    468840     15759.7
    468880     15761.8
    468920     15762.6
    468960       15764
    469000     15765.3
    469040     15766.6
    469080     15767.9
    469120     15769.2
    469160     15770.3
    469200     15771.8
    469240     15772.9
    469280     15774.6
    469320     15775.7
    469360     15777.1
    469400     15778.9
    469440     15779.7
    469480       15781
    469520     15782.2
    469560     15783.8
    469600     15784.7
    469640     15786.3
    469680     15788.5
    469720     15789.2
    469760     15790.6
    469800     15791.9
    469840     15793.2
    469880     15794.5
    469920     15795.9
    469960     15796.9
    470000     15798.5
    470040     15799.5
    470080     15801.1
    470120     15802.3
    470160     15803.7
    470200     15805.5
    470240     15806.3
    470280     15807.6
    470320     15808.8
    470360     15810.5
    470400     15811.3
    470440       15813
    470480     15815.1
    470520     15815.8
    470560     15817.2
    470600     15818.5
    470640     15819.8
    470680     15821.1
    470720     15822.5
    470760     15823.6
    470800     15825.1
    470840     15826.2
    470880     15827.8
    470920       15829
    470960     15830.3
    471000     15832.1
    471040     15832.9
    471080     15834.2
    471120     15835.4
    471160     15837.1
    471200     15837.9
    471240     15839.6
    471280     15841.8
    471320     15842.5
    471360     15843.9
    471400     15845.2
    471440     15846.5
    471480     15847.8
    471520     15849.1
    471560     15850.2
    471600     15851.7
    471640     15852.8
    471680     15854.4
    471720     15855.6
    471760       15857
    471800     15858.7
    471840     15859.6
    471880     15860.8
    471920       15862
    471960     15863.7
    472000     15864.6
    472040     15866.3
    472080     15868.5
    472120     15869.1
    472160     15870.5
    472200     15871.8
    472240     15873.2
    472280     15874.4
    472320     15875.8
    472360     15876.8
    472400     15878.4
    472440     15879.5
    472480     15881.1
    472520     15882.3
    472560     15883.7
    472600     15885.4
    472640     15886.2
    472680     15887.5
    472720     15888.7
    472760     15890.4
    472800     15891.3
    472840       15893
    472880     15895.2
    472920     15895.8
    472960     15897.2
    473000     15898.5
    473040     15899.9
    473080     15901.1
    473120     15902.5
    473160     15903.5
    473200       15905
    473240     15906.2
    473280     15907.7
    473320     15908.9
    473360     15910.3
    473400     15912.1
    473440     15912.9
    473480     15914.1
    473520     15915.4
    473560     15917.1
    473600       15918
    473640     15919.7
    473680     15921.9
    473720     15922.5
    473760       15924
    473800     15925.3
    473840     15926.6
    473880     15927.8
    473920     15929.2
    473960     15930.3
    474000     15931.8
    474040     15932.9
    474080     15934.4
    474120     15935.6
    474160       15937
    474200     15938.7
    474240     15939.6
    474280     15940.8
    474320     15942.1
    474360     15943.8
    474400     15944.7
    474440     15946.4
    474480     15948.6
    474520     15949.2
    474560     15950.7
    474600       15952
    474640     15953.4
    474680     15954.6
    474720     15955.9
    474760       15957
    474800     15958.5
    474840     15959.6
    474880     15961.2
    474920     15962.4
    474960     15963.8
    475000     15965.5
    475040     15966.4
    475080     15967.6
    475120     15968.9
    475160     15970.6
    475200     15971.4
    475240     15973.2
    475280     15975.4
    475320       15976
    475360     15977.5
    475400     15978.8
    475440     15980.1
    475480     15981.4
    475520     15982.7
    475560     15983.7
    475600     15985.3
    475640     15986.4
    475680     15987.9
    475720     15989.2
    475760     15990.6
    475800     15992.3
    475840     15993.1
    475880     15994.4
    475920     15995.7
    475960     15997.3
    476000     15998.1
    476040     15999.9
    476080     16002.2
    476120     16002.7
    476160     16004.2
    476200     16005.5
    476240     16006.9
    476280     16008.1
    476320     16009.4
    476360     16010.5
    476400       16012
    476440     16013.1
    476480     16014.7
    476520     16015.9
    476560     16017.3
    476600       16019
    476640     16019.8
    476680     16021.1
    476720     16022.4
    476760       16024
    476800     16024.9
    476840     16026.6
    476880     16028.9
    476920     16029.4
    476960     16030.9
    477000     16032.2
    477040     16033.6
    477080     16034.8
    477120     16036.1
    477160     16037.2
    477200     16038.7
    477240     16039.8
    477280     16041.4
    477320     16042.6
    477360       16044
    477400     16045.7
    477440     16046.5
    477480     16047.8
    477520     16049.1
    477560     16050.7
    477600     16051.6
    477640     16053.3
    477680     16055.6
    477720     16056.1
    477760     16057.6
    477800     16058.9
    477840     16060.3
    477880     16061.5
    477920     16062.8
    477960     16063.8
    478000     16065.4
    478040     16066.5
    478080     16068.1
    478120     16069.3
    478160     16070.7
    478200     16072.4
    478240     16073.2
    478280     16074.4
    478320     16075.8
    478360     16077.4
    478400     16078.2
    478440       16080
    478480     16082.2
    478520     16082.8
    478560     16084.3
    478600     16085.6
    478640       16087
    478680     16088.2
    478720     16089.5
    478760     16090.6
    478800     16092.1
    478840     16093.2
    478880     16094.8
    478920       16096
    478960     16097.4
    479000     16099.1
    479040       16100
    479080     16101.2
    479120     16102.5
    479160     16104.2
    479200     16104.9
    479240     16106.7
    479280       16109
    479320     16109.5
    479360       16111
    479400     16112.4
    479440     16113.7
    479480     16114.9
    479520     16116.3
    479560     16117.3
    479600     16118.8
    479640     16119.9
    479680     16121.5
    479720     16122.7
    479760     16124.1
    479800     16125.8
    479840     16126.7
    479880     16127.9
    479920     16129.2
    479960     16130.9
    480000     16131.7
    480040     16133.5
    480080     16135.7
    480120     16136.2
    480160     16137.8
    480200     16139.2
    480240     16140.5
    480280     16141.7
    480320       16143
    480360     16144.1
    480400     16145.6
    480440     16146.7
    480480     16148.3
    480520     16149.5
    480560     16150.9
    480600     16152.5
    480640     16153.5
    480680     16154.7
    480720       16156
    480760     16157.7
    480800     16158.5
    480840     16160.3
    480880     16162.5
    480920     16162.9
    480960     16164.5
    481000       16166
    481040     16167.2
    481080     16168.5
    481120     16169.8
    481160     16170.8
    481200     16172.3
    481240     16173.4
    481280       16175
    481320     16176.3
    481360     16177.6
    481400     16179.3
    481440     16180.2
    481480     16181.4
    481520     16182.8
    481560     16184.5
    481600     16185.3
    481640       16187
    481680     16189.3
    481720     16189.7
    481760     16191.3
    481800     16192.8
    481840       16194
    481880     16195.3
    481920     16196.6
    481960     16197.6
    482000     16199.1
    482040     16200.3
    482080     16201.8
    482120       16203
    482160     16204.4
    482200     16206.1
    482240       16207
    482280     16208.2
    482320     16209.6
    482360     16211.2
    482400       16212
    482440     16213.8
    482480     16216.1
    482520     16216.5
    482560       16218
    482600     16219.5
    482640     16220.8
    482680       16222
    482720     16223.4
    482760     16224.3
    482800     16225.9
    482840       16227
    482880     16228.5
    482920     16229.8
    482960     16231.2
    483000     16232.8
    483040     16233.8
    483080     16234.9
    483120     16236.3
    483160       16238
    483200     16238.8
    483240     16240.6
    483280     16242.8
    483320     16243.2
    483360     16244.8
    483400     16246.3
    483440     16247.6
    483480     16248.8
    483520     16250.2
    483560       16251
    483600     16252.6
    483640     16253.7
    483680     16255.3
    483720     16256.5
    483760     16257.9
    483800     16259.6
    483840     16260.5
    483880     16261.6
    483920       16263
    483960     16264.7
    484000     16265.5
    484040     16267.2
    484080     16269.5
    484120     16269.9
    484160     16271.5
    484200       16273
    484240     16274.3
    484280     16275.5
    484320     16276.9
    484360     16277.7
    484400     16279.3
    484440     16280.5
    484480       16282
    484520     16283.2
    484560     16284.6
    484600     16286.2
    484640     16287.2
    484680     16288.3
    484720     16289.7
    484760     16291.4
    484800     16292.2
    484840       16294
    484880     16296.2
    484920     16296.6
    484960     16298.2
    485000     16299.7
    485040       16301
    485080     16302.2
    485120     16303.6
    485160     16304.5
    485200     16306.1
    485240     16307.2
    485280     16308.7
    485320     16309.9
    485360     16311.3
    485400       16313
    485440     16313.9
    485480     16315.1
    485520     16316.5
    485560     16318.1
    485600       16319
    485640     16320.7
    485680     16322.9
    485720     16323.4
    485760     16324.9
    485800     16326.4
    485840     16327.7
    485880     16328.9
    485920     16330.4
    485960     16331.2
    486000     16332.8
    486040       16334
    486080     16335.5
    486120     16336.7
    486160       16338
    486200     16339.7
    486240     16340.7
    486280     16341.8
    486320     16343.2
    486360     16344.9
    486400     16345.7
    486440     16347.5
    486480     16349.7
    486520     16350.2
    486560     16351.7
    486600     16353.2
    486640     16354.5
    486680     16355.8
    486720     16357.2
    486760       16358
    486800     16359.6
    486840     16360.8
    486880     16362.2
    486920     16363.4
    486960     16364.8
    487000     16366.5
    487040     16367.4
    487080     16368.6
    487120       16370
    487160     16371.7
    487200     16372.5
    487240     16374.3
    487280     16376.4
    487320     16376.9
    487360     16378.4
    487400       16380
    487440     16381.3
    487480     16382.5
    487520     16383.9
    487560     16384.7
    487600     16386.3
    487640     16387.5
    487680       16389
    487720     16390.2
    487760     16391.6
    487800     16393.2
    487840     16394.2
    487880     16395.4
    487920     16396.8
    487960     16398.5
    488000     16399.3
    488040       16401
    488080     16403.2
    488120     16403.7
    488160     16405.2
    488200     16406.8
    488240       16408
    488280     16409.3
    488320     16410.7
    488360     16411.5
    488400     16413.1
    488440     16414.3
    488480     16415.8
    488520       16417
    488560     16418.4
    488600       16420
    488640       16421
    488680     16422.1
    488720     16423.6
    488760     16425.3
    488800     16426.1
    488840     16427.8
    488880       16430
    488920     16430.5
    488960       16432
    489000     16433.6
    489040     16434.8
    489080     16436.1
    489120     16437.5
    489160     16438.3
    489200     16439.9
    489240     16441.1
    489280     16442.5
    489320     16443.8
    489360     16445.1
    489400     16446.8
    489440     16447.7
    489480     16448.9
    489520     16450.3
    489560       16452
    489600     16452.8
    489640     16454.6
    489680     16456.7
    489720     16457.2
    489760     16458.7
    489800     16460.3
    489840     16461.5
    489880     16462.8
    489920     16464.2
    489960       16465
    490000     16466.6
    490040     16467.8
    490080     16469.2
    490120     16470.4
    490160     16471.8
    490200     16473.5
    490240     16474.5
    490280     16475.6
    490320       16477
    490360     16478.7
    490400     16479.5
    490440     16481.3
    490480     16483.5
    490520     16483.9
    490560     16485.4
    490600       16487
    490640     16488.2
    490680     16489.5
    490720     16490.9
    490760     16491.7
    490800     16493.3
    490840     16494.5
    490880       16496
    490920     16497.2
    490960     16498.5
    491000     16500.2
    491040     16501.2
    491080     16502.3
    491120     16503.7
    491160     16505.4
    491200     16506.2
    491240       16508
    491280     16510.2
    491320     16510.7
    491360     16512.1
    491400     16513.8
    491440       16515
    491480     16516.3
    491520     16517.7
    491560     16518.5
    491600     16520.1
    491640     16521.2
    491680     16522.7
    491720     16523.9
    491760     16525.3
    491800     16526.9
    491840     16527.9
    491880       16529
    491920     16530.5
    491960     16532.1
    492000       16533
    492040     16534.7
    492080     16536.9
    492120     16537.4
    492160     16538.8
    492200     16540.5
    492240     16541.7
    492280       16543
    492320     16544.4
    492360     16545.2
    492400     16546.8
    492440       16548
    492480     16549.5
    492520     16550.7
    492560       16552
    492600     16553.7
    492640     16554.7
    492680     16555.8
    492720     16557.2
    492760     16558.8
    492800     16559.8
    492840     16561.5
    492880     16563.7
    492920     16564.1
    492960     16565.6
    493000     16567.2
    493040     16568.4
    493080     16569.8
    493120     16571.2
    493160       16572
    493200     16573.6
    493240     16574.7
    493280     16576.2
    493320     16577.4
    493360     16578.7
    493400     16580.4
    493440     16581.4
    493480     16582.5
    493520       16584
    493560     16585.6
    493600     16586.5
    493640     16588.2
    493680     16590.4
    493720     16590.9
    493760     16592.4
    493800       16594
    493840     16595.1
    493880     16596.5
    493920     16597.9
    493960     16598.7
    494000     16600.3
    494040     16601.5
    494080     16602.9
    494120     16604.2
    494160     16605.5
    494200     16607.2
    494240     16608.2
    494280     16609.3
    494320     16610.7
    494360     16612.3
    494400     16613.2
    494440     16614.9
    494480     16617.2
    494520     16617.6
    494560     16619.1
    494600     16620.8
    494640     16621.9
    494680     16623.2
    494720     16624.7
    494760     16625.5
    494800       16627
    494840     16628.2
    494880     16629.7
    494920     16630.9
    494960     16632.2
    495000     16633.9
    495040     16634.9
    495080       16636
    495120     16637.4
    495160     16639.1
    495200       16640
    495240     16641.6
    495280     16643.9
    495320     16644.4
    495360     16645.9
    495400     16647.5
    495440     16648.6
    495480       16650
    495520     16651.4
    495560     16652.2
    495600     16653.8
    495640       16655
    495680     16656.4
    495720     16657.7
    495760       16659
    495800     16660.7
    495840     16661.7
    495880     16662.8
    495920     16664.2
    495960     16665.9
    496000     16666.8
    496040     16668.5
    496080     16670.7
    496120     16671.2
    496160     16672.7
    496200     16674.3
    496240     16675.4
    496280     16676.8
    496320     16678.2
    496360       16679
    496400     16680.5
    496440     16681.8
    496480     16683.2
    496520     16684.5
    496560     16685.8
    496600     16687.4
    496640     16688.5
    496680     16689.6
    496720       16691
    496760     16692.7
    496800     16693.5
    496840     16695.3
    496880     16697.5
    496920       16698
    496960     16699.5
    497000     16701.1
    497040     16702.2
    497080     16703.6
    497120     16705.1
    497160     16705.8
    497200     16707.3
    497240     16708.6
    497280       16710
    497320     16711.2
    497360     16712.6
    497400     16714.3
    497440     16715.3
    497480     16716.4
    497520     16717.8
    497560     16719.5
    497600     16720.4
    497640     16722.1
    497680     16724.3
    497720     16724.8
    497760     16726.3
    497800     16727.9
    497840     16729.1
    497880     16730.5
    497920       16732
    497960     16732.7
    498000     16734.2
    498040     16735.4
    498080     16736.9
    498120     16738.1
    498160     16739.4
    498200     16741.1
    498240     16742.2
    498280     16743.3
    498320     16744.7
    498360     16746.3
    498400     16747.2
    498440       16749
    498480     16751.2
    498520     16751.7
    498560     16753.2
    498600     16754.8
    498640     16755.9
    498680     16757.4
    498720     16758.8
    498760     16759.6
    498800     16761.1
    498840     16762.3
    498880     16763.7
    498920     16764.9
    498960     16766.3
    499000       16768
    499040       16769
    499080     16770.1
    499120     16771.5
    499160     16773.2
    499200     16774.1
    499240     16775.9
    499280     16778.1
    499320     16778.6
    499360     16780.1
    499400     16781.7
    499440     16782.8
    499480     16784.2
    499520     16785.7
    499560     16786.5
    499600     16787.9
    499640     16789.2
    499680     16790.6
    499720     16791.8
    499760     16793.2
    499800     16794.9
    499840       16796
    499880       16797
    499920     16798.4
    499960     16800.1
    500000       16801
    500040     16802.8
    500080       16805
    500120     16805.5
    500160       16807
    500200     16808.6
    500240     16809.8
    500280     16811.2
    500320     16812.6
    500360     16813.4
    500400     16814.9
    500440     16816.1
    500480     16817.6
    500520     16818.8
    500560     16820.1
    500600     16821.8
    500640     16822.9
    500680     16823.9
    500720     16825.4
    500760       16827
    500800     16827.9
    500840     16829.8
    500880       16832
    500920     16832.4
    500960       16834
    501000     16835.5
    501040     16836.7
    501080     16838.1
    501120     16839.5
    501160     16840.4
    501200     16841.8
    501240       16843
    501280     16844.5
    501320     16845.7
    501360     16847.1
    501400     16848.8
    501440     16849.9
    501480     16850.8
    501520     16852.2
    501560       16854
    501600     16854.8
    501640     16856.7
    501680     16858.9
    501720     16859.4
    501760     16860.9
    501800     16862.4
    501840     16863.7
    501880     16865.1
    501920     16866.5
    501960     16867.3
    502000     16868.7
    502040       16870
    502080     16871.4
    502120     16872.7
    502160       16874
    502200     16875.7
    502240     16876.8
    502280     16877.8
    502320     16879.2
    502360     16880.9
    502400     16881.8
    502440     16883.7
    502480     16885.8
    502520     16886.3
    502560     16887.8
    502600     16889.3
    502640     16890.5
    502680       16892
    502720     16893.4
    502760     16894.2
    502800     16895.7
    502840     16896.9
    502880     16898.3
    502920     16899.5
    502960     16900.9
    503000     16902.6
    503040     16903.7
    503080     16904.6
    503120       16906
    503160     16907.8
    503200     16908.6
    503240     16910.6
    503280     16912.7
    503320     16913.2
    503360     16914.7
    503400     16916.2
    503440     16917.4
    503480     16918.9
    503520     16920.3
    503560     16921.1
    503600     16922.6
    503640     16923.8
    503680     16925.2
    503720     16926.4
    503760     16927.8
    503800     16929.5
    503840     16930.6
    503880     16931.6
    503920     16932.9
    503960     16934.7
    504000     16935.5
    504040     16937.5
    504080     16939.6
    504120     16940.1
    504160     16941.5
    504200       16943
    504240     16944.3
    504280     16945.8
    504320     16947.1
    504360     16947.9
    504400     16949.5
    504440     16950.6
    504480     16952.1
    504520     16953.3
    504560     16954.6
    504600     16956.3
    504640     16957.4
    504680     16958.4
    504720     16959.7
    504760     16961.6
    504800     16962.3
    504840     16964.3
    504880     16966.4
    504920     16966.9
    504960     16968.4
    505000     16969.8
    505040     16971.2
    505080     16972.6
    505120     16973.9
    505160     16974.8
    505200     16976.3
    505240     16977.4
    505280     16978.9
    505320       16980
    505360     16981.4
    505400     16983.1
    505440     16984.2
    505480     16985.1
    505520     16986.5
    505560     16988.3
    505600     16989.1
    505640       16991
    505680     16993.2
    505720     16993.6
    505760     16995.2
    505800     16996.5
    505840     16997.9
    505880     16999.3
    505920     17000.7
    505960     17001.5
    506000       17003
    506040     17004.1
    506080     17005.6
    506120     17006.8
    506160     17008.1
    506200     17009.8
    506240     17010.9
    506280     17011.8
    506320     17013.2
    506360       17015
    506400     17015.7
    506440     17017.7
    506480     17019.9
    506520     17020.3
    506560     17021.9
    506600     17023.2
    506640     17024.6
    506680       17026
    506720     17027.3
    506760     17028.2
    506800     17029.7
    506840     17030.7
    506880     17032.2
    506920     17033.5
    506960     17034.7
    507000     17036.4
    507040     17037.6
    507080     17038.5
    507120     17039.8
    507160     17041.6
    507200     17042.4
    507240     17044.4
    507280     17046.5
    507320       17047
    507360     17048.5
    507400     17049.9
    507440     17051.2
    507480     17052.6
    507520       17054
    507560     17054.9
    507600     17056.3
    507640     17057.5
    507680       17059
    507720     17060.1
    507760     17061.4
    507800     17063.1
    507840     17064.3
    507880     17065.2
    507920     17066.5
    507960     17068.3
    508000       17069
    508040       17071
    508080     17073.2
    508120     17073.7
    508160     17075.1
    508200     17076.6
    508240     17077.9
    508280     17079.3
    508320     17080.7
    508360     17081.6
    508400       17083
    508440     17084.1
    508480     17085.6
    508520     17086.8
    508560     17088.1
    508600     17089.7
    508640       17091
    508680     17091.8
    508720     17093.2
    508760       17095
    508800     17095.7
    508840     17097.7
    508880     17099.9
    508920     17100.3
    508960     17101.8
    509000     17103.2
    509040     17104.6
    509080       17106
    509120     17107.3
    509160     17108.2
    509200     17109.7
    509240     17110.8
    509280     17112.3
    509320     17113.4
    509360     17114.7
    509400     17116.4
    509440     17117.7
    509480     17118.5
    509520     17119.9
    509560     17121.7
    509600     17122.4
    509640     17124.4
    509680     17126.5
    509720       17127
    509760     17128.5
    509800     17129.9
    509840     17131.3
    509880     17132.7
    509920       17134
    509960     17134.9
    510000     17136.4
    510040     17137.5
    510080     17138.9
    510120     17140.1
    510160     17141.4
    510200     17143.1
    510240     17144.4
    510280     17145.2
    510320     17146.5
    510360     17148.3
    510400       17149
    510440     17151.1
    510480     17153.2
    510520     17153.7
    510560     17155.1
    510600     17156.6
    510640     17157.9
    510680     17159.4
    510720     17160.7
    510760     17161.5
    510800       17163
    510840     17164.1
    510880     17165.5
    510920     17166.8
    510960       17168
    511000     17169.8
    511040       17171
    511080     17171.8
    511120     17173.2
    511160     17174.9
    511200     17175.6
    511240     17177.7
    511280     17179.9
    511320     17180.4
    511360     17181.8
    511400     17183.2
    511440     17184.6
    511480     17186.1
    511520     17187.3
    511560     17188.2
    511600     17189.7
    511640     17190.7
    511680     17192.2
    511720     17193.4
    511760     17194.7
    511800     17196.4
    511840     17197.7
    511880     17198.5
    511920     17199.8
    511960     17201.5
    512000     17202.3
    512040     17204.4
    512080     17206.5
    512120       17207
    512160     17208.4
    512200     17209.9
    512240     17211.2
    512280     17212.7
    512320     17213.9
    512360     17214.8
    512400     17216.3
    512440     17217.4
    512480     17218.9
    512520       17220
    512560     17221.4
    512600       17223
    512640     17224.3
    512680     17225.1
    512720     17226.4
    512760     17228.2
    512800     17228.9
    512840       17231
    512880     17233.1
    512920     17233.5
    512960     17235.1
    513000     17236.5
    513040     17237.8
    513080     17239.3
    513120     17240.5
    513160     17241.4
    513200     17242.9
    513240       17244
    513280     17245.5
    513320     17246.6
    513360     17247.9
    513400     17249.6
    513440     17250.9
    513480     17251.7
    513520       17253
    513560     17254.7
    513600     17255.5
    513640     17257.6
    513680     17259.7
    513720     17260.1
    513760     17261.6
    513800       17263
    513840     17264.4
    513880     17265.9
    513920     17267.1
    513960       17268
    514000     17269.5
    514040     17270.6
    514080     17272.1
    514120     17273.2
    514160     17274.5
    514200     17276.2
    514240     17277.5
    514280     17278.3
    514320     17279.6
    514360     17281.3
    514400     17282.1
    514440     17284.1
    514480     17286.3
    514520     17286.7
    514560     17288.2
    514600     17289.6
    514640       17291
    514680     17292.5
    514720     17293.7
    514760     17294.6
    514800       17296
    514840     17297.1
    514880     17298.7
    514920     17299.8
    514960     17301.1
    515000     17302.8
    515040     17304.1
    515080     17304.9
    515120     17306.2
    515160     17307.9
    515200     17308.8
    515240     17310.7
    515280     17312.9
    515320     17313.3
    515360     17314.8
    515400     17316.2
    515440     17317.6
    515480     17319.1
    515520     17320.3
    515560     17321.2
    515600     17322.6
    515640     17323.7
    515680     17325.2
    515720     17326.4
    515760     17327.7
    515800     17329.4
    515840     17330.6
    515880     17331.5
    515920     17332.8
    515960     17334.5
    516000     17335.3
    516040     17337.3
    516080     17339.4
    516120     17339.8
    516160     17341.4
    516200     17342.8
    516240     17344.1
    516280     17345.7
    516320     17346.8
    516360     17347.7
    516400     17349.2
    516440     17350.3
    516480     17351.8
    516520       17353
    516560     17354.3
    516600       17356
    516640     17357.2
    516680       17358
    516720     17359.4
    516760       17361
    516800     17361.8
    516840     17363.7
    516880       17366
    516920     17366.3
    516960     17367.9
    517000     17369.3
    517040     17370.7
    517080     17372.1
    517120     17373.3
    517160     17374.2
    517200     17375.6
    517240     17376.8
    517280     17378.3
    517320     17379.5
    517360     17380.7
    517400     17382.5
    517440     17383.7
    517480     17384.6
    517520     17385.8
    517560     17387.5
    517600     17388.3
    517640     17390.2
    517680     17392.5
    517720     17392.9
    517760     17394.4
    517800     17395.8
    517840     17397.2
    517880     17398.7
    517920     17399.9
    517960     17400.7
    518000     17402.1
    518040     17403.3
    518080     17404.8
    518120       17406
    518160     17407.3
    518200       17409
    518240     17410.2
    518280     17411.1
    518320     17412.4
    518360     17414.1
    518400     17414.9
    518440     17416.8
    518480       17419
    518520     17419.4
    518560       17421
    518600     17422.3
    518640     17423.8
    518680     17425.2
    518720     17426.4
    518760     17427.3
    518800     17428.7
    518840     17429.8
    518880     17431.3
    518920     17432.6
    518960     17433.8
    519000     17435.5
    519040     17436.7
    519080     17437.7
    519120     17438.9
    519160     17440.6
    519200     17441.4
    519240     17443.3
    519280     17445.6
    519320     17445.9
    519360     17447.6
    519400     17448.9
    519440     17450.4
    519480     17451.7
    519520       17453
    519560     17453.8
    519600     17455.2
    519640     17456.3
    519680     17457.9
    519720     17459.1
    519760     17460.3
    519800     17462.1
    519840     17463.3
    519880     17464.3
    519920     17465.5
    519960     17467.2
    520000     17467.9
    520040     17469.8
    520080     17472.1
    520120     17472.5
    520160     17474.1
    520200     17475.4
    520240     17476.9
    520280     17478.3
    520320     17479.6
    520360     17480.3
    520400     17481.8
    520440     17482.9
    520480     17484.4
    520520     17485.7
    520560     17486.9
    520600     17488.6
    520640     17489.8
    520680     17490.8
    520720       17492
    520760     17493.7
    520800     17494.4
    520840     17496.4
    520880     17498.6
    520920       17499
    520960     17500.6
    521000       17502
    521040     17503.4
    521080     17504.9
    521120       17506
    521160     17506.8
    521200     17508.3
    521240     17509.4
    521280     17510.9
    521320     17512.2
    521360     17513.3
    521400     17515.1
    521440     17516.3
    521480     17517.3
    521520     17518.5
    521560     17520.2
    521600     17520.9
    521640     17522.8
    521680     17525.1
    521720     17525.5
    521760     17527.1
    521800     17528.4
    521840     17529.9
    521880     17531.3
    521920     17532.5
    521960     17533.3
    522000     17534.8
    522040     17535.9
    522080     17537.4
    522120     17538.6
    522160     17539.8
    522200     17541.6
    522240     17542.8
    522280     17543.7
    522320       17545
    522360     17546.7
    522400     17547.3
    522440     17549.3
    522480     17551.6
    522520     17551.9
    522560     17553.6
    522600     17554.9
    522640     17556.3
    522680     17557.8
    522720     17558.9
    522760     17559.7
    522800     17561.2
    522840     17562.3
    522880     17563.8
    522920     17565.1
    522960     17566.3
    523000       17568
    523040     17569.2
    523080     17570.2
    523120     17571.4
    523160     17573.2
    523200     17573.8
    523240     17575.7
    523280       17578
    523320     17578.4
    523360       17580
    523400     17581.3
    523440     17582.8
    523480     17584.3
    523520     17585.4
    523560     17586.2
    523600     17587.7
    523640     17588.8
    523680     17590.3
    523720     17591.5
    523760     17592.8
    523800     17594.5
    523840     17595.7
    523880     17596.7
    523920       17598
    523960     17599.6
    524000     17600.2
    524040     17602.2
    524080     17604.5
    524120     17604.8
    524160     17606.4
    524200     17607.8
    524240     17609.2
    524280     17610.8
    524320     17611.9
    524360     17612.6
    524400     17614.2
    524440     17615.3
    524480     17616.8
    524520       17618
    524560     17619.3
    524600       17621
    524640     17622.2
    524680     17623.1
    524720     17624.4
    524760     17626.1
    524800     17626.7
    524840     17628.7
    524880     17631.1
    524920     17631.4
    524960       17633
    525000     17634.3
    525040     17635.8
    525080     17637.2
    525120     17638.4
    525160     17639.2
    525200     17640.7
    525240     17641.8
    525280     17643.3
    525320     17644.5
    525360     17645.8
    525400     17647.5
    525440     17648.7
    525480     17649.6
    525520     17650.9
    525560     17652.6
    525600     17653.2
    525640     17655.3
    525680     17657.6
    525720     17657.9
    525760     17659.5
    525800     17660.8
    525840     17662.3
    525880     17663.8
    525920     17664.9
    525960     17665.7
    526000     17667.2
    526040     17668.3
    526080     17669.8
    526120       17671
    526160     17672.3
    526200     17673.9
    526240     17675.1
    526280     17676.1
    526320     17677.3
    526360     17679.1
    526400     17679.7
    526440     17681.7
    526480       17684
    526520     17684.3
    526560       17686
    526600     17687.2
    526640     17688.7
    526680     17690.2
    526720     17691.4
    526760     17692.1
    526800     17693.6
    526840     17694.7
    526880     17696.2
    526920     17697.4
    526960     17698.7
    527000     17700.3
    527040     17701.5
    527080     17702.5
    527120     17703.8
    527160     17705.5
    527200     17706.2
    527240     17708.1
    527280     17710.4
    527320     17710.7
    527360     17712.4
    527400     17713.6
    527440     17715.1
    527480     17716.5
    527520     17717.8
    527560     17718.4
    527600       17720
    527640     17721.1
    527680     17722.6
    527720     17723.7
    527760     17725.1
    527800     17726.7
    527840     17727.9
    527880     17728.9
    527920     17730.1
    527960       17732
    528000     17732.6
    528040     17734.5
    528080     17736.8
    528120       17737
    528160     17738.7
    528200       17740
    528240     17741.4
    528280     17742.9
    528320     17744.1
    528360     17744.7
    528400     17746.3
    528440     17747.4
    528480     17748.9
    528520     17750.1
    528560     17751.4
    528600       17753
    528640     17754.2
    528680     17755.2
    528720     17756.5
    528760     17758.3
    528800     17758.9
    528840     17760.9
    528880     17763.2
    528920     17763.4
    528960     17765.1
    529000     17766.4
    529040     17767.8
    529080     17769.3
    529120     17770.6
    529160     17771.1
    529200     17772.7
    529240     17773.9
    529280     17775.3
    529320     17776.4
    529360     17777.8
    529400     17779.4
    529440     17780.6
    529480     17781.6
    529520     17782.8
    529560     17784.6
    529600     17785.3
    529640     17787.2
    529680     17789.5
    529720     17789.8
    529760     17791.4
    529800     17792.7
    529840     17794.2
    529880     17795.7
    529920       17797
    529960     17797.5
    530000       17799
    530040     17800.2
    530080     17801.7
    530120     17802.8
    530160     17804.2
    530200     17805.7
    530240       17807
    530280     17807.9
    530320     17809.2
    530360       17811
    530400     17811.6
    530440     17813.5
    530480     17815.9
    530520     17816.1
    530560     17817.8
    530600     17819.1
    530640     17820.6
    530680       17822
    530720     17823.3
    530760     17823.8
    530800     17825.4
    530840     17826.5
    530880       17828
    530920     17829.1
    530960     17830.5
    531000       17832
    531040     17833.2
    531080     17834.2
    531120     17835.5
    531160     17837.2
    531200     17837.9
    531240     17839.8
    531280     17842.2
    531320     17842.4
    531360     17844.1
    531400     17845.4
    531440     17846.9
    531480     17848.3
    531520     17849.7
    531560     17850.2
    531600     17851.7
    531640     17852.9
    531680     17854.4
    531720     17855.4
    531760     17856.8
    531800     17858.3
    531840     17859.6
    531880     17860.5
    531920     17861.8
    531960     17863.5
    532000     17864.1
    532040     17866.2
    532080     17868.5
    532120     17868.8
    532160     17870.4
    532200     17871.8
    532240     17873.3
    532280     17874.7
    532320       17876
    532360     17876.5
    532400       17878
    532440     17879.2
    532480     17880.7
    532520     17881.8
    532560     17883.1
    532600     17884.7
    532640     17885.9
    532680     17886.9
    532720     17888.1
    532760     17889.9
    532800     17890.5
    532840     17892.5
    532880     17894.9
    532920     17895.2
    532960     17896.7
    533000     17898.1
    533040     17899.7
    533080     17901.1
    533120     17902.4
    533160       17903
    533200     17904.4
    533240     17905.6
    533280       17907
    533320     17908.2
    533360     17909.5
    533400     17911.1
    533440     17912.3
    533480     17913.3
    533520     17914.5
    533560     17916.2
    533600     17916.9
    533640     17918.9
    533680     17921.2
    533720     17921.6
    533760     17923.1
    533800     17924.5
    533840       17926
    533880     17927.5
    533920     17928.7
    533960     17929.3
    534000     17930.8
    534040     17931.9
    534080     17933.4
    534120     17934.6
    534160     17935.9
    534200     17937.4
    534240     17938.7
    534280     17939.6
    534320     17940.8
    534360     17942.6
    534400     17943.3
    534440     17945.2
    534480     17947.6
    534520       17948
    534560     17949.4
    534600     17950.8
    534640     17952.3
    534680     17953.8
    534720       17955
    534760     17955.7
    534800     17957.2
    534840     17958.3
    534880     17959.8
    534920     17960.9
    534960     17962.2
    535000     17963.7
    535040       17965
    535080     17965.9
    535120     17967.1
    535160     17968.8
    535200     17969.5
    535240     17971.5
    535280     17973.8
    535320     17974.3
    535360     17975.7
    535400     17977.1
    535440     17978.6
    535480     17980.1
    535520     17981.3
    535560     17981.9
    535600     17983.5
    535640     17984.6
    535680     17986.1
    535720     17987.2
    535760     17988.5
    535800       17990
    535840     17991.2
    535880     17992.2
    535920     17993.4
    535960     17995.2
    536000     17995.8
    536040     17997.8
    536080     18000.1
    536120     18000.6
    536160     18002.1
    536200     18003.3
    536240     18004.9
    536280     18006.5
    536320     18007.7
    536360     18008.2
    536400     18009.8
    536440     18010.9
    536480     18012.4
    536520     18013.5
    536560     18014.8
    536600     18016.3
    536640     18017.5
    536680     18018.5
    536720     18019.7
    536760     18021.5
    536800     18022.1
    536840     18024.1
    536880     18026.4
    536920     18026.9
    536960     18028.4
    537000     18029.7
    537040     18031.2
    537080     18032.8
    537120       18034
    537160     18034.5
    537200     18036.1
    537240     18037.2
    537280     18038.7
    537320     18039.9
    537360     18041.2
    537400     18042.7
    537440     18043.9
    537480     18044.9
    537520       18046
    537560     18047.8
    537600     18048.5
    537640     18050.4
    537680     18052.7
    537720     18053.2
    537760     18054.7
    537800       18056
    537840     18057.5
    537880     18059.1
    537920     18060.3
    537960     18060.9
    538000     18062.4
    538040     18063.5
    538080       18065
    538120     18066.2
    538160     18067.5
    538200       18069
    538240     18070.2
    538280     18071.2
    538320     18072.4
    538360     18074.2
    538400     18074.9
    538440     18076.7
    538480     18079.1
    538520     18079.5
    538560       18081
    538600     18082.3
    538640     18083.9
    538680     18085.5
    538720     18086.7
    538760     18087.2
    538800     18088.8
    538840     18089.9
    538880     18091.4
    538920     18092.6
    538960     18093.9
    539000     18095.4
    539040     18096.5
    539080     18097.6
    539120     18098.7
    539160     18100.5
    539200     18101.2
    539240     18103.1
    539280     18105.4
    539320     18105.9
    539360     18107.4
    539400     18108.7
    539440     18110.2
    539480     18111.8
    539520       18113
    539560     18113.6
    539600     18115.1
    539640     18116.2
    539680     18117.7
    539720     18118.9
    539760     18120.2
    539800     18121.7
    539840     18122.9
    539880     18123.9
    539920     18125.1
    539960     18126.9
    540000     18127.5
    540040     18129.4
    540080     18131.6
    540120     18132.2
    540160     18133.7
    540200       18135
    540240     18136.5
    540280     18138.1
    540320     18139.3
    540360     18139.8
    540400     18141.5
    540440     18142.5
    540480       18144
    540520     18145.2
    540560     18146.4
    540600       18148
    540640     18149.2
    540680     18150.2
    540720     18151.4
    540760     18153.2
    540800     18153.7
    540840     18155.6
    540880     18157.8
    540920     18158.4
    540960     18159.9
    541000     18161.2
    541040     18162.7
    541080     18164.3
    541120     18165.5
    541160     18166.1
    541200     18167.7
    541240     18168.7
    541280     18170.3
    541320     18171.4
    541360     18172.6
    541400     18174.2
    541440     18175.4
    541480     18176.5
    541520     18177.6
    541560     18179.4
    541600       18180
    541640     18181.8
    541680     18184.1
    541720     18184.6
    541760     18186.1
    541800     18187.5
    541840     18188.9
    541880     18190.6
    541920     18191.8
    541960     18192.3
    542000     18193.9
    542040       18195
    542080     18196.5
    542120     18197.7
    542160     18198.9
    542200     18200.4
    542240     18201.7
    542280     18202.7
    542320     18203.8
    542360     18205.7
    542400     18206.2
    542440     18208.1
    542480     18210.4
    542520     18210.9
    542560     18212.4
    542600     18213.8
    542640     18215.2
    542680     18216.9
    542720     18218.1
    542760     18218.6
    542800     18220.2
    542840     18221.3
    542880     18222.8
    542920       18224
    542960     18225.2
    543000     18226.7
    543040       18228
    543080       18229
    543120     18230.1
    543160       18232
    543200     18232.5
    543240     18234.3
    543280     18236.6
    543320     18237.1
    543360     18238.7
    543400       18240
    543440     18241.5
    543480     18243.1
    543520     18244.3
    543560     18244.8
    543600     18246.5
    543640     18247.6
    543680     18249.1
    543720     18250.3
    543760     18251.4
    543800       18253
    543840     18254.2
    543880     18255.3
    543920     18256.4
    543960     18258.3
    544000     18258.8
    544040     18260.6
    544080     18262.9
    544120     18263.4
    544160     18264.9
    544200     18266.2
    544240     18267.8
    544280     18269.3
    544320     18270.6
    544360     18271.1
    544400     18272.8
    544440     18273.8
    544480     18275.4
    544520     18276.5
    544560     18277.7
    544600     18279.2
    544640     18280.5
    544680     18281.5
    544720     18282.6
    544760     18284.6
    544800       18285
    544840     18286.8
    544880     18289.1
    544920     18289.7
    544960     18291.2
    545000     18292.5
    545040       18294
    545080     18295.6
    545120     18296.9
    545160     18297.4
    545200       18299
    545240     18300.1
    545280     18301.6
    545320     18302.7
    545360     18303.9
    545400     18305.5
    545440     18306.7
    545480     18307.8
    545520     18308.9
    545560     18310.8
    545600     18311.3
    545640     18313.1
    545680     18315.3
    545720     18315.9
    545760     18317.4
    545800     18318.7
    545840     18320.3
    545880     18321.8
    545920     18323.2
    545960     18323.6
    546000     18325.3
    546040     18326.3
    546080     18327.9
    546120       18329
    546160     18330.2
    546200     18331.8
    546240       18333
    546280     18334.1
    546320     18335.2
    546360     18337.1
    546400     18337.6
    546440     18339.3
    546480     18341.6
    546520     18342.2
    546560     18343.7
    546600       18345
    546640     18346.5
    546680     18348.1
    546720     18349.4
    546760     18349.9
    546800     18351.6
    546840     18352.6
    546880     18354.2
    546920     18355.3
    546960     18356.5
    547000     18358.1
    547040     18359.3
    547080     18360.3
    547120     18361.4
    547160     18363.3
    547200     18363.9
    547240     18365.6
    547280       18368
    547320     18368.4
    547360       18370
    547400     18371.3
    547440     18372.8
    547480     18374.4
    547520     18375.7
    547560     18376.2
    547600     18377.9
    547640     18378.9
    547680     18380.5
    547720     18381.6
    547760     18382.7
    547800     18384.4
    547840     18385.6
    547880     18386.6
    547920     18387.7
    547960     18389.6
    548000     18390.1
    548040     18391.9
    548080     18394.2
    548120     18394.7
    548160     18396.3
    548200     18397.6
    548240     18399.1
    548280     18400.7
    548320       18402
    548360     18402.5
    548400     18404.2
    548440     18405.2
    548480     18406.8
    548520     18407.9
    548560       18409
    548600     18410.7
    548640     18411.8
    548680     18412.9
    548720       18414
    548760     18415.8
    548800     18416.5
    548840     18418.2
    548880     18420.6
    548920       18421
    548960     18422.6
    549000     18423.9
    549040     18425.5
    549080     18426.9
    549120     18428.3
    549160     18428.8
    549200     18430.4
    549240     18431.5
    549280     18433.1
    549320     18434.2
    549360     18435.3
    549400       18437
    549440     18438.1
    549480     18439.2
    549520     18440.3
    549560     18442.2
    549600     18442.8
    549640     18444.5
    549680     18446.9
    549720     18447.3
    549760     18448.9
    549800     18450.2
    549840     18451.8
    549880     18453.2
    549920     18454.6
    549960     18455.1
    550000     18456.8
    550040     18457.8
    550080     18459.5
    550120     18460.5
    550160     18461.6
    550200     18463.3
    550240     18464.5
    550280     18465.5
    550320     18466.7
    550360     18468.5
    550400     18469.2
    550440     18470.9
    550480     18473.3
    550520     18473.6
    550560     18475.2
    550600     18476.6
    550640     18478.2
    550680     18479.6
    550720       18481
    550760     18481.5
    550800     18483.2
    550840     18484.2
    550880     18485.8
    550920     18486.9
    550960       18488
    551000     18489.7
    551040     18490.8
    551080     18491.8
    551120       18493
    551160     18494.9
    551200     18495.6
    551240     18497.3
    551280     18499.7
    551320       18500
    551360     18501.6
    551400       18503
    551440     18504.6
    551480     18506.1
    551520     18507.4
    551560     18507.9
    551600     18509.5
    551640     18510.7
    551680     18512.2
    551720     18513.3
    551760     18514.5
    551800     18516.1
    551840     18517.3
    551880     18518.3
    551920     18519.5
    551960     18521.3
    552000     18521.9
    552040     18523.7
    552080     18526.2
    552120     18526.5
    552160     18528.1
    552200     18529.4
    552240       18531
    552280     18532.5
    552320     18533.9
    552360     18534.3
    552400       18536
    552440     18537.1
    552480     18538.6
    552520     18539.8
    552560     18540.9
    552600     18542.6
    552640     18543.7
    552680     18544.7
    552720     18545.9
    552760     18547.8
    552800     18548.4
    552840     18550.1
    552880     18552.6
    552920     18552.9
    552960     18554.5
    553000     18555.8
    553040     18557.5
    553080       18559
    553120     18560.4
    553160     18560.8
    553200     18562.5
    553240     18563.5
    553280     18565.1
    553320     18566.3
    553360     18567.5
    553400     18569.1
    553440     18570.2
    553480     18571.2
    553520     18572.4
    553560     18574.3
    553600       18575
    553640     18576.7
    553680     18579.2
    553720     18579.5
    553760     18581.1
    553800     18582.3
    553840       18584
    553880     18585.5
    553920     18586.9
    553960     18587.4
    554000       18589
    554040     18590.1
    554080     18591.7
    554120     18592.8
    554160       18594
    554200     18595.7
    554240     18596.7
    554280     18597.8
    554320       18599
    554360     18600.8
    554400     18601.5
    554440     18603.2
    554480     18605.7
    554520     18606.1
    554560     18607.6
    554600     18608.9
    554640     18610.6
    554680     18612.1
    554720     18613.4
    554760     18613.9
    554800     18615.6
    554840     18616.6
    554880     18618.2
    554920     18619.4
    554960     18620.5
    555000     18622.2
    555040     18623.3
    555080     18624.3
    555120     18625.6
    555160     18627.4
    555200       18628
    555240     18629.7
    555280     18632.3
    555320     18632.6
    555360     18634.2
    555400     18635.4
    555440     18637.2
    555480     18638.7
    555520       18640
    555560     18640.6
    555600     18642.1
    555640     18643.2
    555680     18644.8
    555720       18646
    555760     18647.1
    555800     18648.8
    555840     18649.9
    555880     18650.9
    555920     18652.1
    555960     18653.9
    556000     18654.6
    556040     18656.3
    556080     18658.8
    556120     18659.2
    556160     18660.8
    556200       18662
    556240     18663.7
    556280     18665.2
    556320     18666.5
    556360     18667.1
    556400     18668.7
    556440     18669.8
    556480     18671.4
    556520     18672.5
    556560     18673.7
    556600     18675.3
    556640     18676.5
    556680     18677.5
    556720     18678.7
    556760     18680.5
    556800     18681.2
    556840     18682.9
    556880     18685.5
    556920     18685.8
    556960     18687.4
    557000     18688.6
    557040     18690.3
    557080     18691.8
    557120     18693.2
    557160     18693.7
    557200     18695.3
    557240     18696.4
    557280       18698
    557320     18699.1
    557360     18700.2
    557400     18701.9
    557440     18703.1
    557480       18704
    557520     18705.3
    557560     18707.1
    557600     18707.7
    557640     18709.5
    557680     18712.1
    557720     18712.3
    557760       18714
    557800     18715.2
    557840     18716.9
    557880     18718.4
    557920     18719.7
    557960     18720.3
    558000     18721.9
    558040       18723
    558080     18724.6
    558120     18725.7
    558160     18726.8
    558200     18728.5
    558240     18729.6
    558280     18730.6
    558320     18731.9
    558360     18733.7
    558400     18734.3
    558440       18736
    558480     18738.7
    558520     18738.9
    558560     18740.6
    558600     18741.7
    558640     18743.5
    558680       18745
    558720     18746.4
    558760     18746.9
    558800     18748.5
    558840     18749.6
    558880     18751.2
    558920     18752.4
    558960     18753.4
    559000     18755.1
    559040     18756.3
    559080     18757.3
    559120     18758.5
    559160     18760.3
    559200     18760.9
    559240     18762.7
    559280     18765.3
    559320     18765.5
    559360     18767.3
    559400     18768.4
    559440     18770.1
    559480     18771.6
    559520       18773
    559560     18773.5
    559600     18775.1
    559640     18776.2
    559680     18777.9
    559720       18779
    559760       18780
    559800     18781.7
    559840     18782.9
    559880     18783.9
    559920     18785.2
    559960       18787
    560000     18787.6
    560040     18789.3
    560080     18791.9
    560120     18792.1
    560160     18793.9
    560200       18795
    560240     18796.7
    560280     18798.2
    560320     18799.6
    560360     18800.1
    560400     18801.7
    560440     18802.8
    560480     18804.5
    560520     18805.6
    560560     18806.6
    560600     18808.4
    560640     18809.5
    560680     18810.5
    560720     18811.8
    560760     18813.6
    560800     18814.2
    560840     18815.9
    560880     18818.6
    560920     18818.7
    560960     18820.5
    561000     18821.6
    561040     18823.3
    561080     18824.8
    561120     18826.1
    561160     18826.6
    561200     18828.3
    561240     18829.4
    561280     18831.1
    561320     18832.2
    561360     18833.2
    561400     18834.9
    561440     18836.1
    561480     18837.1
    561520     18838.4
    561560     18840.2
    561600     18840.8
    561640     18842.5
    561680       18845
    561720     18845.3
    561760       18847
    561800     18848.1
    561840     18849.8
    561880     18851.4
    561920     18852.7
    561960     18853.2
    562000     18854.8
    562040     18855.9
    562080     18857.5
    562120     18858.7
    562160     18859.7
    562200     18861.5
    562240     18862.6
    562280     18863.6
    562320     18864.8
    562360     18866.7
    562400     18867.2
    562440       18869
    562480     18871.6
    562520     18871.7
    562560     18873.5
    562600     18874.6
    562640     18876.3
    562680     18877.8
    562720     18879.2
    562760     18879.6
    562800     18881.2
    562840     18882.4
    562880       18884
    562920     18885.2
    562960     18886.1
    563000     18887.9
    563040     18889.1
    563080     18890.1
    563120     18891.3
    563160     18893.2
    563200     18893.7
    563240     18895.5
    563280     18898.1
    563320     18898.3
    563360       18900
    563400     18901.1
    563440     18902.8
    563480     18904.4
    563520     18905.7
    563560     18906.1
    563600     18907.8
    563640     18908.9
    563680     18910.6
    563720     18911.7
    563760     18912.7
    563800     18914.4
    563840     18915.6
    563880     18916.6
    563920     18917.9
    563960     18919.7
    564000     18920.2
    564040     18921.9
    564080     18924.6
    564120     18924.7
    564160     18926.5
    564200     18927.6
    564240     18929.3
    564280     18930.9
    564320     18932.1
    564360     18932.6
    564400     18934.3
    564440     18935.4
    564480     18937.1
    564520     18938.2
    564560     18939.2
    564600     18940.9
    564640     18942.1
    564680     18943.1
    564720     18944.3
    564760     18946.2
    564800     18946.7
    564840     18948.4
    564880     18951.1
    564920     18951.3
    564960       18953
    565000     18954.1
    565040     18955.8
    565080     18957.4
    565120     18958.7
    565160     18959.2
    565200     18960.7
    565240     18961.8
    565280     18963.5
    565320     18964.7
    565360     18965.7
    565400     18967.4
    565440     18968.6
    565480     18969.6
    565520     18970.9
    565560     18972.7
    565600     18973.2
    565640     18974.9
    565680     18977.6
    565720     18977.7
    565760     18979.4
    565800     18980.5
    565840     18982.3
    565880     18983.8
    565920     18985.1
    565960     18985.6
    566000     18987.2
    566040     18988.3
    566080       18990
    566120     18991.1
    566160     18992.1
    566200     18993.8
    566240       18995
    566280       18996
    566320     18997.3
    566360     18999.1
    566400     18999.6
    566440     19001.4
    566480       19004
    566520     19004.2
    566560     19005.9
    566600     19006.9
    566640     19008.8
    566680     19010.3
    566720     19011.6
    566760       19012
    566800     19013.6
    566840     19014.7
    566880     19016.4
    566920     19017.6
    566960     19018.6
    567000     19020.3
    567040     19021.5
    567080     19022.4
    567120     19023.8
    567160     19025.6
    567200       19026
    567240     19027.8
    567280     19030.4
    567320     19030.6
    567360     19032.3
    567400     19033.5
    567440     19035.3
    567480     19036.8
    567520     19038.1
    567560     19038.5
    567600     19040.1
    567640     19041.2
    567680     19042.9
    567720     19044.1
    567760     19045.1
    567800     19046.8
    567840     19047.9
    567880     19048.9
    567920     19050.3
    567960     19052.1
    568000     19052.5
    568040     19054.3
    568080     19056.9
    568120     19057.2
    568160     19058.8
    568200     19059.9
    568240     19061.7
    568280     19063.2
    568320     19064.5
    568360     19064.9
    568400     19066.6
    568440     19067.7
    568480     19069.3
    568520     19070.6
    568560     19071.5
    568600     19073.2
    568640     19074.4
    568680     19075.3
    568720     19076.7
    568760     19078.5
    568800       19079
    568840     19080.8
    568880     19083.4
    568920     19083.6
    568960     19085.3
    569000     19086.4
    569040     19088.2
    569080     19089.7
    569120     19090.9
    569160     19091.4
    569200       19093
    569240     19094.1
    569280     19095.8
    569320     19097.1
    569360       19098
    569400     19099.7
    569440     19100.8
    569480     19101.8
    569520     19103.1
    569560       19105
    569600     19105.5
    569640     19107.2
    569680     19109.8
    569720       19110
    569760     19111.7
    569800     19112.8
    569840     19114.6
    569880     19116.1
    569920     19117.4
    569960     19117.8
    570000     19119.4
    570040     19120.5
    570080     19122.3
    570120     19123.5
    570160     19124.4
    570200     19126.1
    570240     19127.3
    570280     19128.2
    570320     19129.5
    570360     19131.4
    570400     19131.9
    570440     19133.6
    570480     19136.2
    570520     19136.5
    570560     19138.1
    570600     19139.2
    570640       19141
    570680     19142.5
    570720     19143.8
    570760     19144.2
    570800     19145.9
    570840     19146.9
    570880     19148.7
    570920       19150
    570960     19150.8
    571000     19152.5
    571040     19153.7
    571080     19154.6
    571120       19156
    571160     19157.8
    571200     19158.3
    571240     19160.1
    571280     19162.6
    571320     19162.9
    571360     19164.5
    571400     19165.6
    571440     19167.4
    571480     19168.9
    571520     19170.2
    571560     19170.7
    571600     19172.4
    571640     19173.4
    571680     19175.1
    571720     19176.4
    571760     19177.2
    571800     19178.9
    571840     19180.1
    571880       19181
    571920     19182.5
    571960     19184.3
    572000     19184.8
    572040     19186.5
    572080     19189.1
    572120     19189.4
    572160       19191
    572200     19192.1
    572240     19193.9
    572280     19195.4
    572320     19196.7
    572360     19197.2
    572400     19198.8
    572440     19199.8
    572480     19201.5
    572520     19202.8
    572560     19203.7
    572600     19205.4
    572640     19206.6
    572680     19207.5
    572720     19208.9
    572760     19210.8
    572800     19211.3
    572840     19212.9
    572880     19215.5
    572920     19215.8
    572960     19217.4
    573000     19218.5
    573040     19220.3
    573080     19221.8
    573120     19223.1
    573160     19223.6
    573200     19225.2
    573240     19226.3
    573280     19227.9
    573320     19229.2
    573360       19230
    573400     19231.8
    573440       19233
    573480     19233.9
    573520     19235.3
    573560     19237.2
    573600     19237.7
    573640     19239.3
    573680       19242
    573720     19242.2
    573760     19243.9
    573800     19244.9
    573840     19246.8
    573880     19248.2
    573920     19249.5
    573960       19250
    574000     19251.6
    574040     19252.7
    574080     19254.3
    574120     19255.6
    574160     19256.5
    574200     19258.2
    574240     19259.4
    574280     19260.3
    574320     19261.8
    574360     19263.6
    574400     19264.1
    574440     19265.7
    574480     19268.4
    574520     19268.6
    574560     19270.3
    574600     19271.3
    574640     19273.1
    574680     19274.5
    574720     19275.9
    574760     19276.4
    574800       19278
    574840       19279
    574880     19280.7
    574920       19282
    574960     19282.8
    575000     19284.7
    575040     19285.8
    575080     19286.7
    575120     19288.2
    575160     19289.9
    575200     19290.4
    575240     19292.1
    575280     19294.8
    575320       19295
    575360     19296.7
    575400     19297.7
    575440     19299.6
    575480       19301
    575520     19302.3
    575560     19302.8
    575600     19304.4
    575640     19305.5
    575680     19307.2
    575720     19308.5
    575760     19309.2
    575800     19311.1
    575840     19312.2
    575880     19313.1
    575920     19314.6
    575960     19316.4
    576000     19316.9
    576040     19318.5
    576080     19321.2
    576120     19321.4
    576160       19323
    576200     19324.1
    576240       19326
    576280     19327.3
    576320     19328.7
    576360     19329.2
    576400     19330.8
    576440     19331.9
    576480     19333.6
    576520     19334.9
    576560     19335.6
    576600     19337.5
    576640     19338.6
    576680     19339.6
    576720       19341
    576760     19342.9
    576800     19343.3
    576840       19345
    576880     19347.6
    576920     19347.8
    576960     19349.5
    577000     19350.5
    577040     19352.4
    577080     19353.7
    577120     19355.1
    577160     19355.6
    577200     19357.2
    577240     19358.3
    577280       19360
    577320     19361.3
    577360       19362
    577400     19363.9
    577440     19365.1
    577480     19365.9
    577520     19367.4
    577560     19369.3
    577600     19369.8
    577640     19371.4
    577680       19374
    577720     19374.2
    577760     19375.9
    577800     19376.9
    577840     19378.9
    577880     19380.1
    577920     19381.5
    577960     19382.1
    578000     19383.6
    578040     19384.7
    578080     19386.5
    578120     19387.7
    578160     19388.4
    578200     19390.3
    578240     19391.5
    578280     19392.4
    578320     19393.9
    578360     19395.7
    578400     19396.2
    578440     19397.8
    578480     19400.5
    578520     19400.7
    578560     19402.3
    578600     19403.4
    578640     19405.3
    578680     19406.6
    578720     19407.9
    578760     19408.5
    578800       19410
    578840     19411.1
    578880     19412.9
    578920     19414.1
    578960     19414.8
    579000     19416.7
    579040       19418
    579080     19418.8
    579120     19420.3
    579160     19422.1
    579200     19422.7
    579240     19424.3
    579280     19426.9
    579320     19427.1
    579360     19428.7
    579400     19429.8
    579440     19431.7
    579480       19433
    579520     19434.4
    579560       19435
    579600     19436.5
    579640     19437.6
    579680     19439.4
    579720     19440.6
    579760     19441.3
    579800     19443.2
    579840     19444.4
    579880     19445.3
    579920     19446.7
    579960     19448.6
    580000     19449.1
    580040     19450.7
    580080     19453.4
    580120     19453.5
    580160     19455.2
    580200     19456.3
    580240     19458.2
    580280     19459.4
    580320     19460.9
    580360     19461.4
    580400       19463
    580440     19464.1
    580480     19465.9
    580520     19467.1
    580560     19467.8
    580600     19469.7
    580640     19470.9
    580680     19471.7
    580720     19473.2
    580760     19475.1
    580800     19475.6
    580840     19477.2
    580880     19479.8
    580920       19480
    580960     19481.6
    581000     19482.8
    581040     19484.7
    581080     19485.9
    581120     19487.3
    581160       19488
    581200     19489.4
    581240     19490.6
    581280     19492.4
    581320     19493.5
    581360     19494.3
    581400     19496.1
    581440     19497.4
    581480     19498.2
    581520     19499.7
    581560     19501.6
    581600     19502.1
    581640     19503.7
    581680     19506.3
    581720     19506.5
    581760     19508.1
    581800     19509.3
    581840     19511.1
    581880     19512.4
    581920     19513.8
    581960     19514.4
    582000     19515.9
    582040       19517
    582080     19518.9
    582120       19520
    582160     19520.8
    582200     19522.6
    582240     19523.9
    582280     19524.7
    582320     19526.2
    582360     19528.1
    582400     19528.6
    582440     19530.2
    582480     19532.8
    582520       19533
    582560     19534.5
    582600     19535.8
    582640     19537.7
    582680     19538.9
    582720     19540.3
    582760     19540.9
    582800     19542.4
    582840     19543.5
    582880     19545.4
    582920     19546.5
    582960     19547.3
    583000     19549.2
    583040     19550.4
    583080     19551.3
    583120     19552.7
    583160     19554.6
    583200     19555.1
    583240     19556.7
    583280     19559.3
    583320     19559.4
    583360       19561
    583400     19562.3
    583440     19564.2
    583480     19565.4
    583520     19566.8
    583560     19567.4
    583600     19568.8
    583640     19570.1
    583680     19571.9
    583720       19573
    583760     19573.8
    583800     19575.6
    583840     19576.9
    583880     19577.8
    583920     19579.2
    583960     19581.1
    584000     19581.6
    584040     19583.2
    584080     19585.8
    584120       19586
    584160     19587.5
    584200     19588.8
    584240     19590.7
    584280     19591.9
    584320     19593.3
    584360     19593.9
    584400     19595.3
    584440     19596.5
    584480     19598.5
    584520     19599.4
    584560     19600.3
    584600     19602.1
    584640     19603.4
    584680     19604.3
    584720     19605.7
    584760     19607.6
    584800     19608.1
    584840     19609.7
    584880     19612.3
    584920     19612.5
    584960       19614
    585000     19615.3
    585040     19617.2
    585080     19618.3
    585120     19619.7
    585160     19620.3
    585200     19621.7
    585240       19623
    585280     19624.9
    585320     19625.8
    585360     19626.8
    585400     19628.5
    585440     19629.8
    585480     19630.7
    585520     19632.1
    585560       19634
    585600     19634.5
    585640     19636.1
    585680     19638.7
    585720     19638.9
    585760     19640.4
    585800     19641.7
    585840     19643.6
    585880     19644.7
    585920     19646.2
    585960     19646.7
    586000     19648.1
    586040     19649.4
    586080     19651.3
    586120     19652.3
    586160     19653.2
    586200       19655
    586240     19656.2
    586280     19657.1
    586320     19658.5
    586360     19660.4
    586400     19660.9
    586440     19662.5
    586480     19665.2
    586520     19665.4
    586560     19666.9
    586600     19668.1
    586640       19670
    586680     19671.2
    586720     19672.6
    586760     19673.1
    586800     19674.6
    586840     19675.9
    586880     19677.7
    586920     19678.7
    586960     19679.7
    587000     19681.4
    587040     19682.7
    587080     19683.6
    587120       19685
    587160     19686.9
    587200     19687.4
    587240       19689
    587280     19691.6
    587320     19691.9
    587360     19693.3
    587400     19694.6
    587440     19696.4
    587480     19697.6
    587520     19699.1
    587560     19699.5
    587600     19701.1
    587640     19702.3
    587680     19704.1
    587720     19705.1
    587760     19706.1
    587800     19707.8
    587840     19709.2
    587880     19710.1
    587920     19711.4
    587960     19713.3
    588000     19713.9
    588040     19715.5
    588080     19718.1
    588120     19718.3
    588160     19719.8
    588200     19721.1
    588240     19722.9
    588280       19724
    588320     19725.5
    588360       19726
    588400     19727.5
    588440     19728.8
    588480     19730.6
    588520     19731.5
    588560     19732.6
    588600     19734.2
    588640     19735.6
    588680     19736.5
    588720     19737.9
    588760     19739.8
    588800     19740.3
    588840     19741.9
    588880     19744.5
    588920     19744.8
    588960     19746.2
    589000     19747.5
    589040     19749.3
    589080     19750.5
    589120       19752
    589160     19752.4
    589200     19753.9
    589240     19755.2
    589280       19757
    589320       19758
    589360     19759.1
    589400     19760.7
    589440       19762
    589480       19763
    589520     19764.3
    589560     19766.2
    589600     19766.8
    589640     19768.3
    589680       19771
    589720     19771.2
    589760     19772.6
    589800     19773.9
    589840     19775.8
    589880     19776.9
    589920     19778.4
    589960     19778.8
    590000     19780.4
    590040     19781.7
    590080     19783.5
    590120     19784.4
    590160     19785.5
    590200     19787.1
    590240     19788.4
    590280     19789.4
    590320     19790.8
    590360     19792.7
    590400     19793.2
    590440     19794.8
    590480     19797.4
    590520     19797.7
    590560     19799.1
    590600     19800.4
    590640     19802.2
    590680     19803.4
    590720     19804.8
    590760     19805.3
    590800     19806.8
    590840     19808.2
    590880       19810
    590920     19810.9
    590960     19812.1
    591000     19813.6
    591040     19814.9
    591080     19815.9
    591120     19817.2
    591160     19819.1
    591200     19819.7
    591240     19821.2
    591280     19823.9
    591320     19824.1
    591360     19825.5
    591400     19826.8
    591440     19828.7
    591480     19829.9
    591520     19831.3
    591560     19831.8
    591600     19833.3
    591640     19834.6
    591680     19836.4
    591720     19837.3
    591760     19838.5
    591800       19840
    591840     19841.3
    591880     19842.2
    591920     19843.7
    591960     19845.6
    592000     19846.1
    592040     19847.6
    592080     19850.3
    592120     19850.5
    592160     19851.9
    592200     19853.2
    592240     19855.1
    592280     19856.3
    592320     19857.6
    592360     19858.2
    592400     19859.7
    592440       19861
    592480     19862.8
    592520     19863.7
    592560     19864.9
    592600     19866.4
    592640     19867.7
    592680     19868.6
    592720       19870
    592760     19871.9
    592800     19872.4
    592840       19874
    592880     19876.6
    592920     19876.8
    592960     19878.3
    593000     19879.5
    593040     19881.5
    593080     19882.6
    593120       19884
    593160     19884.6
    593200     19886.1
    593240     19887.4
    593280     19889.2
    593320       19890
    593360     19891.3
    593400     19892.8
    593440     19894.1
    593480       19895
    593520     19896.4
    593560     19898.3
    593600     19898.8
    593640     19900.3
    593680     19902.9
    593720     19903.3
    593760     19904.6
    593800     19905.9
    593840     19907.9
    593880       19909
    593920     19910.4
    593960       19911
    594000     19912.5
    594040     19913.8
    594080     19915.6
    594120     19916.4
    594160     19917.7
    594200     19919.1
    594240     19920.4
    594280     19921.3
    594320     19922.7
    594360     19924.7
    594400     19925.1
    594440     19926.7
    594480     19929.3
    594520     19929.6
    594560       19931
    594600     19932.3
    594640     19934.3
    594680     19935.5
    594720     19936.9
    594760     19937.4
    594800     19938.9
    594840     19940.2
    594880       19942
    594920     19942.8
    594960     19944.1
    595000     19945.5
    595040     19946.8
    595080     19947.7
    595120     19949.1
    595160     19951.1
    595200     19951.6
    595240     19953.1
    595280     19955.7
    595320     19956.1
    595360     19957.4
    595400     19958.7
    595440     19960.7
    595480     19961.9
    595520     19963.3
    595560     19963.9
    595600     19965.3
    595640     19966.7
    595680     19968.4
    595720     19969.2
    595760     19970.6
    595800       19972
    595840     19973.2
    595880     19974.2
    595920     19975.6
    595960     19977.6
    596000     19978.1
    596040     19979.6
    596080     19982.2
    596120     19982.5
    596160     19983.9
    596200     19985.1
    596240     19987.1
    596280     19988.3
    596320     19989.7
    596360     19990.3
    596400     19991.7
    596440       19993
    596480     19994.8
    596520     19995.6
    596560       19997
    596600     19998.4
    596640     19999.6
    596680     20000.6
    596720     20001.9
    596760       20004
    596800     20004.5
    596840       20006
    596880     20008.6
    596920     20008.8
    596960     20010.2
    597000     20011.5
    597040     20013.5
    597080     20014.6
    597120       20016
    597160     20016.7
    597200     20018.1
    597240     20019.4
    597280     20021.2
    597320       20022
    597360     20023.3
    597400     20024.8
    597440     20025.9
    597480       20027
    597520     20028.3
    597560     20030.4
    597600     20030.8
    597640     20032.4
    597680       20035
    597720     20035.2
    597760     20036.6
    597800     20037.9
    597840     20039.9
    597880       20041
    597920     20042.4
    597960     20043.1
    598000     20044.6
    598040     20045.8
    598080     20047.6
    598120     20048.3
    598160     20049.8
    598200     20051.2
    598240     20052.3
    598280     20053.4
    598320     20054.8
    598360     20056.7
    598400     20057.2
    598440     20058.8
    598480     20061.4
    598520     20061.6
    598560     20063.1
    598600     20064.3
    598640     20066.3
    598680     20067.4
    598720     20068.8
    598760     20069.5
    598800       20071
    598840     20072.2
    598880       20074
    598920     20074.7
    598960     20076.1
    599000     20077.6
    599040     20078.7
    599080     20079.8
    599120     20081.2
    599160     20083.1
    599200     20083.6
    599240     20085.2
    599280     20087.9
    599320       20088
    599360     20089.4
    599400     20090.7
    599440     20092.7
    599480     20093.8
    599520     20095.3
    599560     20095.9
    599600     20097.4
    599640     20098.7
    599680     20100.4
    599720     20101.2
    599760     20102.6
    599800       20104
    599840     20105.2
    599880     20106.2
    599920     20107.6
    599960     20109.5
    600000     20110.1
    600040     20111.6
    600080     20114.2
    600120     20114.4
    600160     20115.9
    600200     20117.1
    600240     20119.1
    600280     20120.2
    600320     20121.7
    600360     20122.3
    600400     20123.8
    600440     20125.1
    600480     20126.8
    600520     20127.5
    600560       20129
    600600     20130.4
    600640     20131.6
    600680     20132.5
    600720       20134
    600760     20135.9
    600800     20136.5
    600840     20137.9
    600880     20140.6
    600920     20140.8
    600960     20142.2
    601000     20143.5
    601040     20145.5
    601080     20146.6
    601120       20148
    601160     20148.7
    601200     20150.2
    601240     20151.4
    601280     20153.2
    601320     20153.9
    601360     20155.4
    601400     20156.7
    601440     20157.9
    601480     20158.8
    601520     20160.3
    601560     20162.2
    601600     20162.8
    601640     20164.2
    601680     20166.8
    601720     20167.1
    601760     20168.5
    601800     20169.8
    601840     20171.7
    601880     20172.9
    601920     20174.3
    601960       20175
    602000     20176.5
    602040     20177.8
    602080     20179.6
    602120     20180.2
    602160     20181.8
    602200     20183.1
    602240     20184.2
    602280     20185.1
    602320     20186.7
    602360     20188.5
    602400     20189.1
    602440     20190.5
    602480     20193.1
    602520     20193.4
    602560     20194.9
    602600     20196.1
    602640       20198
    602680     20199.3
    602720     20200.7
    602760     20201.4
    602800     20202.8
    602840     20204.1
    602880       20206
    602920     20206.6
    602960     20208.2
    603000     20209.4
    603040     20210.6
    603080     20211.5
    603120       20213
    603160     20214.8
    603200     20215.4
    603240     20216.9
    603280     20219.5
    603320     20219.8
    603360     20221.2
    603400     20222.5
    603440     20224.4
    603480     20225.6
    603520       20227
    603560     20227.8
    603600     20229.2
    603640     20230.4
    603680     20232.4
    603720       20233
    603760     20234.6
    603800     20235.8
    603840     20236.9
    603880     20237.9
    603920     20239.4
    603960     20241.2
    604000     20241.9
    604040     20243.3
    604080     20245.9
    604120     20246.1
    604160     20247.6
    604200     20248.9
    604240     20250.8
    604280       20252
    604320     20253.4
    604360     20254.2
    604400     20255.5
    604440     20256.9
    604480     20258.8
    604520     20259.4
    604560     20260.9
    604600     20262.2
    604640     20263.3
    604680     20264.4
    604720     20265.9
    604760     20267.6
    604800     20268.3
    604840     20269.7
    604880     20272.3
    604920     20272.6
    604960       20274
    605000     20275.3
    605040     20277.3
    605080     20278.4
    605120     20279.8
    605160     20280.6
    605200     20281.9
    605240     20283.3
    605280     20285.2
    605320     20285.8
    605360     20287.3
    605400     20288.6
    605440     20289.8
    605480     20290.8
    605520     20292.3
    605560       20294
    605600     20294.7
    605640     20296.2
    605680     20298.7
    605720       20299
    605760     20300.5
    605800     20301.7
    605840     20303.7
    605880     20304.8
    605920     20306.2
    605960       20307
    606000     20308.3
    606040     20309.7
    606080     20311.6
    606120     20312.3
    606160     20313.8
    606200       20315
    606240     20316.2
    606280     20317.2
    606320     20318.7
    606360     20320.4
    606400     20321.2
    606440     20322.6
    606480     20325.2
    606520     20325.4
    606560     20326.9
    606600     20328.2
    606640     20330.1
    606680     20331.2
    606720     20332.7
    606760     20333.4
    606800     20334.8
    606840     20336.2
    606880       20338
    606920     20338.7
    606960     20340.2
    607000     20341.5
    607040     20342.6
    607080     20343.7
    607120     20345.2
    607160     20346.9
    607200     20347.6
    607240     20349.1
    607280     20351.8
    607320     20351.8
    607360     20353.4
    607400     20354.6
    607440     20356.6
    607480     20357.7
    607520     20359.1
    607560     20359.9
    607600     20361.3
    607640     20362.7
    607680     20364.5
    607720     20365.2
    607760     20366.7
    607800       20368
    607840     20369.1
    607880     20370.2
    607920     20371.6
    607960     20373.4
    608000     20374.1
    608040     20375.5
    608080     20378.3
    608120     20378.4
    608160       20380
    608200     20381.1
    608240     20383.1
    608280     20384.2
    608320     20385.6
    608360     20386.4
    608400     20387.8
    608440     20389.2
    608480       20391
    608520     20391.7
    608560     20393.3
    608600     20394.6
    608640     20395.7
    608680     20396.7
    608720     20398.2
    608760       20400
    608800     20400.6
    608840     20402.1
    608880     20404.8
    608920     20404.9
    608960     20406.5
    609000     20407.7
    609040     20409.7
    609080     20410.7
    609120     20412.2
    609160     20412.9
    609200     20414.3
    609240     20415.7
    609280     20417.6
    609320     20418.3
    609360     20419.9
    609400     20421.2
    609440     20422.2
    609480     20423.3
    609520     20424.7
    609560     20426.5
    609600     20427.1
    609640     20428.6
    609680     20431.3
    609720     20431.4
    609760       20433
    609800     20434.2
    609840     20436.2
    609880     20437.2
    609920     20438.8
    609960     20439.5
    610000     20440.8
    610040     20442.3
    610080     20444.1
    610120     20444.9
    610160     20446.4
    610200     20447.7
    610240     20448.7
    610280     20449.8
    610320     20451.2
    610360       20453
    610400     20453.7
    610440     20455.1
    610480     20457.9
    610520     20457.9
    610560     20459.5
    610600     20460.7
    610640     20462.8
    610680     20463.9
    610720     20465.3
    610760       20466
    610800     20467.3
    610840     20468.8
    610880     20470.7
    610920     20471.4
    610960       20473
    611000     20474.3
    611040     20475.2
    611080     20476.4
    611120     20477.7
    611160     20479.6
    611200     20480.2
    611240     20481.6
    611280     20484.4
    611320     20484.5
    611360     20486.1
    611400     20487.3
    611440     20489.3
    611480     20490.4
    611520     20491.8
    611560     20492.6
    611600     20493.9
    611640     20495.4
    611680     20497.2
    611720       20498
    611760     20499.5
    611800     20500.8
    611840     20501.7
    611880     20502.9
    611920     20504.3
    611960     20506.1
    612000     20506.7
    612040     20508.2
    612080       20511
    612120       20511
    612160     20512.6
    612200     20513.8
    612240     20515.8
    612280     20516.9
    612320     20518.3
    612360     20519.1
    612400     20520.4
    612440     20521.9
    612480     20523.8
    612520     20524.5
    612560     20526.1
    612600     20527.3
    612640     20528.3
    612680     20529.4
    612720     20530.8
    612760     20532.7
    612800     20533.3
    612840     20534.7
    612880     20537.5
    612920     20537.6
    612960     20539.1
    613000     20540.3
    613040     20542.3
    613080     20543.4
    613120     20544.9
    613160     20545.6
    613200     20546.9
    613240     20548.4
    613280     20550.3
    613320     20551.1
    613360     20552.6
    613400     20553.9
    613440     20554.8
    613480       20556
    613520     20557.4
    613560     20559.3
    613600     20559.9
    613640     20561.3
    613680     20564.1
    613720     20564.2
    613760     20565.7
    613800     20566.9
    613840       20569
    613880     20570.1
    613920     20571.5
    613960     20572.1
    614000     20573.6
    614040       20575
    614080       20577
    614120     20577.7
    614160     20579.3
    614200     20580.5
    614240     20581.5
    614280     20582.7
    614320     20584.1
    614360     20585.9
    614400     20586.5
    614440       20588
    614480     20590.8
    614520       20591
    614560     20592.4
    614600     20593.6
    614640     20595.7
    614680     20596.8
    614720     20598.1
    614760     20598.8
    614800     20600.2
    614840     20601.7
    614880     20603.6
    614920     20604.3
    614960       20606
    615000     20607.2
    615040     20608.1
    615080     20609.4
    615120     20610.7
    615160     20612.6
    615200     20613.3
    615240     20614.7
    615280     20617.6
    615320     20617.7
    615360     20619.2
    615400     20620.4
    615440     20622.4
    615480     20623.5
    615520     20624.9
    615560     20625.5
    615600       20627
    615640     20628.5
    615680     20630.4
    615720       20631
    615760     20632.8
    615800       20634
    615840     20634.8
    615880       20636
    615920     20637.5
    615960     20639.3
    616000       20640
    616040     20641.5
    616080     20644.4
    616120     20644.5
    616160     20645.9
    616200     20647.1
    616240     20649.1
    616280     20650.2
    616320     20651.6
    616360     20652.3
    616400     20653.7
    616440     20655.2
    616480     20657.2
    616520     20657.7
    616560     20659.5
    616600     20660.7
    616640     20661.6
    616680     20662.8
    616720     20664.2
    616760     20666.1
    616800     20666.7
    616840     20668.2
    616880     20671.1
    616920     20671.3
    616960     20672.7
    617000     20673.9
    617040     20675.8
    617080       20677
    617120     20678.4
    617160       20679
    617200     20680.4
    617240       20682
    617280     20683.9
    617320     20684.5
    617360     20686.3
    617400     20687.5
    617440     20688.3
    617480     20689.5
    617520     20690.9
    617560     20692.9
    617600     20693.5
    617640       20695
    617680     20697.9
    617720     20698.1
    617760     20699.5
    617800     20700.6
    617840     20702.7
    617880     20703.8
    617920     20705.2
    617960     20705.9
    618000     20707.3
    618040     20708.8
    618080     20710.8
    618120     20711.3
    618160     20713.1
    618200     20714.3
    618240     20715.1
    618280     20716.4
    618320     20717.8
    618360     20719.7
    618400     20720.3
    618440     20721.8
    618480     20724.7
    618520     20724.9
    618560     20726.3
    618600     20727.5
    618640     20729.4
    618680     20730.6
    618720     20732.1
    618760     20732.7
    618800     20734.2
    618840     20735.6
    618880     20737.6
    618920     20738.2
    618960       20740
    619000     20741.1
    619040       20742
    619080     20743.2
    619120     20744.7
    619160     20746.6
    619200     20747.2
    619240     20748.7
    619280     20751.6
    619320     20751.7
    619360     20753.1
    619400     20754.3
    619440     20756.3
    619480     20757.4
    619520     20758.9
    619560     20759.5
    619600       20761
    619640     20762.5
    619680     20764.4
    619720       20765
    619760     20766.8
    619800       20768
    619840     20768.8
    619880     20770.1
    619920     20771.6
    619960     20773.5
    620000     20774.1
    620040     20775.5
    620080     20778.4
    620120     20778.6
    620160     20779.9
    620200     20781.2
    620240     20783.1
    620280     20784.3
    620320     20785.8
    620360     20786.4
    620400     20787.9
    620440     20789.3
    620480     20791.3
    620520     20791.9
    620560     20793.7
    620600     20794.8
    620640     20795.7
    620680       20797
    620720     20798.4
    620760     20800.3
    620800     20800.9
    620840     20802.4
    620880     20805.4
    620920     20805.5
    620960     20806.7
    621000     20808.1
    621040       20810
    621080     20811.1
    621120     20812.6
    621160     20813.3
    621200     20814.8
    621240     20816.2
    621280     20818.2
    621320     20818.8
    621360     20820.6
    621400     20821.8
    621440     20822.7
    621480       20824
    621520     20825.4
    621560     20827.2
    621600     20827.8
    621640     20829.4
    621680     20832.4
    621720     20832.5
    621760     20833.8
    621800     20835.1
    621840     20837.1
    621880     20838.1
    621920     20839.6
    621960     20840.2
    622000     20841.7
    622040     20843.2
    622080     20845.2
    622120     20845.8
    622160     20847.6
    622200     20848.7
    622240     20849.6
    622280     20850.9
    622320     20852.3
    622360     20854.2
    622400     20854.8
    622440     20856.3
    622480     20859.3
    622520     20859.3
    622560     20860.6
    622600       20862
    622640     20863.9
    622680       20865
    622720     20866.5
    622760     20867.1
    622800     20868.6
    622840     20870.1
    622880     20872.1
    622920     20872.7
    622960     20874.5
    623000     20875.6
    623040     20876.5
    623080     20877.8
    623120     20879.2
    623160     20881.1
    623200     20881.6
    623240     20883.1
    623280     20886.1
    623320     20886.1
    623360     20887.4
    623400     20888.8
    623440     20890.8
    623480     20891.8
    623520     20893.3
    623560       20894
    623600     20895.4
    623640       20897
    623680     20898.9
    623720     20899.5
    623760     20901.3
    623800     20902.4
    623840     20903.3
    623880     20904.7
    623920       20906
    623960     20907.9
    624000     20908.4
    624040     20909.9
    624080     20912.9
    624120     20912.9
    624160     20914.3
    624200     20915.6
    624240     20917.6
    624280     20918.5
    624320     20920.1
    624360     20920.8
    624400     20922.2
    624440     20923.7
    624480     20925.7
    624520     20926.2
    624560       20928
    624600     20929.2
    624640       20930
    624680     20931.5
    624720     20932.8
    624760     20934.6
    624800     20935.2
    624840     20936.7
    624880     20939.6
    624920     20939.6
    624960       20941
    625000     20942.3
    625040     20944.3
    625080     20945.2
    625120     20946.8
    625160     20947.5
    625200     20948.8
    625240     20950.5
    625280     20952.5
    625320     20952.9
    625360     20954.7
    625400     20955.8
    625440     20956.7
    625480     20958.2
    625520     20959.4
    625560     20961.3
    625600       20962
    625640     20963.3
    625680     20966.3
    625720     20966.4
    625760     20967.7
    625800       20969
    625840     20970.9
    625880     20971.9
    625920     20973.5
    625960     20974.2
    626000     20975.5
    626040     20977.1
    626080     20979.1
    626120     20979.6
    626160     20981.4
    626200     20982.5
    626240     20983.3
    626280     20984.9
    626320     20986.1
    626360       20988
    626400     20988.6
    626440       20990
    626480       20993
    626520       20993
    626560     20994.4
    626600     20995.7
    626640     20997.6
    626680     20998.5
    626720     21000.2
    626760     21000.9
    626800     21002.2
    626840     21003.9
    626880     21005.8
    626920     21006.3
    626960     21008.1
    627000     21009.2
    627040     21009.9
    627080     21011.5
    627120     21012.8
    627160     21014.6
    627200     21015.4
    627240     21016.6
    627280     21019.7
    627320     21019.7
    627360     21021.1
    627400     21022.4
    627440     21024.3
    627480     21025.1
    627520     21026.9
    627560     21027.5
    627600     21028.8
    627640     21030.5
    627680     21032.4
    627720       21033
    627760     21034.8
    627800     21035.9
    627840     21036.6
    627880     21038.2
    627920     21039.4
    627960     21041.2
    628000     21042.1
    628040     21043.3
    628080     21046.3
    628120     21046.4
    628160     21047.8
    628200     21049.1
    628240       21051
    628280     21051.8
    628320     21053.6
    628360     21054.3
    628400     21055.5
    628440     21057.2
    628480     21059.1
    628520     21059.7
    628560     21061.5
    628600     21062.6
    628640     21063.3
    628680     21064.9
    628720     21066.1
    628760       21068
    628800     21068.7
    628840       21070
    628880       21073
    628920       21073
    628960     21074.5
    629000     21075.7
    629040     21077.6
    629080     21078.5
    629120     21080.2
    629160     21080.9
    629200     21082.1
    629240     21083.8
    629280     21085.7
    629320     21086.3
    629360     21088.1
    629400     21089.1
    629440     21089.9
    629480     21091.5
    629520     21092.7
    629560     21094.5
    629600     21095.3
    629640     21096.6
    629680     21099.6
    629720     21099.6
    629760     21101.1
    629800     21102.2
    629840     21104.2
    629880     21105.1
    629920     21106.8
    629960     21107.5
    630000     21108.7
    630040     21110.4
    630080     21112.3
    630120       21113
    630160     21114.7
    630200     21115.7
    630240     21116.6
    630280     21118.1
    630320     21119.4
    630360     21121.1
    630400     21121.9
    630440     21123.1
    630480     21126.2
    630520     21126.2
    630560     21127.6
    630600     21128.8
    630640     21130.8
    630680     21131.6
    630720     21133.3
    630760       21134
    630800     21135.2
    630840     21136.9
    630880     21138.9
    630920     21139.5
    630960     21141.2
    631000     21142.3
    631040       21143
    631080     21144.7
    631120       21146
    631160     21147.7
    631200     21148.5
    631240     21149.7
    631280     21152.8
    631320     21152.7
    631360     21154.2
    631400     21155.3
    631440     21157.4
    631480     21158.2
    631520     21159.9
    631560     21160.6
    631600     21161.9
    631640     21163.5
    631680     21165.5
    631720     21166.2
    631760     21167.8
    631800     21168.9
    631840     21169.6
    631880     21171.3
    631920     21172.6
    631960     21174.3
    632000     21175.1
    632040     21176.3
    632080     21179.3
    632120     21179.3
    632160     21180.8
    632200     21181.9
    632240     21183.9
    632280     21184.7
    632320     21186.5
    632360     21187.2
    632400     21188.5
    632440     21190.1
    632480     21192.1
    632520     21192.8
    632560     21194.4
    632600     21195.5
    632640     21196.2
    632680     21197.9
    632720     21199.2
    632760     21200.8
    632800     21201.7
    632840     21202.9
    632880     21205.9
    632920     21205.9
    632960     21207.4
    633000     21208.4
    633040     21210.5
    633080     21211.3
    633120       21213
    633160     21213.8
    633200     21215.1
    633240     21216.6
    633280     21218.7
    633320     21219.4
    633360       21221
    633400     21222.1
    633440     21222.8
    633480     21224.5
    633520     21225.8
    633560     21227.5
    633600     21228.3
    633640     21229.5
    633680     21232.5
    633720     21232.4
    633760       21234
    633800     21235.1
    633840     21237.1
    633880     21237.9
    633920     21239.6
    633960     21240.4
    634000     21241.6
    634040     21243.2
    634080     21245.3
    634120       21246
    634160     21247.6
    634200     21248.7
    634240     21249.4
    634280       21251
    634320     21252.4
    634360       21254
    634400     21254.9
    634440     21256.1
    634480       21259
    634520       21259
    634560     21260.4
    634600     21261.6
    634640     21263.5
    634680     21264.4
    634720     21266.1
    634760     21266.9
    634800     21268.2
    634840     21269.8
    634880     21271.8
    634920     21272.5
    634960       21274
    635000     21275.2
    635040     21275.9
    635080     21277.5
    635120     21278.8
    635160     21280.5
    635200     21281.4
    635240     21282.5
    635280     21285.5
    635320     21285.4
    635360     21286.9
    635400     21288.1
    635440     21290.1
    635480       21291
    635520     21292.7
    635560     21293.5
    635600     21294.7
    635640     21296.4
    635680     21298.4
    635720     21299.1
    635760     21300.6
    635800     21301.7
    635840     21302.4
    635880     21304.1
    635920     21305.4
    635960       21307
    636000     21307.9
    636040     21309.1
    636080       21312
    636120     21311.9
    636160     21313.3
    636200     21314.6
    636240     21316.6
    636280     21317.6
    636320     21319.2
    636360       21320
    636400     21321.3
    636440     21322.9
    636480     21324.8
    636520     21325.6
    636560     21327.1
    636600     21328.2
    636640     21328.9
    636680     21330.5
    636720     21331.9
    636760     21333.5
    636800     21334.4
    636840     21335.6
    636880     21338.5
    636920     21338.5
    636960     21339.9
    637000     21341.1
    637040       21343
    637080       21344
    637120     21345.7
    637160     21346.5
    637200     21347.8
    637240     21349.5
    637280     21351.4
    637320     21352.1
    637360     21353.6
    637400     21354.8
    637440     21355.6
    637480     21357.1
    637520     21358.4
    637560     21360.1
    637600     21360.9
    637640     21362.2
    637680     21365.1
    637720     21365.1
    637760     21366.5
    637800     21367.7
    637840     21369.7
    637880     21370.7
    637920     21372.4
    637960     21373.2
    638000     21374.5
    638040     21376.1
    638080       21378
    638120     21378.8
    638160     21380.3
    638200     21381.4
    638240     21382.2
    638280     21383.8
    638320     21385.1
    638360     21386.7
    638400     21387.6
    638440     21388.9
    638480     21391.8
    638520     21391.8
    638560     21393.2
    638600     21394.4
    638640     21396.4
    638680     21397.3
    638720       21399
    638760     21399.9
    638800     21401.1
    638840     21402.8
    638880     21404.7
    638920     21405.5
    638960       21407
    639000     21408.2
    639040     21408.9
    639080     21410.5
    639120     21411.9
    639160     21413.5
    639200     21414.4
    639240     21415.7
    639280     21418.5
    639320     21418.6
    639360       21420
    639400     21421.2
    639440     21423.1
    639480       21424
    639520     21425.8
    639560     21426.5
    639600     21427.9
    639640     21429.6
    639680     21431.5
    639720     21432.3
    639760     21433.9
    639800     21434.9
    639840     21435.6
    639880     21437.3
    639920     21438.6
    639960     21440.3
    640000     21441.1
    640040     21442.5
    640080     21445.3
    640120     21445.3
    640160     21446.7
    640200       21448
    640240     21449.9
    640280     21450.8
    640320     21452.6
    640360     21453.3
    640400     21454.6
    640440     21456.4
    640480     21458.3
    640520       21459
    640560     21460.7
    640600     21461.7
    640640     21462.4
    640680       21464
    640720     21465.4
    640760     21467.1
    640800     21467.9
    640840     21469.2
    640880     21472.1
    640920     21472.1
    640960     21473.5
    641000     21474.8
    641040     21476.6
    641080     21477.6
    641120     21479.2
    641160     21480.1
    641200     21481.3
    641240     21483.2
    641280       21485
    641320     21485.8
    641360     21487.4
    641400     21488.5
    641440     21489.2
    641480     21490.8
    641520     21492.1
    641560     21493.9
    641600     21494.7
    641640     21496.1
    641680     21498.9
    641720     21498.9
    641760     21500.3
    641800     21501.7
    641840     21503.5
    641880     21504.5
    641920     21506.1
    641960     21506.9
    642000     21508.1
    642040       21510
    642080     21511.8
    642120     21512.6
    642160     21514.3
    642200     21515.3
    642240       21516
    642280     21517.6
    642320     21518.9
    642360     21520.7
    642400     21521.5
    642440     21522.9
    642480     21525.8
    642520     21525.7
    642560     21527.1
    642600     21528.4
    642640     21530.3
    642680     21531.3
    642720     21532.8
    642760     21533.7
    642800     21534.9
    642840     21536.8
    642880     21538.6
    642920     21539.4
    642960       21541
    643000     21542.1
    643040     21542.7
    643080     21544.3
    643120     21545.7
    643160     21547.4
    643200     21548.2
    643240     21549.6
    643280     21552.4
    643320     21552.4
    643360     21553.8
    643400     21555.1
    643440     21556.9
    643480     21557.9
    643520     21559.5
    643560     21560.4
    643600     21561.5
    643640     21563.4
    643680     21565.3
    643720       21566
    643760     21567.7
    643800     21568.8
    643840     21569.4
    643880       21571
    643920     21572.4
    643960     21574.1
    644000     21574.8
    644040     21576.2
    644080     21579.1
    644120       21579
    644160     21580.5
    644200     21581.8
    644240     21583.6
    644280     21584.6
    644320     21586.2
    644360     21587.1
    644400     21588.2
    644440     21590.1
    644480     21591.9
    644520     21592.7
    644560     21594.4
    644600     21595.5
    644640     21596.1
    644680     21597.7
    644720       21599
    644760     21600.8
    644800     21601.5
    644840       21603
    644880     21605.8
    644920     21605.7
    644960     21607.1
    645000     21608.4
    645040     21610.3
    645080     21611.3
    645120     21612.9
    645160     21613.8
    645200     21614.9
    645240     21616.8
    645280     21618.6
    645320     21619.4
    645360     21621.1
    645400     21622.2
    645440     21622.8
    645480     21624.3
    645520     21625.8
    645560     21627.4
    645600     21628.2
    645640     21629.6
    645680     21632.5
    645720     21632.4
    645760     21633.8
    645800     21635.1
    645840     21636.9
    645880     21637.9
    645920     21639.6
    645960     21640.5
    646000     21641.5
    646040     21643.4
    646080     21645.3
    646120     21646.1
    646160     21647.8
    646200     21648.8
    646240     21649.5
    646280       21651
    646320     21652.4
    646360     21654.1
    646400     21654.9
    646440     21656.3
    646480     21659.2
    646520     21659.1
    646560     21660.5
    646600     21661.7
    646640     21663.6
    646680     21664.6
    646720     21666.3
    646760     21667.2
    646800     21668.2
    646840     21670.2
    646880       21672
    646920     21672.7
    646960     21674.5
    647000     21675.5
    647040     21676.3
    647080     21677.7
    647120     21679.1
    647160     21680.7
    647200     21681.6
    647240       21683
    647280     21685.9
    647320     21685.8
    647360     21687.2
    647400     21688.4
    647440     21690.3
    647480     21691.3
    647520       21693
    647560     21693.9
    647600     21694.9
    647640     21696.8
    647680     21698.7
    647720     21699.4
    647760     21701.1
    647800     21702.2
    647840     21702.9
    647880     21704.4
    647920     21705.8
    647960     21707.4
    648000     21708.3
    648040     21709.7
    648080     21712.5
    648120     21712.5
    648160     21713.9
    648200     21715.1
    648240     21717.1
    648280       21718
    648320     21719.7
    648360     21720.5
    648400     21721.5
    648440     21723.5
    648480     21725.5
    648520     21726.1
    648560     21727.8
    648600       21729
    648640     21729.7
    648680     21731.1
    648720     21732.3
    648760     21734.1
    648800     21734.9
    648840     21736.3
    648880     21739.1
    648920     21739.1
    648960     21740.5
    649000     21741.7
    649040     21743.7
    649080     21744.6
    649120     21746.3
    649160     21747.2
    649200     21748.1
    649240     21750.1
    649280     21752.1
    649320     21752.6
    649360     21754.4
    649400     21755.6
    649440     21756.3
    649480     21757.7
    649520     21758.9
    649560     21760.7
    649600     21761.5
    649640       21763
    649680     21765.7
    649720     21765.7
    649760     21767.1
    649800     21768.3
    649840     21770.3
    649880     21771.3
    649920       21773
    649960     21773.8
    650000     21774.8
    650040     21776.8
    650080     21778.8
    650120     21779.3
    650160       21781
    650200     21782.3
    650240     21783.1
    650280     21784.4
    650320     21785.6
    650360     21787.4
    650400     21788.2
    650440     21789.7
    650480     21792.4
    650520     21792.5
    650560     21793.8
    650600     21795.1
    650640       21797
    650680       21798
    650720     21799.7
    650760     21800.6
    650800     21801.6
    650840     21803.5
    650880     21805.5
    650920       21806
    650960     21807.7
    651000     21809.1
    651040     21809.8
    651080     21811.2
    651120     21812.4
    651160     21814.1
    651200       21815
    651240     21816.5
    651280     21819.2
    651320     21819.2
    651360     21820.5
    651400     21821.8
    651440     21823.7
    651480     21824.7
    651520     21826.5
    651560     21827.3
    651600     21828.2
    651640     21830.2
    651680     21832.2
    651720     21832.7
    651760     21834.4
    651800     21835.7
    651840     21836.4
    651880       21838
    651920     21839.1
    651960     21840.8
    652000     21841.7
    652040     21843.2
    652080     21845.9
    652120     21845.9
    652160     21847.2
    652200     21848.5
    652240     21850.4
    652280     21851.3
    652320     21853.2
    652360     21853.9
    652400     21854.9
    652440       21857
    652480     21858.9
    652520     21859.4
    652560     21861.1
    652600     21862.4
    652640     21863.1
    652680     21864.7
    652720     21865.8
    652760     21867.5
    652800     21868.4
    652840     21869.9
    652880     21872.6
    652920     21872.6
    652960       21874
    653000     21875.2
    653040     21877.1
    653080       21878
    653120     21879.9
    653160     21880.7
    653200     21881.7
    653240     21883.7
    653280     21885.7
    653320     21886.1
    653360     21887.9
    653400     21889.1
    653440     21889.9
    653480     21891.5
    653520     21892.5
    653560     21894.2
    653600     21895.2
    653640     21896.7
    653680     21899.4
    653720     21899.4
    653760     21900.7
    653800       21902
    653840     21903.9
    653880     21904.8
    653920     21906.6
    653960     21907.5
    654000     21908.4
    654040     21910.5
    654080     21912.3
    654120     21912.9
    654160     21914.6
    654200     21915.8
    654240     21916.6
    654280     21918.2
    654320     21919.2
    654360       21921
    654400     21921.8
    654440     21923.5
    654480     21926.2
    654520     21926.2
    654560     21927.5
    654600     21928.8
    654640     21930.6
    654680     21931.5
    654720     21933.4
    654760     21934.3
    654800     21935.2
    654840     21937.2
    654880       21939
    654920     21939.6
    654960     21941.3
    655000     21942.5
    655040     21943.4
    655080     21944.8
    655120     21945.9
    655160     21947.7
    655200     21948.6
    655240     21950.2
    655280     21952.8
    655320     21952.8
    655360     21954.2
    655400     21955.4
    655440     21957.4
    655480     21958.2
    655520     21960.2
    655560     21960.9
    655600     21961.9
    655640     21963.9
    655680     21965.7
    655720     21966.4
    655760       21968
    655800     21969.2
    655840     21970.1
    655880     21971.6
    655920     21972.7
    655960     21974.4
    656000     21975.3
    656040     21976.9
    656080     21979.5
    656120     21979.5
    656160     21980.8
    656200     21982.1
    656240       21984
    656280     21984.8
    656320     21986.9
    656360     21987.5
    656400     21988.6
    656440     21990.6
    656480     21992.4
    656520     21993.1
    656560     21994.7
    656600     21995.9
    656640     21996.8
    656680     21998.2
    656720     21999.3
    656760     22001.1
    656800     22001.9
    656840     22003.6
    656880     22006.1
    656920     22006.1
    656960     22007.5
    657000     22008.7
    657040     22010.7
    657080     22011.5
    657120     22013.6
    657160     22014.2
    657200     22015.2
    657240     22017.2
    657280       22019
    657320     22019.8
    657360     22021.3
    657400     22022.5
    657440     22023.5
    657480     22024.9
    657520       22026
    657560     22027.7
    657600     22028.5
    657640     22030.2
    657680     22032.7
    657720     22032.7
    657760     22034.1
    657800     22035.3
    657840     22037.3
    657880     22038.1
    657920     22040.2
    657960     22040.8
    658000     22041.9
    658040     22043.9
    658080     22045.6
    658120     22046.4
    658160     22047.9
    658200     22049.2
    658240     22050.2
    658280     22051.5
    658320     22052.6
    658360     22054.4
    658400     22055.1
    658440     22056.8
    658480     22059.4
    658520     22059.4
    658560     22060.7
    658600       22062
    658640       22064
    658680     22064.8
    658720     22066.8
    658760     22067.5
    658800     22068.6
    658840     22070.6
    658880     22072.3
    658920       22073
    658960     22074.5
    659000     22075.8
    659040     22076.8
    659080     22078.2
    659120     22079.2
    659160       22081
    659200     22081.8
    659240     22083.5
    659280     22086.1
    659320     22086.1
    659360     22087.4
    659400     22088.6
    659440     22090.7
    659480     22091.5
    659520     22093.5
    659560     22094.2
    659600     22095.2
    659640     22097.3
    659680       22099
    659720     22099.7
    659760     22101.2
    659800     22102.5
    659840     22103.6
    659880     22104.9
    659920     22105.9
    659960     22107.8
    660000     22108.5
    660040     22110.2
    660080     22112.7
    660120     22112.8
    660160     22114.1
    660200     22115.3
    660240     22117.4
    660280     22118.3
    660320     22120.2
    660360     22120.9
    660400     22121.9
    660440       22124
    660480     22125.8
    660520     22126.5
    660560     22127.9
    660600     22129.2
    660640     22130.3
    660680     22131.6
    660720     22132.7
    660760     22134.6
    660800     22135.2
    660840       22137
    660880     22139.5
    660920     22139.5
    660960     22140.9
    661000     22142.1
    661040     22144.2
    661080       22145
    661120       22147
    661160     22147.6
    661200     22148.7
    661240     22150.8
    661280     22152.5
    661320     22153.2
    661360     22154.7
    661400       22156
    661440       22157
    661480     22158.4
    661520     22159.5
    661560     22161.3
    661600       22162
    661640     22163.7
    661680     22166.3
    661720     22166.3
    661760     22167.7
    661800     22168.8
    661840     22170.9
    661880     22171.8
    661920     22173.8
    661960     22174.4
    662000     22175.5
    662040     22177.6
    662080     22179.3
    662120     22179.9
    662160     22181.4
    662200     22182.7
    662240     22183.7
    662280     22185.1
    662320     22186.2
    662360       22188
    662400     22188.6
    662440     22190.4
    662480     22192.8
    662520     22192.9
    662560     22194.3
    662600     22195.5
    662640     22197.6
    662680     22198.4
    662720     22200.4
    662760     22201.1
    662800     22202.1
    662840     22204.1
    662880     22205.9
    662920     22206.4
    662960     22207.9
    663000     22209.3
    663040     22210.3
    663080     22211.8
    663120     22212.8
    663160     22214.5
    663200     22215.2
    663240     22216.9
    663280     22219.5
    663320     22219.5
    663360     22220.9
    663400     22222.1
    663440     22224.1
    663480     22224.9
    663520     22226.9
    663560     22227.6
    663600     22228.6
    663640     22230.7
    663680     22232.4
    663720       22233
    663760     22234.5
    663800     22235.8
    663840     22236.9
    663880     22238.3
    663920     22239.3
    663960       22241
    664000     22241.7
    664040     22243.5
    664080       22246
    664120     22246.2
    664160     22247.4
    664200     22248.6
    664240     22250.7
    664280     22251.5
    664320     22253.5
    664360     22254.1
    664400     22255.2
    664440     22257.2
    664480       22259
    664520     22259.6
    664560       22261
    664600     22262.4
    664640     22263.4
    664680     22264.9
    664720     22265.8
    664760     22267.6
    664800     22268.2
    664840       22270
    664880     22272.7
    664920     22272.7
    664960       22274
    665000     22275.2
    665040     22277.2
    665080     22278.1
    665120     22280.1
    665160     22280.6
    665200     22281.7
    665240     22283.8
    665280     22285.6
    665320     22286.1
    665360     22287.6
    665400     22288.9
    665440       22290
    665480     22291.5
    665520     22292.4
    665560     22294.1
    665600     22294.9
    665640     22296.7
    665680     22299.3
    665720     22299.3
    665760     22300.7
    665800     22301.8
    665840     22303.9
    665880     22304.8
    665920     22306.7
    665960     22307.3
    666000     22308.4
    666040     22310.5
    666080     22312.2
    666120     22312.9
    666160     22314.3
    666200     22315.6
    666240     22316.7
    666280     22318.1
    666320     22319.1
    666360     22320.9
    666400     22321.6
    666440     22323.2
    666480     22325.9
    666520     22325.9
    666560     22327.3
    666600     22328.5
    666640     22330.5
    666680     22331.4
    666720     22333.3
    666760     22333.9
    666800     22335.1
    666840     22337.1
    666880     22338.9
    666920     22339.6
    666960     22340.9
    667000     22342.2
    667040     22343.4
    667080     22344.6
    667120     22345.7
    667160     22347.5
    667200     22348.2
    667240     22349.9
    667280     22352.5
    667320     22352.5
    667360       22354
    667400     22355.2
    667440     22357.2
    667480     22357.9
    667520       22360
    667560     22360.5
    667600     22361.8
    667640     22363.7
    667680     22365.5
    667720     22366.2
    667760     22367.5
    667800     22368.8
    667840       22370
    667880     22371.3
    667920     22372.3
    667960     22374.2
    668000     22374.8
    668040     22376.5
    668080     22379.2
    668120     22379.2
    668160     22380.6
    668200     22381.9
    668240     22383.8
    668280     22384.6
    668320     22386.6
    668360     22387.2
    668400     22388.5
    668440     22390.3
    668480     22392.1
    668520     22392.9
    668560     22394.2
    668600     22395.5
    668640     22396.6
    668680     22397.9
    668720       22399
    668760     22400.8
    668800     22401.5
    668840     22403.2
    668880     22405.8
    668920     22405.8
    668960     22407.2
    669000     22408.5
    669040     22410.3
    669080     22411.2
    669120     22413.2
    669160     22413.7
    669200     22415.1
    669240     22416.9
    669280     22418.7
    669320     22419.5
    669360     22420.8
    669400     22422.1
    669440     22423.2
    669480     22424.4
    669520     22425.6
    669560     22427.4
    669600     22428.2
    669640     22429.8
    669680     22432.5
    669720     22432.4
    669760     22433.9
    669800     22435.2
    669840       22437
    669880     22437.8
    669920     22439.9
    669960     22440.4
    670000     22441.8
    670040     22443.6
    670080     22445.3
    670120       22446
    670160     22447.4
    670200     22448.8
    670240     22449.8
    670280     22451.1
    670320     22452.1
    670360       22454
    670400     22454.9
    670440     22456.4
    670480     22459.1
    670520       22459
    670560     22460.5
    670600     22461.7
    670640     22463.6
    670680     22464.4
    670720     22466.5
    670760       22467
    670800     22468.3
    670840     22470.2
    670880     22471.9
    670920     22472.6
    670960       22474
    671000     22475.4
    671040     22476.5
    671080     22477.7
    671120     22478.7
    671160     22480.6
    671200     22481.5
    671240     22482.9
    671280     22485.7
    671320     22485.6
    671360       22487
    671400     22488.3
    671440     22490.2
    671480       22491
    671520       22493
    671560     22493.6
    671600       22495
    671640     22496.8
    671680     22498.5
    671720     22499.2
    671760     22500.5
    671800     22501.9
    671840       22503
    671880     22504.2
    671920     22505.3
    671960     22507.1
    672000     22507.9
    672040     22509.4
    672080     22512.2
    672120       22512
    672160     22513.5
    672200     22514.8
    672240     22516.6
    672280     22517.5
    672320     22519.5
    672360     22520.1
    672400     22521.4
    672440     22523.2
    672480     22524.9
    672520     22525.6
    672560       22527
    672600     22528.4
    672640     22529.4
    672680     22530.7
    672720     22531.7
    672760     22533.5
    672800     22534.4
    672840     22535.9
    672880     22538.7
    672920     22538.6
    672960       22540
    673000     22541.3
    673040     22543.2
    673080     22543.9
    673120       22546
    673160     22546.6
    673200     22547.9
    673240     22549.7
    673280     22551.4
    673320     22552.2
    673360     22553.5
    673400       22555
    673440     22555.9
    673480     22557.2
    673520     22558.3
    673560       22560
    673600     22560.9
    673640     22562.4
    673680     22565.1
    673720     22565.1
    673760     22566.5
    673800     22567.8
    673840     22569.6
    673880     22570.4
    673920     22572.5
    673960     22573.2
    674000     22574.4
    674040     22576.3
    674080       22578
    674120     22578.8
    674160     22580.1
    674200     22581.5
    674240     22582.4
    674280     22583.7
    674320     22584.8
    674360     22586.5
    674400     22587.4
    674440     22588.9
    674480     22591.7
    674520     22591.6
    674560       22593
    674600     22594.3
    674640     22596.2
    674680     22596.9
    674720       22599
    674760     22599.7
    674800     22600.9
    674840     22602.8
    674880     22604.4
    674920     22605.2
    674960     22606.6
    675000       22608
    675040     22608.8
    675080     22610.2
    675120     22611.3
    675160       22613
    675200     22613.9
    675240     22615.4
    675280     22618.1
    675320     22618.1
    675360     22619.5
    675400     22620.9
    675440     22622.7
    675480     22623.5
    675520     22625.6
    675560     22626.2
    675600     22627.3
    675640     22629.3
    675680       22631
    675720     22631.7
    675760     22633.1
    675800     22634.5
    675840     22635.3
    675880     22636.7
    675920     22637.7
    675960     22639.5
    676000     22640.4
    676040     22641.9
    676080     22644.6
    676120     22644.6
    676160       22646
    676200     22647.4
    676240     22649.1
    676280       22650
    676320     22652.2
    676360     22652.8
    676400     22653.8
    676440     22655.9
    676480     22657.4
    676520     22658.3
    676560     22659.6
    676600       22661
    676640     22661.9
    676680     22663.2
    676720     22664.2
    676760       22666
    676800     22666.9
    676840     22668.4
    676880     22671.2
    676920     22671.3
    676960     22672.6
    677000       22674
    677040     22675.8
    677080     22676.7
    677120     22678.8
    677160     22679.3
    677200     22680.4
    677240     22682.4
    677280       22684
    677320     22684.8
    677360     22686.2
    677400     22687.6
    677440     22688.5
    677480     22689.8
    677520     22690.8
    677560     22692.6
    677600     22693.5
    677640       22695
    677680     22697.8
    677720     22697.8
    677760     22699.1
    677800     22700.6
    677840     22702.3
    677880     22703.2
    677920     22705.3
    677960     22705.9
    678000       22707
    678040     22708.8
    678080     22710.5
    678120     22711.4
    678160     22712.7
    678200     22714.1
    678240       22715
    678280     22716.3
    678320     22717.3
    678360     22719.1
    678400       22720
    678440     22721.6
    678480     22724.3
    678520     22724.4
    678560     22725.7
    678600     22727.1
    678640     22728.8
    678680     22729.7
    678720     22731.8
    678760     22732.4
    678800     22733.5
    678840     22735.3
    678880       22737
    678920     22737.9
    678960     22739.2
    679000     22740.6
    679040     22741.5
    679080     22742.8
    679120     22743.9
    679160     22745.5
    679200     22746.5
    679240     22748.1
    679280     22750.8
    679320     22750.7
    679360     22752.1
    679400     22753.5
    679440     22755.3
    679480       22756
    679520     22758.2
    679560     22758.8
    679600       22760
    679640     22761.7
    679680     22763.5
    679720     22764.3
    679760     22765.6
    679800       22767
    679840     22767.9
    679880     22769.2
    679920     22770.3
    679960     22771.8
    680000     22772.8
    680040     22774.4
    680080     22777.1
    680120     22777.2
    680160     22778.5
    680200     22779.9
    680240     22781.7
    680280     22782.5
    680320     22784.6
    680360     22785.2
    680400     22786.4
    680440     22788.1
    680480     22789.8
    680520     22790.8
    680560     22791.9
    680600     22793.4
    680640     22794.2
    680680     22795.6
    680720     22796.5
    680760     22798.1
    680800     22799.2
    680840     22800.8
    680880     22803.5
    680920     22803.5
    680960     22804.8
    681000     22806.1
    681040       22808
    681080     22808.8
    681120     22810.8
    681160     22811.5
    681200     22812.7
    681240     22814.5
    681280     22816.1
    681320     22817.1
    681360     22818.2
    681400     22819.8
    681440     22820.6
    681480     22821.9
    681520     22822.9
    681560     22824.4
    681600     22825.6
    681640     22827.2
    681680     22829.9
    681720     22829.9
    681760     22831.1
    681800     22832.5
    681840     22834.4
    681880     22835.2
    681920     22837.2
    681960     22837.9
    682000     22839.1
    682040     22840.9
    682080     22842.5
    682120     22843.6
    682160     22844.7
    682200     22846.2
    682240     22847.1
    682280     22848.4
    682320     22849.3
    682360     22850.8
    682400       22852
    682440     22853.6
    682480     22856.4
    682520     22856.4
    682560     22857.6
    682600     22858.9
    682640     22860.8
    682680     22861.6
    682720     22863.7
    682760     22864.4
    682800     22865.5
    682840     22867.3
    682880     22868.9
    682920       22870
    682960     22871.1
    683000     22872.5
    683040     22873.5
    683080     22874.9
    683120     22875.8
    683160     22877.3
    683200     22878.5
    683240       22880
    683280     22882.8
    683320     22882.8
    683360       22884
    683400     22885.4
    683440     22887.3
    683480       22888
    683520     22890.2
    683560     22890.8
    683600       22892
    683640     22893.8
    683680     22895.4
    683720     22896.5
    683760     22897.5
    683800     22898.9
    683840     22899.9
    683880     22901.3
    683920     22902.3
    683960     22903.7
    684000     22904.8
    684040     22906.4
    684080     22909.2
    684120     22909.2
    684160     22910.5
    684200     22911.7
    684240     22913.7
    684280     22914.5
    684320     22916.6
    684360     22917.1
    684400     22918.4
    684440     22920.1
    684480     22921.8
    684520     22922.9
    684560     22923.9
    684600     22925.3
    684640     22926.4
    684680     22927.7
    684720     22928.7
    684760     22930.1
    684800     22931.3
    684840     22932.8
    684880     22935.7
    684920     22935.7
    684960     22936.9
    685000     22938.2
    685040     22940.1
    685080     22940.9
    685120     22942.9
    685160     22943.5
    685200     22944.8
    685240     22946.5
    685280     22948.3
    685320     22949.4
    685360     22950.2
    685400     22951.7
    685440     22952.7
    685480     22954.1
    685520     22955.1
    685560     22956.5
    685600     22957.6
    685640     22959.3
    685680     22962.1
    685720     22962.2
    685760     22963.4
    685800     22964.6
    685840     22966.6
    685880     22967.4
    685920     22969.5
    685960     22970.1
    686000     22971.3
    686040       22973
    686080     22974.8
    686120     22975.9
    686160     22976.7
    686200     22978.2
    686240     22979.3
    686280     22980.6
    686320     22981.6
    686360       22983
    686400     22984.1
    686440     22985.8
    686480     22988.6
    686520     22988.7
    686560     22989.9
    686600     22991.1
    686640     22993.1
    686680     22993.9
    686720       22996
    686760     22996.5
    686800     22997.6
    686840     22999.4
    686880     23001.2
    686920     23002.4
    686960     23003.2
    687000     23004.6
    687040     23005.7
    687080       23007
    687120       23008
    687160     23009.4
    687200     23010.5
    687240     23012.2
    687280       23015
    687320     23015.2
    687360     23016.3
    687400     23017.5
    687440     23019.6
    687480     23020.3
    687520     23022.4
    687560       23023
    687600     23024.1
    687640     23025.8
    687680     23027.6
    687720     23028.8
    687760     23029.6
    687800     23031.1
    687840     23032.1
    687880     23033.5
    687920     23034.4
    687960     23035.9
    688000       23037
    688040     23038.6
    688080     23041.4
    688120     23041.5
    688160     23042.7
    688200       23044
    688240       23046
    688280     23046.8
    688320     23048.8
    688360     23049.3
    688400     23050.5
    688440     23052.2
    688480       23054
    688520     23055.3
    688560     23056.1
    688600     23057.5
    688640     23058.5
    688680     23059.9
    688720     23060.8
    688760     23062.2
    688800     23063.4
    688840       23065
    688880     23067.9
    688920     23067.9
    688960     23069.1
    689000     23070.4
    689040     23072.3
    689080     23073.1
    689120     23075.2
    689160     23075.7
    689200     23076.9
    689240     23078.7
    689280     23080.4
    689320     23081.7
    689360     23082.5
    689400     23083.9
    689440       23085
    689480     23086.3
    689520     23087.2
    689560     23088.7
    689600     23089.9
    689640     23091.5
    689680     23094.3
    689720     23094.3
    689760     23095.5
    689800     23096.8
    689840     23098.9
    689880     23099.6
    689920     23101.7
    689960     23102.2
    690000     23103.5
    690040     23105.2
    690080       23107
    690120     23108.3
    690160     23109.1
    690200     23110.5
    690240     23111.6
    690280     23112.8
    690320     23113.7
    690360     23115.4
    690400     23116.5
    690440     23118.1
    690480     23120.9
    690520     23120.9
    690560     23122.1
    690600     23123.4
    690640     23125.4
    690680     23126.1
    690720     23128.3
    690760     23128.8
    690800       23130
    690840     23131.8
    690880     23133.6
    690920     23134.9
    690960     23135.7
    691000     23137.1
    691040     23138.2
    691080     23139.4
    691120     23140.3
    691160       23142
    691200     23143.1
    691240     23144.6
    691280     23147.5
    691320     23147.6
    691360     23148.7
    691400       23150
    691440     23152.1
    691480     23152.7
    691520       23155
    691560     23155.5
    691600     23156.6
    691640     23158.5
    691680     23160.1
    691720     23161.5
    691760     23162.3
    691800     23163.6
    691840     23164.7
    691880       23166
    691920     23166.9
    691960     23168.5
    692000     23169.6
    692040     23171.3
    692080     23174.1
    692120     23174.2
    692160     23175.3
    692200     23176.6
    692240     23178.7
    692280     23179.3
    692320     23181.6
    692360     23182.1
    692400     23183.3
    692440     23185.1
    692480     23186.8
    692520     23188.1
    692560     23188.9
    692600     23190.2
    692640     23191.3
    692680     23192.6
    692720     23193.6
    692760     23195.2
    692800     23196.2
    692840       23198
    692880     23200.8
    692920     23200.8
    692960       23202
    693000     23203.2
    693040     23205.3
    693080     23205.9
    693120     23208.4
    693160     23208.8
    693200       23210
    693240     23211.7
    693280     23213.4
    693320     23214.8
    693360     23215.5
    693400     23216.8
    693440       23218
    693480     23219.2
    693520     23220.2
    693560     23221.8
    693600     23222.9
    693640     23224.7
    693680     23227.4
    693720     23227.5
    693760     23228.7
    693800     23229.9
    693840       23232
    693880     23232.6
    693920       23235
[truncated: 175,997 more chars]
