# Supplementary material for: Comment on 'Valid molecular dynamics simulations of human hemoglobin require a surprisingly large box size'
Source: eLife. 2019 Jun 20;8:e44718. doi: 10.7554/eLife.44718 (PMC6586461; doi:10.7554/eLife.44718)
Supplement: Figure 2—source data 1. — The zip archive contains a README file describing which source files correspond to the different panels. [file elife-44718-fig2-data1.zip › figure2/panel_B/150A/16/msd.xvg]

# This file was created Sun Mar 10 04:37:20 2019
# Created by:
#             :-) GROMACS - gmx msd, 2018.5-dev-20181129-d5972f7 (-:
# 
# Executable:   /usr/local/gromacs/2018/2018.4-impi2017-fftw337-gcc640-cuda91/bin/gmx
# Data prefix:  /usr/local/gromacs/2018/2018.4-impi2017-fftw337-gcc640-cuda91
# Working dir:  /home/vgapsys/project/hemoglobin/hemoglobin/Meuwly/150a-elife/eq6gpu
# Command line:
#   gmx msd -s /netmount/energy/vgapsys/hemoglobin/hemoglobin/raw/150a-elife/topol.tpr -f /netmount/energy/vgapsys/hemoglobin/hemoglobin/raw/150a-elife/eq6gpu/traj_comp.xtc -trestart 800 -n index.ndx -o msd.xvg
# gmx msd is part of G R O M A C S:
#
# Gromacs Runs On Most of All Computer Systems
#
@    title "Mean Square Displacement"
@    xaxis  label "Time (ps)"
@    yaxis  label "MSD (nm\S2\N)"
@TYPE xy
# MSD gathered over 1e+06 ps with 1251 restarts
# Diffusion constants fitted from time 100000 to 900000 ps
# D[Water_&_OW] = 5.5911 (+/- 0.0523) (1e-5 cm^2/s)
         0           0
        40     1.35286
        80     2.71438
       120     4.07998
       160     5.44566
       200      6.8128
       240     8.18142
       280     9.54935
       320     10.9161
       360     12.2802
       400     13.6435
       440     15.0053
       480     16.3704
       520      17.731
       560     19.0932
       600     20.4523
       640     21.8151
       680     23.1747
       720     24.5328
       760     25.8919
       800     27.2522
       840      28.613
       880     29.9729
       920     31.3333
       960     32.6918
      1000     34.0499
      1040     35.4145
      1080     36.7775
      1120     38.1414
      1160     39.5019
      1200     40.8581
      1240     42.2131
      1280     43.5714
      1320      44.924
      1360     46.2808
      1400     47.6331
      1440     48.9914
      1480     50.3436
      1520     51.6967
      1560      53.052
      1600     54.4084
      1640     55.7679
      1680     57.1268
      1720     58.4846
      1760     59.8432
      1800     61.1959
      1840     62.5584
      1880     63.9189
      1920     65.2825
      1960     66.6426
      2000     67.9973
      2040     69.3501
      2080     70.7083
      2120     72.0586
      2160     73.4159
      2200     74.7667
      2240     76.1251
      2280     77.4735
      2320     78.8265
      2360     80.1793
      2400     81.5338
      2440     82.8928
      2480     84.2533
      2520     85.6114
      2560     86.9701
      2600     88.3221
      2640     89.6865
      2680     91.0484
      2720     92.4116
      2760     93.7703
      2800     95.1245
      2840      96.478
      2880      97.839
      2920     99.1891
      2960     100.546
      3000     101.893
      3040     103.253
      3080     104.601
      3120     105.956
      3160     107.307
      3200     108.657
      3240     110.013
      3280     111.371
      3320     112.727
      3360     114.083
      3400     115.431
      3440     116.793
      3480     118.152
      3520     119.511
      3560     120.869
      3600      122.22
      3640     123.572
      3680     124.933
      3720     126.281
      3760     127.638
      3800     128.985
      3840     130.348
      3880     131.693
      3920     133.049
      3960       134.4
      4000     135.753
      4040     137.113
      4080     138.473
      4120      139.83
      4160     141.189
      4200     142.536
      4240     143.898
      4280     145.257
      4320     146.618
      4360     147.976
      4400     149.328
      4440     150.681
      4480     152.046
      4520     153.395
      4560     154.753
      4600     156.098
      4640     157.463
      4680     158.809
      4720     160.167
      4760     161.517
      4800     162.871
      4840     164.232
      4880     165.593
      4920     166.949
      4960     168.307
      5000     169.651
      5040     171.013
      5080     172.371
      5120      173.73
      5160     175.086
      5200     176.436
      5240     177.786
      5280      179.15
      5320     180.494
      5360     181.849
      5400     183.189
      5440     184.555
      5480     185.899
      5520     187.258
      5560     188.606
      5600     189.961
      5640      191.32
      5680     192.682
      5720      194.04
      5760     195.401
      5800     196.745
      5840     198.107
      5880     199.464
      5920     200.823
      5960     202.182
      6000     203.532
      6040     204.882
      6080     206.247
      6120     207.593
      6160      208.95
      6200      210.29
      6240     211.659
      6280     213.002
      6320     214.361
      6360      215.71
      6400     217.064
      6440     218.423
      6480     219.785
      6520     221.145
      6560     222.508
      6600     223.854
      6640     225.218
      6680     226.577
      6720     227.938
      6760     229.296
      6800     230.648
      6840     231.996
      6880      233.36
      6920     234.706
      6960     236.064
      7000     237.401
      7040      238.77
      7080     240.111
      7120     241.472
      7160      242.82
      7200     244.175
      7240     245.535
      7280     246.896
      7320     248.255
      7360     249.619
      7400     250.965
      7440      252.33
      7480      253.69
      7520     255.053
      7560     256.413
      7600     257.763
      7640     259.114
      7680      260.48
      7720     261.825
      7760     263.187
      7800     264.521
      7840      265.89
      7880     267.226
      7920     268.589
      7960     269.938
      8000     271.293
      8040     272.651
      8080     274.011
      8120      275.37
      8160     276.733
      8200     278.077
      8240     279.442
      8280     280.801
      8320     282.165
      8360     283.526
      8400     284.879
      8440     286.229
      8480     287.597
      8520     288.942
      8560     290.306
      8600     291.637
      8640      293.01
      8680     294.347
      8720     295.715
      8760     297.066
      8800     298.422
      8840      299.78
      8880     301.141
      8920     302.504
      8960      303.87
      9000     305.214
      9040     306.581
      9080     307.941
      9120     309.308
      9160     310.671
      9200     312.023
      9240     313.374
      9280     314.743
      9320      316.09
      9360     317.455
      9400     318.787
      9440     320.161
      9480     321.498
      9520     322.868
      9560      324.22
      9600      325.58
      9640     326.937
      9680     328.298
      9720     329.659
      9760     331.024
      9800     332.366
      9840     333.732
      9880     335.089
      9920     336.455
      9960     337.815
     10000     339.166
     10040     340.516
     10080     341.884
     10120     343.228
     10160     344.593
     10200     345.922
     10240     347.297
     10280     348.634
     10320     350.006
     10360     351.361
     10400     352.721
     10440     354.083
     10480     355.446
     10520     356.808
     10560     358.178
     10600     359.519
     10640     360.886
     10680     362.243
     10720     363.608
     10760     364.966
     10800     366.315
     10840     367.665
     10880     369.033
     10920     370.376
     10960     371.742
     11000     373.066
     11040     374.442
     11080     375.776
     11120     377.146
     11160       378.5
     11200     379.861
     11240     381.226
     11280     382.593
     11320     383.957
     11360     385.332
     11400     386.673
     11440     388.039
     11480     389.396
     11520     390.761
     11560     392.118
     11600     393.467
     11640     394.817
     11680     396.186
     11720     397.526
     11760     398.891
     11800     400.214
     11840     401.591
     11880     402.923
     11920     404.294
     11960     405.647
     12000     407.008
     12040     408.371
     12080      409.74
     12120     411.107
     12160     412.485
     12200     413.824
     12240      415.19
     12280     416.549
     12320     417.915
     12360     419.271
     12400     420.619
     12440     421.969
     12480      423.34
     12520     424.679
     12560     426.047
     12600     427.367
     12640     428.745
     12680     430.076
     12720     431.448
     12760     432.803
     12800     434.165
     12840     435.529
     12880     436.897
     12920     438.266
     12960     439.643
     13000     440.981
     13040     442.347
     13080     443.708
     13120     445.076
     13160     446.434
     13200     447.782
     13240     449.131
     13280     450.502
     13320     451.842
     13360      453.21
     13400     454.529
     13440     455.911
     13480      457.24
     13520     458.613
     13560     459.966
     13600     461.328
     13640     462.689
     13680     464.057
     13720     465.425
     13760     466.801
     13800     468.133
     13840     469.497
     13880     470.858
     13920     472.227
     13960     473.587
     14000     474.937
     14040     476.287
     14080     477.657
     14120     478.998
     14160     480.366
     14200     481.681
     14240     483.064
     14280     484.391
     14320     485.764
     14360     487.118
     14400     488.479
     14440     489.839
     14480     491.207
     14520     492.573
     14560      493.95
     14600     495.279
     14640     496.646
     14680      498.01
     14720     499.382
     14760     500.744
     14800     502.097
     14840     503.452
     14880     504.822
     14920     506.163
     14960     507.535
     15000     508.851
     15040     510.238
     15080     511.564
     15120     512.937
     15160     514.292
     15200     515.655
     15240     517.013
     15280     518.383
     15320     519.752
     15360      521.13
     15400      522.46
     15440     523.825
     15480     525.191
     15520     526.562
     15560     527.926
     15600     529.277
     15640     530.631
     15680     531.999
     15720     533.338
     15760     534.709
     15800     536.025
     15840     537.418
     15880     538.743
     15920     540.117
     15960      541.47
     16000     542.833
     16040     544.188
     16080     545.556
     16120     546.923
     16160     548.304
     16200     549.633
     16240     551.002
     16280     552.367
     16320     553.737
     16360     555.101
     16400     556.452
     16440     557.806
     16480     559.174
     16520      560.51
     16560     561.883
     16600     563.197
     16640     564.589
     16680     565.913
     16720     567.288
     16760      568.64
     16800     570.007
     16840     571.366
     16880     572.733
     16920     574.102
     16960     575.486
     17000     576.815
     17040     578.183
     17080     579.548
     17120     580.918
     17160     582.279
     17200     583.626
     17240     584.978
     17280     586.343
     17320     587.677
     17360      589.05
     17400     590.363
     17440     591.757
     17480     593.079
     17520     594.455
     17560     595.808
     17600     597.175
     17640      598.53
     17680     599.896
     17720     601.265
     17760      602.65
     17800     603.976
     17840     605.344
     17880      606.71
     17920     608.079
     17960     609.439
     18000     610.781
     18040      612.13
     18080     613.497
     18120     614.829
     18160     616.205
     18200     617.514
     18240     618.912
     18280     620.227
     18320       621.6
     18360     622.954
     18400      624.32
     18440     625.681
     18480     627.048
     18520     628.419
     18560     629.805
     18600      631.13
     18640       632.5
     18680     633.863
     18720     635.231
     18760      636.59
     18800     637.931
     18840     639.278
     18880     640.644
     18920     641.976
     18960      643.35
     19000     644.657
     19040     646.056
     19080     647.369
     19120     648.745
     19160     650.098
     19200     651.466
     19240     652.826
     19280     654.194
     19320     655.566
     19360     656.952
     19400     658.277
     19440     659.646
     19480     661.009
     19520     662.377
     19560     663.736
     19600     665.072
     19640     666.416
     19680     667.781
     19720      669.11
     19760     670.485
     19800      671.79
     19840     673.193
     19880     674.507
     19920     675.889
     19960     677.244
     20000     678.611
     20040     679.967
     20080     681.335
     20120     682.708
     20160     684.097
     20200      685.42
     20240     686.787
     20280     688.152
     20320     689.521
     20360     690.879
     20400     692.216
     20440     693.558
     20480     694.923
     20520     696.251
     20560     697.625
     20600     698.929
     20640     700.333
     20680     701.645
     20720      703.03
     20760     704.384
     20800     705.751
     20840     707.111
     20880     708.478
     20920     709.853
     20960     711.242
     21000     712.562
     21040      713.93
     21080     715.292
     21120     716.662
     21160     718.023
     21200     719.359
     21240     720.703
     21280     722.068
     21320     723.398
     21360     724.776
     21400     726.079
     21440     727.485
     21480     728.797
     21520     730.182
     21560     731.539
     21600     732.906
     21640     734.265
     21680     735.634
     21720     737.008
     21760     738.399
     21800     739.718
     21840     741.086
     21880     742.449
     21920     743.818
     21960     745.178
     22000     746.516
     22040     747.859
     22080     749.225
     22120     750.556
     22160     751.936
     22200      753.24
     22240     754.651
     22280     755.963
     22320     757.351
     22360      758.71
     22400      760.08
     22440     761.439
     22480     762.806
     22520     764.179
     22560     765.568
     22600     766.882
     22640      768.25
     22680     769.613
     22720     770.981
     22760     772.341
     22800     773.673
     22840     775.016
     22880      776.38
     22920     777.709
     22960     779.093
     23000     780.396
     23040     781.807
     23080     783.119
     23120     784.508
     23160     785.871
     23200     787.242
     23240     788.599
     23280     789.965
     23320     791.337
     23360     792.728
     23400     794.041
     23440      795.41
     23480     796.773
     23520     798.142
     23560     799.502
     23600     800.831
     23640     802.172
     23680     803.535
     23720     804.863
     23760     806.247
     23800     807.551
     23840     808.965
     23880     810.276
     23920     811.665
     23960     813.027
     24000     814.397
     24040     815.755
     24080     817.123
     24120     818.496
     24160     819.888
     24200     821.196
     24240     822.566
     24280     823.926
     24320     825.294
     24360     826.652
     24400     827.977
     24440      829.32
     24480     830.684
     24520      832.01
     24560     833.396
     24600     834.699
     24640     836.114
     24680     837.423
     24720      838.81
     24760      840.17
     24800     841.541
     24840     842.902
     24880     844.267
     24920      845.64
     24960     847.032
     25000     848.338
     25040     849.707
     25080     851.066
     25120     852.433
     25160     853.786
     25200      855.11
     25240     856.453
     25280      857.82
     25320     859.146
     25360     860.538
     25400     861.842
     25440      863.26
     25480     864.566
     25520     865.954
     25560     867.315
     25600     868.684
     25640     870.048
     25680     871.412
     25720     872.783
     25760     874.173
     25800     875.474
     25840     876.844
     25880     878.207
     25920     879.578
     25960     880.934
     26000     882.257
     26040     883.602
     26080     884.971
     26120     886.296
     26160     887.691
     26200     888.993
     26240     890.412
     26280     891.713
     26320       893.1
     26360     894.459
     26400     895.827
     26440     897.195
     26480     898.558
     26520     899.931
     26560      901.32
     26600     902.619
     26640     903.989
     26680     905.352
     26720      906.72
     26760     908.076
     26800     909.395
     26840     910.736
     26880     912.106
     26920     913.429
     26960     914.827
     27000     916.128
     27040     917.548
     27080     918.848
     27120     920.235
     27160     921.595
     27200     922.964
     27240     924.325
     27280     925.687
     27320     927.059
     27360     928.451
     27400     929.749
     27440     931.117
     27480     932.477
     27520     933.844
     27560       935.2
     27600     936.515
     27640     937.856
     27680     939.224
     27720     940.544
     27760     941.944
     27800     943.241
     27840     944.661
     27880     945.958
     27920     947.348
     27960     948.709
     28000     950.078
     28040     951.439
     28080       952.8
     28120     954.173
     28160     955.566
     28200     956.863
     28240     958.233
     28280     959.595
     28320     960.962
     28360     962.317
     28400     963.632
     28440     964.971
     28480     966.341
     28520     967.663
     28560     969.066
     28600     970.361
     28640     971.781
     28680     973.075
     28720     974.467
     28760     975.825
     28800     977.197
     28840     978.561
     28880     979.924
     28920     981.297
     28960      982.69
     29000     983.986
     29040     985.359
     29080     986.723
     29120     988.089
     29160     989.443
     29200     990.761
     29240     992.103
     29280     993.469
     29320     994.791
     29360     996.192
     29400     997.486
     29440     998.906
     29480      1000.2
     29520     1001.59
     29560     1002.96
     29600     1004.32
     29640     1005.69
     29680     1007.05
     29720     1008.42
     29760     1009.82
     29800     1011.11
     29840     1012.48
     29880     1013.85
     29920     1015.21
     29960     1016.57
     30000     1017.89
     30040     1019.23
     30080      1020.6
     30120     1021.92
     30160     1023.32
     30200     1024.61
     30240     1026.04
     30280     1027.32
     30320     1028.72
     30360     1030.08
     30400     1031.45
     30440     1032.82
     30480     1034.18
     30520     1035.55
     30560     1036.95
     30600     1038.23
     30640     1039.61
     30680     1040.97
     30720     1042.33
     30760     1043.69
     30800     1045.01
     30840     1046.35
     30880     1047.72
     30920     1049.04
     30960     1050.45
     31000     1051.74
     31040     1053.16
     31080     1054.44
     31120     1055.85
     31160     1057.21
     31200     1058.58
     31240     1059.94
     31280     1061.29
     31320     1062.67
     31360     1064.06
     31400     1065.34
     31440     1066.72
     31480     1068.08
     31520     1069.44
     31560      1070.8
     31600     1072.12
     31640     1073.46
     31680     1074.83
     31720     1076.16
     31760     1077.56
     31800     1078.85
     31840     1080.27
     31880     1081.56
     31920     1082.96
     31960     1084.31
     32000     1085.68
     32040     1087.04
     32080      1088.4
     32120     1089.77
     32160     1091.16
     32200     1092.44
     32240     1093.81
     32280     1095.18
     32320     1096.55
     32360     1097.91
     32400     1099.23
     32440     1100.57
     32480     1101.94
     32520     1103.26
     32560     1104.66
     32600     1105.94
     32640     1107.37
     32680     1108.65
     32720     1110.05
     32760      1111.4
     32800     1112.77
     32840     1114.13
     32880     1115.49
     32920     1116.86
     32960     1118.25
     33000     1119.53
     33040     1120.91
     33080     1122.27
     33120     1123.64
     33160        1125
     33200     1126.32
     33240     1127.66
     33280     1129.03
     33320     1130.36
     33360     1131.76
     33400     1133.03
     33440     1134.46
     33480     1135.73
     33520     1137.13
     33560     1138.49
     33600     1139.85
     33640     1141.22
     33680     1142.57
     33720     1143.95
     33760     1145.34
     33800     1146.62
     33840     1147.99
     33880     1149.36
     33920     1150.73
     33960     1152.08
     34000      1153.4
     34040     1154.74
     34080     1156.11
     34120     1157.43
     34160     1158.84
     34200     1160.11
     34240     1161.53
     34280      1162.8
     34320      1164.2
     34360     1165.55
     34400     1166.92
     34440     1168.28
     34480     1169.63
     34520     1171.01
     34560      1172.4
     34600     1173.68
     34640     1175.06
     34680     1176.42
     34720     1177.79
     34760     1179.15
     34800     1180.47
     34840     1181.81
     34880     1183.18
     34920     1184.49
     34960      1185.9
     35000     1187.16
     35040     1188.59
     35080     1189.86
     35120     1191.25
     35160     1192.61
     35200     1193.98
     35240     1195.33
     35280     1196.68
     35320     1198.06
     35360     1199.45
     35400     1200.73
     35440     1202.11
     35480     1203.47
     35520     1204.84
     35560      1206.2
     35600     1207.52
     35640     1208.85
     35680     1210.22
     35720     1211.53
     35760     1212.93
     35800      1214.2
     35840     1215.63
     35880     1216.89
     35920     1218.29
     35960     1219.64
     36000     1221.01
     36040     1222.36
     36080     1223.72
     36120      1225.1
     36160     1226.49
     36200     1227.76
     36240     1229.14
     36280      1230.5
     36320     1231.88
     36360     1233.23
     36400     1234.56
     36440      1235.9
     36480     1237.26
     36520     1238.57
     36560     1239.98
     36600     1241.23
     36640     1242.66
     36680     1243.92
     36720     1245.32
     36760     1246.67
     36800     1248.04
     36840     1249.39
     36880     1250.74
     36920     1252.12
     36960     1253.52
     37000     1254.79
     37040     1256.16
     37080     1257.52
     37120     1258.89
     37160     1260.24
     37200     1261.56
     37240      1262.9
     37280     1264.26
     37320     1265.57
     37360     1266.97
     37400     1268.23
     37440     1269.66
     37480     1270.92
     37520     1272.32
     37560     1273.67
     37600     1275.04
     37640     1276.38
     37680     1277.74
     37720     1279.12
     37760     1280.52
     37800     1281.78
     37840     1283.16
     37880     1284.52
     37920     1285.88
     37960     1287.23
     38000     1288.55
     38040     1289.89
     38080     1291.25
     38120     1292.56
     38160     1293.96
     38200     1295.22
     38240     1296.66
     38280     1297.91
     38320     1299.32
     38360     1300.67
     38400     1302.04
     38440     1303.39
     38480     1304.74
     38520     1306.13
     38560     1307.52
     38600     1308.79
     38640     1310.16
     38680     1311.53
     38720     1312.89
     38760     1314.24
     38800     1315.55
     38840      1316.9
     38880     1318.26
     38920     1319.56
     38960     1320.97
     39000     1322.23
     39040     1323.66
     39080     1324.92
     39120     1326.33
     39160     1327.68
     39200     1329.04
     39240     1330.39
     39280     1331.75
     39320     1333.13
     39360     1334.53
     39400      1335.8
     39440     1337.17
     39480     1338.53
     39520      1339.9
     39560     1341.25
     39600     1342.56
     39640      1343.9
     39680     1345.26
     39720     1346.57
     39760     1347.97
     39800     1349.24
     39840     1350.68
     39880     1351.92
     39920     1353.33
     39960     1354.69
     40000     1356.05
     40040      1357.4
     40080     1358.76
     40120     1360.14
     40160     1361.54
     40200     1362.81
     40240     1364.19
     40280     1365.55
     40320     1366.91
     40360     1368.26
     40400     1369.58
     40440     1370.92
     40480     1372.28
     40520     1373.59
     40560     1374.99
     40600     1376.26
     40640      1377.7
     40680     1378.94
     40720     1380.34
     40760      1381.7
     40800     1383.06
     40840     1384.41
     40880     1385.76
     40920     1387.15
     40960     1388.55
     41000     1389.82
     41040     1391.19
     41080     1392.55
     41120     1393.92
     41160     1395.27
     41200     1396.58
     41240     1397.92
     41280     1399.29
     41320     1400.59
     41360        1402
     41400     1403.26
     41440      1404.7
     41480     1405.95
     41520     1407.35
     41560     1408.71
     41600     1410.07
     41640     1411.42
     41680     1412.78
     41720     1414.16
     41760     1415.56
     41800     1416.83
     41840     1418.21
     41880     1419.57
     41920     1420.93
     41960     1422.29
     42000      1423.6
     42040     1424.94
     42080      1426.3
     42120     1427.61
     42160     1429.02
     42200     1430.28
     42240     1431.72
     42280     1432.96
     42320     1434.37
     42360     1435.72
     42400     1437.09
     42440     1438.44
     42480      1439.8
     42520     1441.18
     42560     1442.58
     42600     1443.85
     42640     1445.22
     42680     1446.58
     42720     1447.94
     42760      1449.3
     42800     1450.62
     42840     1451.95
     42880     1453.32
     42920     1454.63
     42960     1456.04
     43000      1457.3
     43040     1458.74
     43080     1459.98
     43120     1461.39
     43160     1462.74
     43200     1464.11
     43240     1465.47
     43280     1466.82
     43320      1468.2
     43360     1469.61
     43400     1470.87
     43440     1472.25
     43480      1473.6
     43520     1474.97
     43560     1476.32
     43600     1477.64
     43640     1478.98
     43680     1480.35
     43720     1481.65
     43760     1483.06
     43800     1484.32
     43840     1485.76
     43880        1487
     43920     1488.41
     43960     1489.76
     44000     1491.13
     44040     1492.49
     44080     1493.85
     44120     1495.23
     44160     1496.63
     44200     1497.89
     44240     1499.27
     44280     1500.63
     44320     1501.99
     44360     1503.35
     44400     1504.66
     44440        1506
     44480     1507.37
     44520     1508.67
     44560     1510.08
     44600     1511.34
     44640     1512.79
     44680     1514.02
     44720     1515.44
     44760      1516.8
     44800     1518.17
     44840     1519.52
     44880     1520.88
     44920     1522.26
     44960     1523.66
     45000     1524.92
     45040      1526.3
     45080     1527.66
     45120     1529.03
     45160     1530.39
     45200      1531.7
     45240     1533.04
     45280     1534.41
     45320     1535.71
     45360     1537.12
     45400     1538.38
     45440     1539.83
     45480     1541.06
     45520     1542.48
     45560     1543.83
     45600     1545.21
     45640     1546.56
     45680     1547.92
     45720      1549.3
     45760     1550.71
     45800     1551.97
     45840     1553.35
     45880     1554.71
     45920     1556.07
     45960     1557.43
     46000     1558.74
     46040     1560.08
     46080     1561.45
     46120     1562.75
     46160     1564.17
     46200     1565.42
     46240     1566.87
     46280      1568.1
     46320     1569.52
     46360     1570.87
     46400     1572.24
     46440      1573.6
     46480     1574.96
     46520     1576.34
     46560     1577.75
     46600     1579.01
     46640     1580.39
     46680     1581.75
     46720     1583.12
     46760     1584.48
     46800     1585.79
     46840     1587.13
     46880      1588.5
     46920      1589.8
     46960     1591.22
     47000     1592.47
     47040     1593.93
     47080     1595.15
     47120     1596.57
     47160     1597.92
     47200     1599.29
     47240     1600.66
     47280     1602.02
     47320     1603.39
     47360      1604.8
     47400     1606.07
     47440     1607.45
     47480     1608.81
     47520     1610.18
     47560     1611.54
     47600     1612.85
     47640     1614.19
     47680     1615.56
     47720     1616.86
     47760     1618.29
     47800     1619.54
     47840        1621
     47880     1622.22
     47920     1623.63
     47960     1624.98
     48000     1626.36
     48040     1627.73
     48080     1629.09
     48120     1630.47
     48160     1631.88
     48200     1633.14
     48240     1634.53
     48280     1635.89
     48320     1637.26
     48360     1638.62
     48400     1639.93
     48440     1641.27
     48480     1642.65
     48520     1643.95
     48560     1645.37
     48600     1646.62
     48640     1648.08
     48680     1649.29
     48720     1650.71
     48760     1652.06
     48800     1653.44
     48840      1654.8
     48880     1656.16
     48920     1657.54
     48960     1658.95
     49000     1660.21
     49040     1661.59
     49080     1662.96
     49120     1664.33
     49160     1665.69
     49200        1667
     49240     1668.35
     49280     1669.71
     49320     1671.01
     49360     1672.44
     49400     1673.69
     49440     1675.14
     49480     1676.36
     49520     1677.77
     49560     1679.12
     49600     1680.51
     49640     1681.87
     49680     1683.23
     49720     1684.61
     49760     1686.03
     49800     1687.29
     49840     1688.67
     49880     1690.04
     49920     1691.41
     49960     1692.78
     50000     1694.09
     50040     1695.43
     50080      1696.8
     50120     1698.09
     50160     1699.52
     50200     1700.77
     50240     1702.23
     50280     1703.44
     50320     1704.85
     50360      1706.2
     50400     1707.59
     50440     1708.95
     50480     1710.32
     50520      1711.7
     50560     1713.12
     50600     1714.37
     50640     1715.76
     50680     1717.13
     50720     1718.51
     50760     1719.88
     50800     1721.18
     50840     1722.53
     50880     1723.89
     50920     1725.19
     50960     1726.62
     51000     1727.87
     51040     1729.33
     51080     1730.54
     51120     1731.96
     51160     1733.31
     51200     1734.69
     51240     1736.06
     51280     1737.41
     51320      1738.8
     51360     1740.22
     51400     1741.47
     51440     1742.86
     51480     1744.24
     51520     1745.61
     51560     1746.97
     51600     1748.28
     51640     1749.63
     51680        1751
     51720     1752.29
     51760     1753.72
     51800     1754.96
     51840     1756.42
     51880     1757.63
     51920     1759.05
     51960      1760.4
     52000     1761.79
     52040     1763.15
     52080     1764.51
     52120     1765.89
     52160     1767.32
     52200     1768.58
     52240     1769.96
     52280     1771.33
     52320     1772.71
     52360     1774.07
     52400     1775.38
     52440     1776.73
     52480     1778.09
     52520     1779.38
     52560     1780.81
     52600     1782.05
     52640     1783.51
     52680     1784.72
     52720     1786.14
     52760     1787.49
     52800     1788.88
     52840     1790.23
     52880     1791.59
     52920     1792.97
     52960     1794.39
     53000     1795.64
     53040     1797.03
     53080      1798.4
     53120     1799.77
     53160     1801.14
     53200     1802.45
     53240     1803.79
     53280     1805.15
     53320     1806.44
     53360     1807.86
     53400     1809.11
     53440     1810.57
     53480     1811.78
     53520      1813.2
     53560     1814.55
     53600     1815.93
     53640     1817.28
     53680     1818.64
     53720     1820.03
     53760     1821.45
     53800      1822.7
     53840     1824.09
     53880     1825.46
     53920     1826.83
     53960      1828.2
     54000     1829.51
     54040     1830.85
     54080     1832.21
     54120     1833.49
     54160     1834.92
     54200     1836.16
     54240     1837.63
     54280     1838.84
     54320     1840.26
     54360     1841.61
     54400     1842.99
     54440     1844.33
     54480     1845.69
     54520     1847.07
     54560      1848.5
     54600     1849.75
     54640     1851.15
     54680     1852.52
     54720     1853.88
     54760     1855.26
     54800     1856.56
     54840      1857.9
     54880     1859.27
     54920     1860.54
     54960     1861.98
     55000     1863.21
     55040     1864.68
     55080     1865.88
     55120     1867.31
     55160     1868.66
     55200     1870.05
     55240     1871.39
     55280     1872.75
     55320     1874.13
     55360     1875.56
     55400     1876.81
     55440      1878.2
     55480     1879.57
     55520     1880.94
     55560     1882.32
     55600     1883.62
     55640     1884.96
     55680     1886.33
     55720     1887.61
     55760     1889.04
     55800     1890.27
     55840     1891.75
     55880     1892.95
     55920     1894.38
     55960     1895.72
     56000     1897.12
     56040     1898.45
     56080     1899.82
     56120      1901.2
     56160     1902.63
     56200     1903.88
     56240     1905.28
     56280     1906.65
     56320     1908.02
     56360     1909.39
     56400     1910.69
     56440     1912.04
     56480      1913.4
     56520     1914.68
     56560     1916.12
     56600     1917.35
     56640     1918.82
     56680     1920.02
     56720     1921.45
     56760      1922.8
     56800     1924.19
     56840     1925.53
     56880      1926.9
     56920     1928.29
     56960     1929.72
     57000     1930.97
     57040     1932.37
     57080     1933.74
     57120     1935.11
     57160     1936.48
     57200     1937.78
     57240     1939.13
     57280     1940.49
     57320     1941.77
     57360      1943.2
     57400     1944.43
     57440     1945.91
     57480      1947.1
     57520     1948.53
     57560     1949.88
     57600     1951.27
     57640     1952.61
     57680     1953.98
     57720     1955.37
     57760      1956.8
     57800     1958.04
     57840     1959.44
     57880     1960.82
     57920     1962.19
     57960     1963.56
     58000     1964.87
     58040     1966.21
     58080     1967.57
     58120     1968.85
     58160     1970.28
     58200      1971.5
     58240     1972.98
     58280     1974.17
     58320      1975.6
     58360     1976.95
     58400     1978.34
     58440     1979.68
     58480     1981.04
     58520     1982.43
     58560     1983.86
     58600      1985.1
     58640      1986.5
     58680     1987.88
     58720     1989.25
     58760     1990.62
     58800     1991.93
     58840     1993.27
     58880     1994.63
     58920     1995.91
     58960     1997.35
     59000     1998.56
     59040     2000.04
     59080     2001.23
     59120     2002.66
     59160     2004.01
     59200      2005.4
     59240     2006.74
     59280      2008.1
     59320     2009.49
     59360     2010.93
     59400     2012.17
     59440     2013.57
     59480     2014.94
     59520     2016.32
     59560     2017.69
     59600        2019
     59640     2020.33
     59680      2021.7
     59720     2022.98
     59760     2024.41
     59800     2025.62
     59840      2027.1
     59880     2028.29
     59920     2029.72
     59960     2031.07
     60000     2032.46
     60040     2033.79
     60080     2035.15
     60120     2036.54
     60160     2037.97
     60200     2039.22
     60240     2040.62
     60280     2041.99
     60320     2043.37
     60360     2044.73
     60400     2046.04
     60440     2047.37
     60480     2048.74
     60520     2050.02
     60560     2051.45
     60600     2052.66
     60640     2054.13
     60680     2055.32
     60720     2056.75
     60760      2058.1
     60800     2059.49
     60840     2060.83
     60880     2062.19
     60920     2063.59
     60960     2065.02
     61000     2066.26
     61040     2067.66
     61080     2069.04
     61120     2070.41
     61160     2071.77
     61200     2073.08
     61240     2074.41
     61280     2075.78
     61320     2077.05
     61360     2078.49
     61400     2079.69
     61440     2081.17
     61480     2082.36
     61520     2083.79
     61560     2085.14
     61600     2086.53
     61640     2087.87
     61680     2089.24
     61720     2090.63
     61760     2092.07
     61800     2093.31
     61840      2094.7
     61880     2096.09
     61920     2097.45
     61960     2098.82
     62000     2100.13
     62040     2101.46
     62080     2102.83
     62120      2104.1
     62160     2105.55
     62200     2106.75
     62240     2108.24
     62280     2109.43
     62320     2110.86
     62360     2112.22
     62400     2113.61
     62440     2114.95
     62480     2116.32
     62520     2117.71
     62560     2119.15
     62600     2120.39
     62640     2121.79
     62680     2123.17
     62720     2124.54
     62760     2125.91
     62800     2127.21
     62840     2128.55
     62880     2129.91
     62920     2131.19
     62960     2132.64
     63000     2133.84
     63040     2135.32
     63080     2136.52
     63120     2137.95
     63160     2139.31
     63200      2140.7
     63240     2142.04
     63280     2143.41
     63320      2144.8
     63360     2146.23
     63400     2147.48
     63440     2148.87
     63480     2150.25
     63520     2151.62
     63560     2152.99
     63600     2154.29
     63640     2155.62
     63680     2156.98
     63720     2158.27
     63760     2159.72
     63800     2160.93
     63840     2162.41
     63880      2163.6
     63920     2165.03
     63960     2166.39
     64000      2167.8
     64040     2169.14
     64080     2170.51
     64120      2171.9
     64160     2173.34
     64200     2174.58
     64240     2175.97
     64280     2177.35
     64320     2178.72
     64360     2180.09
     64400     2181.39
     64440     2182.73
     64480     2184.09
     64520     2185.37
     64560     2186.83
     64600     2188.03
     64640     2189.51
     64680      2190.7
     64720     2192.13
     64760     2193.49
     64800     2194.89
     64840     2196.24
     64880      2197.6
     64920        2199
     64960     2200.44
     65000     2201.67
     65040     2203.07
     65080     2204.45
     65120     2205.81
     65160     2207.19
     65200     2208.49
     65240     2209.82
     65280     2211.19
     65320     2212.46
     65360     2213.92
     65400     2215.13
     65440     2216.61
     65480     2217.79
     65520     2219.23
     65560     2220.58
     65600     2221.99
     65640     2223.32
     65680     2224.69
     65720     2226.08
     65760     2227.52
     65800     2228.75
     65840     2230.15
     65880     2231.53
     65920      2232.9
     65960     2234.28
     66000     2235.58
     66040     2236.92
     66080     2238.28
     66120     2239.56
     66160     2241.02
     66200     2242.22
     66240      2243.7
     66280     2244.89
     66320     2246.32
     66360     2247.67
     66400     2249.08
     66440     2250.42
     66480     2251.78
     66520     2253.17
     66560     2254.62
     66600     2255.85
     66640     2257.24
     66680     2258.63
     66720     2259.99
     66760     2261.37
     66800     2262.68
     66840     2264.01
     66880     2265.38
     66920     2266.65
     66960     2268.12
     67000     2269.31
     67040      2270.8
     67080     2271.97
     67120     2273.41
     67160     2274.76
     67200     2276.17
     67240     2277.51
     67280     2278.87
     67320     2280.27
     67360      2281.7
     67400     2282.93
     67440     2284.33
     67480     2285.72
     67520     2287.07
     67560     2288.44
     67600     2289.75
     67640     2291.08
     67680     2292.45
     67720     2293.72
     67760     2295.19
     67800     2296.38
     67840     2297.86
     67880     2299.04
     67920     2300.48
     67960     2301.83
     68000     2303.24
     68040     2304.59
     68080     2305.95
     68120     2307.35
     68160     2308.79
     68200     2310.02
     68240     2311.41
     68280      2312.8
     68320     2314.16
     68360     2315.52
     68400     2316.83
     68440     2318.16
     68480     2319.53
     68520      2320.8
     68560     2322.27
     68600     2323.46
     68640     2324.94
     68680     2326.12
     68720     2327.57
     68760     2328.92
     68800     2330.32
     68840     2331.68
     68880     2333.04
     68920     2334.44
     68960     2335.88
     69000      2337.1
     69040      2338.5
     69080     2339.88
     69120     2341.24
     69160     2342.61
     69200     2343.92
     69240     2345.25
     69280     2346.62
     69320     2347.89
     69360     2349.36
     69400     2350.56
     69440     2352.04
     69480     2353.22
     69520     2354.66
     69560     2356.01
     69600     2357.42
     69640     2358.78
     69680     2360.14
     69720     2361.54
     69760     2362.98
     69800      2364.2
     69840     2365.59
     69880     2366.98
     69920     2368.34
     69960     2369.72
     70000     2371.02
     70040     2372.35
     70080     2373.72
     70120     2374.99
     70160     2376.46
     70200     2377.65
     70240     2379.13
     70280     2380.31
     70320     2381.75
     70360      2383.1
     70400     2384.51
     70440     2385.87
     70480     2387.24
     70520     2388.63
     70560     2390.07
     70600     2391.29
     70640     2392.67
     70680     2394.07
     70720     2395.42
     70760      2396.8
     70800      2398.1
     70840     2399.43
     70880     2400.81
     70920     2402.07
     70960     2403.54
     71000     2404.73
     71040     2406.22
     71080     2407.39
     71120     2408.85
     71160      2410.2
     71200     2411.61
     71240     2412.96
     71280     2414.32
     71320     2415.72
     71360     2417.16
     71400     2418.38
     71440     2419.77
     71480     2421.16
     71520     2422.52
     71560      2423.9
     71600      2425.2
     71640     2426.54
     71680     2427.91
     71720     2429.18
     71760     2430.65
     71800     2431.84
     71840     2433.33
     71880      2434.5
     71920     2435.95
     71960     2437.31
     72000     2438.72
     72040     2440.08
     72080     2441.44
     72120     2442.83
     72160     2444.28
     72200      2445.5
     72240     2446.89
     72280     2448.28
     72320     2449.65
     72360     2451.02
     72400     2452.33
     72440     2453.66
     72480     2455.04
     72520      2456.3
     72560     2457.77
     72600     2458.96
     72640     2460.45
     72680     2461.62
     72720     2463.07
     72760     2464.42
     72800     2465.84
     72840     2467.19
     72880     2468.55
     72920     2469.96
     72960     2471.41
     73000     2472.63
     73040     2474.03
     73080     2475.42
     73120     2476.78
     73160     2478.16
     73200     2479.47
     73240      2480.8
     73280     2482.18
     73320     2483.44
     73360     2484.93
     73400     2486.11
     73440      2487.6
     73480     2488.77
     73520     2490.22
     73560     2491.57
     73600     2492.98
     73640     2494.34
     73680     2495.71
     73720     2497.11
     73760     2498.56
     73800     2499.78
     73840     2501.18
     73880     2502.57
     73920     2503.93
     73960     2505.31
     74000     2506.62
     74040     2507.95
     74080     2509.33
     74120      2510.6
     74160     2512.08
     74200     2513.27
     74240     2514.75
     74280     2515.92
     74320     2517.37
     74360     2518.72
     74400     2520.14
     74440     2521.48
     74480     2522.85
     74520     2524.26
     74560     2525.71
     74600     2526.93
     74640     2528.33
     74680     2529.72
     74720     2531.08
     74760     2532.46
     74800     2533.77
     74840      2535.1
     74880     2536.49
     74920     2537.75
     74960     2539.23
     75000     2540.41
     75040      2541.9
     75080     2543.06
     75120     2544.52
     75160     2545.87
     75200     2547.28
     75240     2548.64
     75280     2550.01
     75320     2551.42
     75360     2552.88
     75400     2554.09
     75440     2555.49
     75480     2556.88
     75520     2558.24
     75560     2559.62
     75600     2560.93
     75640     2562.27
     75680     2563.66
     75720     2564.92
     75760     2566.41
     75800     2567.59
     75840     2569.07
     75880     2570.24
     75920     2571.69
     75960     2573.04
     76000     2574.46
     76040     2575.81
     76080     2577.18
     76120     2578.59
     76160     2580.05
     76200     2581.27
     76240     2582.67
     76280     2584.06
     76320     2585.42
     76360     2586.81
     76400     2588.12
     76440     2589.46
     76480     2590.84
     76520     2592.11
     76560     2593.61
     76600     2594.79
     76640     2596.28
     76680     2597.44
     76720      2598.9
     76760     2600.24
     76800     2601.66
     76840     2603.02
     76880     2604.39
     76920      2605.8
     76960     2607.26
     77000     2608.47
     77040     2609.87
     77080     2611.26
     77120     2612.63
     77160     2614.01
     77200     2615.32
     77240     2616.66
     77280     2618.05
     77320     2619.31
     77360      2620.8
     77400     2621.98
     77440     2623.47
     77480     2624.64
     77520     2626.09
     77560     2627.44
     77600     2628.85
     77640      2630.2
     77680     2631.57
     77720     2632.98
     77760     2634.44
     77800     2635.65
     77840     2637.05
     77880     2638.45
     77920     2639.81
     77960     2641.19
     78000      2642.5
     78040     2643.83
     78080     2645.22
     78120     2646.48
     78160     2647.98
     78200     2649.15
     78240     2650.64
     78280      2651.8
     78320     2653.26
     78360     2654.61
     78400     2656.02
     78440     2657.37
     78480     2658.74
     78520     2660.14
     78560     2661.59
     78600      2662.8
     78640      2664.2
     78680     2665.59
     78720     2666.95
     78760     2668.34
     78800     2669.64
     78840     2670.97
     78880     2672.36
     78920     2673.62
     78960     2675.11
     79000     2676.29
     79040     2677.78
     79080     2678.94
     79120      2680.4
     79160     2681.74
     79200     2683.17
     79240     2684.52
     79280     2685.89
     79320     2687.29
     79360     2688.75
     79400     2689.95
     79440     2691.36
     79480     2692.75
     79520     2694.11
     79560     2695.49
     79600     2696.79
     79640     2698.12
     79680     2699.51
     79720     2700.76
     79760     2702.27
     79800     2703.43
     79840     2704.93
     79880     2706.09
     79920     2707.56
     79960      2708.9
     80000     2710.33
     80040     2711.68
     80080     2713.06
     80120     2714.47
     80160     2715.93
     80200     2717.13
     80240     2718.53
     80280     2719.93
     80320     2721.29
     80360     2722.67
     80400     2723.96
     80440      2725.3
     80480     2726.69
     80520     2727.94
     80560     2729.45
     80600     2730.61
     80640     2732.11
     80680     2733.27
     80720     2734.73
     80760     2736.08
     80800     2737.49
     80840     2738.85
     80880     2740.23
     80920     2741.63
     80960     2743.09
     81000      2744.3
     81040      2745.7
     81080      2747.1
     81120     2748.46
     81160     2749.84
     81200     2751.14
     81240     2752.47
     81280     2753.86
     81320     2755.11
     81360     2756.62
     81400     2757.77
     81440     2759.29
     81480     2760.44
     81520      2761.9
     81560     2763.25
     81600     2764.66
     81640     2766.02
     81680      2767.4
     81720      2768.8
     81760     2770.27
     81800     2771.47
     81840     2772.87
     81880     2774.27
     81920     2775.64
     81960     2777.02
     82000     2778.32
     82040     2779.65
     82080     2781.04
     82120     2782.29
     82160      2783.8
     82200     2784.95
     82240     2786.46
     82280      2787.6
     82320     2789.07
     82360     2790.42
     82400     2791.83
     82440     2793.18
     82480     2794.56
     82520     2795.97
     82560     2797.44
     82600     2798.64
     82640     2800.05
     82680     2801.45
     82720     2802.82
     82760      2804.2
     82800     2805.49
     82840     2806.83
     82880     2808.22
     82920     2809.46
     82960     2810.98
     83000     2812.12
     83040     2813.63
     83080     2814.78
     83120     2816.24
     83160     2817.59
     83200     2818.99
     83240     2820.33
     83280     2821.72
     83320     2823.13
     83360     2824.59
     83400      2825.8
     83440     2827.21
     83480     2828.61
     83520     2829.97
     83560     2831.35
     83600     2832.64
     83640     2833.98
     83680     2835.37
     83720     2836.61
     83760     2838.12
     83800     2839.28
     83840     2840.79
     83880     2841.93
     83920      2843.4
     83960     2844.75
     84000     2846.16
     84040     2847.49
     84080     2848.88
     84120     2850.29
     84160     2851.76
     84200     2852.97
     84240     2854.38
     84280     2855.78
     84320     2857.14
     84360     2858.53
     84400     2859.82
     84440     2861.16
     84480     2862.55
     84520     2863.79
     84560      2865.3
     84600     2866.46
     84640     2867.97
     84680     2869.11
     84720     2870.58
     84760     2871.94
     84800     2873.34
     84840     2874.68
     84880     2876.07
     84920     2877.48
     84960     2878.94
     85000     2880.16
     85040     2881.56
     85080     2882.97
     85120     2884.34
     85160     2885.73
     85200     2887.01
     85240     2888.36
     85280     2889.75
     85320     2890.99
     85360      2892.5
     85400     2893.66
     85440     2895.18
     85480     2896.32
     85520      2897.8
     85560     2899.16
     85600     2900.55
     85640     2901.89
     85680     2903.28
     85720     2904.69
     85760     2906.16
     85800     2907.37
     85840     2908.78
     85880     2910.19
     85920     2911.56
     85960     2912.94
     86000     2914.23
     86040     2915.57
     86080     2916.96
     86120     2918.21
     86160     2919.73
     86200     2920.88
     86240      2922.4
     86280     2923.54
     86320     2925.02
     86360     2926.38
     86400     2927.78
     86440     2929.12
     86480     2930.51
     86520     2931.91
     86560     2933.39
     86600     2934.59
     86640     2936.01
     86680     2937.42
     86720     2938.79
     86760     2940.17
     86800     2941.46
     86840      2942.8
     86880      2944.2
     86920     2945.44
     86960     2946.95
     87000     2948.11
     87040     2949.63
     87080     2950.76
     87120     2952.24
     87160      2953.6
     87200        2955
     87240     2956.35
     87280     2957.74
     87320     2959.15
     87360     2960.62
     87400     2961.82
     87440     2963.24
     87480     2964.65
     87520     2966.01
     87560      2967.4
     87600     2968.69
     87640     2970.02
     87680     2971.42
     87720     2972.66
     87760     2974.18
     87800     2975.33
     87840     2976.86
     87880     2977.99
     87920     2979.47
     87960     2980.83
     88000     2982.23
     88040     2983.57
     88080     2984.95
     88120     2986.37
     88160     2987.84
     88200     2989.04
     88240     2990.45
     88280     2991.87
     88320     2993.24
     88360     2994.62
     88400     2995.91
     88440     2997.24
     88480     2998.64
     88520     2999.88
     88560      3001.4
     88600     3002.56
     88640     3004.09
     88680     3005.22
     88720      3006.7
     88760     3008.05
     88800     3009.46
     88840      3010.8
     88880     3012.18
     88920     3013.59
     88960     3015.06
     89000     3016.26
     89040     3017.66
     89080     3019.08
     89120     3020.45
     89160     3021.83
     89200     3023.12
     89240     3024.45
     89280     3025.85
     89320     3027.09
     89360     3028.62
     89400     3029.77
     89440      3031.3
     89480     3032.44
     89520     3033.92
     89560     3035.27
     89600     3036.68
     89640     3038.01
     89680      3039.4
     89720      3040.8
     89760     3042.26
     89800     3043.46
     89840     3044.87
     89880     3046.29
     89920     3047.66
     89960     3049.04
     90000     3050.33
     90040     3051.66
     90080     3053.06
     90120      3054.3
     90160     3055.82
     90200     3056.98
     90240     3058.52
     90280     3059.65
     90320     3061.12
     90360     3062.47
     90400     3063.88
     90440      3065.2
     90480     3066.59
     90520     3067.99
     90560     3069.46
     90600     3070.65
     90640     3072.06
     90680     3073.48
     90720     3074.84
     90760     3076.23
     90800     3077.52
     90840     3078.84
     90880     3080.24
     90920     3081.48
     90960     3083.01
     91000     3084.17
     91040      3085.7
     91080     3086.84
     91120     3088.31
     91160     3089.67
     91200     3091.07
     91240     3092.41
     91280      3093.8
     91320      3095.2
     91360     3096.66
     91400     3097.85
     91440     3099.27
     91480     3100.68
     91520     3102.05
     91560     3103.44
     91600     3104.72
     91640     3106.05
     91680     3107.45
     91720     3108.68
     91760     3110.21
     91800     3111.37
     91840      3112.9
     91880     3114.04
     91920     3115.51
     91960     3116.87
     92000     3118.28
     92040     3119.61
     92080        3121
     92120      3122.4
     92160     3123.88
     92200     3125.06
     92240     3126.48
     92280     3127.89
     92320     3129.26
     92360     3130.65
     92400     3131.93
     92440     3133.26
     92480     3134.66
     92520     3135.89
     92560     3137.43
     92600     3138.58
     92640     3140.13
     92680     3141.26
     92720     3142.74
     92760      3144.1
     92800      3145.5
     92840     3146.82
     92880      3148.2
     92920     3149.61
     92960     3151.09
     93000     3152.27
     93040     3153.69
     93080      3155.1
     93120     3156.47
     93160     3157.85
     93200     3159.14
     93240     3160.46
     93280     3161.86
     93320     3163.09
     93360     3164.62
     93400     3165.78
     93440     3167.32
     93480     3168.46
     93520     3169.94
     93560     3171.29
     93600      3172.7
     93640     3174.01
     93680     3175.39
     93720     3176.79
     93760     3178.27
     93800     3179.45
     93840     3180.87
     93880     3182.28
     93920     3183.65
     93960     3185.03
     94000     3186.32
     94040     3187.64
     94080     3189.04
     94120     3190.27
     94160     3191.81
     94200     3192.96
     94240     3194.51
     94280     3195.64
     94320     3197.12
     94360     3198.48
     94400     3199.89
     94440      3201.2
     94480     3202.57
     94520     3203.98
     94560     3205.46
     94600     3206.64
     94640     3208.06
     94680     3209.47
     94720     3210.84
     94760     3212.23
     94800     3213.51
     94840     3214.83
     94880     3216.23
     94920     3217.46
     94960        3219
     95000     3220.14
     95040     3221.69
     95080     3222.82
     95120      3224.3
     95160     3225.66
     95200     3227.07
     95240     3228.38
     95280     3229.76
     95320     3231.17
     95360     3232.65
     95400     3233.83
     95440     3235.25
     95480     3236.67
     95520     3238.04
     95560     3239.42
     95600      3240.7
     95640     3242.02
     95680     3243.42
     95720     3244.65
     95760     3246.19
     95800     3247.32
     95840     3248.87
     95880     3249.99
     95920     3251.48
     95960     3252.84
     96000     3254.25
     96040     3255.56
     96080     3256.94
     96120     3258.35
     96160     3259.84
     96200     3261.01
     96240     3262.42
     96280     3263.85
     96320     3265.22
     96360      3266.6
     96400     3267.88
     96440      3269.2
     96480     3270.59
     96520     3271.82
     96560     3273.37
     96600      3274.5
     96640     3276.05
     96680     3277.16
     96720     3278.66
     96760     3280.01
     96800     3281.42
     96840     3282.73
     96880     3284.12
     96920     3285.52
     96960     3287.01
     97000     3288.18
     97040      3289.6
     97080     3291.02
     97120     3292.39
     97160     3293.77
     97200     3295.05
     97240     3296.38
     97280     3297.77
     97320        3299
     97360     3300.54
     97400     3301.67
     97440     3303.22
     97480     3304.34
     97520     3305.82
     97560     3307.18
     97600     3308.59
     97640      3309.9
     97680     3311.28
     97720     3312.69
     97760     3314.18
     97800     3315.34
     97840     3316.76
     97880     3318.18
     97920     3319.56
     97960     3320.94
     98000     3322.21
     98040     3323.54
     98080     3324.93
     98120     3326.16
     98160      3327.7
     98200     3328.84
     98240     3330.38
     98280     3331.49
     98320     3332.98
     98360     3334.34
     98400     3335.75
     98440     3337.06
     98480     3338.46
     98520     3339.86
     98560     3341.34
     98600     3342.51
     98640     3343.93
     98680     3345.35
     98720     3346.72
     98760     3348.11
     98800     3349.37
     98840      3350.7
     98880     3352.09
     98920     3353.31
     98960     3354.86
     99000     3355.99
     99040     3357.54
     99080     3358.65
     99120     3360.13
     99160     3361.49
     99200      3362.9
     99240     3364.21
     99280     3365.59
     99320     3366.99
     99360     3368.48
     99400     3369.64
     99440     3371.08
     99480     3372.49
     99520     3373.86
     99560     3375.25
     99600     3376.52
     99640     3377.84
     99680     3379.23
     99720     3380.46
     99760     3382.01
     99800     3383.14
     99840     3384.69
     99880     3385.81
     99920      3387.3
     99960     3388.66
    100000     3390.06
    100040     3391.37
    100080     3392.76
    100120     3394.16
    100160     3395.65
    100200     3396.82
    100240     3398.25
    100280     3399.67
    100320     3401.04
    100360     3402.43
    100400     3403.69
    100440     3405.01
    100480      3406.4
    100520     3407.63
    100560     3409.18
    100600     3410.31
    100640     3411.86
    100680     3412.97
    100720     3414.47
    100760     3415.82
    100800     3417.23
    100840     3418.54
    100880     3419.93
    100920     3421.33
    100960     3422.83
    101000     3423.99
    101040     3425.42
    101080     3426.85
    101120     3428.22
    101160     3429.61
    101200     3430.86
    101240     3432.19
    101280     3433.58
    101320      3434.8
    101360     3436.36
    101400     3437.49
    101440     3439.04
    101480     3440.16
    101520     3441.65
    101560     3443.01
    101600     3444.42
    101640     3445.74
    101680     3447.13
    101720     3448.53
    101760     3450.03
    101800     3451.19
    101840     3452.63
    101880     3454.05
    101920     3455.42
    101960     3456.81
    102000     3458.07
    102040     3459.39
    102080     3460.78
    102120        3462
    102160     3463.56
    102200     3464.69
    102240     3466.24
    102280     3467.36
    102320     3468.85
    102360     3470.21
    102400     3471.62
    102440     3472.95
    102480     3474.34
    102520     3475.74
    102560     3477.24
    102600      3478.4
    102640     3479.84
    102680     3481.26
    102720     3482.63
    102760     3484.02
    102800     3485.28
    102840      3486.6
    102880     3487.99
    102920     3489.22
    102960     3490.77
    103000     3491.89
    103040     3493.45
    103080     3494.56
    103120     3496.07
    103160     3497.42
    103200     3498.83
    103240     3500.16
    103280     3501.55
    103320     3502.96
    103360     3504.45
    103400     3505.62
    103440     3507.05
    103480     3508.47
    103520     3509.84
    103560     3511.24
    103600      3512.5
    103640     3513.83
    103680     3515.21
    103720     3516.43
    103760     3517.99
    103800     3519.11
    103840     3520.68
    103880     3521.78
    103920     3523.28
    103960     3524.64
    104000     3526.05
    104040     3527.38
    104080     3528.77
    104120     3530.17
    104160     3531.67
    104200     3532.83
    104240     3534.27
    104280      3535.7
    104320     3537.07
    104360     3538.46
    104400     3539.72
    104440     3541.04
    104480     3542.44
    104520     3543.65
    104560     3545.21
    104600     3546.32
    104640     3547.89
    104680     3548.99
    104720      3550.5
    104760     3551.86
    104800     3553.28
    104840     3554.61
    104880        3556
    104920      3557.4
    104960     3558.91
    105000     3560.07
    105040     3561.51
    105080     3562.94
    105120     3564.32
    105160     3565.71
    105200     3566.97
    105240     3568.29
    105280     3569.68
    105320     3570.89
    105360     3572.46
    105400     3573.58
    105440     3575.13
    105480     3576.23
    105520     3577.74
    105560      3579.1
    105600     3580.52
    105640     3581.84
    105680     3583.23
    105720     3584.63
    105760     3586.14
    105800      3587.3
    105840     3588.74
    105880     3590.17
    105920     3591.55
    105960     3592.95
    106000     3594.21
    106040     3595.52
    106080     3596.91
    106120     3598.12
    106160     3599.69
    106200     3600.79
    106240     3602.36
    106280     3603.45
    106320     3604.96
    106360     3606.32
    106400     3607.73
    106440     3609.05
    106480     3610.44
    106520     3611.85
    106560     3613.35
    106600     3614.51
    106640     3615.95
    106680     3617.39
    106720     3618.77
    106760     3620.16
    106800     3621.42
    106840     3622.73
    106880     3624.13
    106920     3625.33
    106960     3626.89
    107000        3628
    107040     3629.57
    107080     3630.66
    107120     3632.18
    107160     3633.53
    107200     3634.95
    107240     3636.25
    107280     3637.64
    107320     3639.04
    107360     3640.55
    107400     3641.72
    107440     3643.16
    107480      3644.6
    107520     3645.97
    107560     3647.36
    107600     3648.62
    107640     3649.93
    107680     3651.33
    107720     3652.54
    107760      3654.1
    107800     3655.21
    107840     3656.77
    107880     3657.87
    107920     3659.37
    107960     3660.74
    108000     3662.14
    108040     3663.46
    108080     3664.84
    108120     3666.24
    108160     3667.74
    108200     3668.91
    108240     3670.35
    108280     3671.78
    108320     3673.16
    108360     3674.56
    108400     3675.81
    108440     3677.12
    108480     3678.52
    108520     3679.72
    108560     3681.28
    108600     3682.39
    108640     3683.96
    108680     3685.05
    108720     3686.55
    108760     3687.92
    108800     3689.33
    108840     3690.65
    108880     3692.04
    108920     3693.43
    108960     3694.93
    109000     3696.09
    109040     3697.54
    109080     3698.96
    109120     3700.34
    109160     3701.74
    109200     3702.99
    109240     3704.29
    109280      3705.7
    109320     3706.89
    109360     3708.46
    109400     3709.56
    109440     3711.13
    109480     3712.22
    109520     3713.72
    109560     3715.09
    109600      3716.5
    109640     3717.82
    109680     3719.21
    109720      3720.6
    109760      3722.1
    109800     3723.26
    109840     3724.71
    109880     3726.13
    109920     3727.51
    109960      3728.9
    110000     3730.15
    110040     3731.47
    110080     3732.86
    110120     3734.07
    110160     3735.64
    110200     3736.73
    110240      3738.3
    110280      3739.4
    110320      3740.9
    110360     3742.26
    110400     3743.68
    110440        3745
    110480     3746.39
    110520     3747.79
    110560     3749.29
    110600     3750.45
    110640     3751.91
    110680     3753.33
    110720     3754.71
    110760     3756.11
    110800     3757.35
    110840     3758.66
    110880     3760.06
    110920     3761.25
    110960     3762.83
    111000     3763.92
    111040      3765.5
    111080     3766.58
    111120      3768.1
    111160     3769.46
    111200     3770.87
    111240     3772.18
    111280     3773.58
    111320     3774.97
    111360     3776.48
    111400     3777.64
    111440     3779.09
    111480     3780.52
    111520     3781.89
    111560     3783.29
    111600     3784.54
    111640     3785.84
    111680     3787.24
    111720     3788.44
    111760     3790.02
    111800     3791.11
    111840     3792.68
    111880     3793.78
    111920     3795.28
    111960     3796.65
    112000     3798.06
    112040     3799.38
    112080     3800.77
    112120     3802.17
    112160     3803.68
    112200     3804.84
    112240     3806.29
    112280     3807.73
    112320     3809.11
    112360      3810.5
    112400     3811.75
    112440     3813.05
    112480     3814.45
    112520     3815.65
    112560     3817.24
    112600     3818.33
    112640     3819.91
    112680        3821
    112720      3822.5
    112760     3823.87
    112800     3825.28
    112840     3826.59
    112880     3827.98
    112920     3829.38
    112960      3830.9
    113000     3832.06
    113040     3833.51
    113080     3834.94
    113120     3836.32
    113160     3837.72
    113200     3838.96
    113240     3840.27
    113280     3841.67
    113320     3842.87
    113360     3844.46
    113400     3845.56
    113440     3847.13
    113480     3848.22
    113520     3849.73
    113560      3851.1
    113600     3852.51
    113640     3853.81
    113680      3855.2
    113720      3856.6
    113760     3858.11
    113800     3859.27
    113840     3860.72
    113880     3862.15
    113920     3863.53
    113960     3864.94
    114000     3866.18
    114040     3867.49
    114080      3868.9
    114120      3870.1
    114160     3871.68
    114200     3872.78
    114240     3874.35
    114280     3875.44
    114320     3876.95
    114360     3878.32
    114400     3879.74
    114440     3881.05
    114480     3882.44
    114520     3883.83
    114560     3885.35
    114600     3886.51
    114640     3887.96
    114680     3889.39
    114720     3890.78
    114760     3892.19
    114800     3893.43
    114840     3894.74
    114880     3896.15
    114920     3897.36
    114960     3898.94
    115000     3900.04
    115040     3901.62
    115080      3902.7
    115120     3904.21
    115160     3905.58
    115200     3906.99
    115240     3908.31
    115280     3909.71
    115320      3911.1
    115360     3912.62
    115400     3913.78
    115440     3915.23
    115480     3916.66
    115520     3918.05
    115560     3919.46
    115600     3920.71
    115640     3922.01
    115680     3923.43
    115720     3924.63
    115760     3926.21
    115800     3927.31
    115840     3928.88
    115880     3929.97
    115920     3931.48
    115960     3932.86
    116000     3934.27
    116040     3935.59
    116080     3936.98
    116120     3938.38
    116160      3939.9
    116200     3941.05
    116240     3942.51
    116280     3943.94
    116320     3945.34
    116360     3946.73
    116400     3947.99
    116440      3949.3
    116480     3950.71
    116520     3951.91
    116560      3953.5
    116600     3954.59
    116640     3956.16
    116680     3957.25
    116720     3958.76
    116760     3960.13
    116800     3961.55
    116840     3962.86
    116880     3964.25
    116920     3965.65
    116960     3967.18
    117000     3968.33
    117040      3969.8
    117080     3971.22
    117120     3972.62
    117160     3974.02
    117200     3975.27
    117240     3976.58
    117280     3977.98
    117320     3979.18
    117360     3980.77
    117400     3981.85
    117440     3983.43
    117480     3984.51
    117520     3986.03
    117560      3987.4
    117600     3988.81
    117640     3990.15
    117680     3991.54
    117720     3992.93
    117760     3994.46
    117800     3995.61
    117840     3997.07
    117880      3998.5
    117920     3999.91
    117960      4001.3
    118000     4002.56
    118040     4003.86
    118080     4005.27
    118120     4006.46
    118160     4008.05
    118200     4009.13
    118240     4010.72
    118280     4011.79
    118320     4013.31
    118360     4014.69
    118400      4016.1
    118440     4017.44
    118480     4018.82
    118520     4020.23
    118560     4021.75
    118600      4022.9
    118640     4024.37
    118680     4025.78
    118720     4027.19
    118760      4028.6
    118800     4029.85
    118840     4031.14
    118880     4032.55
    118920     4033.74
    118960     4035.33
    119000     4036.41
    119040        4038
    119080     4039.06
    119120     4040.59
    119160     4041.97
    119200     4043.38
    119240     4044.74
    119280     4046.13
    119320     4047.53
    119360     4049.06
    119400      4050.2
    119440     4051.67
    119480     4053.09
    119520     4054.49
    119560      4055.9
    119600     4057.15
    119640     4058.44
    119680     4059.85
    119720     4061.04
    119760     4062.63
    119800     4063.71
    119840      4065.3
    119880     4066.36
    119920     4067.88
    119960     4069.27
    120000     4070.69
    120040     4072.04
    120080     4073.44
    120120     4074.82
    120160     4076.35
    120200      4077.5
    120240     4078.97
    120280     4080.39
    120320     4081.79
    120360     4083.19
    120400     4084.45
    120440     4085.75
    120480     4087.16
    120520     4088.34
    120560     4089.94
    120600     4091.01
    120640     4092.59
    120680     4093.66
    120720     4095.18
    120760     4096.57
    120800     4097.99
    120840     4099.33
    120880     4100.73
    120920     4102.12
    120960     4103.65
    121000      4104.8
    121040     4106.27
    121080     4107.69
    121120     4109.09
    121160      4110.5
    121200     4111.74
    121240     4113.04
    121280     4114.45
    121320     4115.63
    121360     4117.23
    121400     4118.31
    121440     4119.89
    121480     4120.95
    121520     4122.47
    121560     4123.86
    121600     4125.26
    121640     4126.62
    121680     4128.02
    121720      4129.4
    121760     4130.94
    121800     4132.08
    121840     4133.54
    121880     4134.97
    121920     4136.36
    121960     4137.77
    122000     4139.01
    122040      4140.3
    122080     4141.72
    122120      4142.9
    122160      4144.5
    122200     4145.57
    122240     4147.15
    122280     4148.21
    122320     4149.73
    122360     4151.12
    122400     4152.52
    122440     4153.88
    122480     4155.27
    122520     4156.66
    122560     4158.19
    122600     4159.33
    122640     4160.79
    122680     4162.21
    122720     4163.62
    122760     4165.01
    122800     4166.26
    122840     4167.55
    122880     4168.97
    122920     4170.15
    122960     4171.75
    123000     4172.82
    123040     4174.41
    123080     4175.46
    123120     4176.98
    123160     4178.37
    123200     4179.77
    123240     4181.14
    123280     4182.53
    123320     4183.91
    123360     4185.45
    123400     4186.58
    123440     4188.05
    123480     4189.47
    123520     4190.87
    123560     4192.27
    123600     4193.52
    123640     4194.81
    123680     4196.22
    123720     4197.41
    123760     4199.01
    123800     4200.09
    123840     4201.68
    123880     4202.73
    123920     4204.26
    123960     4205.65
    124000     4207.05
    124040     4208.42
    124080     4209.81
    124120     4211.19
    124160     4212.73
    124200     4213.87
    124240     4215.33
    124280     4216.75
    124320     4218.15
    124360     4219.55
    124400     4220.79
    124440     4222.08
    124480      4223.5
    124520     4224.69
    124560     4226.29
    124600     4227.37
    124640     4228.96
    124680     4230.01
    124720     4231.54
    124760     4232.93
    124800     4234.35
    124840      4235.7
    124880     4237.09
    124920     4238.48
    124960     4240.01
    125000     4241.15
    125040     4242.62
    125080     4244.05
    125120     4245.45
    125160     4246.84
    125200     4248.08
    125240     4249.38
    125280     4250.79
    125320     4251.98
    125360     4253.58
    125400     4254.66
    125440     4256.26
    125480      4257.3
    125520     4258.84
    125560     4260.23
    125600     4261.64
    125640     4262.99
    125680     4264.39
    125720     4265.78
    125760     4267.31
    125800     4268.44
    125840      4269.9
    125880     4271.34
    125920     4272.74
    125960     4274.13
    126000     4275.37
    126040     4276.66
    126080     4278.07
    126120     4279.25
    126160     4280.86
    126200     4281.93
    126240     4283.53
    126280     4284.57
    126320     4286.11
    126360      4287.5
    126400     4288.92
    126440     4290.26
    126480     4291.66
    126520     4293.04
    126560     4294.58
    126600     4295.72
    126640     4297.17
    126680     4298.61
    126720     4300.01
    126760     4301.41
    126800     4302.65
    126840     4303.93
    126880     4305.34
    126920     4306.53
    126960     4308.13
    127000     4309.19
    127040      4310.8
    127080     4311.85
    127120     4313.39
    127160     4314.79
    127200      4316.2
    127240     4317.54
    127280     4318.94
    127320     4320.33
    127360     4321.87
    127400     4323.02
    127440     4324.47
    127480     4325.91
    127520     4327.31
    127560      4328.7
    127600     4329.94
    127640     4331.22
    127680     4332.63
    127720     4333.82
    127760     4335.41
    127800     4336.49
    127840      4338.1
    127880     4339.14
    127920     4340.68
    127960     4342.08
    128000      4343.5
    128040     4344.84
    128080     4346.24
    128120     4347.63
    128160     4349.17
    128200     4350.31
    128240     4351.77
    128280     4353.21
    128320     4354.61
    128360        4356
    128400     4357.24
    128440     4358.53
    128480     4359.93
    128520     4361.12
    128560     4362.72
    128600     4363.79
    128640      4365.4
    128680     4366.45
    128720        4368
    128760     4369.39
    128800     4370.81
    128840     4372.15
    128880     4373.55
    128920     4374.93
    128960     4376.48
    129000     4377.62
    129040     4379.08
    129080     4380.51
    129120     4381.92
    129160      4383.3
    129200     4384.54
    129240     4385.84
    129280     4387.24
    129320     4388.43
    129360     4390.03
    129400     4391.11
    129440     4392.72
    129480     4393.77
    129520     4395.31
    129560     4396.71
    129600     4398.13
    129640     4399.46
    129680     4400.86
    129720     4402.24
    129760      4403.8
    129800     4404.94
    129840     4406.38
    129880     4407.82
    129920     4409.23
    129960     4410.61
    130000     4411.85
    130040     4413.15
    130080     4414.56
    130120     4415.73
    130160     4417.35
    130200     4418.43
    130240     4420.05
    130280     4421.09
    130320     4422.63
    130360     4424.03
    130400     4425.46
    130440     4426.79
    130480     4428.19
    130520     4429.57
    130560     4431.12
    130600     4432.25
    130640      4433.7
    130680     4435.15
    130720     4436.55
    130760     4437.93
    130800     4439.17
    130840     4440.46
    130880     4441.87
    130920     4443.05
    130960     4444.66
    131000     4445.72
    131040     4447.35
    131080     4448.39
    131120     4449.93
    131160     4451.32
    131200     4452.74
    131240     4454.07
    131280     4455.48
    131320     4456.84
    131360     4458.39
    131400     4459.53
    131440     4460.98
    131480     4462.42
    131520     4463.83
    131560      4465.2
    131600     4466.44
    131640     4467.73
    131680     4469.14
    131720     4470.33
    131760     4471.93
    131800     4472.98
    131840     4474.62
    131880     4475.65
    131920     4477.19
    131960     4478.59
    132000     4480.01
    132040     4481.33
    132080     4482.73
    132120      4484.1
    132160     4485.65
    132200     4486.78
    132240     4488.23
    132280     4489.67
    132320     4491.07
    132360     4492.44
    132400     4493.69
    132440     4494.98
    132480      4496.4
    132520     4497.58
    132560     4499.19
    132600     4500.25
    132640     4501.88
    132680     4502.91
    132720     4504.44
    132760     4505.85
    132800     4507.27
    132840     4508.59
    132880     4509.98
    132920     4511.36
    132960      4512.9
    133000     4514.04
    133040     4515.49
    133080     4516.92
    133120     4518.34
    133160      4519.7
    133200     4520.94
    133240     4522.23
    133280     4523.65
    133320     4524.82
    133360     4526.43
    133400     4527.49
    133440     4529.12
    133480     4530.15
    133520     4531.68
    133560     4533.09
    133600     4534.52
    133640     4535.84
    133680     4537.25
    133720     4538.62
    133760     4540.17
    133800      4541.3
    133840     4542.74
    133880     4544.18
    133920     4545.59
    133960     4546.95
    134000      4548.2
    134040     4549.48
    134080      4550.9
    134120     4552.08
    134160     4553.69
    134200     4554.75
    134240     4556.38
    134280      4557.4
    134320     4558.94
    134360     4560.35
    134400     4561.77
    134440      4563.1
    134480     4564.49
    134520     4565.87
    134560     4567.42
    134600     4568.55
    134640     4569.99
    134680     4571.42
    134720     4572.83
    134760      4574.2
    134800     4575.44
    134840     4576.72
    134880     4578.13
    134920     4579.31
    134960     4580.93
    135000     4581.99
    135040     4583.62
    135080     4584.63
    135120     4586.18
    135160     4587.58
    135200        4589
    135240     4590.33
    135280     4591.73
    135320     4593.11
    135360     4594.65
    135400     4595.78
    135440     4597.22
    135480     4598.65
    135520     4600.07
    135560     4601.42
    135600     4602.68
    135640     4603.96
    135680     4605.36
    135720     4606.55
    135760     4608.16
    135800     4609.22
    135840     4610.86
    135880     4611.87
    135920     4613.42
    135960     4614.82
    136000     4616.25
    136040     4617.57
    136080     4618.97
    136120     4620.35
    136160     4621.89
    136200     4623.02
    136240     4624.46
    136280     4625.89
    136320     4627.31
    136360     4628.67
    136400     4629.92
    136440      4631.2
    136480      4632.6
    136520     4633.79
    136560     4635.41
    136600     4636.45
    136640     4638.09
    136680      4639.1
    136720     4640.66
    136760     4642.06
    136800     4643.48
    136840     4644.81
    136880     4646.21
    136920     4647.59
    136960     4649.13
    137000     4650.26
    137040     4651.69
    137080     4653.13
    137120     4654.55
    137160      4655.9
    137200     4657.15
    137240     4658.43
    137280     4659.83
    137320     4661.03
    137360     4662.65
    137400     4663.69
    137440     4665.33
    137480     4666.33
    137520     4667.89
    137560     4669.29
    137600     4670.73
    137640     4672.05
    137680     4673.45
    137720     4674.82
    137760     4676.37
    137800     4677.49
    137840     4678.93
    137880     4680.36
    137920     4681.78
    137960     4683.14
    138000     4684.39
    138040     4685.67
    138080     4687.06
    138120     4688.27
    138160     4689.88
    138200     4690.91
    138240     4692.56
    138280     4693.56
    138320     4695.12
    138360     4696.51
    138400     4697.95
    138440     4699.26
    138480     4700.67
    138520     4702.05
    138560     4703.59
    138600     4704.71
    138640     4706.15
    138680     4707.59
    138720     4709.01
    138760     4710.37
    138800     4711.62
    138840     4712.89
    138880     4714.28
    138920     4715.48
    138960     4717.09
    139000     4718.12
    139040     4719.77
    139080     4720.77
    139120     4722.32
    139160     4723.73
    139200     4725.16
    139240     4726.48
    139280     4727.89
    139320     4729.25
    139360      4730.8
    139400     4731.92
    139440     4733.36
    139480      4734.8
    139520     4736.23
    139560     4737.59
    139600     4738.84
    139640     4740.11
    139680      4741.5
    139720     4742.69
    139760     4744.31
    139800     4745.34
    139840     4746.99
    139880        4748
    139920     4749.54
    139960     4750.96
    140000     4752.39
    140040     4753.71
    140080     4755.12
    140120     4756.48
    140160     4758.03
    140200     4759.15
    140240     4760.59
    140280     4762.03
    140320     4763.46
    140360     4764.82
    140400     4766.07
    140440     4767.34
    140480     4768.73
    140520     4769.92
    140560     4771.55
    140600     4772.57
    140640     4774.22
    140680     4775.21
    140720     4776.76
    140760     4778.18
    140800     4779.61
    140840     4780.93
    140880     4782.35
    140920     4783.71
    140960     4785.26
    141000     4786.37
    141040      4787.8
    141080     4789.25
    141120     4790.67
    141160     4792.03
    141200     4793.28
    141240     4794.56
    141280     4795.95
    141320     4797.13
    141360     4798.78
    141400     4799.79
    141440     4801.44
    141480     4802.44
    141520     4803.97
    141560      4805.4
    141600     4806.83
    141640     4808.15
    141680     4809.56
    141720     4810.91
    141760     4812.47
    141800     4813.59
    141840     4815.02
    141880     4816.47
    141920     4817.89
    141960     4819.25
    142000      4820.5
    142040     4821.78
    142080     4823.17
    142120     4824.35
    142160     4825.99
    142200        4827
    142240     4828.65
    142280     4829.65
    142320     4831.18
    142360     4832.61
    142400     4834.03
    142440     4835.34
    142480     4836.74
    142520     4838.09
    142560     4839.66
    142600     4840.77
    142640     4842.21
    142680     4843.65
    142720     4845.07
    142760     4846.42
    142800     4847.69
    142840     4848.97
    142880     4850.35
    142920     4851.53
    142960     4853.17
    143000     4854.19
    143040     4855.83
    143080     4856.83
    143120     4858.36
    143160     4859.79
    143200     4861.21
    143240     4862.51
    143280     4863.92
    143320     4865.26
    143360     4866.85
    143400     4867.95
    143440     4869.38
    143480     4870.82
    143520     4872.24
    143560      4873.6
    143600     4874.86
    143640     4876.14
    143680     4877.54
    143720     4878.72
    143760     4880.36
    143800     4881.38
    143840     4883.02
    143880     4884.02
    143920     4885.56
    143960     4886.98
    144000     4888.39
    144040     4889.69
    144080      4891.1
    144120     4892.44
    144160     4894.03
    144200     4895.13
    144240     4896.55
    144280     4897.99
    144320     4899.41
    144360     4900.77
    144400     4902.03
    144440     4903.32
    144480     4904.71
    144520     4905.88
    144560     4907.54
    144600     4908.56
    144640     4910.21
    144680      4911.2
    144720     4912.74
    144760     4914.17
    144800     4915.57
    144840     4916.88
    144880     4918.29
    144920     4919.62
    144960     4921.21
    145000     4922.31
    145040     4923.73
    145080     4925.17
    145120     4926.59
    145160     4927.95
    145200      4929.2
    145240     4930.48
    145280     4931.87
    145320     4933.05
    145360     4934.72
    145400     4935.72
    145440     4937.37
    145480     4938.35
    145520     4939.89
    145560     4941.31
    145600     4942.73
    145640     4944.03
    145680     4945.43
    145720     4946.78
    145760     4948.37
    145800     4949.46
    145840     4950.88
    145880     4952.32
    145920     4953.75
    145960     4955.11
    146000     4956.35
    146040     4957.64
    146080     4959.02
    146120      4960.2
    146160     4961.86
    146200     4962.86
    146240     4964.52
    146280     4965.51
    146320     4967.03
    146360     4968.46
    146400     4969.88
    146440     4971.18
    146480     4972.58
    146520     4973.94
    146560     4975.52
    146600     4976.61
    146640     4978.02
    146680     4979.47
    146720     4980.88
    146760     4982.24
    146800     4983.49
    146840     4984.76
    146880     4986.16
    146920     4987.34
    146960        4989
    147000        4990
    147040     4991.66
    147080     4992.64
    147120     4994.16
    147160     4995.59
    147200     4997.02
    147240     4998.32
    147280     4999.72
    147320     5001.07
    147360     5002.65
    147400     5003.74
    147440     5005.15
    147480      5006.6
    147520     5008.01
    147560     5009.36
    147600      5010.6
    147640     5011.88
    147680     5013.28
    147720     5014.45
    147760     5016.12
    147800     5017.12
    147840     5018.78
    147880     5019.75
    147920     5021.28
    147960      5022.7
    148000     5024.13
    148040     5025.42
    148080     5026.82
    148120     5028.17
    148160     5029.76
    148200     5030.83
    148240     5032.25
    148280     5033.69
    148320      5035.1
    148360     5036.45
    148400     5037.71
    148440     5038.96
    148480     5040.37
    148520     5041.53
    148560     5043.21
    148600     5044.21
    148640     5045.86
    148680     5046.84
    148720     5048.37
    148760      5049.8
    148800     5051.22
    148840     5052.51
    148880     5053.92
    148920     5055.26
    148960     5056.85
    149000     5057.91
    149040     5059.33
    149080     5060.77
    149120      5062.2
    149160     5063.54
    149200     5064.79
    149240     5066.06
    149280     5067.46
    149320     5068.62
    149360      5070.3
    149400      5071.3
    149440     5072.97
    149480     5073.94
    149520     5075.46
    149560     5076.89
    149600     5078.33
    149640     5079.62
    149680     5081.01
    149720     5082.36
    149760     5083.95
    149800     5085.02
    149840     5086.43
    149880     5087.87
    149920     5089.29
    149960     5090.63
    150000     5091.88
    150040     5093.14
    150080     5094.56
    150120     5095.72
    150160     5097.39
    150200      5098.4
    150240     5100.06
    150280     5101.02
    150320     5102.55
    150360     5103.99
    150400     5105.42
    150440      5106.7
    150480      5108.1
    150520     5109.45
    150560     5111.03
    150600      5112.1
    150640     5113.52
    150680     5114.96
    150720     5116.39
    150760     5117.73
    150800     5118.98
    150840     5120.24
    150880     5121.66
    150920     5122.82
    150960      5124.5
    151000     5125.49
    151040     5127.15
    151080     5128.11
    151120     5129.65
    151160     5131.08
    151200     5132.52
    151240      5133.8
    151280      5135.2
    151320     5136.55
    151360     5138.13
    151400      5139.2
    151440     5140.62
    151480     5142.06
    151520     5143.48
    151560     5144.83
    151600     5146.08
    151640     5147.32
    151680     5148.75
    151720     5149.91
    151760     5151.59
    151800     5152.59
    151840     5154.25
    151880     5155.21
    151920     5156.74
    151960     5158.18
    152000     5159.62
    152040     5160.88
    152080     5162.28
    152120     5163.63
    152160     5165.22
    152200     5166.29
    152240     5167.69
    152280     5169.14
    152320     5170.56
    152360      5171.9
    152400     5173.16
    152440     5174.41
    152480     5175.82
    152520     5176.97
    152560     5178.66
    152600     5179.66
    152640     5181.32
    152680     5182.28
    152720     5183.81
    152760     5185.25
    152800     5186.69
    152840     5187.96
    152880     5189.35
    152920      5190.7
    152960     5192.29
    153000     5193.35
    153040     5194.76
    153080     5196.22
    153120     5197.62
    153160     5198.97
    153200     5200.22
    153240     5201.46
    153280     5202.89
    153320     5204.04
    153360     5205.72
    153400     5206.72
    153440      5208.4
    153480     5209.34
    153520     5210.86
    153560     5212.31
    153600     5213.74
    153640     5215.01
    153680      5216.4
    153720     5217.75
    153760     5219.34
    153800     5220.41
    153840     5221.82
    153880     5223.27
    153920     5224.68
    153960     5226.04
    154000     5227.29
    154040     5228.53
    154080     5229.95
    154120      5231.1
    154160     5232.79
    154200     5233.79
    154240     5235.45
    154280      5236.4
    154320     5237.93
    154360     5239.37
    154400     5240.81
    154440     5242.06
    154480     5243.46
    154520     5244.81
    154560      5246.4
    154600     5247.46
    154640     5248.87
    154680     5250.32
    154720     5251.72
    154760     5253.09
    154800     5254.33
    154840     5255.58
    154880        5257
    154920     5258.15
    154960     5259.83
    155000     5260.84
    155040      5262.5
    155080     5263.45
    155120     5264.98
    155160     5266.42
    155200     5267.86
    155240     5269.11
    155280     5270.49
    155320     5271.87
    155360     5273.44
    155400     5274.51
    155440     5275.92
    155480     5277.38
    155520     5278.78
    155560     5280.14
    155600     5281.39
    155640     5282.63
    155680     5284.06
    155720     5285.21
    155760     5286.89
    155800      5287.9
    155840     5289.56
    155880     5290.51
    155920     5292.03
    155960     5293.48
    156000     5294.93
    156040     5296.17
    156080     5297.55
    156120     5298.91
    156160     5300.51
    156200     5301.57
    156240     5302.98
    156280     5304.44
    156320     5305.83
    156360     5307.19
    156400     5308.44
    156440     5309.69
    156480     5311.11
    156520     5312.25
    156560     5313.94
    156600     5314.94
    156640     5316.59
    156680     5317.54
    156720     5319.06
    156760     5320.51
    156800     5321.95
    156840     5323.19
    156880     5324.57
    156920     5325.94
    156960     5327.53
    157000      5328.6
    157040        5330
    157080     5331.46
    157120     5332.85
    157160     5334.21
    157200     5335.47
    157240     5336.71
    157280     5338.14
    157320     5339.29
    157360     5340.98
    157400     5341.97
    157440     5343.63
    157480     5344.56
    157520     5346.09
    157560     5347.54
    157600     5348.99
    157640     5350.24
    157680     5351.63
    157720     5352.99
    157760     5354.58
    157800     5355.67
    157840     5357.06
    157880     5358.51
    157920     5359.91
    157960     5361.27
    158000     5362.53
    158040     5363.78
    158080     5365.21
    158120     5366.35
    158160     5368.03
    158200     5369.02
    158240     5370.69
    158280     5371.62
    158320     5373.14
    158360     5374.59
    158400     5376.04
    158440     5377.31
    158480     5378.69
    158520     5380.05
    158560     5381.65
    158600     5382.74
    158640     5384.12
    158680     5385.58
    158720     5386.99
    158760     5388.35
    158800     5389.61
    158840     5390.85
    158880     5392.29
    158920     5393.44
    158960     5395.11
    159000      5396.1
    159040     5397.76
    159080     5398.69
    159120      5400.2
    159160     5401.65
    159200     5403.09
    159240     5404.36
    159280     5405.73
    159320      5407.1
    159360      5408.7
    159400     5409.79
    159440     5411.17
    159480     5412.64
    159520     5414.04
    159560     5415.42
    159600     5416.68
    159640     5417.92
    159680     5419.36
    159720      5420.5
    159760     5422.18
    159800     5423.17
    159840     5424.84
    159880     5425.75
    159920     5427.27
    159960     5428.72
    160000     5430.16
    160040     5431.42
    160080      5432.8
    160120     5434.16
    160160     5435.76
    160200     5436.87
    160240     5438.23
    160280      5439.7
    160320      5441.1
    160360     5442.47
    160400     5443.74
    160440     5444.97
    160480     5446.42
    160520     5447.55
    160560     5449.24
    160600     5450.22
    160640      5451.9
    160680     5452.81
    160720     5454.33
    160760     5455.78
    160800     5457.21
    160840     5458.47
    160880     5459.85
    160920     5461.22
    160960     5462.82
    161000     5463.91
    161040     5465.28
    161080     5466.75
    161120     5468.16
    161160     5469.52
    161200     5470.79
    161240     5472.02
    161280     5473.47
    161320     5474.62
    161360     5476.29
    161400     5477.28
    161440     5478.96
    161480     5479.86
    161520      5481.4
    161560     5482.84
    161600     5484.28
    161640     5485.52
    161680      5486.9
    161720     5488.28
    161760     5489.88
    161800     5490.98
    161840     5492.33
    161880     5493.82
    161920     5495.22
    161960     5496.59
    162000     5497.84
    162040     5499.08
    162080     5500.53
    162120     5501.67
    162160     5503.36
    162200     5504.34
    162240     5506.03
    162280     5506.93
    162320     5508.46
    162360      5509.9
    162400     5511.34
    162440     5512.59
    162480     5513.97
    162520     5515.34
    162560     5516.94
    162600     5518.05
    162640      5519.4
    162680     5520.87
    162720     5522.27
    162760     5523.64
    162800      5524.9
    162840     5526.13
    162880     5527.59
    162920     5528.72
    162960     5530.42
    163000      5531.4
    163040     5533.08
    163080     5533.98
    163120     5535.51
    163160     5536.95
    163200     5538.39
    163240     5539.64
    163280     5541.02
    163320     5542.39
    163360     5543.99
    163400     5545.09
    163440     5546.45
    163480     5547.92
    163520     5549.32
    163560      5550.7
    163600     5551.94
    163640     5553.16
    163680     5554.63
    163720     5555.77
    163760     5557.47
    163800     5558.44
    163840     5560.14
    163880     5561.03
    163920     5562.58
    163960     5564.01
    164000     5565.46
    164040     5566.71
    164080     5568.09
    164120     5569.46
    164160     5571.08
    164200     5572.18
    164240     5573.53
    164280     5575.01
    164320     5576.41
    164360     5577.78
    164400     5579.03
    164440     5580.26
    164480     5581.71
    164520     5582.86
    164560     5584.55
    164600     5585.52
    164640     5587.21
    164680      5588.1
    164720     5589.65
    164760     5591.09
    164800     5592.53
    164840      5593.8
    164880     5595.19
    164920     5596.56
    164960     5598.17
    165000     5599.28
    165040     5600.63
    165080      5602.1
    165120      5603.5
    165160     5604.88
    165200     5606.13
    165240     5607.36
    165280     5608.81
    165320     5609.94
    165360     5611.64
    165400     5612.61
    165440      5614.3
    165480     5615.19
    165520     5616.73
    165560     5618.18
    165600      5619.6
    165640     5620.86
    165680     5622.26
    165720     5623.63
    165760     5625.25
    165800     5626.35
    165840     5627.71
    165880     5629.18
    165920     5630.58
    165960     5631.96
    166000     5633.21
    166040     5634.44
    166080     5635.89
    166120     5637.02
    166160     5638.72
    166200     5639.67
    166240     5641.38
    166280     5642.27
    166320     5643.82
    166360     5645.25
    166400     5646.68
    166440     5647.94
    166480     5649.33
    166520      5650.7
    166560     5652.31
    166600     5653.42
    166640     5654.78
    166680     5656.25
    166720     5657.66
    166760     5659.04
    166800     5660.29
    166840     5661.52
    166880     5662.97
    166920     5664.09
    166960      5665.8
    167000     5666.76
    167040     5668.46
    167080     5669.35
    167120      5670.9
    167160     5672.34
    167200     5673.76
    167240     5675.03
    167280     5676.42
    167320     5677.79
    167360     5679.41
    167400     5680.51
    167440     5681.88
    167480     5683.34
    167520     5684.74
    167560     5686.13
    167600     5687.38
    167640     5688.61
    167680     5690.06
    167720     5691.19
    167760     5692.88
    167800     5693.86
    167840     5695.56
    167880     5696.44
    167920     5697.99
    167960     5699.42
    168000     5700.84
    168040     5702.12
    168080     5703.49
    168120     5704.87
    168160      5706.5
    168200      5707.6
    168240     5708.96
    168280     5710.43
    168320     5711.84
    168360     5713.22
    168400     5714.46
    168440      5715.7
    168480     5717.15
    168520     5718.27
    168560     5719.96
    168600     5720.93
    168640     5722.63
    168680     5723.51
    168720     5725.05
    168760     5726.49
    168800      5727.9
    168840     5729.18
    168880     5730.55
    168920     5731.93
    168960     5733.56
    169000     5734.66
    169040     5736.02
    169080     5737.49
    169120     5738.92
    169160     5740.29
    169200     5741.53
    169240     5742.76
    169280     5744.21
    169320     5745.33
    169360     5747.02
    169400        5748
    169440     5749.71
    169480     5750.58
    169520     5752.13
    169560     5753.57
    169600     5754.98
    169640     5756.25
    169680     5757.62
    169720     5759.01
    169760     5760.63
    169800     5761.73
    169840     5763.09
    169880     5764.57
    169920     5765.99
    169960     5767.37
    170000     5768.59
    170040     5769.84
    170080     5771.29
    170120     5772.41
    170160      5774.1
    170200     5775.07
    170240     5776.78
    170280     5777.65
    170320      5779.2
    170360     5780.64
    170400     5782.06
    170440     5783.32
    170480      5784.7
    170520     5786.08
    170560     5787.71
    170600      5788.8
    170640     5790.17
    170680     5791.63
    170720     5793.06
    170760     5794.45
    170800     5795.68
    170840      5796.9
    170880     5798.36
    170920     5799.49
    170960     5801.17
    171000     5802.14
    171040     5803.86
    171080     5804.74
    171120     5806.27
    171160     5807.72
    171200     5809.13
    171240     5810.38
    171280     5811.76
    171320     5813.15
    171360     5814.78
    171400     5815.88
    171440     5817.24
    171480     5818.71
    171520     5820.14
    171560     5821.53
    171600     5822.76
    171640     5823.99
    171680     5825.45
    171720     5826.56
    171760     5828.26
    171800     5829.23
    171840     5830.94
    171880     5831.82
    171920     5833.35
    171960      5834.8
    172000     5836.21
    172040     5837.46
    172080     5838.85
    172120     5840.22
    172160     5841.86
    172200     5842.96
    172240     5844.31
    172280     5845.79
    172320     5847.22
    172360      5848.6
    172400     5849.84
    172440     5851.06
    172480     5852.53
    172520     5853.63
    172560     5855.34
    172600     5856.31
    172640     5858.03
    172680      5858.9
    172720     5860.44
    172760     5861.89
    172800     5863.33
    172840     5864.59
    172880     5865.96
    172920     5867.35
    172960     5868.99
    173000     5870.08
    173040     5871.44
    173080     5872.91
    173120     5874.35
    173160     5875.73
    173200     5876.96
    173240     5878.19
    173280     5879.66
    173320     5880.75
    173360     5882.45
    173400     5883.43
    173440     5885.16
    173480     5886.03
    173520     5887.57
    173560     5889.03
    173600     5890.46
    173640     5891.71
    173680     5893.09
    173720     5894.49
    173760     5896.12
    173800     5897.21
    173840     5898.58
    173880     5900.06
    173920     5901.48
    173960     5902.87
    174000     5904.09
    174040     5905.31
    174080     5906.79
    174120     5907.88
    174160     5909.57
    174200     5910.55
    174240     5912.28
    174280     5913.14
    174320     5914.68
    174360     5916.14
    174400     5917.57
    174440     5918.85
    174480     5920.23
    174520     5921.62
    174560     5923.26
    174600     5924.36
    174640     5925.72
    174680     5927.19
    174720     5928.63
    174760        5930
    174800     5931.24
    174840     5932.47
    174880     5933.94
    174920     5935.02
    174960     5936.73
    175000      5937.7
    175040     5939.43
    175080     5940.28
    175120     5941.84
    175160     5943.29
    175200     5944.74
    175240        5946
    175280     5947.38
    175320     5948.77
    175360     5950.41
    175400     5951.52
    175440     5952.86
    175480     5954.35
    175520     5955.78
    175560     5957.17
    175600      5958.4
    175640     5959.62
    175680      5961.1
    175720     5962.18
    175760     5963.88
    175800     5964.86
    175840     5966.59
    175880     5967.44
    175920     5968.98
    175960     5970.45
    176000     5971.89
    176040     5973.16
    176080     5974.52
    176120     5975.92
    176160     5977.56
    176200     5978.67
    176240     5980.02
    176280     5981.51
    176320     5982.94
    176360     5984.32
    176400     5985.55
    176440     5986.78
    176480     5988.25
    176520     5989.33
    176560     5991.02
    176600        5992
    176640     5993.74
    176680     5994.58
    176720     5996.13
    176760      5997.6
    176800     5999.04
    176840     6000.31
    176880     6001.67
    176920     6003.08
    176960     6004.73
    177000     6005.83
    177040     6007.19
    177080     6008.68
    177120      6010.1
    177160     6011.49
    177200     6012.73
    177240     6013.95
    177280     6015.42
    177320      6016.5
    177360     6018.19
    177400     6019.18
    177440     6020.91
    177480     6021.75
    177520     6023.31
    177560     6024.77
    177600      6026.2
    177640     6027.46
    177680     6028.83
    177720     6030.23
    177760     6031.87
    177800     6032.98
    177840     6034.35
    177880     6035.83
    177920     6037.27
    177960     6038.66
    178000     6039.88
    178040     6041.11
    178080     6042.58
    178120     6043.65
    178160     6045.35
    178200     6046.33
    178240     6048.07
    178280      6048.9
    178320     6050.45
    178360     6051.92
    178400     6053.35
    178440      6054.6
    178480     6055.95
    178520     6057.36
    178560     6059.01
    178600      6060.1
    178640     6061.47
    178680     6062.97
    178720      6064.4
    178760     6065.78
    178800     6067.02
    178840     6068.24
    178880     6069.71
    178920     6070.79
    178960     6072.48
    179000     6073.47
    179040      6075.2
    179080     6076.04
    179120     6077.59
    179160     6079.05
    179200     6080.47
    179240     6081.73
    179280     6083.08
    179320      6084.5
    179360     6086.13
    179400     6087.23
    179440      6088.6
    179480      6090.1
    179520     6091.54
    179560     6092.92
    179600     6094.16
    179640     6095.39
    179680     6096.86
    179720     6097.92
    179760     6099.62
    179800      6100.6
    179840     6102.34
    179880     6103.16
    179920     6104.72
    179960     6106.19
    180000      6107.6
    180040     6108.84
    180080     6110.19
    180120     6111.61
    180160     6113.25
    180200     6114.33
    180240     6115.71
    180280      6117.2
    180320     6118.66
    180360     6120.04
    180400     6121.27
    180440     6122.51
    180480     6123.97
    180520     6125.02
    180560     6126.73
    180600      6127.7
    180640     6129.46
    180680     6130.27
    180720     6131.82
    180760     6133.29
    180800     6134.69
    180840     6135.92
    180880     6137.28
    180920      6138.7
    180960     6140.33
    181000     6141.42
    181040      6142.8
    181080     6144.29
    181120     6145.74
    181160     6147.14
    181200     6148.37
    181240      6149.6
    181280     6151.06
    181320     6152.11
    181360     6153.83
    181400     6154.79
    181440     6156.54
    181480     6157.36
    181520     6158.91
    181560     6160.38
    181600     6161.79
    181640     6163.01
    181680     6164.35
    181720     6165.78
    181760     6167.41
    181800      6168.5
    181840     6169.88
    181880     6171.36
    181920     6172.81
    181960     6174.21
    182000     6175.44
    182040     6176.69
    182080     6178.15
    182120     6179.21
    182160     6180.92
    182200     6181.88
    182240     6183.64
    182280     6184.45
    182320        6186
    182360     6187.48
    182400     6188.87
    182440     6190.07
    182480     6191.42
    182520     6192.83
    182560     6194.46
    182600     6195.53
    182640     6196.92
    182680     6198.41
    182720     6199.85
    182760     6201.25
    182800     6202.49
    182840     6203.73
    182880     6205.19
    182920     6206.26
    182960     6207.97
    183000     6208.93
    183040     6210.69
    183080     6211.49
    183120     6213.05
    183160     6214.54
    183200     6215.93
    183240     6217.14
    183280     6218.47
    183320      6219.9
    183360     6221.53
    183400     6222.61
    183440     6223.99
    183480     6225.47
    183520     6226.93
    183560     6228.32
    183600     6229.55
    183640      6230.8
    183680     6232.27
    183720     6233.31
    183760     6235.04
    183800        6236
    183840     6237.76
    183880     6238.56
    183920     6240.13
    183960     6241.61
    184000        6243
    184040      6244.2
    184080     6245.55
    184120     6246.97
    184160      6248.6
    184200     6249.66
    184240     6251.04
    184280     6252.54
    184320     6253.98
    184360     6255.38
    184400     6256.61
    184440     6257.87
    184480     6259.32
    184520     6260.37
    184560     6262.09
    184600     6263.06
    184640     6264.82
    184680     6265.61
    184720     6267.18
    184760     6268.67
    184800     6270.05
    184840     6271.24
    184880      6272.6
    184920     6274.02
    184960     6275.65
    185000     6276.72
    185040     6278.09
    185080     6279.59
    185120     6281.04
    185160     6282.42
    185200     6283.66
    185240     6284.91
    185280     6286.36
    185320     6287.41
    185360     6289.14
    185400     6290.11
    185440     6291.87
    185480     6292.66
    185520     6294.24
    185560     6295.73
    185600      6297.1
    185640     6298.29
    185680     6299.64
    185720     6301.07
    185760      6302.7
    185800     6303.77
    185840     6305.15
    185880     6306.64
    185920     6308.08
    185960     6309.48
    186000     6310.71
    186040     6311.97
    186080     6313.42
    186120     6314.48
    186160      6316.2
    186200     6317.16
    186240     6318.94
    186280     6319.71
    186320     6321.28
    186360     6322.78
    186400     6324.15
    186440     6325.33
    186480     6326.68
    186520     6328.11
    186560     6329.76
    186600     6330.81
    186640     6332.18
    186680     6333.68
    186720     6335.13
    186760     6336.51
    186800     6337.75
    186840     6339.01
    186880     6340.45
    186920     6341.52
    186960     6343.24
    187000     6344.19
    187040     6345.97
    187080     6346.75
    187120      6348.3
    187160     6349.83
    187200     6351.18
    187240     6352.35
    187280     6353.72
    187320     6355.15
    187360     6356.79
    187400     6357.84
    187440     6359.21
    187480     6360.71
    187520     6362.16
    187560     6363.54
    187600     6364.77
    187640     6366.03
    187680     6367.47
    187720     6368.53
    187760     6370.25
    187800     6371.21
    187840     6372.99
    187880     6373.77
    187920     6375.33
    187960     6376.86
    188000     6378.21
    188040     6379.37
    188080     6380.73
    188120     6382.16
    188160      6383.8
    188200     6384.86
    188240     6386.22
    188280     6387.74
    188320     6389.17
    188360     6390.54
    188400     6391.79
    188440     6393.04
    188480     6394.48
    188520     6395.55
    188560     6397.26
    188600     6398.22
    188640        6400
    188680     6400.77
    188720     6402.34
    188760     6403.87
    188800     6405.23
    188840     6406.39
    188880     6407.76
    188920     6409.19
    188960     6410.82
    189000     6411.87
    189040     6413.23
    189080     6414.75
    189120     6416.19
    189160     6417.57
    189200     6418.81
    189240     6420.06
    189280      6421.5
    189320     6422.58
    189360     6424.29
    189400     6425.24
    189440     6427.03
    189480     6427.79
    189520     6429.35
    189560      6430.9
    189600     6432.24
    189640     6433.41
    189680     6434.78
    189720      6436.2
    189760     6437.83
    189800     6438.88
    189840     6440.25
    189880     6441.77
    189920     6443.22
    189960     6444.59
    190000     6445.82
    190040     6447.08
    190080     6448.51
    190120     6449.59
    190160      6451.3
    190200     6452.25
    190240     6454.04
    190280     6454.81
    190320     6456.37
    190360     6457.91
    190400     6459.25
    190440     6460.42
    190480     6461.77
    190520     6463.21
    190560     6464.84
    190600      6465.9
    190640     6467.25
    190680     6468.78
    190720     6470.23
    190760     6471.59
    190800     6472.84
    190840     6474.08
    190880     6475.52
    190920      6476.6
    190960     6478.32
    191000     6479.25
    191040     6481.06
    191080     6481.82
    191120     6483.39
    191160     6484.92
    191200     6486.27
    191240     6487.44
    191280     6488.79
    191320     6490.23
    191360     6491.86
    191400     6492.92
    191440     6494.26
    191480     6495.79
    191520     6497.24
    191560      6498.6
    191600     6499.84
    191640     6501.11
    191680     6502.53
    191720     6503.62
    191760     6505.33
    191800     6506.26
    191840     6508.06
    191880     6508.83
    191920      6510.4
    191960     6511.92
    192000     6513.28
    192040     6514.47
    192080     6515.82
    192120     6517.26
    192160     6518.89
    192200     6519.96
    192240      6521.3
    192280     6522.82
    192320     6524.27
    192360     6525.63
    192400     6526.89
    192440     6528.13
    192480     6529.56
    192520     6530.63
    192560     6532.34
    192600     6533.27
    192640     6535.07
    192680     6535.85
    192720      6537.4
    192760     6538.94
    192800     6540.29
    192840     6541.48
    192880     6542.83
    192920     6544.27
    192960      6545.9
    193000     6546.97
    193040     6548.31
    193080     6549.83
    193120     6551.27
    193160     6552.64
    193200      6553.9
    193240     6555.14
    193280     6556.56
    193320     6557.64
    193360     6559.35
    193400     6560.27
    193440     6562.09
    193480     6562.85
    193520     6564.41
    193560     6565.94
    193600     6567.29
    193640     6568.49
    193680     6569.83
    193720     6571.26
    193760      6572.9
    193800     6573.95
    193840     6575.29
    193880     6576.81
    193920     6578.26
    193960     6579.62
    194000     6580.87
    194040     6582.12
    194080     6583.55
    194120     6584.62
    194160     6586.33
    194200     6587.25
    194240     6589.07
    194280     6589.83
    194320     6591.38
    194360     6592.93
    194400     6594.26
    194440     6595.46
    194480      6596.8
    194520     6598.24
    194560     6599.86
    194600     6600.91
    194640     6602.24
    194680     6603.77
    194720     6605.22
    194760     6606.58
    194800     6607.84
    194840     6609.08
    194880     6610.51
    194920     6611.59
    194960      6613.3
    195000     6614.21
    195040     6616.03
    195080      6616.8
    195120     6618.36
    195160      6619.9
    195200     6621.24
    195240     6622.42
    195280     6623.77
    195320      6625.2
    195360     6626.83
    195400     6627.89
    195440     6629.21
    195480     6630.74
    195520      6632.2
    195560     6633.54
    195600     6634.81
    195640     6636.05
    195680     6637.48
    195720     6638.56
    195760     6640.28
    195800     6641.18
    195840     6643.01
    195880     6643.79
    195920     6645.33
    195960     6646.89
    196000     6648.22
    196040     6649.43
    196080     6650.78
    196120     6652.22
    196160     6653.85
    196200      6654.9
    196240     6656.22
    196280     6657.75
    196320      6659.2
    196360     6660.55
    196400     6661.81
    196440     6663.06
    196480      6664.5
    196520     6665.57
    196560     6667.28
    196600     6668.19
    196640     6670.02
    196680      6670.8
    196720     6672.33
    196760      6673.9
    196800     6675.23
    196840     6676.42
    196880     6677.78
    196920     6679.23
    196960     6680.84
    197000      6681.9
    197040     6683.22
    197080     6684.75
    197120     6686.21
    197160     6687.56
    197200     6688.81
    197240     6690.06
    197280      6691.5
    197320     6692.56
    197360     6694.29
    197400     6695.19
    197440     6697.01
    197480     6697.78
    197520     6699.33
    197560      6700.9
    197600     6702.21
    197640     6703.41
    197680     6704.77
    197720     6706.22
    197760     6707.83
    197800      6708.9
    197840     6710.23
    197880     6711.75
    197920     6713.22
    197960     6714.57
    198000      6715.8
    198040     6717.07
    198080      6718.5
    198120     6719.57
    198160     6721.29
    198200      6722.2
    198240     6724.02
    198280     6724.79
    198320     6726.34
    198360     6727.92
    198400     6729.24
    198440     6730.42
    198480     6731.79
    198520     6733.25
    198560     6734.85
    198600     6735.91
    198640     6737.25
    198680     6738.77
    198720     6740.24
    198760      6741.6
    198800     6742.82
    198840     6744.09
    198880     6745.52
    198920     6746.59
    198960     6748.31
    199000     6749.22
    199040     6751.04
    199080     6751.82
    199120     6753.36
    199160     6754.94
    199200     6756.26
    199240     6757.45
    199280     6758.82
    199320     6760.26
    199360     6761.88
    199400     6762.94
    199440     6764.27
    199480      6765.8
    199520     6767.28
    199560     6768.63
    199600     6769.87
    199640     6771.12
    199680     6772.58
    199720     6773.64
    199760     6775.36
    199800     6776.27
    199840     6778.09
    199880     6778.87
    199920      6780.4
    199960     6781.98
    200000      6783.3
    200040      6784.5
    200080     6785.86
    200120     6787.31
    200160     6788.93
    200200     6789.99
    200240     6791.32
    200280     6792.85
    200320     6794.32
    200360     6795.68
    200400     6796.92
    200440     6798.18
    200480     6799.64
    200520     6800.69
    200560     6802.41
    200600     6803.33
    200640     6805.14
    200680     6805.92
    200720     6807.46
    200760     6809.04
    200800     6810.35
    200840     6811.54
    200880     6812.91
    200920     6814.35
    200960     6815.97
    201000     6817.03
    201040     6818.36
    201080     6819.87
    201120     6821.36
    201160     6822.72
    201200     6823.95
    201240     6825.21
    201280     6826.68
    201320     6827.73
    201360     6829.43
    201400     6830.36
    201440     6832.18
    201480     6832.96
    201520      6834.5
    201560     6836.08
    201600      6837.4
    201640     6838.58
    201680     6839.94
    201720     6841.39
    201760     6843.01
    201800     6844.06
    201840      6845.4
    201880     6846.91
    201920      6848.4
    201960     6849.75
    202000     6850.99
    202040     6852.25
    202080     6853.71
    202120     6854.76
    202160     6856.47
    202200     6857.41
    202240     6859.22
    202280     6859.98
    202320     6861.53
    202360     6863.13
    202400     6864.42
    202440     6865.62
    202480     6866.98
    202520     6868.43
    202560     6870.04
    202600      6871.1
    202640     6872.42
    202680     6873.95
    202720     6875.43
    202760     6876.78
    202800     6878.01
    202840     6879.27
    202880     6880.73
    202920     6881.78
    202960     6883.47
    203000     6884.41
    203040     6886.23
    203080        6887
    203120     6888.54
    203160     6890.16
    203200     6891.44
    203240     6892.65
    203280        6894
    203320     6895.45
    203360     6897.07
    203400     6898.12
    203440     6899.44
    203480     6900.96
    203520     6902.44
    203560      6903.8
    203600     6905.03
    203640     6906.28
    203680     6907.75
    203720     6908.79
    203760     6910.49
    203800     6911.43
    203840     6913.24
    203880     6913.99
    203920     6915.55
    203960     6917.16
    204000     6918.44
    204040     6919.68
    204080     6921.04
    204120     6922.47
    204160      6924.1
    204200     6925.17
    204240     6926.47
    204280     6927.98
    204320     6929.47
    204360     6930.82
    204400     6932.06
    204440     6933.31
    204480     6934.77
    204520     6935.83
    204560     6937.53
    204600     6938.46
    204640     6940.28
    204680     6941.02
    204720     6942.59
    204760     6944.21
    204800     6945.48
    204840     6946.73
    204880     6948.09
    204920     6949.52
    204960     6951.14
    205000     6952.22
    205040     6953.52
    205080     6955.03
    205120     6956.51
    205160     6957.86
    205200     6959.11
    205240     6960.35
    205280     6961.82
    205320     6962.88
    205360     6964.57
    205400      6965.5
    205440     6967.32
    205480     6968.07
    205520     6969.63
    205560     6971.25
    205600     6972.53
    205640     6973.76
    205680     6975.13
    205720     6976.56
    205760     6978.18
    205800     6979.26
    205840     6980.56
    205880     6982.07
    205920     6983.55
    205960     6984.91
    206000     6986.15
    206040     6987.41
    206080     6988.87
    206120     6989.92
    206160      6991.6
    206200     6992.52
    206240     6994.37
    206280      6995.1
    206320     6996.68
    206360     6998.29
    206400     6999.57
    206440      7000.8
    206480     7002.17
    206520      7003.6
    206560     7005.23
    206600      7006.3
    206640     7007.58
    206680      7009.1
    206720     7010.57
    206760     7011.94
    206800     7013.19
    206840     7014.44
    206880     7015.89
    206920     7016.94
    206960     7018.63
    207000     7019.54
    207040      7021.4
    207080     7022.12
    207120     7023.69
    207160      7025.3
    207200     7026.57
    207240     7027.82
    207280     7029.18
    207320     7030.61
    207360     7032.25
    207400     7033.31
    207440     7034.61
    207480     7036.12
    207520     7037.59
    207560     7038.96
    207600      7040.2
    207640     7041.46
    207680      7042.9
    207720     7043.95
    207760     7045.65
    207800     7046.55
    207840     7048.41
    207880     7049.12
    207920      7050.7
    207960     7052.31
    208000     7053.58
    208040     7054.81
    208080     7056.18
    208120      7057.6
    208160     7059.24
    208200     7060.31
    208240      7061.6
    208280     7063.11
    208320     7064.58
    208360     7065.95
    208400     7067.19
    208440     7068.45
    208480     7069.87
    208520     7070.93
    208560     7072.64
    208600     7073.54
    208640     7075.41
    208680      7076.1
    208720     7077.68
    208760      7079.3
    208800     7080.56
    208840     7081.79
    208880     7083.16
    208920     7084.59
    208960     7086.21
    209000      7087.3
    209040     7088.59
    209080      7090.1
    209120     7091.56
    209160     7092.93
    209200     7094.17
    209240     7095.44
    209280     7096.86
    209320     7097.91
    209360     7099.62
    209400      7100.5
    209440     7102.38
    209480     7103.08
    209520     7104.65
    209560     7106.27
    209600     7107.55
    209640     7108.79
    209680     7110.15
    209720     7111.58
    209760     7113.21
    209800      7114.3
    209840     7115.59
    209880      7117.1
    209920     7118.58
    209960     7119.93
    210000     7121.18
    210040     7122.42
    210080     7123.85
    210120      7124.9
    210160     7126.61
    210200     7127.51
    210240     7129.37
    210280     7130.06
    210320     7131.64
    210360     7133.25
    210400     7134.54
    210440      7135.8
    210480     7137.15
    210520     7138.59
    210560     7140.21
    210600     7141.29
    210640     7142.58
    210680     7144.09
    210720     7145.57
    210760     7146.93
    210800     7148.19
    210840     7149.44
    210880     7150.86
    210920     7151.91
    210960     7153.62
    211000     7154.51
    211040     7156.38
    211080     7157.08
    211120     7158.65
    211160     7160.25
    211200     7161.53
    211240     7162.79
    211280     7164.14
    211320     7165.59
    211360     7167.23
    211400      7168.3
    211440     7169.58
    211480     7171.09
    211520     7172.56
    211560     7173.93
    211600     7175.18
    211640     7176.45
    211680     7177.87
    211720     7178.92
    211760     7180.63
    211800     7181.52
    211840     7183.39
    211880     7184.09
    211920     7185.66
    211960     7187.27
    212000     7188.54
    212040     7189.82
    212080     7191.18
    212120     7192.61
    212160     7194.24
    212200     7195.32
    212240      7196.6
    212280     7198.11
    212320     7199.57
    212360     7200.95
    212400      7202.2
    212440     7203.46
    212480     7204.89
    212520     7205.94
    212560     7207.66
    212600     7208.54
    212640     7210.41
    212680     7211.12
    212720     7212.67
    212760     7214.29
    212800     7215.56
    212840     7216.85
    212880     7218.21
    212920     7219.64
    212960     7221.28
    213000     7222.36
    213040     7223.64
    213080     7225.17
    213120     7226.62
    213160     7228.01
    213200     7229.26
    213240     7230.53
    213280     7231.95
    213320        7233
    213360     7234.71
    213400      7235.6
    213440     7237.46
    213480     7238.16
    213520     7239.73
    213560     7241.34
    213600     7242.62
    213640     7243.92
    213680     7245.28
    213720     7246.71
    213760     7248.36
    213800     7249.43
    213840     7250.71
    213880     7252.23
    213920      7253.7
    213960     7255.08
    214000     7256.33
    214040     7257.62
    214080     7259.04
    214120     7260.08
    214160      7261.8
    214200     7262.67
    214240     7264.54
    214280     7265.23
    214320     7266.79
    214360     7268.41
    214400      7269.7
    214440        7271
    214480     7272.36
    214520      7273.8
    214560     7275.44
    214600     7276.53
    214640      7277.8
    214680     7279.33
    214720      7280.8
    214760     7282.18
    214800     7283.43
    214840      7284.7
    214880     7286.13
    214920     7287.17
    214960     7288.89
    215000     7289.76
    215040     7291.64
    215080     7292.33
    215120      7293.9
    215160     7295.53
    215200     7296.82
    215240     7298.09
    215280     7299.47
    215320     7300.91
    215360     7302.56
    215400     7303.65
    215440     7304.91
    215480     7306.45
    215520     7307.89
    215560     7309.29
    215600     7310.54
    215640     7311.81
    215680     7313.23
    215720     7314.27
    215760     7315.99
    215800     7316.87
    215840     7318.74
    215880     7319.43
    215920     7321.01
    215960     7322.63
    216000     7323.92
    216040     7325.19
    216080     7326.58
    216120     7328.03
    216160     7329.67
    216200     7330.75
    216240     7332.01
    216280     7333.55
    216320     7335.01
    216360     7336.39
    216400     7337.66
    216440     7338.91
    216480     7340.34
    216520     7341.36
    216560     7343.08
    216600     7343.97
    216640     7345.84
    216680     7346.53
    216720     7348.12
    216760     7349.73
    216800        7351
    216840     7352.28
    216880     7353.66
    216920      7355.1
    216960     7356.76
    217000     7357.82
    217040     7359.09
    217080     7360.62
    217120      7362.1
    217160     7363.47
    217200     7364.74
    217240     7365.98
    217280     7367.41
    217320     7368.43
    217360     7370.15
    217400     7371.04
    217440     7372.92
    217480     7373.61
    217520     7375.18
    217560      7376.8
    217600     7378.08
    217640     7379.36
    217680     7380.73
    217720     7382.19
    217760     7383.84
    217800     7384.91
    217840     7386.18
    217880     7387.71
    217920     7389.18
    217960     7390.57
    218000     7391.82
    218040     7393.06
    218080     7394.48
    218120     7395.52
    218160     7397.23
    218200     7398.11
    218240        7400
    218280     7400.67
    218320     7402.25
    218360     7403.87
    218400     7405.15
    218440     7406.42
    218480      7407.8
    218520     7409.27
    218560     7410.91
    218600     7411.97
    218640     7413.25
    218680     7414.79
    218720     7416.27
    218760     7417.65
    218800     7418.89
    218840     7420.14
    218880     7421.58
    218920     7422.59
    218960     7424.31
    219000      7425.2
    219040     7427.07
    219080     7427.75
    219120     7429.33
    219160     7430.96
    219200     7432.23
    219240     7433.51
    219280     7434.89
    219320     7436.36
    219360     7438.01
    219400     7439.06
    219440     7440.35
    219480     7441.88
    219520     7443.36
    219560     7444.73
    219600     7445.98
    219640     7447.23
    219680     7448.65
    219720     7449.67
    219760      7451.4
    219800     7452.28
    219840     7454.16
    219880     7454.83
    219920     7456.41
    219960     7458.04
    220000     7459.32
    220040     7460.58
    220080     7461.97
    220120     7463.44
    220160      7465.1
    220200     7466.15
    220240     7467.43
    220280     7468.96
    220320     7470.45
    220360     7471.83
    220400     7473.09
    220440     7474.33
    220480     7475.77
    220520     7476.78
    220560     7478.51
    220600     7479.39
    220640     7481.26
    220680     7481.93
    220720      7483.5
    220760     7485.14
    220800     7486.43
    220840     7487.68
    220880     7489.07
    220920     7490.53
    220960     7492.18
    221000     7493.23
    221040     7494.51
    221080     7496.05
    221120     7497.52
    221160     7498.89
    221200     7500.14
    221240      7501.4
    221280     7502.84
    221320     7503.85
    221360     7505.57
    221400     7506.45
    221440     7508.32
    221480     7508.98
    221520     7510.56
    221560     7512.21
    221600     7513.49
    221640     7514.75
    221680     7516.14
    221720     7517.61
    221760     7519.25
    221800     7520.29
    221840     7521.57
    221880     7523.11
    221920     7524.58
    221960     7525.95
    222000      7527.2
    222040     7528.46
    222080      7529.9
    222120      7530.9
    222160     7532.64
    222200     7533.51
    222240     7535.39
    222280     7536.04
    222320     7537.63
    222360     7539.27
    222400     7540.56
    222440      7541.8
    222480     7543.18
    222520     7544.66
    222560     7546.33
    222600     7547.36
    222640     7548.63
    222680     7550.17
    222720     7551.64
    222760     7553.01
    222800     7554.26
    222840     7555.53
    222880     7556.97
    222920     7557.97
    222960     7559.69
    223000     7560.55
    223040     7562.44
    223080      7563.1
    223120     7564.69
    223160     7566.33
    223200     7567.63
    223240     7568.85
    223280     7570.25
    223320     7571.71
    223360     7573.38
    223400     7574.42
    223440     7575.68
    223480     7577.23
    223520     7578.71
    223560     7580.07
    223600     7581.32
    223640     7582.58
    223680     7584.01
    223720        7585
    223760     7586.73
    223800     7587.59
    223840     7589.47
    223880     7590.14
    223920     7591.74
    223960     7593.36
    224000     7594.65
    224040     7595.87
    224080     7597.27
    224120     7598.72
    224160     7600.39
    224200     7601.42
    224240     7602.69
    224280     7604.24
    224320     7605.73
    224360     7607.09
    224400     7608.33
    224440     7609.59
    224480     7611.03
    224520     7612.01
    224560     7613.74
    224600      7614.6
    224640      7616.5
    224680     7617.15
    224720     7618.74
    224760     7620.37
    224800     7621.66
    224840     7622.89
    224880     7624.27
    224920     7625.73
    224960     7627.39
    225000     7628.41
    225040     7629.67
    225080     7631.23
    225120     7632.71
    225160     7634.08
    225200     7635.33
    225240     7636.57
    225280     7638.02
    225320     7638.99
    225360     7640.72
    225400     7641.59
    225440     7643.48
    225480     7644.13
    225520     7645.71
    225560     7647.34
    225600     7648.62
    225640     7649.84
    225680     7651.24
    225720     7652.69
    225760     7654.37
    225800     7655.39
    225840     7656.65
    225880      7658.2
    225920      7659.7
    225960     7661.06
    226000     7662.31
    226040     7663.55
    226080     7664.98
    226120     7665.97
    226160     7667.71
    226200     7668.57
    226240     7670.45
    226280      7671.1
    226320     7672.67
    226360      7674.3
    226400     7675.59
    226440     7676.77
    226480     7678.18
    226520     7679.64
    226560     7681.32
    226600     7682.33
    226640     7683.58
    226680     7685.17
    226720     7686.65
    226760     7688.01
    226800     7689.26
    226840     7690.49
    226880     7691.95
    226920     7692.92
    226960     7694.66
    227000     7695.53
    227040     7697.41
    227080     7698.06
    227120     7699.63
    227160     7701.25
    227200     7702.53
    227240     7703.71
    227280     7705.12
    227320     7706.58
    227360     7708.26
    227400     7709.28
    227440     7710.54
    227480     7712.11
    227520     7713.59
    227560     7714.96
    227600     7716.21
    227640     7717.43
    227680     7718.88
    227720     7719.85
    227760      7721.6
    227800     7722.47
    227840     7724.34
    227880     7724.99
    227920     7726.56
    227960      7728.2
    228000     7729.48
    228040     7730.64
    228080     7732.07
    228120      7733.5
    228160     7735.19
    228200     7736.22
    228240     7737.45
    228280     7739.05
    228320     7740.52
    228360     7741.89
    228400     7743.14
    228440     7744.35
    228480      7745.8
    228520     7746.76
    228560     7748.51
    228600      7749.4
    228640     7751.26
    228680     7751.92
    228720      7753.5
    228760     7755.12
    228800     7756.38
    228840     7757.57
    228880     7758.99
    228920     7760.42
    228960     7762.12
    229000     7763.14
    229040     7764.37
    229080     7765.97
    229120     7767.44
    229160     7768.82
    229200     7770.05
    229240     7771.28
    229280     7772.72
    229320     7773.68
    229360     7775.42
    229400     7776.31
    229440     7778.18
    229480     7778.84
    229520     7780.42
    229560     7782.05
    229600     7783.32
    229640     7784.51
    229680     7785.93
    229720     7787.37
    229760     7789.06
    229800      7790.1
    229840     7791.31
    229880     7792.93
    229920     7794.41
    229960     7795.79
    230000     7797.02
    230040     7798.23
    230080     7799.69
    230120     7800.64
    230160     7802.38
    230200     7803.25
    230240     7805.14
    230280     7805.78
    230320     7807.38
    230360     7809.01
    230400     7810.28
    230440     7811.46
    230480     7812.89
    230520     7814.34
    230560     7816.04
    230600     7817.07
    230640     7818.29
    230680     7819.89
    230720     7821.37
    230760     7822.74
    230800        7824
    230840     7825.21
    230880     7826.65
    230920      7827.6
    230960     7829.33
    231000     7830.21
    231040     7832.11
    231080     7832.73
    231120     7834.32
    231160     7835.96
    231200     7837.21
    231240     7838.41
    231280     7839.85
    231320     7841.28
    231360     7842.97
    231400     7844.01
    231440     7845.22
    231480     7846.81
    231520     7848.29
    231560     7849.67
    231600     7850.91
    231640     7852.13
    231680     7853.57
    231720     7854.54
    231760     7856.26
    231800     7857.15
    231840     7859.03
    231880     7859.67
    231920     7861.25
    231960     7862.88
    232000     7864.14
    232040     7865.35
    232080     7866.76
    232120     7868.21
    232160      7869.9
    232200     7870.93
    232240     7872.13
    232280     7873.73
    232320     7875.22
    232360     7876.59
    232400     7877.83
    232440     7879.06
    232480      7880.5
    232520     7881.47
    232560      7883.2
    232600     7884.07
    232640     7885.96
    232680     7886.59
    232720     7888.18
    232760     7889.81
    232800     7891.08
    232840     7892.29
    232880      7893.7
    232920     7895.15
    232960     7896.85
    233000     7897.87
    233040     7899.08
    233080     7900.68
    233120     7902.16
    233160     7903.53
    233200     7904.78
    233240        7906
    233280     7907.44
    233320     7908.41
    233360     7910.15
    233400     7911.02
    233440     7912.91
    233480     7913.53
    233520     7915.11
    233560     7916.75
    233600     7918.02
    233640     7919.22
    233680     7920.64
    233720     7922.08
    233760     7923.79
    233800     7924.81
    233840     7926.01
    233880     7927.62
    233920      7929.1
    233960     7930.46
    234000     7931.71
    234040     7932.92
    234080     7934.37
    234120     7935.34
    234160     7937.07
    234200     7937.94
    234240     7939.83
    234280     7940.45
    234320     7942.04
    234360     7943.66
    234400     7944.95
    234440     7946.13
    234480     7947.57
    234520     7949.01
    234560     7950.74
    234600     7951.75
    234640     7952.95
    234680     7954.55
    234720     7956.04
    234760     7957.39
    234800     7958.65
    234840     7959.85
    234880      7961.3
    234920     7962.27
    234960        7964
    235000     7964.86
    235040     7966.76
    235080     7967.39
    235120     7968.98
    235160     7970.59
    235200     7971.87
    235240     7973.06
    235280      7974.5
    235320     7975.94
    235360     7977.66
    235400     7978.67
    235440     7979.86
    235480     7981.46
    235520     7982.94
    235560     7984.31
    235600     7985.56
    235640     7986.76
    235680     7988.21
    235720     7989.18
    235760     7990.92
    235800     7991.76
    235840     7993.68
    235880     7994.31
    235920     7995.89
    235960     7997.51
    236000     7998.77
    236040     7999.94
    236080     8001.38
    236120     8002.83
    236160     8004.56
    236200     8005.57
    236240     8006.76
    236280     8008.36
    236320     8009.84
    236360     8011.21
    236400     8012.46
    236440     8013.66
    236480     8015.11
    236520     8016.07
    236560     8017.81
    236600     8018.65
    236640     8020.56
    236680      8021.2
    236720     8022.76
    236760     8024.38
    236800     8025.63
    236840     8026.81
    236880     8028.25
    236920     8029.69
    236960     8031.43
    237000     8032.43
    237040     8033.61
    237080     8035.22
    237120      8036.7
    237160     8038.07
    237200     8039.31
    237240      8040.5
    237280     8041.94
    237320     8042.91
    237360     8044.64
    237400     8045.48
    237440     8047.39
    237480     8048.03
    237520     8049.59
    237560     8051.21
    237600     8052.47
    237640     8053.64
    237680     8055.08
    237720     8056.52
    237760     8058.25
    237800     8059.26
    237840     8060.45
    237880     8062.04
    237920     8063.52
    237960     8064.89
    238000     8066.12
    238040     8067.31
    238080     8068.77
    238120     8069.71
    238160     8071.45
    238200     8072.28
    238240      8074.2
    238280     8074.84
    238320     8076.39
    238360     8078.01
    238400     8079.27
    238440     8080.45
    238480     8081.88
    238520     8083.33
    238560     8085.08
    238600     8086.08
    238640     8087.26
    238680     8088.87
    238720     8090.35
    238760     8091.71
    238800     8092.93
    238840     8094.13
    238880     8095.58
    238920     8096.53
    238960     8098.26
    239000     8099.11
    239040     8101.02
    239080     8101.66
    239120     8103.24
    239160     8104.83
    239200     8106.08
    239240     8107.27
    239280      8108.7
    239320     8110.14
    239360     8111.89
    239400      8112.9
    239440     8114.08
    239480     8115.69
    239520     8117.16
    239560     8118.51
    239600     8119.74
    239640     8120.93
    239680     8122.37
    239720     8123.33
    239760     8125.06
    239800     8125.89
    239840     8127.81
    239880     8128.47
    239920     8130.05
    239960     8131.64
    240000     8132.89
    240040     8134.08
    240080     8135.53
    240120     8136.95
    240160     8138.71
    240200     8139.71
    240240     8140.89
    240280     8142.51
    240320     8143.98
    240360     8145.33
    240400     8146.57
    240440     8147.74
    240480     8149.21
    240520     8150.16
    240560     8151.88
    240600     8152.71
    240640     8154.63
    240680     8155.28
    240720     8156.85
    240760     8158.47
    240800     8159.71
    240840     8160.92
    240880     8162.35
    240920     8163.77
    240960     8165.53
    241000     8166.53
    241040     8167.71
    241080     8169.34
    241120     8170.78
    241160     8172.13
    241200     8173.38
    241240     8174.54
    241280        8176
    241320     8176.96
    241360     8178.69
    241400     8179.52
    241440     8181.43
    241480     8182.08
    241520     8183.64
    241560     8185.27
    241600      8186.5
    241640     8187.72
    241680     8189.15
    241720     8190.58
    241760     8192.34
    241800     8193.35
    241840     8194.53
    241880     8196.15
    241920     8197.59
    241960     8198.94
    242000     8200.18
    242040     8201.34
    242080     8202.81
    242120     8203.77
    242160     8205.49
    242200     8206.31
    242240     8208.24
    242280     8208.87
    242320     8210.43
    242360     8212.05
    242400     8213.27
    242440     8214.49
    242480     8215.92
    242520     8217.35
    242560     8219.11
    242600     8220.12
    242640      8221.3
    242680     8222.94
    242720     8224.36
    242760      8225.7
    242800     8226.96
    242840     8228.11
    242880     8229.58
    242920     8230.54
    242960     8232.25
    243000     8233.08
    243040     8235.01
    243080     8235.63
    243120      8237.2
    243160     8238.81
    243200     8240.04
    243240     8241.25
    243280     8242.68
    243320     8244.12
    243360     8245.87
    243400     8246.87
    243440     8248.06
    243480     8249.68
    243520     8251.12
    243560     8252.45
    243600     8253.71
    243640     8254.88
    243680     8256.34
    243720     8257.29
    243760        8259
    243800     8259.83
    243840     8261.77
    243880     8262.39
    243920     8263.96
    243960     8265.57
    244000      8266.8
    244040     8268.02
    244080     8269.45
    244120     8270.91
    244160     8272.65
    244200     8273.65
    244240     8274.83
    244280     8276.45
    244320     8277.88
    244360      8279.2
    244400     8280.47
    244440     8281.65
    244480     8283.08
    244520     8284.05
    244560     8285.77
    244600      8286.6
    244640     8288.54
    244680     8289.16
    244720     8290.72
    244760     8292.34
    244800     8293.56
    244840     8294.78
    244880     8296.23
    244920     8297.67
    244960     8299.42
    245000     8300.43
    245040      8301.6
    245080     8303.22
    245120     8304.64
    245160     8305.96
    245200     8307.22
    245240      8308.4
    245280     8309.84
    245320     8310.79
    245360     8312.51
    245400     8313.35
    245440     8315.28
    245480     8315.89
    245520     8317.46
    245560     8319.08
    245600     8320.28
    245640     8321.51
    245680     8322.96
    245720      8324.4
    245760     8326.16
    245800     8327.15
    245840     8328.33
    245880     8329.96
    245920     8331.38
    245960     8332.67
    246000     8333.94
    246040     8335.14
    246080     8336.57
    246120     8337.51
    246160     8339.25
    246200     8340.09
    246240     8342.01
    246280     8342.62
    246320     8344.17
    246360     8345.79
    246400     8346.99
    246440     8348.24
    246480     8349.69
    246520     8351.14
    246560     8352.89
    246600     8353.89
    246640     8355.07
    246680     8356.68
    246720     8358.12
    246760     8359.41
    246800     8360.67
    246840     8361.85
    246880      8363.3
    246920     8364.23
    246960     8365.97
    247000     8366.81
    247040     8368.74
    247080     8369.33
    247120      8370.9
    247160     8372.51
    247200     8373.71
    247240     8374.96
    247280     8376.43
    247320     8377.88
    247360     8379.63
    247400     8380.63
    247440      8381.8
    247480     8383.42
    247520     8384.85
    247560     8386.13
    247600     8387.41
    247640     8388.58
    247680     8390.02
    247720     8390.96
    247760      8392.7
    247800     8393.53
    247840     8395.48
    247880     8396.06
    247920     8397.62
    247960     8399.26
    248000     8400.44
    248040      8401.7
    248080     8403.15
    248120      8404.6
    248160     8406.35
    248200     8407.35
    248240      8408.5
    248280     8410.13
    248320     8411.56
    248360     8412.85
    248400     8414.11
    248440      8415.3
    248480     8416.74
    248520     8417.66
    248560      8419.4
    248600     8420.23
    248640      8422.2
    248680     8422.78
    248720     8424.34
    248760     8425.97
    248800     8427.15
    248840     8428.43
    248880     8429.87
    248920     8431.32
    248960     8433.06
    249000     8434.06
    249040     8435.21
    249080     8436.85
    249120     8438.28
    249160     8439.57
    249200     8440.81
    249240        8442
    249280     8443.44
    249320     8444.35
    249360     8446.08
    249400     8446.93
    249440     8448.89
    249480     8449.45
    249520     8451.04
    249560     8452.66
    249600     8453.83
    249640     8455.13
    249680     8456.57
    249720     8458.01
    249760     8459.76
    249800     8460.75
    249840     8461.91
    249880     8463.55
    249920     8464.97
    249960     8466.25
    250000     8467.49
    250040     8468.66
    250080     8470.11
    250120     8471.05
    250160     8472.76
    250200     8473.59
    250240     8475.55
    250280     8476.12
    250320      8477.7
    250360     8479.32
    250400     8480.49
    250440     8481.77
    250480     8483.22
    250520     8484.67
    250560     8486.42
    250600     8487.43
    250640     8488.58
    250680     8490.21
    250720     8491.64
    250760     8492.92
    250800     8494.15
    250840     8495.33
    250880     8496.76
    250920     8497.71
    250960     8499.44
    251000     8500.26
    251040     8502.22
    251080     8502.78
    251120     8504.38
    251160     8505.99
    251200     8507.16
    251240     8508.46
    251280      8509.9
    251320     8511.36
    251360     8513.11
    251400     8514.12
    251440     8515.26
    251480     8516.91
    251520     8518.34
    251560     8519.62
    251600     8520.84
    251640     8522.03
    251680     8523.46
    251720     8524.41
    251760     8526.13
    251800     8526.95
    251840     8528.92
    251880     8529.47
    251920     8531.07
    251960     8532.68
    252000     8533.86
    252040     8535.14
    252080     8536.59
    252120     8538.05
    252160     8539.81
    252200     8540.81
    252240     8541.95
    252280     8543.59
    252320     8545.01
    252360     8546.29
    252400     8547.52
    252440     8548.72
    252480     8550.14
    252520     8551.09
    252560     8552.81
    252600     8553.63
    252640     8555.62
    252680     8556.15
    252720     8557.77
    252760     8559.38
    252800     8560.53
    252840     8561.81
    252880     8563.26
    252920     8564.71
    252960     8566.48
    253000     8567.48
    253040     8568.62
    253080     8570.27
    253120     8571.69
    253160     8572.96
    253200      8574.2
    253240      8575.4
    253280     8576.83
    253320     8577.78
    253360     8579.51
    253400     8580.34
    253440     8582.32
    253480     8582.85
    253520     8584.49
    253560     8586.09
    253600     8587.24
    253640     8588.53
    253680     8589.97
    253720     8591.42
    253760     8593.18
    253800     8594.19
    253840     8595.32
    253880     8596.96
    253920     8598.39
    253960     8599.67
    254000     8600.91
    254040      8602.1
    254080     8603.54
    254120     8604.47
    254160     8606.22
    254200     8607.05
    254240     8609.03
    254280     8609.54
    254320     8611.16
    254360     8612.76
    254400     8613.92
    254440     8615.22
    254480     8616.64
    254520      8618.1
    254560     8619.86
    254600     8620.86
    254640        8622
    254680     8623.63
    254720     8625.06
    254760     8626.35
    254800     8627.59
    254840      8628.8
    254880     8630.22
    254920     8631.18
    254960     8632.92
    255000     8633.76
    255040     8635.73
    255080     8636.24
    255120     8637.86
    255160     8639.47
    255200     8640.62
    255240     8641.94
    255280     8643.37
    255320     8644.84
    255360      8646.6
    255400     8647.59
    255440     8648.72
    255480     8650.34
    255520     8651.78
    255560     8653.06
    255600     8654.32
    255640     8655.53
    255680     8656.96
    255720      8657.9
    255760     8659.65
    255800     8660.49
    255840     8662.45
    255880     8662.97
    255920     8664.59
    255960      8666.2
    256000     8667.34
    256040     8668.67
    256080     8670.09
    256120     8671.57
    256160     8673.32
    256200     8674.31
    256240     8675.45
    256280     8677.06
    256320      8678.5
    256360     8679.79
    256400     8681.05
    256440     8682.25
    256480     8683.68
    256520     8684.63
    256560     8686.38
    256600     8687.21
    256640     8689.18
    256680      8689.7
    256720     8691.32
    256760      8692.9
    256800     8694.05
    256840     8695.39
    256880     8696.79
    256920     8698.27
    256960     8700.01
    257000        8701
    257040     8702.14
    257080     8703.75
    257120      8705.2
    257160     8706.48
    257200     8707.74
    257240     8708.94
    257280     8710.36
    257320     8711.32
    257360     8713.07
    257400     8713.88
    257440     8715.86
    257480     8716.37
    257520     8718.01
    257560     8719.61
    257600     8720.73
    257640     8722.09
    257680     8723.48
    257720     8724.96
    257760      8726.7
    257800     8727.68
    257840     8728.83
    257880     8730.44
    257920     8731.89
    257960     8733.18
    258000     8734.43
    258040     8735.64
    258080     8737.06
    258120     8738.01
    258160     8739.78
    258200     8740.59
    258240     8742.57
    258280     8743.08
    258320     8744.71
    258360     8746.32
    258400     8747.46
    258440     8748.82
    258480     8750.18
    258520     8751.68
    258560     8753.41
    258600      8754.4
    258640     8755.54
    258680     8757.15
    258720     8758.62
    258760      8759.9
    258800     8761.16
    258840     8762.35
    258880     8763.77
    258920     8764.73
    258960      8766.5
    259000      8767.3
    259040     8769.28
    259080     8769.79
    259120     8771.41
    259160     8773.04
    259200     8774.15
    259240     8775.52
    259280     8776.89
    259320     8778.37
    259360      8780.1
    259400     8781.09
    259440     8782.24
    259480     8783.84
    259520      8785.3
    259560     8786.59
    259600     8787.85
    259640     8789.05
    259680     8790.46
    259720     8791.41
    259760     8793.18
    259800     8793.98
    259840     8795.93
    259880     8796.47
    259920     8798.09
    259960     8799.71
    260000     8800.83
    260040     8802.21
    260080     8803.57
    260120     8805.06
    260160      8806.8
    260200     8807.78
    260240     8808.93
    260280     8810.52
    260320     8811.98
    260360     8813.27
    260400     8814.54
    260440     8815.72
    260480     8817.14
    260520     8818.09
    260560     8819.85
    260600     8820.65
    260640      8822.6
    260680     8823.12
    260720     8824.76
    260760     8826.38
    260800     8827.49
    260840     8828.87
    260880     8830.23
    260920     8831.71
    260960     8833.45
    261000     8834.44
    261040     8835.58
    261080     8837.17
    261120     8838.64
    261160     8839.92
    261200     8841.17
    261240     8842.37
    261280      8843.8
    261320     8844.74
    261360     8846.51
    261400     8847.31
    261440     8849.26
    261480     8849.79
    261520     8851.41
    261560     8853.04
    261600     8854.16
    261640     8855.54
    261680     8856.89
    261720     8858.38
    261760     8860.11
    261800     8861.09
    261840     8862.25
    261880     8863.84
    261920     8865.31
    261960     8866.61
    262000     8867.86
    262040     8869.05
    262080     8870.46
    262120     8871.41
    262160     8873.19
    262200     8873.97
    262240     8875.92
    262280     8876.46
    262320     8878.09
    262360     8879.71
    262400     8880.82
    262440      8882.2
    262480     8883.55
    262520     8885.03
    262560     8886.77
    262600     8887.74
    262640     8888.92
    262680     8890.49
    262720     8891.98
    262760     8893.26
    262800      8894.5
    262840     8895.71
    262880     8897.13
    262920     8898.07
    262960     8899.85
    263000     8900.62
    263040     8902.57
    263080     8903.12
    263120     8904.74
    263160     8906.36
    263200     8907.46
    263240     8908.85
    263280     8910.21
    263320      8911.7
    263360     8913.44
    263400     8914.41
    263440     8915.56
    263480     8917.14
    263520     8918.64
    263560     8919.92
    263600     8921.15
    263640     8922.37
    263680     8923.79
    263720     8924.73
    263760     8926.51
    263800     8927.28
    263840     8929.24
    263880     8929.76
    263920     8931.39
    263960     8933.02
    264000     8934.12
    264040     8935.51
    264080     8936.87
    264120     8938.35
    264160     8940.09
    264200     8941.06
    264240     8942.23
    264280      8943.8
    264320     8945.32
    264360     8946.59
    264400     8947.81
    264440     8949.03
    264480     8950.46
    264520     8951.39
    264560     8953.19
    264600     8953.96
    264640      8955.9
    264680     8956.44
    264720     8958.06
    264760     8959.68
    264800     8960.77
    264840     8962.16
    264880     8963.52
    264920        8965
    264960     8966.74
    265000     8967.71
    265040     8968.87
    265080     8970.45
    265120     8971.96
    265160     8973.22
    265200     8974.47
    265240     8975.67
    265280     8977.11
    265320     8978.03
    265360     8979.84
    265400      8980.6
    265440     8982.56
    265480     8983.08
    265520     8984.71
    265560     8986.32
    265600     8987.41
    265640     8988.82
    265680     8990.16
    265720     8991.66
    265760      8993.4
    265800     8994.38
    265840     8995.54
    265880      8997.1
    265920     8998.62
    265960     8999.88
    266000     9001.12
    266040     9002.32
    266080     9003.78
    266120     9004.71
    266160      9006.5
    266200     9007.26
    266240     9009.25
    266280     9009.75
    266320     9011.37
    266360     9012.98
    266400      9014.1
    266440      9015.5
    266480     9016.83
    266520     9018.32
    266560     9020.07
    266600     9021.05
    266640     9022.19
    266680     9023.78
    266720     9025.28
    266760     9026.54
    266800      9027.8
    266840     9028.99
    266880     9030.45
    266920     9031.38
    266960     9033.18
    267000     9033.94
    267040     9035.92
    267080     9036.42
    267120     9038.04
    267160     9039.66
    267200     9040.77
    267240     9042.17
    267280      9043.5
    267320     9044.98
    267360     9046.72
    267400     9047.71
    267440     9048.85
    267480     9050.44
    267520     9051.94
    267560     9053.19
    267600     9054.46
    267640     9055.67
    267680     9057.11
    267720     9058.05
    267760     9059.85
    267800     9060.59
    267840     9062.56
    267880     9063.06
    267920     9064.68
    267960     9066.29
    268000     9067.41
    268040     9068.83
    268080     9070.16
    268120     9071.65
    268160     9073.39
    268200     9074.38
    268240     9075.51
    268280      9077.1
    268320      9078.6
    268360     9079.86
    268400     9081.12
    268440     9082.32
    268480     9083.77
    268520     9084.71
    268560     9086.52
    268600     9087.26
    268640     9089.25
    268680     9089.72
    268720     9091.36
    268760     9092.98
    268800     9094.11
    268840      9095.5
    268880     9096.84
    268920     9098.33
    268960     9100.06
    269000     9101.06
    269040     9102.18
    269080     9103.77
    269120     9105.27
    269160     9106.49
    269200     9107.77
    269240     9108.98
    269280     9110.42
    269320     9111.35
    269360     9113.18
    269400      9113.9
    269440      9115.9
    269480     9116.38
    269520     9118.02
    269560     9119.64
    269600     9120.75
    269640     9122.14
    269680     9123.48
    269720     9124.98
    269760     9126.69
    269800     9127.67
    269840      9128.8
    269880     9130.42
    269920     9131.89
    269960     9133.15
    270000     9134.41
    270040     9135.61
    270080     9137.04
    270120     9137.97
    270160      9139.8
    270200     9140.52
    270240     9142.52
    270280     9142.98
    270320     9144.63
    270360     9146.25
    270400     9147.37
    270440     9148.75
    270480      9150.1
    270520     9151.59
    270560     9153.31
    270600     9154.27
    270640     9155.42
    270680     9157.02
    270720     9158.51
    270760     9159.76
    270800        9161
    270840     9162.22
    270880     9163.66
    270920     9164.57
    270960      9166.4
    271000     9167.12
    271040     9169.14
    271080     9169.59
    271120     9171.22
    271160     9172.86
    271200     9173.96
    271240     9175.34
    271280      9176.7
    271320     9178.18
    271360      9179.9
    271400     9180.85
    271440     9181.99
    271480     9183.62
    271520      9185.1
    271560     9186.36
    271600     9187.59
    271640     9188.83
    271680     9190.25
    271720     9191.15
    271760     9192.98
    271800     9193.71
    271840     9195.72
    271880     9196.17
    271920      9197.8
    271960     9199.41
    272000     9200.54
    272040     9201.94
    272080      9203.3
    272120     9204.78
    272160     9206.51
    272200     9207.48
    272240     9208.63
    272280     9210.21
    272320     9211.72
    272360     9212.97
    272400     9214.21
    272440     9215.46
    272480     9216.88
    272520     9217.77
    272560      9219.6
    272600     9220.31
    272640     9222.33
    272680     9222.78
    272720     9224.43
    272760     9226.04
    272800     9227.16
    272840     9228.56
    272880     9229.91
    272920     9231.41
    272960     9233.14
    273000      9234.1
    273040     9235.28
    273080     9236.84
    273120     9238.35
    273160     9239.59
    273200     9240.81
    273240     9242.08
    273280      9243.5
    273320     9244.38
    273360     9246.21
    273400     9246.95
    273440     9248.96
    273480     9249.42
    273520     9251.04
    273560     9252.66
    273600     9253.79
    273640     9255.21
    273680     9256.56
    273720     9258.07
    273760      9259.8
    273800     9260.76
    273840     9261.93
    273880      9263.5
    273920     9265.01
    273960     9266.23
    274000     9267.47
    274040     9268.73
    274080     9270.16
    274120     9271.03
    274160     9272.87
    274200      9273.6
    274240     9275.62
    274280     9276.08
    274320      9277.7
    274360     9279.31
    274400     9280.43
    274440     9281.86
    274480     9283.21
    274520     9284.71
    274560     9286.46
    274600     9287.41
    274640     9288.58
    274680     9290.15
    274720     9291.66
    274760      9292.9
    274800     9294.13
    274840     9295.37
    274880     9296.81
    274920     9297.68
    274960     9299.54
    275000     9300.26
    275040     9302.27
    275080     9302.73
    275120     9304.35
    275160     9305.98
    275200      9307.1
    275240     9308.52
    275280     9309.89
    275320     9311.39
    275360     9313.13
    275400     9314.09
    275440     9315.25
    275480     9316.82
    275520     9318.34
    275560     9319.58
    275600     9320.79
    275640     9322.04
    275680     9323.47
    275720     9324.35
    275760     9326.23
    275800     9326.95
    275840     9328.95
    275880     9329.41
    275920     9331.03
    275960     9332.67
    276000     9333.77
    276040      9335.2
    276080     9336.58
    276120     9338.08
    276160     9339.81
    276200     9340.76
    276240     9341.92
    276280     9343.49
    276320     9345.01
    276360     9346.24
    276400     9347.47
    276440     9348.71
    276480     9350.17
    276520     9351.03
    276560     9352.92
    276600     9353.65
    276640     9355.64
    276680      9356.1
    276720     9357.73
    276760     9359.37
    276800     9360.47
    276840     9361.91
    276880     9363.27
    276920     9364.77
    276960     9366.51
    277000     9367.46
    277040     9368.61
    277080     9370.19
    277120      9371.7
    277160     9372.92
    277200     9374.18
    277240     9375.41
    277280     9376.87
    277320     9377.73
    277360     9379.62
    277400     9380.36
    277440     9382.36
    277480      9382.8
    277520     9384.44
    277560     9386.09
    277600      9387.2
    277640     9388.59
    277680     9389.97
    277720     9391.46
    277760     9393.21
    277800     9394.17
    277840     9395.31
    277880     9396.88
    277920      9398.4
    277960     9399.62
    278000     9400.86
    278040      9402.1
    278080     9403.57
    278120     9404.43
    278160     9406.32
    278200     9407.06
    278240     9409.06
    278280     9409.51
    278320     9411.15
    278360     9412.77
    278400     9413.89
    278440     9415.31
    278480     9416.67
    278520     9418.17
    278560     9419.93
    278600     9420.89
    278640     9422.03
    278680      9423.6
    278720     9425.12
    278760     9426.34
    278800     9427.56
    278840     9428.81
    278880     9430.28
    278920     9431.14
    278960     9433.05
    279000     9433.77
    279040     9435.79
    279080     9436.22
    279120     9437.88
    279160     9439.52
    279200     9440.65
    279240     9442.03
    279280      9443.4
    279320     9444.93
    279360     9446.68
    279400     9447.63
    279440     9448.77
    279480     9450.34
    279520     9451.87
    279560     9453.08
    279600     9454.29
    279640     9455.54
    279680     9457.01
    279720     9457.86
    279760     9459.78
    279800     9460.49
    279840     9462.51
    279880     9462.93
    279920     9464.58
    279960     9466.22
    280000     9467.37
    280040     9468.74
    280080      9470.1
    280120     9471.62
    280160     9473.38
    280200     9474.34
    280240     9475.46
    280280     9477.03
    280320     9478.56
    280360      9479.8
    280400     9480.99
    280440     9482.24
    280480     9483.71
    280520     9484.56
    280560     9486.48
    280600     9487.18
    280640      9489.2
    280680     9489.62
    280720     9491.27
    280760     9492.92
    280800     9494.04
    280840     9495.43
    280880      9496.8
    280920     9498.33
    280960     9500.09
    281000     9501.03
    281040     9502.19
    281080     9503.75
    281120     9505.27
    281160      9506.5
    281200     9507.71
    281240     9508.95
    281280     9510.41
    281320     9511.25
    281360     9513.19
    281400     9513.88
    281440     9515.91
    281480     9516.35
    281520        9518
    281560     9519.63
    281600     9520.76
    281640     9522.15
    281680     9523.54
    281720     9525.04
    281760     9526.82
    281800     9527.76
    281840      9528.9
    281880     9530.48
    281920        9532
    281960     9533.23
    282000     9534.41
    282040     9535.66
    282080     9537.13
    282120     9537.98
    282160     9539.92
    282200     9540.63
    282240     9542.66
    282280     9543.08
    282320     9544.73
    282360     9546.36
    282400      9547.5
    282440     9548.89
    282480     9550.27
    282520     9551.77
    282560     9553.54
    282600     9554.48
    282640     9555.64
    282680     9557.22
    282720     9558.74
    282760     9559.95
    282800     9561.16
    282840     9562.42
    282880     9563.88
    282920     9564.72
    282960     9566.65
    283000     9567.35
    283040     9569.39
    283080     9569.81
    283120     9571.46
    283160     9573.09
    283200     9574.22
    283240     9575.62
    283280     9577.02
    283320     9578.51
    283360     9580.26
    283400     9581.21
    283440     9582.37
    283480     9583.95
    283520     9585.47
    283560     9586.67
    283600     9587.88
    283640     9589.13
    283680     9590.61
    283720     9591.45
    283760     9593.38
    283800     9594.09
    283840     9596.13
    283880     9596.53
    283920     9598.18
    283960     9599.83
    284000     9600.96
    284040     9602.35
    284080     9603.74
    284120     9605.23
    284160        9607
    284200     9607.93
    284240     9609.11
    284280     9610.67
    284320     9612.19
    284360      9613.4
    284400     9614.63
    284440     9615.85
    284480     9617.36
    284520     9618.17
    284560     9620.12
    284600     9620.83
    284640     9622.88
    284680     9623.27
    284720     9624.92
    284760     9626.55
    284800      9627.7
    284840     9629.08
    284880     9630.49
    284920     9631.97
    284960     9633.73
    285000     9634.68
    285040     9635.86
    285080      9637.4
    285120     9638.92
    285160     9640.14
    285200     9641.37
    285240     9642.59
    285280     9644.09
    285320     9644.91
    285360     9646.85
    285400     9647.57
    285440     9649.63
    285480     9649.99
    285520     9651.68
    285560     9653.31
    285600     9654.43
    285640     9655.82
    285680     9657.23
    285720     9658.73
    285760     9660.49
    285800     9661.44
    285840     9662.61
    285880     9664.15
    285920     9665.68
    285960     9666.89
    286000      9668.1
    286040     9669.33
    286080     9670.85
    286120     9671.65
    286160      9673.6
    286200     9674.32
    286240     9676.38
    286280     9676.72
    286320     9678.41
    286360     9680.04
    286400     9681.17
    286440     9682.56
    286480     9683.97
    286520     9685.45
    286560     9687.23
    286600     9688.17
    286640     9689.36
    286680     9690.88
    286720     9692.41
    286760     9693.62
    286800     9694.84
    286840     9696.07
    286880     9697.58
    286920     9698.38
    286960     9700.34
    287000     9701.07
    287040     9703.13
    287080     9703.49
    287120     9705.15
    287160     9706.79
    287200     9707.91
    287240     9709.29
    287280     9710.72
    287320     9712.19
    287360     9713.96
    287400      9714.9
    287440     9716.09
    287480     9717.59
    287520     9719.12
    287560     9720.31
    287600     9721.55
    287640     9722.77
    287680     9724.27
    287720     9725.08
    287760     9727.05
    287800     9727.78
    287840     9729.83
    287880      9730.2
    287920     9731.85
    287960     9733.51
    288000     9734.61
    288040        9736
    288080     9737.43
    288120     9738.91
    288160     9740.67
    288200     9741.61
    288240      9742.8
    288280     9744.33
    288320     9745.85
    288360     9747.02
    288400     9748.26
    288440     9749.49
    288480     9750.99
    288520     9751.81
    288560     9753.76
    288600      9754.5
    288640     9756.55
    288680     9756.93
    288720     9758.57
    288760     9760.24
    288800     9761.36
    288840     9762.75
    288880     9764.17
    288920     9765.63
    288960     9767.42
    289000     9768.33
    289040     9769.56
    289080     9771.08
    289120     9772.59
    289160     9773.77
    289200     9775.01
    289240     9776.25
    289280     9777.74
    289320     9778.54
    289360     9780.51
    289400     9781.24
    289440     9783.31
    289480     9783.67
    289520     9785.33
    289560     9786.99
    289600      9788.1
    289640      9789.5
    289680     9790.91
    289720     9792.37
    289760     9794.15
    289800     9795.09
    289840      9796.3
    289880     9797.83
    289920     9799.34
    289960     9800.52
    290000     9801.75
    290040     9802.98
    290080     9804.48
    290120     9805.27
    290160     9807.23
    290200     9807.98
    290240     9810.02
    290280     9810.38
    290320     9812.05
    290360     9813.71
    290400     9814.82
    290440     9816.21
    290480     9817.62
    290520     9819.09
    290560     9820.88
    290600     9821.82
    290640     9823.04
    290680     9824.55
    290720     9826.06
    290760     9827.25
    290800     9828.48
    290840     9829.71
    290880     9831.18
    290920        9832
    290960     9833.93
    291000     9834.71
    291040     9836.74
    291080     9837.11
    291120     9838.77
    291160     9840.44
    291200     9841.53
    291240     9842.92
    291280     9844.34
    291320     9845.82
    291360     9847.61
    291400     9848.53
    291440     9849.75
    291480     9851.27
    291520     9852.78
    291560     9853.93
    291600     9855.18
    291640     9856.42
    291680     9857.88
    291720      9858.7
    291760     9860.63
    291800      9861.4
    291840     9863.46
    291880     9863.81
    291920     9865.47
    291960     9867.14
    292000     9868.23
    292040     9869.63
    292080     9871.03
    292120     9872.53
    292160     9874.31
    292200     9875.24
    292240     9876.45
    292280     9877.95
    292320     9879.49
    292360     9880.61
    292400     9881.87
    292440     9883.12
    292480     9884.58
    292520     9885.38
    292560     9887.34
    292600      9888.1
    292640     9890.17
    292680      9890.5
    292720     9892.16
    292760     9893.86
    292800     9894.92
    292840     9896.32
    292880     9897.73
    292920     9899.21
    292960        9901
    293000     9901.92
    293040     9903.14
    293080     9904.65
    293120     9906.18
    293160     9907.31
    293200     9908.59
    293240     9909.83
    293280     9911.29
    293320     9912.09
    293360     9914.04
    293400     9914.82
    293440     9916.87
    293480     9917.19
    293520     9918.87
    293560     9920.56
    293600     9921.64
    293640     9923.03
    293680     9924.43
    293720     9925.91
    293760     9927.71
    293800     9928.63
    293840     9929.84
    293880     9931.36
    293920     9932.89
    293960     9934.04
    294000     9935.29
    294040     9936.53
    294080     9938.01
    294120      9938.8
    294160     9940.75
    294200     9941.52
    294240     9943.59
    294280     9943.91
    294320      9945.6
    294360     9947.29
    294400     9948.36
    294440     9949.75
    294480     9951.16
    294520     9952.62
    294560     9954.43
    294600     9955.33
    294640     9956.57
    294680     9958.07
    294720     9959.62
    294760     9960.75
    294800        9962
    294840     9963.25
    294880     9964.73
    294920     9965.52
    294960     9967.46
    295000     9968.24
    295040     9970.32
    295080     9970.61
    295120     9972.29
    295160        9974
    295200     9975.07
    295240     9976.47
    295280     9977.88
    295320     9979.34
    295360     9981.13
    295400     9982.05
    295440     9983.29
    295480     9984.79
    295520     9986.35
    295560     9987.49
    295600     9988.71
    295640     9989.97
    295680     9991.47
    295720     9992.26
    295760      9994.2
    295800     9994.98
    295840     9997.05
    295880     9997.36
    295920     9999.02
    295960     10000.7
    296000     10001.8
    296040     10003.2
    296080     10004.6
    296120     10006.1
    296160     10007.9
    296200     10008.8
    296240       10010
    296280     10011.5
    296320     10013.1
    296360     10014.2
    296400     10015.4
    296440     10016.7
    296480     10018.2
    296520       10019
    296560     10020.9
    296600     10021.7
    296640     10023.8
    296680     10024.1
    296720     10025.8
    296760     10027.5
    296800     10028.5
    296840     10029.9
    296880     10031.3
    296920     10032.8
    296960     10034.6
    297000     10035.5
    297040     10036.7
    297080     10038.3
    297120     10039.8
    297160     10040.9
    297200     10042.1
    297240     10043.4
    297280     10044.9
    297320     10045.7
    297360     10047.6
    297400     10048.4
    297440     10050.5
    297480     10050.8
    297520     10052.5
    297560     10054.2
    297600     10055.3
    297640     10056.6
    297680     10058.1
    297720     10059.5
    297760     10061.3
    297800     10062.2
    297840     10063.4
    297880       10065
    297920     10066.5
    297960     10067.6
    298000     10068.9
    298040     10070.1
    298080     10071.6
    298120     10072.4
    298160     10074.4
    298200     10075.2
    298240     10077.3
    298280     10077.6
    298320     10079.2
    298360     10080.9
    298400       10082
    298440     10083.4
    298480     10084.7
    298520     10086.2
    298560       10088
    298600     10088.9
    298640     10090.1
    298680     10091.7
    298720     10093.2
    298760     10094.3
    298800     10095.6
    298840     10096.8
    298880     10098.3
    298920     10099.1
    298960     10101.1
    299000     10101.9
    299040     10103.9
    299080     10104.2
    299120     10105.9
    299160     10107.6
    299200     10108.7
    299240       10110
    299280     10111.5
    299320     10112.9
    299360     10114.7
    299400     10115.6
    299440     10116.8
    299480     10118.4
    299520     10119.9
    299560       10121
    299600     10122.3
    299640     10123.5
    299680       10125
    299720     10125.8
    299760     10127.8
    299800     10128.5
    299840     10130.7
    299880     10130.9
    299920     10132.6
    299960     10134.3
    300000     10135.4
    300040     10136.8
    300080     10138.2
    300120     10139.6
    300160     10141.5
    300200     10142.3
    300240     10143.6
    300280     10145.1
    300320     10146.6
    300360     10147.7
    300400       10149
    300440     10150.2
    300480     10151.7
    300520     10152.5
    300560     10154.5
    300600     10155.3
    300640     10157.4
    300680     10157.7
    300720     10159.4
    300760       10161
    300800     10162.1
    300840     10163.5
    300880     10164.9
    300920     10166.4
    300960     10168.2
    301000       10169
    301040     10170.3
    301080     10171.8
    301120     10173.4
    301160     10174.5
    301200     10175.7
    301240       10177
    301280     10178.5
    301320     10179.3
    301360     10181.3
    301400       10182
    301440     10184.1
    301480     10184.4
    301520     10186.1
    301560     10187.8
    301600     10188.8
    301640     10190.2
    301680     10191.6
    301720     10193.1
    301760     10194.9
    301800     10195.7
    301840       10197
    301880     10198.5
    301920     10200.1
    301960     10201.2
    302000     10202.4
    302040     10203.7
    302080     10205.2
    302120       10206
    302160       10208
    302200     10208.7
    302240     10210.8
    302280     10211.1
    302320     10212.8
    302360     10214.5
    302400     10215.5
    302440     10216.9
    302480     10218.3
    302520     10219.8
    302560     10221.6
    302600     10222.4
    302640     10223.7
    302680     10225.2
    302720     10226.8
    302760     10227.9
    302800     10229.1
    302840     10230.4
    302880     10231.9
    302920     10232.7
    302960     10234.7
    303000     10235.4
    303040     10237.5
    303080     10237.8
    303120     10239.5
    303160     10241.2
    303200     10242.3
    303240     10243.6
    303280       10245
    303320     10246.5
    303360     10248.3
    303400     10249.1
    303440     10250.4
    303480     10251.9
    303520     10253.5
    303560     10254.6
    303600     10255.8
    303640     10257.1
    303680     10258.6
    303720     10259.4
    303760     10261.4
    303800     10262.1
    303840     10264.2
    303880     10264.5
    303920     10266.2
    303960     10267.9
    304000       10269
    304040     10270.3
    304080     10271.7
    304120     10273.2
    304160       10275
    304200     10275.8
    304240     10277.1
    304280     10278.6
    304320     10280.2
    304360     10281.3
    304400     10282.5
    304440     10283.7
    304480     10285.3
    304520     10286.1
    304560     10288.1
    304600     10288.8
    304640     10290.9
    304680     10291.2
    304720     10292.9
    304760     10294.6
    304800     10295.6
    304840       10297
    304880     10298.4
    304920     10299.9
    304960     10301.7
    305000     10302.5
    305040     10303.7
    305080     10305.3
    305120     10306.9
    305160     10307.9
    305200     10309.2
    305240     10310.4
    305280     10311.9
    305320     10312.7
    305360     10314.7
    305400     10315.5
    305440     10317.6
    305480     10317.8
    305520     10319.5
    305560     10321.2
    305600     10322.3
    305640     10323.6
    305680     10325.1
    305720     10326.5
    305760     10328.4
    305800     10329.1
    305840     10330.4
    305880     10331.9
    305920     10333.5
    305960     10334.6
    306000     10335.8
    306040       10337
    306080     10338.6
    306120     10339.4
    306160     10341.4
    306200     10342.1
    306240     10344.2
    306280     10344.4
    306320     10346.2
    306360     10347.8
    306400     10348.9
    306440     10350.3
    306480     10351.7
    306520     10353.2
    306560       10355
    306600     10355.8
    306640       10357
    306680     10358.5
    306720     10360.1
    306760     10361.2
    306800     10362.4
    306840     10363.6
    306880     10365.2
    306920       10366
    306960       10368
    307000     10368.7
    307040     10370.8
    307080     10371.1
    307120     10372.8
    307160     10374.5
    307200     10375.5
    307240     10376.9
    307280     10378.3
    307320     10379.8
    307360     10381.6
    307400     10382.4
    307440     10383.6
    307480     10385.1
    307520     10386.7
    307560     10387.8
    307600       10389
    307640     10390.2
    307680     10391.8
    307720     10392.5
    307760     10394.6
    307800     10395.3
    307840     10397.4
    307880     10397.7
    307920     10399.3
    307960       10401
    308000     10402.1
    308040     10403.5
    308080     10404.9
    308120     10406.3
    308160     10408.2
    308200     10408.9
    308240     10410.2
    308280     10411.7
    308320     10413.3
    308360     10414.4
    308400     10415.6
    308440     10416.8
    308480     10418.3
    308520     10419.1
    308560     10421.1
    308600     10421.9
    308640       10424
    308680     10424.2
    308720     10425.9
    308760     10427.6
    308800     10428.7
    308840     10430.1
    308880     10431.5
    308920     10432.9
    308960     10434.8
    309000     10435.5
    309040     10436.8
    309080     10438.3
    309120     10439.9
    309160     10440.9
    309200     10442.2
    309240     10443.4
    309280     10444.9
    309320     10445.7
    309360     10447.7
    309400     10448.5
    309440     10450.5
    309480     10450.8
    309520     10452.5
    309560     10454.2
    309600     10455.3
    309640     10456.6
    309680       10458
    309720     10459.5
    309760     10461.3
    309800     10462.1
    309840     10463.3
    309880     10464.9
    309920     10466.5
    309960     10467.5
    310000     10468.7
    310040       10470
    310080     10471.5
    310120     10472.2
    310160     10474.3
    310200       10475
    310240     10477.1
    310280     10477.4
    310320       10479
    310360     10480.8
    310400     10481.8
    310440     10483.2
    310480     10484.6
    310520       10486
    310560     10487.9
    310600     10488.7
    310640     10489.9
    310680     10491.4
    310720       10493
    310760     10494.1
    310800     10495.3
    310840     10496.5
    310880       10498
    310920     10498.8
    310960     10500.8
    311000     10501.6
    311040     10503.7
    311080     10503.9
    311120     10505.6
    311160     10507.3
    311200     10508.4
    311240     10509.8
    311280     10511.1
    311320     10512.6
    311360     10514.5
    311400     10515.2
    311440     10516.5
    311480       10518
    311520     10519.6
    311560     10520.6
    311600     10521.8
    311640     10523.1
    311680     10524.6
    311720     10525.4
    311760     10527.4
    311800     10528.2
    311840     10530.2
    311880     10530.5
    311920     10532.2
    311960     10533.9
    312000       10535
    312040     10536.3
    312080     10537.7
    312120     10539.2
    312160       10541
    312200     10541.8
    312240       10543
    312280     10544.6
    312320     10546.2
    312360     10547.2
    312400     10548.4
    312440     10549.7
    312480     10551.2
    312520       10552
    312560     10554.1
    312600     10554.8
    312640     10556.8
    312680     10557.1
    312720     10558.8
    312760     10560.6
    312800     10561.6
    312840     10562.9
    312880     10564.3
    312920     10565.8
    312960     10567.6
    313000     10568.4
    313040     10569.7
    313080     10571.2
    313120     10572.8
    313160     10573.8
    313200       10575
    313240     10576.3
    313280     10577.8
    313320     10578.6
    313360     10580.6
    313400     10581.4
    313440     10583.4
    313480     10583.7
    313520     10585.4
    313560     10587.1
    313600     10588.2
    313640     10589.5
    313680     10590.9
    313720     10592.3
    313760     10594.2
    313800       10595
    313840     10596.2
    313880     10597.7
    313920     10599.4
    313960     10600.4
    314000     10601.6
    314040     10602.9
    314080     10604.4
    314120     10605.2
    314160     10607.2
    314200     10607.9
    314240       10610
    314280     10610.3
    314320       10612
    314360     10613.7
    314400     10614.8
    314440     10616.1
    314480     10617.5
    314520     10618.9
    314560     10620.8
    314600     10621.6
    314640     10622.8
    314680     10624.3
    314720       10626
    314760       10627
    314800     10628.3
    314840     10629.5
    314880       10631
    314920     10631.8
    314960     10633.8
    315000     10634.6
    315040     10636.7
    315080     10636.9
    315120     10638.6
    315160     10640.3
    315200     10641.4
    315240     10642.7
    315280     10644.1
    315320     10645.6
    315360     10647.5
    315400     10648.2
    315440     10649.5
    315480       10651
    315520     10652.6
    315560     10653.7
    315600     10654.9
    315640     10656.2
    315680     10657.7
    315720     10658.4
    315760     10660.5
    315800     10661.2
    315840     10663.3
    315880     10663.6
    315920     10665.2
    315960       10667
    316000       10668
    316040     10669.4
    316080     10670.8
    316120     10672.2
    316160     10674.1
    316200     10674.9
    316240     10676.1
    316280     10677.6
    316320     10679.3
    316360     10680.3
    316400     10681.6
    316440     10682.8
    316480     10684.3
    316520     10685.1
    316560     10687.2
    316600     10687.9
    316640       10690
    316680     10690.2
    316720     10691.9
    316760     10693.6
    316800     10694.7
    316840     10696.1
    316880     10697.4
    316920     10698.9
    316960     10700.8
    317000     10701.5
    317040     10702.8
    317080     10704.3
    317120       10706
    317160       10707
    317200     10708.2
    317240     10709.5
    317280       10711
    317320     10711.8
    317360     10713.9
    317400     10714.6
    317440     10716.7
    317480     10716.9
    317520     10718.6
    317560     10720.3
    317600     10721.4
    317640     10722.8
    317680     10724.1
    317720     10725.6
    317760     10727.5
    317800     10728.2
    317840     10729.5
    317880       10731
    317920     10732.6
    317960     10733.7
    318000     10734.9
    318040     10736.2
    318080     10737.7
    318120     10738.5
    318160     10740.5
    318200     10741.2
    318240     10743.4
    318280     10743.6
    318320     10745.2
    318360       10747
    318400       10748
    318440     10749.4
    318480     10750.8
    318520     10752.2
    318560     10754.1
    318600     10754.9
    318640     10756.1
    318680     10757.6
    318720     10759.3
    318760     10760.3
    318800     10761.6
    318840     10762.8
    318880     10764.3
    318920     10765.1
    318960     10767.2
    319000     10767.9
    319040       10770
    319080     10770.3
    319120     10771.9
    319160     10773.6
    319200     10774.7
    319240     10776.1
    319280     10777.4
    319320     10778.9
    319360     10780.8
    319400     10781.5
    319440     10782.8
    319480     10784.3
    319520     10785.9
    319560       10787
    319600     10788.2
    319640     10789.4
    319680     10790.9
    319720     10791.8
    319760     10793.8
    319800     10794.5
    319840     10796.6
    319880     10796.9
    319920     10798.5
    319960     10800.3
    320000     10801.3
    320040     10802.7
    320080       10804
    320120     10805.5
    320160     10807.4
    320200     10808.1
    320240     10809.4
    320280     10810.9
    320320     10812.5
    320360     10813.6
    320400     10814.8
    320440       10816
    320480     10817.5
    320520     10818.3
    320560     10820.4
    320600     10821.2
    320640     10823.2
    320680     10823.5
    320720     10825.1
    320760     10826.9
    320800     10827.9
    320840     10829.2
    320880     10830.6
    320920     10832.1
    320960       10834
    321000     10834.7
    321040       10836
    321080     10837.5
    321120     10839.1
    321160     10840.2
    321200     10841.4
    321240     10842.6
    321280     10844.2
    321320     10844.9
    321360       10847
    321400     10847.8
    321440     10849.8
    321480     10850.1
    321520     10851.7
    321560     10853.5
    321600     10854.5
    321640     10855.8
    321680     10857.2
    321720     10858.7
    321760     10860.7
    321800     10861.3
    321840     10862.6
    321880     10864.1
    321920     10865.7
    321960     10866.8
    322000       10868
    322040     10869.2
    322080     10870.8
    322120     10871.5
    322160     10873.6
    322200     10874.4
    322240     10876.5
    322280     10876.7
    322320     10878.3
    322360     10880.1
    322400     10881.1
    322440     10882.5
    322480     10883.8
    322520     10885.3
    322560     10887.3
    322600       10888
    322640     10889.2
    322680     10890.7
    322720     10892.4
    322760     10893.4
    322800     10894.6
    322840     10895.9
    322880     10897.4
    322920     10898.2
    322960     10900.3
    323000       10901
    323040     10903.1
    323080     10903.3
    323120       10905
    323160     10906.7
    323200     10907.8
    323240     10909.1
    323280     10910.5
    323320     10911.9
    323360     10913.9
    323400     10914.6
    323440     10915.9
    323480     10917.4
    323520       10919
    323560       10920
    323600     10921.3
    323640     10922.5
    323680       10924
    323720     10924.8
    323760     10926.9
    323800     10927.6
    323840     10929.7
    323880     10929.9
    323920     10931.6
    323960     10933.3
    324000     10934.4
    324040     10935.7
    324080     10937.1
    324120     10938.6
    324160     10940.5
    324200     10941.2
    324240     10942.5
    324280       10944
    324320     10945.6
    324360     10946.7
    324400     10947.9
    324440     10949.2
    324480     10950.7
    324520     10951.5
    324560     10953.6
    324600     10954.3
    324640     10956.4
    324680     10956.6
    324720     10958.2
    324760       10960
    324800     10961.1
    324840     10962.4
    324880     10963.8
    324920     10965.3
    324960     10967.2
    325000       10968
    325040     10969.2
    325080     10970.7
    325120     10972.3
    325160     10973.4
    325200     10974.6
    325240     10975.9
    325280     10977.4
    325320     10978.1
    325360     10980.3
    325400       10981
    325440     10983.1
    325480     10983.3
    325520     10984.9
    325560     10986.7
    325600     10987.8
    325640       10989
    325680     10990.5
    325720     10991.9
    325760     10993.9
    325800     10994.6
    325840     10995.9
    325880     10997.4
    325920       10999
    325960     11000.1
    326000     11001.3
    326040     11002.5
    326080     11004.1
    326120     11004.8
    326160     11006.9
    326200     11007.7
    326240     11009.7
    326280       11010
    326320     11011.6
    326360     11013.4
    326400     11014.4
    326440     11015.7
    326480     11017.1
    326520     11018.6
    326560     11020.6
    326600     11021.3
    326640     11022.5
    326680       11024
    326720     11025.7
    326760     11026.7
    326800       11028
    326840     11029.2
    326880     11030.8
    326920     11031.5
    326960     11033.6
    327000     11034.4
    327040     11036.4
    327080     11036.6
    327120     11038.3
    327160     11040.1
    327200     11041.1
    327240     11042.4
    327280     11043.8
    327320     11045.3
    327360     11047.3
    327400       11048
    327440     11049.2
    327480     11050.7
    327520     11052.4
    327560     11053.4
    327600     11054.7
    327640     11055.9
    327680     11057.5
    327720     11058.2
    327760     11060.3
    327800     11061.1
    327840     11063.1
    327880     11063.4
    327920       11065
    327960     11066.8
    328000     11067.8
    328040     11069.1
    328080     11070.5
    328120       11072
    328160       11074
    328200     11074.7
    328240     11075.9
    328280     11077.4
    328320     11079.1
    328360     11080.2
    328400     11081.4
    328440     11082.6
    328480     11084.2
    328520     11084.9
    328560       11087
    328600     11087.8
    328640     11089.8
    328680     11090.1
    328720     11091.7
    328760     11093.5
    328800     11094.5
    328840     11095.9
    328880     11097.3
    328920     11098.7
    328960     11100.7
    329000     11101.4
    329040     11102.7
    329080     11104.2
    329120     11105.9
    329160     11106.9
    329200     11108.2
    329240     11109.3
    329280     11110.9
    329320     11111.7
    329360     11113.8
    329400     11114.5
    329440     11116.6
    329480     11116.9
    329520     11118.4
    329560     11120.2
    329600     11121.3
    329640     11122.6
    329680       11124
    329720     11125.5
    329760     11127.5
    329800     11128.1
    329840     11129.5
    329880     11130.9
    329920     11132.6
    329960     11133.7
    330000     11134.9
    330040     11136.1
    330080     11137.7
    330120     11138.4
    330160     11140.5
    330200     11141.3
    330240     11143.3
    330280     11143.6
    330320     11145.2
    330360       11147
    330400       11148
    330440     11149.4
    330480     11150.8
    330520     11152.3
    330560     11154.2
    330600     11154.9
    330640     11156.2
    330680     11157.7
    330720     11159.4
    330760     11160.4
    330800     11161.6
    330840     11162.9
    330880     11164.4
    330920     11165.2
    330960     11167.2
    331000       11168
    331040     11170.1
    331080     11170.3
    331120     11171.9
    331160     11173.7
    331200     11174.7
    331240     11176.1
    331280     11177.5
    331320       11179
    331360     11180.9
    331400     11181.6
    331440     11182.9
    331480     11184.4
    331520     11186.1
    331560     11187.1
    331600     11188.4
    331640     11189.6
    331680     11191.1
    331720     11191.8
    331760     11193.9
    331800     11194.7
    331840     11196.8
    331880       11197
    331920     11198.5
    331960     11200.4
    332000     11201.4
    332040     11202.8
    332080     11204.1
    332120     11205.7
    332160     11207.6
    332200     11208.3
    332240     11209.6
    332280     11211.1
    332320     11212.8
    332360     11213.8
    332400     11215.1
    332440     11216.3
    332480     11217.8
    332520     11218.6
    332560     11220.7
    332600     11221.4
    332640     11223.5
    332680     11223.7
    332720     11225.3
    332760     11227.1
    332800     11228.1
    332840     11229.5
    332880     11230.9
    332920     11232.4
    332960     11234.4
    333000       11235
    333040     11236.3
    333080     11237.8
    333120     11239.5
    333160     11240.6
    333200     11241.8
    333240       11243
    333280     11244.6
    333320     11245.3
    333360     11247.4
    333400     11248.2
    333440     11250.2
    333480     11250.4
    333520       11252
    333560     11253.8
    333600     11254.8
    333640     11256.2
    333680     11257.6
    333720     11259.1
    333760     11261.1
    333800     11261.8
    333840     11263.1
    333880     11264.5
    333920     11266.3
    333960     11267.3
    334000     11268.6
    334040     11269.7
    334080     11271.3
    334120       11272
    334160     11274.1
    334200     11274.9
    334240     11276.9
    334280     11277.2
    334320     11278.7
    334360     11280.5
    334400     11281.6
    334440     11282.9
    334480     11284.3
    334520     11285.9
    334560     11287.9
    334600     11288.5
    334640     11289.8
    334680     11291.3
    334720       11293
    334760     11294.1
    334800     11295.3
    334840     11296.5
    334880     11298.1
    334920     11298.8
    334960     11300.9
    335000     11301.6
    335040     11303.7
    335080     11303.9
    335120     11305.5
    335160     11307.3
    335200     11308.3
    335240     11309.7
    335280     11311.1
    335320     11312.6
    335360     11314.7
    335400     11315.3
    335440     11316.6
    335480     11318.1
    335520     11319.7
    335560     11320.8
    335600     11322.1
    335640     11323.2
    335680     11324.8
    335720     11325.5
    335760     11327.6
    335800     11328.4
    335840     11330.4
    335880     11330.6
    335920     11332.2
    335960       11334
    336000       11335
    336040     11336.4
    336080     11337.9
    336120     11339.4
    336160     11341.4
    336200       11342
    336240     11343.3
    336280     11344.8
    336320     11346.5
    336360     11347.6
    336400     11348.8
    336440       11350
    336480     11351.5
    336520     11352.3
    336560     11354.4
    336600     11355.1
    336640     11357.2
    336680     11357.4
    336720       11359
    336760     11360.8
    336800     11361.8
    336840     11363.2
    336880     11364.6
    336920     11366.1
    336960     11368.2
    337000     11368.8
    337040     11370.1
    337080     11371.6
    337120     11373.3
    337160     11374.3
    337200     11375.6
    337240     11376.7
    337280     11378.3
    337320     11379.1
    337360     11381.2
    337400     11381.9
    337440       11384
    337480     11384.2
    337520     11385.7
    337560     11387.5
    337600     11388.6
    337640     11389.9
    337680     11391.4
    337720     11392.9
    337760     11394.9
    337800     11395.5
    337840     11396.8
    337880     11398.3
    337920       11400
    337960     11401.1
    338000     11402.3
    338040     11403.5
    338080     11405.1
    338120     11405.8
    338160     11407.9
    338200     11408.6
    338240     11410.7
    338280     11410.9
    338320     11412.5
    338360     11414.3
    338400     11415.4
    338440     11416.7
    338480     11418.1
    338520     11419.7
    338560     11421.7
    338600     11422.3
    338640     11423.6
    338680     11425.1
    338720     11426.8
    338760     11427.8
    338800     11429.1
    338840     11430.2
    338880     11431.9
    338920     11432.6
    338960     11434.7
    339000     11435.4
    339040     11437.5
    339080     11437.7
    339120     11439.3
    339160     11441.1
    339200     11442.1
    339240     11443.5
    339280     11444.9
    339320     11446.5
    339360     11448.5
    339400     11449.1
    339440     11450.4
    339480     11451.9
    339520     11453.6
    339560     11454.6
    339600     11455.9
    339640       11457
    339680     11458.6
    339720     11459.4
    339760     11461.5
    339800     11462.2
    339840     11464.3
    339880     11464.5
    339920       11466
    339960     11467.9
    340000     11468.9
    340040     11470.2
    340080     11471.7
    340120     11473.2
    340160     11475.2
    340200     11475.8
    340240     11477.1
    340280     11478.6
    340320     11480.3
    340360     11481.4
    340400     11482.6
    340440     11483.8
    340480     11485.4
    340520     11486.1
    340560     11488.2
    340600       11489
    340640       11491
    340680     11491.2
    340720     11492.8
    340760     11494.6
    340800     11495.6
    340840       11497
    340880     11498.4
    340920       11500
    340960       11502
    341000     11502.6
    341040     11503.9
    341080     11505.4
    341120     11507.1
    341160     11508.1
    341200     11509.4
    341240     11510.5
    341280     11512.2
    341320     11512.9
    341360       11515
    341400     11515.7
    341440     11517.8
    341480       11518
    341520     11519.5
    341560     11521.4
    341600     11522.4
    341640     11523.8
    341680     11525.2
    341720     11526.8
    341760     11528.8
    341800     11529.3
    341840     11530.6
    341880     11532.2
    341920     11533.9
    341960     11534.9
    342000     11536.1
    342040     11537.2
    342080     11538.9
    342120     11539.6
    342160     11541.7
    342200     11542.4
    342240     11544.5
    342280     11544.7
    342320     11546.3
    342360     11548.1
    342400     11549.1
    342440     11550.5
    342480     11551.9
    342520     11553.5
    342560     11555.5
    342600       11556
    342640     11557.4
    342680     11558.9
    342720     11560.6
    342760     11561.6
    342800     11562.8
    342840       11564
    342880     11565.6
    342920     11566.4
    342960     11568.5
    343000     11569.2
    343040     11571.3
    343080     11571.5
    343120       11573
    343160     11574.8
    343200     11575.9
    343240     11577.2
    343280     11578.7
    343320     11580.2
    343360     11582.2
    343400     11582.8
    343440     11584.1
    343480     11585.7
    343520     11587.3
    343560     11588.4
    343600     11589.6
    343640     11590.8
    343680     11592.4
    343720     11593.2
    343760     11595.2
    343800       11596
    343840     11598.1
    343880     11598.2
    343920     11599.8
    343960     11601.6
    344000     11602.7
    344040       11604
    344080     11605.4
    344120       11607
    344160       11609
    344200     11609.6
    344240     11610.9
    344280     11612.5
    344320     11614.1
    344360     11615.1
    344400     11616.3
    344440     11617.5
    344480     11619.2
    344520     11619.9
    344560       11622
    344600     11622.7
    344640     11624.8
    344680       11625
    344720     11626.5
    344760     11628.4
    344800     11629.5
    344840     11630.8
    344880     11632.2
    344920     11633.8
    344960     11635.8
    345000     11636.3
    345040     11637.6
    345080     11639.2
    345120     11640.9
    345160     11641.9
    345200     11643.1
    345240     11644.3
    345280     11645.9
    345320     11646.7
    345360     11648.8
    345400     11649.5
    345440     11651.6
    345480     11651.8
    345520     11653.3
    345560     11655.2
    345600     11656.2
    345640     11657.6
    345680       11659
    345720     11660.6
    345760     11662.6
    345800     11663.1
    345840     11664.4
    345880       11666
    345920     11667.7
    345960     11668.7
    346000     11669.9
    346040     11671.1
    346080     11672.7
    346120     11673.5
    346160     11675.5
    346200     11676.3
    346240     11678.4
    346280     11678.6
    346320     11680.1
    346360       11682
    346400       11683
    346440     11684.3
    346480     11685.8
    346520     11687.4
    346560     11689.3
    346600     11689.9
    346640     11691.2
    346680     11692.8
    346720     11694.4
    346760     11695.4
    346800     11696.7
    346840     11697.9
    346880     11699.5
    346920     11700.3
    346960     11702.3
    347000     11703.1
    347040     11705.2
    347080     11705.3
    347120     11706.9
    347160     11708.8
    347200     11709.8
    347240     11711.1
    347280     11712.6
    347320     11714.2
    347360     11716.1
    347400     11716.7
    347440       11718
    347480     11719.6
    347520     11721.2
    347560     11722.2
    347600     11723.5
    347640     11724.6
    347680     11726.3
    347720       11727
    347760     11729.1
    347800     11729.8
    347840     11731.9
    347880     11732.1
    347920     11733.7
    347960     11735.5
    348000     11736.6
    348040     11737.9
    348080     11739.3
    348120       11741
    348160     11742.9
    348200     11743.4
    348240     11744.8
    348280     11746.3
    348320       11748
    348360       11749
    348400     11750.2
    348440     11751.4
    348480       11753
    348520     11753.8
    348560     11755.9
    348600     11756.6
    348640     11758.7
    348680     11758.8
    348720     11760.4
    348760     11762.3
    348800     11763.3
    348840     11764.6
    348880     11766.1
    348920     11767.7
    348960     11769.7
    349000     11770.2
    349040     11771.5
    349080     11773.1
    349120     11774.8
    349160     11775.8
    349200       11777
    349240     11778.1
    349280     11779.8
    349320     11780.5
    349360     11782.6
    349400     11783.3
    349440     11785.4
    349480     11785.6
    349520     11787.2
    349560       11789
    349600     11790.1
    349640     11791.4
    349680     11792.8
    349720     11794.4
    349760     11796.4
    349800     11796.9
    349840     11798.3
    349880     11799.8
    349920     11801.5
    349960     11802.5
    350000     11803.7
    350040     11804.9
    350080     11806.5
    350120     11807.2
    350160     11809.4
    350200     11810.1
    350240     11812.2
    350280     11812.4
    350320     11813.9
    350360     11815.8
    350400     11816.8
    350440     11818.1
    350480     11819.5
    350520     11821.2
    350560     11823.1
    350600     11823.7
    350640       11825
    350680     11826.6
    350720     11828.2
    350760     11829.2
    350800     11830.4
    350840     11831.6
    350880     11833.2
    350920       11834
    350960     11836.1
    351000     11836.8
    351040     11838.9
    351080     11839.1
    351120     11840.7
    351160     11842.5
    351200     11843.6
    351240     11844.8
    351280     11846.3
    351320     11847.9
    351360     11849.8
    351400     11850.4
    351440     11851.7
    351480     11853.3
    351520     11854.9
    351560     11855.9
    351600     11857.2
    351640     11858.3
    351680     11859.9
    351720     11860.7
    351760     11862.8
    351800     11863.5
    351840     11865.6
    351880     11865.8
    351920     11867.4
    351960     11869.2
    352000     11870.3
    352040     11871.5
    352080     11872.9
    352120     11874.6
    352160     11876.5
    352200     11877.1
    352240     11878.4
    352280       11880
    352320     11881.6
    352360     11882.5
    352400     11883.8
    352440     11884.9
    352480     11886.6
    352520     11887.3
    352560     11889.5
    352600     11890.1
    352640     11892.3
    352680     11892.4
    352720       11894
    352760     11895.8
    352800     11896.9
    352840     11898.2
    352880     11899.6
    352920     11901.2
    352960     11903.2
    353000     11903.7
    353040       11905
    353080     11906.6
    353120     11908.2
    353160     11909.2
    353200     11910.5
    353240     11911.6
    353280     11913.3
    353320       11914
    353360     11916.1
    353400     11916.8
    353440     11918.9
    353480     11919.1
    353520     11920.7
    353560     11922.5
    353600     11923.6
    353640     11924.8
    353680     11926.2
    353720     11927.8
    353760     11929.8
    353800     11930.4
    353840     11931.6
    353880     11933.2
    353920     11934.9
    353960     11935.8
    354000     11937.1
    354040     11938.2
    354080     11939.9
    354120     11940.7
    354160     11942.8
    354200     11943.4
    354240     11945.6
    354280     11945.7
    354320     11947.3
    354360     11949.1
    354400     11950.2
    354440     11951.4
    354480     11952.9
    354520     11954.5
    354560     11956.5
    354600       11957
    354640     11958.3
    354680     11959.9
    354720     11961.5
    354760     11962.5
    354800     11963.7
    354840     11964.9
    354880     11966.5
    354920     11967.3
    354960     11969.4
    355000     11970.1
    355040     11972.2
    355080     11972.3
    355120     11973.9
    355160     11975.8
    355200     11976.8
    355240     11978.1
    355280     11979.5
    355320     11981.1
    355360     11983.1
    355400     11983.6
    355440     11984.9
    355480     11986.5
    355520     11988.2
    355560     11989.1
    355600     11990.4
    355640     11991.5
    355680     11993.2
    355720     11993.9
    355760     11996.1
    355800     11996.7
    355840     11998.9
    355880       11999
    355920     12000.6
    355960     12002.4
    356000     12003.5
    356040     12004.7
    356080     12006.2
    356120     12007.8
    356160     12009.8
    356200     12010.3
    356240     12011.6
    356280     12013.2
    356320     12014.8
    356360     12015.8
    356400       12017
    356440     12018.2
    356480     12019.9
    356520     12020.6
    356560     12022.8
    356600     12023.4
    356640     12025.5
    356680     12025.7
    356720     12027.3
    356760     12029.1
    356800     12030.2
    356840     12031.4
    356880     12032.9
    356920     12034.5
    356960     12036.5
    357000       12037
    357040     12038.3
    357080     12039.9
    357120     12041.5
    357160     12042.5
    357200     12043.7
    357240     12044.9
    357280     12046.5
    357320     12047.3
    357360     12049.4
    357400     12050.1
    357440     12052.2
    357480     12052.3
    357520     12053.9
    357560     12055.8
    357600     12056.9
    357640     12058.1
    357680     12059.6
    357720     12061.2
    357760     12063.1
    357800     12063.7
    357840       12065
    357880     12066.6
    357920     12068.2
    357960     12069.1
    358000     12070.4
    358040     12071.6
    358080     12073.2
    358120       12074
    358160     12076.1
    358200     12076.7
    358240     12078.9
    358280       12079
    358320     12080.6
    358360     12082.5
    358400     12083.6
    358440     12084.8
    358480     12086.2
    358520     12087.9
    358560     12089.8
    358600     12090.4
    358640     12091.6
    358680     12093.2
    358720     12094.9
    358760     12095.8
    358800       12097
    358840     12098.2
    358880     12099.9
    358920     12100.6
    358960     12102.8
    359000     12103.4
    359040     12105.5
    359080     12105.7
    359120     12107.3
    359160     12109.1
    359200     12110.2
    359240     12111.4
    359280     12112.9
    359320     12114.6
    359360     12116.5
    359400       12117
    359440     12118.3
    359480     12119.9
    359520     12121.5
    359560     12122.5
    359600     12123.7
    359640     12124.9
    359680     12126.6
    359720     12127.3
    359760     12129.5
    359800     12130.1
    359840     12132.2
    359880     12132.4
    359920       12134
    359960     12135.8
    360000     12136.9
    360040     12138.1
    360080     12139.6
    360120     12141.3
    360160     12143.2
    360200     12143.7
    360240       12145
    360280     12146.6
    360320     12148.2
    360360     12149.2
    360400     12150.4
    360440     12151.6
    360480     12153.3
    360520       12154
    360560     12156.2
    360600     12156.8
    360640     12158.9
    360680     12159.1
    360720     12160.7
    360760     12162.5
    360800     12163.6
    360840     12164.8
    360880     12166.3
    360920     12167.9
    360960     12169.9
    361000     12170.4
    361040     12171.7
    361080     12173.3
    361120     12174.9
    361160     12175.9
    361200     12177.1
    361240     12178.3
    361280       12180
    361320     12180.8
    361360     12182.9
    361400     12183.5
    361440     12185.7
    361480     12185.8
    361520     12187.4
    361560     12189.2
    361600     12190.3
    361640     12191.6
    361680       12193
    361720     12194.6
    361760     12196.6
    361800     12197.2
    361840     12198.4
    361880       12200
    361920     12201.6
    361960     12202.6
    362000     12203.8
    362040     12205.1
    362080     12206.7
    362120     12207.5
    362160     12209.6
    362200     12210.3
    362240     12212.4
    362280     12212.5
    362320     12214.1
    362360       12216
    362400     12217.1
    362440     12218.3
    362480     12219.7
    362520     12221.4
    362560     12223.3
    362600     12223.9
    362640     12225.1
    362680     12226.7
    362720     12228.3
    362760     12229.3
    362800     12230.5
    362840     12231.8
    362880     12233.4
    362920     12234.2
    362960     12236.3
    363000       12237
    363040     12239.1
    363080     12239.2
    363120     12240.8
    363160     12242.7
    363200     12243.8
    363240       12245
    363280     12246.4
    363320       12248
    363360     12250.1
    363400     12250.6
    363440     12251.9
    363480     12253.4
    363520       12255
    363560       12256
    363600     12257.2
    363640     12258.4
    363680     12260.1
    363720     12260.8
    363760       12263
    363800     12263.6
    363840     12265.8
    363880     12265.9
    363920     12267.5
    363960     12269.4
    364000     12270.4
    364040     12271.7
    364080     12273.1
    364120     12274.8
    364160     12276.7
    364200     12277.3
    364240     12278.5
    364280     12280.1
    364320     12281.7
    364360     12282.7
    364400     12283.9
    364440     12285.1
    364480     12286.8
    364520     12287.5
    364560     12289.7
    364600     12290.3
    364640     12292.5
    364680     12292.6
    364720     12294.2
    364760       12296
    364800     12297.1
    364840     12298.3
    364880     12299.8
    364920     12301.4
    364960     12303.4
    365000     12303.9
    365040     12305.2
    365080     12306.8
    365120     12308.4
    365160     12309.3
    365200     12310.5
    365240     12311.8
    365280     12313.4
    365320     12314.2
    365360     12316.3
    365400       12317
    365440     12319.1
    365480     12319.2
    365520     12320.8
    365560     12322.7
    365600     12323.8
    365640       12325
    365680     12326.4
    365720     12328.1
    365760     12330.1
    365800     12330.6
    365840     12331.9
    365880     12333.4
    365920       12335
    365960       12336
    366000     12337.2
    366040     12338.4
    366080     12340.1
    366120     12340.8
    366160       12343
    366200     12343.6
    366240     12345.8
    366280     12345.9
    366320     12347.5
    366360     12349.3
    366400     12350.4
    366440     12351.6
    366480     12353.1
    366520     12354.7
    366560     12356.7
    366600     12357.2
    366640     12358.5
    366680     12360.1
    366720     12361.6
    366760     12362.6
    366800     12363.8
    366840       12365
    366880     12366.7
    366920     12367.5
    366960     12369.6
    367000     12370.2
    367040     12372.4
    367080     12372.5
    367120     12374.1
    367160     12375.9
    367200       12377
    367240     12378.3
    367280     12379.7
    367320     12381.3
    367360     12383.3
    367400     12383.9
    367440     12385.2
    367480     12386.7
    367520     12388.3
    367560     12389.2
    367600     12390.5
    367640     12391.7
    367680     12393.4
    367720     12394.1
    367760     12396.3
    367800     12396.9
    367840       12399
    367880     12399.1
    367920     12400.8
    367960     12402.6
    368000     12403.7
    368040     12404.9
    368080     12406.4
    368120       12408
    368160       12410
    368200     12410.5
    368240     12411.8
    368280     12413.3
    368320     12414.9
    368360     12415.9
    368400     12417.1
    368440     12418.3
    368480       12420
    368520     12420.7
    368560       12423
    368600     12423.6
    368640     12425.7
    368680     12425.8
    368720     12427.4
    368760     12429.3
    368800     12430.4
    368840     12431.6
    368880       12433
    368920     12434.7
    368960     12436.7
    369000     12437.2
    369040     12438.5
    369080       12440
    369120     12441.6
    369160     12442.6
    369200     12443.8
    369240       12445
    369280     12446.7
    369320     12447.4
    369360     12449.6
    369400     12450.2
    369440     12452.4
    369480     12452.5
    369520     12454.1
    369560     12455.9
    369600     12457.1
    369640     12458.3
    369680     12459.7
    369720     12461.3
    369760     12463.3
    369800     12463.9
    369840     12465.2
    369880     12466.7
    369920     12468.3
    369960     12469.3
    370000     12470.5
    370040     12471.6
    370080     12473.4
    370120     12474.1
    370160     12476.3
    370200     12476.9
    370240     12479.1
    370280     12479.1
    370320     12480.8
    370360     12482.6
    370400     12483.7
    370440     12484.9
    370480     12486.4
    370520       12488
    370560       12490
    370600     12490.5
    370640     12491.8
    370680     12493.3
    370720       12495
    370760     12495.9
    370800     12497.1
    370840     12498.3
    370880       12500
    370920     12500.7
    370960     12502.9
    371000     12503.5
    371040     12505.7
    371080     12505.7
    371120     12507.4
    371160     12509.3
    371200     12510.4
    371240     12511.6
    371280       12513
    371320     12514.7
    371360     12516.7
    371400     12517.2
    371440     12518.5
    371480       12520
    371520     12521.6
    371560     12522.6
    371600     12523.8
    371640     12524.9
    371680     12526.7
    371720     12527.4
    371760     12529.6
    371800     12530.2
    371840     12532.4
    371880     12532.4
    371920     12534.1
    371960     12535.9
    372000     12537.1
    372040     12538.3
    372080     12539.7
    372120     12541.3
    372160     12543.3
    372200     12543.9
    372240     12545.2
    372280     12546.7
    372320     12548.3
    372360     12549.3
    372400     12550.5
    372440     12551.6
    372480     12553.4
    372520     12554.1
    372560     12556.3
    372600     12556.9
    372640     12559.1
    372680     12559.1
    372720     12560.8
    372760     12562.6
    372800     12563.8
    372840       12565
    372880     12566.4
    372920       12568
    372960       12570
    373000     12570.6
    373040     12571.8
    373080     12573.4
    373120       12575
    373160       12576
    373200     12577.2
    373240     12578.3
    373280     12580.1
    373320     12580.8
    373360       12583
    373400     12583.6
    373440     12585.8
    373480     12585.8
    373520     12587.5
    373560     12589.4
    373600     12590.5
    373640     12591.7
    373680     12593.1
    373720     12594.7
    373760     12596.7
    373800     12597.3
    373840     12598.5
    373880     12600.1
    373920     12601.7
    373960     12602.7
    374000     12603.8
    374040       12605
    374080     12606.8
    374120     12607.5
    374160     12609.7
    374200     12610.3
    374240     12612.5
    374280     12612.5
    374320     12614.2
    374360     12616.1
    374400     12617.2
    374440     12618.4
    374480     12619.8
    374520     12621.4
    374560     12623.4
    374600     12623.9
    374640     12625.2
    374680     12626.8
    374720     12628.4
    374760     12629.3
    374800     12630.5
    374840     12631.7
    374880     12633.4
    374920     12634.2
    374960     12636.4
    375000       12637
    375040     12639.2
    375080     12639.2
    375120     12640.9
    375160     12642.8
    375200     12643.9
    375240     12645.1
    375280     12646.5
    375320     12648.1
    375360     12650.1
    375400     12650.6
    375440     12651.9
    375480     12653.5
    375520     12655.1
    375560     12656.1
    375600     12657.2
    375640     12658.4
    375680     12660.1
    375720     12660.9
    375760     12663.1
    375800     12663.7
    375840     12665.9
    375880     12665.9
    375920     12667.6
    375960     12669.5
    376000     12670.6
    376040     12671.8
    376080     12673.2
    376120     12674.9
    376160     12676.9
    376200     12677.4
    376240     12678.6
    376280     12680.2
    376320     12681.8
    376360     12682.8
    376400       12684
    376440     12685.2
    376480     12686.9
    376520     12687.6
    376560     12689.8
    376600     12690.5
    376640     12692.6
    376680     12692.7
    376720     12694.3
    376760     12696.2
    376800     12697.3
    376840     12698.5
    376880       12700
    376920     12701.6
    376960     12703.6
    377000     12704.1
    377040     12705.4
    377080     12706.9
    377120     12708.6
    377160     12709.5
    377200     12710.7
    377240     12711.9
    377280     12713.6
    377320     12714.4
    377360     12716.6
    377400     12717.2
    377440     12719.3
    377480     12719.4
    377520       12721
    377560     12722.9
    377600     12724.1
    377640     12725.3
    377680     12726.7
    377720     12728.3
    377760     12730.3
    377800     12730.8
    377840     12732.1
    377880     12733.6
    377920     12735.3
    377960     12736.3
    378000     12737.4
    378040     12738.6
    378080     12740.4
    378120     12741.1
    378160     12743.3
    378200     12743.9
    378240       12746
    378280     12746.1
    378320     12747.7
    378360     12749.7
    378400     12750.8
    378440       12752
    378480     12753.4
    378520       12755
    378560       12757
    378600     12757.5
    378640     12758.8
    378680     12760.4
    378720       12762
    378760       12763
    378800     12764.2
    378840     12765.4
    378880     12767.1
    378920     12767.8
    378960       12770
    379000     12770.6
    379040     12772.8
    379080     12772.8
    379120     12774.5
    379160     12776.4
    379200     12777.5
    379240     12778.7
    379280     12780.1
    379320     12781.7
    379360     12783.7
    379400     12784.2
    379440     12785.5
    379480     12787.1
    379520     12788.7
    379560     12789.7
    379600     12790.9
    379640     12792.1
    379680     12793.8
    379720     12794.5
    379760     12796.7
    379800     12797.3
    379840     12799.5
    379880     12799.5
    379920     12801.2
    379960     12803.1
    380000     12804.2
    380040     12805.4
    380080     12806.8
    380120     12808.5
    380160     12810.4
    380200     12810.9
    380240     12812.2
    380280     12813.8
    380320     12815.5
    380360     12816.5
    380400     12817.6
    380440     12818.8
    380480     12820.5
    380520     12821.3
    380560     12823.5
    380600       12824
    380640     12826.3
    380680     12826.3
    380720     12827.9
    380760     12829.8
    380800       12831
    380840     12832.2
    380880     12833.6
    380920     12835.2
    380960     12837.2
    381000     12837.7
    381040       12839
    381080     12840.6
    381120     12842.2
    381160     12843.2
    381200     12844.4
    381240     12845.6
    381280     12847.3
    381320     12848.1
    381360     12850.3
    381400     12850.8
    381440       12853
    381480       12853
    381520     12854.7
    381560     12856.6
    381600     12857.7
    381640     12858.9
    381680     12860.3
    381720     12861.9
    381760     12863.9
    381800     12864.5
    381840     12865.8
    381880     12867.3
    381920       12869
    381960     12869.9
    382000     12871.1
    382040     12872.3
    382080       12874
    382120     12874.8
    382160       12877
    382200     12877.6
    382240     12879.8
    382280     12879.8
    382320     12881.5
    382360     12883.4
    382400     12884.5
    382440     12885.7
    382480       12887
    382520     12888.7
    382560     12890.7
    382600     12891.2
    382640     12892.5
    382680       12894
    382720     12895.7
    382760     12896.7
    382800     12897.9
    382840     12899.1
    382880     12900.8
    382920     12901.6
    382960     12903.8
    383000     12904.4
    383040     12906.6
    383080     12906.6
    383120     12908.3
    383160     12910.2
    383200     12911.3
    383240     12912.5
    383280     12913.9
    383320     12915.5
    383360     12917.5
    383400       12918
    383440     12919.3
    383480     12920.8
    383520     12922.5
    383560     12923.5
    383600     12924.7
    383640     12925.9
    383680     12927.6
    383720     12928.4
    383760     12930.6
    383800     12931.2
    383840     12933.4
    383880     12933.4
    383920     12935.1
    383960       12937
    384000     12938.1
    384040     12939.3
    384080     12940.7
    384120     12942.3
    384160     12944.3
    384200     12944.8
    384240     12946.1
    384280     12947.6
    384320     12949.3
    384360     12950.3
    384400     12951.5
    384440     12952.7
    384480     12954.4
    384520     12955.2
    384560     12957.4
    384600     12957.9
    384640     12960.1
    384680     12960.2
    384720     12961.9
    384760     12963.8
    384800     12964.9
    384840     12966.1
    384880     12967.4
    384920     12969.1
    384960     12971.1
    385000     12971.6
    385040     12972.9
    385080     12974.4
    385120     12976.1
    385160     12977.1
    385200     12978.2
    385240     12979.5
    385280     12981.2
    385320       12982
    385360     12984.1
    385400     12984.7
    385440     12986.9
    385480     12986.9
    385520     12988.6
    385560     12990.5
    385600     12991.6
    385640     12992.9
    385680     12994.2
    385720     12995.8
    385760     12997.8
    385800     12998.3
    385840     12999.6
    385880     13001.1
    385920     13002.8
    385960     13003.8
    386000       13005
    386040     13006.2
    386080     13007.9
    386120     13008.7
    386160     13010.9
    386200     13011.5
    386240     13013.6
    386280     13013.7
    386320     13015.4
    386360     13017.3
    386400     13018.4
    386440     13019.6
    386480     13020.9
    386520     13022.6
    386560     13024.6
    386600     13025.1
    386640     13026.4
    386680     13027.8
    386720     13029.5
    386760     13030.6
    386800     13031.7
    386840     13032.9
    386880     13034.7
    386920     13035.5
    386960     13037.7
    387000     13038.2
    387040     13040.4
    387080     13040.5
    387120     13042.2
    387160     13044.1
    387200     13045.2
    387240     13046.3
    387280     13047.7
    387320     13049.4
    387360     13051.3
    387400     13051.8
    387440     13053.1
    387480     13054.6
    387520     13056.3
    387560     13057.4
    387600     13058.5
    387640     13059.7
    387680     13061.5
    387720     13062.3
    387760     13064.4
    387800       13065
    387840     13067.2
    387880     13067.2
    387920     13068.9
    387960     13070.8
    388000     13071.9
    388040     13073.1
    388080     13074.4
    388120     13076.1
    388160     13078.1
    388200     13078.6
    388240     13079.9
    388280     13081.4
    388320     13083.1
    388360     13084.1
    388400     13085.3
    388440     13086.5
    388480     13088.3
    388520     13089.1
    388560     13091.3
    388600     13091.8
    388640       13094
    388680       13094
    388720     13095.7
    388760     13097.6
    388800     13098.7
    388840     13099.9
    388880     13101.2
    388920     13102.9
    388960     13104.8
    389000     13105.4
    389040     13106.7
    389080     13108.2
    389120     13109.9
    389160     13110.9
    389200     13112.1
    389240     13113.3
    389280     13115.1
    389320     13115.9
    389360     13118.1
    389400     13118.6
    389440     13120.8
    389480     13120.8
    389520     13122.5
    389560     13124.4
    389600     13125.5
    389640     13126.7
    389680       13128
    389720     13129.8
    389760     13131.7
    389800     13132.2
    389840     13133.5
    389880       13135
    389920     13136.7
    389960     13137.8
    390000     13138.9
    390040     13140.2
    390080     13141.9
    390120     13142.7
    390160     13144.9
    390200     13145.5
    390240     13147.6
    390280     13147.6
    390320     13149.3
    390360     13151.2
    390400     13152.3
    390440     13153.6
    390480     13154.9
    390520     13156.6
    390560     13158.6
    390600     13159.1
    390640     13160.4
    390680     13161.9
    390720     13163.6
    390760     13164.7
    390800     13165.8
    390840     13167.1
    390880     13168.8
    390920     13169.6
    390960     13171.8
    391000     13172.4
    391040     13174.6
    391080     13174.5
    391120     13176.2
    391160     13178.2
    391200     13179.3
    391240     13180.5
    391280     13181.8
    391320     13183.6
    391360     13185.5
    391400       13186
    391440     13187.3
    391480     13188.9
    391520     13190.6
    391560     13191.6
    391600     13192.7
    391640       13194
    391680     13195.8
    391720     13196.5
    391760     13198.7
    391800     13199.3
    391840     13201.5
    391880     13201.5
    391920     13203.2
    391960     13205.1
    392000     13206.2
    392040     13207.5
    392080     13208.8
    392120     13210.5
    392160     13212.5
    392200       13213
    392240     13214.3
    392280     13215.8
    392320     13217.5
    392360     13218.6
    392400     13219.7
    392440       13221
    392480     13222.8
    392520     13223.5
    392560     13225.7
    392600     13226.2
    392640     13228.5
    392680     13228.5
    392720     13230.2
    392760     13232.1
    392800     13233.2
    392840     13234.4
    392880     13235.7
    392920     13237.5
    392960     13239.4
    393000     13239.9
    393040     13241.3
    393080     13242.8
    393120     13244.5
    393160     13245.5
    393200     13246.7
    393240     13247.9
    393280     13249.7
    393320     13250.5
    393360     13252.7
    393400     13253.2
    393440     13255.5
    393480     13255.5
    393520     13257.1
    393560     13259.1
    393600     13260.1
    393640     13261.4
    393680     13262.7
    393720     13264.4
    393760     13266.3
    393800     13266.9
    393840     13268.2
    393880     13269.7
    393920     13271.4
    393960     13272.4
    394000     13273.6
    394040     13274.8
    394080     13276.7
    394120     13277.4
    394160     13279.6
    394200     13280.1
    394240     13282.4
    394280     13282.4
    394320       13284
    394360       13286
    394400       13287
    394440     13288.3
    394480     13289.6
    394520     13291.3
    394560     13293.3
    394600     13293.8
    394640     13295.1
    394680     13296.6
    394720     13298.3
    394760     13299.3
    394800     13300.6
    394840     13301.8
    394880     13303.6
    394920     13304.3
    394960     13306.5
    395000     13307.1
    395040     13309.3
    395080     13309.3
    395120     13310.9
    395160       13313
    395200       13314
    395240     13315.2
    395280     13316.5
    395320     13318.3
    395360     13320.2
    395400     13320.7
    395440     13322.1
    395480     13323.6
    395520     13325.3
    395560     13326.3
    395600     13327.5
    395640     13328.7
    395680     13330.5
    395720     13331.3
    395760     13333.4
    395800       13334
    395840     13336.3
    395880     13336.3
    395920     13337.9
    395960     13339.9
    396000     13340.9
    396040     13342.2
    396080     13343.5
    396120     13345.3
    396160     13347.2
    396200     13347.7
    396240     13349.1
    396280     13350.6
    396320     13352.2
    396360     13353.3
    396400     13354.5
    396440     13355.7
    396480     13357.5
    396520     13358.2
    396560     13360.4
    396600       13361
    396640     13363.2
    396680     13363.2
    396720     13364.9
    396760     13366.8
    396800     13367.9
    396840     13369.2
    396880     13370.5
    396920     13372.2
    396960     13374.2
    397000     13374.7
    397040       13376
    397080     13377.6
    397120     13379.2
    397160     13380.3
    397200     13381.5
    397240     13382.7
    397280     13384.5
    397320     13385.2
    397360     13387.4
    397400       13388
    397440     13390.2
    397480     13390.2
    397520     13391.9
    397560     13393.8
    397600     13394.8
    397640     13396.2
    397680     13397.4
    397720     13399.2
    397760     13401.2
    397800     13401.7
    397840       13403
    397880     13404.6
    397920     13406.2
    397960     13407.2
    398000     13408.4
    398040     13409.7
    398080     13411.5
    398120     13412.2
    398160     13414.4
    398200       13415
    398240     13417.2
    398280     13417.2
    398320     13418.8
    398360     13420.8
    398400     13421.8
    398440     13423.1
    398480     13424.4
    398520     13426.2
    398560     13428.1
    398600     13428.6
    398640     13429.9
    398680     13431.5
    398720     13433.1
    398760     13434.2
    398800     13435.4
    398840     13436.6
    398880     13438.4
    398920     13439.1
    398960     13441.3
    399000     13441.9
    399040     13444.1
    399080     13444.1
    399120     13445.8
    399160     13447.7
    399200     13448.8
    399240       13450
    399280     13451.3
    399320     13453.1
    399360       13455
    399400     13455.5
    399440     13456.8
    399480     13458.4
    399520       13460
    399560     13461.1
    399600     13462.3
    399640     13463.5
    399680     13465.4
    399720       13466
    399760     13468.2
    399800     13468.8
    399840       13471
    399880       13471
    399920     13472.7
    399960     13474.6
    400000     13475.7
    400040     13476.9
    400080     13478.2
    400120       13480
    400160       13482
    400200     13482.5
    400240     13483.8
    400280     13485.3
    400320       13487
    400360       13488
    400400     13489.2
    400440     13490.5
    400480     13492.3
    400520       13493
    400560     13495.2
    400600     13495.7
    400640       13498
    400680       13498
    400720     13499.6
    400760     13501.5
    400800     13502.6
    400840     13503.8
    400880     13505.1
    400920     13506.9
    400960     13508.9
    401000     13509.4
    401040     13510.7
    401080     13512.2
    401120     13513.9
    401160     13514.9
    401200     13516.1
    401240     13517.4
    401280     13519.2
    401320     13519.9
    401360     13522.1
    401400     13522.7
    401440     13524.9
    401480     13524.9
    401520     13526.5
    401560     13528.5
    401600     13529.5
    401640     13530.7
    401680       13532
    401720     13533.9
    401760     13535.8
    401800     13536.3
    401840     13537.6
    401880     13539.2
    401920     13540.8
    401960     13541.8
    402000     13543.1
    402040     13544.3
    402080     13546.1
    402120     13546.8
    402160       13549
    402200     13549.6
    402240     13551.8
    402280     13551.8
    402320     13553.4
    402360     13555.3
    402400     13556.4
    402440     13557.6
    402480     13558.9
    402520     13560.7
    402560     13562.7
    402600     13563.2
    402640     13564.5
    402680     13566.1
    402720     13567.7
    402760     13568.7
    402800       13570
    402840     13571.2
    402880       13573
    402920     13573.7
    402960     13575.8
    403000     13576.4
    403040     13578.6
    403080     13578.6
    403120     13580.3
    403160     13582.2
    403200     13583.3
    403240     13584.5
    403280     13585.8
    403320     13587.6
    403360     13589.5
    403400       13590
    403440     13591.3
    403480     13592.9
    403520     13594.6
    403560     13595.6
    403600     13596.8
    403640       13598
    403680     13599.9
    403720     13600.5
    403760     13602.7
    403800     13603.3
    403840     13605.5
    403880     13605.5
    403920     13607.2
    403960       13609
    404000     13610.1
    404040     13611.3
    404080     13612.6
    404120     13614.5
    404160     13616.3
    404200     13616.8
    404240     13618.2
    404280     13619.8
    404320     13621.4
    404360     13622.4
    404400     13623.6
    404440     13624.9
    404480     13626.7
    404520     13627.4
    404560     13629.5
    404600     13630.1
    404640     13632.3
    404680     13632.3
    404720       13634
    404760     13635.9
    404800       13637
    404840     13638.2
    404880     13639.4
    404920     13641.3
    404960     13643.2
    405000     13643.7
    405040       13645
    405080     13646.6
    405120     13648.3
    405160     13649.3
    405200     13650.5
    405240     13651.7
    405280     13653.6
    405320     13654.2
    405360     13656.4
    405400     13656.9
    405440     13659.2
    405480     13659.2
    405520     13660.9
    405560     13662.8
    405600     13663.8
    405640       13665
    405680     13666.3
    405720     13668.2
    405760       13670
    405800     13670.5
    405840     13671.8
    405880     13673.4
    405920     13675.1
    405960     13676.1
    406000     13677.3
    406040     13678.6
    406080     13680.4
    406120     13681.1
    406160     13683.2
    406200     13683.8
    406240       13686
    406280       13686
    406320     13687.7
    406360     13689.6
    406400     13690.7
    406440     13691.9
    406480     13693.1
    406520       13695
    406560     13696.9
    406600     13697.4
    406640     13698.7
    406680     13700.3
    406720     13701.9
    406760       13703
    406800     13704.2
    406840     13705.4
    406880     13707.2
    406920     13707.9
    406960       13710
    407000     13710.6
    407040     13712.8
    407080     13712.8
    407120     13714.5
    407160     13716.4
    407200     13717.5
    407240     13718.7
    407280       13720
    407320     13721.8
    407360     13723.7
    407400     13724.2
    407440     13725.5
    407480     13727.1
    407520     13728.7
    407560     13729.8
    407600       13731
    407640     13732.3
    407680       13734
    407720     13734.7
    407760     13736.9
    407800     13737.4
    407840     13739.6
    407880     13739.6
    407920     13741.3
    407960     13743.2
    408000     13744.3
    408040     13745.5
    408080     13746.8
    408120     13748.7
    408160     13750.5
    408200       13751
    408240     13752.3
    408280     13753.9
    408320     13755.6
    408360     13756.6
    408400     13757.8
    408440     13759.1
    408480     13760.9
    408520     13761.5
    408560     13763.7
    408600     13764.2
    408640     13766.4
    408680     13766.4
    408720     13768.1
    408760     13770.1
    408800     13771.1
    408840     13772.3
    408880     13773.6
    408920     13775.5
    408960     13777.4
    409000     13777.9
    409040     13779.1
    409080     13780.7
    409120     13782.4
    409160     13783.4
    409200     13784.6
    409240     13785.9
    409280     13787.7
    409320     13788.3
    409360     13790.5
    409400       13791
    409440     13793.2
    409480     13793.2
    409520       13795
    409560     13796.8
    409600     13797.9
    409640     13799.1
    409680     13800.4
    409720     13802.3
    409760     13804.1
    409800     13804.7
    409840     13805.9
    409880     13807.5
    409920     13809.2
    409960     13810.2
    410000     13811.4
    410040     13812.7
    410080     13814.4
    410120     13815.1
    410160     13817.2
    410200     13817.8
    410240       13820
    410280       13820
    410320     13821.7
    410360     13823.6
    410400     13824.7
    410440     13825.9
    410480     13827.2
    410520       13829
    410560     13830.9
    410600     13831.4
    410640     13832.7
    410680     13834.3
    410720     13835.9
    410760       13837
    410800     13838.2
    410840     13839.4
    410880     13841.2
    410920     13841.8
    410960       13844
    411000     13844.6
    411040     13846.7
    411080     13846.7
    411120     13848.5
    411160     13850.4
    411200     13851.4
    411240     13852.7
    411280       13854
    411320     13855.8
    411360     13857.7
    411400     13858.2
    411440     13859.4
    411480       13861
    411520     13862.7
    411560     13863.7
    411600     13864.9
    411640     13866.1
    411680       13868
    411720     13868.6
    411760     13870.7
    411800     13871.3
    411840     13873.5
    411880     13873.5
    411920     13875.2
    411960     13877.1
    412000     13878.2
    412040     13879.4
    412080     13880.7
    412120     13882.5
    412160     13884.4
    412200     13884.9
    412240     13886.2
    412280     13887.7
    412320     13889.4
    412360     13890.4
    412400     13891.7
    412440     13892.9
    412480     13894.7
    412520     13895.3
    412560     13897.5
    412600       13898
    412640     13900.2
    412680     13900.2
    412720       13902
    412760     13903.9
    412800       13905
    412840     13906.2
    412880     13907.5
    412920     13909.3
    412960     13911.2
    413000     13911.7
    413040     13912.9
    413080     13914.5
    413120     13916.2
    413160     13917.2
    413200     13918.4
    413240     13919.6
    413280     13921.5
    413320     13922.1
    413360     13924.2
    413400     13924.8
    413440       13927
    413480     13926.9
    413520     13928.7
    413560     13930.7
    413600     13931.7
    413640     13932.9
    413680     13934.2
    413720       13936
    413760     13937.9
    413800     13938.4
    413840     13939.6
    413880     13941.2
    413920     13942.9
    413960     13943.9
    414000     13945.1
    414040     13946.3
    414080     13948.2
    414120     13948.8
    414160     13950.9
    414200     13951.5
    414240     13953.7
    414280     13953.6
    414320     13955.4
    414360     13957.4
    414400     13958.4
    414440     13959.6
    414480     13960.9
    414520     13962.7
    414560     13964.6
    414600     13965.1
    414640     13966.3
    414680     13967.9
    414720     13969.6
    414760     13970.6
    414800     13971.8
    414840       13973
    414880     13974.9
    414920     13975.5
    414960     13977.6
    415000     13978.3
    415040     13980.4
    415080     13980.3
    415120     13982.1
    415160     13984.1
    415200     13985.1
    415240     13986.3
    415280     13987.6
    415320     13989.5
    415360     13991.3
    415400     13991.9
    415440     13993.1
    415480     13994.7
    415520     13996.3
    415560     13997.3
    415600     13998.5
    415640     13999.7
    415680     14001.7
    415720     14002.2
    415760     14004.4
    415800       14005
    415840     14007.1
    415880       14007
    415920     14008.8
    415960     14010.8
    416000     14011.9
    416040       14013
    416080     14014.4
    416120     14016.2
    416160       14018
    416200     14018.6
    416240     14019.8
    416280     14021.4
    416320     14023.1
    416360       14024
    416400     14025.2
    416440     14026.4
    416480     14028.4
    416520     14028.9
    416560     14031.1
    416600     14031.7
    416640     14033.8
    416680     14033.7
    416720     14035.5
    416760     14037.5
    416800     14038.6
    416840     14039.7
    416880     14041.1
    416920     14042.9
    416960     14044.7
    417000     14045.3
    417040     14046.5
    417080     14048.1
    417120     14049.8
    417160     14050.8
    417200       14052
    417240     14053.2
    417280     14055.2
    417320     14055.6
    417360     14057.8
    417400     14058.4
    417440     14060.6
    417480     14060.5
    417520     14062.3
    417560     14064.3
    417600     14065.3
    417640     14066.4
    417680     14067.8
    417720     14069.6
    417760     14071.5
    417800     14072.1
    417840     14073.2
    417880     14074.8
    417920     14076.5
    417960     14077.5
    418000     14078.7
    418040     14079.9
    418080     14081.9
    418120     14082.4
    418160     14084.6
    418200     14085.2
    418240     14087.3
    418280     14087.2
    418320       14089
    418360       14091
    418400     14092.1
    418440     14093.2
    418480     14094.5
    418520     14096.4
    418560     14098.2
    418600     14098.8
    418640       14100
    418680     14101.6
    418720     14103.3
    418760     14104.2
    418800     14105.5
    418840     14106.6
    418880     14108.6
    418920     14109.1
    418960     14111.3
    419000     14111.9
    419040       14114
    419080       14114
    419120     14115.7
    419160     14117.7
    419200     14118.8
    419240     14119.9
    419280     14121.3
    419320     14123.1
    419360       14125
    419400     14125.5
    419440     14126.7
    419480     14128.3
    419520       14130
    419560     14130.9
    419600     14132.2
    419640     14133.3
    419680     14135.3
    419720     14135.8
    419760       14138
    419800     14138.6
    419840     14140.8
    419880     14140.6
    419920     14142.5
    419960     14144.5
    420000     14145.5
    420040     14146.7
    420080       14148
    420120     14149.9
    420160     14151.7
    420200     14152.3
    420240     14153.4
    420280     14155.1
    420320     14156.7
    420360     14157.7
    420400     14158.9
    420440     14160.1
    420480     14162.1
    420520     14162.6
    420560     14164.8
    420600     14165.3
    420640     14167.5
    420680     14167.4
    420720     14169.2
    420760     14171.2
    420800     14172.3
    420840     14173.5
    420880     14174.8
    420920     14176.6
    420960     14178.4
    421000       14179
    421040     14180.2
    421080     14181.8
    421120     14183.5
    421160     14184.4
    421200     14185.7
    421240     14186.8
    421280     14188.8
    421320     14189.3
    421360     14191.5
    421400     14192.1
    421440     14194.3
    421480     14194.1
    421520       14196
    421560       14198
    421600       14199
    421640     14200.2
    421680     14201.5
    421720     14203.4
    421760     14205.2
    421800     14205.7
    421840     14206.9
    421880     14208.5
    421920     14210.2
    421960     14211.1
    422000     14212.4
    422040     14213.5
    422080     14215.5
    422120       14216
    422160     14218.2
    422200     14218.7
    422240       14221
    422280     14220.9
    422320     14222.7
    422360     14224.7
    422400     14225.7
    422440     14226.9
    422480     14228.2
    422520     14230.1
    422560     14231.9
    422600     14232.4
    422640     14233.6
    422680     14235.2
    422720     14236.9
    422760     14237.8
    422800     14239.1
    422840     14240.2
    422880     14242.2
    422920     14242.7
    422960     14244.9
    423000     14245.5
    423040     14247.7
    423080     14247.6
    423120     14249.4
    423160     14251.4
    423200     14252.4
    423240     14253.6
    423280     14254.9
    423320     14256.8
    423360     14258.6
    423400     14259.1
    423440     14260.3
    423480     14261.9
    423520     14263.6
    423560     14264.5
    423600     14265.8
    423640     14266.9
    423680     14268.8
    423720     14269.4
    423760     14271.6
    423800     14272.1
    423840     14274.3
    423880     14274.2
    423920     14276.1
    423960       14278
    424000       14279
    424040     14280.3
    424080     14281.6
    424120     14283.5
    424160     14285.2
    424200     14285.8
    424240       14287
    424280     14288.6
    424320     14290.2
    424360     14291.1
    424400     14292.4
    424440     14293.5
    424480     14295.5
    424520     14296.1
    424560     14298.2
    424600     14298.8
    424640       14301
    424680     14300.9
    424720     14302.7
    424760     14304.7
    424800     14305.7
    424840     14306.9
    424880     14308.2
    424920     14310.1
    424960     14311.9
    425000     14312.4
    425040     14313.6
    425080     14315.2
    425120     14316.9
    425160     14317.8
    425200     14319.1
    425240     14320.2
    425280     14322.1
    425320     14322.7
    425360     14324.9
    425400     14325.4
    425440     14327.6
    425480     14327.5
    425520     14329.4
    425560     14331.4
    425600     14332.4
    425640     14333.5
    425680     14334.9
    425720     14336.7
    425760     14338.5
    425800       14339
    425840     14340.2
    425880     14341.8
    425920     14343.5
    425960     14344.4
    426000     14345.7
    426040     14346.8
    426080     14348.7
    426120     14349.3
    426160     14351.5
    426200       14352
    426240     14354.2
    426280     14354.2
    426320       14356
    426360       14358
    426400       14359
    426440     14360.1
    426480     14361.5
    426520     14363.3
    426560     14365.1
    426600     14365.7
    426640     14366.8
    426680     14368.4
    426720     14370.1
    426760       14371
    426800     14372.2
    426840     14373.4
    426880     14375.3
    426920     14375.9
    426960     14378.1
    427000     14378.7
    427040     14380.9
    427080     14380.8
    427120     14382.6
    427160     14384.6
    427200     14385.6
    427240     14386.7
    427280     14388.1
    427320     14389.9
    427360     14391.7
    427400     14392.3
    427440     14393.4
    427480       14395
    427520     14396.7
    427560     14397.6
    427600     14398.8
    427640       14400
    427680       14402
    427720     14402.5
    427760     14404.7
    427800     14405.3
    427840     14407.5
    427880     14407.4
    427920     14409.2
    427960     14411.2
    428000     14412.2
    428040     14413.4
    428080     14414.7
    428120     14416.5
    428160     14418.3
    428200     14418.9
    428240       14420
    428280     14421.6
    428320     14423.3
    428360     14424.3
    428400     14425.5
    428440     14426.6
    428480     14428.6
    428520     14429.1
    428560     14431.3
    428600     14431.9
    428640     14434.1
    428680       14434
    428720     14435.8
    428760     14437.8
    428800     14438.8
    428840       14440
    428880     14441.3
    428920     14443.2
    428960     14444.9
    429000     14445.5
    429040     14446.7
    429080     14448.3
    429120       14450
    429160     14450.9
    429200     14452.1
    429240     14453.3
    429280     14455.2
    429320     14455.7
    429360     14457.9
    429400     14458.5
    429440     14460.8
    429480     14460.6
    429520     14462.4
    429560     14464.5
    429600     14465.4
    429640     14466.6
    429680       14468
    429720     14469.8
    429760     14471.5
    429800     14472.1
    429840     14473.3
    429880     14474.9
    429920     14476.5
    429960     14477.4
    430000     14478.7
    430040     14479.8
    430080     14481.8
    430120     14482.3
    430160     14484.5
    430200     14485.1
    430240     14487.4
    430280     14487.2
    430320       14489
    430360       14491
    430400       14492
    430440     14493.1
    430480     14494.5
    430520     14496.3
    430560     14498.1
    430600     14498.7
    430640     14499.9
    430680     14501.5
    430720     14503.1
    430760     14504.1
    430800     14505.3
    430840     14506.4
    430880     14508.4
    430920     14508.9
    430960     14511.1
    431000     14511.7
    431040       14514
    431080     14513.8
    431120     14515.6
    431160     14517.6
    431200     14518.6
    431240     14519.8
    431280     14521.1
    431320     14522.9
    431360     14524.7
    431400     14525.3
    431440     14526.4
    431480       14528
    431520     14529.8
    431560     14530.6
    431600     14531.9
    431640     14533.1
    431680       14535
    431720     14535.5
    431760     14537.7
    431800     14538.3
    431840     14540.6
    431880     14540.4
    431920     14542.2
    431960     14544.2
    432000     14545.2
    432040     14546.3
    432080     14547.6
    432120     14549.5
    432160     14551.3
    432200     14551.9
    432240       14553
    432280     14554.6
    432320     14556.4
    432360     14557.2
    432400     14558.5
    432440     14559.6
    432480     14561.6
    432520     14562.1
    432560     14564.3
    432600     14564.9
    432640     14567.1
    432680       14567
    432720     14568.8
    432760     14570.8
    432800     14571.8
    432840     14572.9
    432880     14574.2
    432920     14576.1
    432960     14577.9
    433000     14578.5
    433040     14579.6
    433080     14581.2
    433120     14582.9
    433160     14583.8
    433200     14585.1
    433240     14586.2
    433280     14588.2
    433320     14588.7
    433360     14590.9
    433400     14591.4
    433440     14593.8
    433480     14593.6
    433520     14595.4
    433560     14597.4
    433600     14598.4
    433640     14599.5
    433680     14600.8
    433720     14602.7
    433760     14604.5
    433800     14605.1
    433840     14606.2
    433880     14607.9
    433920     14609.5
    433960     14610.4
    434000     14611.7
    434040     14612.9
    434080     14614.8
    434120     14615.3
    434160     14617.5
    434200     14618.1
    434240     14620.4
    434280     14620.1
    434320       14622
    434360       14624
    434400     14624.9
    434440     14626.1
    434480     14627.4
    434520     14629.3
    434560     14631.1
    434600     14631.6
    434640     14632.8
    434680     14634.4
    434720     14636.1
    434760       14637
    434800     14638.3
    434840     14639.4
    434880     14641.3
    434920     14641.8
    434960       14644
    435000     14644.6
    435040     14646.9
    435080     14646.6
    435120     14648.5
    435160     14650.5
    435200     14651.4
    435240     14652.6
    435280     14653.9
    435320     14655.8
    435360     14657.6
    435400     14658.1
    435440     14659.3
    435480     14660.9
    435520     14662.6
    435560     14663.5
    435600     14664.8
    435640     14665.9
    435680     14667.8
    435720     14668.3
    435760     14670.5
    435800     14671.1
    435840     14673.4
    435880     14673.1
    435920       14675
    435960       14677
    436000     14677.9
    436040     14679.1
    436080     14680.4
    436120     14682.3
    436160     14684.1
    436200     14684.6
    436240     14685.8
    436280     14687.4
    436320     14689.1
    436360       14690
    436400     14691.3
    436440     14692.4
    436480     14694.4
    436520     14694.8
    436560       14697
    436600     14697.6
    436640     14699.9
    436680     14699.6
    436720     14701.5
    436760     14703.5
    436800     14704.4
    436840     14705.6
    436880     14706.9
    436920     14708.8
    436960     14710.7
    437000     14711.2
    437040     14712.3
    437080     14713.9
    437120     14715.6
    437160     14716.5
    437200     14717.8
    437240     14718.9
    437280     14720.9
    437320     14721.3
    437360     14723.5
    437400     14724.1
    437440     14726.4
    437480     14726.1
    437520       14728
    437560       14730
    437600       14731
    437640     14732.1
    437680     14733.4
    437720     14735.3
    437760     14737.1
    437800     14737.7
    437840     14738.9
    437880     14740.5
    437920     14742.1
    437960       14743
    438000     14744.3
    438040     14745.5
    438080     14747.4
    438120     14747.8
    438160       14750
    438200     14750.6
    438240     14752.9
    438280     14752.6
    438320     14754.5
    438360     14756.5
    438400     14757.4
    438440     14758.6
    438480     14759.9
    438520     14761.8
    438560     14763.6
    438600     14764.1
    438640     14765.4
    438680       14767
    438720     14768.6
    438760     14769.5
    438800     14770.8
    438840       14772
    438880       14774
    438920     14774.3
    438960     14776.6
    439000     14777.1
    439040     14779.4
    439080     14779.1
    439120       14781
    439160       14783
    439200     14783.9
    439240     14785.1
    439280     14786.4
    439320     14788.4
    439360     14790.2
    439400     14790.6
    439440     14791.9
    439480     14793.5
    439520     14795.1
    439560       14796
    439600     14797.3
    439640     14798.5
    439680     14800.4
    439720     14800.8
    439760     14803.1
    439800     14803.6
    439840     14805.9
    439880     14805.5
    439920     14807.5
    439960     14809.5
    440000     14810.4
    440040     14811.6
    440080     14812.9
    440120     14814.9
    440160     14816.7
    440200     14817.2
    440240     14818.4
    440280       14820
    440320     14821.6
    440360     14822.5
    440400     14823.8
    440440     14824.9
    440480     14826.9
    440520     14827.3
    440560     14829.6
    440600     14830.1
    440640     14832.4
    440680       14832
    440720       14834
    440760       14836
    440800       14837
    440840     14838.1
    440880     14839.4
    440920     14841.4
    440960     14843.2
    441000     14843.7
    441040     14844.9
    441080     14846.5
    441120     14848.1
    441160       14849
    441200     14850.3
    441240     14851.5
    441280     14853.4
    441320     14853.8
    441360     14856.1
    441400     14856.6
    441440     14858.9
    441480     14858.6
    441520     14860.5
    441560     14862.6
    441600     14863.5
    441640     14864.6
    441680     14865.9
    441720     14867.9
    441760     14869.7
    441800     14870.2
    441840     14871.4
    441880     14873.1
    441920     14874.7
    441960     14875.6
    442000     14876.9
    442040       14878
    442080       14880
    442120     14880.4
    442160     14882.7
    442200     14883.2
    442240     14885.4
    442280     14885.1
    442320     14887.1
    442360     14889.1
    442400       14890
    442440     14891.2
    442480     14892.5
    442520     14894.5
    442560     14896.3
    442600     14896.8
    442640       14898
    442680     14899.7
    442720     14901.2
    442760     14902.1
    442800     14903.4
    442840     14904.5
    442880     14906.6
    442920     14906.9
    442960     14909.2
    443000     14909.7
    443040       14912
    443080     14911.6
    443120     14913.6
    443160     14915.6
    443200     14916.5
    443240     14917.7
    443280       14919
    443320       14921
    443360     14922.8
    443400     14923.3
    443440     14924.5
    443480     14926.2
    443520     14927.7
    443560     14928.6
    443600     14929.9
    443640       14931
    443680       14933
    443720     14933.4
    443760     14935.7
    443800     14936.3
    443840     14938.4
    443880     14938.1
    443920     14940.1
    443960     14942.1
    444000     14943.1
    444040     14944.2
    444080     14945.5
    444120     14947.5
    444160     14949.3
    444200     14949.8
    444240       14951
    444280     14952.7
    444320     14954.2
    444360     14955.1
    444400     14956.4
    444440     14957.5
    444480     14959.6
    444520     14959.9
    444560     14962.2
    444600     14962.8
    444640       14965
    444680     14964.6
    444720     14966.6
    444760     14968.6
    444800     14969.6
    444840     14970.7
    444880       14972
    444920     14973.9
    444960     14975.8
    445000     14976.2
    445040     14977.4
    445080     14979.2
    445120     14980.7
    445160     14981.6
    445200     14982.8
    445240       14984
    445280       14986
    445320     14986.4
    445360     14988.6
    445400     14989.2
    445440     14991.4
    445480     14991.1
    445520     14993.1
    445560     14995.1
    445600       14996
    445640     14997.1
    445680     14998.5
    445720     15000.4
    445760     15002.2
    445800     15002.7
    445840     15003.9
    445880     15005.7
    445920     15007.2
    445960     15008.1
    446000     15009.3
    446040     15010.4
    446080     15012.5
    446120     15012.8
    446160     15015.1
    446200     15015.7
    446240     15017.9
    446280     15017.5
    446320     15019.5
    446360     15021.5
    446400     15022.5
    446440     15023.5
    446480     15024.9
    446520     15026.8
    446560     15028.6
    446600     15029.1
    446640     15030.3
    446680     15032.1
    446720     15033.6
    446760     15034.5
    446800     15035.8
    446840     15036.8
    446880       15039
    446920     15039.2
    446960     15041.5
    447000     15042.1
    447040     15044.3
    447080       15044
    447120     15045.9
    447160     15047.9
    447200     15048.9
    447240     15049.9
    447280     15051.3
    447320     15053.2
    447360     15055.1
    447400     15055.5
    447440     15056.7
    447480     15058.5
    447520     15060.1
    447560     15060.9
    447600     15062.2
    447640     15063.3
    447680     15065.4
    447720     15065.7
    447760     15067.9
    447800     15068.5
    447840     15070.7
    447880     15070.4
    447920     15072.4
    447960     15074.4
    448000     15075.3
    448040     15076.3
    448080     15077.7
    448120     15079.7
    448160     15081.5
    448200     15081.9
    448240     15083.2
    448280       15085
    448320     15086.5
    448360     15087.4
    448400     15088.6
    448440     15089.7
    448480     15091.8
    448520     15092.1
    448560     15094.4
    448600       15095
    448640     15097.2
    448680     15096.8
    448720     15098.8
    448760     15100.8
    448800     15101.8
    448840     15102.8
    448880     15104.2
    448920     15106.1
    448960       15108
    449000     15108.4
    449040     15109.6
    449080     15111.5
    449120       15113
    449160     15113.8
    449200     15115.1
    449240     15116.1
    449280     15118.3
    449320     15118.5
    449360     15120.9
    449400     15121.4
    449440     15123.6
    449480     15123.3
    449520     15125.3
    449560     15127.3
    449600     15128.2
    449640     15129.3
    449680     15130.7
    449720     15132.6
    449760     15134.5
    449800     15134.9
    449840     15136.1
    449880       15138
    449920     15139.5
    449960     15140.3
    450000     15141.6
    450040     15142.6
    450080     15144.8
    450120       15145
    450160     15147.3
    450200     15147.9
    450240     15150.1
    450280     15149.8
    450320     15151.8
    450360     15153.8
    450400     15154.7
    450440     15155.8
    450480     15157.2
    450520     15159.1
    450560       15161
    450600     15161.4
    450640     15162.6
    450680     15164.5
    450720       15166
    450760     15166.8
    450800     15168.1
    450840     15169.1
    450880     15171.3
    450920     15171.5
    450960     15173.9
    451000     15174.4
    451040     15176.6
    451080     15176.3
    451120     15178.3
    451160     15180.3
    451200     15181.3
    451240     15182.3
    451280     15183.7
    451320     15185.6
    451360     15187.5
    451400     15187.9
    451440     15189.1
    451480       15191
    451520     15192.5
    451560     15193.3
    451600     15194.6
    451640     15195.6
    451680     15197.8
    451720     15198.1
    451760     15200.4
    451800     15200.9
    451840     15203.1
    451880     15202.8
    451920     15204.8
    451960     15206.8
    452000     15207.8
    452040     15208.8
    452080     15210.2
    452120     15212.1
    452160       15214
    452200     15214.4
    452240     15215.7
    452280     15217.5
    452320       15219
    452360     15219.9
    452400     15221.1
    452440     15222.1
    452480     15224.3
    452520     15224.6
    452560     15226.9
    452600     15227.4
    452640     15229.7
    452680     15229.3
    452720     15231.3
    452760     15233.3
    452800     15234.3
    452840     15235.3
    452880     15236.6
    452920     15238.6
    452960     15240.5
    453000     15240.9
    453040     15242.2
    453080       15244
    453120     15245.5
    453160     15246.4
    453200     15247.6
    453240     15248.7
    453280     15250.9
    453320     15251.2
    453360     15253.5
    453400     15253.9
    453440     15256.2
    453480     15255.8
    453520     15257.9
    453560     15259.8
    453600     15260.9
    453640     15261.9
    453680     15263.1
    453720     15265.1
    453760       15267
    453800     15267.5
    453840     15268.7
    453880     15270.5
    453920     15272.1
    453960     15272.9
    454000     15274.2
    454040     15275.3
    454080     15277.5
    454120     15277.7
    454160       15280
    454200     15280.5
    454240     15282.7
    454280     15282.4
    454320     15284.5
    454360     15286.4
    454400     15287.5
    454440     15288.4
    454480     15289.7
    454520     15291.7
    454560     15293.6
    454600     15294.1
    454640     15295.3
    454680     15297.1
    454720     15298.6
    454760     15299.5
    454800     15300.8
    454840     15301.8
    454880       15304
    454920     15304.3
    454960     15306.6
    455000     15307.1
    455040     15309.4
    455080       15309
    455120     15311.1
    455160       15313
    455200     15314.1
    455240       15315
    455280     15316.3
    455320     15318.3
    455360     15320.2
    455400     15320.6
    455440     15321.8
    455480     15323.7
    455520     15325.2
    455560     15326.1
    455600     15327.3
    455640     15328.4
    455680     15330.6
    455720     15330.9
    455760     15333.2
    455800     15333.7
    455840     15335.9
    455880     15335.6
    455920     15337.6
    455960     15339.5
    456000     15340.6
    456040     15341.6
    456080     15342.8
    456120     15344.9
    456160     15346.8
    456200     15347.2
    456240     15348.4
    456280     15350.3
    456320     15351.7
    456360     15352.6
    456400     15353.9
    456440       15355
    456480     15357.1
    456520     15357.4
    456560     15359.7
    456600     15360.2
    456640     15362.4
    456680     15362.1
    456720     15364.1
    456760     15366.1
    456800     15367.2
    456840     15368.1
    456880     15369.4
    456920     15371.3
    456960     15373.3
    457000     15373.7
    457040     15374.9
    457080     15376.8
    457120     15378.3
    457160     15379.1
    457200     15380.4
    457240     15381.5
    457280     15383.6
    457320     15383.9
    457360     15386.2
    457400     15386.7
    457440     15388.9
    457480     15388.6
    457520     15390.6
    457560     15392.6
    457600     15393.7
    457640     15394.5
    457680     15395.8
    457720     15397.9
    457760     15399.8
    457800     15400.2
    457840     15401.4
    457880     15403.3
    457920     15404.7
    457960     15405.5
    458000     15406.8
    458040     15407.9
    458080     15410.1
    458120     15410.4
    458160     15412.6
    458200     15413.1
    458240     15415.4
    458280     15415.1
    458320     15417.1
    458360     15419.1
    458400     15420.1
    458440     15420.9
    458480     15422.3
    458520     15424.3
    458560     15426.2
    458600     15426.6
    458640     15427.8
    458680     15429.7
    458720     15431.1
    458760       15432
    458800     15433.2
    458840     15434.4
    458880     15436.5
    458920     15436.8
    458960       15439
    459000     15439.6
    459040     15441.8
    459080     15441.5
    459120     15443.5
    459160     15445.4
    459200     15446.6
    459240     15447.4
    459280     15448.7
    459320     15450.7
    459360     15452.5
    459400       15453
    459440     15454.2
    459480       15456
    459520     15457.5
    459560     15458.3
    459600     15459.6
    459640     15460.7
    459680     15462.8
    459720     15463.2
    459760     15465.4
    459800     15465.9
    459840     15468.1
    459880     15467.8
    459920     15469.9
    459960     15471.8
    460000     15472.9
    460040     15473.8
    460080       15475
    460120       15477
    460160       15479
    460200     15479.4
    460240     15480.6
    460280     15482.5
    460320       15484
    460360     15484.7
    460400       15486
    460440     15487.1
    460480     15489.3
    460520     15489.6
    460560     15491.8
    460600     15492.3
    460640     15494.5
    460680     15494.2
    460720     15496.2
    460760     15498.2
    460800     15499.4
    460840     15500.2
    460880     15501.4
    460920     15503.5
    460960     15505.4
    461000     15505.8
    461040       15507
    461080     15508.9
    461120     15510.4
    461160     15511.2
    461200     15512.5
    461240     15513.6
    461280     15515.7
    461320     15516.1
    461360     15518.3
    461400     15518.7
    461440     15520.9
    461480     15520.7
    461520     15522.7
    461560     15524.6
    461600     15525.8
    461640     15526.6
    461680     15527.9
    461720     15529.9
    461760     15531.8
    461800     15532.2
    461840     15533.4
    461880     15535.3
    461920     15536.8
    461960     15537.6
    462000     15538.9
    462040       15540
    462080     15542.1
    462120     15542.5
    462160     15544.7
    462200     15545.1
    462240     15547.4
    462280     15547.1
    462320     15549.1
    462360     15551.1
    462400     15552.2
    462440       15553
    462480     15554.3
    462520     15556.4
    462560     15558.3
    462600     15558.7
    462640     15559.9
    462680     15561.7
    462720     15563.2
    462760       15564
    462800     15565.3
    462840     15566.4
    462880     15568.6
    462920       15569
    462960     15571.1
    463000     15571.6
    463040     15573.8
    463080     15573.5
    463120     15575.6
    463160     15577.5
    463200     15578.7
    463240     15579.4
    463280     15580.7
    463320     15582.8
    463360     15584.7
    463400     15585.1
    463440     15586.3
    463480     15588.2
    463520     15589.6
    463560     15590.5
    463600     15591.8
    463640     15592.8
    463680       15595
    463720     15595.4
    463760     15597.6
    463800     15598.1
    463840     15600.2
    463880       15600
    463920       15602
    463960       15604
    464000     15605.1
    464040     15605.9
    464080     15607.2
    464120     15609.2
    464160     15611.2
    464200     15611.5
    464240     15612.8
    464280     15614.6
    464320     15616.1
    464360     15616.9
    464400     15618.2
    464440     15619.3
    464480     15621.5
    464520     15621.9
    464560     15624.1
    464600     15624.5
    464640     15626.7
    464680     15626.5
    464720     15628.5
    464760     15630.5
    464800     15631.6
    464840     15632.4
    464880     15633.7
    464920     15635.7
    464960     15637.7
    465000       15638
    465040     15639.2
    465080     15641.1
    465120     15642.6
    465160     15643.4
    465200     15644.7
    465240     15645.8
    465280       15648
    465320     15648.4
    465360     15650.5
    465400       15651
    465440     15653.2
    465480       15653
    465520       15655
    465560     15656.9
    465600     15658.1
    465640     15658.9
    465680     15660.2
    465720     15662.2
    465760     15664.1
    465800     15664.5
    465840     15665.7
    465880     15667.5
    465920       15669
    465960     15669.9
    466000     15671.2
    466040     15672.2
    466080     15674.5
    466120     15674.8
    466160       15677
    466200     15677.5
    466240     15679.7
    466280     15679.4
    466320     15681.4
    466360     15683.4
    466400     15684.5
    466440     15685.3
    466480     15686.7
    466520     15688.7
    466560     15690.6
    466600     15690.9
    466640     15692.2
    466680       15694
    466720     15695.5
    466760     15696.3
    466800     15697.7
    466840     15698.7
    466880     15700.9
    466920     15701.4
    466960     15703.5
    467000       15704
    467040     15706.2
    467080     15705.9
    467120       15708
    467160     15709.9
    467200       15711
    467240     15711.9
    467280     15713.2
    467320     15715.2
    467360     15717.1
    467400     15717.4
    467440     15718.6
    467480     15720.5
    467520       15722
    467560     15722.8
    467600     15724.1
    467640     15725.2
    467680     15727.4
    467720     15727.8
    467760       15730
    467800     15730.5
    467840     15732.6
    467880     15732.4
    467920     15734.5
    467960     15736.5
    468000     15737.5
    468040     15738.4
    468080     15739.6
    468120     15741.6
    468160     15743.6
    468200     15743.9
    468240     15745.1
    468280       15747
    468320     15748.5
    468360     15749.3
    468400     15750.6
    468440     15751.7
    468480     15753.9
    468520     15754.3
    468560     15756.5
    468600     15756.9
    468640     15759.1
    468680     15758.9
    468720     15760.9
    468760       15763
    468800       15764
    468840     15764.9
    468880     15766.2
    468920     15768.2
    468960     15770.1
    469000     15770.4
    469040     15771.6
    469080     15773.5
    469120       15775
    469160     15775.8
    469200     15777.1
    469240     15778.2
    469280     15780.5
    469320     15780.8
    469360       15783
    469400     15783.5
    469440     15785.6
    469480     15785.5
    469520     15787.5
    469560     15789.5
    469600     15790.6
    469640     15791.4
    469680     15792.7
    469720     15794.7
    469760     15796.7
    469800     15796.9
    469840     15798.1
    469880       15800
    469920     15801.5
    469960     15802.3
    470000     15803.6
    470040     15804.7
    470080       15807
    470120     15807.4
    470160     15809.5
    470200       15810
    470240     15812.2
    470280       15812
    470320       15814
    470360       15816
    470400     15817.1
    470440     15817.9
    470480     15819.2
    470520     15821.2
    470560     15823.2
    470600     15823.5
    470640     15824.7
    470680     15826.6
    470720     15828.1
    470760     15828.9
    470800     15830.2
    470840     15831.3
    470880     15833.6
    470920     15833.9
    470960     15836.1
    471000     15836.6
    471040     15838.7
    471080     15838.6
    471120     15840.6
    471160     15842.6
    471200     15843.6
    471240     15844.5
    471280     15845.8
    471320     15847.8
    471360     15849.8
    471400       15850
    471440     15851.2
    471480     15853.1
    471520     15854.6
    471560     15855.4
    471600     15856.8
    471640     15857.8
    471680     15860.1
    471720     15860.5
    471760     15862.6
    471800     15863.1
    471840     15865.3
    471880     15865.1
    471920     15867.1
    471960     15869.1
    472000     15870.2
    472040       15871
    472080     15872.3
    472120     15874.4
    472160     15876.3
    472200     15876.5
    472240     15877.8
    472280     15879.7
    472320     15881.2
    472360       15882
    472400     15883.3
    472440     15884.4
    472480     15886.7
    472520       15887
    472560     15889.2
    472600     15889.7
    472640     15891.8
    472680     15891.7
    472720     15893.7
    472760     15895.7
    472800     15896.8
    472840     15897.6
    472880     15898.9
    472920     15900.9
    472960       15903
    473000     15903.2
    473040     15904.4
    473080     15906.3
    473120     15907.7
    473160     15908.6
    473200     15909.9
    473240       15911
    473280     15913.3
    473320     15913.6
    473360     15915.8
    473400     15916.3
    473440     15918.5
    473480     15918.3
    473520     15920.4
    473560     15922.3
    473600     15923.4
    473640     15924.2
    473680     15925.5
    473720     15927.6
    473760     15929.5
    473800     15929.8
    473840       15931
    473880     15932.9
    473920     15934.4
    473960     15935.2
    474000     15936.6
    474040     15937.6
    474080     15939.9
    474120     15940.2
    474160     15942.4
    474200     15942.9
    474240     15945.1
    474280     15944.9
    474320       15947
    474360     15948.9
    474400       15950
    474440     15950.8
    474480     15952.1
    474520     15954.2
    474560     15956.1
    474600     15956.3
    474640     15957.6
    474680     15959.5
    474720       15961
    474760     15961.8
    474800     15963.1
    474840     15964.2
    474880     15966.5
    474920     15966.8
    474960       15969
    475000     15969.5
    475040     15971.6
    475080     15971.5
    475120     15973.5
    475160     15975.5
    475200     15976.5
    475240     15977.5
    475280     15978.8
    475320     15980.8
    475360     15982.7
    475400     15982.9
    475440     15984.2
    475480     15986.1
    475520     15987.6
    475560     15988.4
    475600     15989.7
    475640     15990.8
    475680     15993.1
    475720     15993.5
    475760     15995.6
    475800     15996.1
    475840     15998.3
    475880     15998.1
    475920     16000.2
    475960     16002.2
    476000     16003.1
    476040     16004.1
    476080     16005.4
    476120     16007.4
    476160     16009.4
    476200     16009.6
    476240     16010.9
    476280     16012.8
    476320     16014.2
    476360     16015.1
    476400     16016.4
    476440     16017.5
    476480     16019.8
    476520     16020.1
    476560     16022.3
    476600     16022.8
    476640     16024.9
    476680     16024.8
    476720     16026.8
    476760     16028.9
    476800     16029.8
    476840     16030.8
    476880     16032.1
    476920     16034.1
    476960       16036
    477000     16036.2
    477040     16037.5
    477080     16039.4
    477120     16040.9
    477160     16041.8
    477200     16043.1
    477240     16044.1
    477280     16046.4
    477320     16046.8
    477360     16048.9
    477400     16049.5
    477440     16051.6
    477480     16051.4
    477520     16053.5
    477560     16055.5
    477600     16056.5
    477640     16057.4
    477680     16058.7
    477720     16060.8
    477760     16062.7
    477800     16062.9
    477840     16064.2
    477880     16066.1
    477920     16067.6
    477960     16068.4
    478000     16069.8
    478040     16070.8
    478080     16073.2
    478120     16073.5
    478160     16075.6
    478200     16076.1
    478240     16078.2
    478280     16078.1
    478320     16080.2
    478360     16082.1
    478400     16083.1
    478440     16084.2
    478480     16085.4
    478520     16087.4
    478560     16089.3
    478600     16089.6
    478640     16090.9
    478680     16092.8
    478720     16094.2
    478760     16095.1
    478800     16096.4
    478840     16097.5
    478880     16099.8
    478920     16100.1
    478960     16102.3
    479000     16102.8
    479040     16104.9
    479080     16104.7
    479120     16106.9
    479160     16108.8
    479200     16109.8
    479240     16110.8
    479280     16112.1
    479320     16114.1
    479360       16116
    479400     16116.3
    479440     16117.5
    479480     16119.5
    479520     16120.9
    479560     16121.8
    479600     16123.1
    479640     16124.2
    479680     16126.5
    479720     16126.9
    479760       16129
    479800     16129.5
    479840     16131.7
    479880     16131.4
    479920     16133.6
    479960     16135.5
    480000     16136.5
    480040     16137.5
    480080     16138.8
    480120     16140.7
    480160     16142.7
    480200     16142.9
    480240     16144.2
    480280     16146.1
    480320     16147.6
    480360     16148.5
    480400     16149.7
    480440     16150.9
    480480     16153.2
    480520     16153.5
    480560     16155.7
    480600     16156.1
    480640     16158.3
    480680     16158.1
    480720     16160.2
    480760     16162.1
    480800     16163.1
    480840     16164.1
    480880     16165.4
    480920     16167.4
    480960     16169.3
    481000     16169.6
    481040     16170.9
    481080     16172.8
    481120     16174.2
    481160     16175.1
    481200     16176.4
    481240     16177.5
    481280     16179.9
    481320     16180.1
    481360     16182.3
    481400     16182.7
    481440     16184.9
    481480     16184.7
    481520     16186.9
    481560     16188.8
    481600     16189.8
    481640     16190.8
    481680     16192.1
    481720     16194.1
    481760       16196
    481800     16196.3
    481840     16197.5
    481880     16199.5
    481920     16200.9
    481960     16201.8
    482000     16203.1
    482040     16204.2
    482080     16206.5
    482120     16206.8
    482160       16209
    482200     16209.4
    482240     16211.6
    482280     16211.4
    482320     16213.6
    482360     16215.5
    482400     16216.5
    482440     16217.5
    482480     16218.8
    482520     16220.7
    482560     16222.7
    482600       16223
    482640     16224.2
    482680     16226.2
    482720     16227.7
    482760     16228.5
    482800     16229.8
    482840     16230.9
    482880     16233.3
    482920     16233.5
    482960     16235.7
    483000     16236.2
    483040     16238.3
    483080     16238.2
    483120     16240.3
    483160     16242.3
    483200     16243.3
    483240     16244.2
    483280     16245.5
    483320     16247.5
    483360     16249.4
    483400     16249.8
    483440       16251
    483480     16252.9
    483520     16254.4
    483560     16255.2
    483600     16256.5
    483640     16257.7
    483680       16260
    483720     16260.3
    483760     16262.5
    483800       16263
    483840     16265.1
    483880     16264.9
    483920       16267
    483960       16269
    484000       16270
    484040       16271
    484080     16272.3
    484120     16274.3
    484160     16276.2
    484200     16276.5
    484240     16277.7
    484280     16279.7
    484320     16281.2
    484360     16281.9
    484400     16283.3
    484440     16284.4
    484480     16286.8
    484520       16287
    484560     16289.3
    484600     16289.7
    484640     16291.9
    484680     16291.7
    484720     16293.8
    484760     16295.8
    484800     16296.8
    484840     16297.7
    484880     16299.1
    484920       16301
    484960       16303
    485000     16303.3
    485040     16304.4
    485080     16306.4
    485120     16307.9
    485160     16308.7
    485200       16310
    485240     16311.2
    485280     16313.5
    485320     16313.7
    485360       16316
    485400     16316.4
    485440     16318.6
    485480     16318.4
    485520     16320.5
    485560     16322.5
    485600     16323.5
    485640     16324.5
    485680     16325.8
    485720     16327.8
    485760     16329.8
    485800     16330.1
    485840     16331.2
    485880     16333.2
    485920     16334.7
    485960     16335.5
    486000     16336.8
    486040       16338
    486080     16340.3
    486120     16340.6
    486160     16342.8
    486200     16343.2
    486240     16345.4
    486280     16345.2
    486320     16347.3
    486360     16349.3
    486400     16350.4
    486440     16351.3
    486480     16352.6
    486520     16354.5
    486560     16356.6
    486600     16356.8
    486640       16358
    486680       16360
    486720     16361.5
    486760     16362.2
    486800     16363.6
    486840     16364.8
    486880     16367.1
    486920     16367.3
    486960     16369.6
    487000       16370
    487040     16372.2
    487080       16372
    487120     16374.1
    487160     16376.1
    487200     16377.2
    487240     16378.1
    487280     16379.4
    487320     16381.4
    487360     16383.4
    487400     16383.7
    487440     16384.9
    487480     16386.9
    487520     16388.3
    487560     16389.1
    487600     16390.4
    487640     16391.6
    487680     16393.9
    487720     16394.2
    487760     16396.4
    487800     16396.8
    487840       16399
    487880     16398.8
    487920     16400.9
    487960     16402.9
    488000       16404
    488040     16404.9
    488080     16406.3
    488120     16408.2
    488160     16410.3
    488200     16410.5
    488240     16411.7
    488280     16413.7
    488320     16415.2
    488360     16415.9
    488400     16417.3
    488440     16418.4
    488480     16420.8
    488520       16421
    488560     16423.3
    488600     16423.7
    488640     16425.9
    488680     16425.7
    488720     16427.8
    488760     16429.8
    488800     16430.8
    488840     16431.8
    488880     16433.1
    488920     16435.1
    488960     16437.1
    489000     16437.3
    489040     16438.5
    489080     16440.6
    489120       16442
    489160     16442.8
    489200     16444.1
    489240     16445.3
    489280     16447.7
    489320     16447.8
    489360     16450.1
    489400     16450.5
    489440     16452.7
    489480     16452.5
    489520     16454.6
    489560     16456.6
    489600     16457.7
    489640     16458.6
    489680     16459.9
    489720     16461.9
    489760     16463.9
    489800     16464.1
    489840     16465.3
    489880     16467.4
    489920     16468.8
    489960     16469.6
    490000     16470.9
    490040       16472
    490080     16474.4
    490120     16474.6
    490160     16476.9
    490200     16477.2
    490240     16479.5
    490280     16479.3
    490320     16481.3
    490360     16483.4
    490400     16484.5
    490440     16485.3
    490480     16486.7
    490520     16488.7
    490560     16490.7
    490600     16490.9
    490640     16492.1
    490680     16494.2
    490720     16495.6
    490760     16496.3
    490800     16497.7
    490840     16498.8
    490880     16501.2
    490920     16501.4
    490960     16503.6
    491000       16504
    491040     16506.3
    491080     16506.1
    491120     16508.1
    491160     16510.1
    491200     16511.2
    491240     16512.1
    491280     16513.4
    491320     16515.4
    491360     16517.5
    491400     16517.7
    491440     16518.9
    491480     16520.9
    491520     16522.4
    491560     16523.1
    491600     16524.5
    491640     16525.5
    491680       16528
    491720     16528.2
    491760     16530.3
    491800     16530.8
    491840     16533.1
    491880     16532.8
    491920     16534.9
    491960     16536.9
    492000       16538
    492040     16538.9
    492080     16540.2
    492120     16542.2
    492160     16544.2
    492200     16544.5
    492240     16545.7
    492280     16547.7
    492320     16549.1
    492360       16550
    492400     16551.2
    492440     16552.4
    492480     16554.7
    492520     16554.9
    492560     16557.1
    492600     16557.6
    492640     16559.8
    492680     16559.6
    492720     16561.7
    492760     16563.7
    492800     16564.8
    492840     16565.6
    492880       16567
    492920     16568.9
    492960       16571
    493000     16571.2
    493040     16572.4
    493080     16574.5
    493120     16575.9
    493160     16576.7
    493200     16577.9
    493240     16579.1
    493280     16581.5
    493320     16581.6
    493360     16583.8
    493400     16584.3
    493440     16586.5
    493480     16586.4
    493520     16588.4
    493560     16590.4
    493600     16591.6
    493640     16592.4
    493680     16593.7
    493720     16595.6
    493760     16597.7
    493800       16598
    493840     16599.2
    493880     16601.2
    493920     16602.7
    493960     16603.4
    494000     16604.7
    494040     16605.9
    494080     16608.2
    494120     16608.4
    494160     16610.6
    494200     16611.1
    494240     16613.3
    494280     16613.1
    494320     16615.1
    494360     16617.2
    494400     16618.3
    494440     16619.1
    494480     16620.5
    494520     16622.4
    494560     16624.5
    494600     16624.7
    494640     16625.9
    494680     16627.9
    494720     16629.4
    494760     16630.2
    494800     16631.5
    494840     16632.6
    494880       16635
    494920     16635.2
    494960     16637.4
    495000     16637.9
    495040     16640.1
    495080     16639.8
    495120       16642
    495160       16644
    495200     16645.1
    495240     16645.9
    495280     16647.3
    495320     16649.2
    495360     16651.3
    495400     16651.5
    495440     16652.8
    495480     16654.8
    495520     16656.2
    495560       16657
    495600     16658.3
    495640     16659.4
    495680     16661.8
    495720       16662
    495760     16664.2
    495800     16664.7
    495840     16666.9
    495880     16666.6
    495920     16668.7
    495960     16670.8
    496000     16671.9
    496040     16672.7
    496080     16674.1
    496120       16676
    496160     16678.1
    496200     16678.3
    496240     16679.6
    496280     16681.5
    496320       16683
    496360     16683.8
    496400     16685.1
    496440     16686.3
    496480     16688.6
    496520     16688.8
    496560       16691
    496600     16691.5
    496640     16693.7
    496680     16693.4
    496720     16695.5
    496760     16697.6
    496800     16698.7
    496840     16699.5
    496880     16700.9
    496920     16702.8
    496960     16704.9
    497000     16705.1
    497040     16706.4
    497080     16708.3
    497120     16709.8
    497160     16710.5
    497200     16711.8
    497240       16713
    497280     16715.4
    497320     16715.5
    497360     16717.8
    497400     16718.3
    497440     16720.5
    497480     16720.2
    497520     16722.4
    497560     16724.4
    497600     16725.5
    497640     16726.3
    497680     16727.7
    497720     16729.6
    497760     16731.7
    497800     16731.9
    497840     16733.2
    497880     16735.1
    497920     16736.6
    497960     16737.3
    498000     16738.6
    498040     16739.8
    498080     16742.2
    498120     16742.4
    498160     16744.6
    498200     16745.1
    498240     16747.3
    498280       16747
    498320     16749.1
    498360     16751.2
    498400     16752.3
    498440     16753.1
    498480     16754.4
    498520     16756.4
    498560     16758.5
    498600     16758.7
    498640       16760
    498680     16761.9
    498720     16763.3
    498760     16764.1
    498800     16765.5
    498840     16766.6
    498880       16769
    498920     16769.2
    498960     16771.4
    499000     16771.9
    499040     16774.1
    499080     16773.8
    499120     16775.9
    499160       16778
    499200     16779.2
    499240       16780
    499280     16781.2
    499320     16783.2
    499360     16785.3
    499400     16785.5
    499440     16786.8
    499480     16788.7
    499520     16790.2
    499560       16791
    499600     16792.3
    499640     16793.5
    499680     16795.9
    499720     16796.1
    499760     16798.3
    499800     16798.8
    499840     16800.9
    499880     16800.7
    499920     16802.7
    499960     16804.9
    500000       16806
    500040     16806.9
    500080     16808.1
    500120       16810
    500160     16812.1
    500200     16812.4
    500240     16813.7
    500280     16815.6
    500320       16817
    500360     16817.8
    500400     16819.2
    500440     16820.4
    500480     16822.7
    500520     16822.9
    500560     16825.2
    500600     16825.6
    500640     16827.8
    500680     16827.5
    500720     16829.6
    500760     16831.8
    500800     16832.9
    500840     16833.8
    500880       16835
    500920     16836.9
    500960       16839
    501000     16839.3
    501040     16840.6
    501080     16842.5
    501120       16844
    501160     16844.7
    501200     16846.1
    501240     16847.3
    501280     16849.6
    501320     16849.8
    501360       16852
    501400     16852.5
    501440     16854.7
    501480     16854.4
    501520     16856.5
    501560     16858.7
    501600     16859.8
    501640     16860.7
    501680     16861.9
    501720     16863.8
    501760     16865.9
    501800     16866.2
    501840     16867.5
    501880     16869.4
    501920     16870.9
    501960     16871.6
    502000       16873
    502040     16874.2
    502080     16876.5
    502120     16876.7
    502160     16878.9
    502200     16879.5
    502240     16881.6
    502280     16881.3
    502320     16883.3
    502360     16885.6
    502400     16886.7
    502440     16887.5
    502480     16888.8
    502520     16890.6
    502560     16892.8
    502600     16893.1
    502640     16894.3
    502680     16896.3
    502720     16897.7
    502760     16898.5
    502800     16899.9
    502840     16901.1
    502880     16903.4
    502920     16903.6
    502960     16905.8
    503000     16906.4
    503040     16908.5
    503080     16908.2
    503120     16910.2
    503160     16912.5
    503200     16913.6
    503240     16914.4
    503280     16915.7
    503320     16917.5
    503360     16919.7
    503400       16920
    503440     16921.3
    503480     16923.2
    503520     16924.6
    503560     16925.4
    503600     16926.8
    503640       16928
    503680     16930.3
    503720     16930.4
    503760     16932.7
    503800     16933.3
    503840     16935.4
    503880     16935.1
    503920     16937.1
    503960     16939.4
    504000     16940.4
    504040     16941.3
    504080     16942.5
    504120     16944.4
    504160     16946.5
    504200     16946.9
    504240     16948.1
    504280     16950.1
    504320     16951.5
    504360     16952.3
    504400     16953.6
    504440     16954.9
    504480     16957.2
    504520     16957.3
    504560     16959.5
    504600     16960.1
    504640     16962.2
    504680     16961.9
    504720     16963.9
    504760     16966.2
    504800     16967.3
    504840     16968.1
    504880     16969.4
    504920     16971.2
    504960     16973.4
    505000     16973.7
    505040     16975.1
    505080       16977
    505120     16978.4
    505160     16979.2
    505200     16980.5
    505240     16981.8
    505280       16984
    505320     16984.2
    505360     16986.4
    505400       16987
    505440     16989.1
    505480     16988.8
    505520     16990.9
    505560     16993.1
    505600     16994.3
    505640     16995.1
    505680     16996.3
    505720     16998.1
    505760     17000.3
    505800     17000.7
    505840       17002
    505880     17003.9
    505920     17005.2
    505960     17006.1
    506000     17007.4
    506040     17008.7
    506080     17010.9
    506120     17011.1
    506160     17013.3
    506200     17013.9
    506240       17016
    506280     17015.7
    506320     17017.8
    506360       17020
    506400     17021.2
    506440       17022
    506480     17023.2
    506520       17025
    506560     17027.3
    506600     17027.6
    506640     17028.9
    506680     17030.8
    506720     17032.2
    506760       17033
    506800     17034.3
    506840     17035.6
    506880     17037.9
    506920       17038
    506960     17040.3
    507000     17040.8
    507040     17042.9
    507080     17042.7
    507120     17044.7
    507160     17046.9
    507200     17048.1
    507240     17048.9
    507280     17050.1
    507320     17051.9
    507360     17054.2
    507400     17054.5
    507440     17055.8
    507480     17057.7
    507520       17059
    507560     17059.8
    507600     17061.2
    507640     17062.5
    507680     17064.7
    507720     17064.8
    507760     17067.1
    507800     17067.6
    507840     17069.7
    507880     17069.5
    507920     17071.5
    507960     17073.7
    508000     17074.9
    508040     17075.7
    508080     17076.9
    508120     17078.7
    508160       17081
    508200     17081.3
    508240     17082.6
    508280     17084.5
    508320     17085.8
    508360     17086.7
    508400       17088
    508440     17089.3
    508480     17091.5
    508520     17091.7
    508560     17093.9
    508600     17094.4
    508640     17096.6
    508680     17096.3
    508720     17098.3
    508760     17100.5
    508800     17101.8
    508840     17102.6
    508880     17103.8
    508920     17105.6
    508960     17107.8
    509000     17108.1
    509040     17109.4
    509080     17111.4
    509120     17112.7
    509160     17113.5
    509200     17114.9
    509240     17116.2
    509280     17118.4
    509320     17118.6
    509360     17120.8
    509400     17121.3
    509440     17123.5
    509480     17123.2
    509520     17125.2
    509560     17127.5
    509600     17128.7
    509640     17129.5
    509680     17130.7
    509720     17132.4
    509760     17134.7
    509800       17135
    509840     17136.3
    509880     17138.3
    509920     17139.6
    509960     17140.4
    510000     17141.7
    510040       17143
    510080     17145.2
    510120     17145.4
    510160     17147.7
    510200     17148.2
    510240     17150.3
    510280       17150
    510320     17152.1
    510360     17154.3
    510400     17155.5
    510440     17156.3
    510480     17157.6
    510520     17159.3
    510560     17161.6
    510600     17161.9
    510640     17163.1
    510680     17165.2
    510720     17166.4
    510760     17167.2
    510800     17168.6
    510840     17169.9
    510880     17172.1
    510920     17172.3
    510960     17174.5
    511000     17175.1
    511040     17177.1
    511080     17176.9
    511120     17178.9
    511160     17181.1
    511200     17182.3
    511240     17183.2
    511280     17184.4
    511320     17186.1
    511360     17188.4
    511400     17188.7
    511440       17190
    511480       17192
    511520     17193.3
    511560     17194.1
    511600     17195.4
    511640     17196.7
    511680     17198.9
    511720     17199.1
    511760     17201.4
    511800     17201.9
    511840       17204
    511880     17203.8
    511920     17205.8
    511960       17208
    512000     17209.2
    512040     17210.1
    512080     17211.3
    512120       17213
    512160     17215.3
    512200     17215.6
    512240     17216.9
    512280     17218.9
    512320     17220.2
    512360       17221
    512400     17222.4
    512440     17223.7
    512480     17225.9
    512520       17226
    512560     17228.3
    512600     17228.8
    512640     17230.9
    512680     17230.7
    512720     17232.7
    512760     17234.9
    512800     17236.1
    512840     17236.9
    512880     17238.2
    512920     17239.9
    512960     17242.2
    513000     17242.5
    513040     17243.7
    513080     17245.8
    513120     17247.1
    513160     17247.9
    513200     17249.2
    513240     17250.5
    513280     17252.8
    513320     17252.9
    513360     17255.1
    513400     17255.7
    513440     17257.8
    513480     17257.6
    513520     17259.6
    513560     17261.7
    513600       17263
    513640     17263.8
    513680       17265
    513720     17266.7
    513760       17269
    513800     17269.4
    513840     17270.5
    513880     17272.6
    513920     17273.9
    513960     17274.7
    514000       17276
    514040     17277.4
    514080     17279.6
    514120     17279.7
    514160       17282
    514200     17282.5
    514240     17284.6
    514280     17284.4
    514320     17286.4
    514360     17288.6
    514400     17289.8
    514440     17290.7
    514480     17291.9
    514520     17293.5
    514560     17295.9
    514600     17296.3
    514640     17297.4
    514680     17299.5
    514720     17300.8
    514760     17301.6
    514800     17302.9
    514840     17304.3
    514880     17306.5
    514920     17306.6
    514960     17308.8
    515000     17309.4
    515040     17311.5
    515080     17311.3
    515120     17313.3
    515160     17315.5
    515200     17316.7
    515240     17317.5
    515280     17318.8
    515320     17320.4
    515360     17322.8
    515400     17323.1
    515440     17324.3
    515480     17326.4
    515520     17327.7
    515560     17328.5
    515600     17329.8
    515640     17331.2
    515680     17333.4
    515720     17333.5
    515760     17335.7
    515800     17336.3
    515840     17338.4
    515880     17338.3
    515920     17340.2
    515960     17342.4
    516000     17343.7
    516040     17344.5
    516080     17345.7
    516120     17347.3
    516160     17349.8
    516200     17350.1
    516240     17351.3
    516280     17353.4
    516320     17354.7
    516360     17355.4
    516400     17356.7
    516440     17358.1
    516480     17360.4
    516520     17360.5
    516560     17362.7
    516600     17363.3
    516640     17365.3
    516680     17365.2
    516720     17367.1
    516760     17369.4
    516800     17370.6
    516840     17371.4
    516880     17372.6
    516920     17374.3
    516960     17376.7
    517000       17377
    517040     17378.2
    517080     17380.3
    517120     17381.6
    517160     17382.4
    517200     17383.7
    517240       17385
    517280     17387.3
    517320     17387.4
    517360     17389.6
    517400     17390.2
    517440     17392.2
    517480     17392.2
    517520       17394
    517560     17396.3
    517600     17397.5
    517640     17398.3
    517680     17399.5
    517720     17401.2
    517760     17403.6
    517800     17403.9
    517840     17405.1
    517880     17407.2
    517920     17408.5
    517960     17409.3
    518000     17410.5
    518040       17412
    518080     17414.2
    518120     17414.3
    518160     17416.4
    518200     17417.1
    518240     17419.1
    518280     17419.1
    518320     17420.9
    518360     17423.1
    518400     17424.4
    518440     17425.2
    518480     17426.4
    518520     17428.1
    518560     17430.5
    518600     17430.8
    518640     17431.9
    518680       17434
    518720     17435.3
    518760     17436.1
    518800     17437.4
    518840     17438.8
    518880     17441.1
    518920     17441.2
    518960     17443.3
    519000       17444
    519040       17446
    519080     17445.9
    519120     17447.8
    519160       17450
    519200     17451.3
    519240     17452.1
    519280     17453.3
    519320     17454.9
    519360     17457.4
    519400     17457.6
    519440     17458.8
    519480     17460.9
    519520     17462.2
    519560       17463
    519600     17464.2
    519640     17465.7
    519680     17467.9
    519720       17468
    519760     17470.1
    519800     17470.8
    519840     17472.8
    519880     17472.8
    519920     17474.6
    519960     17476.9
    520000     17478.2
    520040     17478.9
    520080     17480.2
    520120     17481.8
    520160     17484.2
    520200     17484.5
    520240     17485.6
    520280     17487.8
    520320     17489.1
    520360     17489.8
    520400     17491.1
    520440     17492.5
    520480     17494.7
    520520     17494.9
    520560       17497
    520600     17497.7
    520640     17499.6
    520680     17499.6
    520720     17501.5
    520760     17503.7
    520800       17505
    520840     17505.7
    520880     17506.9
    520920     17508.6
    520960     17511.1
    521000     17511.3
    521040     17512.5
    521080     17514.6
    521120     17515.8
    521160     17516.7
    521200     17517.9
    521240     17519.3
    521280     17521.5
    521320     17521.7
    521360     17523.8
    521400     17524.5
    521440     17526.4
    521480     17526.4
    521520     17528.3
    521560     17530.5
    521600     17531.8
    521640     17532.5
    521680     17533.7
    521720     17535.4
    521760     17537.9
    521800       17538
    521840     17539.2
    521880     17541.4
    521920     17542.6
    521960     17543.4
    522000     17544.7
    522040     17546.1
    522080     17548.3
    522120     17548.5
    522160     17550.5
    522200     17551.2
    522240     17553.2
    522280     17553.1
    522320       17555
    522360     17557.2
    522400     17558.5
    522440     17559.2
    522480     17560.4
    522520     17562.1
    522560     17564.6
    522600     17564.7
    522640       17566
    522680     17568.1
    522720     17569.3
    522760     17570.1
    522800     17571.3
    522840     17572.7
    522880     17574.9
    522920     17575.1
    522960     17577.2
    523000     17577.9
    523040     17579.9
    523080     17579.8
    523120     17581.6
    523160     17583.8
    523200     17585.1
    523240     17585.8
    523280       17587
    523320     17588.6
    523360     17591.2
    523400     17591.3
    523440     17592.6
    523480     17594.7
    523520     17595.9
    523560     17596.7
    523600     17597.9
    523640     17599.4
    523680     17601.6
    523720     17601.8
    523760     17603.8
    523800     17604.5
    523840     17606.5
    523880     17606.4
    523920     17608.2
    523960     17610.4
    524000     17611.7
    524040     17612.4
    524080     17613.7
    524120     17615.3
    524160     17617.8
    524200     17617.9
    524240     17619.2
    524280     17621.3
    524320     17622.5
    524360     17623.3
    524400     17624.5
    524440     17625.9
    524480     17628.1
    524520     17628.3
    524560     17630.3
    524600     17631.1
    524640       17633
    524680     17632.9
    524720     17634.8
    524760       17637
    524800     17638.3
    524840       17639
    524880     17640.2
    524920     17641.9
    524960     17644.4
    525000     17644.5
    525040     17645.7
    525080     17647.9
    525120       17649
    525160     17649.8
    525200       17651
    525240     17652.5
    525280     17654.7
    525320     17654.8
    525360     17656.9
    525400     17657.6
    525440     17659.6
    525480     17659.5
    525520     17661.3
    525560     17663.5
    525600     17664.9
    525640     17665.6
    525680     17666.8
    525720     17668.5
    525760     17670.9
    525800     17671.1
    525840     17672.3
    525880     17674.4
    525920     17675.6
    525960     17676.4
    526000     17677.6
    526040       17679
    526080     17681.2
    526120     17681.4
    526160     17683.4
    526200     17684.1
    526240     17686.1
    526280     17686.1
    526320     17687.8
    526360     17690.1
    526400     17691.4
    526440     17692.1
    526480     17693.3
    526520       17695
    526560     17697.5
    526600     17697.6
    526640     17698.8
    526680     17700.9
    526720     17702.1
    526760     17702.9
    526800     17704.1
    526840     17705.5
    526880     17707.7
    526920       17708
    526960     17709.9
    527000     17710.7
    527040     17712.7
    527080     17712.6
    527120     17714.4
    527160     17716.6
    527200       17718
    527240     17718.7
    527280     17719.9
    527320     17721.5
    527360       17724
    527400     17724.1
    527440     17725.4
    527480     17727.4
    527520     17728.6
    527560     17729.4
    527600     17730.6
    527640       17732
    527680     17734.2
    527720     17734.5
    527760     17736.5
    527800     17737.2
    527840     17739.2
    527880     17739.1
    527920     17740.9
    527960     17743.2
    528000     17744.5
    528040     17745.2
    528080     17746.4
    528120     17748.1
    528160     17750.6
    528200     17750.7
    528240     17751.9
    528280       17754
    528320     17755.2
    528360       17756
    528400     17757.2
    528440     17758.6
    528480     17760.8
    528520     17761.1
    528560       17763
    528600     17763.8
    528640     17765.8
    528680     17765.7
    528720     17767.5
    528760     17769.8
    528800       17771
    528840     17771.8
    528880       17773
    528920     17774.6
    528960     17777.1
    529000     17777.2
    529040     17778.4
    529080     17780.5
    529120     17781.7
    529160     17782.5
    529200     17783.7
    529240     17785.2
    529280     17787.4
    529320     17787.6
    529360     17789.6
    529400     17790.3
    529440     17792.3
    529480     17792.3
    529520     17794.1
    529560     17796.3
    529600     17797.6
    529640     17798.3
    529680     17799.6
    529720     17801.2
    529760     17803.7
    529800     17803.8
    529840       17805
    529880     17807.1
    529920     17808.3
    529960     17809.1
    530000     17810.3
    530040     17811.7
    530080     17813.9
    530120     17814.2
    530160     17816.1
    530200     17816.8
    530240     17818.9
    530280     17818.8
    530320     17820.6
    530360     17822.8
    530400     17824.1
    530440     17824.8
    530480     17826.1
    530520     17827.7
    530560     17830.2
    530600     17830.3
    530640     17831.5
    530680     17833.6
    530720     17834.8
    530760     17835.6
    530800     17836.8
    530840     17838.2
    530880     17840.4
    530920     17840.7
    530960     17842.6
    531000     17843.4
    531040     17845.4
    531080     17845.3
    531120     17847.2
    531160     17849.3
    531200     17850.7
    531240     17851.3
    531280     17852.6
    531320     17854.2
    531360     17856.7
    531400     17856.9
    531440       17858
    531480     17860.2
    531520     17861.3
    531560     17862.1
    531600     17863.2
    531640     17864.7
    531680     17866.9
    531720     17867.2
    531760     17869.1
    531800     17869.8
    531840     17871.9
    531880     17871.8
    531920     17873.7
    531960     17875.9
    532000     17877.2
    532040     17877.9
    532080     17879.1
    532120     17880.7
    532160     17883.2
    532200     17883.4
    532240     17884.5
    532280     17886.7
    532320     17887.8
    532360     17888.6
    532400     17889.8
    532440     17891.3
    532480     17893.5
    532520     17893.8
    532560     17895.7
    532600     17896.4
    532640     17898.4
    532680     17898.4
    532720     17900.2
    532760     17902.4
    532800     17903.8
    532840     17904.5
    532880     17905.7
    532920     17907.3
    532960     17909.8
    533000       17910
    533040     17911.1
    533080     17913.3
    533120     17914.3
    533160     17915.1
    533200     17916.4
    533240     17917.8
    533280     17920.1
    533320     17920.3
    533360     17922.3
    533400       17923
    533440       17925
    533480       17925
    533520     17926.8
    533560       17929
    533600     17930.4
    533640       17931
    533680     17932.3
    533720     17933.9
    533760     17936.4
    533800     17936.6
    533840     17937.7
    533880     17939.9
    533920     17940.9
    533960     17941.7
    534000     17942.9
    534040     17944.4
    534080     17946.7
    534120       17947
    534160     17948.9
    534200     17949.6
    534240     17951.6
    534280     17951.6
    534320     17953.4
    534360     17955.6
    534400       17957
    534440     17957.6
    534480     17958.8
    534520     17960.5
    534560       17963
    534600     17963.1
    534640     17964.3
    534680     17966.5
    534720     17967.5
    534760     17968.3
    534800     17969.6
    534840       17971
    534880     17973.3
    534920     17973.6
    534960     17975.4
    535000     17976.2
    535040     17978.2
    535080     17978.2
    535120       17980
    535160     17982.2
    535200     17983.6
    535240     17984.2
    535280     17985.4
    535320     17987.1
    535360     17989.6
    535400     17989.7
    535440     17990.9
    535480     17993.1
    535520     17994.1
    535560     17994.9
    535600     17996.1
    535640     17997.6
    535680     17999.9
    535720     18000.1
    535760       18002
    535800     18002.7
    535840     18004.8
    535880     18004.7
    535920     18006.6
    535960     18008.8
    536000     18010.2
    536040     18010.8
    536080     18011.9
    536120     18013.6
    536160     18016.1
    536200     18016.2
    536240     18017.5
    536280     18019.6
    536320     18020.6
    536360     18021.5
    536400     18022.7
    536440     18024.1
    536480     18026.5
    536520     18026.7
    536560     18028.5
    536600     18029.3
    536640     18031.4
    536680     18031.3
    536720     18033.1
    536760     18035.4
    536800     18036.8
    536840     18037.4
    536880     18038.5
    536920     18040.2
    536960     18042.6
    537000     18042.8
    537040       18044
    537080     18046.2
    537120     18047.2
    537160       18048
    537200     18049.2
    537240     18050.6
    537280     18053.1
    537320     18053.3
    537360     18055.1
    537400     18055.9
    537440     18057.9
    537480     18057.9
    537520     18059.7
    537560     18061.9
    537600     18063.3
    537640     18063.9
    537680     18065.1
    537720     18066.8
    537760     18069.2
    537800     18069.4
    537840     18070.6
    537880     18072.7
    537920     18073.8
    537960     18074.6
    538000     18075.8
    538040     18077.2
    538080     18079.6
    538120     18079.9
    538160     18081.6
    538200     18082.4
    538240     18084.5
    538280     18084.5
    538320     18086.3
    538360     18088.5
    538400     18089.9
    538440     18090.5
    538480     18091.7
    538520     18093.3
    538560     18095.8
    538600       18096
    538640     18097.1
    538680     18099.3
    538720     18100.3
    538760     18101.1
    538800     18102.3
    538840     18103.8
    538880     18106.1
    538920     18106.4
    538960     18108.2
    539000       18109
    539040     18111.1
    539080       18111
    539120     18112.8
    539160       18115
    539200     18116.5
    539240     18117.1
    539280     18118.3
    539320     18119.9
    539360     18122.3
    539400     18122.5
    539440     18123.7
    539480     18125.9
    539520     18126.9
    539560     18127.7
    539600     18128.9
    539640     18130.3
    539680     18132.7
    539720       18133
    539760     18134.7
    539800     18135.6
    539840     18137.7
    539880     18137.6
    539920     18139.4
    539960     18141.6
    540000     18143.1
    540040     18143.7
    540080     18144.9
    540120     18146.5
    540160       18149
    540200       18149
    540240     18150.3
    540280     18152.5
    540320     18153.4
    540360     18154.3
    540400     18155.5
    540440       18157
    540480     18159.3
    540520     18159.6
    540560     18161.4
    540600     18162.2
    540640     18164.3
    540680     18164.2
    540720       18166
    540760     18168.2
    540800     18169.8
    540840     18170.3
    540880     18171.6
    540920     18173.1
    540960     18175.6
    541000     18175.7
    541040       18177
    541080     18179.1
    541120     18180.1
    541160     18180.9
    541200     18182.1
    541240     18183.6
    541280       18186
    541320     18186.2
    541360       18188
    541400     18188.8
    541440     18190.9
    541480     18190.8
    541520     18192.6
    541560     18194.9
    541600     18196.4
    541640     18196.9
    541680     18198.2
    541720     18199.7
    541760     18202.1
    541800     18202.2
    541840     18203.5
    541880     18205.6
    541920     18206.6
    541960     18207.5
    542000     18208.6
    542040     18210.2
    542080     18212.6
    542120     18212.8
    542160     18214.5
    542200     18215.4
    542240     18217.4
    542280     18217.4
    542320     18219.1
    542360     18221.4
    542400     18222.9
    542440     18223.3
    542480     18224.7
    542520     18226.2
    542560     18228.7
    542600     18228.8
    542640     18230.1
    542680     18232.2
    542720     18233.2
    542760       18234
    542800     18235.2
    542840     18236.8
    542880     18239.1
    542920     18239.3
    542960     18241.1
    543000     18241.9
    543040       18244
    543080     18243.9
    543120     18245.7
    543160       18248
    543200     18249.5
    543240     18249.9
    543280     18251.3
    543320     18252.8
    543360     18255.2
    543400     18255.4
    543440     18256.6
    543480     18258.8
    543520     18259.7
    543560     18260.6
    543600     18261.7
    543640     18263.4
    543680     18265.7
    543720     18265.9
    543760     18267.6
    543800     18268.5
    543840     18270.5
    543880     18270.4
    543920     18272.3
    543960     18274.6
    544000     18276.1
    544040     18276.5
    544080     18277.9
    544120     18279.4
    544160     18281.8
    544200       18282
    544240     18283.2
    544280     18285.4
    544320     18286.3
    544360     18287.2
    544400     18288.3
    544440       18290
    544480     18292.2
    544520     18292.5
    544560     18294.1
    544600     18295.1
    544640       18297
    544680       18297
    544720     18298.8
    544760     18301.1
    544800     18302.6
    544840       18303
    544880     18304.4
    544920       18306
    544960     18308.4
    545000     18308.5
    545040     18309.8
    545080       18312
    545120     18312.9
    545160     18313.7
    545200     18314.9
    545240     18316.5
    545280     18318.8
    545320       18319
    545360     18320.8
    545400     18321.7
    545440     18323.6
    545480     18323.6
    545520     18325.4
    545560     18327.7
    545600     18329.2
    545640     18329.7
    545680       18331
    545720     18332.6
    545760       18335
    545800     18335.1
    545840     18336.4
    545880     18338.5
    545920     18339.4
    545960     18340.3
    546000     18341.5
    546040     18343.1
    546080     18345.4
    546120     18345.6
    546160     18347.4
    546200     18348.2
    546240     18350.2
    546280     18350.2
    546320       18352
    546360     18354.3
    546400     18355.8
    546440     18356.2
    546480     18357.5
    546520     18359.2
    546560     18361.6
    546600     18361.6
    546640     18362.9
    546680     18365.1
    546720       18366
    546760     18366.9
    546800       18368
    546840     18369.7
    546880       18372
    546920     18372.2
    546960       18374
    547000     18374.8
    547040     18376.7
    547080     18376.8
    547120     18378.6
    547160     18380.8
    547200     18382.3
    547240     18382.8
    547280     18384.1
    547320     18385.7
    547360     18388.2
    547400     18388.2
    547440     18389.5
    547480     18391.7
    547520     18392.6
    547560     18393.5
    547600     18394.6
    547640     18396.2
    547680     18398.6
    547720     18398.7
    547760     18400.5
    547800     18401.4
    547840     18403.3
    547880     18403.3
    547920     18405.1
    547960     18407.4
    548000     18408.8
    548040     18409.4
    548080     18410.6
    548120     18412.3
    548160     18414.7
    548200     18414.7
    548240     18416.1
    548280     18418.2
    548320     18419.2
    548360       18420
    548400     18421.2
    548440     18422.8
    548480     18425.1
    548520     18425.3
    548560     18427.1
    548600       18428
    548640     18429.8
    548680     18429.9
    548720     18431.7
    548760     18433.9
    548800     18435.4
    548840     18435.9
    548880     18437.1
    548920     18438.9
    548960     18441.2
    549000     18441.3
    549040     18442.6
    549080     18444.8
    549120     18445.7
    549160     18446.6
    549200     18447.7
    549240     18449.3
    549280     18451.6
    549320     18451.8
    549360     18453.7
    549400     18454.5
    549440     18456.4
    549480     18456.4
    549520     18458.2
    549560     18460.4
    549600     18461.9
    549640     18462.5
    549680     18463.6
    549720     18465.4
    549760     18467.7
    549800     18467.8
    549840     18469.1
    549880     18471.3
    549920     18472.2
    549960     18473.1
    550000     18474.3
    550040     18475.9
    550080     18478.1
    550120     18478.4
    550160     18480.2
    550200       18481
    550240     18482.9
    550280     18482.9
    550320     18484.7
    550360     18486.9
    550400     18488.4
    550440       18489
    550480     18490.2
    550520     18491.9
    550560     18494.2
    550600     18494.3
    550640     18495.5
    550680     18497.8
    550720     18498.7
    550760     18499.6
    550800     18500.7
    550840     18502.3
    550880     18504.6
    550920     18504.8
    550960     18506.6
    551000     18507.5
    551040     18509.4
    551080     18509.4
    551120     18511.2
    551160     18513.4
    551200     18514.9
    551240     18515.5
    551280     18516.6
    551320     18518.3
    551360     18520.7
    551400     18520.8
    551440       18522
    551480     18524.2
    551520     18525.2
    551560       18526
    551600     18527.2
    551640     18528.8
    551680       18531
    551720     18531.3
    551760     18533.1
    551800       18534
    551840     18535.9
    551880     18535.9
    551920     18537.6
    551960     18539.9
    552000     18541.4
    552040     18541.9
    552080     18543.1
    552120     18544.8
    552160     18547.1
    552200     18547.3
    552240     18548.5
    552280     18550.7
    552320     18551.6
    552360     18552.5
    552400     18553.7
    552440     18555.3
    552480     18557.5
    552520     18557.8
    552560     18559.6
    552600     18560.5
    552640     18562.3
    552680     18562.4
    552720     18564.1
    552760     18566.4
    552800     18567.9
    552840     18568.4
    552880     18569.6
    552920     18571.2
    552960     18573.6
    553000     18573.7
    553040       18575
    553080     18577.2
    553120     18578.1
    553160       18579
    553200     18580.1
    553240     18581.8
    553280       18584
    553320     18584.2
    553360     18586.1
    553400     18586.9
    553440     18588.7
    553480     18588.8
    553520     18590.5
    553560     18592.9
    553600     18594.3
    553640     18594.9
    553680       18596
    553720     18597.7
    553760     18600.2
    553800     18600.2
    553840     18601.4
    553880     18603.7
    553920     18604.6
    553960     18605.5
    554000     18606.6
    554040     18608.3
    554080     18610.5
    554120     18610.8
    554160     18612.6
    554200     18613.5
    554240     18615.3
    554280     18615.4
    554320     18617.1
    554360     18619.4
    554400     18620.9
    554440     18621.4
    554480     18622.6
    554520     18624.3
    554560     18626.7
    554600     18626.8
    554640       18628
    554680     18630.3
    554720     18631.2
    554760     18632.1
    554800     18633.1
    554840     18634.9
    554880     18637.1
    554920     18637.4
    554960     18639.2
    555000       18640
    555040     18641.9
    555080       18642
    555120     18643.7
    555160     18646.1
    555200     18647.5
    555240     18648.1
    555280     18649.2
    555320       18651
    555360     18653.4
    555400     18653.4
    555440     18654.7
    555480       18657
    555520     18657.9
    555560     18658.8
    555600     18659.8
    555640     18661.6
    555680     18663.8
    555720       18664
    555760     18665.9
    555800     18666.7
    555840     18668.6
    555880     18668.6
    555920     18670.3
    555960     18672.8
    556000     18674.2
    556040     18674.7
    556080     18675.9
    556120     18677.6
    556160       18680
    556200       18680
    556240     18681.3
    556280     18683.6
    556320     18684.5
    556360     18685.4
    556400     18686.4
    556440     18688.2
    556480     18690.4
    556520     18690.6
    556560     18692.5
    556600     18693.3
    556640     18695.2
    556680     18695.2
    556720     18696.9
    556760     18699.3
    556800     18700.8
    556840     18701.3
    556880     18702.5
    556920     18704.2
    556960     18706.6
    557000     18706.6
    557040     18707.9
    557080     18710.2
    557120     18711.1
    557160       18712
    557200       18713
    557240     18714.8
    557280     18716.9
    557320     18717.2
    557360     18719.1
    557400     18719.9
    557440     18721.7
    557480     18721.8
    557520     18723.5
    557560     18725.9
    557600     18727.4
    557640     18727.9
    557680     18729.1
    557720     18730.8
    557760     18733.2
    557800     18733.2
    557840     18734.5
    557880     18736.8
    557920     18737.7
    557960     18738.6
    558000     18739.6
    558040     18741.4
    558080     18743.5
    558120     18743.7
    558160     18745.6
    558200     18746.4
    558240     18748.3
    558280     18748.4
    558320     18750.1
    558360     18752.6
    558400       18754
    558440     18754.5
    558480     18755.8
    558520     18757.4
    558560     18759.8
    558600     18759.8
    558640     18761.1
    558680     18763.4
    558720     18764.3
    558760     18765.2
    558800     18766.2
    558840       18768
    558880     18770.2
    558920     18770.4
    558960     18772.2
    559000     18773.1
    559040       18775
    559080       18775
    559120     18776.8
    559160     18779.2
    559200     18780.6
    559240     18781.1
    559280     18782.4
    559320       18784
    559360     18786.4
    559400     18786.4
    559440     18787.7
    559480       18790
    559520     18790.9
    559560     18791.8
    559600     18792.8
    559640     18794.6
    559680     18796.8
    559720       18797
    559760     18798.8
    559800     18799.8
    559840     18801.7
    559880     18801.7
    559920     18803.5
    559960     18805.8
    560000     18807.3
    560040     18807.8
    560080       18809
    560120     18810.7
    560160     18813.1
    560200     18813.1
    560240     18814.4
    560280     18816.7
    560320     18817.5
    560360     18818.5
    560400     18819.4
    560440     18821.3
    560480     18823.4
    560520     18823.6
    560560     18825.4
    560600     18826.4
    560640     18828.3
    560680     18828.3
    560720     18830.1
    560760     18832.5
    560800     18833.8
    560840     18834.4
    560880     18835.7
    560920     18837.3
    560960     18839.7
    561000     18839.7
    561040       18841
    561080     18843.3
    561120     18844.2
    561160     18845.2
    561200     18846.1
    561240     18847.9
    561280     18850.1
    561320     18850.3
    561360     18852.1
    561400     18853.1
    561440     18854.9
    561480     18854.9
    561520     18856.8
    561560     18859.2
    561600     18860.5
    561640     18861.1
    561680     18862.3
    561720       18864
    561760     18866.4
    561800     18866.4
    561840     18867.7
    561880       18870
    561920     18870.9
    561960     18871.8
    562000     18872.8
    562040     18874.6
    562080     18876.8
    562120       18877
    562160     18878.8
    562200     18879.8
    562240     18881.6
    562280     18881.7
    562320     18883.6
    562360     18885.9
    562400     18887.3
    562440     18887.8
    562480       18889
    562520     18890.7
    562560     18893.2
    562600       18893
    562640     18894.4
    562680     18896.8
    562720     18897.6
    562760     18898.5
    562800     18899.5
    562840     18901.3
    562880     18903.5
    562920     18903.7
    562960     18905.5
    563000     18906.5
    563040     18908.3
    563080     18908.3
    563120     18910.3
    563160     18912.6
    563200       18914
    563240     18914.5
    563280     18915.8
    563320     18917.4
    563360     18919.9
    563400     18919.7
    563440     18921.1
    563480     18923.4
    563520     18924.2
    563560     18925.1
    563600     18926.2
    563640       18928
    563680     18930.2
    563720     18930.4
    563760     18932.2
    563800     18933.2
    563840     18934.9
    563880       18935
    563920     18936.9
    563960     18939.3
    564000     18940.6
    564040     18941.2
    564080     18942.4
    564120     18944.1
    564160     18946.6
    564200     18946.4
    564240     18947.8
    564280     18950.1
    564320     18950.9
    564360     18951.9
    564400       18953
    564440     18954.7
    564480     18956.9
    564520     18957.1
    564560     18958.9
    564600     18959.8
    564640     18961.6
    564680     18961.7
    564720     18963.6
    564760       18966
    564800     18967.3
    564840     18967.9
    564880       18969
    564920     18970.7
    564960     18973.2
    565000       18973
    565040     18974.4
    565080     18976.8
    565120     18977.6
    565160     18978.5
    565200     18979.6
    565240     18981.3
    565280     18983.5
    565320     18983.7
    565360     18985.6
    565400     18986.5
    565440     18988.2
    565480     18988.4
    565520     18990.2
    565560     18992.6
    565600     18993.9
    565640     18994.4
    565680     18995.6
    565720     18997.3
    565760     18999.8
    565800     18999.7
    565840       19001
    565880     19003.4
    565920     19004.3
    565960     19005.2
    566000     19006.2
    566040     19007.9
    566080     19010.1
    566120     19010.3
    566160     19012.2
    566200     19013.1
    566240     19014.9
    566280     19014.9
    566320     19016.9
    566360     19019.2
    566400     19020.6
    566440     19021.1
    566480     19022.3
    566520       19024
    566560     19026.4
    566600     19026.3
    566640     19027.7
    566680     19030.1
    566720     19030.9
    566760     19031.8
    566800     19032.8
    566840     19034.6
    566880     19036.7
    566920     19036.9
    566960     19038.9
    567000     19039.7
    567040     19041.5
    567080     19041.6
    567120     19043.5
    567160     19045.9
    567200     19047.2
    567240     19047.7
    567280     19048.9
    567320     19050.6
    567360       19053
    567400       19053
    567440     19054.3
    567480     19056.7
    567520     19057.5
    567560     19058.4
    567600     19059.4
    567640     19061.2
    567680     19063.3
    567720     19063.5
    567760     19065.5
    567800     19066.4
    567840     19068.2
    567880     19068.2
    567920     19070.2
    567960     19072.5
    568000     19073.9
    568040     19074.3
    568080     19075.5
    568120     19077.2
    568160     19079.7
    568200     19079.5
    568240     19080.9
    568280     19083.3
    568320     19084.1
    568360       19085
    568400       19086
    568440     19087.8
    568480     19089.9
    568520       19090
    568560     19092.1
    568600     19092.9
    568640     19094.8
    568680     19094.8
    568720     19096.8
    568760     19099.2
    568800     19100.5
    568840       19101
    568880     19102.1
    568920     19103.8
    568960     19106.3
    569000     19106.1
    569040     19107.5
    569080     19109.8
    569120     19110.7
    569160     19111.6
    569200     19112.6
    569240     19114.5
    569280     19116.5
    569320     19116.7
    569360     19118.7
    569400     19119.5
    569440     19121.4
    569480     19121.4
    569520     19123.4
    569560     19125.8
    569600     19127.1
    569640     19127.6
    569680     19128.7
    569720     19130.4
    569760     19132.8
    569800     19132.7
    569840     19134.1
    569880     19136.4
    569920     19137.3
    569960     19138.2
    570000     19139.2
    570040       19141
    570080     19143.1
    570120     19143.3
    570160     19145.3
    570200     19146.1
    570240       19148
    570280     19147.9
    570320     19149.9
    570360     19152.3
    570400     19153.7
    570440     19154.2
    570480     19155.3
    570520       19157
    570560     19159.4
    570600     19159.3
    570640     19160.7
    570680       19163
    570720     19163.9
    570760     19164.8
    570800     19165.7
    570840     19167.6
    570880     19169.7
    570920     19169.8
    570960     19171.9
    571000     19172.7
    571040     19174.6
    571080     19174.5
    571120     19176.5
    571160     19178.9
    571200     19180.3
    571240     19180.8
    571280     19181.9
    571320     19183.6
    571360       19186
    571400     19185.9
    571440     19187.4
    571480     19189.6
    571520     19190.5
    571560     19191.4
    571600     19192.4
    571640     19194.3
    571680     19196.3
    571720     19196.5
    571760     19198.5
    571800     19199.4
    571840     19201.2
    571880     19201.2
    571920     19203.2
    571960     19205.6
    572000     19206.9
    572040     19207.4
    572080     19208.5
    572120     19210.3
    572160     19212.7
    572200     19212.6
    572240     19214.1
    572280     19216.3
    572320     19217.2
    572360     19218.1
    572400     19219.1
    572440       19221
    572480     19223.1
    572520     19223.1
    572560     19225.3
    572600     19226.1
    572640       19228
    572680     19227.9
    572720     19229.9
    572760     19232.3
    572800     19233.7
    572840     19234.2
    572880     19235.3
    572920       19237
    572960     19239.4
    573000     19239.3
    573040     19240.8
    573080       19243
    573120     19243.9
    573160     19244.9
    573200     19245.8
    573240     19247.8
    573280     19249.8
    573320     19249.9
    573360       19252
    573400     19252.9
    573440     19254.7
    573480     19254.7
    573520     19256.6
    573560     19259.1
    573600     19260.4
    573640     19260.9
    573680     19262.1
    573720     19263.8
    573760     19266.2
    573800       19266
    573840     19267.6
    573880     19269.8
    573920     19270.7
    573960     19271.6
    574000     19272.5
    574040     19274.6
    574080     19276.5
    574120     19276.6
    574160     19278.8
    574200     19279.6
    574240     19281.5
    574280     19281.5
    574320     19283.4
    574360     19285.8
    574400     19287.1
    574440     19287.7
    574480     19288.8
    574520     19290.5
    574560     19292.9
    574600     19292.7
    574640     19294.3
    574680     19296.5
    574720     19297.4
    574760     19298.3
    574800     19299.2
    574840     19301.2
    574880     19303.2
    574920     19303.4
    574960     19305.5
    575000     19306.3
    575040     19308.1
    575080     19308.1
    575120     19310.1
    575160     19312.6
    575200     19313.8
    575240     19314.4
    575280     19315.5
    575320     19317.2
    575360     19319.6
    575400     19319.4
    575440       19321
    575480     19323.1
    575520       19324
    575560       19325
    575600     19325.9
    575640     19327.9
    575680     19329.9
    575720     19329.9
    575760     19332.2
    575800       19333
    575840     19334.8
    575880     19334.8
    575920     19336.8
    575960     19339.2
    576000     19340.5
    576040     19341.1
    576080     19342.1
    576120     19343.8
    576160     19346.2
    576200     19346.1
    576240     19347.6
    576280     19349.8
    576320     19350.6
    576360     19351.6
    576400     19352.5
    576440     19354.5
    576480     19356.5
    576520     19356.6
    576560     19358.8
    576600     19359.6
    576640     19361.5
    576680     19361.5
    576720     19363.5
    576760     19365.9
    576800     19367.2
    576840     19367.8
    576880     19368.8
    576920     19370.5
    576960     19372.9
    577000     19372.8
    577040     19374.3
    577080     19376.4
    577120     19377.3
    577160     19378.3
    577200     19379.2
    577240     19381.2
    577280     19383.2
    577320     19383.3
    577360     19385.5
    577400     19386.3
    577440     19388.2
    577480     19388.1
    577520     19390.1
    577560     19392.7
    577600     19393.8
    577640     19394.5
    577680     19395.5
    577720     19397.2
    577760     19399.5
    577800     19399.4
    577840       19401
    577880     19403.1
    577920       19404
    577960       19405
    578000     19405.9
    578040     19407.8
    578080     19409.8
    578120     19409.9
    578160     19412.1
    578200       19413
    578240     19414.8
    578280     19414.8
    578320     19416.8
    578360     19419.3
    578400     19420.5
    578440     19421.1
    578480     19422.1
    578520     19423.9
    578560     19426.2
    578600     19426.1
    578640     19427.6
    578680     19429.8
    578720     19430.6
    578760     19431.7
    578800     19432.5
    578840     19434.5
    578880     19436.4
    578920     19436.6
    578960     19438.8
    579000     19439.7
    579040     19441.5
    579080     19441.3
    579120     19443.4
    579160     19445.9
    579200     19447.1
    579240     19447.8
    579280     19448.7
    579320     19450.5
    579360     19452.8
    579400     19452.7
    579440     19454.2
    579480     19456.3
    579520     19457.3
    579560     19458.3
    579600     19459.1
    579640     19461.1
    579680       19463
    579720     19463.1
    579760     19465.4
    579800     19466.3
    579840     19468.1
    579880     19467.9
    579920       19470
    579960     19472.6
    580000     19473.7
    580040     19474.4
    580080     19475.3
    580120     19477.1
    580160     19479.4
    580200     19479.3
    580240     19480.9
    580280     19482.9
    580320     19483.9
    580360     19484.9
    580400     19485.7
    580440     19487.7
    580480     19489.6
    580520     19489.8
    580560       19492
    580600     19492.9
    580640     19494.8
    580680     19494.5
    580720     19496.7
    580760     19499.2
    580800     19500.4
    580840       19501
    580880       19502
    580920     19503.7
    580960       19506
    581000       19506
    581040     19507.6
    581080     19509.6
    581120     19510.5
    581160     19511.5
    581200     19512.4
    581240     19514.3
    581280     19516.3
    581320     19516.4
    581360     19518.7
    581400     19519.5
    581440     19521.4
    581480     19521.1
    581520     19523.3
    581560     19525.9
    581600     19527.1
    581640     19527.6
    581680     19528.6
    581720     19530.4
    581760     19532.7
    581800     19532.6
    581840     19534.2
    581880     19536.2
    581920     19537.2
    581960     19538.2
    582000       19539
    582040     19540.9
    582080     19542.9
    582120     19543.1
    582160     19545.3
    582200     19546.2
    582240     19548.1
    582280     19547.8
    582320       19550
    582360     19552.5
    582400     19553.8
    582440     19554.3
    582480     19555.2
    582520       19557
    582560     19559.3
    582600     19559.2
    582640     19560.8
    582680     19562.8
    582720     19563.8
    582760     19564.8
    582800     19565.6
    582840     19567.6
    582880     19569.6
    582920     19569.7
    582960       19572
    583000     19572.9
    583040     19574.7
    583080     19574.5
    583120     19576.7
    583160     19579.1
    583200     19580.5
    583240       19581
    583280     19581.9
    583320     19583.7
    583360       19586
    583400     19585.9
    583440     19587.5
    583480     19589.5
    583520     19590.4
    583560     19591.5
    583600     19592.2
    583640     19594.2
    583680     19596.1
    583720     19596.3
    583760     19598.6
    583800     19599.5
    583840     19601.4
    583880     19601.1
    583920     19603.3
    583960     19605.7
    584000     19607.1
    584040     19607.6
    584080     19608.5
    584120     19610.3
    584160     19612.6
    584200     19612.5
    584240     19614.1
    584280     19616.1
    584320     19617.1
    584360     19618.1
    584400     19618.9
    584440     19620.9
    584480     19622.8
    584520     19622.9
    584560     19625.2
    584600     19626.2
    584640       19628
    584680     19627.8
    584720     19629.9
    584760     19632.4
    584800     19633.7
    584840     19634.3
    584880     19635.1
    584920     19636.9
    584960     19639.2
    585000     19639.1
    585040     19640.8
    585080     19642.7
    585120     19643.7
    585160     19644.8
    585200     19645.5
    585240     19647.5
    585280     19649.4
    585320     19649.5
    585360     19651.8
    585400     19652.8
    585440     19654.7
    585480     19654.4
    585520     19656.5
    585560     19659.1
    585600     19660.3
    585640       19661
    585680     19661.8
    585720     19663.5
    585760     19665.9
    585800     19665.7
    585840     19667.4
    585880     19669.3
    585920     19670.3
    585960     19671.4
    586000     19672.1
    586040     19674.2
    586080     19676.1
    586120     19676.2
    586160     19678.4
    586200     19679.5
    586240     19681.3
    586280     19681.1
    586320     19683.1
    586360     19685.7
    586400       19687
    586440     19687.6
    586480     19688.5
    586520     19690.2
    586560     19692.5
    586600     19692.4
    586640     19694.1
    586680       19696
    586720       19697
    586760     19698.1
    586800     19698.9
    586840     19700.9
    586880     19702.8
    586920     19702.9
    586960     19705.2
    587000     19706.2
    587040     19708.1
    587080     19707.8
    587120     19709.9
    587160     19712.5
    587200     19713.8
    587240     19714.4
    587280     19715.2
    587320     19716.9
    587360     19719.3
    587400     19719.2
    587440     19720.9
    587480     19722.8
    587520     19723.8
    587560     19724.8
    587600     19725.7
    587640     19727.7
    587680     19729.6
    587720     19729.6
    587760       19732
    587800       19733
    587840     19734.8
    587880     19734.6
    587920     19736.7
    587960     19739.2
    588000     19740.6
    588040     19741.1
    588080       19742
    588120     19743.6
    588160       19746
    588200       19746
    588240     19747.6
    588280     19749.6
    588320     19750.6
    588360     19751.6
    588400     19752.5
    588440     19754.4
    588480     19756.4
    588520     19756.4
    588560     19758.8
    588600     19759.8
    588640     19761.6
    588680     19761.4
    588720     19763.5
    588760       19766
    588800     19767.4
    588840     19767.9
    588880     19768.8
    588920     19770.4
    588960     19772.8
    589000     19772.8
    589040     19774.3
    589080     19776.4
    589120     19777.4
    589160     19778.4
    589200     19779.3
    589240     19781.3
    589280     19783.2
    589320     19783.2
    589360     19785.6
    589400     19786.6
    589440     19788.5
    589480     19788.2
    589520     19790.3
    589560     19792.8
    589600     19794.2
    589640     19794.7
    589680     19795.6
    589720     19797.2
    589760     19799.6
    589800     19799.6
    589840     19801.2
    589880     19803.2
    589920     19804.2
    589960     19805.3
    590000     19806.1
    590040     19808.1
    590080     19810.1
    590120     19810.1
    590160     19812.4
    590200     19813.5
    590240     19815.3
    590280     19815.1
    590320     19817.1
    590360     19819.6
    590400       19821
    590440     19821.5
    590480     19822.4
    590520       19824
    590560     19826.5
    590600     19826.4
    590640       19828
    590680       19830
    590720       19831
    590760     19832.2
    590800       19833
    590840       19835
    590880     19836.9
    590920       19837
    590960     19839.3
    591000     19840.3
    591040     19842.2
    591080       19842
    591120       19844
    591160     19846.5
    591200     19847.9
    591240     19848.3
    591280     19849.3
    591320     19850.9
    591360     19853.4
    591400     19853.3
    591440     19854.9
    591480     19856.9
    591520     19857.9
    591560       19859
    591600     19859.8
    591640     19861.9
    591680     19863.8
    591720     19863.8
    591760     19866.1
    591800     19867.2
    591840     19869.1
    591880     19868.8
    591920     19870.9
    591960     19873.3
    592000     19874.7
    592040     19875.2
    592080     19876.1
    592120     19877.7
    592160     19880.2
    592200     19880.1
    592240     19881.7
    592280     19883.7
    592320     19884.7
    592360     19885.9
    592400     19886.6
    592440     19888.7
    592480     19890.6
    592520     19890.7
    592560       19893
    592600       19894
    592640       19896
    592680     19895.7
    592720     19897.7
    592760     19900.2
    592800     19901.6
    592840       19902
    592880       19903
    592920     19904.7
    592960     19907.1
    593000       19907
    593040     19908.6
    593080     19910.6
    593120     19911.6
    593160     19912.8
    593200     19913.6
    593240     19915.6
    593280     19917.5
    593320     19917.6
    593360     19919.9
    593400     19920.9
    593440     19922.9
    593480     19922.6
    593520     19924.6
    593560     19927.1
    593600     19928.5
    593640       19929
    593680     19929.9
    593720     19931.6
    593760       19934
    593800     19933.9
    593840     19935.5
    593880     19937.5
    593920     19938.4
    593960     19939.7
    594000     19940.5
    594040     19942.5
    594080     19944.4
    594120     19944.5
    594160     19946.8
    594200     19947.8
    594240     19949.8
    594280     19949.5
    594320     19951.4
    594360       19954
    594400     19955.3
    594440     19955.9
    594480     19956.8
    594520     19958.5
    594560     19960.9
    594600     19960.8
    594640     19962.4
    594680     19964.4
    594720     19965.3
    594760     19966.6
    594800     19967.4
    594840     19969.3
    594880     19971.2
    594920     19971.4
    594960     19973.6
    595000     19974.6
    595040     19976.6
    595080     19976.3
    595120     19978.3
    595160     19980.9
    595200     19982.2
    595240     19982.7
    595280     19983.6
    595320     19985.4
    595360     19987.8
    595400     19987.6
    595440     19989.3
    595480     19991.3
    595520     19992.1
    595560     19993.4
    595600     19994.3
    595640     19996.2
    595680     19998.1
    595720     19998.2
    595760     20000.5
    595800     20001.5
    595840     20003.5
    595880     20003.2
    595920     20005.2
    595960     20007.7
    596000       20009
    596040     20009.6
    596080     20010.4
    596120     20012.2
    596160     20014.6
    596200     20014.5
    596240     20016.1
    596280     20018.1
    596320     20018.9
    596360     20020.3
    596400     20021.1
    596440       20023
    596480       20025
    596520       20025
    596560     20027.3
    596600     20028.3
    596640     20030.3
    596680       20030
    596720       20032
    596760     20034.5
    596800     20035.8
    596840     20036.4
    596880     20037.3
    596920     20039.1
    596960     20041.4
    597000     20041.3
    597040     20042.9
    597080       20045
    597120     20045.7
    597160     20047.1
    597200       20048
    597240     20049.9
    597280     20051.8
    597320     20051.9
    597360     20054.2
    597400     20055.1
    597440     20057.2
    597480     20056.8
    597520     20058.9
    597560     20061.4
    597600     20062.7
    597640     20063.3
    597680     20064.1
    597720       20066
    597760     20068.2
    597800     20068.1
    597840     20069.7
    597880     20071.8
    597920     20072.6
    597960       20074
    598000     20074.8
    598040     20076.8
    598080     20078.7
    598120     20078.7
    598160     20081.1
    598200       20082
    598240       20084
    598280     20083.8
    598320     20085.8
    598360     20088.2
    598400     20089.5
    598440     20090.1
    598480       20091
    598520     20092.8
    598560     20095.1
    598600     20094.9
    598640     20096.6
    598680     20098.7
    598720     20099.5
    598760     20100.9
    598800     20101.6
    598840     20103.6
    598880     20105.5
    598920     20105.6
    598960     20107.9
    599000     20108.9
    599040     20110.9
    599080     20110.7
    599120     20112.7
    599160     20115.1
    599200     20116.3
    599240       20117
    599280     20117.8
    599320     20119.7
    599360     20121.9
    599400     20121.8
    599440     20123.4
    599480     20125.6
    599520     20126.3
    599560     20127.7
    599600     20128.5
    599640     20130.5
    599680     20132.4
    599720     20132.5
    599760     20134.8
    599800     20135.8
    599840     20137.7
    599880     20137.6
    599920     20139.5
    599960       20142
    600000     20143.2
    600040     20143.9
    600080     20144.7
    600120     20146.6
    600160     20148.8
    600200     20148.8
    600240     20150.4
    600280     20152.5
    600320     20153.2
    600360     20154.6
    600400     20155.4
    600440     20157.3
    600480     20159.3
    600520     20159.3
    600560     20161.7
    600600     20162.6
    600640     20164.6
    600680     20164.4
    600720     20166.4
    600760     20168.9
    600800       20170
    600840     20170.8
    600880     20171.6
    600920     20173.4
    600960     20175.7
    601000     20175.6
    601040     20177.3
    601080     20179.4
    601120     20180.1
    601160     20181.6
    601200     20182.3
    601240     20184.2
    601280     20186.2
    601320     20186.2
    601360     20188.6
    601400     20189.6
    601440     20191.6
    601480     20191.3
    601520     20193.3
    601560     20195.8
    601600       20197
    601640     20197.8
    601680     20198.5
    601720     20200.5
    601760     20202.6
    601800     20202.5
    601840     20204.2
    601880     20206.3
    601920       20207
    601960     20208.5
    602000     20209.3
    602040     20211.2
    602080     20213.2
    602120     20213.2
    602160     20215.6
    602200     20216.6
    602240     20218.5
    602280     20218.3
    602320     20220.3
    602360     20222.7
    602400       20224
    602440     20224.7
    602480     20225.5
    602520     20227.4
    602560     20229.5
    602600     20229.5
    602640     20231.2
    602680     20233.3
    602720       20234
    602760     20235.5
    602800     20236.2
    602840     20238.1
    602880     20240.1
    602920     20240.1
    602960     20242.5
    603000     20243.5
    603040     20245.5
    603080     20245.2
    603120     20247.2
    603160     20249.6
    603200     20250.9
    603240     20251.6
    603280     20252.5
    603320     20254.4
    603360     20256.5
    603400     20256.4
    603440     20258.1
    603480     20260.2
    603520     20260.9
    603560     20262.4
    603600     20263.2
    603640     20265.1
    603680     20267.1
    603720       20267
    603760     20269.4
    603800     20270.4
    603840     20272.3
    603880     20272.1
    603920     20274.1
    603960     20276.5
    604000     20277.8
    604040     20278.5
    604080     20279.4
    604120     20281.2
    604160     20283.3
    604200     20283.3
    604240     20285.1
    604280     20287.1
    604320     20287.8
    604360     20289.3
    604400       20290
    604440       20292
    604480       20294
    604520     20293.9
    604560     20296.3
    604600     20297.3
    604640     20299.1
    604680       20299
    604720     20301.1
    604760     20303.4
    604800     20304.7
    604840     20305.4
    604880     20306.2
    604920     20308.1
    604960     20310.2
    605000     20310.2
    605040       20312
    605080       20314
    605120     20314.7
    605160     20316.2
    605200     20316.9
    605240     20318.9
    605280     20320.9
    605320     20320.8
    605360     20323.2
    605400     20324.2
    605440     20326.1
    605480     20325.9
    605520       20328
    605560     20330.3
    605600     20331.6
    605640     20332.3
    605680     20333.2
    605720     20334.9
    605760     20337.1
    605800     20337.1
    605840     20338.8
    605880     20340.9
    605920     20341.6
    605960       20343
    606000     20343.8
    606040     20345.8
    606080     20347.7
    606120     20347.6
    606160       20350
    606200       20351
    606240     20352.9
    606280     20352.8
    606320     20354.8
    606360     20357.2
    606400     20358.4
    606440     20359.1
    606480       20360
    606520     20361.8
    606560     20363.9
    606600     20363.9
    606640     20365.7
    606680     20367.7
    606720     20368.4
    606760     20369.9
    606800     20370.7
    606840     20372.7
    606880     20374.6
    606920     20374.4
    606960     20376.8
    607000     20377.9
    607040     20379.8
    607080     20379.6
    607120     20381.6
    607160       20384
    607200     20385.3
    607240       20386
    607280     20386.8
    607320     20388.6
    607360     20390.7
    607400     20390.7
    607440     20392.5
    607480     20394.6
    607520     20395.2
    607560     20396.7
    607600     20397.6
    607640     20399.5
    607680     20401.5
    607720     20401.3
    607760     20403.7
    607800     20404.7
    607840     20406.6
    607880     20406.4
    607920     20408.5
    607960     20410.9
    608000     20412.1
    608040     20412.8
    608080     20413.6
    608120     20415.5
    608160     20417.6
    608200     20417.5
    608240     20419.4
    608280     20421.4
    608320     20422.1
    608360     20423.6
    608400     20424.4
    608440     20426.4
    608480     20428.3
    608520     20428.2
    608560     20430.6
    608600     20431.6
    608640     20433.5
    608680     20433.3
    608720     20435.3
    608760     20437.8
    608800       20439
    608840     20439.7
    608880     20440.5
    608920     20442.4
    608960     20444.5
    609000     20444.4
    609040     20446.2
    609080     20448.3
    609120       20449
    609160     20450.4
    609200     20451.3
    609240     20453.2
    609280     20455.3
    609320     20455.1
    609360     20457.5
    609400     20458.4
    609440     20460.3
    609480     20460.2
    609520     20462.2
    609560     20464.7
    609600     20465.9
    609640     20466.5
    609680     20467.3
    609720     20469.2
    609760     20471.3
    609800     20471.3
    609840     20473.1
    609880     20475.2
    609920     20475.9
    609960     20477.3
    610000     20478.1
    610040     20480.1
    610080     20482.1
    610120     20481.9
    610160     20484.3
    610200     20485.3
    610240     20487.2
    610280       20487
    610320       20489
    610360     20491.5
    610400     20492.8
    610440     20493.5
    610480     20494.2
    610520     20496.1
    610560     20498.2
    610600     20498.1
    610640     20500.1
    610680     20502.1
    610720     20502.9
    610760     20504.2
    610800     20505.1
    610840     20507.1
    610880     20509.1
    610920     20508.9
    610960     20511.2
    611000     20512.2
    611040     20514.1
    611080     20513.9
    611120       20516
    611160     20518.4
    611200     20519.8
    611240     20520.4
    611280     20521.1
    611320     20523.1
    611360     20525.2
    611400     20525.1
    611440       20527
    611480       20529
    611520     20529.8
    611560     20531.2
    611600       20532
    611640     20534.1
    611680       20536
    611720     20535.9
    611760     20538.2
    611800     20539.2
    611840     20541.1
    611880     20540.9
    611920       20543
    611960     20545.4
    612000     20546.7
    612040     20547.4
    612080     20548.1
    612120     20550.1
    612160     20552.2
    612200     20552.1
    612240       20554
    612280     20556.1
    612320     20556.7
    612360     20558.2
    612400       20559
    612440     20561.1
    612480       20563
    612520     20562.9
    612560     20565.1
    612600     20566.1
    612640       20568
    612680     20567.8
    612720     20569.9
    612760     20572.4
    612800     20573.7
    612840     20574.3
    612880     20575.1
    612920       20577
    612960     20579.1
    613000     20579.1
    613040       20581
    613080       20583
    613120     20583.7
    613160     20585.1
    613200     20585.9
    613240     20588.1
    613280     20589.9
    613320     20589.8
    613360       20592
    613400     20593.1
    613440     20594.9
    613480     20594.8
    613520     20596.9
    613560     20599.3
    613600     20600.6
    613640     20601.2
    613680       20602
    613720     20603.9
    613760       20606
    613800       20606
    613840     20607.8
    613880     20609.9
    613920     20610.5
    613960     20611.9
    614000     20612.8
    614040       20615
    614080     20616.8
    614120     20616.7
    614160     20618.9
    614200       20620
    614240     20621.7
    614280     20621.6
    614320     20623.7
    614360     20626.1
    614400     20627.5
    614440     20628.1
    614480     20628.8
    614520     20630.8
    614560     20632.9
    614600     20632.8
    614640     20634.7
    614680     20636.8
    614720     20637.4
    614760     20638.8
    614800     20639.8
    614840     20641.9
    614880     20643.6
    614920     20643.6
    614960     20645.9
    615000     20646.9
    615040     20648.6
    615080     20648.5
    615120     20650.6
    615160     20653.1
    615200     20654.4
    615240     20654.9
    615280     20655.8
    615320     20657.7
    615360     20659.8
    615400     20659.7
    615440     20661.6
    615480     20663.7
    615520     20664.3
    615560     20665.7
    615600     20666.6
    615640     20668.8
    615680     20670.5
    615720     20670.4
    615760     20672.7
    615800     20673.7
    615840     20675.5
    615880     20675.3
    615920     20677.4
    615960       20680
    616000     20681.3
    616040     20681.8
    616080     20682.7
    616120     20684.5
    616160     20686.6
    616200     20686.6
    616240     20688.4
    616280     20690.6
    616320     20691.2
    616360     20692.6
    616400     20693.5
    616440     20695.7
    616480     20697.4
    616520     20697.3
    616560     20699.5
    616600     20700.6
    616640     20702.4
    616680     20702.2
    616720     20704.3
    616760     20706.8
    616800     20708.2
    616840     20708.7
    616880     20709.5
    616920     20711.3
    616960     20713.5
    617000     20713.5
    617040     20715.3
    617080     20717.4
    617120       20718
    617160     20719.4
    617200     20720.3
    617240     20722.6
    617280     20724.3
    617320     20724.1
    617360     20726.4
    617400     20727.5
    617440     20729.3
    617480     20729.1
    617520     20731.2
    617560     20733.7
    617600     20735.1
    617640     20735.6
    617680     20736.4
    617720     20738.2
    617760     20740.3
    617800     20740.3
    617840     20742.1
    617880     20744.3
    617920     20744.8
    617960     20746.3
    618000     20747.2
    618040     20749.4
    618080     20751.1
    618120       20751
    618160     20753.2
    618200     20754.3
    618240       20756
    618280     20755.9
    618320       20758
    618360     20760.5
    618400     20761.9
    618440     20762.4
    618480     20763.2
    618520       20765
    618560     20767.1
    618600     20767.1
    618640     20768.9
    618680     20771.2
    618720     20771.7
    618760     20773.1
    618800     20774.1
    618840     20776.3
    618880     20777.9
    618920     20777.8
    618960       20780
    619000     20781.1
    619040     20782.8
    619080     20782.7
    619120     20784.8
    619160     20787.4
    619200     20788.7
    619240     20789.3
    619280       20790
    619320     20791.9
    619360       20794
    619400       20794
    619440     20795.8
    619480       20798
    619520     20798.4
    619560     20799.9
    619600     20800.9
    619640       20803
    619680     20804.7
    619720     20804.6
    619760     20806.9
    619800     20807.9
    619840     20809.6
    619880     20809.5
    619920     20811.6
    619960     20814.1
    620000     20815.5
    620040     20816.1
    620080     20816.8
    620120     20818.8
    620160     20820.7
    620200     20820.7
    620240     20822.6
    620280     20824.8
    620320     20825.2
    620360     20826.8
    620400     20827.8
    620440     20829.9
    620480     20831.5
    620520     20831.4
    620560     20833.7
    620600     20834.7
    620640     20836.4
    620680     20836.3
    620720     20838.4
    620760       20841
    620800     20842.3
    620840     20842.9
    620880     20843.7
    620920     20845.6
    620960     20847.5
    621000     20847.5
    621040     20849.4
    621080     20851.6
    621120       20852
    621160     20853.7
    621200     20854.6
    621240     20856.8
    621280     20858.4
    621320     20858.3
    621360     20860.6
    621400     20861.5
    621440     20863.3
    621480     20863.1
    621520     20865.3
    621560     20867.8
    621600     20869.2
    621640     20869.8
    621680     20870.5
    621720     20872.4
    621760     20874.4
    621800     20874.3
    621840     20876.2
    621880     20878.4
    621920     20878.9
    621960     20880.5
    622000     20881.4
    622040     20883.5
    622080     20885.2
    622120     20885.1
    622160     20887.4
    622200     20888.3
    622240     20890.1
    622280     20889.9
    622320     20892.1
    622360     20894.6
    622400     20895.9
    622440     20896.6
    622480     20897.3
    622520     20899.3
    622560     20901.2
    622600     20901.1
    622640     20903.1
    622680     20905.2
    622720     20905.7
    622760     20907.3
    622800     20908.2
    622840     20910.4
    622880       20912
    622920     20911.9
    622960     20914.2
    623000     20915.2
    623040     20916.9
    623080     20916.7
    623120     20918.9
    623160     20921.4
    623200     20922.7
    623240     20923.4
    623280     20924.1
    623320     20926.1
    623360       20928
    623400       20928
    623440     20929.9
    623480       20932
    623520     20932.5
    623560     20934.1
    623600     20935.1
    623640     20937.3
    623680     20938.8
    623720     20938.7
    623760       20941
    623800       20942
    623840     20943.7
    623880     20943.6
    623920     20945.7
    623960     20948.2
    624000     20949.5
    624040     20950.3
    624080       20951
    624120     20952.9
    624160     20954.8
    624200     20954.8
    624240     20956.7
    624280     20958.7
    624320     20959.3
    624360     20960.9
    624400     20961.9
    624440       20964
    624480     20965.7
    624520     20965.5
    624560     20967.8
    624600     20968.8
    624640     20970.6
    624680     20970.4
    624720     20972.6
    624760       20975
    624800     20976.4
    624840     20977.1
    624880     20977.8
    624920     20979.7
    624960     20981.7
    625000     20981.6
    625040     20983.6
    625080     20985.6
    625120     20986.2
    625160     20987.7
    625200     20988.7
    625240     20990.8
    625280     20992.5
    625320     20992.3
    625360     20994.5
    625400     20995.6
    625440     20997.4
    625480     20997.2
    625520     20999.4
    625560     21001.9
    625600     21003.3
    625640       21004
    625680     21004.6
    625720     21006.5
    625760     21008.5
    625800     21008.5
    625840     21010.5
    625880     21012.4
    625920       21013
    625960     21014.6
    626000     21015.5
    626040     21017.6
    626080     21019.4
    626120     21019.2
    626160     21021.4
    626200     21022.4
    626240     21024.2
    626280       21024
    626320     21026.2
    626360     21028.7
    626400     21030.1
    626440     21030.8
    626480     21031.4
    626520     21033.3
    626560     21035.3
    626600     21035.3
    626640     21037.3
    626680     21039.2
    626720     21039.8
    626760     21041.3
    626800     21042.2
    626840     21044.4
    626880     21046.2
    626920     21045.9
    626960     21048.2
    627000     21049.2
    627040     21050.9
    627080     21050.8
    627120     21052.9
    627160     21055.4
    627200     21056.9
    627240     21057.6
    627280     21058.2
    627320     21060.1
    627360     21062.1
    627400       21062
    627440       21064
    627480     21065.9
    627520     21066.5
    627560     21068.1
    627600       21069
    627640     21071.1
    627680     21072.9
    627720     21072.7
    627760       21075
    627800     21075.9
    627840     21077.7
    627880     21077.5
    627920     21079.7
    627960     21082.2
    628000     21083.7
    628040     21084.4
    628080       21085
    628120     21086.9
    628160     21088.9
    628200     21088.7
    628240     21090.8
    628280     21092.7
    628320     21093.3
    628360     21094.9
    628400     21095.7
    628440     21097.9
    628480     21099.7
    628520     21099.5
    628560     21101.7
    628600     21102.7
    628640     21104.5
    628680     21104.3
    628720     21106.5
    628760     21108.9
    628800     21110.4
    628840     21111.2
    628880     21111.8
    628920     21113.7
    628960     21115.7
    629000     21115.5
    629040     21117.6
    629080     21119.5
    629120     21120.1
    629160     21121.6
    629200     21122.5
    629240     21124.7
    629280     21126.5
    629320     21126.3
    629360     21128.5
    629400     21129.5
    629440     21131.3
    629480     21131.1
    629520     21133.3
    629560     21135.8
    629600     21137.2
    629640       21138
    629680     21138.6
    629720     21140.6
    629760     21142.5
    629800     21142.3
    629840     21144.4
    629880     21146.3
    629920     21146.8
    629960     21148.4
    630000     21149.2
    630040     21151.6
    630080     21153.4
    630120     21153.1
    630160     21155.3
    630200     21156.3
    630240     21158.1
    630280     21157.9
    630320     21160.1
    630360     21162.5
    630400       21164
    630440     21164.8
    630480     21165.5
    630520     21167.4
    630560     21169.4
    630600     21169.1
    630640     21171.3
    630680     21173.1
    630720     21173.6
    630760     21175.2
    630800     21176.1
    630840     21178.4
    630880     21180.2
    630920       21180
    630960     21182.2
    631000     21183.1
    631040     21184.9
    631080     21184.7
    631120     21186.9
    631160     21189.4
    631200     21190.8
    631240     21191.6
    631280     21192.3
    631320     21194.2
    631360     21196.1
    631400     21195.9
    631440       21198
    631480     21199.9
    631520     21200.4
    631560       21202
    631600       21203
    631640     21205.2
    631680       21207
    631720     21206.8
    631760     21208.9
    631800     21209.9
    631840     21211.7
    631880     21211.5
    631920     21213.7
    631960     21216.2
    632000     21217.6
    632040     21218.4
    632080     21219.1
    632120     21220.9
    632160     21222.9
    632200     21222.7
    632240     21224.8
    632280     21226.7
    632320     21227.2
    632360     21228.8
    632400     21229.7
    632440     21231.9
    632480     21233.8
    632520     21233.5
    632560     21235.7
    632600     21236.7
    632640     21238.5
    632680     21238.2
    632720     21240.5
    632760       21243
    632800     21244.4
    632840     21245.2
    632880     21245.9
    632920     21247.7
    632960     21249.7
    633000     21249.5
    633040     21251.7
    633080     21253.5
    633120       21254
    633160     21255.6
    633200     21256.5
    633240     21258.8
    633280     21260.6
    633320     21260.4
    633360     21262.5
    633400     21263.5
    633440     21265.3
    633480       21265
    633520     21267.2
    633560     21269.8
    633600     21271.2
    633640     21272.1
    633680     21272.7
    633720     21274.6
    633760     21276.5
    633800     21276.4
    633840     21278.5
    633880     21280.3
    633920     21280.9
    633960     21282.4
    634000     21283.3
    634040     21285.5
    634080     21287.4
    634120     21287.1
    634160     21289.2
    634200     21290.3
    634240       21292
    634280     21291.8
    634320       21294
    634360     21296.6
    634400     21297.9
    634440     21298.8
    634480     21299.5
    634520     21301.3
    634560     21303.4
    634600     21303.1
    634640     21305.3
    634680     21307.1
    634720     21307.7
    634760     21309.2
    634800     21310.2
    634840     21312.3
    634880     21314.2
    634920     21313.9
    634960       21316
    635000       21317
    635040     21318.9
    635080     21318.6
    635120     21320.8
    635160     21323.3
    635200     21324.7
    635240     21325.6
    635280     21326.3
    635320     21328.1
    635360     21330.1
    635400     21329.9
    635440       21332
    635480     21333.9
    635520     21334.5
    635560       21336
    635600     21336.9
    635640     21339.1
    635680       21341
    635720     21340.6
    635760     21342.8
    635800     21343.8
    635840     21345.6
    635880     21345.4
    635920     21347.6
    635960     21350.1
    636000     21351.5
    636040     21352.3
    636080     21353.1
    636120     21354.9
    636160     21356.8
    636200     21356.7
    636240     21358.8
    636280     21360.7
    636320     21361.2
    636360     21362.7
    636400     21363.7
    636440     21365.8
    636480     21367.7
    636520     21367.3
    636560     21369.6
    636600     21370.6
    636640     21372.4
    636680     21372.1
    636720     21374.4
    636760     21376.8
    636800     21378.3
    636840     21379.1
    636880     21379.8
    636920     21381.6
    636960     21383.6
    637000     21383.4
    637040     21385.6
    637080     21387.4
    637120       21388
    637160     21389.5
    637200     21390.5
    637240     21392.6
    637280     21394.5
    637320     21394.1
    637360     21396.3
    637400     21397.4
    637440     21399.2
    637480     21398.9
    637520     21401.1
    637560     21403.6
    637600     21405.1
    637640     21405.9
    637680     21406.6
    637720     21408.4
    637760     21410.3
    637800     21410.2
    637840     21412.4
    637880     21414.2
    637920     21414.7
    637960     21416.2
    638000     21417.3
    638040     21419.4
    638080     21421.3
    638120     21420.9
    638160     21423.2
    638200     21424.2
    638240       21426
    638280     21425.7
    638320       21428
    638360     21430.4
    638400     21431.9
    638440     21432.7
    638480     21433.3
    638520     21435.2
    638560     21437.1
    638600     21436.9
    638640     21439.1
    638680     21440.9
    638720     21441.4
    638760     21442.9
    638800       21444
    638840     21446.1
    638880       21448
    638920     21447.7
    638960     21449.9
    639000       21451
    639040     21452.7
    639080     21452.5
    639120     21454.7
    639160     21457.2
    639200     21458.7
    639240     21459.5
    639280     21460.1
    639320     21461.9
    639360     21463.9
    639400     21463.7
    639440     21465.9
    639480     21467.6
    639520     21468.2
    639560     21469.7
    639600     21470.7
    639640     21472.9
    639680     21474.8
    639720     21474.4
    639760     21476.7
    639800     21477.8
    639840     21479.4
    639880     21479.2
    639920     21481.4
    639960     21483.9
    640000     21485.4
    640040     21486.2
    640080     21486.8
    640120     21488.7
    640160     21490.6
    640200     21490.4
    640240     21492.6
    640280     21494.4
    640320     21494.9
    640360     21496.5
    640400     21497.5
    640440     21499.7
    640480     21501.6
    640520     21501.1
    640560     21503.4
    640600     21504.5
    640640     21506.1
    640680     21505.9
    640720     21508.1
    640760     21510.6
    640800     21512.2
    640840     21512.9
    640880     21513.5
    640920     21515.4
    640960     21517.4
    641000     21517.1
    641040     21519.3
    641080     21521.2
    641120     21521.7
    641160     21523.2
    641200     21524.3
    641240     21526.5
    641280     21528.3
    641320     21527.8
    641360     21530.2
    641400     21531.3
    641440     21532.9
    641480     21532.7
    641520     21534.8
    641560     21537.4
    641600     21538.9
    641640     21539.7
    641680     21540.3
    641720     21542.2
    641760     21544.1
    641800     21543.9
    641840     21546.1
    641880       21548
    641920     21548.5
    641960     21549.9
    642000       21551
    642040     21553.3
    642080     21555.1
    642120     21554.6
    642160     21556.9
    642200       21558
    642240     21559.6
    642280     21559.4
    642320     21561.6
    642360     21564.1
    642400     21565.6
    642440     21566.4
    642480       21567
    642520     21568.9
    642560     21570.8
    642600     21570.6
    642640     21572.8
    642680     21574.7
    642720     21575.3
    642760     21576.7
    642800     21577.8
    642840     21580.1
    642880     21581.8
    642920     21581.3
    642960     21583.8
    643000     21584.8
    643040     21586.4
    643080     21586.2
    643120     21588.3
    643160     21590.9
    643200     21592.4
    643240     21593.2
    643280     21593.7
    643320     21595.6
    643360     21597.6
    643400     21597.4
    643440     21599.5
    643480     21601.5
    643520     21602.1
    643560     21603.5
    643600     21604.6
    643640     21606.8
    643680     21608.6
    643720     21608.2
    643760     21610.6
    643800     21611.7
    643840     21613.2
    643880     21612.9
    643920     21615.1
    643960     21617.7
    644000     21619.2
    644040       21620
    644080     21620.6
    644120     21622.4
    644160     21624.4
    644200     21624.2
    644240     21626.3
    644280     21628.3
    644320     21628.9
    644360     21630.2
    644400     21631.4
    644440     21633.6
    644480     21635.3
    644520     21634.8
    644560     21637.3
    644600     21638.3
    644640     21639.9
    644680     21639.6
    644720     21641.8
    644760     21644.4
    644800     21645.9
    644840     21646.6
    644880     21647.3
    644920     21649.1
    644960     21651.1
    645000     21650.9
    645040     21653.1
    645080       21655
    645120     21655.5
    645160     21656.9
    645200     21658.2
    645240     21660.3
    645280       21662
    645320     21661.6
    645360       21664
    645400       21665
    645440     21666.7
    645480     21666.3
    645520     21668.6
    645560     21671.1
    645600     21672.7
    645640     21673.4
    645680     21674.1
    645720     21675.9
    645760     21677.8
    645800     21677.7
    645840     21679.8
    645880     21681.8
    645920     21682.3
    645960     21683.7
    646000     21684.9
    646040     21687.1
    646080     21688.8
    646120     21688.4
    646160     21690.7
    646200     21691.8
    646240     21693.4
    646280     21693.1
    646320     21695.3
    646360     21697.9
    646400     21699.4
    646440     21700.1
    646480     21700.8
    646520     21702.6
    646560     21704.5
    646600     21704.4
    646640     21706.5
    646680     21708.5
    646720     21708.9
    646760     21710.3
    646800     21711.6
    646840     21713.7
    646880     21715.5
    646920     21715.1
    646960     21717.4
    647000     21718.5
    647040     21720.1
    647080     21719.9
    647120     21722.1
    647160     21724.6
    647200     21726.1
    647240     21726.9
    647280     21727.6
    647320     21729.3
    647360     21731.3
    647400     21731.1
    647440     21733.3
    647480     21735.3
    647520     21735.6
    647560     21737.1
    647600     21738.3
    647640     21740.5
    647680     21742.2
    647720     21741.8
    647760     21744.2
    647800     21745.2
    647840     21746.8
    647880     21746.6
    647920     21748.8
    647960     21751.3
    648000     21752.8
    648040     21753.6
    648080     21754.3
    648120     21756.1
    648160     21758.1
    648200       21758
    648240       21760
    648280     21762.1
    648320     21762.4
    648360     21763.8
    648400     21765.1
    648440     21767.3
    648480       21769
    648520     21768.6
    648560       21771
    648600     21772.1
    648640     21773.6
    648680     21773.4
    648720     21775.6
    648760     21778.2
    648800     21779.7
    648840     21780.4
    648880     21781.1
    648920     21782.8
    648960       21785
    649000     21784.8
    649040     21786.9
    649080     21788.9
    649120     21789.2
    649160     21790.6
    649200     21791.9
    649240     21794.1
    649280     21795.8
    649320     21795.3
    649360     21797.8
    649400     21798.8
    649440     21800.5
    649480     21800.2
    649520     21802.4
    649560       21805
    649600     21806.4
    649640     21807.2
    649680     21807.9
    649720     21809.6
    649760     21811.8
    649800     21811.6
    649840     21813.6
    649880     21815.6
    649920     21815.9
    649960     21817.4
    650000     21818.7
    650040     21820.8
    650080     21822.7
    650120       21822
    650160     21824.5
    650200     21825.7
    650240     21827.3
    650280       21827
    650320     21829.2
    650360     21831.7
    650400     21833.2
    650440     21833.9
    650480     21834.7
    650520     21836.4
    650560     21838.7
    650600     21838.3
    650640     21840.4
    650680     21842.4
    650720     21842.7
    650760     21844.2
    650800     21845.5
    650840     21847.7
    650880     21849.5
    650920     21848.9
    650960     21851.4
    651000     21852.4
    651040     21854.1
    651080     21853.9
    651120       21856
    651160     21858.5
    651200     21859.9
    651240     21860.7
    651280     21861.5
    651320     21863.1
    651360     21865.4
    651400     21865.1
    651440     21867.2
    651480     21869.2
    651520     21869.4
    651560       21871
    651600     21872.3
    651640     21874.5
    651680     21876.3
    651720     21875.6
    651760     21878.2
    651800     21879.2
    651840     21880.9
    651880     21880.7
    651920     21882.8
    651960     21885.3
    652000     21886.7
    652040     21887.5
    652080     21888.4
    652120     21889.8
    652160     21892.2
    652200       21892
    652240       21894
    652280       21896
    652320     21896.2
    652360     21897.8
    652400     21899.1
    652440     21901.3
    652480       21903
    652520     21902.4
    652560     21905.1
    652600       21906
    652640     21907.7
    652680     21907.4
    652720     21909.6
    652760       21912
    652800     21913.4
    652840     21914.3
    652880     21915.2
    652920     21916.5
    652960       21919
    653000     21918.7
    653040     21920.8
    653080     21922.8
    653120     21922.9
    653160     21924.6
    653200     21925.8
    653240       21928
    653280     21929.8
    653320     21929.1
    653360     21931.9
    653400     21932.8
    653440     21934.5
    653480     21934.2
    653520     21936.4
    653560     21938.8
    653600     21940.2
    653640     21941.1
    653680     21941.9
    653720     21943.3
    653760     21945.8
    653800     21945.5
    653840     21947.5
    653880     21949.5
    653920     21949.6
    653960     21951.3
    654000     21952.6
    654040     21954.8
    654080     21956.5
    654120     21955.9
    654160     21958.6
    654200     21959.5
    654240     21961.2
    654280     21960.9
    654320     21963.2
    654360     21965.6
    654400       21967
    654440     21967.8
    654480     21968.6
    654520     21970.1
    654560     21972.6
    654600     21972.2
    654640     21974.2
    654680     21976.3
    654720     21976.4
    654760     21978.1
    654800     21979.4
    654840     21981.5
    654880     21983.2
    654920     21982.7
    654960     21985.4
    655000     21986.3
    655040       21988
    655080     21987.6
    655120       21990
    655160     21992.3
    655200     21993.7
    655240     21994.6
    655280     21995.4
    655320     21996.8
    655360     21999.3
    655400       21999
    655440       22001
    655480       22003
    655520     22003.2
    655560       22005
    655600     22006.2
    655640     22008.4
    655680       22010
    655720     22009.5
    655760     22012.1
    655800     22013.1
    655840     22014.7
    655880     22014.4
    655920     22016.8
    655960     22019.1
    656000     22020.5
    656040     22021.4
    656080     22022.2
    656120     22023.6
    656160     22026.1
    656200     22025.8
    656240     22027.8
    656280     22029.8
    656320       22030
    656360     22031.8
    656400       22033
    656440     22035.2
    656480     22036.8
    656520     22036.2
    656560     22038.9
    656600     22039.9
    656640     22041.6
    656680     22041.2
    656720     22043.6
    656760     22045.9
    656800     22047.4
    656840     22048.2
    656880       22049
    656920     22050.4
    656960     22052.9
    657000     22052.7
    657040     22054.6
    657080     22056.7
    657120     22056.8
    657160     22058.6
    657200     22059.8
    657240       22062
    657280     22063.7
    657320     22063.1
    657360     22065.7
    657400     22066.8
    657440     22068.5
    657480     22068.1
    657520     22070.5
    657560     22072.8
    657600     22074.2
    657640       22075
    657680     22075.9
    657720     22077.3
    657760     22079.7
    657800     22079.6
    657840     22081.4
    657880     22083.5
    657920     22083.7
    657960     22085.5
    658000     22086.6
    658040     22088.8
    658080     22090.5
    658120     22089.9
    658160     22092.6
    658200     22093.6
    658240     22095.3
    658280     22094.9
    658320     22097.2
    658360     22099.6
    658400       22101
    658440     22101.9
    658480     22102.8
    658520     22104.1
    658560     22106.6
    658600     22106.4
    658640     22108.3
    658680     22110.4
    658720     22110.5
    658760     22112.3
    658800     22113.5
    658840     22115.7
    658880     22117.4
    658920     22116.8
    658960     22119.5
    659000     22120.5
    659040     22122.2
    659080     22121.8
    659120     22124.2
    659160     22126.5
    659200     22127.9
    659240     22128.8
    659280     22129.6
    659320       22131
    659360     22133.4
    659400     22133.3
    659440     22135.2
    659480     22137.2
    659520     22137.3
    659560     22139.1
    659600     22140.4
    659640     22142.5
    659680     22144.2
    659720     22143.6
    659760     22146.2
    659800     22147.3
    659840     22149.1
    659880     22148.6
    659920       22151
    659960     22153.3
    660000     22154.7
    660040     22155.6
    660080     22156.5
    660120     22157.9
    660160     22160.3
    660200     22160.1
    660240     22162.1
    660280     22164.1
    660320     22164.2
    660360       22166
    660400     22167.2
    660440     22169.4
    660480     22171.1
    660520     22170.5
    660560     22173.1
    660600     22174.1
    660640     22175.9
    660680     22175.5
    660720     22177.8
    660760     22180.3
    660800     22181.6
    660840     22182.6
    660880     22183.4
    660920     22184.8
    660960     22187.3
    661000       22187
    661040       22189
    661080       22191
    661120     22191.1
    661160     22192.9
    661200     22194.2
    661240     22196.2
    661280     22198.1
    661320     22197.4
    661360       22200
    661400     22201.1
    661440     22202.8
    661480     22202.4
    661520     22204.7
    661560     22207.2
    661600     22208.5
    661640     22209.4
    661680     22210.2
    661720     22211.7
    661760     22214.2
    661800     22213.9
    661840     22215.9
    661880     22217.9
    661920       22218
    661960     22219.8
    662000       22221
    662040     22223.1
    662080     22224.9
    662120     22224.3
    662160     22226.9
    662200       22228
    662240     22229.6
    662280     22229.2
    662320     22231.6
    662360       22234
    662400     22235.4
    662440     22236.3
    662480       22237
    662520     22238.6
    662560     22241.1
    662600     22240.8
    662640     22242.7
    662680     22244.8
    662720     22244.9
    662760     22246.7
    662800     22247.9
    662840     22249.9
    662880     22251.8
    662920     22251.1
    662960     22253.7
    663000     22254.9
    663040     22256.5
    663080     22256.1
    663120     22258.5
    663160     22260.9
    663200     22262.3
    663240     22263.2
    663280       22264
    663320     22265.5
    663360     22267.9
    663400     22267.7
    663440     22269.6
    663480     22271.7
    663520     22271.7
    663560     22273.6
    663600     22274.8
    663640     22276.8
    663680     22278.7
    663720       22278
    663760     22280.6
    663800     22281.8
    663840     22283.4
    663880       22283
    663920     22285.4
    663960     22287.8
    664000     22289.1
    664040     22290.1
    664080     22290.8
    664120     22292.4
    664160     22294.8
    664200     22294.6
    664240     22296.5
    664280     22298.6
    664320     22298.6
    664360     22300.4
    664400     22301.7
    664440     22303.7
    664480     22305.6
    664520     22304.8
    664560     22307.5
    664600     22308.7
    664640     22310.2
    664680     22309.8
    664720     22312.2
    664760     22314.7
    664800       22316
    664840     22316.9
    664880     22317.8
    664920     22319.3
    664960     22321.7
    665000     22321.5
    665040     22323.3
    665080     22325.4
    665120     22325.4
    665160     22327.3
    665200     22328.5
    665240     22330.6
    665280     22332.5
    665320     22331.7
    665360     22334.3
    665400     22335.6
    665440     22337.1
    665480     22336.6
    665520     22339.1
    665560     22341.6
    665600     22342.8
    665640     22343.8
    665680     22344.6
    665720     22346.1
    665760     22348.6
    665800     22348.4
    665840     22350.2
    665880     22352.3
    665920     22352.4
    665960     22354.3
    666000     22355.4
    666040     22357.5
    666080     22359.4
    666120     22358.6
    666160     22361.3
    666200     22362.5
    666240       22364
    666280     22363.5
    666320     22365.9
    666360     22368.5
    666400     22369.7
    666440     22370.5
    666480     22371.5
    666520       22373
    666560     22375.4
    666600     22375.3
    666640     22377.1
    666680     22379.2
    666720     22379.2
    666760     22381.2
    666800     22382.3
    666840     22384.3
    666880     22386.2
    666920     22385.5
    666960     22388.2
    667000     22389.4
    667040     22390.9
    667080     22390.3
    667120     22392.8
    667160     22395.4
    667200     22396.5
    667240     22397.4
    667280     22398.4
    667320     22399.9
    667360     22402.3
    667400     22402.1
    667440     22403.9
    667480       22406
    667520     22406.1
    667560     22408.1
    667600     22409.2
    667640     22411.2
    667680     22413.2
    667720     22412.4
    667760     22415.1
    667800     22416.3
    667840     22417.8
    667880     22417.2
    667920     22419.7
    667960     22422.3
    668000     22423.4
    668040     22424.3
    668080     22425.3
    668120     22426.8
    668160     22429.2
    668200       22429
    668240     22430.8
    668280     22432.9
    668320     22433.1
    668360     22435.1
    668400     22436.1
    668440     22438.1
    668480     22440.1
    668520     22439.4
    668560       22442
    668600     22443.2
    668640     22444.7
    668680     22444.1
    668720     22446.7
    668760     22449.2
    668800     22450.3
    668840     22451.3
    668880     22452.2
    668920     22453.7
    668960     22456.1
    669000       22456
    669040     22457.8
    669080     22459.8
    669120       22460
    669160       22462
    669200     22463.1
    669240       22465
    669280     22467.1
    669320     22466.3
    669360     22468.9
    669400     22470.1
    669440     22471.6
    669480       22471
    669520     22473.6
    669560     22476.1
    669600     22477.3
    669640     22478.3
    669680     22479.2
    669720     22480.6
    669760     22483.1
    669800     22482.9
    669840     22484.7
    669880     22486.7
    669920     22486.9
    669960     22488.9
    670000       22490
    670040     22491.9
    670080     22493.9
    670120     22493.2
    670160     22495.8
    670200       22497
    670240     22498.5
    670280       22498
    670320     22500.5
    670360     22503.1
    670400     22504.3
    670440     22505.2
    670480     22506.1
    670520     22507.5
    670560       22510
    670600     22509.9
    670640     22511.6
    670680     22513.8
    670720     22513.8
    670760     22515.9
    670800       22517
    670840     22518.9
    670880       22521
    670920     22520.2
    670960     22522.8
    671000       22524
    671040     22525.5
    671080       22525
    671120     22527.6
    671160       22530
    671200     22531.3
    671240     22532.2
    671280       22533
    671320     22534.6
    671360       22537
    671400     22536.9
    671440     22538.6
    671480     22540.8
    671520     22540.8
    671560     22542.8
    671600     22544.1
    671640     22545.9
    671680     22547.9
    671720     22547.2
    671760     22549.8
    671800       22551
    671840     22552.5
    671880       22552
    671920     22554.6
    671960     22557.1
    672000     22558.4
    672040     22559.3
    672080     22560.1
    672120     22561.6
    672160     22564.1
    672200       22564
    672240     22565.7
    672280     22567.9
    672320     22567.9
    672360     22569.9
    672400     22571.1
    672440       22573
    672480       22575
    672520     22574.3
    672560     22576.9
    672600     22578.1
    672640     22579.6
    672680     22579.1
    672720     22581.7
    672760     22584.3
    672800     22585.5
    672840     22586.4
    672880     22587.3
    672920     22588.7
    672960     22591.3
    673000     22591.2
    673040     22592.8
    673080     22595.1
    673120     22595.1
    673160       22597
    673200     22598.3
    673240     22600.1
    673280     22602.2
    673320     22601.5
    673360       22604
    673400     22605.3
    673440     22606.8
    673480     22606.2
    673520     22608.8
    673560     22611.5
    673600     22612.7
    673640     22613.7
    673680     22614.4
    673720     22615.9
    673760     22618.4
    673800     22618.3
    673840     22620.1
    673880     22622.3
    673920     22622.3
    673960     22624.2
    674000     22625.5
    674040     22627.4
    674080     22629.5
    674120     22628.6
    674160     22631.2
    674200     22632.5
    674240     22634.1
    674280     22633.5
    674320       22636
    674360     22638.6
    674400     22639.9
    674440     22640.9
    674480     22641.7
    674520       22643
    674560     22645.6
    674600     22645.5
    674640     22647.3
    674680     22649.5
    674720     22649.5
    674760     22651.4
    674800     22652.6
    674840     22654.5
    674880     22656.7
    674920     22655.8
    674960     22658.4
    675000     22659.7
    675040     22661.3
    675080     22660.6
    675120     22663.2
    675160     22665.8
    675200     22667.1
    675240     22668.1
    675280     22668.8
    675320     22670.2
    675360     22672.8
    675400     22672.7
    675440     22674.4
    675480     22676.7
    675520     22676.7
    675560     22678.6
    675600     22679.8
    675640     22681.7
    675680     22683.9
    675720     22683.1
    675760     22685.5
    675800     22686.8
    675840     22688.4
    675880     22687.8
    675920     22690.4
    675960       22693
    676000     22694.3
    676040     22695.2
    676080       22696
    676120     22697.4
    676160       22700
    676200     22699.8
    676240     22701.6
    676280     22703.8
    676320     22703.9
    676360     22705.8
    676400       22707
    676440     22708.9
    676480       22711
    676520     22710.3
    676560     22712.7
    676600       22714
    676640     22715.6
    676680       22715
    676720     22717.6
    676760     22720.2
    676800     22721.5
    676840     22722.4
    676880       22723
    676920     22724.5
    676960     22727.1
    677000       22727
    677040     22728.8
    677080     22730.9
    677120     22731.1
    677160       22733
    677200     22734.1
    677240     22736.1
    677280     22738.2
    677320     22737.5
    677360     22739.8
    677400     22741.1
    677440     22742.7
    677480     22742.1
    677520     22744.7
    677560     22747.3
    677600     22748.6
    677640     22749.5
    677680     22750.2
    677720     22751.6
    677760     22754.3
    677800     22754.2
    677840       22756
    677880     22758.1
    677920     22758.2
    677960     22760.1
    678000     22761.2
    678040     22763.2
    678080     22765.4
    678120     22764.6
    678160       22767
    678200     22768.4
    678240     22769.8
    678280     22769.3
    678320     22771.8
    678360     22774.5
    678400     22775.8
    678440     22776.7
    678480     22777.3
    678520     22778.8
    678560     22781.5
    678600     22781.4
    678640     22783.1
    678680     22785.2
    678720     22785.4
    678760     22787.3
    678800     22788.4
    678840     22790.3
    678880     22792.5
    678920     22791.8
    678960     22794.2
    679000     22795.4
    679040       22797
    679080     22796.5
    679120       22799
    679160     22801.7
    679200       22803
    679240     22803.9
    679280     22804.5
    679320     22805.9
    679360     22808.6
    679400     22808.6
    679440     22810.3
    679480     22812.4
    679520     22812.5
    679560     22814.4
    679600     22815.5
    679640     22817.5
    679680     22819.7
    679720     22818.9
    679760     22821.3
    679800     22822.7
    679840     22824.3
    679880     22823.7
    679920     22826.1
    679960     22828.9
    680000     22830.2
    680040     22831.1
    680080     22831.7
    680120     22833.1
    680160     22835.8
    680200     22835.8
    680240     22837.6
    680280     22839.5
    680320     22839.7
    680360     22841.6
    680400     22842.7
    680440     22844.6
    680480     22846.9
    680520     22846.2
    680560     22848.5
    680600     22849.9
    680640     22851.4
    680680     22850.8
    680720     22853.2
    680760     22856.1
    680800     22857.4
    680840     22858.3
    680880     22858.9
    680920     22860.2
    680960     22862.9
    681000     22862.9
    681040     22864.7
    681080     22866.7
    681120     22866.8
    681160     22868.8
    681200     22869.9
    681240     22871.7
    681280       22874
    681320     22873.4
    681360     22875.6
    681400       22877
    681440     22878.6
    681480       22878
    681520     22880.4
    681560     22883.1
    681600     22884.5
    681640     22885.4
    681680       22886
    681720     22887.3
    681760       22890
    681800     22890.1
    681840     22891.8
    681880     22893.8
    681920       22894
    681960       22896
    682000     22897.1
    682040     22898.9
    682080     22901.2
    682120     22900.6
    682160     22902.9
    682200     22904.2
    682240     22905.7
    682280     22905.2
    682320     22907.6
    682360     22910.3
    682400     22911.7
    682440     22912.6
    682480     22913.2
    682520     22914.5
    682560     22917.2
    682600     22917.2
    682640     22919.1
    682680     22921.1
    682720     22921.2
    682760     22923.2
    682800     22924.4
    682840     22926.2
    682880     22928.4
    682920     22927.8
    682960     22930.1
    683000     22931.3
    683040     22932.9
    683080     22932.3
    683120     22934.8
    683160     22937.5
    683200     22938.9
    683240     22939.8
    683280     22940.4
    683320     22941.7
    683360     22944.4
    683400     22944.4
    683440     22946.2
    683480     22948.2
    683520     22948.4
    683560     22950.4
    683600     22951.6
    683640     22953.3
    683680     22955.6
    683720       22955
    683760     22957.3
    683800     22958.5
    683840       22960
    683880     22959.5
    683920       22962
    683960     22964.7
    684000     22966.1
    684040       22967
    684080     22967.6
    684120     22968.9
    684160     22971.6
    684200     22971.6
    684240     22973.4
    684280     22975.5
    684320     22975.5
    684360     22977.6
    684400     22978.9
    684440     22980.5
    684480     22982.9
    684520     22982.2
    684560     22984.5
    684600     22985.7
    684640     22987.2
    684680     22986.9
    684720     22989.1
    684760     22991.8
    684800     22993.3
    684840     22994.2
    684880     22994.8
    684920     22996.2
    684960     22998.8
    685000     22998.8
    685040     23000.6
    685080     23002.7
    685120     23002.8
    685160     23004.8
    685200       23006
    685240     23007.7
    685280       23010
    685320     23009.3
    685360     23011.6
    685400     23012.8
    685440     23014.4
    685480       23014
    685520     23016.4
    685560       23019
    685600     23020.5
    685640     23021.4
    685680     23021.9
    685720     23023.4
    685760     23025.9
    685800     23025.9
    685840     23027.7
    685880     23029.8
    685920     23029.9
    685960       23032
    686000     23033.2
    686040     23034.8
    686080     23037.2
    686120     23036.5
    686160     23038.7
    686200       23040
    686240     23041.5
    686280     23041.2
    686320     23043.5
    686360     23046.2
    686400     23047.7
    686440     23048.7
    686480     23049.2
    686520     23050.6
    686560     23053.2
    686600     23053.2
    686640       23055
    686680     23057.1
    686720     23057.2
    686760     23059.3
    686800     23060.5
    686840     23062.1
    686880     23064.5
    686920     23063.8
    686960       23066
    687000     23067.3
    687040     23068.7
    687080     23068.4
    687120     23070.8
    687160     23073.5
    687200       23075
    687240     23075.8
    687280     23076.4
    687320     23077.8
    687360     23080.4
    687400     23080.5
    687440     23082.2
    687480     23084.2
    687520     23084.5
    687560     23086.4
    687600     23087.7
    687640     23089.3
    687680     23091.6
    687720       23091
    687760     23093.2
    687800     23094.5
    687840       23096
    687880     23095.7
    687920       23098
    687960     23100.6
    688000     23102.3
    688040       23103
    688080     23103.6
    688120     23104.9
    688160     23107.7
    688200     23107.7
    688240     23109.4
    688280     23111.4
    688320     23111.7
    688360     23113.6
    688400     23114.8
    688440     23116.4
    688480     23118.8
    688520     23118.1
    688560     23120.3
    688600     23121.6
    688640     23123.2
    688680     23122.7
    688720     23125.1
    688760     23127.7
    688800     23129.5
    688840     23130.2
    688880     23130.8
    688920       23132
    688960     23134.7
    689000     23134.8
    689040     23136.5
    689080     23138.5
    689120     23138.8
    689160     23140.7
    689200       23142
    689240     23143.6
    689280     23145.9
    689320     23145.2
    689360     23147.4
    689400     23148.7
    689440     23150.3
    689480     23149.8
    689520     23152.2
    689560     23154.8
    689600     23156.6
    689640     23157.3
    689680     23157.9
    689720     23159.1
    689760     23161.8
    689800     23161.9
    689840     23163.6
    689880     23165.6
    689920     23165.9
    689960     23167.7
    690000     23169.1
    690040     23170.7
    690080     23173.1
    690120     23172.4
    690160     23174.5
    690200     23175.9
    690240     23177.4
    690280     23176.9
    690320     23179.3
    690360       23182
    690400     23183.7
    690440     23184.3
    690480       23185
    690520     23186.3
    690560     23188.9
    690600       23189
    690640     23190.7
    690680     23192.7
    690720     23193.1
    690760     23194.8
    690800     23196.3
    690840     23197.9
    690880     23200.2
    690920     23199.7
    690960     23201.7
    691000       23203
    691040     23204.5
    691080     23204.1
    691120     23206.4
    691160     23209.1
    691200     23210.9
    691240     23211.4
    691280     23212.1
    691320     23213.4
    691360     23216.1
    691400     23216.2
    691440     23217.8
    691480       23220
    691520     23220.2
    691560     23221.9
    691600     23223.5
    691640       23225
    691680     23227.4
    691720     23226.8
    691760     23228.7
    691800     23230.2
    691840     23231.7
    691880     23231.2
    691920     23233.6
    691960     23236.3
    692000       23238
    692040     23238.6
    692080     23239.2
    692120     23240.5
    692160     23243.1
    692200     23243.3
    692240       23245
    692280     23247.1
    692320     23247.4
    692360       23249
    692400     23250.6
    692440     23252.1
    692480     23254.6
    692520       23254
    692560     23255.9
    692600     23257.3
    692640     23258.8
    692680     23258.4
    692720     23260.7
    692760     23263.5
    692800     23265.2
    692840     23265.7
    692880     23266.3
    692920     23267.6
    692960     23270.3
    693000     23270.4
    693040     23272.1
    693080     23274.3
    693120     23274.5
    693160     23276.1
    693200     23277.7
    693240     23279.3
    693280     23281.7
    693320     23281.2
    693360     23283.1
    693400     23284.4
    693440     23285.9
    693480     23285.5
    693520     23287.8
    693560     23290.6
    693600     23292.4
    693640     23292.8
    693680     23293.4
    693720     23294.7
    693760     23297.3
    693800     23297.6
    693840     23299.3
    693880     23301.4
    693920     23301.7
[truncated: 175,997 more chars]
