# Supplementary material for: Comment on 'Valid molecular dynamics simulations of human hemoglobin require a surprisingly large box size'
Source: eLife. 2019 Jun 20;8:e44718. doi: 10.7554/eLife.44718 (PMC6586461; doi:10.7554/eLife.44718)
Supplement: Figure 2—source data 1. — The zip archive contains a README file describing which source files correspond to the different panels. [file elife-44718-fig2-data1.zip › figure2/panel_B/150A/8/msd.xvg]

# This file was created Sat Mar  9 08:08:57 2019
# Created by:
#             :-) GROMACS - gmx msd, 2018.5-dev-20181129-d5972f7 (-:
# 
# Executable:   /usr/local/gromacs/2018/2018.4-impi2017-fftw337-gcc640-cuda91/bin/gmx
# Data prefix:  /usr/local/gromacs/2018/2018.4-impi2017-fftw337-gcc640-cuda91
# Working dir:  /home/vgapsys/project/hemoglobin/hemoglobin/Meuwly/150a-elife/eq8
# Command line:
#   gmx msd -s /netmount/energy/vgapsys/hemoglobin/hemoglobin/raw/150a-elife/topol.tpr -f /netmount/energy/vgapsys/hemoglobin/hemoglobin/raw/150a-elife/7/traj_comp.xtc -trestart 800 -n index.ndx -o msd.xvg
# gmx msd is part of G R O M A C S:
#
# Good gRace! Old Maple Actually Chews Slate
#
@    title "Mean Square Displacement"
@    xaxis  label "Time (ps)"
@    yaxis  label "MSD (nm\S2\N)"
@TYPE xy
# MSD gathered over 1e+06 ps with 1251 restarts
# Diffusion constants fitted from time 100000 to 900000 ps
# D[Water_&_OW] = 5.6155 (+/- 0.1318) (1e-5 cm^2/s)
         0           0
        40     1.35403
        80     2.71702
       120     4.08492
       160     5.45329
       200     6.82164
       240     8.18979
       280     9.55563
       320     10.9197
       360     12.2847
       400     13.6519
       440     15.0179
       480      16.383
       520     17.7461
       560     19.1115
       600     20.4746
       640     21.8386
       680        23.2
       720     24.5632
       760     25.9254
       800     27.2834
       840     28.6395
       880     29.9942
       920     31.3555
       960     32.7153
      1000     34.0726
      1040     35.4342
      1080     36.7948
      1120     38.1525
      1160     39.5151
      1200     40.8788
      1240     42.2394
      1280     43.6015
      1320     44.9603
      1360     46.3225
      1400     47.6831
      1440     49.0449
      1480     50.4031
      1520     51.7633
      1560     53.1243
      1600     54.4793
      1640     55.8332
      1680     57.1851
      1720     58.5424
      1760     59.8988
      1800     61.2533
      1840     62.6109
      1880     63.9684
      1920     65.3234
      1960     66.6851
      2000     68.0487
      2040     69.4117
      2080     70.7754
      2120     72.1329
      2160     73.4937
      2200     74.8552
      2240     76.2178
      2280     77.5727
      2320     78.9302
      2360     80.2874
      2400     81.6386
      2440     82.9891
      2480     84.3386
      2520      85.693
      2560     87.0504
      2600      88.402
      2640     89.7597
      2680     91.1179
      2720     92.4712
      2760      93.833
      2800     95.1947
      2840     96.5559
      2880     97.9213
      2920     99.2816
      2960     100.644
      3000     102.007
      3040      103.37
      3080     104.723
      3120     106.079
      3160     107.439
      3200     108.793
      3240     110.145
      3280     111.493
      3320     112.846
      3360     114.203
      3400     115.554
      3440      116.91
      3480      118.27
      3520     119.623
      3560     120.984
      3600     122.345
      3640     123.705
      3680     125.072
      3720     126.431
      3760     127.793
      3800     129.156
      3840     130.521
      3880     131.874
      3920      133.23
      3960     134.593
      4000      135.95
      4040     137.302
      4080     138.651
      4120     140.004
      4160     141.364
      4200     142.713
      4240     144.069
      4280      145.43
      4320     146.784
      4360     148.146
      4400     149.507
      4440     150.866
      4480     152.235
      4520     153.597
      4560     154.962
      4600     156.325
      4640      157.69
      4680     159.043
      4720     160.396
      4760      161.76
      4800     163.118
      4840      164.47
      4880     165.821
      4920     167.177
      4960     168.538
      5000     169.885
      5040      171.24
      5080     172.602
      5120     173.954
      5160     175.318
      5200     176.678
      5240     178.039
      5280     179.408
      5320     180.771
      5360     182.134
      5400     183.496
      5440     184.858
      5480     186.208
      5520     187.557
      5560      188.92
      5600     190.278
      5640     191.629
      5680     192.979
      5720     194.334
      5760     195.695
      5800     197.042
      5840     198.395
      5880     199.757
      5920     201.108
      5960     202.472
      6000     203.834
      6040     205.198
      6080     206.572
      6120     207.935
      6160     209.299
      6200     210.663
      6240     212.027
      6280     213.374
      6320     214.722
      6360     216.083
      6400      217.44
      6440     218.788
      6480     220.136
      6520     221.491
      6560     222.852
      6600       224.2
      6640     225.553
      6680     226.917
      6720     228.268
      6760     229.632
      6800     230.996
      6840      232.36
      6880      233.73
      6920     235.092
      6960     236.454
      7000     237.817
      7040     239.178
      7080     240.527
      7120     241.873
      7160     243.234
      7200      244.59
      7240     245.939
      7280     247.285
      7320     248.642
      7360     250.005
      7400     251.352
      7440     252.705
      7480     254.071
      7520     255.422
      7560     256.786
      7600     258.148
      7640     259.513
      7680     260.886
      7720     262.248
      7760     263.607
      7800     264.967
      7840     266.328
      7880     267.675
      7920     269.023
      7960     270.383
      8000     271.739
      8040     273.088
      8080     274.434
      8120      275.79
      8160     277.155
      8200     278.501
      8240     279.855
      8280     281.221
      8320     282.572
      8360     283.938
      8400       285.3
      8440     286.665
      8480     288.037
      8520     289.397
      8560     290.753
      8600     292.114
      8640     293.474
      8680     294.822
      8720      296.17
      8760     297.531
      8800     298.887
      8840     300.237
      8880     301.585
      8920     302.945
      8960     304.314
      9000     305.661
      9040     307.013
      9080     308.379
      9120     309.731
      9160     311.096
      9200     312.457
      9240      313.82
      9280     315.192
      9320      316.55
      9360     317.908
      9400     319.271
      9440     320.633
      9480     321.982
      9520     323.331
      9560     324.694
      9600     326.049
      9640     327.401
      9680     328.751
      9720     330.112
      9760     331.483
      9800      332.83
      9840     334.184
      9880     335.553
      9920     336.903
      9960     338.268
     10000     339.628
     10040      340.99
     10080     342.363
     10120     343.722
     10160     345.079
     10200     346.443
     10240     347.805
     10280     349.151
     10320     350.501
     10360     351.865
     10400      353.22
     10440     354.572
     10480     355.924
     10520     357.287
     10560     358.661
     10600     360.008
     10640     361.361
     10680      362.73
     10720     364.081
     10760     365.447
     10800     366.804
     10840     368.165
     10880     369.537
     10920     370.895
     10960     372.252
     11000     373.619
     11040     374.983
     11080     376.328
     11120     377.675
     11160     379.039
     11200     380.395
     11240     381.748
     11280     383.099
     11320     384.462
     11360     385.837
     11400     387.182
     11440     388.533
     11480     389.902
     11520      391.25
     11560     392.613
     11600      393.97
     11640     395.328
     11680     396.699
     11720     398.057
     11760     399.418
     11800     400.788
     11840     402.151
     11880     403.495
     11920      404.84
     11960     406.204
     12000     407.558
     12040      408.91
     12080     410.263
     12120     411.623
     12160     412.997
     12200     414.342
     12240     415.693
     12280     417.062
     12320     418.409
     12360     419.772
     12400     421.129
     12440     422.488
     12480     423.861
     12520      425.22
     12560     426.578
     12600     427.948
     12640     429.311
     12680     430.654
     12720     431.997
     12760     433.362
     12800     434.717
     12840     436.069
     12880     437.424
     12920     438.784
     12960     440.162
     13000     441.506
     13040     442.856
     13080     444.225
     13120     445.571
     13160     446.934
     13200     448.291
     13240     449.653
     13280     451.028
     13320     452.387
     13360     453.747
     13400     455.117
     13440     456.481
     13480     457.823
     13520     459.166
     13560     460.534
     13600     461.888
     13640     463.241
     13680     464.597
     13720     465.956
     13760     467.332
     13800     468.674
     13840     470.023
     13880     471.396
     13920     472.742
     13960     474.106
     14000     475.464
     14040     476.825
     14080     478.198
     14120     479.554
     14160      480.91
     14200     482.278
     14240     483.643
     14280     484.984
     14320     486.325
     14360     487.689
     14400     489.044
     14440     490.399
     14480     491.754
     14520     493.116
     14560     494.494
     14600     495.837
     14640     497.186
     14680     498.559
     14720     499.906
     14760     501.271
     14800     502.628
     14840     503.986
     14880      505.36
     14920     506.715
     14960     508.067
     15000     509.434
     15040     510.797
     15080     512.136
     15120     513.478
     15160     514.845
     15200     516.201
     15240     517.555
     15280      518.91
     15320     520.272
     15360      521.65
     15400     522.991
     15440     524.342
     15480     525.714
     15520     527.058
     15560     528.419
     15600     529.774
     15640      531.13
     15680     532.504
     15720     533.857
     15760     535.208
     15800     536.574
     15840     537.935
     15880     539.275
     15920     540.617
     15960     541.987
     16000      543.34
     16040     544.692
     16080     546.047
     16120     547.408
     16160     548.788
     16200     550.128
     16240     551.478
     16280     552.851
     16320     554.195
     16360     555.554
     16400     556.907
     16440     558.263
     16480     559.635
     16520     560.986
     16560     562.334
     16600     563.701
     16640     565.061
     16680       566.4
     16720     567.742
     16760     569.115
     16800     570.471
     16840     571.821
     16880     573.174
     16920     574.534
     16960     575.912
     17000     577.253
     17040     578.604
     17080     579.979
     17120     581.324
     17160     582.683
     17200     584.036
     17240      585.39
     17280      586.76
     17320      588.11
     17360     589.457
     17400     590.824
     17440     592.184
     17480     593.522
     17520     594.865
     17560     596.237
     17600     597.595
     17640     598.945
     17680     600.304
     17720     601.664
     17760     603.042
     17800     604.383
     17840     605.736
     17880     607.113
     17920     608.456
     17960     609.815
     18000     611.169
     18040     612.525
     18080     613.896
     18120     615.245
     18160     616.589
     18200     617.956
     18240     619.318
     18280     620.656
     18320     621.996
     18360     623.368
     18400     624.724
     18440     626.074
     18480     627.434
     18520     628.794
     18560     630.176
     18600     631.516
     18640     632.869
     18680     634.246
     18720     635.587
     18760     636.945
     18800     638.301
     18840     639.662
     18880     641.035
     18920     642.382
     18960     643.726
     19000     645.094
     19040     646.455
     19080     647.795
     19120     649.134
     19160     650.504
     19200     651.856
     19240     653.207
     19280     654.564
     19320     655.923
     19360     657.307
     19400     658.645
     19440     659.999
     19480     661.374
     19520     662.716
     19560     664.072
     19600     665.427
     19640     666.786
     19680      668.16
     19720     669.507
     19760     670.853
     19800     672.222
     19840     673.583
     19880      674.92
     19920     676.258
     19960      677.63
     20000     678.981
     20040     680.332
     20080      681.69
     20120     683.048
     20160     684.432
     20200     685.768
     20240     687.121
     20280     688.499
     20320     689.842
     20360     691.195
     20400      692.55
     20440     693.912
     20480     695.286
     20520     696.634
     20560     697.978
     20600     699.348
     20640      700.71
     20680     702.046
     20720     703.384
     20760     704.755
     20800     706.103
     20840     707.456
     20880     708.817
     20920     710.177
     20960     711.564
     21000     712.895
     21040      714.25
     21080     715.626
     21120     716.969
     21160     718.325
     21200     719.677
     21240     721.039
     21280      722.41
     21320     723.757
     21360     725.102
     21400     726.472
     21440     727.833
     21480     729.171
     21520     730.506
     21560     731.879
     21600     733.227
     21640     734.581
     21680     735.941
     21720     737.299
     21760     738.688
     21800     740.017
     21840     741.372
     21880      742.75
     21920     744.092
     21960     745.448
     22000     746.797
     22040     748.159
     22080      749.53
     22120     750.877
     22160      752.22
     22200     753.592
     22240     754.954
     22280      756.29
     22320     757.623
     22360     758.995
     22400     760.343
     22440     761.693
     22480     763.054
     22520     764.412
     22560     765.799
     22600     767.124
     22640     768.478
     22680     769.855
     22720     771.196
     22760      772.55
     22800     773.898
     22840     775.259
     22880     776.631
     22920     777.979
     22960     779.323
     23000     780.695
     23040     782.058
     23080     783.391
     23120     784.723
     23160     786.094
     23200     787.443
     23240     788.789
     23280     790.151
     23320     791.511
     23360     792.903
     23400     794.229
     23440     795.584
     23480     796.962
     23520     798.305
     23560     799.662
     23600     801.011
     23640     802.371
     23680     803.744
     23720     805.092
     23760     806.434
     23800     807.808
     23840     809.172
     23880     810.504
     23920     811.836
     23960     813.209
     24000     814.554
     24040       815.9
     24080     817.262
     24120     818.624
     24160     820.015
     24200     821.344
     24240     822.697
     24280     824.077
     24320     825.421
     24360     826.779
     24400     828.132
     24440     829.494
     24480     830.866
     24520     832.214
     24560     833.557
     24600     834.931
     24640     836.296
     24680     837.628
     24720      838.96
     24760     840.332
     24800     841.675
     24840     843.019
     24880     844.379
     24920      845.74
     24960     847.129
     25000     848.455
     25040     849.806
     25080     851.186
     25120     852.534
     25160     853.893
     25200     855.246
     25240     856.609
     25280     857.984
     25320     859.335
     25360     860.678
     25400     862.055
     25440     863.424
     25480     864.756
     25520     866.087
     25560      867.46
     25600     868.803
     25640     870.146
     25680     871.502
     25720     872.862
     25760     874.253
     25800      875.58
     25840     876.926
     25880     878.306
     25920     879.651
     25960     881.011
     26000     882.363
     26040     883.728
     26080     885.102
     26120     886.456
     26160     887.796
     26200     889.172
     26240      890.54
     26280     891.869
     26320     893.197
     26360     894.571
     26400     895.915
     26440      897.26
     26480     898.615
     26520     899.975
     26560     901.367
     26600     902.693
     26640     904.043
     26680     905.422
     26720     906.766
     26760     908.128
     26800     909.484
     26840      910.85
     26880     912.228
     26920     913.582
     26960     914.923
     27000       916.3
     27040     917.671
     27080     918.998
     27120     920.327
     27160     921.702
     27200     923.047
     27240      924.39
     27280     925.746
     27320     927.106
     27360     928.501
     27400     929.828
     27440     931.178
     27480     932.557
     27520       933.9
     27560      935.26
     27600     936.618
     27640     937.986
     27680     939.364
     27720     940.718
     27760     942.059
     27800     943.438
     27840     944.813
     27880     946.141
     27920     947.469
     27960     948.846
     28000     950.192
     28040      951.54
     28080     952.896
     28120     954.258
     28160     955.653
     28200     956.985
     28240     958.338
     28280     959.721
     28320     961.065
     28360     962.429
     28400     963.791
     28440     965.158
     28480      966.54
     28520     967.896
     28560     969.242
     28600     970.623
     28640     971.999
     28680     973.326
     28720     974.656
     28760     976.033
     28800     977.377
     28840     978.726
     28880     980.085
     28920     981.448
     28960     982.846
     29000     984.175
     29040     985.526
     29080      986.91
     29120     988.252
     29160     989.612
     29200     990.972
     29240     992.339
     29280     993.723
     29320     995.076
     29360      996.42
     29400     997.806
     29440     999.183
     29480     1000.51
     29520     1001.84
     29560     1003.22
     29600     1004.56
     29640     1005.91
     29680     1007.27
     29720     1008.63
     29760     1010.02
     29800     1011.35
     29840      1012.7
     29880     1014.08
     29920     1015.42
     29960     1016.79
     30000     1018.15
     30040     1019.51
     30080      1020.9
     30120     1022.25
     30160     1023.59
     30200     1024.97
     30240     1026.35
     30280     1027.68
     30320        1029
     30360     1030.38
     30400     1031.72
     30440     1033.07
     30480     1034.43
     30520     1035.79
     30560     1037.19
     30600     1038.52
     30640     1039.87
     30680     1041.25
     30720     1042.59
     30760     1043.95
     30800     1045.31
     30840     1046.67
     30880     1048.05
     30920      1049.4
     30960     1050.74
     31000     1052.12
     31040      1053.5
     31080     1054.83
     31120     1056.16
     31160     1057.54
     31200     1058.88
     31240     1060.22
     31280     1061.58
     31320     1062.94
     31360     1064.34
     31400     1065.66
     31440     1067.01
     31480     1068.39
     31520     1069.74
     31560      1071.1
     31600     1072.46
     31640     1073.82
     31680      1075.2
     31720     1076.55
     31760     1077.89
     31800     1079.28
     31840     1080.66
     31880     1081.98
     31920     1083.31
     31960     1084.69
     32000     1086.03
     32040     1087.38
     32080     1088.74
     32120      1090.1
     32160      1091.5
     32200     1092.82
     32240     1094.17
     32280     1095.55
     32320      1096.9
     32360     1098.26
     32400     1099.62
     32440     1100.98
     32480     1102.36
     32520     1103.72
     32560     1105.06
     32600     1106.44
     32640     1107.82
     32680     1109.14
     32720     1110.47
     32760     1111.85
     32800      1113.2
     32840     1114.54
     32880      1115.9
     32920     1117.27
     32960     1118.68
     33000        1120
     33040     1121.35
     33080     1122.73
     33120     1124.07
     33160     1125.44
     33200      1126.8
     33240     1128.16
     33280     1129.54
     33320     1130.89
     33360     1132.23
     33400     1133.62
     33440        1135
     33480     1136.32
     33520     1137.64
     33560     1139.02
     33600     1140.37
     33640     1141.71
     33680     1143.07
     33720     1144.43
     33760     1145.83
     33800     1147.16
     33840     1148.51
     33880     1149.89
     33920     1151.24
     33960      1152.6
     34000     1153.96
     34040     1155.33
     34080     1156.71
     34120     1158.06
     34160      1159.4
     34200     1160.79
     34240     1162.16
     34280     1163.49
     34320      1164.8
     34360     1166.19
     34400     1167.53
     34440     1168.88
     34480     1170.24
     34520      1171.6
     34560        1173
     34600     1174.33
     34640     1175.68
     34680     1177.06
     34720     1178.41
     34760     1179.77
     34800     1181.13
     34840     1182.49
     34880     1183.88
     34920     1185.23
     34960     1186.57
     35000     1187.96
     35040     1189.34
     35080     1190.66
     35120     1191.97
     35160     1193.36
     35200      1194.7
     35240     1196.04
     35280      1197.4
     35320     1198.75
     35360     1200.16
     35400     1201.48
     35440     1202.83
     35480     1204.21
     35520     1205.56
     35560     1206.92
     35600     1208.28
     35640     1209.64
     35680     1211.03
     35720     1212.38
     35760     1213.72
     35800     1215.11
     35840     1216.49
     35880     1217.82
     35920     1219.13
     35960     1220.52
     36000     1221.86
     36040      1223.2
     36080     1224.56
     36120     1225.92
     36160     1227.33
     36200     1228.65
     36240        1230
     36280     1231.38
     36320     1232.73
     36360      1234.1
     36400     1235.45
     36440     1236.81
     36480      1238.2
     36520     1239.55
     36560     1240.89
     36600     1242.28
     36640     1243.66
     36680     1244.98
     36720      1246.3
     36760     1247.69
     36800     1249.03
     36840     1250.37
     36880     1251.73
     36920     1253.09
     36960      1254.5
     37000     1255.82
     37040     1257.17
     37080     1258.56
     37120     1259.91
     37160     1261.27
     37200     1262.63
     37240     1263.98
     37280     1265.37
     37320     1266.72
     37360     1268.06
     37400     1269.46
     37440     1270.84
     37480     1272.16
     37520     1273.47
     37560     1274.86
     37600      1276.2
     37640     1277.54
     37680      1278.9
     37720     1280.26
     37760     1281.66
     37800     1282.99
     37840     1284.33
     37880     1285.72
     37920     1287.07
     37960     1288.43
     38000     1289.79
     38040     1291.15
     38080     1292.53
     38120     1293.88
     38160     1295.22
     38200     1296.62
     38240        1298
     38280     1299.32
     38320     1300.63
     38360     1302.02
     38400     1303.36
     38440      1304.7
     38480     1306.05
     38520     1307.41
     38560     1308.81
     38600     1310.13
     38640     1311.48
     38680     1312.86
     38720     1314.21
     38760     1315.57
     38800     1316.93
     38840     1318.28
     38880     1319.66
     38920     1321.02
     38960     1322.35
     39000     1323.75
     39040     1325.13
     39080     1326.46
     39120     1327.77
     39160     1329.16
     39200     1330.49
     39240     1331.83
     39280     1333.19
     39320     1334.54
     39360     1335.95
     39400     1337.27
     39440     1338.61
     39480     1339.99
     39520     1341.34
     39560     1342.71
     39600     1344.06
     39640     1345.42
     39680      1346.8
     39720     1348.15
     39760     1349.47
     39800     1350.88
     39840     1352.26
     39880     1353.58
     39920     1354.89
     39960     1356.29
     40000     1357.63
     40040     1358.97
     40080     1360.33
     40120     1361.69
     40160     1363.09
     40200     1364.41
     40240     1365.75
     40280     1367.13
     40320     1368.48
     40360     1369.84
     40400     1371.19
     40440     1372.55
     40480     1373.93
     40520     1375.28
     40560      1376.6
     40600     1378.01
     40640     1379.39
     40680     1380.71
     40720     1382.02
     40760     1383.42
     40800     1384.76
     40840      1386.1
     40880     1387.46
     40920     1388.81
     40960     1390.22
     41000     1391.53
     41040     1392.87
     41080     1394.25
     41120      1395.6
     41160     1396.96
     41200     1398.31
     41240     1399.67
     41280     1401.05
     41320      1402.4
     41360     1403.72
     41400     1405.12
     41440      1406.5
     41480     1407.83
     41520     1409.14
     41560     1410.54
     41600     1411.88
     41640     1413.22
     41680     1414.58
     41720     1415.93
     41760     1417.34
     41800     1418.65
     41840     1419.99
     41880     1421.37
     41920     1422.72
     41960     1424.07
     42000     1425.43
     42040     1426.78
     42080     1428.15
     42120      1429.5
     42160     1430.82
     42200     1432.22
     42240      1433.6
     42280     1434.92
     42320     1436.23
     42360     1437.64
     42400     1438.98
     42440     1440.32
     42480     1441.68
     42520     1443.04
     42560     1444.45
     42600     1445.76
     42640      1447.1
     42680     1448.48
     42720     1449.82
     42760     1451.18
     42800     1452.54
     42840     1453.89
     42880     1455.27
     42920     1456.61
     42960     1457.93
     43000     1459.33
     43040     1460.71
     43080     1462.04
     43120     1463.35
     43160     1464.76
     43200     1466.09
     43240     1467.43
     43280     1468.79
     43320     1470.15
     43360     1471.56
     43400     1472.87
     43440     1474.21
     43480     1475.59
     43520     1476.93
     43560     1478.29
     43600     1479.64
     43640        1481
     43680     1482.38
     43720     1483.72
     43760     1485.04
     43800     1486.45
     43840     1487.83
     43880     1489.15
     43920     1490.46
     43960     1491.88
     44000     1493.22
     44040     1494.55
     44080     1495.92
     44120     1497.27
     44160     1498.69
     44200        1500
     44240     1501.33
     44280     1502.71
     44320     1504.06
     44360     1505.41
     44400     1506.77
     44440     1508.13
     44480     1509.51
     44520     1510.85
     44560     1512.17
     44600     1513.58
     44640     1514.97
     44680     1516.29
     44720      1517.6
     44760     1519.01
     44800     1520.35
     44840     1521.68
     44880     1523.05
     44920      1524.4
     44960     1525.81
     45000     1527.12
     45040     1528.45
     45080     1529.84
     45120     1531.17
     45160     1532.53
     45200     1533.88
     45240     1535.24
     45280     1536.62
     45320     1537.97
     45360     1539.29
     45400      1540.7
     45440     1542.08
     45480     1543.41
     45520     1544.71
     45560     1546.13
     45600     1547.47
     45640     1548.81
     45680     1550.18
     45720     1551.54
     45760     1552.95
     45800     1554.26
     45840      1555.6
     45880     1556.98
     45920     1558.31
     45960     1559.67
     46000     1561.02
     46040     1562.38
     46080     1563.76
     46120     1565.11
     46160     1566.42
     46200     1567.83
     46240     1569.22
     46280     1570.54
     46320     1571.84
     46360     1573.26
     46400      1574.6
     46440     1575.94
     46480     1577.31
     46520     1578.67
     46560     1580.09
     46600      1581.4
     46640     1582.73
     46680     1584.12
     46720     1585.45
     46760     1586.81
     46800     1588.16
     46840     1589.52
     46880      1590.9
     46920     1592.24
     46960     1593.57
     47000     1594.97
     47040     1596.36
     47080     1597.69
     47120     1598.99
     47160     1600.41
     47200     1601.75
     47240     1603.09
     47280     1604.46
     47320     1605.82
     47360     1607.23
     47400     1608.54
     47440     1609.87
     47480     1611.25
     47520     1612.58
     47560     1613.93
     47600     1615.28
     47640     1616.64
     47680     1618.01
     47720     1619.36
     47760     1620.68
     47800     1622.09
     47840     1623.48
     47880      1624.8
     47920     1626.11
     47960     1627.53
     48000     1628.88
     48040     1630.21
     48080     1631.58
     48120     1632.95
     48160     1634.36
     48200     1635.66
     48240        1637
     48280     1638.38
     48320     1639.71
     48360     1641.05
     48400      1642.4
     48440     1643.75
     48480     1645.13
     48520     1646.48
     48560      1647.8
     48600     1649.21
     48640      1650.6
     48680     1651.92
     48720     1653.23
     48760     1654.65
     48800     1655.99
     48840     1657.33
     48880      1658.7
     48920     1660.06
     48960     1661.47
     49000     1662.77
     49040      1664.1
     49080     1665.48
     49120     1666.81
     49160     1668.16
     49200     1669.51
     49240     1670.86
     49280     1672.24
     49320     1673.59
     49360     1674.92
     49400     1676.32
     49440     1677.71
     49480     1679.03
     49520     1680.33
     49560     1681.76
     49600      1683.1
     49640     1684.43
     49680      1685.8
     49720     1687.16
     49760     1688.58
     49800     1689.88
     49840     1691.21
     49880     1692.59
     49920     1693.92
     49960     1695.26
     50000     1696.61
     50040     1697.97
     50080     1699.35
     50120     1700.69
     50160     1702.02
     50200     1703.42
     50240     1704.81
     50280     1706.13
     50320     1707.44
     50360     1708.87
     50400     1710.21
     50440     1711.54
     50480     1712.91
     50520     1714.27
     50560     1715.68
     50600     1716.98
     50640     1718.31
     50680     1719.69
     50720     1721.02
     50760     1722.37
     50800     1723.71
     50840     1725.07
     50880     1726.44
     50920     1727.79
     50960     1729.11
     51000     1730.52
     51040     1731.91
     51080     1733.22
     51120     1734.53
     51160     1735.96
     51200      1737.3
     51240     1738.64
     51280     1740.01
     51320     1741.37
     51360     1742.78
     51400     1744.09
     51440     1745.42
     51480      1746.8
     51520     1748.13
     51560     1749.48
     51600     1750.82
     51640     1752.18
     51680     1753.56
     51720     1754.91
     51760     1756.23
     51800     1757.64
     51840     1759.04
     51880     1760.35
     51920     1761.66
     51960     1763.09
     52000     1764.43
     52040     1765.76
     52080     1767.13
     52120      1768.5
     52160     1769.91
     52200     1771.21
     52240     1772.55
     52280     1773.93
     52320     1775.26
     52360     1776.61
     52400     1777.95
     52440     1779.31
     52480      1780.7
     52520     1782.05
     52560     1783.37
     52600     1784.78
     52640     1786.18
     52680      1787.5
     52720     1788.81
     52760     1790.24
     52800     1791.57
     52840      1792.9
     52880     1794.28
     52920     1795.64
     52960     1797.06
     53000     1798.36
     53040     1799.69
     53080     1801.08
     53120     1802.41
     53160     1803.76
     53200      1805.1
     53240     1806.46
     53280     1807.86
     53320     1809.21
     53360     1810.52
     53400     1811.94
     53440     1813.33
     53480     1814.65
     53520     1815.96
     53560     1817.39
     53600     1818.74
     53640     1820.07
     53680     1821.44
     53720      1822.8
     53760     1824.23
     53800     1825.52
     53840     1826.85
     53880     1828.24
     53920     1829.56
     53960     1830.91
     54000     1832.26
     54040     1833.62
     54080     1835.01
     54120     1836.36
     54160     1837.67
     54200     1839.09
     54240     1840.49
     54280     1841.81
     54320     1843.12
     54360     1844.55
     54400      1845.9
     54440     1847.23
     54480      1848.6
     54520     1849.96
     54560     1851.38
     54600     1852.67
     54640     1854.01
     54680     1855.39
     54720     1856.71
     54760     1858.06
     54800     1859.41
     54840     1860.76
     54880     1862.16
     54920      1863.5
     54960     1864.82
     55000     1866.23
     55040     1867.63
     55080     1868.95
     55120     1870.25
     55160     1871.69
     55200     1873.03
     55240     1874.36
     55280     1875.73
     55320     1877.09
     55360     1878.51
     55400      1879.8
     55440     1881.13
     55480     1882.51
     55520     1883.83
     55560     1885.18
     55600     1886.52
     55640     1887.88
     55680     1889.28
     55720     1890.62
     55760     1891.94
     55800     1893.36
     55840     1894.76
     55880     1896.07
     55920     1897.38
     55960     1898.82
     56000     1900.16
     56040      1901.5
     56080     1902.87
     56120     1904.22
     56160     1905.64
     56200     1906.93
     56240     1908.27
     56280     1909.66
     56320     1910.97
     56360     1912.32
     56400     1913.67
     56440     1915.03
     56480     1916.42
     56520     1917.77
     56560     1919.08
     56600     1920.49
     56640     1921.89
     56680      1923.2
     56720     1924.51
     56760     1925.95
     56800      1927.3
     56840     1928.63
     56880     1930.01
     56920     1931.37
     56960     1932.79
     57000     1934.07
     57040     1935.41
     57080      1936.8
     57120     1938.11
     57160     1939.46
     57200     1940.81
     57240     1942.16
     57280     1943.56
     57320      1944.9
     57360     1946.21
     57400     1947.63
     57440     1949.03
     57480     1950.35
     57520     1951.66
     57560      1953.1
     57600     1954.45
     57640     1955.77
     57680     1957.15
     57720     1958.51
     57760     1959.93
     57800     1961.21
     57840     1962.54
     57880     1963.93
     57920     1965.24
     57960     1966.59
     58000     1967.94
     58040      1969.3
     58080     1970.68
     58120     1972.02
     58160     1973.33
     58200     1974.75
     58240     1976.15
     58280     1977.46
     58320     1978.77
     58360     1980.21
     58400     1981.56
     58440     1982.88
     58480     1984.26
     58520     1985.62
     58560     1987.04
     58600     1988.33
     58640     1989.66
     58680     1991.05
     58720     1992.36
     58760     1993.71
     58800     1995.05
     58840     1996.41
     58880     1997.79
     58920     1999.13
     58960     2000.44
     59000     2001.86
     59040     2003.27
     59080     2004.57
     59120     2005.88
     59160     2007.32
     59200     2008.68
     59240     2009.99
     59280     2011.37
     59320     2012.73
     59360     2014.16
     59400     2015.44
     59440     2016.77
     59480     2018.16
     59520     2019.47
     59560     2020.83
     59600     2022.17
     59640     2023.52
     59680     2024.91
     59720     2026.24
     59760     2027.55
     59800     2028.98
     59840     2030.39
     59880      2031.7
     59920        2033
     59960     2034.45
     60000      2035.8
     60040     2037.11
     60080     2038.48
     60120     2039.84
     60160     2041.27
     60200     2042.55
     60240     2043.89
     60280     2045.28
     60320     2046.59
     60360     2047.94
     60400     2049.28
     60440     2050.63
     60480     2052.03
     60520     2053.36
     60560     2054.67
     60600      2056.1
     60640     2057.51
     60680     2058.81
     60720     2060.12
     60760     2061.57
     60800     2062.92
     60840     2064.22
     60880      2065.6
     60920     2066.96
     60960     2068.39
     61000     2069.68
     61040     2071.01
     61080      2072.4
     61120     2073.71
     61160     2075.06
     61200     2076.41
     61240     2077.76
     61280     2079.15
     61320     2080.49
     61360     2081.79
     61400     2083.23
     61440     2084.63
     61480     2085.95
     61520     2087.25
     61560      2088.7
     61600     2090.05
     61640     2091.36
     61680     2092.74
     61720      2094.1
     61760     2095.53
     61800     2096.81
     61840     2098.13
     61880     2099.53
     61920     2100.83
     61960     2102.18
     62000     2103.53
     62040     2104.88
     62080     2106.28
     62120     2107.61
     62160     2108.92
     62200     2110.35
     62240     2111.76
     62280     2113.08
     62320     2114.38
     62360     2115.83
     62400     2117.18
     62440     2118.49
     62480     2119.87
     62520     2121.22
     62560     2122.65
     62600     2123.93
     62640     2125.25
     62680     2126.64
     62720     2127.95
     62760      2129.3
     62800     2130.65
     62840     2132.01
     62880      2133.4
     62920     2134.72
     62960     2136.04
     63000     2137.47
     63040     2138.87
     63080      2140.2
     63120     2141.49
     63160     2142.95
     63200      2144.3
     63240      2145.6
     63280     2146.98
     63320     2148.34
     63360     2149.77
     63400     2151.05
     63440     2152.37
     63480     2153.76
     63520     2155.07
     63560     2156.41
     63600     2157.77
     63640     2159.13
     63680     2160.52
     63720     2161.85
     63760     2163.16
     63800     2164.59
     63840        2166
     63880     2167.32
     63920     2168.61
     63960     2170.08
     64000     2171.43
     64040     2172.73
     64080     2174.11
     64120     2175.47
     64160      2176.9
     64200     2178.18
     64240      2179.5
     64280     2180.89
     64320     2182.19
     64360     2183.54
     64400     2184.89
     64440     2186.25
     64480     2187.64
     64520     2188.96
     64560     2190.27
     64600      2191.7
     64640     2193.11
     64680     2194.43
     64720     2195.73
     64760     2197.19
     64800     2198.55
     64840     2199.85
     64880     2201.23
     64920     2202.59
     64960     2204.02
     65000     2205.29
     65040     2206.61
     65080        2208
     65120      2209.3
     65160     2210.64
     65200        2212
     65240     2213.35
     65280     2214.74
     65320     2216.07
     65360     2217.37
     65400     2218.81
     65440     2220.22
     65480     2221.54
     65520     2222.83
     65560     2224.29
     65600     2225.64
     65640     2226.94
     65680     2228.31
     65720     2229.68
     65760      2231.1
     65800     2232.38
     65840      2233.7
     65880     2235.09
     65920     2236.39
     65960     2237.74
     66000     2239.09
     66040     2240.45
     66080     2241.84
     66120     2243.16
     66160     2244.47
     66200     2245.91
     66240     2247.32
     66280     2248.64
     66320     2249.92
     66360     2251.38
     66400     2252.74
     66440     2254.03
     66480     2255.41
     66520     2256.77
     66560      2258.2
     66600     2259.47
     66640     2260.79
     66680     2262.19
     66720     2263.49
     66760     2264.84
     66800      2266.2
     66840     2267.55
     66880     2268.95
     66920     2270.27
     66960     2271.57
     67000     2273.01
     67040     2274.41
     67080     2275.74
     67120     2277.02
     67160     2278.49
     67200     2279.84
     67240     2281.14
     67280     2282.51
     67320     2283.87
     67360      2285.3
     67400     2286.57
     67440     2287.89
     67480     2289.29
     67520     2290.59
     67560     2291.94
     67600      2293.3
     67640     2294.66
     67680     2296.05
     67720     2297.37
     67760     2298.68
     67800     2300.11
     67840     2301.52
     67880     2302.84
     67920     2304.13
     67960     2305.59
     68000     2306.94
     68040     2308.23
     68080     2309.61
     68120     2310.96
     68160     2312.39
     68200     2313.66
     68240     2314.98
     68280     2316.39
     68320     2317.68
     68360     2319.03
     68400     2320.39
     68440     2321.74
     68480     2323.13
     68520     2324.45
     68560     2325.75
     68600     2327.19
     68640     2328.59
     68680     2329.91
     68720     2331.19
     68760     2332.66
     68800     2334.02
     68840     2335.31
     68880     2336.68
     68920     2338.03
     68960     2339.47
     69000     2340.74
     69040     2342.05
     69080     2343.46
     69120     2344.75
     69160      2346.1
     69200     2347.47
     69240     2348.82
     69280     2350.22
     69320     2351.53
     69360     2352.83
     69400     2354.27
     69440     2355.67
     69480        2357
     69520     2358.28
     69560     2359.75
     69600      2361.1
     69640      2362.4
     69680     2363.76
     69720     2365.12
     69760     2366.56
     69800     2367.82
     69840     2369.15
     69880     2370.54
     69920     2371.84
     69960     2373.19
     70000     2374.55
     70040     2375.91
     70080      2377.3
     70120     2378.62
     70160     2379.93
     70200     2381.36
     70240     2382.76
     70280     2384.09
     70320     2385.36
     70360     2386.83
     70400     2388.19
     70440     2389.49
     70480     2390.86
     70520     2392.21
     70560     2393.65
     70600     2394.91
     70640     2396.23
     70680     2397.64
     70720     2398.93
     70760     2400.27
     70800     2401.64
     70840     2402.99
     70880     2404.39
     70920     2405.71
     70960     2407.01
     71000     2408.44
     71040     2409.84
     71080     2411.17
     71120     2412.44
     71160     2413.92
     71200     2415.26
     71240     2416.57
     71280     2417.94
     71320     2419.29
     71360     2420.74
     71400        2422
     71440     2423.32
     71480     2424.72
     71520     2426.02
     71560     2427.37
     71600     2428.73
     71640     2430.09
     71680     2431.49
     71720     2432.81
     71760     2434.11
     71800     2435.55
     71840     2436.95
     71880     2438.27
     71920     2439.55
     71960     2441.03
     72000     2442.37
     72040     2443.67
     72080     2445.05
     72120     2446.41
     72160     2447.85
     72200     2449.11
     72240     2450.43
     72280     2451.83
     72320     2453.14
     72360     2454.48
     72400     2455.84
     72440      2457.2
     72480      2458.6
     72520     2459.92
     72560     2461.22
     72600     2462.65
     72640     2464.05
     72680     2465.38
     72720     2466.65
     72760     2468.13
     72800     2469.47
     72840     2470.76
     72880     2472.13
     72920     2473.49
     72960     2474.93
     73000     2476.18
     73040      2477.5
     73080     2478.91
     73120      2480.2
     73160     2481.56
     73200     2482.92
     73240     2484.28
     73280     2485.68
     73320     2486.99
     73360      2488.3
     73400     2489.74
     73440     2491.14
     73480     2492.46
     73520     2493.73
     73560     2495.22
     73600     2496.56
     73640     2497.84
     73680      2499.2
     73720     2500.55
     73760        2502
     73800     2503.25
     73840     2504.57
     73880     2505.97
     73920     2507.26
     73960     2508.61
     74000     2509.98
     74040     2511.34
     74080     2512.74
     74120     2514.05
     74160     2515.36
     74200      2516.8
     74240      2518.2
     74280     2519.53
     74320      2520.8
     74360     2522.28
     74400     2523.62
     74440      2524.9
     74480     2526.27
     74520     2527.63
     74560     2529.08
     74600     2530.33
     74640     2531.65
     74680     2533.05
     74720     2534.35
     74760      2535.7
     74800     2537.06
     74840     2538.42
     74880     2539.82
     74920     2541.13
     74960     2542.44
     75000     2543.88
     75040     2545.29
     75080     2546.61
     75120     2547.87
     75160     2549.36
     75200      2550.7
     75240     2551.97
     75280     2553.35
     75320      2554.7
     75360     2556.15
     75400      2557.4
     75440     2558.72
     75480     2560.12
     75520     2561.42
     75560     2562.77
     75600     2564.13
     75640     2565.48
     75680     2566.88
     75720      2568.2
     75760     2569.51
     75800     2570.95
     75840     2572.35
     75880     2573.68
     75920     2574.93
     75960     2576.42
     76000     2577.76
     76040     2579.04
     76080     2580.42
     76120     2581.77
     76160     2583.23
     76200     2584.48
     76240      2585.8
     76280     2587.21
     76320     2588.51
     76360     2589.85
     76400     2591.22
     76440     2592.57
     76480     2593.97
     76520     2595.29
     76560      2596.6
     76600     2598.03
     76640     2599.44
     76680     2600.77
     76720     2602.02
     76760     2603.51
     76800     2604.85
     76840     2606.13
     76880     2607.51
     76920     2608.87
     76960     2610.32
     77000     2611.58
     77040      2612.9
     77080     2614.31
     77120     2615.61
     77160     2616.96
     77200     2618.32
     77240     2619.67
     77280     2621.07
     77320     2622.39
     77360     2623.69
     77400     2625.13
     77440     2626.54
     77480     2627.87
     77520     2629.12
     77560     2630.62
     77600     2631.96
     77640     2633.24
     77680     2634.62
     77720     2635.98
     77760     2637.44
     77800     2638.69
     77840     2640.01
     77880     2641.43
     77920     2642.72
     77960     2644.07
     78000     2645.43
     78040     2646.79
     78080     2648.19
     78120     2649.51
     78160     2650.81
     78200     2652.26
     78240     2653.67
     78280        2655
     78320     2656.25
     78360     2657.74
     78400     2659.08
     78440     2660.36
     78480     2661.74
     78520      2663.1
     78560     2664.56
     78600     2665.81
     78640     2667.14
     78680     2668.56
     78720     2669.85
     78760      2671.2
     78800     2672.56
     78840     2673.91
     78880     2675.31
     78920     2676.63
     78960     2677.93
     79000     2679.38
     79040     2680.79
     79080     2682.11
     79120     2683.37
     79160     2684.86
     79200      2686.2
     79240     2687.49
     79280     2688.87
     79320     2690.23
     79360      2691.7
     79400     2692.95
     79440     2694.27
     79480     2695.69
     79520     2696.98
     79560     2698.32
     79600     2699.68
     79640     2701.03
     79680     2702.43
     79720     2703.75
     79760     2705.05
     79800      2706.5
     79840     2707.91
     79880     2709.24
     79920      2710.5
     79960     2711.99
     80000     2713.34
     80040     2714.63
     80080     2716.02
     80120     2717.38
     80160     2718.84
     80200      2720.1
     80240     2721.42
     80280     2722.84
     80320     2724.14
     80360     2725.48
     80400     2726.84
     80440     2728.19
     80480      2729.6
     80520     2730.91
     80560     2732.22
     80600     2733.67
     80640     2735.08
     80680     2736.41
     80720     2737.66
     80760     2739.16
     80800      2740.5
     80840     2741.79
     80880     2743.18
     80920     2744.54
     80960     2746.01
     81000     2747.26
     81040     2748.58
     81080        2750
     81120      2751.3
     81160     2752.64
     81200        2754
     81240     2755.34
     81280     2756.75
     81320     2758.06
     81360     2759.36
     81400     2760.82
     81440     2762.22
     81480     2763.55
     81520      2764.8
     81560      2766.3
     81600     2767.64
     81640     2768.94
     81680     2770.32
     81720     2771.68
     81760     2773.15
     81800      2774.4
     81840     2775.72
     81880     2777.14
     81920     2778.45
     81960     2779.77
     82000     2781.14
     82040     2782.48
     82080     2783.88
     82120     2785.19
     82160      2786.5
     82200     2787.95
     82240     2789.37
     82280     2790.69
     82320     2791.95
     82360     2793.45
     82400     2794.79
     82440     2796.09
     82480     2797.47
     82520     2798.83
     82560      2800.3
     82600     2801.54
     82640     2802.87
     82680     2804.28
     82720     2805.58
     82760     2806.92
     82800     2808.28
     82840     2809.61
     82880     2811.02
     82920     2812.33
     82960     2813.63
     83000     2815.09
     83040     2816.49
     83080     2817.82
     83120     2819.08
     83160     2820.58
     83200     2821.92
     83240     2823.23
     83280     2824.61
     83320     2825.97
     83360     2827.44
     83400     2828.68
     83440     2830.01
     83480     2831.43
     83520     2832.72
     83560     2834.05
     83600     2835.41
     83640     2836.74
     83680     2838.15
     83720     2839.45
     83760     2840.75
     83800     2842.21
     83840     2843.62
     83880     2844.94
     83920     2846.19
     83960      2847.7
     84000     2849.03
     84040     2850.35
     84080     2851.73
     84120     2853.09
     84160     2854.57
     84200     2855.81
     84240     2857.13
     84280     2858.55
     84320     2859.85
     84360     2861.18
     84400     2862.54
     84440     2863.87
     84480     2865.29
     84520     2866.58
     84560     2867.88
     84600     2869.34
     84640     2870.75
     84680     2872.07
     84720     2873.33
     84760     2874.83
     84800     2876.17
     84840     2877.48
     84880     2878.87
     84920     2880.23
     84960     2881.71
     85000     2882.94
     85040     2884.27
     85080     2885.68
     85120     2886.97
     85160     2888.31
     85200     2889.67
     85240     2891.01
     85280     2892.41
     85320     2893.71
     85360     2895.01
     85400     2896.46
     85440     2897.87
     85480     2899.19
     85520     2900.45
     85560     2901.96
     85600     2903.29
     85640     2904.62
     85680     2906.01
     85720     2907.37
     85760     2908.84
     85800     2910.07
     85840     2911.39
     85880     2912.81
     85920     2914.11
     85960     2915.44
     86000      2916.8
     86040     2918.13
     86080     2919.53
     86120     2920.83
     86160     2922.13
     86200     2923.57
     86240     2924.98
     86280     2926.31
     86320     2927.56
     86360     2929.07
     86400     2930.39
     86440     2931.72
     86480     2933.11
     86520     2934.46
     86560     2935.94
     86600     2937.16
     86640     2938.48
     86680      2939.9
     86720     2941.19
     86760     2942.52
     86800     2943.89
     86840     2945.21
     86880     2946.62
     86920     2947.91
     86960      2949.2
     87000     2950.65
     87040     2952.06
     87080     2953.38
     87120     2954.63
     87160     2956.14
     87200     2957.47
     87240     2958.79
     87280     2960.17
     87320     2961.53
     87360        2963
     87400     2964.24
     87440     2965.55
     87480     2966.98
     87520     2968.27
     87560      2969.6
     87600     2970.97
     87640      2972.3
     87680      2973.7
     87720        2975
     87760      2976.3
     87800     2977.74
     87840     2979.16
     87880     2980.48
     87920     2981.73
     87960     2983.24
     88000     2984.57
     88040      2985.9
     88080     2987.27
     88120     2988.63
     88160     2990.11
     88200     2991.34
     88240     2992.66
     88280     2994.08
     88320     2995.37
     88360      2996.7
     88400     2998.07
     88440      2999.4
     88480      3000.8
     88520      3002.1
     88560      3003.4
     88600     3004.84
     88640     3006.26
     88680     3007.58
     88720     3008.83
     88760     3010.35
     88800     3011.67
     88840     3013.01
     88880     3014.39
     88920     3015.74
     88960     3017.22
     89000     3018.45
     89040     3019.77
     89080      3021.2
     89120     3022.49
     89160     3023.82
     89200     3025.19
     89240     3026.52
     89280     3027.93
     89320     3029.23
     89360     3030.51
     89400     3031.96
     89440     3033.38
     89480      3034.7
     89520     3035.94
     89560     3037.47
     89600      3038.8
     89640     3040.11
     89680      3041.5
     89720     3042.85
     89760     3044.33
     89800     3045.56
     89840     3046.88
     89880     3048.31
     89920     3049.59
     89960     3050.93
     90000     3052.31
     90040     3053.64
     90080     3055.04
     90120     3056.33
     90160     3057.63
     90200     3059.07
     90240     3060.49
     90280     3061.81
     90320     3063.05
     90360     3064.58
     90400     3065.91
     90440     3067.23
     90480     3068.61
     90520     3069.96
     90560     3071.45
     90600     3072.68
     90640     3073.98
     90680     3075.42
     90720      3076.7
     90760     3078.04
     90800     3079.42
     90840     3080.75
     90880     3082.16
     90920     3083.46
     90960     3084.74
     91000     3086.19
     91040     3087.61
     91080     3088.93
     91120     3090.16
     91160     3091.69
     91200     3093.03
     91240     3094.34
     91280     3095.71
     91320     3097.08
     91360     3098.56
     91400     3099.79
     91440      3101.1
     91480     3102.54
     91520     3103.82
     91560     3105.15
     91600     3106.53
     91640     3107.86
     91680     3109.27
     91720     3110.55
     91760     3111.85
     91800     3113.29
     91840     3114.71
     91880     3116.02
     91920     3117.25
     91960     3118.79
     92000     3120.12
     92040     3121.43
     92080     3122.81
     92120     3124.17
     92160     3125.66
     92200     3126.88
     92240      3128.2
     92280     3129.64
     92320     3130.91
     92360     3132.25
     92400     3133.63
     92440     3134.96
     92480     3136.37
     92520     3137.65
     92560     3138.95
     92600     3140.39
     92640      3141.8
     92680     3143.11
     92720     3144.34
     92760     3145.88
     92800     3147.21
     92840     3148.51
     92880      3149.9
     92920     3151.25
     92960     3152.74
     93000     3153.96
     93040     3155.27
     93080      3156.7
     93120     3157.98
     93160     3159.31
     93200     3160.71
     93240     3162.03
     93280     3163.44
     93320     3164.73
     93360     3166.03
     93400     3167.47
     93440     3168.88
     93480      3170.2
     93520     3171.42
     93560     3172.96
     93600     3174.29
     93640     3175.58
     93680     3176.96
     93720     3178.32
     93760     3179.81
     93800     3181.03
     93840     3182.33
     93880     3183.77
     93920     3185.04
     93960     3186.39
     94000     3187.77
     94040      3189.1
     94080     3190.51
     94120      3191.8
     94160      3193.1
     94200     3194.55
     94240     3195.95
     94280     3197.27
     94320     3198.48
     94360     3200.02
     94400     3201.36
     94440     3202.64
     94480     3204.03
     94520     3205.38
     94560     3206.87
     94600     3208.08
     94640     3209.39
     94680     3210.84
     94720     3212.11
     94760     3213.45
     94800     3214.83
     94840     3216.16
     94880     3217.57
     94920     3218.87
     94960     3220.16
     95000     3221.61
     95040     3223.01
     95080     3224.32
     95120     3225.55
     95160     3227.09
     95200     3228.42
     95240     3229.72
     95280      3231.1
     95320     3232.45
     95360     3233.95
     95400     3235.16
     95440     3236.46
     95480     3237.91
     95520     3239.17
     95560     3240.51
     95600      3241.9
     95640     3243.22
     95680     3244.64
     95720     3245.93
     95760     3247.23
     95800     3248.67
     95840     3250.08
     95880      3251.4
     95920     3252.61
     95960     3254.15
     96000     3255.49
     96040     3256.78
     96080     3258.16
     96120     3259.51
     96160     3261.01
     96200     3262.21
     96240     3263.52
     96280     3264.96
     96320     3266.22
     96360     3267.56
     96400     3268.94
     96440     3270.26
     96480     3271.68
     96520     3272.97
     96560     3274.26
     96600     3275.71
     96640     3277.11
     96680     3278.43
     96720     3279.65
     96760     3281.19
     96800     3282.52
     96840     3283.83
     96880      3285.2
     96920     3286.56
     96960     3288.05
     97000     3289.26
     97040     3290.57
     97080        3292
     97120     3293.27
     97160     3294.61
     97200     3295.99
     97240     3297.32
     97280     3298.73
     97320     3300.03
     97360     3301.32
     97400     3302.76
     97440     3304.17
     97480     3305.49
     97520      3306.7
     97560     3308.24
     97600     3309.57
     97640     3310.89
     97680     3312.26
     97720     3313.62
     97760     3315.12
     97800     3316.33
     97840     3317.64
     97880     3319.07
     97920     3320.34
     97960     3321.67
     98000     3323.05
     98040     3324.38
     98080      3325.8
     98120      3327.1
     98160     3328.39
     98200     3329.83
     98240     3331.24
     98280     3332.56
     98320     3333.77
     98360     3335.31
     98400     3336.64
     98440     3337.95
     98480     3339.32
     98520     3340.68
     98560     3342.18
     98600     3343.39
     98640      3344.7
     98680     3346.14
     98720      3347.4
     98760     3348.73
     98800      3350.1
     98840     3351.42
     98880     3352.85
     98920     3354.14
     98960     3355.44
     99000     3356.88
     99040     3358.28
     99080     3359.59
     99120     3360.81
     99160     3362.34
     99200     3363.68
     99240     3364.98
     99280     3366.35
     99320     3367.71
     99360     3369.21
     99400     3370.41
     99440     3371.72
     99480     3373.16
     99520     3374.42
     99560     3375.75
     99600     3377.12
     99640     3378.44
     99680     3379.87
     99720     3381.16
     99760     3382.46
     99800      3383.9
     99840      3385.3
     99880     3386.61
     99920     3387.82
     99960     3389.36
    100000     3390.69
    100040     3391.99
    100080     3393.37
    100120     3394.72
    100160     3396.22
    100200     3397.42
    100240     3398.72
    100280     3400.16
    100320     3401.43
    100360     3402.76
    100400     3404.13
    100440     3405.45
    100480     3406.87
    100520     3408.17
    100560     3409.47
    100600      3410.9
    100640     3412.31
    100680     3413.62
    100720     3414.84
    100760     3416.37
    100800     3417.71
    100840        3419
    100880     3420.38
    100920     3421.73
    100960     3423.23
    101000     3424.42
    101040     3425.73
    101080     3427.17
    101120     3428.44
    101160     3429.76
    101200     3431.13
    101240     3432.45
    101280     3433.89
    101320     3435.18
    101360     3436.48
    101400     3437.92
    101440     3439.32
    101480     3440.63
    101520     3441.85
    101560     3443.39
    101600     3444.73
    101640     3446.03
    101680     3447.41
    101720     3448.76
    101760     3450.26
    101800     3451.47
    101840     3452.77
    101880      3454.2
    101920     3455.47
    101960     3456.79
    102000     3458.16
    102040     3459.49
    102080     3460.92
    102120     3462.22
    102160     3463.51
    102200     3464.96
    102240     3466.36
    102280     3467.67
    102320     3468.89
    102360     3470.43
    102400     3471.77
    102440     3473.08
    102480     3474.46
    102520     3475.81
    102560     3477.31
    102600     3478.51
    102640     3479.81
    102680     3481.25
    102720     3482.51
    102760     3483.83
    102800     3485.21
    102840     3486.53
    102880     3487.97
    102920     3489.26
    102960     3490.55
    103000        3492
    103040      3493.4
    103080     3494.71
    103120     3495.93
    103160     3497.47
    103200     3498.81
    103240     3500.11
    103280      3501.5
    103320     3502.85
    103360     3504.34
    103400     3505.54
    103440     3506.85
    103480     3508.28
    103520     3509.54
    103560     3510.86
    103600     3512.24
    103640     3513.57
    103680        3515
    103720     3516.29
    103760     3517.59
    103800     3519.04
    103840     3520.43
    103880     3521.75
    103920     3522.96
    103960     3524.51
    104000     3525.85
    104040     3527.17
    104080     3528.55
    104120      3529.9
    104160     3531.41
    104200      3532.6
    104240     3533.91
    104280     3535.34
    104320      3536.6
    104360     3537.92
    104400     3539.31
    104440     3540.63
    104480     3542.07
    104520     3543.36
    104560     3544.64
    104600      3546.1
    104640     3547.49
    104680     3548.81
    104720     3550.02
    104760     3551.57
    104800     3552.92
    104840     3554.22
    104880      3555.6
    104920     3556.95
    104960     3558.46
    105000     3559.65
    105040     3560.96
    105080      3562.4
    105120     3563.65
    105160     3564.98
    105200     3566.36
    105240     3567.67
    105280     3569.11
    105320     3570.41
    105360      3571.7
    105400     3573.16
    105440     3574.55
    105480     3575.87
    105520     3577.09
    105560     3578.64
    105600     3579.98
    105640     3581.28
    105680     3582.67
    105720     3584.02
    105760     3585.53
    105800     3586.73
    105840     3588.03
    105880     3589.46
    105920     3590.72
    105960     3592.04
    106000     3593.41
    106040     3594.73
    106080     3596.17
    106120     3597.46
    106160     3598.76
    106200     3600.22
    106240     3601.62
    106280     3602.93
    106320     3604.14
    106360      3605.7
    106400     3607.04
    106440     3608.33
    106480     3609.71
    106520     3611.06
    106560     3612.57
    106600     3613.77
    106640     3615.07
    106680     3616.51
    106720     3617.77
    106760     3619.08
    106800     3620.46
    106840     3621.78
    106880     3623.22
    106920     3624.51
    106960     3625.81
    107000     3627.27
    107040     3628.67
    107080     3629.98
    107120     3631.19
    107160     3632.75
    107200     3634.09
    107240     3635.38
    107280     3636.76
    107320     3638.11
    107360     3639.62
    107400     3640.81
    107440     3642.12
    107480     3643.56
    107520     3644.82
    107560     3646.13
    107600     3647.51
    107640     3648.84
    107680     3650.28
    107720     3651.57
    107760     3652.86
    107800     3654.32
    107840     3655.71
    107880     3657.03
    107920     3658.24
    107960     3659.79
    108000     3661.13
    108040     3662.43
    108080     3663.82
    108120     3665.17
    108160     3666.68
    108200     3667.86
    108240     3669.18
    108280     3670.62
    108320     3671.87
    108360     3673.19
    108400     3674.57
    108440     3675.89
    108480     3677.32
    108520     3678.62
    108560      3679.9
    108600     3681.37
    108640     3682.76
    108680     3684.08
    108720     3685.29
    108760     3686.85
    108800      3688.2
    108840      3689.5
    108880     3690.87
    108920     3692.23
    108960     3693.74
    109000     3694.93
    109040     3696.24
    109080     3697.68
    109120     3698.94
    109160     3700.26
    109200     3701.63
    109240     3702.96
    109280     3704.39
    109320     3705.68
    109360     3706.96
    109400     3708.43
    109440     3709.82
    109480     3711.13
    109520     3712.33
    109560     3713.89
    109600     3715.24
    109640     3716.54
    109680     3717.92
    109720     3719.27
    109760     3720.77
    109800     3721.96
    109840     3723.28
    109880     3724.72
    109920     3725.98
    109960     3727.31
    110000     3728.67
    110040     3729.99
    110080     3731.43
    110120     3732.71
    110160     3733.99
    110200     3735.46
    110240     3736.85
    110280     3738.16
    110320     3739.36
    110360     3740.93
    110400     3742.28
    110440     3743.58
    110480     3744.96
    110520     3746.31
    110560     3747.82
    110600        3749
    110640     3750.32
    110680     3751.75
    110720     3753.01
    110760     3754.34
    110800     3755.71
    110840     3757.03
    110880     3758.46
    110920     3759.75
    110960     3761.03
    111000      3762.5
    111040     3763.89
    111080      3765.2
    111120     3766.39
    111160     3767.96
    111200     3769.31
    111240     3770.61
    111280     3771.99
    111320     3773.34
    111360     3774.84
    111400     3776.03
    111440     3777.34
    111480     3778.77
    111520     3780.03
    111560     3781.36
    111600     3782.73
    111640     3784.05
    111680     3785.48
    111720     3786.77
    111760     3788.05
    111800     3789.51
    111840      3790.9
    111880      3792.2
    111920      3793.4
    111960     3794.97
    112000     3796.32
    112040     3797.62
    112080        3799
    112120     3800.34
    112160     3801.86
    112200     3803.03
    112240     3804.34
    112280     3805.78
    112320     3807.03
    112360     3808.36
    112400     3809.73
    112440     3811.05
    112480     3812.48
    112520     3813.76
    112560     3815.04
    112600     3816.51
    112640     3817.89
    112680      3819.2
    112720     3820.39
    112760     3821.96
    112800     3823.31
    112840     3824.61
    112880     3825.99
    112920     3827.34
    112960     3828.85
    113000     3830.02
    113040     3831.33
    113080     3832.77
    113120     3834.01
    113160     3835.35
    113200     3836.72
    113240     3838.04
    113280     3839.47
    113320     3840.75
    113360     3842.04
    113400      3843.5
    113440     3844.87
    113480     3846.18
    113520     3847.38
    113560     3848.95
    113600      3850.3
    113640     3851.61
    113680     3852.98
    113720     3854.32
    113760     3855.84
    113800     3857.01
    113840     3858.31
    113880     3859.75
    113920        3861
    113960     3862.34
    114000      3863.7
    114040     3865.02
    114080     3866.46
    114120     3867.75
    114160     3869.03
    114200      3870.5
    114240     3871.88
    114280     3873.18
    114320     3874.38
    114360     3875.96
    114400     3877.31
    114440     3878.62
    114480     3879.99
    114520     3881.34
    114560     3882.86
    114600     3884.03
    114640     3885.33
    114680     3886.77
    114720     3888.03
    114760     3889.37
    114800     3890.73
    114840     3892.05
    114880      3893.5
    114920     3894.77
    114960     3896.06
    115000     3897.52
    115040      3898.9
    115080      3900.2
    115120      3901.4
    115160     3902.99
    115200     3904.33
    115240     3905.64
    115280     3907.02
    115320     3908.37
    115360     3909.88
    115400     3911.06
    115440     3912.36
    115480      3913.8
    115520     3915.05
    115560     3916.38
    115600     3917.75
    115640     3919.08
    115680     3920.52
    115720      3921.8
    115760     3923.09
    115800     3924.54
    115840     3925.92
    115880     3927.22
    115920     3928.42
    115960     3929.99
    116000     3931.34
    116040     3932.64
    116080     3934.02
    116120     3935.36
    116160     3936.88
    116200     3938.04
    116240     3939.35
    116280     3940.79
    116320     3942.03
    116360     3943.37
    116400     3944.74
    116440     3946.05
    116480      3947.5
    116520     3948.78
    116560     3950.07
    116600     3951.52
    116640      3952.9
    116680      3954.2
    116720      3955.4
    116760     3956.98
    116800     3958.32
    116840     3959.62
    116880        3961
    116920     3962.35
    116960     3963.87
    117000     3965.02
    117040     3966.33
    117080     3967.77
    117120     3969.02
    117160     3970.35
    117200     3971.73
    117240     3973.05
    117280      3974.5
    117320     3975.77
    117360     3977.05
    117400     3978.52
    117440     3979.89
    117480     3981.19
    117520     3982.39
    117560     3983.97
    117600     3985.31
    117640     3986.61
    117680     3987.99
    117720     3989.35
    117760     3990.86
    117800     3992.01
    117840     3993.33
    117880     3994.76
    117920     3996.01
    117960     3997.34
    118000     3998.72
    118040     4000.04
    118080     4001.48
    118120     4002.76
    118160     4004.04
    118200     4005.51
    118240     4006.88
    118280     4008.18
    118320     4009.38
    118360     4010.97
    118400     4012.31
    118440      4013.6
    118480     4014.98
    118520     4016.33
    118560     4017.85
    118600        4019
    118640     4020.32
    118680     4021.75
    118720     4022.99
    118760     4024.33
    118800     4025.72
    118840     4027.02
    118880     4028.47
    118920     4029.74
    118960     4031.03
    119000      4032.5
    119040     4033.87
    119080     4035.17
    119120     4036.36
    119160     4037.96
    119200     4039.29
    119240     4040.59
    119280     4041.97
    119320     4043.33
    119360     4044.84
    119400     4045.98
    119440     4047.31
    119480     4048.75
    119520     4049.98
    119560     4051.32
    119600      4052.7
    119640     4054.01
    119680     4055.46
    119720     4056.74
    119760     4058.04
    119800      4059.5
    119840     4060.88
    119880     4062.17
    119920     4063.37
    119960     4064.95
    120000      4066.3
    120040     4067.58
    120080     4068.97
    120120     4070.32
    120160     4071.85
    120200     4072.99
    120240     4074.31
    120280     4075.75
    120320     4076.98
    120360     4078.32
    120400     4079.71
    120440     4081.01
    120480     4082.46
    120520     4083.74
    120560     4085.03
    120600      4086.5
    120640     4087.87
    120680     4089.18
    120720     4090.37
    120760     4091.96
    120800      4093.3
    120840      4094.6
    120880     4095.98
    120920     4097.33
    120960     4098.87
    121000        4100
    121040     4101.33
    121080     4102.77
    121120     4103.99
    121160     4105.34
    121200     4106.73
    121240     4108.03
    121280     4109.48
    121320     4110.74
    121360     4112.05
    121400     4113.53
    121440      4114.9
    121480     4116.19
    121520     4117.39
    121560     4118.98
    121600     4120.32
    121640     4121.63
    121680        4123
    121720     4124.36
    121760      4125.9
    121800     4127.03
    121840     4128.35
    121880      4129.8
    121920     4131.02
    121960     4132.37
    122000     4133.75
    122040     4135.06
    122080     4136.51
    122120     4137.78
    122160     4139.08
    122200     4140.55
    122240     4141.93
    122280     4143.22
    122320     4144.41
    122360     4146.01
    122400     4147.35
    122440     4148.66
    122480     4150.04
    122520     4151.39
    122560     4152.93
    122600     4154.05
    122640     4155.38
    122680     4156.82
    122720     4158.04
    122760     4159.39
    122800     4160.77
    122840     4162.08
    122880     4163.53
    122920      4164.8
    122960      4166.1
    123000     4167.58
    123040     4168.96
    123080     4170.26
    123120     4171.45
    123160     4173.04
    123200     4174.38
    123240      4175.7
    123280     4177.07
    123320     4178.42
    123360     4179.96
    123400     4181.08
    123440     4182.41
    123480     4183.84
    123520     4185.07
    123560     4186.42
    123600     4187.79
    123640     4189.11
    123680     4190.56
    123720     4191.83
    123760     4193.13
    123800     4194.61
    123840     4195.98
    123880     4197.28
    123920     4198.47
    123960     4200.07
    124000     4201.41
    124040     4202.72
    124080      4204.1
    124120     4205.46
    124160        4207
    124200     4208.12
    124240     4209.45
    124280     4210.88
    124320     4212.11
    124360     4213.45
    124400     4214.83
    124440     4216.15
    124480      4217.6
    124520     4218.87
    124560     4220.18
    124600     4221.65
    124640     4223.02
    124680     4224.34
    124720     4225.52
    124760     4227.12
    124800     4228.46
    124840     4229.77
    124880     4231.16
    124920      4232.5
    124960     4234.04
    125000     4235.16
    125040     4236.49
    125080     4237.92
    125120     4239.14
    125160     4240.49
    125200     4241.87
    125240     4243.19
    125280     4244.64
    125320     4245.91
    125360     4247.21
    125400     4248.69
    125440     4250.06
    125480     4251.36
    125520     4252.55
    125560     4254.15
    125600     4255.49
    125640     4256.81
    125680      4258.2
    125720     4259.54
    125760     4261.09
    125800     4262.19
    125840     4263.53
    125880     4264.96
    125920     4266.18
    125960     4267.53
    126000      4268.9
    126040     4270.23
    126080     4271.67
    126120     4272.94
    126160     4274.24
    126200     4275.72
    126240     4277.09
    126280     4278.39
    126320     4279.59
    126360     4281.19
    126400     4282.53
    126440     4283.85
    126480     4285.24
    126520     4286.58
    126560     4288.14
    126600     4289.23
    126640     4290.57
    126680        4292
    126720     4293.22
    126760     4294.58
    126800     4295.94
    126840     4297.26
    126880     4298.72
    126920     4299.98
    126960     4301.28
    127000     4302.75
    127040     4304.12
    127080     4305.43
    127120     4306.62
    127160     4308.21
    127200     4309.56
    127240     4310.89
    127280     4312.27
    127320     4313.61
    127360     4315.17
    127400     4316.26
    127440      4317.6
    127480     4319.03
    127520     4320.26
    127560     4321.61
    127600     4322.98
    127640     4324.31
    127680     4325.75
    127720     4327.03
    127760     4328.32
    127800      4329.8
    127840     4331.17
    127880     4332.47
    127920     4333.65
    127960     4335.25
    128000      4336.6
    128040     4337.93
    128080     4339.31
    128120     4340.65
    128160     4342.22
    128200     4343.29
    128240     4344.63
    128280     4346.06
    128320     4347.29
    128360     4348.64
    128400     4350.01
    128440     4351.33
    128480     4352.78
    128520     4354.06
    128560     4355.36
    128600     4356.83
    128640     4358.21
    128680     4359.51
    128720     4360.69
    128760     4362.29
    128800     4363.64
    128840     4364.99
    128880     4366.36
    128920     4367.71
    128960     4369.27
    129000     4370.35
    129040     4371.69
    129080     4373.13
    129120     4374.36
    129160      4375.7
    129200     4377.08
    129240     4378.39
    129280     4379.84
    129320     4381.11
    129360     4382.41
    129400     4383.89
    129440     4385.26
    129480     4386.56
    129520     4387.74
    129560     4389.35
    129600      4390.7
    129640     4392.04
    129680     4393.42
    129720     4394.76
    129760     4396.33
    129800     4397.41
    129840     4398.75
    129880     4400.19
    129920     4401.41
    129960     4402.75
    130000     4404.12
    130040     4405.44
    130080      4406.9
    130120     4408.17
    130160     4409.46
    130200     4410.96
    130240     4412.32
    130280     4413.63
    130320     4414.82
    130360     4416.42
    130400     4417.76
    130440      4419.1
    130480     4420.49
    130520     4421.82
    130560     4423.39
    130600     4424.47
    130640     4425.81
    130680     4427.25
    130720     4428.48
    130760     4429.82
    130800     4431.19
    130840      4432.5
    130880     4433.96
    130920     4435.23
    130960     4436.53
    131000     4438.02
    131040     4439.38
    131080     4440.69
    131120     4441.88
    131160     4443.48
    131200     4444.82
    131240     4446.16
    131280     4447.56
    131320     4448.89
    131360     4450.46
    131400     4451.53
    131440     4452.87
    131480     4454.32
    131520     4455.54
    131560     4456.89
    131600     4458.25
    131640     4459.57
    131680     4461.03
    131720     4462.29
    131760     4463.59
    131800     4465.09
    131840     4466.45
    131880     4467.76
    131920     4468.94
    131960     4470.55
    132000     4471.89
    132040     4473.23
    132080     4474.63
    132120     4475.97
    132160     4477.53
    132200      4478.6
    132240     4479.94
    132280     4481.39
    132320     4482.61
    132360     4483.96
    132400     4485.33
    132440     4486.64
    132480     4488.09
    132520     4489.36
    132560     4490.66
    132600     4492.16
    132640     4493.51
    132680     4494.82
    132720        4496
    132760      4497.6
    132800     4498.95
    132840      4500.3
    132880      4501.7
    132920     4503.03
    132960      4504.6
    133000     4505.67
    133040     4507.01
    133080     4508.45
    133120     4509.67
    133160        4511
    133200     4512.37
    133240     4513.69
    133280     4515.16
    133320     4516.42
    133360     4517.71
    133400     4519.21
    133440     4520.56
    133480     4521.86
    133520     4523.05
    133560     4524.65
    133600        4526
    133640     4527.35
    133680     4528.75
    133720     4530.08
    133760     4531.66
    133800     4532.71
    133840     4534.06
    133880     4535.51
    133920     4536.72
    133960     4538.06
    134000     4539.43
    134040     4540.75
    134080      4542.2
    134120     4543.46
    134160     4544.76
    134200     4546.25
    134240     4547.61
    134280     4548.91
    134320      4550.1
    134360     4551.69
    134400     4553.05
    134440      4554.4
    134480      4555.8
    134520     4557.12
    134560      4558.7
    134600     4559.75
    134640      4561.1
    134680     4562.56
    134720     4563.76
    134760      4565.1
    134800     4566.47
    134840     4567.79
    134880     4569.25
    134920      4570.5
    134960     4571.79
    135000      4573.3
    135040     4574.65
    135080     4575.94
    135120     4577.13
    135160     4578.72
    135200     4580.07
    135240     4581.42
    135280     4582.82
    135320     4584.15
    135360     4585.73
    135400     4586.79
    135440     4588.13
    135480     4589.58
    135520     4590.79
    135560     4592.12
    135600      4593.5
    135640     4594.81
    135680     4596.27
    135720     4597.53
    135760     4598.83
    135800     4600.33
    135840     4601.68
    135880     4602.98
    135920     4604.16
    135960     4605.75
    136000      4607.1
    136040     4608.44
    136080     4609.85
    136120     4611.17
    136160     4612.75
    136200     4613.81
    136240     4615.16
    136280     4616.61
    136320     4617.82
    136360     4619.16
    136400     4620.54
    136440     4621.85
    136480     4623.32
    136520     4624.56
    136560     4625.86
    136600     4627.38
    136640     4628.72
    136680     4630.02
    136720      4631.2
    136760      4632.8
    136800     4634.14
    136840     4635.48
    136880     4636.89
    136920     4638.21
    136960      4639.8
    137000     4640.85
    137040     4642.21
    137080     4643.66
    137120     4644.87
    137160     4646.21
    137200      4647.6
    137240     4648.91
    137280     4650.38
    137320     4651.63
    137360     4652.92
    137400     4654.44
    137440     4655.79
    137480     4657.08
    137520     4658.27
    137560     4659.87
    137600     4661.21
    137640     4662.54
    137680     4663.95
    137720     4665.27
    137760     4666.86
    137800     4667.91
    137840     4669.26
    137880     4670.71
    137920     4671.93
    137960     4673.26
    138000     4674.66
    138040     4675.97
    138080     4677.44
    138120      4678.7
    138160     4679.99
    138200     4681.51
    138240     4682.86
    138280     4684.16
    138320     4685.34
    138360     4686.93
    138400     4688.28
    138440     4689.62
    138480     4691.03
    138520     4692.35
    138560     4693.94
    138600     4694.99
    138640     4696.33
    138680     4697.79
    138720        4699
    138760     4700.34
    138800     4701.73
    138840     4703.05
    138880     4704.52
    138920     4705.78
    138960     4707.07
    139000      4708.6
    139040     4709.95
    139080     4711.24
    139120     4712.42
    139160     4714.03
    139200     4715.37
    139240      4716.7
    139280     4718.11
    139320     4719.43
    139360     4721.02
    139400     4722.07
    139440     4723.41
    139480     4724.87
    139520     4726.08
    139560     4727.42
    139600     4728.82
    139640     4730.13
    139680     4731.61
    139720     4732.87
    139760     4734.17
    139800     4735.69
    139840     4737.04
    139880     4738.33
    139920     4739.52
    139960     4741.12
    140000     4742.48
    140040      4743.8
    140080     4745.22
    140120     4746.53
    140160     4748.11
    140200     4749.16
    140240      4750.5
    140280     4751.96
    140320     4753.17
    140360     4754.51
    140400     4755.91
    140440     4757.21
    140480     4758.69
    140520     4759.95
    140560     4761.26
    140600     4762.78
    140640     4764.12
    140680     4765.42
    140720      4766.6
    140760     4768.21
    140800     4769.56
    140840     4770.89
    140880     4772.31
    140920     4773.62
    140960     4775.21
    141000     4776.24
    141040     4777.58
    141080     4779.05
    141120     4780.27
    141160      4781.6
    141200     4783.01
    141240     4784.32
    141280     4785.79
    141320     4787.06
    141360     4788.37
    141400     4789.89
    141440     4791.24
    141480     4792.54
    141520     4793.71
    141560     4795.32
    141600     4796.69
    141640        4798
    141680     4799.42
    141720     4800.73
    141760     4802.31
    141800     4803.33
    141840     4804.67
    141880     4806.15
    141920     4807.36
    141960     4808.71
    142000      4810.1
    142040     4811.42
    142080     4812.89
    142120     4814.15
    142160     4815.47
    142200        4817
    142240     4818.35
    142280     4819.64
    142320     4820.82
    142360     4822.44
    142400      4823.8
    142440     4825.12
    142480     4826.54
    142520     4827.85
    142560     4829.43
    142600     4830.45
    142640     4831.79
    142680     4833.26
    142720     4834.47
    142760     4835.82
    142800     4837.21
    142840     4838.52
    142880     4839.98
    142920     4841.25
    142960     4842.57
    143000      4844.1
    143040     4845.44
    143080     4846.74
    143120     4847.92
    143160     4849.54
    143200      4850.9
    143240     4852.22
    143280     4853.64
    143320     4854.95
    143360     4856.53
    143400     4857.56
    143440     4858.88
    143480     4860.37
    143520     4861.57
    143560     4862.92
    143600     4864.32
    143640     4865.63
    143680     4867.09
    143720     4868.36
    143760     4869.67
    143800     4871.22
    143840     4872.55
    143880     4873.84
    143920     4875.01
    143960     4876.63
    144000        4878
    144040     4879.31
    144080     4880.74
    144120     4882.03
    144160     4883.62
    144200     4884.63
    144240     4885.98
    144280     4887.46
    144320     4888.66
    144360        4890
    144400      4891.4
    144440     4892.71
    144480     4894.18
    144520     4895.45
    144560     4896.75
    144600      4898.3
    144640     4899.63
    144680     4900.93
    144720     4902.11
    144760     4903.72
    144800     4905.09
    144840      4906.4
    144880     4907.82
    144920     4909.12
    144960     4910.71
    145000     4911.73
    145040     4913.06
    145080     4914.55
    145120     4915.75
    145160     4917.09
    145200     4918.49
    145240     4919.81
    145280     4921.27
    145320     4922.55
    145360     4923.87
    145400     4925.42
    145440     4926.75
    145480     4928.05
    145520     4929.23
    145560     4930.84
    145600      4932.2
    145640     4933.52
    145680     4934.93
    145720     4936.22
    145760     4937.81
    145800     4938.84
    145840     4940.19
    145880     4941.68
    145920     4942.87
    145960     4944.21
    146000     4945.62
    146040     4946.93
    146080     4948.39
    146120     4949.68
    146160     4950.99
    146200     4952.55
    146240     4953.88
    146280     4955.19
    146320     4956.37
    146360     4957.98
    146400     4959.33
    146440     4960.66
    146480     4962.07
    146520     4963.37
    146560     4964.95
    146600     4965.98
    146640     4967.33
    146680     4968.82
    146720     4970.01
    146760     4971.36
    146800     4972.76
    146840     4974.07
    146880     4975.53
    146920     4976.81
    146960     4978.12
    147000     4979.67
    147040     4981.02
    147080     4982.32
    147120      4983.5
    147160     4985.12
    147200     4986.47
    147240     4987.81
    147280     4989.22
    147320     4990.51
    147360      4992.1
    147400     4993.13
    147440     4994.49
    147480     4995.97
    147520     4997.17
    147560     4998.52
    147600     4999.92
    147640     5001.23
    147680     5002.69
    147720     5003.98
    147760     5005.29
    147800     5006.84
    147840     5008.19
    147880     5009.49
    147920     5010.67
    147960     5012.28
    148000     5013.64
    148040     5014.97
    148080     5016.38
    148120     5017.68
    148160     5019.27
    148200      5020.3
    148240     5021.65
    148280     5023.14
    148320     5024.33
    148360     5025.68
    148400     5027.09
    148440      5028.4
    148480     5029.86
    148520     5031.14
    148560     5032.45
    148600     5034.01
    148640     5035.35
    148680     5036.65
    148720     5037.83
    148760     5039.44
    148800      5040.8
    148840     5042.13
    148880     5043.55
    148920     5044.84
    148960     5046.43
    149000     5047.46
    149040     5048.81
    149080     5050.31
    149120     5051.51
    149160     5052.85
    149200     5054.26
    149240     5055.58
    149280     5057.04
    149320     5058.32
    149360     5059.62
    149400     5061.19
    149440     5062.53
    149480     5063.83
    149520     5065.01
    149560     5066.63
    149600     5067.98
    149640     5069.32
    149680     5070.73
    149720     5072.01
    149760     5073.61
    149800     5074.64
    149840     5075.99
    149880     5077.48
    149920     5078.68
    149960     5080.03
    150000     5081.43
    150040     5082.75
    150080     5084.21
    150120      5085.5
    150160      5086.8
    150200     5088.37
    150240     5089.71
    150280     5091.01
    150320     5092.19
    150360      5093.8
    150400     5095.16
    150440      5096.5
    150480     5097.91
    150520     5099.21
    150560      5100.8
    150600     5101.82
    150640     5103.18
    150680     5104.66
    150720     5105.85
    150760     5107.21
    150800     5108.62
    150840     5109.93
    150880     5111.39
    150920     5112.69
    150960     5113.99
    151000     5115.57
    151040     5116.91
    151080     5118.21
    151120     5119.39
    151160     5121.01
    151200     5122.36
    151240     5123.71
    151280     5125.12
    151320      5126.4
    151360        5128
    151400     5129.03
    151440      5130.4
    151480     5131.87
    151520     5133.06
    151560     5134.41
    151600     5135.82
    151640     5137.14
    151680     5138.59
    151720     5139.89
    151760     5141.18
    151800     5142.77
    151840     5144.11
    151880     5145.41
    151920     5146.58
    151960      5148.2
    152000     5149.57
    152040      5150.9
    152080     5152.31
    152120      5153.6
    152160      5155.2
    152200     5156.22
    152240     5157.59
    152280     5159.05
    152320     5160.25
    152360      5161.6
    152400     5163.02
    152440     5164.33
    152480     5165.78
    152520     5167.07
    152560     5168.37
    152600     5169.96
    152640      5171.3
    152680      5172.6
    152720     5173.76
    152760     5175.39
    152800     5176.76
    152840     5178.09
    152880     5179.51
    152920     5180.79
    152960      5182.4
    153000     5183.43
    153040      5184.8
    153080     5186.26
    153120     5187.46
    153160     5188.82
    153200     5190.23
    153240     5191.53
    153280     5192.99
    153320     5194.29
    153360     5195.58
    153400     5197.17
    153440     5198.52
    153480     5199.83
    153520     5200.99
    153560     5202.61
    153600     5203.97
    153640     5205.31
    153680     5206.73
    153720     5208.01
    153760     5209.62
    153800     5210.64
    153840     5212.02
    153880     5213.48
    153920     5214.69
    153960     5216.04
    154000     5217.45
    154040     5218.76
    154080     5220.22
    154120     5221.51
    154160     5222.82
    154200     5224.41
    154240     5225.76
    154280     5227.06
    154320     5228.23
    154360     5229.86
    154400     5231.22
    154440     5232.55
    154480     5233.98
    154520     5235.26
    154560     5236.86
    154600     5237.89
    154640     5239.25
    154680     5240.72
    154720     5241.93
    154760     5243.27
    154800     5244.69
    154840        5246
    154880     5247.46
    154920     5248.75
    154960     5250.05
    155000     5251.65
    155040        5253
    155080     5254.31
    155120     5255.46
    155160     5257.08
    155200     5258.45
    155240     5259.77
    155280     5261.21
    155320     5262.49
    155360     5264.08
    155400     5265.11
    155440     5266.48
    155480     5267.96
    155520     5269.16
    155560      5270.5
    155600     5271.92
    155640     5273.23
    155680      5274.7
    155720     5275.98
    155760     5277.29
    155800     5278.89
    155840     5280.23
    155880     5281.53
    155920     5282.69
    155960     5284.32
    156000     5285.69
    156040     5287.03
    156080     5288.46
    156120     5289.73
    156160     5291.33
    156200     5292.36
    156240     5293.73
    156280     5295.21
    156320     5296.41
    156360     5297.75
    156400     5299.16
    156440     5300.48
    156480     5301.95
    156520     5303.24
    156560     5304.54
    156600     5306.13
    156640     5307.47
    156680     5308.78
    156720     5309.93
    156760     5311.56
    156800     5312.93
    156840     5314.27
    156880     5315.71
    156920     5316.98
    156960     5318.58
    157000     5319.61
    157040     5320.98
    157080     5322.48
    157120     5323.67
    157160        5325
    157200     5326.42
    157240     5327.74
    157280     5329.21
    157320     5330.49
    157360     5331.79
    157400     5333.39
    157440     5334.73
    157480     5336.04
    157520     5337.19
    157560     5338.83
    157600     5340.19
    157640     5341.54
    157680     5342.98
    157720     5344.25
    157760     5345.86
    157800     5346.88
    157840     5348.25
    157880     5349.76
    157920     5350.94
    157960     5352.27
    158000     5353.69
    158040     5355.01
    158080     5356.48
    158120     5357.77
    158160     5359.08
    158200     5360.67
    158240     5362.02
    158280     5363.33
    158320     5364.48
    158360     5366.12
    158400     5367.48
    158440     5368.84
    158480     5370.29
    158520     5371.57
    158560     5373.17
    158600     5374.19
    158640     5375.56
    158680     5377.07
    158720     5378.25
    158760     5379.59
    158800     5380.99
    158840     5382.32
    158880     5383.79
    158920     5385.08
    158960     5386.38
    159000     5387.98
    159040     5389.33
    159080     5390.63
    159120     5391.79
    159160     5393.42
    159200     5394.78
    159240     5396.14
    159280      5397.6
    159320     5398.87
    159360     5400.47
    159400     5401.49
    159440     5402.86
    159480     5404.37
    159520     5405.55
    159560     5406.89
    159600      5408.3
    159640     5409.62
    159680     5411.09
    159720     5412.38
    159760     5413.69
    159800     5415.28
    159840     5416.63
    159880     5417.95
    159920     5419.09
    159960     5420.72
    160000     5422.08
    160040     5423.44
    160080      5424.9
    160120     5426.18
    160160     5427.78
    160200      5428.8
    160240     5430.18
    160280     5431.68
    160320     5432.86
    160360     5434.21
    160400     5435.62
    160440     5436.93
    160480      5438.4
    160520     5439.68
    160560        5441
    160600      5442.6
    160640     5443.95
    160680     5445.26
    160720     5446.39
    160760     5448.04
    160800     5449.39
    160840     5450.76
    160880     5452.22
    160920     5453.49
    160960      5455.1
    161000     5456.13
    161040      5457.5
    161080     5459.01
    161120     5460.19
    161160     5461.53
    161200     5462.95
    161240     5464.25
    161280     5465.72
    161320     5467.02
    161360     5468.32
    161400     5469.92
    161440     5471.26
    161480     5472.58
    161520     5473.72
    161560     5475.36
    161600     5476.71
    161640     5478.09
    161680     5479.54
    161720     5480.81
    161760     5482.43
    161800     5483.45
    161840     5484.84
    161880     5486.34
    161920     5487.53
    161960     5488.87
    162000     5490.29
    162040     5491.59
    162080     5493.07
    162120     5494.36
    162160     5495.67
    162200     5497.28
    162240     5498.61
    162280     5499.93
    162320     5501.08
    162360     5502.71
    162400     5504.08
    162440     5505.45
    162480     5506.91
    162520     5508.18
    162560      5509.8
    162600     5510.82
    162640      5512.2
    162680      5513.7
    162720     5514.88
    162760     5516.24
    162800     5517.65
    162840     5518.94
    162880     5520.42
    162920     5521.72
    162960     5523.02
    163000     5524.62
    163040     5525.97
    163080     5527.28
    163120     5528.43
    163160     5530.06
    163200     5531.43
    163240      5532.8
    163280     5534.25
    163320     5535.52
    163360     5537.15
    163400     5538.15
    163440     5539.55
    163480     5541.05
    163520     5542.22
    163560     5543.57
    163600     5544.99
    163640      5546.3
    163680     5547.76
    163720     5549.06
    163760     5550.37
    163800     5551.96
    163840     5553.31
    163880     5554.62
    163920     5555.76
    163960      5557.4
    164000     5558.77
    164040     5560.12
    164080     5561.58
    164120     5562.86
    164160     5564.48
    164200     5565.48
    164240     5566.88
    164280     5568.37
    164320     5569.54
    164360      5570.9
    164400     5572.31
    164440     5573.62
    164480      5575.1
    164520     5576.39
    164560     5577.68
    164600      5579.3
    164640     5580.64
    164680     5581.94
    164720     5583.09
    164760     5584.74
    164800      5586.1
    164840     5587.47
    164880     5588.93
    164920      5590.2
    164960     5591.83
    165000     5592.83
    165040     5594.22
    165080     5595.73
    165120     5596.88
    165160     5598.25
    165200     5599.66
    165240     5600.97
    165280     5602.44
    165320     5603.74
    165360     5605.04
    165400     5606.64
    165440     5607.98
    165480     5609.28
    165520     5610.43
    165560     5612.08
    165600     5613.44
    165640     5614.78
    165680     5616.25
    165720     5617.51
    165760     5619.16
    165800     5620.15
    165840     5621.54
    165880     5623.05
    165920      5624.2
    165960     5625.57
    166000     5626.98
    166040      5628.3
    166080     5629.76
    166120     5631.06
    166160     5632.35
    166200     5633.96
    166240      5635.3
    166280      5636.6
    166320     5637.76
    166360     5639.39
    166400     5640.76
    166440     5642.11
    166480     5643.56
    166520     5644.83
    166560     5646.46
    166600     5647.46
    166640     5648.85
    166680     5650.36
    166720      5651.5
    166760     5652.88
    166800      5654.3
    166840     5655.61
    166880     5657.07
    166920     5658.36
    166960     5659.66
    167000     5661.27
    167040      5662.6
    167080     5663.91
    167120     5665.06
    167160      5666.7
    167200     5668.07
    167240     5669.44
    167280      5670.9
    167320     5672.15
    167360     5673.78
    167400     5674.77
    167440     5676.17
    167480     5677.68
    167520     5678.83
    167560      5680.2
    167600     5681.61
    167640     5682.93
    167680      5684.4
    167720     5685.69
    167760     5686.99
    167800      5688.6
    167840     5689.93
    167880     5691.25
    167920      5692.4
    167960     5694.03
    168000      5695.4
    168040     5696.76
    168080     5698.22
    168120     5699.47
    168160     5701.11
    168200     5702.11
    168240     5703.49
    168280     5705.01
    168320     5706.15
    168360     5707.53
    168400     5708.94
    168440     5710.27
    168480     5711.73
    168520     5713.02
    168560     5714.33
    168600     5715.93
    168640     5717.26
    168680     5718.58
    168720     5719.75
    168760     5721.37
    168800     5722.73
    168840     5724.09
    168880     5725.55
    168920      5726.8
    168960     5728.44
    169000     5729.44
    169040     5730.83
    169080     5732.35
    169120      5733.5
    169160     5734.86
    169200     5736.27
    169240     5737.59
    169280     5739.06
    169320     5740.36
    169360     5741.65
    169400     5743.25
    169440     5744.59
    169480     5745.89
    169520     5747.07
    169560     5748.69
    169600     5750.07
    169640     5751.43
    169680     5752.89
    169720     5754.14
    169760     5755.79
    169800     5756.78
    169840     5758.17
    169880     5759.69
    169920     5760.84
    169960      5762.2
    170000     5763.61
    170040     5764.94
    170080      5766.4
    170120      5767.7
    170160     5768.99
    170200      5770.6
    170240     5771.94
    170280     5773.25
    170320     5774.42
    170360     5776.04
    170400     5777.43
    170440     5778.78
    170480     5780.25
    170520     5781.49
    170560     5783.14
    170600     5784.13
    170640     5785.54
    170680     5787.04
    170720     5788.19
    170760     5789.55
    170800     5790.96
    170840     5792.29
    170880     5793.76
    170920     5795.05
    170960     5796.35
    171000     5797.96
    171040     5799.31
    171080     5800.61
    171120     5801.77
    171160      5803.4
    171200     5804.77
    171240     5806.14
    171280      5807.6
    171320     5808.84
    171360      5810.5
    171400     5811.48
    171440     5812.88
    171480     5814.39
    171520     5815.53
    171560     5816.88
    171600      5818.3
    171640     5819.63
    171680      5821.1
    171720     5822.39
    171760     5823.69
    171800      5825.3
    171840     5826.65
    171880     5827.94
    171920     5829.09
    171960     5830.73
    172000     5832.09
    172040     5833.46
    172080     5834.93
    172120     5836.17
    172160     5837.82
    172200      5838.8
    172240     5840.19
    172280     5841.71
    172320     5842.85
    172360      5844.2
    172400     5845.62
    172440     5846.94
    172480     5848.42
    172520     5849.72
    172560     5851.02
    172600     5852.65
    172640     5853.98
    172680     5855.28
    172720     5856.43
    172760     5858.07
    172800     5859.44
    172840     5860.81
    172880     5862.29
    172920     5863.52
    172960     5865.17
    173000     5866.14
    173040     5867.54
    173080     5869.06
    173120     5870.19
    173160     5871.54
    173200     5872.96
    173240     5874.28
    173280     5875.76
    173320     5877.06
    173360     5878.36
    173400     5879.99
    173440     5881.33
    173480     5882.62
    173520     5883.77
    173560     5885.43
    173600     5886.79
    173640     5888.17
    173680     5889.64
    173720     5890.88
    173760     5892.53
    173800      5893.5
    173840     5894.91
    173880     5896.42
    173920     5897.56
    173960     5898.91
    174000     5900.32
    174040     5901.65
    174080     5903.12
    174120     5904.41
    174160     5905.72
    174200     5907.34
    174240     5908.69
    174280     5909.98
    174320     5911.13
    174360     5912.79
    174400     5914.16
    174440     5915.52
    174480     5916.99
    174520     5918.24
    174560     5919.88
    174600     5920.86
    174640     5922.25
    174680     5923.78
    174720      5924.9
    174760     5926.26
    174800     5927.68
    174840        5929
    174880     5930.47
    174920     5931.76
    174960     5933.06
    175000     5934.69
    175040     5936.05
    175080     5937.33
    175120     5938.49
    175160     5940.15
    175200     5941.52
    175240      5942.9
    175280     5944.36
    175320      5945.6
    175360     5947.25
    175400     5948.23
    175440     5949.62
    175480     5951.15
    175520     5952.27
    175560     5953.63
    175600     5955.04
    175640     5956.36
    175680     5957.84
    175720     5959.12
    175760     5960.43
    175800     5962.07
    175840     5963.42
    175880     5964.69
    175920     5965.85
    175960     5967.52
    176000     5968.87
    176040     5970.25
    176080      5971.7
    176120     5972.94
    176160     5974.57
    176200     5975.55
    176240     5976.95
    176280     5978.47
    176320     5979.59
    176360     5980.96
    176400     5982.36
    176440     5983.68
    176480     5985.16
    176520     5986.43
    176560     5987.75
    176600     5989.39
    176640     5990.74
    176680     5992.01
    176720     5993.19
    176760     5994.84
    176800      5996.2
    176840     5997.57
    176880     5999.03
    176920     6000.26
    176960     6001.89
    177000     6002.87
    177040     6004.27
    177080     6005.78
    177120      6006.9
    177160     6008.26
    177200     6009.67
    177240     6010.98
    177280     6012.47
    177320     6013.74
    177360     6015.06
    177400     6016.69
    177440     6018.04
    177480     6019.33
    177520     6020.49
    177560     6022.15
    177600     6023.52
    177640     6024.89
    177680     6026.35
    177720     6027.58
    177760     6029.22
    177800     6030.18
    177840     6031.58
    177880      6033.1
    177920     6034.22
    177960     6035.57
    178000     6036.99
    178040      6038.3
    178080     6039.79
    178120     6041.06
    178160     6042.38
    178200     6044.01
    178240     6045.37
    178280     6046.64
    178320     6047.81
    178360     6049.47
    178400     6050.84
    178440     6052.21
    178480     6053.67
    178520      6054.9
    178560     6056.53
    178600     6057.51
    178640      6058.9
    178680     6060.42
    178720     6061.54
    178760     6062.89
    178800     6064.31
    178840     6065.62
    178880     6067.11
    178920     6068.38
    178960      6069.7
    179000     6071.34
    179040     6072.69
    179080     6073.97
    179120     6075.13
    179160     6076.81
    179200     6078.16
    179240     6079.55
    179280     6081.01
    179320     6082.22
    179360     6083.86
    179400     6084.84
    179440     6086.23
    179480     6087.75
    179520     6088.85
    179560     6090.21
    179600     6091.64
    179640     6092.95
    179680     6094.43
    179720      6095.7
    179760     6097.03
    179800     6098.68
    179840     6100.02
    179880      6101.3
    179920     6102.46
    179960     6104.12
    180000     6105.49
    180040     6106.85
    180080     6108.32
    180120     6109.53
    180160     6111.17
    180200     6112.14
    180240     6113.53
    180280     6115.06
    180320     6116.15
    180360     6117.51
    180400     6118.94
    180440     6120.25
    180480     6121.73
    180520     6123.02
    180560     6124.33
    180600     6125.98
    180640     6127.33
    180680     6128.61
    180720     6129.77
    180760     6131.44
    180800      6132.8
    180840     6134.17
    180880     6135.64
    180920     6136.84
    180960     6138.49
    181000     6139.46
    181040     6140.86
    181080     6142.38
    181120     6143.47
    181160     6144.81
    181200     6146.26
    181240     6147.57
    181280     6149.05
    181320     6150.33
    181360     6151.65
    181400      6153.3
    181440     6154.65
    181480     6155.92
    181520     6157.08
    181560     6158.76
    181600     6160.12
    181640     6161.49
    181680     6162.97
    181720     6164.16
    181760      6165.8
    181800     6166.77
    181840     6168.17
    181880     6169.68
    181920     6170.78
    181960     6172.12
    182000     6173.56
    182040     6174.87
    182080     6176.37
    182120     6177.64
    182160     6178.96
    182200     6180.62
    182240     6181.96
    182280     6183.24
    182320      6184.4
    182360     6186.07
    182400     6187.44
    182440      6188.8
    182480     6190.27
    182520     6191.47
    182560      6193.1
    182600     6194.07
    182640     6195.46
    182680     6196.98
    182720     6198.07
    182760     6199.43
    182800     6200.86
    182840     6202.18
    182880     6203.67
    182920     6204.94
    182960     6206.25
    183000     6207.93
    183040     6209.26
    183080     6210.55
    183120      6211.7
    183160     6213.38
    183200     6214.74
    183240     6216.08
    183280     6217.56
    183320     6218.76
    183360      6220.4
    183400     6221.37
    183440     6222.77
    183480     6224.29
    183520     6225.38
    183560     6226.73
    183600     6228.16
    183640     6229.48
    183680     6230.97
    183720     6232.24
    183760     6233.55
    183800     6235.22
    183840     6236.56
    183880     6237.83
    183920        6239
    183960     6240.67
    184000     6242.03
    184040     6243.38
    184080     6244.86
    184120     6246.05
    184160     6247.69
    184200     6248.67
    184240     6250.08
    184280     6251.59
    184320     6252.69
    184360     6254.03
    184400     6255.47
    184440     6256.79
    184480     6258.26
    184520     6259.54
    184560     6260.85
    184600     6262.51
    184640     6263.86
    184680     6265.13
    184720     6266.29
    184760     6267.96
    184800     6269.33
    184840     6270.65
    184880     6272.14
    184920     6273.33
    184960     6274.97
    185000     6275.95
    185040     6277.36
    185080     6278.87
    185120     6279.96
    185160     6281.31
    185200     6282.75
    185240     6284.06
    185280     6285.54
    185320     6286.81
    185360     6288.12
    185400     6289.79
    185440     6291.12
    185480     6292.39
    185520     6293.55
    185560     6295.22
    185600     6296.59
    185640     6297.91
    185680     6299.41
    185720     6300.59
    185760     6302.24
    185800      6303.2
    185840     6304.61
    185880     6306.13
    185920     6307.22
    185960     6308.56
    186000        6310
    186040     6311.31
    186080      6312.8
    186120     6314.07
    186160     6315.38
    186200     6317.04
    186240     6318.39
    186280     6319.65
    186320      6320.8
    186360     6322.47
    186400     6323.84
    186440     6325.17
    186480     6326.65
    186520     6327.84
    186560     6329.49
    186600     6330.45
    186640     6331.86
    186680     6333.38
    186720     6334.47
    186760     6335.82
    186800     6337.24
    186840     6338.56
    186880     6340.04
    186920     6341.31
    186960     6342.61
    187000     6344.28
    187040     6345.61
    187080     6346.89
    187120     6348.05
    187160     6349.71
    187200     6351.09
    187240     6352.39
    187280     6353.88
    187320     6355.06
    187360     6356.71
    187400     6357.68
    187440     6359.08
    187480      6360.6
    187520     6361.71
    187560     6363.04
    187600     6364.46
    187640     6365.79
    187680     6367.26
    187720     6368.53
    187760     6369.84
    187800      6371.5
    187840     6372.84
    187880     6374.11
    187920     6375.26
    187960     6376.94
    188000     6378.31
    188040     6379.62
    188080     6381.11
    188120     6382.28
    188160     6383.94
    188200     6384.92
    188240     6386.31
    188280     6387.82
    188320     6388.94
    188360     6390.28
    188400      6391.7
    188440     6393.02
    188480     6394.49
    188520     6395.76
    188560     6397.07
    188600     6398.74
    188640     6400.07
    188680     6401.34
    188720     6402.49
    188760     6404.17
    188800     6405.55
    188840     6406.83
    188880     6408.33
    188920     6409.51
    188960     6411.17
    189000     6412.14
    189040     6413.54
    189080     6415.06
    189120     6416.18
    189160     6417.52
    189200     6418.94
    189240     6420.26
    189280     6421.74
    189320        6423
    189360     6424.32
    189400     6425.98
    189440     6427.31
    189480     6428.59
    189520     6429.73
    189560     6431.41
    189600     6432.79
    189640     6434.08
    189680     6435.57
    189720     6436.75
    189760     6438.41
    189800     6439.39
    189840     6440.78
    189880     6442.31
    189920     6443.42
    189960     6444.77
    190000     6446.18
    190040     6447.51
    190080        6449
    190120     6450.25
    190160     6451.57
    190200     6453.24
    190240     6454.57
    190280     6455.84
    190320     6456.98
    190360     6458.67
    190400     6460.06
    190440     6461.34
    190480     6462.83
    190520        6464
    190560     6465.67
    190600     6466.65
    190640     6468.03
    190680     6469.57
    190720     6470.68
    190760     6472.01
    190800     6473.44
    190840     6474.77
    190880     6476.26
    190920     6477.51
    190960     6478.83
    191000     6480.51
    191040     6481.84
    191080      6483.1
    191120     6484.24
    191160     6485.94
    191200     6487.32
    191240     6488.61
    191280     6490.12
    191320      6491.3
    191360     6492.97
    191400     6493.96
    191440     6495.33
    191480     6496.87
    191520     6497.97
    191560     6499.31
    191600     6500.72
    191640     6502.06
    191680     6503.56
    191720     6504.81
    191760     6506.13
    191800     6507.81
    191840     6509.15
    191880     6510.41
    191920     6511.52
    191960     6513.23
    192000     6514.62
    192040     6515.92
    192080     6517.43
    192120     6518.59
    192160     6520.27
    192200     6521.25
    192240     6522.62
    192280     6524.16
    192320     6525.26
    192360      6526.6
    192400     6528.01
    192440     6529.34
    192480     6530.84
    192520     6532.09
    192560     6533.41
    192600     6535.08
    192640     6536.42
    192680     6537.68
    192720     6538.81
    192760     6540.51
    192800      6541.9
    192840     6543.21
    192880     6544.71
    192920     6545.88
    192960     6547.55
    193000     6548.54
    193040     6549.91
    193080     6551.45
    193120     6552.55
    193160     6553.88
    193200      6555.3
    193240     6556.62
    193280      6558.1
    193320     6559.35
    193360     6560.67
    193400     6562.34
    193440     6563.69
    193480     6564.92
    193520     6566.07
    193560     6567.76
    193600     6569.14
    193640     6570.45
    193680     6571.96
    193720     6573.12
    193760     6574.79
    193800     6575.79
    193840     6577.15
    193880     6578.68
    193920      6579.8
    193960     6581.11
    194000     6582.54
    194040     6583.85
    194080     6585.35
    194120     6586.59
    194160     6587.91
    194200     6589.58
    194240     6590.92
    194280     6592.16
    194320     6593.29
    194360     6594.98
    194400     6596.37
    194440     6597.66
    194480     6599.19
    194520     6600.34
    194560     6602.01
    194600        6603
    194640     6604.38
    194680      6605.9
    194720     6607.01
    194760     6608.32
    194800     6609.76
    194840     6611.06
    194880     6612.58
    194920     6613.81
    194960     6615.12
    195000      6616.8
    195040     6618.14
    195080     6619.37
    195120      6620.5
    195160      6622.2
    195200     6623.59
    195240     6624.89
    195280     6626.41
    195320     6627.57
    195360     6629.24
    195400     6630.21
    195440      6631.6
    195480     6633.13
    195520     6634.24
    195560     6635.56
    195600     6636.98
    195640      6638.3
    195680      6639.8
    195720     6641.03
    195760     6642.35
    195800     6644.02
    195840     6645.36
    195880     6646.58
    195920     6647.72
    195960     6649.41
    196000      6650.8
    196040      6652.1
    196080     6653.62
    196120     6654.77
    196160     6656.46
    196200     6657.41
    196240     6658.79
    196280     6660.31
    196320     6661.44
    196360     6662.75
    196400     6664.17
    196440     6665.48
    196480     6666.99
    196520     6668.23
    196560     6669.53
    196600      6671.2
    196640     6672.55
    196680     6673.77
    196720     6674.89
    196760     6676.59
    196800     6677.98
    196840     6679.28
    196880     6680.79
    196920     6681.95
    196960     6683.64
    197000     6684.58
    197040     6685.96
    197080     6687.46
    197120      6688.6
    197160     6689.93
    197200     6691.33
    197240     6692.65
    197280     6694.16
    197320      6695.4
    197360     6696.69
    197400     6698.37
    197440     6699.72
    197480     6700.94
    197520     6702.06
    197560     6703.75
    197600     6705.14
    197640     6706.47
    197680     6707.98
    197720     6709.13
    197760     6710.83
    197800     6711.78
    197840     6713.15
    197880     6714.67
    197920     6715.81
    197960     6717.13
    198000     6718.56
    198040     6719.87
    198080     6721.36
    198120      6722.6
    198160      6723.9
    198200     6725.58
    198240     6726.94
    198280     6728.15
    198320     6729.28
    198360     6730.96
    198400     6732.36
    198440     6733.67
    198480      6735.2
    198520     6736.34
    198560     6738.05
    198600        6739
    198640     6740.37
    198680      6741.9
    198720     6743.04
    198760     6744.37
    198800     6745.79
    198840     6747.09
    198880      6748.6
    198920     6749.83
    198960     6751.14
    199000     6752.81
    199040     6754.18
    199080     6755.38
    199120     6756.52
    199160      6758.2
    199200      6759.6
    199240     6760.91
    199280     6762.44
    199320     6763.56
    199360     6765.28
    199400     6766.22
    199440     6767.61
    199480     6769.13
    199520     6770.27
    199560     6771.59
    199600     6773.02
    199640     6774.31
    199680     6775.83
    199720     6777.06
    199760     6778.35
    199800     6780.05
    199840     6781.42
    199880     6782.61
    199920     6783.75
    199960     6785.44
    200000     6786.85
    200040     6788.14
    200080     6789.67
    200120      6790.8
    200160     6792.51
    200200     6793.44
    200240     6794.83
    200280     6796.35
    200320     6797.51
    200360     6798.82
    200400     6800.25
    200440     6801.55
    200480     6803.06
    200520     6804.29
    200560     6805.58
    200600     6807.28
    200640     6808.66
    200680     6809.85
    200720     6810.98
    200760     6812.66
    200800     6814.07
    200840     6815.37
    200880     6816.88
    200920     6818.02
    200960     6819.74
    201000     6820.67
    201040     6822.04
    201080     6823.55
    201120     6824.72
    201160     6826.04
    201200     6827.47
    201240     6828.76
    201280     6830.28
    201320     6831.49
    201360      6832.8
    201400     6834.51
    201440     6835.87
    201480     6837.06
    201520      6838.2
    201560     6839.87
    201600     6841.31
    201640      6842.6
    201680     6844.11
    201720     6845.25
    201760     6846.97
    201800      6847.9
    201840     6849.27
    201880     6850.79
    201920     6851.93
    201960     6853.27
    202000      6854.7
    202040     6855.99
    202080     6857.52
    202120     6858.74
    202160     6860.04
    202200     6861.74
    202240      6863.1
    202280      6864.3
    202320     6865.44
    202360     6867.11
    202400     6868.55
    202440     6869.84
    202480     6871.37
    202520      6872.5
    202560     6874.23
    202600     6875.14
    202640     6876.53
    202680     6878.03
    202720     6879.17
    202760     6880.51
    202800     6881.95
    202840     6883.25
    202880     6884.76
    202920     6885.98
    202960     6887.28
    203000     6888.99
    203040     6890.34
    203080     6891.55
    203120     6892.67
    203160     6894.35
    203200      6895.8
    203240     6897.09
    203280     6898.62
    203320     6899.75
    203360     6901.48
    203400     6902.38
    203440     6903.76
    203480     6905.27
    203520     6906.42
    203560     6907.77
    203600     6909.19
    203640     6910.49
    203680        6912
    203720     6913.21
    203760     6914.53
    203800     6916.21
    203840     6917.57
    203880     6918.79
    203920     6919.91
    203960      6921.6
    204000     6923.05
    204040     6924.36
    204080     6925.88
    204120     6927.01
    204160     6928.73
    204200     6929.65
    204240     6931.04
    204280     6932.54
    204320     6933.69
    204360     6935.03
    204400     6936.47
    204440     6937.76
    204480     6939.29
    204520      6940.5
    204560     6941.81
    204600      6943.5
    204640     6944.86
    204680     6946.09
    204720     6947.19
    204760     6948.88
    204800     6950.33
    204840     6951.62
    204880     6953.14
    204920     6954.28
    204960        6956
    205000     6956.91
    205040      6958.3
    205080      6959.8
    205120     6960.95
    205160      6962.3
    205200     6963.74
    205240     6965.03
    205280     6966.55
    205320     6967.76
    205360     6969.08
    205400     6970.76
    205440     6972.13
    205480     6973.35
    205520     6974.44
    205560     6976.13
    205600      6977.6
    205640      6978.9
    205680     6980.42
    205720     6981.57
    205760     6983.28
    205800     6984.19
    205840     6985.58
    205880     6987.08
    205920     6988.23
    205960     6989.58
    206000     6991.03
    206040     6992.31
    206080     6993.82
    206120     6995.03
    206160     6996.34
    206200     6998.02
    206240     6999.38
    206280      7000.6
    206320     7001.71
    206360      7003.4
    206400     7004.86
    206440     7006.16
    206480     7007.67
    206520     7008.81
    206560     7010.53
    206600     7011.44
    206640     7012.84
    206680     7014.34
    206720     7015.48
    206760     7016.84
    206800     7018.28
    206840     7019.58
    206880     7021.09
    206920     7022.28
    206960     7023.59
    207000     7025.27
    207040     7026.63
    207080     7027.85
    207120     7028.96
    207160     7030.67
    207200     7032.13
    207240     7033.41
    207280     7034.93
    207320     7036.07
    207360     7037.78
    207400     7038.69
    207440     7040.09
    207480     7041.59
    207520     7042.73
    207560     7044.08
    207600     7045.52
    207640     7046.82
    207680     7048.34
    207720     7049.53
    207760     7050.84
    207800     7052.52
    207840     7053.89
    207880     7055.11
    207920     7056.21
    207960     7057.92
    208000     7059.38
    208040     7060.67
    208080      7062.2
    208120     7063.33
    208160     7065.05
    208200     7065.94
    208240     7067.35
    208280     7068.85
    208320     7069.98
    208360     7071.34
    208400     7072.79
    208440     7074.08
    208480     7075.59
    208520     7076.79
    208560     7078.09
    208600     7079.78
    208640     7081.14
    208680     7082.37
    208720     7083.47
    208760     7085.18
    208800     7086.65
    208840     7087.92
    208880     7089.45
    208920      7090.6
    208960     7092.31
    209000     7093.21
    209040     7094.61
    209080     7096.11
    209120     7097.23
    209160      7098.6
    209200     7100.04
    209240     7101.34
    209280     7102.84
    209320     7104.03
    209360     7105.34
    209400     7107.04
    209440      7108.4
    209480     7109.63
    209520     7110.73
    209560     7112.45
    209600     7113.92
    209640     7115.21
    209680     7116.73
    209720     7117.88
    209760      7119.6
    209800      7120.5
    209840     7121.89
    209880     7123.39
    209920     7124.52
    209960     7125.88
    210000     7127.33
    210040     7128.63
    210080     7130.12
    210120     7131.33
    210160     7132.63
    210200     7134.33
    210240     7135.69
    210280     7136.92
    210320     7138.02
    210360     7139.75
    210400     7141.22
    210440     7142.51
    210480     7144.02
    210520     7145.18
    210560      7146.9
    210600     7147.79
    210640     7149.19
    210680     7150.69
    210720     7151.82
    210760     7153.19
    210800     7154.64
    210840     7155.94
    210880     7157.44
    210920     7158.63
    210960     7159.95
    211000     7161.64
    211040        7163
    211080     7164.23
    211120     7165.33
    211160     7167.06
    211200     7168.54
    211240     7169.79
    211280     7171.33
    211320     7172.48
    211360      7174.2
    211400     7175.09
    211440      7176.5
    211480     7177.99
    211520     7179.12
    211560     7180.49
    211600     7181.94
    211640     7183.24
    211680     7184.75
    211720     7185.92
    211760     7187.24
    211800     7188.93
    211840      7190.3
    211880     7191.53
    211920     7192.63
    211960     7194.35
    212000     7195.83
    212040     7197.07
    212080     7198.62
    212120     7199.75
    212160     7201.48
    212200     7202.36
    212240     7203.76
    212280     7205.28
    212320     7206.39
    212360     7207.76
    212400     7209.23
    212440     7210.52
    212480     7212.02
    212520      7213.2
    212560     7214.51
    212600     7216.21
    212640     7217.56
    212680      7218.8
    212720     7219.89
    212760     7221.61
    212800     7223.09
    212840     7224.32
    212880     7225.87
    212920        7227
    212960     7228.74
    213000     7229.61
    213040        7231
    213080     7232.52
    213120     7233.63
    213160        7235
    213200     7236.48
    213240     7237.77
    213280     7239.27
    213320     7240.45
    213360     7241.75
    213400     7243.46
    213440     7244.82
    213480     7246.06
    213520     7247.14
    213560     7248.86
    213600     7250.33
    213640     7251.57
    213680     7253.11
    213720     7254.25
    213760     7255.98
    213800     7256.86
    213840     7258.25
    213880     7259.75
    213920     7260.87
    213960     7262.23
    214000     7263.72
    214040     7264.99
    214080      7266.5
    214120     7267.68
    214160     7268.98
    214200     7270.69
    214240     7272.05
    214280     7273.28
    214320     7274.36
    214360      7276.1
    214400     7277.57
    214440     7278.81
    214480     7280.36
    214520      7281.5
    214560     7283.23
    214600     7284.11
    214640      7285.5
    214680     7286.98
    214720     7288.13
    214760     7289.49
    214800     7290.96
    214840     7292.23
    214880     7293.75
    214920     7294.93
    214960     7296.24
    215000     7297.95
    215040      7299.3
    215080     7300.54
    215120     7301.61
    215160     7303.34
    215200     7304.83
    215240     7306.09
    215280     7307.62
    215320     7308.76
    215360     7310.51
    215400     7311.37
    215440     7312.77
    215480     7314.25
    215520      7315.4
    215560     7316.75
    215600     7318.22
    215640     7319.51
    215680     7321.02
    215720     7322.18
    215760      7323.5
    215800     7325.23
    215840     7326.57
    215880     7327.81
    215920     7328.87
    215960     7330.61
    216000      7332.1
    216040     7333.33
    216080     7334.88
    216120     7336.02
    216160     7337.78
    216200     7338.63
    216240     7340.03
    216280     7341.52
    216320     7342.67
    216360     7344.02
    216400     7345.49
    216440     7346.78
    216480     7348.29
    216520     7349.47
    216560     7350.77
    216600     7352.49
    216640     7353.84
    216680     7355.09
    216720     7356.13
    216760     7357.87
    216800     7359.36
    216840     7360.61
    216880     7362.17
    216920     7363.29
    216960     7365.04
    217000      7365.9
    217040     7367.31
    217080     7368.79
    217120     7369.94
    217160      7371.3
    217200     7372.77
    217240     7374.05
    217280     7375.55
    217320     7376.74
    217360     7378.03
    217400     7379.76
    217440     7381.12
    217480     7382.35
    217520     7383.41
    217560     7385.15
    217600     7386.65
    217640     7387.89
    217680     7389.46
    217720     7390.57
    217760     7392.33
    217800     7393.18
    217840     7394.59
    217880     7396.07
    217920     7397.21
    217960     7398.58
    218000     7400.04
    218040     7401.33
    218080     7402.84
    218120     7404.02
    218160     7405.31
    218200     7407.03
    218240     7408.39
    218280     7409.62
    218320     7410.68
    218360     7412.43
    218400     7413.93
    218440     7415.18
    218480     7416.74
    218520     7417.85
    218560     7419.59
    218600     7420.47
    218640     7421.87
    218680     7423.35
    218720     7424.49
    218760     7425.86
    218800     7427.33
    218840     7428.61
    218880     7430.12
    218920      7431.3
    218960     7432.58
    219000     7434.33
    219040     7435.68
    219080     7436.91
    219120     7437.96
    219160     7439.72
    219200     7441.22
    219240     7442.43
    219280        7444
    219320      7445.1
    219360     7446.86
    219400     7447.72
    219440     7449.14
    219480     7450.61
    219520     7451.74
    219560      7453.1
    219600     7454.57
    219640     7455.84
    219680     7457.36
    219720     7458.54
    219760     7459.82
    219800     7461.57
    219840     7462.92
    219880     7464.15
    219920     7465.22
    219960     7466.97
    220000     7468.48
    220040     7469.69
    220080     7471.24
    220120     7472.35
    220160      7474.1
    220200     7474.96
    220240     7476.39
    220280     7477.85
    220320     7478.98
    220360     7480.34
    220400     7481.82
    220440     7483.09
    220480      7484.6
    220520     7485.78
    220560     7487.06
    220600     7488.81
    220640     7490.17
    220680     7491.39
    220720     7492.45
    220760      7494.2
    220800     7495.71
    220840     7496.92
    220880     7498.48
    220920      7499.6
    220960     7501.35
    221000     7502.22
    221040     7503.63
    221080      7505.1
    221120     7506.23
    221160     7507.59
    221200     7509.07
    221240     7510.33
    221280     7511.85
    221320     7513.01
    221360      7514.3
    221400     7516.05
    221440     7517.39
    221480      7518.6
    221520     7519.67
    221560     7521.43
    221600     7522.94
    221640     7524.15
    221680     7525.72
    221720     7526.83
    221760     7528.59
    221800     7529.44
    221840     7530.86
    221880     7532.34
    221920     7533.45
    221960     7534.82
    222000     7536.28
    222040     7537.56
    222080     7539.07
    222120     7540.22
    222160     7541.52
    222200     7543.26
    222240     7544.61
    222280     7545.82
    222320     7546.88
    222360     7548.66
    222400     7550.16
    222440     7551.34
    222480     7552.93
    222520     7554.04
    222560     7555.79
    222600     7556.65
    222640     7558.07
    222680     7559.54
    222720     7560.67
    222760     7562.03
    222800     7563.49
    222840     7564.76
    222880     7566.27
    222920     7567.41
    222960     7568.72
    223000     7570.47
    223040      7571.8
    223080     7573.03
    223120     7574.09
    223160     7575.87
    223200     7577.37
    223240     7578.56
    223280     7580.14
    223320     7581.26
    223360        7583
    223400     7583.85
    223440     7585.26
    223480     7586.74
    223520     7587.86
    223560     7589.23
    223600     7590.69
    223640     7591.96
    223680     7593.47
    223720      7594.6
    223760     7595.92
    223800     7597.67
    223840        7599
    223880     7600.22
    223920     7601.27
    223960     7603.06
    224000     7604.58
    224040     7605.75
    224080     7607.33
    224120     7608.44
    224160     7610.18
    224200     7611.03
    224240     7612.44
    224280     7613.93
    224320     7615.04
    224360     7616.42
    224400     7617.88
    224440     7619.15
    224480     7620.67
    224520     7621.79
    224560     7623.11
    224600     7624.85
    224640     7626.18
    224680     7627.42
    224720     7628.46
    224760     7630.25
    224800     7631.77
    224840     7632.92
    224880     7634.51
    224920     7635.61
    224960     7637.36
    225000      7638.2
    225040     7639.61
    225080     7641.09
    225120     7642.21
    225160     7643.59
    225200     7645.04
    225240     7646.31
    225280     7647.82
    225320     7648.96
    225360     7650.28
    225400     7652.02
    225440     7653.36
    225480     7654.58
    225520     7655.63
    225560     7657.43
    225600     7658.94
    225640      7660.1
    225680     7661.69
    225720     7662.79
    225760     7664.53
    225800     7665.38
    225840     7666.78
    225880     7668.27
    225920     7669.38
    225960     7670.76
    226000     7672.23
    226040     7673.49
    226080     7674.99
    226120     7676.13
    226160     7677.44
    226200     7679.19
    226240     7680.54
    226280     7681.76
    226320     7682.79
    226360      7684.6
    226400     7686.11
    226440     7687.27
    226480     7688.86
    226520     7689.96
    226560     7691.73
    226600     7692.58
    226640     7693.96
    226680     7695.45
    226720     7696.58
    226760     7697.96
    226800     7699.41
    226840     7700.67
    226880     7702.18
    226920     7703.32
    226960     7704.63
    227000     7706.36
    227040     7707.71
    227080     7708.93
    227120     7709.96
    227160     7711.78
    227200     7713.28
    227240     7714.44
    227280     7716.02
    227320     7717.11
    227360     7718.89
    227400     7719.75
    227440     7721.12
    227480     7722.61
    227520     7723.74
    227560     7725.14
    227600     7726.58
    227640     7727.84
    227680     7729.35
    227720      7730.5
    227760      7731.8
    227800     7733.55
    227840      7734.9
    227880      7736.1
    227920     7737.14
    227960     7738.95
    228000     7740.47
    228040      7741.6
    228080     7743.19
    228120     7744.29
    228160     7746.05
    228200      7746.9
    228240     7748.29
    228280     7749.79
    228320     7750.89
    228360      7752.3
    228400     7753.74
    228440     7754.98
    228480      7756.5
    228520     7757.65
    228560     7758.95
    228600     7760.71
    228640     7762.04
    228680     7763.26
    228720      7764.3
    228760      7766.1
    228800     7767.62
    228840     7768.77
    228880     7770.34
    228920     7771.43
    228960      7773.2
    229000     7774.06
    229040     7775.44
    229080     7776.94
    229120     7778.04
    229160     7779.45
    229200     7780.89
    229240     7782.14
    229280     7783.66
    229320      7784.8
    229360     7786.12
    229400     7787.87
    229440      7789.2
    229480     7790.42
    229520     7791.47
    229560     7793.28
    229600     7794.79
    229640     7795.94
    229680     7797.52
    229720     7798.61
    229760     7800.37
    229800     7801.24
    229840     7802.61
    229880      7804.1
    229920     7805.21
    229960     7806.62
    230000     7808.07
    230040     7809.31
    230080     7810.84
    230120     7811.97
    230160     7813.28
    230200     7815.05
    230240     7816.38
    230280      7817.6
    230320     7818.63
    230360     7820.45
    230400     7821.97
    230440     7823.13
    230480     7824.71
    230520      7825.8
    230560     7827.57
    230600     7828.42
    230640      7829.8
    230680     7831.29
    230720     7832.39
    230760     7833.81
    230800     7835.24
    230840     7836.49
    230880     7838.03
    230920     7839.17
    230960     7840.45
    231000     7842.25
    231040     7843.56
    231080     7844.79
    231120     7845.83
    231160     7847.66
    231200     7849.18
    231240     7850.33
    231280     7851.92
    231320        7853
    231360     7854.79
    231400     7855.63
    231440     7857.01
    231480     7858.49
    231520     7859.61
    231560     7861.03
    231600     7862.48
    231640     7863.71
    231680     7865.26
    231720     7866.38
    231760     7867.69
    231800     7869.49
    231840      7870.8
    231880     7872.03
    231920     7873.06
    231960      7874.9
    232000     7876.41
    232040     7877.56
    232080     7879.17
    232120     7880.25
    232160     7882.04
    232200     7882.87
    232240     7884.25
    232280     7885.75
    232320     7886.86
    232360     7888.28
    232400     7889.73
    232440     7890.97
    232480     7892.52
    232520     7893.65
    232560     7894.96
    232600     7896.75
    232640     7898.06
    232680      7899.3
    232720     7900.32
    232760     7902.16
    232800     7903.67
    232840     7904.81
    232880     7906.43
    232920     7907.51
    232960     7909.29
    233000     7910.13
    233040     7911.51
    233080     7912.99
    233120      7914.1
    233160     7915.53
    233200     7916.99
    233240     7918.23
    233280     7919.78
    233320     7920.89
    233360     7922.19
    233400     7924.01
    233440     7925.31
    233480     7926.55
    233520     7927.56
    233560      7929.4
    233600     7930.91
    233640     7932.07
    233680     7933.68
    233720     7934.76
    233760     7936.56
    233800     7937.37
    233840     7938.75
    233880     7940.23
    233920     7941.35
    233960     7942.77
    234000     7944.22
    234040     7945.47
    234080     7947.03
    234120     7948.14
    234160     7949.45
    234200     7951.27
    234240     7952.55
    234280      7953.8
    234320     7954.81
    234360     7956.66
    234400     7958.17
    234440     7959.32
    234480     7960.95
    234520     7962.01
    234560     7963.81
    234600     7964.63
    234640     7966.01
    234680     7967.48
    234720      7968.6
    234760     7970.01
    234800     7971.46
    234840     7972.73
    234880     7974.28
    234920     7975.39
    234960     7976.71
    235000     7978.53
    235040     7979.82
    235080     7981.06
    235120     7982.06
    235160     7983.92
    235200     7985.44
    235240     7986.59
    235280     7988.22
    235320     7989.29
    235360     7991.07
    235400     7991.89
    235440     7993.27
    235480     7994.74
    235520     7995.87
    235560     7997.28
    235600     7998.72
    235640     7999.98
    235680     8001.53
    235720     8002.63
    235760     8003.95
    235800     8005.78
    235840     8007.07
    235880     8008.31
    235920      8009.3
    235960     8011.17
    236000     8012.68
    236040     8013.83
    236080     8015.45
    236120     8016.54
    236160     8018.32
    236200     8019.15
    236240     8020.53
    236280     8022.01
    236320     8023.13
    236360     8024.55
    236400        8026
    236440     8027.25
    236480      8028.8
    236520      8029.9
    236560     8031.21
    236600     8033.04
    236640     8034.33
    236680     8035.58
    236720     8036.57
    236760     8038.42
    236800     8039.94
    236840     8041.09
    236880      8042.7
    236920      8043.8
    236960     8045.59
    237000     8046.41
    237040      8047.8
    237080     8049.27
    237120      8050.4
    237160     8051.82
    237200     8053.28
    237240     8054.52
    237280     8056.07
    237320     8057.17
    237360     8058.48
    237400     8060.32
    237440     8061.61
    237480     8062.87
    237520     8063.85
    237560      8065.7
    237600     8067.23
    237640     8068.38
    237680     8070.01
    237720     8071.08
    237760     8072.88
    237800      8073.7
    237840     8075.09
    237880     8076.56
    237920     8077.69
    237960      8079.1
    238000     8080.57
    238040     8081.82
    238080     8083.37
    238120     8084.46
    238160     8085.77
    238200     8087.61
    238240      8088.9
    238280     8090.15
    238320     8091.14
    238360     8092.99
    238400     8094.51
    238440     8095.66
    238480     8097.28
    238520     8098.36
    238560     8100.16
    238600     8100.97
    238640     8102.36
    238680     8103.82
    238720     8104.96
    238760     8106.37
    238800     8107.82
    238840     8109.08
    238880     8110.63
    238920     8111.72
    238960     8113.05
    239000     8114.88
    239040     8116.16
    239080     8117.43
    239120     8118.41
    239160     8120.25
    239200     8121.78
    239240     8122.92
    239280     8124.53
    239320      8125.6
    239360     8127.39
    239400     8128.23
    239440     8129.62
    239480     8131.08
    239520      8132.2
    239560     8133.62
    239600     8135.06
    239640     8136.33
    239680     8137.88
    239720     8138.98
    239760      8140.3
    239800     8142.13
    239840     8143.41
    239880     8144.69
    239920     8145.64
    239960     8147.48
    240000     8149.01
    240040     8150.16
    240080     8151.76
    240120     8152.84
    240160     8154.62
    240200     8155.46
    240240     8156.86
    240280     8158.31
    240320     8159.43
    240360     8160.86
    240400      8162.3
    240440     8163.56
    240480     8165.12
    240520      8166.2
    240560     8167.53
    240600     8169.35
    240640     8170.65
    240680     8171.92
    240720     8172.87
    240760     8174.72
    240800     8176.25
    240840     8177.38
    240880     8178.97
    240920     8180.03
    240960     8181.85
    241000     8182.67
    241040     8184.07
    241080     8185.54
    241120     8186.64
    241160     8188.08
    241200     8189.51
    241240     8190.79
    241280     8192.35
    241320     8193.44
    241360     8194.76
    241400     8196.59
    241440     8197.88
    241480     8199.17
    241520      8200.1
    241560     8201.96
    241600      8203.5
    241640     8204.63
    241680     8206.23
    241720     8207.28
    241760     8209.12
    241800     8209.94
    241840     8211.33
    241880     8212.79
    241920      8213.9
    241960     8215.34
    242000     8216.77
    242040     8218.06
    242080     8219.61
    242120      8220.7
    242160     8222.03
    242200     8223.85
    242240     8225.15
    242280     8226.44
    242320     8227.38
    242360     8229.21
    242400     8230.76
    242440     8231.91
    242480     8233.51
    242520     8234.56
    242560     8236.39
    242600     8237.22
    242640     8238.62
    242680     8240.09
    242720     8241.18
    242760     8242.61
    242800     8244.06
    242840     8245.33
    242880      8246.9
    242920     8247.97
    242960     8249.32
    243000     8251.14
    243040     8252.43
    243080     8253.72
    243120     8254.67
    243160      8256.5
    243200     8258.06
    243240      8259.2
    243280      8260.8
    243320     8261.86
    243360      8263.7
    243400     8264.51
    243440     8265.93
    243480     8267.38
    243520     8268.46
    243560      8269.9
    243600     8271.34
    243640     8272.63
    243680     8274.18
    243720     8275.26
    243760     8276.59
    243800     8278.43
    243840     8279.72
    243880     8281.01
    243920     8281.94
    243960     8283.79
    244000     8285.33
    244040     8286.46
    244080     8288.07
    244120     8289.14
    244160     8290.96
    244200     8291.79
    244240      8293.2
    244280     8294.65
    244320     8295.73
    244360     8297.16
    244400     8298.61
    244440     8299.89
    244480     8301.44
    244520     8302.51
    244560     8303.86
    244600     8305.71
    244640     8306.97
    244680     8308.26
    244720      8309.2
    244760     8311.04
    244800     8312.58
    244840     8313.72
    244880     8315.33
    244920     8316.39
    244960     8318.21
    245000     8319.04
    245040     8320.44
    245080      8321.9
    245120     8322.97
    245160     8324.41
    245200     8325.85
    245240     8327.13
    245280     8328.69
    245320     8329.75
    245360      8331.1
    245400     8332.95
    245440     8334.21
    245480     8335.49
    245520     8336.43
    245560     8338.27
    245600      8339.8
    245640     8340.95
    245680     8342.54
    245720     8343.61
    245760     8345.43
    245800     8346.26
    245840     8347.67
    245880     8349.12
    245920     8350.19
    245960     8351.63
    246000     8353.07
    246040     8354.35
    246080     8355.89
    246120     8356.94
    246160      8358.3
    246200     8360.13
    246240      8361.4
    246280     8362.67
    246320     8363.62
    246360     8365.44
    246400     8366.99
    246440     8368.13
    246480      8369.7
    246520      8370.8
    246560     8372.63
    246600     8373.44
    246640     8374.85
    246680      8376.3
    246720     8377.36
    246760      8378.8
    246800     8380.24
    246840     8381.51
    246880     8383.06
    246920      8384.1
    246960     8385.47
    247000      8387.3
    247040     8388.56
    247080     8389.84
    247120     8390.78
    247160     8392.59
    247200     8394.14
    247240     8395.29
    247280     8396.87
    247320     8397.96
    247360      8399.8
    247400      8400.6
    247440     8402.01
    247480     8403.45
    247520     8404.53
    247560     8405.97
    247600     8407.39
    247640     8408.66
    247680     8410.22
    247720     8411.25
    247760     8412.64
    247800     8414.46
    247840     8415.74
    247880     8416.99
    247920     8417.92
    247960     8419.75
    248000     8421.29
    248040      8422.4
    248080        8424
    248120     8425.08
    248160     8426.91
    248200     8427.73
    248240     8429.13
    248280     8430.59
    248320     8431.66
    248360     8433.09
    248400     8434.52
    248440      8435.8
    248480     8437.34
    248520     8438.38
    248560     8439.76
    248600     8441.59
    248640     8442.86
    248680     8444.11
    248720     8445.03
    248760     8446.87
    248800     8448.41
    248840     8449.51
    248880     8451.11
    248920      8452.2
    248960     8454.04
    249000     8454.85
    249040     8456.25
    249080     8457.71
    249120     8458.77
    249160     8460.21
    249200     8461.64
    249240     8462.91
    249280     8464.46
    249320     8465.49
    249360     8466.85
    249400     8468.69
    249440     8469.96
    249480     8471.21
    249520     8472.15
    249560     8473.98
    249600     8475.52
    249640     8476.61
    249680      8478.2
    249720      8479.3
    249760     8481.14
    249800     8481.94
    249840     8483.36
    249880     8484.81
    249920     8485.88
    249960     8487.31
    250000     8488.74
    250040     8490.01
    250080     8491.57
    250120     8492.62
    250160     8493.96
    250200     8495.81
    250240     8497.08
    250280     8498.32
    250320     8499.25
    250360     8501.09
    250400     8502.64
    250440     8503.73
    250480      8505.3
    250520      8506.4
    250560     8508.24
    250600     8509.03
    250640     8510.47
    250680      8511.9
    250720     8512.98
    250760     8514.42
    250800     8515.86
    250840     8517.12
    250880     8518.68
    250920     8519.71
    250960     8521.08
    251000     8522.91
    251040     8524.19
    251080     8525.43
    251120     8526.36
    251160     8528.23
    251200     8529.75
    251240     8530.84
    251280     8532.42
    251320     8533.52
    251360     8535.36
    251400     8536.16
    251440     8537.59
    251480     8539.02
    251520     8540.09
    251560     8541.53
    251600     8542.96
    251640     8544.22
    251680     8545.78
    251720     8546.82
    251760     8548.18
    251800     8550.02
    251840      8551.3
    251880     8552.54
    251920     8553.46
    251960     8555.32
    252000     8556.85
    252040     8557.96
    252080     8559.54
    252120     8560.63
    252160     8562.48
    252200     8563.27
    252240      8564.7
    252280     8566.14
    252320      8567.2
    252360     8568.63
    252400     8570.07
    252440     8571.32
    252480     8572.89
    252520     8573.91
    252560     8575.27
    252600     8577.12
    252640      8578.4
    252680     8579.65
    252720     8580.55
    252760     8582.42
    252800     8583.94
    252840     8585.06
    252880     8586.65
    252920     8587.73
    252960     8589.57
    253000     8590.39
    253040     8591.82
    253080     8593.24
    253120     8594.31
    253160     8595.73
    253200     8597.18
    253240     8598.42
    253280     8599.99
    253320     8601.02
    253360     8602.39
    253400     8604.22
    253440      8605.5
    253480     8606.74
    253520     8607.67
    253560     8609.51
    253600     8611.05
    253640     8612.17
    253680     8613.75
    253720     8614.83
    253760     8616.68
    253800     8617.49
    253840     8618.92
    253880     8620.35
    253920     8621.42
    253960     8622.82
    254000     8624.29
    254040     8625.53
    254080      8627.1
    254120     8628.12
    254160     8629.49
    254200     8631.34
    254240      8632.6
    254280     8633.84
    254320     8634.77
    254360     8636.62
    254400     8638.16
    254440     8639.28
    254480     8640.87
    254520     8641.95
    254560     8643.79
    254600     8644.61
    254640     8646.03
    254680     8647.46
    254720     8648.55
    254760     8649.95
    254800     8651.41
    254840     8652.63
    254880     8654.21
    254920     8655.23
    254960     8656.59
    255000     8658.44
    255040     8659.72
    255080     8660.95
    255120     8661.87
    255160     8663.73
    255200     8665.27
    255240      8666.4
    255280     8668.01
    255320     8669.08
    255360     8670.94
    255400     8671.74
    255440     8673.16
    255480      8674.6
    255520     8675.68
    255560     8677.08
    255600     8678.54
    255640     8679.78
    255680     8681.34
    255720     8682.37
    255760     8683.74
    255800     8685.58
    255840     8686.86
    255880     8688.08
    255920        8689
    255960     8690.86
    256000     8692.39
    256040     8693.54
    256080     8695.13
    256120     8696.21
    256160     8698.06
    256200     8698.88
    256240      8700.3
    256280     8701.73
    256320     8702.81
    256360      8704.2
    256400     8705.67
    256440     8706.91
    256480     8708.48
    256520     8709.51
    256560     8710.88
    256600     8712.71
    256640        8714
    256680     8715.23
    256720     8716.16
    256760     8718.03
    256800     8719.53
    256840     8720.67
    256880     8722.26
    256920     8723.35
    256960     8725.22
    257000     8726.01
    257040     8727.44
    257080     8728.86
    257120     8729.95
    257160     8731.34
    257200     8732.81
    257240     8734.05
    257280     8735.62
    257320     8736.66
    257360     8738.03
    257400     8739.85
    257440     8741.13
    257480     8742.38
    257520     8743.32
    257560     8745.19
    257600     8746.69
    257640     8747.83
    257680     8749.41
    257720     8750.51
    257760     8752.37
    257800     8753.17
    257840     8754.59
    257880     8756.02
    257920     8757.09
    257960      8758.5
    258000     8759.95
    258040      8761.2
    258080     8762.76
    258120      8763.8
    258160     8765.18
    258200        8767
    258240     8768.28
    258280     8769.55
    258320     8770.45
    258360     8772.34
    258400     8773.83
    258440     8774.97
    258480     8776.57
    258520     8777.65
    258560     8779.52
    258600     8780.31
    258640     8781.75
    258680     8783.17
    258720     8784.23
    258760     8785.64
    258800      8787.1
    258840     8788.34
    258880     8789.92
    258920     8790.96
    258960     8792.32
    259000     8794.16
    259040     8795.44
    259080     8796.69
    259120      8797.6
    259160     8799.48
    259200     8800.98
    259240     8802.12
    259280     8803.73
    259320     8804.82
    259360     8806.68
    259400     8807.46
    259440     8808.91
    259480     8810.35
    259520     8811.42
    259560     8812.81
    259600     8814.27
    259640      8815.5
    259680     8817.08
    259720     8818.12
    259760     8819.48
    259800     8821.32
    259840     8822.59
    259880     8823.86
    259920     8824.78
    259960     8826.68
    260000     8828.15
    260040     8829.31
    260080     8830.93
    260120     8832.01
    260160     8833.89
    260200     8834.68
    260240     8836.12
    260280     8837.53
    260320     8838.61
    260360        8840
    260400     8841.46
    260440     8842.69
    260480     8844.27
    260520     8845.33
    260560     8846.68
    260600     8848.52
    260640     8849.79
    260680     8851.04
    260720     8851.95
    260760     8853.87
    260800     8855.35
    260840      8856.5
    260880      8858.1
    260920      8859.2
    260960     8861.06
    261000     8861.87
    261040      8863.3
    261080     8864.73
    261120     8865.78
    261160     8867.17
    261200     8868.63
    261240     8869.87
    261280     8871.45
    261320     8872.51
    261360     8873.86
    261400      8875.7
    261440     8876.98
    261480      8878.2
    261520     8879.13
    261560     8881.05
    261600     8882.52
    261640     8883.67
    261680     8885.28
    261720     8886.38
    261760     8888.26
    261800     8889.07
    261840     8890.51
    261880      8891.9
    261920     8892.98
    261960     8894.36
    262000     8895.82
    262040     8897.05
    262080     8898.65
    262120     8899.71
    262160     8901.04
    262200     8902.87
    262240     8904.16
    262280     8905.38
    262320      8906.3
    262360     8908.22
    262400     8909.69
    262440     8910.83
    262480     8912.45
    262520     8913.55
    262560     8915.45
    262600     8916.25
    262640     8917.69
    262680     8919.08
    262720     8920.16
    262760     8921.53
    262800        8923
    262840     8924.22
    262880     8925.82
    262920     8926.88
    262960      8928.2
    263000     8930.06
    263040     8931.35
    263080     8932.55
    263120     8933.49
    263160     8935.41
    263200     8936.88
    263240     8938.02
    263280     8939.64
    263320     8940.75
    263360     8942.65
    263400     8943.46
    263440     8944.89
    263480     8946.28
    263520     8947.36
    263560     8948.74
    263600      8950.2
    263640     8951.44
    263680     8953.03
    263720     8954.08
    263760      8955.4
    263800     8957.25
    263840     8958.56
    263880     8959.74
    263920     8960.68
    263960      8962.6
    264000     8964.07
    264040     8965.21
    264080     8966.83
    264120     8967.92
    264160     8969.82
    264200     8970.62
    264240     8972.07
    264280     8973.45
    264320     8974.52
    264360     8975.92
    264400     8977.36
    264440      8978.6
    264480      8980.2
    264520     8981.26
    264560     8982.57
    264600     8984.46
    264640     8985.75
    264680     8986.92
    264720     8987.86
    264760     8989.79
    264800     8991.26
    264840     8992.41
    264880     8994.03
    264920     8995.11
    264960     8997.03
    265000     8997.83
    265040     8999.26
    265080     9000.67
    265120     9001.73
    265160     9003.12
    265200     9004.57
    265240      9005.8
    265280     9007.41
    265320     9008.47
    265360     9009.77
    265400     9011.65
    265440     9012.95
    265480      9014.1
    265520     9015.05
    265560     9016.99
    265600     9018.45
    265640     9019.58
    265680      9021.2
    265720     9022.31
    265760     9024.22
    265800     9025.01
    265840     9026.47
    265880     9027.85
    265920     9028.92
    265960     9030.32
    266000     9031.75
    266040     9032.98
    266080     9034.61
    266120     9035.66
    266160     9036.95
    266200     9038.84
    266240     9040.14
    266280     9041.29
    266320     9042.25
    266360     9044.18
    266400     9045.65
    266440     9046.79
    266480     9048.42
    266520     9049.51
    266560     9051.41
    266600     9052.21
    266640     9053.68
    266680     9055.07
    266720     9056.12
    266760     9057.52
    266800     9058.96
    266840     9060.19
    266880     9061.83
    266920     9062.87
    266960     9064.15
    267000     9066.04
    267040     9067.35
    267080     9068.49
    267120     9069.43
    267160     9071.38
    267200     9072.86
    267240     9073.99
    267280     9075.63
    267320      9076.7
    267360     9078.61
    267400      9079.4
    267440     9080.88
    267480     9082.27
    267520     9083.32
    267560     9084.71
    267600     9086.15
    267640     9087.39
    267680     9089.01
    267720     9090.05
    267760     9091.36
    267800     9093.24
    267840     9094.54
    267880      9095.7
    267920     9096.62
    267960     9098.58
    268000     9100.05
    268040     9101.19
    268080     9102.81
    268120     9103.89
    268160      9105.8
    268200     9106.57
    268240     9108.06
    268280     9109.45
    268320     9110.49
    268360     9111.89
    268400     9113.32
    268440     9114.56
    268480     9116.16
    268520     9117.21
    268560     9118.52
    268600     9120.42
    268640     9121.72
    268680     9122.87
    268720      9123.8
    268760     9125.77
    268800     9127.23
    268840     9128.36
    268880     9129.99
    268920     9131.05
    268960     9132.97
    269000     9133.75
    269040     9135.22
    269080     9136.62
    269120     9137.65
    269160     9139.05
    269200      9140.5
    269240     9141.74
    269280     9143.35
    269320     9144.38
    269360      9145.7
    269400     9147.58
    269440     9148.89
    269480     9150.06
    269520     9150.97
    269560     9152.95
    269600      9154.4
    269640     9155.52
    269680     9157.16
    269720     9158.22
    269760     9160.16
    269800      9160.9
    269840     9162.39
    269880      9163.8
    269920     9164.82
    269960     9166.22
    270000     9167.67
    270040     9168.92
    270080     9170.53
    270120     9171.56
    270160     9172.88
    270200     9174.76
    270240     9176.06
    270280     9177.23
    270320     9178.13
    270360     9180.12
    270400     9181.58
    270440     9182.67
    270480      9184.3
    270520     9185.39
    270560     9187.32
    270600     9188.06
    270640     9189.53
    270680     9190.96
    270720     9191.96
    270760     9193.38
    270800     9194.81
    270840     9196.05
    270880     9197.67
    270920     9198.72
    270960     9200.02
    271000     9201.91
    271040     9203.21
    271080     9204.39
    271120     9205.26
    271160     9207.26
    271200     9208.71
    271240     9209.84
    271280     9211.46
    271320     9212.52
    271360     9214.48
    271400     9215.19
    271440     9216.68
    271480      9218.1
    271520     9219.11
    271560     9220.52
    271600     9221.96
    271640      9223.2
    271680     9224.82
    271720     9225.86
    271760     9227.17
    271800     9229.04
    271840     9230.34
    271880     9231.54
    271920     9232.41
    271960      9234.4
    272000     9235.85
    272040     9236.96
    272080      9238.6
    272120     9239.67
    272160     9241.62
    272200     9242.33
    272240     9243.83
    272280     9245.23
    272320     9246.25
    272360     9247.65
    272400     9249.08
    272440     9250.33
    272480     9251.95
    272520     9252.99
    272560     9254.28
    272600     9256.17
    272640     9257.45
    272680     9258.65
    272720     9259.52
    272760      9261.5
    272800     9262.97
    272840     9264.07
    272880      9265.7
    272920     9266.77
    272960     9268.71
    273000     9269.43
    273040     9270.91
    273080     9272.32
    273120     9273.32
    273160     9274.73
    273200     9276.18
    273240     9277.42
    273280     9279.04
    273320     9280.08
    273360     9281.38
    273400     9283.25
    273440     9284.53
    273480     9285.75
    273520     9286.61
    273560     9288.59
    273600     9290.05
    273640     9291.16
    273680      9292.8
    273720     9293.85
    273760     9295.79
    273800     9296.51
    273840     9297.99
    273880     9299.42
    273920     9300.44
    273960     9301.82
    274000     9303.27
    274040     9304.49
    274080     9306.13
    274120     9307.17
    274160     9308.45
    274200     9310.33
    274240      9311.6
    274280     9312.83
    274320     9313.68
    274360     9315.67
    274400     9317.12
    274440     9318.22
    274480     9319.88
    274520     9320.92
    274560     9322.86
    274600     9323.58
    274640     9325.06
    274680     9326.49
    274720      9327.5
    274760      9328.9
    274800     9330.34
    274840     9331.57
    274880     9333.21
    274920     9334.25
    274960     9335.53
    275000      9337.4
    275040     9338.68
    275080      9339.9
    275120     9340.75
    275160     9342.73
    275200     9344.19
    275240      9345.3
    275280     9346.94
    275320        9348
    275360     9349.93
    275400     9350.65
    275440     9352.15
    275480     9353.58
    275520     9354.58
    275560     9355.95
    275600     9357.41
    275640     9358.64
    275680      9360.3
    275720     9361.33
    275760     9362.59
    275800     9364.47
    275840     9365.75
    275880     9366.97
    275920     9367.81
    275960      9369.8
    276000     9371.27
    276040     9372.36
    276080        9374
    276120     9375.08
    276160        9377
    276200     9377.73
    276240      9379.2
    276280     9380.65
    276320     9381.65
    276360     9383.04
    276400      9384.5
    276440     9385.72
    276480     9387.38
    276520     9388.41
    276560     9389.68
    276600     9391.55
    276640     9392.83
    276680     9394.06
    276720     9394.89
    276760     9396.88
    276800     9398.36
    276840     9399.47
    276880     9401.09
    276920     9402.17
    276960      9404.1
    277000     9404.81
    277040     9406.31
    277080     9407.75
    277120     9408.76
    277160     9410.13
    277200     9411.61
    277240     9412.83
    277280     9414.49
    277320     9415.53
    277360     9416.79
    277400     9418.68
    277440     9419.95
    277480     9421.17
    277520     9422.01
    277560        9424
    277600      9425.5
    277640     9426.59
    277680     9428.23
    277720      9429.3
    277760     9431.25
    277800     9431.96
    277840     9433.45
    277880     9434.89
    277920     9435.91
    277960      9437.3
    278000     9438.75
    278040     9439.99
    278080     9441.66
    278120     9442.66
    278160     9443.95
    278200     9445.85
    278240      9447.1
    278280     9448.33
    278320     9449.18
    278360     9451.16
    278400     9452.65
    278440     9453.77
    278480     9455.41
    278520     9456.48
    278560     9458.43
    278600     9459.14
    278640     9460.61
    278680     9462.06
    278720     9463.07
    278760     9464.47
    278800     9465.93
    278840     9467.17
    278880     9468.83
    278920     9469.84
    278960     9471.13
    279000     9473.03
    279040     9474.28
    279080      9475.5
    279120     9476.37
    279160     9478.34
    279200     9479.83
    279240     9480.95
    279280     9482.59
    279320     9483.65
    279360     9485.63
    279400     9486.31
    279440     9487.79
    279480     9489.24
    279520     9490.26
    279560     9491.64
    279600     9493.11
    279640     9494.34
    279680     9496.01
    279720        9497
    279760     9498.28
    279800     9500.19
    279840     9501.44
    279880     9502.66
    279920     9503.54
    279960      9505.5
    280000     9506.99
    280040     9508.12
    280080     9509.75
    280120      9510.8
    280160     9512.78
    280200     9513.47
    280240     9514.95
    280280     9516.39
    280320     9517.41
    280360     9518.79
    280400     9520.26
    280440     9521.51
    280480     9523.14
    280520     9524.15
    280560     9525.43
    280600     9527.32
    280640      9528.6
    280680     9529.79
    280720     9530.68
    280760     9532.63
    280800     9534.14
    280840     9535.25
    280880     9536.88
    280920     9537.94
    280960     9539.92
    281000      9540.6
    281040     9542.07
    281080     9543.51
    281120     9544.54
    281160     9545.93
    281200     9547.39
    281240     9548.64
    281280     9550.27
    281320     9551.27
    281360     9552.55
    281400     9554.45
    281440     9555.73
    281480     9556.93
    281520     9557.82
    281560     9559.77
    281600     9561.27
    281640     9562.41
    281680     9564.03
    281720     9565.09
    281760     9567.08
    281800     9567.77
    281840     9569.21
    281880     9570.65
    281920      9571.7
    281960     9573.08
    282000     9574.54
    282040     9575.78
    282080     9577.43
    282120     9578.43
    282160     9579.71
    282200      9581.6
    282240     9582.87
    282280     9584.08
    282320     9584.96
    282360     9586.91
    282400     9588.41
    282440     9589.54
    282480     9591.16
    282520     9592.24
    282560     9594.22
    282600     9594.91
    282640     9596.35
    282680      9597.8
    282720     9598.84
    282760     9600.21
    282800     9601.67
    282840     9602.94
    282880     9604.57
    282920     9605.58
    282960     9606.87
    283000     9608.74
    283040     9610.01
    283080     9611.22
    283120     9612.11
    283160     9614.05
    283200     9615.56
    283240     9616.68
    283280     9618.31
    283320     9619.38
    283360     9621.37
    283400     9622.06
    283440      9623.5
    283480     9624.94
    283520     9625.99
    283560     9627.36
    283600     9628.82
    283640     9630.09
    283680     9631.71
    283720     9632.73
    283760     9634.01
    283800     9635.89
    283840     9637.15
    283880     9638.35
    283920     9639.26
    283960     9641.18
    284000      9642.7
    284040     9643.82
    284080     9645.44
    284120     9646.52
    284160     9648.49
    284200     9649.19
    284240     9650.64
    284280     9652.08
    284320     9653.12
    284360     9654.49
    284400     9655.95
    284440      9657.2
    284480     9658.84
    284520     9659.85
    284560     9661.12
    284600     9663.02
    284640     9664.29
    284680     9665.48
    284720     9666.38
    284760      9668.3
    284800     9669.81
    284840     9670.94
    284880     9672.56
    284920     9673.64
    284960     9675.63
    285000     9676.32
    285040     9677.75
    285080     9679.22
    285120     9680.24
    285160     9681.62
    285200     9683.07
    285240     9684.34
    285280     9685.98
    285320     9686.97
    285360     9688.25
    285400     9690.14
    285440     9691.43
    285480      9692.6
    285520     9693.48
    285560     9695.42
    285600     9696.96
    285640     9698.08
    285680     9699.71
    285720     9700.79
    285760     9702.79
    285800     9703.47
    285840     9704.91
    285880     9706.35
    285920     9707.39
    285960     9708.76
    286000      9710.2
    286040     9711.48
    286080     9713.09
    286120      9714.1
    286160     9715.38
    286200     9717.29
    286240     9718.56
    286280     9719.77
    286320     9720.64
    286360     9722.56
    286400     9724.11
    286440     9725.24
    286480     9726.86
    286520     9727.94
    286560     9729.94
    286600     9730.63
    286640     9732.06
    286680     9733.51
    286720     9734.55
    286760      9735.9
    286800     9737.36
    286840     9738.62
    286880     9740.25
    286920     9741.24
    286960     9742.52
    287000     9744.44
    287040     9745.71
    287080     9746.91
    287120     9747.79
    287160     9749.69
    287200     9751.25
    287240     9752.38
    287280        9754
    287320     9755.09
    287360     9757.08
    287400     9757.76
    287440     9759.23
    287480     9760.67
    287520      9761.7
    287560     9763.04
    287600     9764.52
    287640      9765.8
    287680     9767.42
    287720     9768.41
    287760     9769.68
    287800     9771.59
    287840     9772.86
    287880     9774.07
    287920     9774.95
    287960     9776.85
    288000     9778.42
    288040     9779.56
    288080     9781.17
    288120     9782.24
    288160     9784.26
    288200     9784.94
    288240     9786.41
    288280     9787.84
    288320     9788.88
    288360     9790.23
    288400      9791.7
    288440     9792.97
    288480      9794.6
    288520     9795.58
    288560     9796.86
    288600     9798.77
    288640     9800.02
    288680     9801.25
    288720     9802.13
    288760     9804.05
    288800     9805.61
    288840     9806.73
    288880     9808.35
    288920     9809.43
    288960     9811.46
    289000     9812.12
    289040      9813.6
    289080     9815.04
    289120     9816.08
    289160     9817.41
    289200      9818.9
    289240     9820.17
    289280      9821.8
    289320     9822.78
    289360     9824.05
    289400     9825.96
    289440     9827.23
    289480     9828.43
    289520     9829.32
    289560     9831.26
    289600      9832.8
    289640     9833.91
    289680     9835.53
    289720     9836.61
    289760     9838.66
    289800     9839.31
    289840     9840.79
    289880     9842.22
    289920     9843.25
    289960     9844.59
    290000     9846.08
    290040     9847.35
    290080     9848.97
    290120     9849.95
    290160     9851.23
    290200     9853.13
    290240     9854.42
    290280      9855.6
    290320     9856.48
    290360     9858.43
    290400     9859.97
    290440     9861.09
    290480     9862.72
    290520     9863.79
    290560     9865.84
    290600      9866.5
    290640     9867.96
    290680     9869.39
    290720     9870.45
    290760     9871.76
    290800     9873.26
    290840     9874.53
    290880     9876.15
    290920     9877.12
    290960     9878.41
    291000     9880.32
    291040     9881.57
    291080     9882.77
    291120     9883.65
    291160      9885.6
    291200     9887.14
    291240      9888.3
    291280      9889.9
    291320     9890.97
    291360     9893.02
    291400     9893.69
    291440     9895.14
    291480     9896.56
    291520     9897.63
    291560     9898.94
    291600     9900.42
    291640      9901.7
    291680     9903.33
    291720     9904.29
    291760     9905.58
    291800     9907.49
    291840     9908.77
    291880     9909.96
    291920     9910.86
    291960     9912.79
    292000     9914.34
    292040     9915.47
    292080     9917.09
    292120     9918.16
    292160      9920.2
    292200     9920.89
    292240     9922.34
    292280     9923.77
    292320     9924.83
    292360     9926.12
    292400     9927.63
    292440      9928.9
    292480     9930.54
    292520     9931.51
    292560      9932.8
    292600     9934.69
    292640     9935.98
    292680     9937.17
    292720     9938.06
    292760     9939.99
    292800     9941.52
    292840     9942.68
    292880     9944.29
    292920     9945.37
    292960     9947.39
    293000      9948.1
    293040     9949.54
    293080     9950.97
    293120     9952.03
    293160     9953.33
    293200     9954.83
    293240     9956.09
    293280     9957.71
    293320      9958.7
    293360     9959.99
    293400     9961.89
    293440     9963.17
    293480     9964.39
    293520     9965.26
    293560     9967.21
    293600     9968.75
    293640     9969.88
    293680     9971.47
    293720     9972.56
    293760     9974.58
    293800     9975.29
    293840     9976.74
    293880     9978.16
    293920     9979.22
    293960     9980.53
    294000        9982
    294040     9983.29
    294080     9984.91
    294120     9985.89
    294160     9987.18
    294200     9989.08
    294240     9990.36
    294280     9991.59
    294320     9992.48
    294360     9994.41
    294400     9995.95
    294440     9997.09
    294480     9998.66
    294520     9999.75
    294560     10001.8
    294600     10002.5
    294640     10003.9
    294680     10005.4
    294720     10006.4
    294760     10007.7
    294800     10009.2
    294840     10010.5
    294880     10012.1
    294920     10013.1
    294960     10014.3
    295000     10016.3
    295040     10017.5
    295080     10018.8
    295120     10019.6
    295160     10021.6
    295200     10023.1
    295240     10024.3
    295280     10025.8
    295320     10026.9
    295360       10029
    295400     10029.7
    295440     10031.1
    295480     10032.5
    295520     10033.6
    295560     10034.9
    295600     10036.4
    295640     10037.7
    295680     10039.3
    295720     10040.3
    295760     10041.5
    295800     10043.4
    295840     10044.7
    295880     10045.9
    295920     10046.8
    295960     10048.8
    296000     10050.3
    296040     10051.4
    296080       10053
    296120       10054
    296160     10056.1
    296200     10056.8
    296240     10058.3
    296280     10059.7
    296320     10060.7
    296360       10062
    296400     10063.5
    296440     10064.8
    296480     10066.4
    296520     10067.4
    296560     10068.7
    296600     10070.6
    296640     10071.9
    296680     10073.1
    296720       10074
    296760     10075.9
    296800     10077.4
    296840     10078.6
    296880     10080.1
    296920     10081.2
    296960     10083.3
    297000     10083.9
    297040     10085.4
    297080     10086.8
    297120     10087.9
    297160     10089.2
    297200     10090.6
    297240       10092
    297280     10093.6
    297320     10094.5
    297360     10095.8
    297400     10097.7
    297440       10099
    297480     10100.3
    297520     10101.1
    297560     10103.1
    297600     10104.6
    297640     10105.7
    297680     10107.3
    297720     10108.4
    297760     10110.5
    297800     10111.1
    297840     10112.6
    297880       10114
    297920     10115.1
    297960     10116.4
    298000     10117.8
    298040     10119.2
    298080     10120.8
    298120     10121.7
    298160       10123
    298200     10124.9
    298240     10126.2
    298280     10127.4
    298320     10128.3
    298360     10130.3
    298400     10131.8
    298440     10132.9
    298480     10134.5
    298520     10135.6
    298560     10137.6
    298600     10138.3
    298640     10139.8
    298680     10141.2
    298720     10142.2
    298760     10143.5
    298800       10145
    298840     10146.3
    298880     10147.9
    298920     10148.9
    298960     10150.2
    299000     10152.1
    299040     10153.3
    299080     10154.6
    299120     10155.5
    299160     10157.4
    299200     10158.9
    299240       10160
    299280     10161.6
    299320     10162.7
    299360     10164.8
    299400     10165.4
    299440     10166.9
    299480     10168.3
    299520     10169.4
    299560     10170.7
    299600     10172.1
    299640     10173.4
    299680     10175.1
    299720       10176
    299760     10177.3
    299800     10179.2
    299840     10180.5
    299880     10181.7
    299920     10182.6
    299960     10184.6
    300000     10186.1
    300040     10187.2
    300080     10188.7
    300120     10189.8
    300160     10191.9
    300200     10192.5
    300240       10194
    300280     10195.4
    300320     10196.5
    300360     10197.8
    300400     10199.2
    300440     10200.5
    300480     10202.2
    300520     10203.1
    300560     10204.4
    300600     10206.3
    300640     10207.6
    300680     10208.8
    300720     10209.7
    300760     10211.7
    300800     10213.2
    300840     10214.3
    300880     10215.8
    300920     10216.9
    300960       10219
    301000     10219.6
    301040     10221.1
    301080     10222.5
    301120     10223.6
    301160     10224.9
    301200     10226.3
    301240     10227.7
    301280     10229.3
    301320     10230.2
    301360     10231.5
    301400     10233.4
    301440     10234.7
    301480     10235.9
    301520     10236.8
    301560     10238.8
    301600     10240.3
    301640     10241.4
    301680       10243
    301720       10244
    301760     10246.1
    301800     10246.7
    301840     10248.2
    301880     10249.6
    301920     10250.7
    301960       10252
    302000     10253.4
    302040     10254.8
    302080     10256.4
    302120     10257.3
    302160     10258.7
    302200     10260.5
    302240     10261.8
    302280     10263.1
    302320     10263.9
    302360     10265.9
    302400     10267.4
    302440     10268.5
    302480     10270.1
    302520     10271.1
    302560     10273.2
    302600     10273.9
    302640     10275.4
    302680     10276.8
    302720     10277.8
    302760     10279.2
    302800     10280.5
    302840     10281.9
    302880     10283.5
    302920     10284.5
    302960     10285.8
    303000     10287.7
    303040     10288.9
    303080     10290.2
    303120     10291.1
    303160       10293
    303200     10294.6
    303240     10295.7
    303280     10297.3
    303320     10298.3
    303360     10300.4
    303400       10301
    303440     10302.6
    303480     10303.9
    303520       10305
    303560     10306.3
    303600     10307.7
    303640     10309.1
    303680     10310.7
    303720     10311.7
    303760     10312.9
    303800     10314.8
    303840     10316.1
    303880     10317.3
    303920     10318.2
    303960     10320.1
    304000     10321.7
    304040     10322.8
    304080     10324.4
    304120     10325.4
    304160     10327.6
    304200     10328.2
    304240     10329.7
    304280     10331.1
    304320     10332.2
    304360     10333.5
    304400     10334.8
    304440     10336.2
    304480     10337.8
    304520     10338.8
    304560     10340.1
    304600       10342
    304640     10343.2
    304680     10344.5
    304720     10345.4
    304760     10347.3
    304800     10348.8
    304840       10350
    304880     10351.6
    304920     10352.6
    304960     10354.7
    305000     10355.3
    305040     10356.9
    305080     10358.2
    305120     10359.3
    305160     10360.6
    305200       10362
    305240     10363.4
    305280       10365
    305320     10365.9
    305360     10367.2
    305400     10369.1
    305440     10370.4
    305480     10371.6
    305520     10372.5
    305560     10374.4
    305600       10376
    305640     10377.1
    305680     10378.7
    305720     10379.7
    305760     10381.9
    305800     10382.4
    305840       10384
    305880     10385.4
    305920     10386.5
    305960     10387.8
    306000     10389.1
    306040     10390.5
    306080     10392.1
    306120     10393.1
    306160     10394.4
    306200     10396.3
    306240     10397.6
    306280     10398.8
    306320     10399.7
    306360     10401.6
    306400     10403.2
    306440     10404.3
    306480     10405.9
    306520     10406.9
    306560       10409
    306600     10409.6
    306640     10411.2
    306680     10412.5
    306720     10413.6
    306760     10414.9
    306800     10416.3
    306840     10417.7
    306880     10419.3
    306920     10420.2
    306960     10421.6
    307000     10423.5
    307040     10424.7
    307080     10425.9
    307120     10426.9
    307160     10428.8
    307200     10430.3
    307240     10431.4
    307280     10433.1
    307320     10434.1
    307360     10436.2
    307400     10436.7
    307440     10438.3
    307480     10439.7
    307520     10440.8
    307560     10442.1
    307600     10443.5
    307640     10444.8
    307680     10446.4
    307720     10447.4
    307760     10448.7
    307800     10450.6
    307840     10451.9
    307880     10453.1
    307920       10454
    307960     10455.9
    308000     10457.5
    308040     10458.6
    308080     10460.2
    308120     10461.2
    308160     10463.4
    308200     10463.9
    308240     10465.5
    308280     10466.9
    308320       10468
    308360     10469.3
    308400     10470.7
    308440       10472
    308480     10473.6
    308520     10474.6
    308560     10475.9
    308600     10477.8
    308640     10479.1
    308680     10480.3
    308720     10481.2
    308760     10483.1
    308800     10484.7
    308840     10485.8
    308880     10487.4
    308920     10488.4
    308960     10490.6
    309000     10491.1
    309040     10492.7
    309080     10494.1
    309120     10495.2
    309160     10496.5
    309200     10497.9
    309240     10499.3
    309280     10500.9
    309320     10501.9
    309360     10503.1
    309400     10505.1
    309440     10506.3
    309480     10507.5
    309520     10508.4
    309560     10510.3
    309600     10511.9
    309640     10513.1
    309680     10514.7
    309720     10515.7
    309760     10517.8
    309800     10518.3
    309840       10520
    309880     10521.3
    309920     10522.4
    309960     10523.7
    310000       10525
    310040     10526.5
    310080       10528
    310120       10529
    310160     10530.3
    310200     10532.2
    310240     10533.5
    310280     10534.7
    310320     10535.6
    310360     10537.5
    310400     10539.1
    310440     10540.3
    310480     10541.9
    310520     10542.9
    310560       10545
    310600     10545.6
    310640     10547.2
    310680     10548.5
    310720     10549.6
    310760     10550.9
    310800     10552.3
    310840     10553.7
    310880     10555.3
    310920     10556.3
    310960     10557.6
    311000     10559.5
    311040     10560.7
    311080       10562
    311120     10562.9
    311160     10564.8
    311200     10566.3
    311240     10567.5
    311280     10569.1
    311320     10570.1
    311360     10572.3
    311400     10572.8
    311440     10574.4
    311480     10575.8
    311520     10576.9
    311560     10578.2
    311600     10579.5
    311640     10580.9
    311680     10582.5
    311720     10583.5
    311760     10584.8
    311800     10586.7
    311840     10587.9
    311880     10589.2
    311920     10590.1
    311960       10592
    312000     10593.6
    312040     10594.8
    312080     10596.4
    312120     10597.4
    312160     10599.5
    312200     10600.1
    312240     10601.7
    312280       10603
    312320     10604.1
    312360     10605.4
    312400     10606.7
    312440     10608.2
    312480     10609.8
    312520     10610.7
    312560     10612.1
    312600       10614
    312640     10615.2
    312680     10616.5
    312720     10617.4
    312760     10619.2
    312800     10620.8
    312840       10622
    312880     10623.6
    312920     10624.6
    312960     10626.7
    313000     10627.3
    313040     10628.9
    313080     10630.2
    313120     10631.4
    313160     10632.6
    313200       10634
    313240     10635.4
    313280       10637
    313320     10637.9
    313360     10639.3
    313400     10641.2
    313440     10642.4
    313480     10643.7
    313520     10644.6
    313560     10646.4
    313600       10648
    313640     10649.2
    313680     10650.8
    313720     10651.8
    313760     10653.9
    313800     10654.5
    313840     10656.1
    313880     10657.5
    313920     10658.6
    313960     10659.8
    314000     10661.2
    314040     10662.6
    314080     10664.2
    314120     10665.1
    314160     10666.5
    314200     10668.4
    314240     10669.6
    314280     10670.9
    314320     10671.8
    314360     10673.7
    314400     10675.2
    314440     10676.4
    314480       10678
    314520       10679
    314560     10681.1
    314600     10681.7
    314640     10683.2
    314680     10684.6
    314720     10685.8
    314760       10687
    314800     10688.3
    314840     10689.8
    314880     10691.4
    314920     10692.3
    314960     10693.7
    315000     10695.6
    315040     10696.8
    315080       10698
    315120     10698.9
    315160     10700.9
    315200     10702.4
    315240     10703.6
    315280     10705.2
    315320     10706.2
    315360     10708.3
    315400     10708.8
    315440     10710.4
    315480     10711.8
    315520     10712.9
    315560     10714.2
    315600     10715.5
    315640       10717
    315680     10718.5
    315720     10719.5
    315760     10720.9
    315800     10722.8
    315840       10724
    315880     10725.3
    315920     10726.1
    315960     10728.1
    316000     10729.6
    316040     10730.8
    316080     10732.4
    316120     10733.4
    316160     10735.5
    316200     10736.1
    316240     10737.6
    316280       10739
    316320     10740.1
    316360     10741.4
    316400     10742.7
    316440     10744.1
    316480     10745.7
    316520     10746.7
    316560     10748.1
    316600       10750
    316640     10751.2
    316680     10752.5
    316720     10753.4
    316760     10755.3
    316800     10756.8
    316840       10758
    316880     10759.6
    316920     10760.7
    316960     10762.7
    317000     10763.3
    317040     10764.9
    317080     10766.2
    317120     10767.4
    317160     10768.6
    317200     10769.9
    317240     10771.4
    317280       10773
    317320     10773.9
    317360     10775.3
    317400     10777.2
    317440     10778.4
    317480     10779.7
    317520     10780.6
    317560     10782.5
    317600     10784.1
    317640     10785.2
    317680     10786.8
    317720     10787.9
    317760     10789.9
    317800     10790.5
    317840     10792.1
    317880     10793.4
    317920     10794.6
    317960     10795.8
    318000     10797.1
    318040     10798.6
    318080     10800.2
    318120     10801.1
    318160     10802.5
    318200     10804.4
    318240     10805.6
    318280     10806.9
    318320     10807.8
    318360     10809.7
    318400     10811.3
    318440     10812.5
    318480       10814
    318520     10815.1
    318560     10817.1
    318600     10817.7
    318640     10819.3
    318680     10820.7
    318720     10821.8
    318760       10823
    318800     10824.4
    318840     10825.8
    318880     10827.4
    318920     10828.4
    318960     10829.7
    319000     10831.7
    319040     10832.9
    319080     10834.1
    319120       10835
    319160     10836.9
    319200     10838.5
    319240     10839.7
    319280     10841.2
    319320     10842.3
    319360     10844.4
    319400     10844.9
    319440     10846.5
    319480     10847.9
    319520       10849
    319560     10850.3
    319600     10851.6
    319640       10853
    319680     10854.6
    319720     10855.6
    319760     10856.9
    319800     10858.9
    319840     10860.1
    319880     10861.4
    319920     10862.2
    319960     10864.2
    320000     10865.7
    320040     10866.9
    320080     10868.5
    320120     10869.5
    320160     10871.6
    320200     10872.1
    320240     10873.7
    320280     10875.1
    320320     10876.2
    320360     10877.5
    320400     10878.8
    320440     10880.3
    320480     10881.8
    320520     10882.8
    320560     10884.2
    320600     10886.2
    320640     10887.3
    320680     10888.6
    320720     10889.5
    320760     10891.4
    320800       10893
    320840     10894.1
    320880     10895.7
    320920     10896.8
    320960     10898.8
    321000     10899.4
    321040     10900.9
    321080     10902.3
    321120     10903.4
    321160     10904.7
    321200     10906.1
    321240     10907.5
    321280     10909.1
    321320       10910
    321360     10911.4
    321400     10913.4
    321440     10914.6
    321480     10915.8
    321520     10916.7
    321560     10918.6
    321600     10920.2
    321640     10921.4
    321680     10922.9
    321720       10924
    321760     10926.1
    321800     10926.6
    321840     10928.2
    321880     10929.6
    321920     10930.7
    321960     10931.9
    322000     10933.3
    322040     10934.7
    322080     10936.3
    322120     10937.3
    322160     10938.7
    322200     10940.6
    322240     10941.8
    322280     10943.1
    322320     10943.9
    322360     10945.9
    322400     10947.4
    322440     10948.6
    322480     10950.1
    322520     10951.2
    322560     10953.3
    322600     10953.8
    322640     10955.4
    322680     10956.8
    322720     10957.9
    322760     10959.2
    322800     10960.5
    322840       10962
    322880     10963.5
    322920     10964.5
    322960     10965.9
    323000     10967.8
    323040       10969
    323080     10970.3
    323120     10971.2
    323160     10973.1
    323200     10974.6
    323240     10975.8
    323280     10977.3
    323320     10978.4
    323360     10980.5
    323400       10981
    323440     10982.6
    323480       10984
    323520     10985.1
    323560     10986.4
    323600     10987.7
    323640     10989.2
    323680     10990.8
    323720     10991.7
    323760     10993.1
    323800       10995
    323840     10996.2
    323880     10997.5
    323920     10998.3
    323960     11000.2
    324000     11001.8
    324040       11003
    324080     11004.5
    324120     11005.6
    324160     11007.7
    324200     11008.2
    324240     11009.8
    324280     11011.2
    324320     11012.3
    324360     11013.6
    324400     11014.9
    324440     11016.4
    324480     11017.9
    324520     11018.9
    324560     11020.2
    324600     11022.2
    324640     11023.4
    324680     11024.7
    324720     11025.5
    324760     11027.4
    324800       11029
    324840     11030.2
    324880     11031.7
    324920     11032.8
    324960     11034.9
    325000     11035.4
    325040       11037
    325080     11038.4
    325120     11039.5
    325160     11040.7
    325200     11042.1
    325240     11043.5
    325280     11045.1
    325320       11046
    325360     11047.4
    325400     11049.4
    325440     11050.5
    325480     11051.8
    325520     11052.7
    325560     11054.6
    325600     11056.2
    325640     11057.4
    325680     11058.9
    325720       11060
    325760       11062
    325800     11062.5
    325840     11064.1
    325880     11065.5
    325920     11066.6
    325960     11067.9
    326000     11069.2
    326040     11070.7
    326080     11072.2
    326120     11073.2
    326160     11074.5
    326200     11076.5
    326240     11077.7
    326280       11079
    326320     11079.9
    326360     11081.7
    326400     11083.3
    326440     11084.5
    326480       11086
    326520     11087.1
    326560     11089.2
    326600     11089.7
    326640     11091.3
    326680     11092.7
    326720     11093.8
    326760       11095
    326800     11096.4
    326840     11097.8
    326880     11099.4
    326920     11100.3
    326960     11101.7
    327000     11103.6
    327040     11104.8
    327080     11106.1
    327120       11107
    327160     11108.9
    327200     11110.5
    327240     11111.7
    327280     11113.2
    327320     11114.3
    327360     11116.3
    327400     11116.9
    327440     11118.4
    327480     11119.8
    327520     11120.9
    327560     11122.2
    327600     11123.5
    327640       11125
    327680     11126.5
    327720     11127.5
    327760     11128.8
    327800     11130.8
    327840       11132
    327880     11133.3
    327920     11134.1
    327960       11136
    328000     11137.6
    328040     11138.8
    328080     11140.3
    328120     11141.4
    328160     11143.5
    328200       11144
    328240     11145.6
    328280       11147
    328320     11148.1
    328360     11149.4
    328400     11150.7
    328440     11152.2
    328480     11153.7
    328520     11154.6
    328560       11156
    328600     11157.9
    328640     11159.1
    328680     11160.4
    328720     11161.3
    328760     11163.2
    328800     11164.8
    328840       11166
    328880     11167.5
    328920     11168.6
    328960     11170.7
    329000     11171.2
    329040     11172.8
    329080     11174.2
    329120     11175.3
    329160     11176.5
    329200     11177.9
    329240     11179.4
    329280     11180.9
    329320     11181.8
    329360     11183.2
    329400     11185.1
    329440     11186.3
    329480     11187.6
    329520     11188.5
    329560     11190.4
    329600       11192
    329640     11193.2
    329680     11194.7
    329720     11195.8
    329760     11197.9
    329800     11198.4
    329840       11200
    329880     11201.4
    329920     11202.5
    329960     11203.7
    330000     11205.1
    330040     11206.6
    330080     11208.1
    330120       11209
    330160     11210.4
    330200     11212.3
    330240     11213.5
    330280     11214.8
    330320     11215.7
    330360     11217.6
    330400     11219.2
    330440     11220.4
    330480     11221.9
    330520       11223
    330560     11225.1
    330600     11225.6
    330640     11227.2
    330680     11228.5
    330720     11229.7
    330760     11230.9
    330800     11232.3
    330840     11233.7
    330880     11235.3
    330920     11236.2
    330960     11237.5
    331000     11239.5
    331040     11240.7
    331080       11242
    331120     11242.8
    331160     11244.8
    331200     11246.4
    331240     11247.5
    331280     11249.1
    331320     11250.2
    331360     11252.3
    331400     11252.7
    331440     11254.4
    331480     11255.7
    331520     11256.8
    331560     11258.1
    331600     11259.4
    331640     11260.9
    331680     11262.4
    331720     11263.3
    331760     11264.7
    331800     11266.7
    331840     11267.9
    331880     11269.2
    331920       11270
    331960     11271.9
    332000     11273.6
    332040     11274.7
    332080     11276.3
    332120     11277.4
    332160     11279.5
    332200     11279.9
    332240     11281.5
    332280     11282.9
    332320       11284
    332360     11285.3
    332400     11286.6
    332440     11288.1
    332480     11289.6
    332520     11290.5
    332560     11291.9
    332600     11293.8
    332640       11295
    332680     11296.3
    332720     11297.2
    332760     11299.1
    332800     11300.7
    332840     11301.9
    332880     11303.4
    332920     11304.5
    332960     11306.6
    333000     11307.1
    333040     11308.7
    333080     11310.1
    333120     11311.2
    333160     11312.4
    333200     11313.8
    333240     11315.3
    333280     11316.8
    333320     11317.7
    333360     11319.1
    333400       11321
    333440     11322.3
    333480     11323.5
    333520     11324.4
    333560     11326.3
    333600     11327.9
    333640     11329.1
    333680     11330.6
    333720     11331.7
    333760     11333.8
    333800     11334.3
    333840       11336
    333880     11337.3
    333920     11338.4
    333960     11339.7
    334000       11341
    334040     11342.5
    334080       11344
    334120     11344.9
    334160     11346.3
    334200     11348.3
    334240     11349.5
    334280     11350.8
    334320     11351.6
    334360     11353.6
    334400     11355.2
    334440     11356.3
    334480     11357.9
    334520       11359
    334560     11361.1
    334600     11361.6
    334640     11363.2
    334680     11364.6
    334720     11365.7
    334760     11366.9
    334800     11368.3
    334840     11369.8
    334880     11371.3
    334920     11372.2
    334960     11373.6
    335000     11375.6
    335040     11376.8
    335080     11378.1
    335120     11378.9
    335160     11380.9
    335200     11382.4
    335240     11383.6
    335280     11385.2
    335320     11386.3
    335360     11388.4
    335400     11388.8
    335440     11390.5
    335480     11391.9
    335520       11393
    335560     11394.2
    335600     11395.6
    335640     11397.1
    335680     11398.6
    335720     11399.5
    335760     11400.9
    335800     11402.8
    335840     11404.1
    335880     11405.4
    335920     11406.2
    335960     11408.2
    336000     11409.7
    336040     11410.9
    336080     11412.5
    336120     11413.6
    336160     11415.7
    336200     11416.2
    336240     11417.8
    336280     11419.2
    336320     11420.3
    336360     11421.6
    336400     11422.9
    336440     11424.4
    336480     11425.9
    336520     11426.8
    336560     11428.2
    336600     11430.2
    336640     11431.4
    336680     11432.7
    336720     11433.5
    336760     11435.5
    336800       11437
    336840     11438.2
    336880     11439.9
    336920     11440.9
    336960       11443
    337000     11443.5
    337040     11445.1
    337080     11446.5
    337120     11447.6
    337160     11448.8
    337200     11450.2
    337240     11451.8
    337280     11453.2
    337320     11454.1
    337360     11455.5
    337400     11457.5
    337440     11458.7
    337480       11460
    337520     11460.8
    337560     11462.8
    337600     11464.3
    337640     11465.5
    337680     11467.2
    337720     11468.2
    337760     11470.4
    337800     11470.8
    337840     11472.4
    337880     11473.8
    337920     11474.9
    337960     11476.2
    338000     11477.5
    338040     11479.1
    338080     11480.5
    338120     11481.4
    338160     11482.8
    338200     11484.7
    338240       11486
    338280     11487.3
    338320     11488.1
    338360     11490.1
    338400     11491.6
    338440     11492.8
    338480     11494.5
    338520     11495.5
    338560     11497.7
    338600       11498
    338640     11499.7
    338680     11501.1
    338720     11502.2
    338760     11503.5
    338800     11504.8
    338840     11506.3
    338880     11507.8
    338920     11508.7
    338960     11510.1
    339000       11512
    339040     11513.3
    339080     11514.6
    339120     11515.4
    339160     11517.3
    339200     11518.9
    339240     11520.1
    339280     11521.8
    339320     11522.8
    339360       11525
    339400     11525.4
    339440       11527
    339480     11528.4
    339520     11529.5
    339560     11530.7
    339600     11532.1
    339640     11533.6
    339680     11535.1
    339720       11536
    339760     11537.4
    339800     11539.3
    339840     11540.6
    339880     11541.9
    339920     11542.7
    339960     11544.6
    340000     11546.2
    340040     11547.4
    340080     11549.1
    340120     11550.1
    340160     11552.3
    340200     11552.7
    340240     11554.3
    340280     11555.7
    340320     11556.8
    340360       11558
    340400     11559.4
    340440     11560.9
    340480     11562.4
    340520     11563.3
    340560     11564.7
    340600     11566.6
    340640     11567.8
    340680     11569.2
    340720       11570
    340760     11571.9
    340800     11573.5
    340840     11574.7
    340880     11576.4
    340920     11577.4
    340960     11579.6
    341000     11579.9
    341040     11581.6
    341080       11583
    341120       11584
    341160     11585.3
    341200     11586.7
    341240     11588.2
    341280     11589.7
    341320     11590.6
    341360     11591.9
    341400     11593.9
    341440     11595.1
    341480     11596.4
    341520     11597.2
    341560     11599.2
    341600     11600.8
    341640       11602
    341680     11603.6
    341720     11604.7
    341760     11606.9
    341800     11607.2
    341840     11608.9
    341880     11610.3
    341920     11611.3
    341960     11612.6
    342000       11614
    342040     11615.5
    342080       11617
    342120     11617.8
    342160     11619.2
    342200     11621.2
    342240     11622.4
    342280     11623.7
    342320     11624.5
    342360     11626.5
    342400     11628.1
    342440     11629.3
    342480     11630.9
    342520       11632
    342560     11634.2
    342600     11634.5
    342640     11636.2
    342680     11637.6
    342720     11638.7
    342760     11639.9
    342800     11641.3
    342840     11642.8
    342880     11644.3
    342920     11645.1
    342960     11646.5
    343000     11648.5
    343040     11649.7
    343080       11651
    343120     11651.8
    343160     11653.8
    343200     11655.4
    343240     11656.6
    343280     11658.2
    343320     11659.3
    343360     11661.4
    343400     11661.8
    343440     11663.5
    343480     11664.8
    343520     11665.9
    343560     11667.2
    343600     11668.5
    343640       11670
    343680     11671.6
    343720     11672.4
    343760     11673.8
    343800     11675.8
    343840       11677
    343880     11678.3
    343920     11679.1
    343960     11681.1
    344000     11682.7
    344040     11683.8
    344080     11685.5
    344120     11686.6
    344160     11688.7
    344200     11689.1
    344240     11690.7
    344280     11692.1
    344320     11693.2
    344360     11694.4
    344400     11695.8
    344440     11697.3
    344480     11698.8
    344520     11699.7
    344560       11701
    344600       11703
    344640     11704.2
    344680     11705.6
    344720     11706.4
    344760     11708.3
    344800     11709.9
    344840     11711.1
    344880     11712.8
    344920     11713.9
    344960       11716
    345000     11716.4
    345040       11718
    345080     11719.4
    345120     11720.5
    345160     11721.7
    345200     11723.1
    345240     11724.6
    345280     11726.1
    345320       11727
    345360     11728.3
    345400     11730.3
    345440     11731.5
    345480     11732.8
    345520     11733.6
    345560     11735.6
    345600     11737.2
    345640     11738.3
    345680     11740.1
    345720     11741.1
    345760     11743.2
    345800     11743.7
    345840     11745.3
    345880     11746.7
    345920     11747.7
    345960       11749
    346000     11750.4
    346040     11751.9
    346080     11753.4
    346120     11754.2
    346160     11755.5
    346200     11757.5
    346240     11758.7
    346280     11760.1
    346320     11760.9
    346360     11762.9
    346400     11764.4
    346440     11765.6
    346480     11767.4
    346520     11768.4
    346560     11770.5
    346600     11770.9
    346640     11772.5
    346680     11773.9
    346720       11775
    346760     11776.2
    346800     11777.6
    346840     11779.1
    346880     11780.6
    346920     11781.4
    346960     11782.8
    347000     11784.8
    347040       11786
    347080     11787.3
    347120     11788.1
    347160     11790.1
    347200     11791.7
    347240     11792.9
    347280     11794.6
    347320     11795.7
    347360     11797.8
    347400     11798.2
    347440     11799.8
    347480     11801.2
    347520     11802.3
    347560     11803.5
    347600     11804.9
    347640     11806.4
    347680     11807.9
    347720     11808.7
    347760     11810.1
    347800     11812.1
    347840     11813.3
    347880     11814.6
    347920     11815.4
    347960     11817.4
    348000       11819
    348040     11820.2
    348080     11821.9
    348120     11822.9
    348160     11825.1
    348200     11825.5
    348240     11827.1
    348280     11828.5
    348320     11829.6
    348360     11830.8
    348400     11832.2
    348440     11833.7
    348480     11835.2
    348520       11836
    348560     11837.4
    348600     11839.4
    348640     11840.5
    348680     11841.9
    348720     11842.7
    348760     11844.7
    348800     11846.3
    348840     11847.5
    348880     11849.2
    348920     11850.2
    348960     11852.4
    349000     11852.8
    349040     11854.4
    349080     11855.8
    349120     11856.9
    349160     11858.1
    349200     11859.5
    349240       11861
    349280     11862.5
    349320     11863.3
    349360     11864.7
    349400     11866.6
    349440     11867.8
    349480     11869.2
    349520     11869.9
    349560       11872
    349600     11873.5
    349640     11874.8
    349680     11876.5
    349720     11877.5
    349760     11879.7
    349800     11880.1
    349840     11881.7
    349880     11883.1
    349920     11884.1
    349960     11885.4
    350000     11886.8
    350040     11888.3
    350080     11889.7
    350120     11890.6
    350160     11891.9
    350200     11893.9
    350240     11895.1
    350280     11896.5
    350320     11897.2
    350360     11899.2
    350400     11900.8
    350440     11902.1
    350480     11903.8
    350520     11904.8
    350560       11907
    350600     11907.4
    350640       11909
    350680     11910.4
    350720     11911.4
    350760     11912.7
    350800     11914.1
    350840     11915.6
    350880       11917
    350920     11917.9
    350960     11919.2
    351000     11921.2
    351040     11922.4
    351080     11923.8
    351120     11924.5
    351160     11926.5
    351200     11928.1
    351240     11929.4
    351280     11931.1
    351320     11932.2
    351360     11934.3
    351400     11934.7
    351440     11936.3
    351480     11937.8
    351520     11938.7
    351560       11940
    351600     11941.4
    351640     11942.9
    351680     11944.4
    351720     11945.2
    351760     11946.5
    351800     11948.6
    351840     11949.7
    351880     11951.1
    351920     11951.8
    351960     11953.9
    352000     11955.5
    352040     11956.7
    352080     11958.5
    352120     11959.5
    352160     11961.7
    352200     11962.1
    352240     11963.7
    352280     11965.1
    352320     11966.1
    352360     11967.4
    352400     11968.7
    352440     11970.2
    352480     11971.7
    352520     11972.5
    352560     11973.9
    352600     11975.9
    352640     11977.1
    352680     11978.4
    352720     11979.2
    352760     11981.2
    352800     11982.8
    352840     11984.1
    352880     11985.8
    352920     11986.9
    352960       11989
    353000     11989.4
    353040       11991
    353080     11992.4
    353120     11993.4
    353160     11994.7
    353200     11996.1
    353240     11997.6
    353280     11999.1
    353320     11999.9
    353360     12001.3
    353400     12003.3
    353440     12004.4
    353480     12005.8
    353520     12006.5
    353560     12008.6
    353600     12010.2
    353640     12011.4
    353680     12013.1
    353720     12014.2
    353760     12016.4
    353800     12016.8
    353840     12018.4
    353880     12019.8
    353920     12020.8
    353960     12022.1
    354000     12023.4
    354040       12025
    354080     12026.4
    354120     12027.3
    354160     12028.7
    354200     12030.6
    354240     12031.8
    354280     12033.2
    354320     12033.9
    354360       12036
    354400     12037.5
    354440     12038.8
    354480     12040.5
    354520     12041.6
    354560     12043.8
    354600     12044.2
    354640     12045.8
    354680     12047.2
    354720     12048.1
    354760     12049.4
    354800     12050.8
    354840     12052.3
    354880     12053.8
    354920     12054.6
    354960       12056
    355000       12058
    355040     12059.2
    355080     12060.5
    355120     12061.3
    355160     12063.3
    355200     12064.9
    355240     12066.2
    355280     12067.9
    355320       12069
    355360     12071.1
    355400     12071.5
    355440     12073.1
    355480     12074.6
    355520     12075.5
    355560     12076.8
    355600     12078.1
    355640     12079.7
    355680     12081.1
    355720       12082
    355760     12083.4
    355800     12085.3
    355840     12086.5
    355880     12087.9
    355920     12088.6
    355960     12090.7
    356000     12092.2
    356040     12093.5
    356080     12095.2
    356120     12096.3
    356160     12098.5
    356200     12098.9
    356240     12100.4
    356280     12101.9
    356320     12102.8
    356360     12104.1
    356400     12105.5
    356440       12107
    356480     12108.5
    356520     12109.4
    356560     12110.7
    356600     12112.7
    356640     12113.9
    356680     12115.2
    356720       12116
    356760       12118
    356800     12119.6
    356840     12120.9
    356880     12122.6
    356920     12123.7
    356960     12125.9
    357000     12126.2
    357040     12127.8
    357080     12129.3
    357120     12130.2
    357160     12131.5
    357200     12132.8
    357240     12134.4
    357280     12135.9
    357320     12136.7
    357360     12138.1
    357400     12140.1
    357440     12141.3
    357480     12142.6
    357520     12143.4
    357560     12145.4
    357600       12147
    357640     12148.2
    357680       12150
    357720     12151.1
    357760     12153.2
    357800     12153.6
    357840     12155.2
    357880     12156.7
    357920     12157.6
    357960     12158.9
    358000     12160.2
    358040     12161.8
    358080     12163.2
    358120     12164.1
    358160     12165.5
    358200     12167.5
    358240     12168.7
    358280       12170
    358320     12170.7
    358360     12172.8
    358400     12174.3
    358440     12175.6
    358480     12177.4
    358520     12178.5
    358560     12180.6
    358600       12181
    358640     12182.6
    358680     12184.1
    358720       12185
    358760     12186.3
    358800     12187.6
    358840     12189.1
    358880     12190.6
    358920     12191.5
    358960     12192.8
    359000     12194.8
    359040       12196
    359080     12197.4
    359120     12198.1
    359160     12200.1
    359200     12201.7
    359240       12203
    359280     12204.8
    359320     12205.8
    359360       12208
    359400     12208.4
    359440       12210
    359480     12211.4
    359520     12212.4
    359560     12213.6
    359600       12215
    359640     12216.5
    359680       12218
    359720     12218.8
    359760     12220.2
    359800     12222.2
    359840     12223.4
    359880     12224.7
    359920     12225.5
    359960     12227.5
    360000     12229.1
    360040     12230.4
    360080     12232.2
    360120     12233.2
    360160     12235.4
    360200     12235.7
    360240     12237.4
    360280     12238.8
    360320     12239.7
    360360       12241
    360400     12242.3
    360440     12243.9
    360480     12245.3
    360520     12246.2
    360560     12247.6
    360600     12249.6
    360640     12250.8
    360680     12252.1
    360720     12252.9
    360760     12254.9
    360800     12256.5
    360840     12257.7
    360880     12259.5
    360920     12260.6
    360960     12262.8
    361000     12263.1
    361040     12264.7
    361080     12266.2
    361120     12267.1
    361160     12268.4
    361200     12269.7
    361240     12271.3
    361280     12272.7
    361320     12273.6
    361360     12274.9
    361400     12276.9
    361440     12278.2
    361480     12279.5
    361520     12280.3
    361560     12282.3
    361600     12283.9
    361640     12285.2
    361680     12286.9
    361720       12288
    361760     12290.2
    361800     12290.5
    361840     12292.1
    361880     12293.6
    361920     12294.5
    361960     12295.8
    362000     12297.1
    362040     12298.7
    362080     12300.1
    362120     12300.9
    362160     12302.3
    362200     12304.3
    362240     12305.6
    362280     12306.9
    362320     12307.6
    362360     12309.6
    362400     12311.2
    362440     12312.5
    362480     12314.3
    362520     12315.3
    362560     12317.6
    362600     12317.9
    362640     12319.5
    362680     12320.9
    362720     12321.9
    362760     12323.1
    362800     12324.4
    362840       12326
    362880     12327.5
    362920     12328.2
    362960     12329.6
    363000     12331.6
    363040     12332.9
    363080     12334.2
    363120     12334.9
    363160       12337
    363200     12338.6
    363240     12339.8
    363280     12341.6
    363320     12342.6
    363360     12344.9
    363400     12345.2
    363440     12346.8
    363480     12348.3
    363520     12349.2
    363560     12350.4
    363600     12351.8
    363640     12353.3
    363680     12354.8
    363720     12355.6
    363760       12357
    363800     12358.9
    363840     12360.2
    363880     12361.5
    363920     12362.2
    363960     12364.3
    364000     12365.8
    364040     12367.1
    364080     12368.9
    364120       12370
    364160     12372.2
    364200     12372.5
    364240     12374.1
    364280     12375.6
    364320     12376.5
    364360     12377.7
    364400       12379
    364440     12380.6
    364480     12382.1
    364520     12382.9
    364560     12384.2
    364600     12386.2
    364640     12387.5
    364680     12388.8
    364720     12389.5
    364760     12391.6
    364800     12393.1
    364840     12394.4
    364880     12396.2
    364920     12397.2
    364960     12399.4
    365000     12399.8
    365040     12401.4
    365080     12402.8
    365120     12403.7
    365160       12405
    365200     12406.3
    365240     12407.8
    365280     12409.3
    365320     12410.1
    365360     12411.5
    365400     12413.4
    365440     12414.7
    365480       12416
    365520     12416.7
    365560     12418.8
    365600     12420.4
    365640     12421.7
    365680     12423.5
    365720     12424.5
    365760     12426.7
    365800       12427
    365840     12428.6
    365880     12430.1
    365920       12431
    365960     12432.2
    366000     12433.5
    366040     12435.1
    366080     12436.6
    366120     12437.3
    366160     12438.7
    366200     12440.7
    366240       12442
    366280     12443.3
    366320       12444
    366360       12446
    366400     12447.6
    366440     12448.9
    366480     12450.7
    366520     12451.7
    366560     12453.9
    366600     12454.3
    366640     12455.8
    366680     12457.3
    366720     12458.2
    366760     12459.4
    366800     12460.8
    366840     12462.3
    366880     12463.8
    366920     12464.6
    366960       12466
    367000     12467.9
    367040     12469.2
    367080     12470.5
    367120     12471.2
    367160     12473.3
    367200     12474.9
    367240     12476.1
    367280     12477.9
    367320     12478.9
    367360     12481.1
    367400     12481.5
    367440       12483
    367480     12484.5
    367520     12485.5
    367560     12486.7
    367600       12488
    367640     12489.5
    367680       12491
    367720     12491.8
    367760     12493.2
    367800     12495.1
    367840     12496.4
    367880     12497.7
    367920     12498.4
    367960     12500.5
    368000     12502.1
    368040     12503.3
    368080     12505.2
    368120     12506.2
    368160     12508.3
    368200     12508.7
    368240     12510.3
    368280     12511.7
    368320     12512.7
    368360     12513.9
    368400     12515.2
    368440     12516.7
    368480     12518.3
    368520       12519
    368560     12520.4
    368600     12522.3
    368640     12523.6
    368680     12524.9
    368720     12525.7
    368760     12527.7
    368800     12529.3
    368840     12530.5
    368880     12532.4
    368920     12533.4
    368960     12535.5
    369000     12535.9
    369040     12537.5
    369080     12538.9
    369120     12539.9
    369160     12541.1
    369200     12542.4
    369240     12543.9
    369280     12545.4
    369320     12546.2
    369360     12547.6
    369400     12549.5
    369440     12550.8
    369480     12552.1
    369520     12552.8
    369560     12554.9
    369600     12556.5
    369640     12557.8
    369680     12559.6
    369720     12560.6
    369760     12562.8
    369800     12563.1
    369840     12564.7
    369880     12566.1
    369920     12567.1
    369960     12568.3
    370000     12569.6
    370040     12571.1
    370080     12572.7
    370120     12573.5
    370160     12574.8
    370200     12576.7
    370240       12578
    370280     12579.4
    370320       12580
    370360     12582.1
    370400     12583.7
    370440       12585
    370480     12586.8
    370520     12587.8
    370560       12590
    370600     12590.4
    370640     12591.9
    370680     12593.3
    370720     12594.3
    370760     12595.5
    370800     12596.8
    370840     12598.3
    370880     12599.9
    370920     12600.7
    370960       12602
    371000     12603.9
    371040     12605.2
    371080     12606.5
    371120     12607.2
    371160     12609.3
    371200     12610.9
    371240     12612.2
    371280       12614
    371320       12615
    371360     12617.2
    371400     12617.6
    371440     12619.1
    371480     12620.5
    371520     12621.5
    371560     12622.7
    371600       12624
    371640     12625.6
    371680     12627.1
    371720     12627.9
    371760     12629.2
    371800     12631.2
    371840     12632.5
    371880     12633.8
    371920     12634.5
    371960     12636.6
    372000     12638.1
    372040     12639.4
    372080     12641.2
    372120     12642.3
    372160     12644.5
    372200     12644.8
    372240     12646.3
    372280     12647.8
    372320     12648.8
    372360     12649.9
    372400     12651.3
    372440     12652.8
    372480     12654.3
    372520     12655.2
    372560     12656.5
    372600     12658.4
    372640     12659.7
    372680       12661
    372720     12661.7
    372760     12663.8
    372800     12665.4
    372840     12666.7
    372880     12668.5
    372920     12669.5
    372960     12671.7
    373000       12672
    373040     12673.5
    373080       12675
    373120       12676
    373160     12677.1
    373200     12678.5
    373240       12680
    373280     12681.5
    373320     12682.4
    373360     12683.7
    373400     12685.6
    373440     12686.9
    373480     12688.2
    373520     12688.9
    373560       12691
    373600     12692.6
    373640     12693.8
    373680     12695.6
    373720     12696.7
    373760     12698.9
    373800     12699.2
    373840     12700.7
    373880     12702.1
    373920     12703.2
    373960     12704.3
    374000     12705.7
    374040     12707.2
    374080     12708.7
    374120     12709.6
    374160     12710.9
    374200     12712.8
    374240     12714.1
    374280     12715.3
    374320     12716.1
    374360     12718.2
    374400     12719.7
    374440       12721
    374480     12722.8
    374520     12723.8
    374560       12726
    374600     12726.4
    374640     12727.9
    374680     12729.3
    374720     12730.3
    374760     12731.4
    374800     12732.8
    374840     12734.3
    374880     12735.8
    374920     12736.7
    374960       12738
    375000     12739.9
    375040     12741.2
    375080     12742.5
    375120     12743.3
    375160     12745.3
    375200     12746.9
    375240     12748.2
    375280     12749.9
    375320       12751
    375360     12753.2
    375400     12753.5
    375440       12755
    375480     12756.5
    375520     12757.5
    375560     12758.6
    375600       12760
    375640     12761.5
    375680       12763
    375720     12763.9
    375760     12765.2
    375800     12767.1
    375840     12768.4
    375880     12769.7
    375920     12770.4
    375960     12772.5
    376000       12774
    376040     12775.3
    376080     12777.1
    376120     12778.1
    376160     12780.4
    376200     12780.7
    376240     12782.1
    376280     12783.6
    376320     12784.6
    376360     12785.7
    376400     12787.2
    376440     12788.7
    376480     12790.2
    376520       12791
    376560     12792.4
    376600     12794.3
    376640     12795.6
    376680     12796.8
    376720     12797.6
    376760     12799.7
    376800     12801.2
    376840     12802.5
    376880     12804.2
    376920     12805.3
    376960     12807.5
    377000     12807.8
    377040     12809.3
    377080     12810.8
    377120     12811.8
    377160     12812.9
    377200     12814.3
    377240     12815.8
    377280     12817.4
    377320     12818.2
    377360     12819.5
    377400     12821.5
    377440     12822.7
    377480       12824
    377520     12824.8
    377560     12826.8
    377600     12828.4
    377640     12829.6
    377680     12831.4
    377720     12832.5
    377760     12834.7
    377800       12835
    377840     12836.5
    377880       12838
    377920       12839
    377960     12840.1
    378000     12841.5
    378040       12843
    378080     12844.5
    378120     12845.4
    378160     12846.7
    378200     12848.6
    378240     12849.9
    378280     12851.2
    378320     12851.9
    378360       12854
    378400     12855.6
    378440     12856.8
    378480     12858.6
    378520     12859.7
    378560     12861.9
    378600     12862.2
    378640     12863.7
    378680     12865.2
    378720     12866.2
    378760     12867.3
    378800     12868.7
    378840     12870.2
    378880     12871.7
    378920     12872.6
    378960     12873.9
    379000     12875.8
    379040     12877.1
    379080     12878.4
    379120     12879.1
    379160     12881.2
    379200     12882.8
    379240       12884
    379280     12885.8
    379320     12886.9
    379360     12889.2
    379400     12889.4
    379440     12890.9
    379480     12892.4
    379520     12893.4
    379560     12894.5
    379600       12896
    379640     12897.4
    379680       12899
    379720     12899.8
    379760     12901.2
    379800     12903.1
    379840     12904.4
    379880     12905.6
    379920     12906.4
    379960     12908.5
    380000       12910
    380040     12911.3
    380080     12913.1
    380120     12914.1
    380160     12916.4
    380200     12916.7
    380240     12918.1
    380280     12919.6
    380320     12920.6
    380360     12921.7
    380400     12923.2
    380440     12924.7
    380480     12926.2
    380520     12927.1
    380560     12928.4
    380600     12930.3
    380640     12931.6
    380680     12932.8
    380720     12933.6
    380760     12935.7
    380800     12937.2
    380840     12938.5
    380880     12940.3
    380920     12941.4
    380960     12943.7
    381000     12943.9
    381040     12945.4
    381080     12946.8
    381120     12947.8
    381160     12948.9
    381200     12950.4
    381240     12951.9
    381280     12953.5
    381320     12954.3
    381360     12955.6
    381400     12957.6
    381440     12958.8
    381480     12960.1
    381520     12960.8
    381560     12962.9
    381600     12964.5
    381640     12965.8
    381680     12967.5
    381720     12968.6
    381760     12970.9
    381800     12971.2
    381840     12972.6
    381880     12974.1
    381920     12975.1
    381960     12976.2
    382000     12977.6
    382040     12979.1
    382080     12980.7
    382120     12981.5
    382160     12982.9
    382200     12984.8
    382240       12986
    382280     12987.3
    382320     12988.1
    382360     12990.2
    382400     12991.7
    382440       12993
    382480     12994.8
    382520     12995.8
    382560     12998.1
    382600     12998.3
    382640     12999.8
    382680     13001.3
    382720     13002.3
    382760     13003.4
    382800     13004.9
    382840     13006.3
    382880     13007.9
    382920     13008.7
    382960       13010
    383000       13012
    383040     13013.2
    383080     13014.5
    383120     13015.2
    383160     13017.3
    383200     13018.8
    383240     13020.2
    383280     13021.9
    383320       13023
    383360     13025.3
    383400     13025.5
    383440       13027
    383480     13028.4
    383520     13029.4
    383560     13030.5
    383600       13032
    383640     13033.5
    383680     13035.1
    383720     13035.9
    383760     13037.2
    383800     13039.2
    383840     13040.4
    383880     13041.7
    383920     13042.4
    383960     13044.5
    384000       13046
    384040     13047.3
    384080     13049.1
    384120     13050.2
    384160     13052.5
    384200     13052.7
    384240     13054.2
    384280     13055.6
    384320     13056.6
    384360     13057.7
    384400     13059.2
    384440     13060.7
    384480     13062.2
    384520       13063
    384560     13064.4
    384600     13066.4
    384640     13067.6
    384680     13068.8
    384720     13069.6
    384760     13071.7
    384800     13073.2
    384840     13074.5
    384880     13076.3
    384920     13077.3
    384960     13079.7
    385000     13079.9
    385040     13081.3
    385080     13082.8
    385120     13083.8
    385160     13084.9
    385200     13086.3
    385240     13087.9
    385280     13089.4
    385320     13090.2
    385360     13091.5
    385400     13093.6
    385440     13094.8
    385480       13096
    385520     13096.8
    385560     13098.8
    385600     13100.4
    385640     13101.7
    385680     13103.5
    385720     13104.5
    385760     13106.8
    385800     13107.1
    385840     13108.5
    385880       13110
    385920       13111
    385960     13112.1
    386000     13113.5
    386040     13115.1
    386080     13116.6
    386120     13117.4
    386160     13118.7
    386200     13120.7
    386240       13122
    386280     13123.2
    386320     13123.9
    386360       13126
    386400     13127.5
    386440     13128.9
    386480     13130.6
    386520     13131.6
    386560       13134
    386600     13134.3
    386640     13135.7
    386680     13137.2
    386720     13138.1
    386760     13139.3
    386800     13140.7
    386840     13142.2
    386880     13143.8
    386920     13144.6
    386960     13145.9
    387000     13147.9
    387040     13149.1
    387080     13150.4
    387120     13151.1
    387160     13153.2
    387200     13154.7
    387240       13156
    387280     13157.8
    387320     13158.9
    387360     13161.2
    387400     13161.5
    387440     13162.9
    387480     13164.4
    387520     13165.3
    387560     13166.5
    387600     13167.9
    387640     13169.4
    387680       13171
    387720     13171.8
    387760     13173.1
    387800     13175.1
    387840     13176.3
    387880     13177.5
    387920     13178.3
    387960     13180.4
    388000     13181.9
    388040     13183.2
    388080       13185
    388120       13186
    388160     13188.4
    388200     13188.6
    388240     13190.1
    388280     13191.5
    388320     13192.5
    388360     13193.6
    388400       13195
    388440     13196.6
    388480     13198.2
    388520       13199
    388560     13200.2
    388600     13202.2
    388640     13203.5
    388680     13204.7
    388720     13205.5
    388760     13207.5
    388800     13209.1
    388840     13210.4
    388880     13212.2
    388920     13213.2
    388960     13215.6
    389000     13215.8
    389040     13217.2
    389080     13218.7
    389120     13219.6
    389160     13220.8
    389200     13222.2
    389240     13223.7
    389280     13225.3
    389320     13226.1
    389360     13227.4
    389400     13229.4
    389440     13230.6
    389480     13231.9
    389520     13232.6
    389560     13234.7
    389600     13236.3
    389640     13237.5
    389680     13239.3
    389720     13240.3
    389760     13242.7
    389800     13242.9
    389840     13244.4
    389880     13245.8
    389920     13246.8
    389960     13247.9
    390000     13249.3
    390040     13250.9
    390080     13252.5
    390120     13253.3
    390160     13254.5
    390200     13256.5
    390240     13257.8
    390280       13259
    390320     13259.8
    390360     13261.8
    390400     13263.4
    390440     13264.7
    390480     13266.5
    390520     13267.5
    390560     13269.9
    390600     13270.1
    390640     13271.6
    390680       13273
    390720       13274
    390760     13275.1
    390800     13276.5
    390840     13278.1
    390880     13279.7
    390920     13280.5
    390960     13281.7
    391000     13283.7
    391040     13284.9
    391080     13286.2
    391120       13287
    391160       13289
    391200     13290.6
    391240     13291.9
    391280     13293.6
    391320     13294.6
    391360       13297
    391400     13297.3
    391440     13298.7
    391480     13300.2
    391520     13301.1
    391560     13302.3
    391600     13303.6
    391640     13305.2
    391680     13306.8
    391720     13307.6
    391760     13308.8
    391800     13310.8
    391840     13312.1
    391880     13313.3
    391920     13314.1
    391960     13316.1
    392000     13317.7
    392040       13319
    392080     13320.7
    392120     13321.8
    392160     13324.2
    392200     13324.4
    392240     13325.8
    392280     13327.3
    392320     13328.3
    392360     13329.4
    392400     13330.8
    392440     13332.3
    392480     13333.9
    392520     13334.8
    392560       13336
    392600       13338
    392640     13339.2
    392680     13340.5
    392720     13341.2
    392760     13343.3
    392800     13344.9
    392840     13346.1
    392880     13347.9
    392920     13348.9
    392960     13351.3
    393000     13351.5
    393040     13352.9
    393080     13354.5
    393120     13355.4
    393160     13356.6
    393200     13357.9
    393240     13359.5
    393280     13361.1
    393320     13361.9
    393360     13363.1
    393400     13365.1
    393440     13366.3
    393480     13367.6
    393520     13368.3
    393560     13370.4
    393600       13372
    393640     13373.2
    393680       13375
    393720     13376.1
    393760     13378.4
    393800     13378.6
    393840     13380.1
    393880     13381.6
    393920     13382.5
    393960     13383.7
    394000       13385
    394040     13386.6
    394080     13388.2
    394120       13389
    394160     13390.2
    394200     13392.2
    394240     13393.4
    394280     13394.7
    394320     13395.5
    394360     13397.5
    394400     13399.1
    394440     13400.3
    394480     13402.1
    394520     13403.2
    394560     13405.5
    394600     13405.7
    394640     13407.2
    394680     13408.7
    394720     13409.6
    394760     13410.8
    394800     13412.2
    394840     13413.7
    394880     13415.3
    394920     13416.1
    394960     13417.3
    395000     13419.3
    395040     13420.5
    395080     13421.8
    395120     13422.6
    395160     13424.6
    395200     13426.2
    395240     13427.5
    395280     13429.2
    395320     13430.3
    395360     13432.7
    395400     13432.9
    395440     13434.3
    395480     13435.8
    395520     13436.8
    395560     13437.9
    395600     13439.3
    395640     13440.8
    395680     13442.4
    395720     13443.2
    395760     13444.5
    395800     13446.5
    395840     13447.7
    395880       13449
    395920     13449.7
    395960     13451.8
    396000     13453.4
    396040     13454.6
    396080     13456.4
    396120     13457.5
    396160     13459.8
    396200       13460
    396240     13461.5
    396280     13462.9
    396320       13464
    396360     13465.1
    396400     13466.4
    396440       13468
    396480     13469.5
    396520     13470.4
    396560     13471.6
    396600     13473.6
    396640     13474.8
    396680     13476.1
    396720     13476.8
    396760     13478.9
    396800     13480.5
    396840     13481.7
    396880     13483.5
    396920     13484.6
    396960     13486.9
    397000     13487.1
    397040     13488.5
    397080       13490
    397120       13491
    397160     13492.2
    397200     13493.5
    397240     13495.1
    397280     13496.6
    397320     13497.4
    397360     13498.7
    397400     13500.7
    397440     13501.9
    397480     13503.2
    397520     13503.9
    397560       13506
    397600     13507.6
    397640     13508.8
    397680     13510.6
    397720     13511.7
    397760       13514
    397800     13514.2
    397840     13515.7
    397880     13517.1
    397920     13518.2
    397960     13519.2
    398000     13520.6
    398040     13522.2
    398080     13523.7
    398120     13524.6
    398160     13525.8
    398200     13527.8
    398240       13529
    398280     13530.3
    398320       13531
    398360     13533.1
    398400     13534.7
    398440     13535.9
    398480     13537.7
    398520     13538.8
    398560     13541.1
    398600     13541.3
    398640     13542.7
    398680     13544.2
    398720     13545.2
    398760     13546.4
    398800     13547.7
    398840     13549.3
    398880     13550.9
    398920     13551.6
    398960     13552.9
    399000     13554.9
    399040       13556
    399080     13557.4
    399120     13558.1
    399160     13560.2
    399200     13561.8
    399240       13563
    399280     13564.8
    399320     13565.9
    399360     13568.3
    399400     13568.4
    399440     13569.8
    399480     13571.4
    399520     13572.4
    399560     13573.5
    399600     13574.9
    399640     13576.4
    399680       13578
    399720     13578.8
    399760       13580
    399800       13582
    399840     13583.2
    399880     13584.6
    399920     13585.3
    399960     13587.3
    400000     13588.9
    400040     13590.1
    400080       13592
    400120     13593.1
    400160     13595.4
    400200     13595.6
    400240       13597
    400280     13598.5
    400320     13599.5
    400360     13600.6
    400400       13602
    400440     13603.6
    400480     13605.1
    400520     13605.9
    400560     13607.2
    400600     13609.2
    400640     13610.3
    400680     13611.7
    400720     13612.4
    400760     13614.5
    400800     13616.1
    400840     13617.3
    400880     13619.2
    400920     13620.2
    400960     13622.6
    401000     13622.8
    401040     13624.2
    401080     13625.7
    401120     13626.6
    401160     13627.8
    401200     13629.2
    401240     13630.7
    401280     13632.3
    401320     13633.1
    401360     13634.3
    401400     13636.4
    401440     13637.5
    401480     13638.9
    401520     13639.6
    401560     13641.6
    401600     13643.2
    401640     13644.4
    401680     13646.3
    401720     13647.3
    401760     13649.7
    401800     13649.9
    401840     13651.3
    401880     13652.8
    401920     13653.7
    401960     13654.9
    402000     13656.3
    402040     13657.8
    402080     13659.4
    402120     13660.2
    402160     13661.4
    402200     13663.5
    402240     13664.6
    402280       13666
    402320     13666.7
    402360     13668.7
    402400     13670.4
    402440     13671.6
    402480     13673.4
    402520     13674.4
    402560     13676.9
    402600       13677
    402640     13678.4
    402680     13679.9
    402720     13680.9
    402760       13682
    402800     13683.4
    402840       13685
    402880     13686.5
    402920     13687.3
    402960     13688.5
    403000     13690.6
    403040     13691.7
    403080     13693.1
    403120     13693.8
    403160     13695.8
    403200     13697.5
    403240     13698.7
    403280     13700.5
    403320     13701.5
    403360       13704
    403400     13704.1
    403440     13705.5
    403480       13707
    403520       13708
    403560     13709.1
    403600     13710.5
    403640     13712.1
    403680     13713.6
    403720     13714.5
    403760     13715.6
    403800     13717.7
    403840     13718.8
    403880     13720.2
    403920     13720.9
    403960       13723
    404000     13724.6
    404040     13725.8
    404080     13727.6
    404120     13728.6
    404160     13731.1
    404200     13731.2
    404240     13732.6
    404280     13734.1
    404320     13735.1
    404360     13736.2
    404400     13737.6
    404440     13739.2
    404480     13740.7
    404520     13741.5
    404560     13742.7
    404600     13744.8
    404640     13745.9
    404680     13747.2
    404720       13748
    404760       13750
    404800     13751.7
    404840     13752.9
    404880     13754.7
    404920     13755.7
    404960     13758.2
    405000     13758.3
    405040     13759.7
    405080     13761.2
    405120     13762.1
    405160     13763.3
    405200     13764.7
    405240     13766.2
    405280     13767.8
    405320     13768.6
    405360     13769.8
    405400     13771.9
    405440       13773
    405480     13774.3
    405520     13775.1
    405560     13777.1
    405600     13778.8
    405640     13779.9
    405680     13781.8
    405720     13782.8
    405760     13785.3
    405800     13785.4
    405840     13786.8
    405880     13788.3
    405920     13789.2
    405960     13790.4
    406000     13791.8
    406040     13793.3
    406080     13794.9
    406120     13795.7
    406160     13796.9
    406200       13799
    406240     13800.1
    406280     13801.4
    406320     13802.2
    406360     13804.2
    406400     13805.9
    406440       13807
    406480     13808.9
    406520     13809.9
    406560     13812.4
    406600     13812.5
    406640     13813.9
    406680     13815.4
    406720     13816.3
    406760     13817.5
    406800     13818.9
    406840     13820.4
    406880       13822
    406920     13822.8
    406960       13824
    407000       13826
    407040     13827.2
    407080     13828.5
    407120     13829.3
    407160     13831.3
    407200     13832.9
    407240     13834.1
    407280       13836
    407320       13837
    407360     13839.5
    407400     13839.6
    407440       13841
    407480     13842.5
    407520     13843.4
    407560     13844.5
    407600       13846
    407640     13847.5
    407680       13849
    407720     13849.8
    407760     13851.1
    407800     13853.1
    407840     13854.3
    407880     13855.6
    407920     13856.3
    407960     13858.4
    408000       13860
    408040     13861.2
    408080       13863
    408120     13864.1
    408160     13866.6
    408200     13866.6
    408240       13868
    408280     13869.5
    408320     13870.5
    408360     13871.6
    408400       13873
    408440     13874.5
    408480       13876
    408520     13876.9
    408560     13878.1
    408600     13880.1
    408640     13881.3
    408680     13882.6
    408720     13883.3
    408760     13885.4
    408800       13887
    408840     13888.3
    408880     13890.1
    408920     13891.1
    408960     13893.6
    409000     13893.7
    409040       13895
    409080     13896.6
    409120     13897.5
    409160     13898.6
    409200     13900.1
    409240     13901.5
    409280     13903.1
    409320     13903.9
    409360     13905.1
    409400     13907.2
    409440     13908.3
    409480     13909.6
    409520     13910.4
    409560     13912.4
    409600       13914
    409640     13915.3
    409680     13917.1
    409720     13918.1
    409760     13920.6
    409800     13920.7
    409840     13922.1
    409880     13923.6
    409920     13924.5
    409960     13925.7
    410000     13927.1
    410040     13928.6
    410080     13930.1
    410120       13931
    410160     13932.1
    410200     13934.2
    410240     13935.4
    410280     13936.7
    410320     13937.4
    410360     13939.5
    410400     13941.1
    410440     13942.3
    410480     13944.2
    410520     13945.1
    410560     13947.7
    410600     13947.8
    410640     13949.1
    410680     13950.7
    410720     13951.6
    410760     13952.8
    410800     13954.2
    410840     13955.6
    410880     13957.2
    410920       13958
    410960     13959.2
    411000     13961.3
    411040     13962.4
    411080     13963.7
    411120     13964.5
    411160     13966.5
    411200     13968.1
    411240     13969.4
    411280     13971.2
    411320     13972.2
    411360     13974.7
    411400     13974.8
    411440     13976.2
    411480     13977.7
    411520     13978.6
    411560     13979.8
    411600     13981.2
    411640     13982.7
    411680     13984.2
    411720       13985
    411760     13986.2
    411800     13988.4
    411840     13989.5
    411880     13990.8
    411920     13991.5
    411960     13993.6
    412000     13995.2
    412040     13996.5
    412080     13998.3
    412120     13999.2
    412160     14001.8
    412200     14001.9
    412240     14003.3
    412280     14004.8
    412320     14005.7
    412360     14006.9
    412400     14008.3
    412440     14009.8
    412480     14011.3
    412520     14012.1
    412560     14013.2
    412600     14015.4
    412640     14016.5
    412680     14017.8
    412720     14018.6
    412760     14020.6
    412800     14022.2
    412840     14023.5
    412880     14025.3
    412920     14026.2
    412960     14028.8
    413000     14028.9
    413040     14030.3
    413080     14031.8
    413120     14032.7
    413160     14033.9
    413200     14035.3
    413240     14036.8
    413280     14038.3
    413320     14039.1
    413360     14040.3
    413400     14042.4
    413440     14043.5
    413480     14044.8
    413520     14045.6
    413560     14047.6
    413600     14049.2
    413640     14050.5
    413680     14052.3
    413720     14053.2
    413760     14055.8
    413800     14055.9
    413840     14057.3
    413880     14058.9
    413920     14059.7
    413960     14060.9
    414000     14062.3
    414040     14063.8
    414080     14065.3
    414120     14066.1
    414160     14067.3
    414200     14069.5
    414240     14070.5
    414280     14071.9
    414320     14072.6
    414360     14074.7
    414400     14076.2
    414440     14077.5
    414480     14079.3
    414520     14080.2
    414560     14082.8
    414600     14082.9
    414640     14084.3
    414680     14085.9
    414720     14086.8
    414760     14087.9
    414800     14089.3
    414840     14090.8
    414880     14092.3
    414920     14093.1
    414960     14094.3
    415000     14096.5
    415040     14097.6
    415080     14098.8
    415120     14099.6
    415160     14101.7
    415200     14103.3
    415240     14104.5
    415280     14106.4
    415320     14107.2
    415360     14109.8
    415400     14109.9
    415440     14111.3
    415480     14112.9
    415520     14113.8
    415560     14114.9
    415600     14116.3
    415640     14117.8
    415680     14119.4
    415720     14120.2
    415760     14121.3
    415800     14123.5
    415840     14124.6
    415880     14125.9
    415920     14126.6
    415960     14128.7
    416000     14130.3
    416040     14131.6
    416080     14133.4
    416120     14134.3
    416160     14136.9
    416200       14137
    416240     14138.4
    416280       14140
    416320     14140.8
    416360       14142
    416400     14143.4
    416440     14144.8
    416480     14146.4
    416520     14147.2
    416560     14148.4
    416600     14150.6
    416640     14151.7
    416680     14152.9
    416720     14153.7
    416760     14155.8
    416800     14157.3
    416840     14158.6
    416880     14160.4
    416920     14161.4
    416960     14163.9
    417000       14164
    417040     14165.4
    417080       14167
    417120     14167.9
    417160       14169
    417200     14170.4
    417240     14171.9
    417280     14173.5
    417320     14174.3
    417360     14175.5
    417400     14177.6
    417440     14178.7
    417480       14180
    417520     14180.7
    417560     14182.8
    417600     14184.4
    417640     14185.6
    417680     14187.5
    417720     14188.4
    417760     14190.9
    417800       14191
    417840     14192.4
    417880       14194
    417920     14194.9
    417960       14196
    418000     14197.5
    418040     14198.9
    418080     14200.5
    418120     14201.3
    418160     14202.5
    418200     14204.6
    418240     14205.7
    418280       14207
    418320     14207.7
    418360     14209.9
    418400     14211.4
    418440     14212.6
    418480     14214.5
    418520     14215.4
    418560     14217.9
    418600     14218.1
    418640     14219.5
    418680       14221
    418720     14221.9
    418760     14223.1
    418800     14224.5
    418840     14225.9
    418880     14227.5
    418920     14228.3
    418960     14229.5
    419000     14231.6
    419040     14232.8
    419080       14234
    419120     14234.8
    419160     14236.9
    419200     14238.4
    419240     14239.7
    419280     14241.5
    419320     14242.4
    419360       14245
    419400     14245.1
    419440     14246.5
    419480     14248.1
    419520       14249
    419560     14250.1
    419600     14251.5
    419640       14253
    419680     14254.5
    419720     14255.4
    419760     14256.6
    419800     14258.7
    419840     14259.8
    419880     14261.1
    419920     14261.9
    419960     14263.9
    420000     14265.5
    420040     14266.7
    420080     14268.6
    420120     14269.4
    420160       14272
    420200     14272.1
    420240     14273.5
    420280     14275.1
    420320       14276
    420360     14277.2
    420400     14278.5
    420440       14280
    420480     14281.6
    420520     14282.4
    420560     14283.6
    420600     14285.7
    420640     14286.9
    420680     14288.1
    420720     14288.9
    420760     14290.9
    420800     14292.5
    420840     14293.7
    420880     14295.6
    420920     14296.4
    420960       14299
    421000     14299.1
    421040     14300.6
    421080     14302.1
    421120       14303
    421160     14304.2
    421200     14305.6
    421240       14307
    421280     14308.6
    421320     14309.4
    421360     14310.6
    421400     14312.8
    421440     14313.9
    421480     14315.2
    421520     14315.9
    421560     14317.9
    421600     14319.5
    421640     14320.7
    421680     14322.6
    421720     14323.5
    421760       14326
    421800     14326.2
    421840     14327.6
    421880     14329.1
    421920       14330
    421960     14331.2
    422000     14332.6
    422040     14334.1
    422080     14335.6
    422120     14336.4
    422160     14337.6
    422200     14339.8
    422240     14340.9
    422280     14342.2
    422320     14342.9
    422360     14344.9
    422400     14346.5
    422440     14347.7
    422480     14349.6
    422520     14350.5
    422560       14353
    422600     14353.2
    422640     14354.6
    422680     14356.2
    422720     14357.1
    422760     14358.2
    422800     14359.6
    422840     14361.1
    422880     14362.6
    422920     14363.5
    422960     14364.6
    423000     14366.8
    423040     14367.9
    423080     14369.2
    423120     14369.9
    423160     14371.9
    423200     14373.5
    423240     14374.7
    423280     14376.7
    423320     14377.5
    423360     14380.1
    423400     14380.2
    423440     14381.6
    423480     14383.2
    423520     14384.1
    423560     14385.2
    423600     14386.6
    423640     14388.1
    423680     14389.6
    423720     14390.5
    423760     14391.7
    423800     14393.8
    423840       14395
    423880     14396.2
    423920       14397
    423960       14399
    424000     14400.6
    424040     14401.8
    424080     14403.7
    424120     14404.5
    424160     14407.1
    424200     14407.3
    424240     14408.7
    424280     14410.3
    424320     14411.2
    424360     14412.3
    424400     14413.7
    424440     14415.1
    424480     14416.7
    424520     14417.5
    424560     14418.8
    424600     14420.9
    424640       14422
    424680     14423.3
    424720     14424.1
    424760     14426.1
    424800     14427.7
    424840     14428.9
    424880     14430.7
    424920     14431.6
    424960     14434.2
    425000     14434.3
    425040     14435.7
    425080     14437.3
    425120     14438.2
    425160     14439.3
    425200     14440.7
    425240     14442.2
    425280     14443.8
    425320     14444.6
    425360     14445.8
    425400     14447.9
    425440     14449.1
    425480     14450.3
    425520     14451.1
    425560     14453.1
    425600     14454.7
    425640     14455.9
    425680     14457.8
    425720     14458.6
    425760     14461.2
    425800     14461.4
    425840     14462.8
    425880     14464.3
    425920     14465.3
    425960     14466.4
    426000     14467.7
    426040     14469.2
    426080     14470.8
    426120     14471.6
    426160     14472.9
    426200       14475
    426240     14476.1
    426280     14477.3
    426320     14478.1
    426360     14480.1
    426400     14481.7
    426440     14482.9
    426480     14484.8
    426520     14485.6
    426560     14488.2
    426600     14488.4
    426640     14489.7
    426680     14491.3
    426720     14492.2
    426760     14493.4
    426800     14494.7
    426840     14496.2
    426880     14497.8
    426920     14498.6
    426960     14499.8
    427000     14501.9
    427040     14503.1
    427080     14504.3
    427120     14505.1
    427160     14507.1
    427200     14508.7
    427240     14509.9
    427280     14511.8
    427320     14512.6
    427360     14515.2
    427400     14515.3
    427440     14516.7
    427480     14518.3
    427520     14519.2
    427560     14520.4
    427600     14521.7
    427640     14523.2
    427680     14524.8
    427720     14525.6
    427760     14526.8
    427800     14528.9
    427840     14530.1
    427880     14531.3
    427920     14532.1
    427960     14534.1
    428000     14535.7
    428040     14536.9
    428080     14538.8
    428120     14539.6
    428160     14542.2
    428200     14542.4
    428240     14543.7
    428280     14545.3
    428320     14546.2
    428360     14547.3
    428400     14548.7
    428440     14550.2
    428480     14551.8
    428520     14552.5
    428560     14553.8
    428600     14555.9
    428640     14557.1
    428680     14558.3
    428720     14559.1
    428760     14561.1
    428800     14562.6
    428840     14563.9
    428880     14565.8
    428920     14566.6
    428960     14569.2
    429000     14569.4
    429040     14570.7
    429080     14572.3
    429120     14573.2
    429160     14574.3
    429200     14575.7
    429240     14577.1
    429280     14578.8
    429320     14579.5
    429360     14580.7
    429400     14582.9
    429440       14584
    429480     14585.3
    429520     14586.1
    429560     14588.1
    429600     14589.6
    429640     14590.9
    429680     14592.7
    429720     14593.6
    429760     14596.2
    429800     14596.3
    429840     14597.7
    429880     14599.2
    429920     14600.2
    429960     14601.3
    430000     14602.6
    430040     14604.2
    430080     14605.7
    430120     14606.5
    430160     14607.7
    430200     14609.9
    430240       14611
    430280     14612.3
    430320       14613
    430360     14615.1
    430400     14616.6
    430440     14617.9
    430480     14619.7
    430520     14620.5
    430560     14623.2
    430600     14623.3
    430640     14624.7
    430680     14626.2
    430720     14627.2
    430760     14628.3
    430800     14629.6
    430840     14631.2
    430880     14632.7
    430920     14633.5
    430960     14634.7
    431000     14636.8
    431040       14638
    431080     14639.3
    431120       14640
    431160       14642
    431200     14643.6
    431240     14644.9
    431280     14646.7
    431320     14647.5
    431360     14650.2
    431400     14650.3
    431440     14651.6
    431480     14653.2
    431520     14654.1
    431560     14655.3
    431600     14656.6
    431640     14658.1
    431680     14659.7
    431720     14660.4
    431760     14661.6
    431800     14663.8
    431840       14665
    431880     14666.2
    431920     14666.9
    431960       14669
    432000     14670.6
    432040     14671.8
    432080     14673.6
    432120     14674.5
    432160     14677.1
    432200     14677.3
    432240     14678.6
    432280     14680.2
    432320     14681.1
    432360     14682.3
    432400     14683.6
    432440     14685.1
    432480     14686.6
    432520     14687.4
    432560     14688.6
    432600     14690.8
    432640       14692
    432680     14693.2
    432720     14693.9
    432760       14696
    432800     14697.5
    432840     14698.8
    432880     14700.7
    432920     14701.5
    432960     14704.2
    433000     14704.3
    433040     14705.6
    433080     14707.2
    433120     14708.1
    433160     14709.2
    433200     14710.6
    433240     14712.1
    433280     14713.6
    433320     14714.4
    433360     14715.6
    433400     14717.8
    433440       14719
    433480     14720.2
    433520     14720.9
    433560       14723
    433600     14724.5
    433640     14725.8
    433680     14727.6
    433720     14728.4
    433760     14731.2
    433800     14731.3
    433840     14732.6
    433880     14734.2
    433920     14735.1
    433960     14736.2
    434000     14737.6
    434040     14739.1
    434080     14740.6
    434120     14741.3
    434160     14742.6
    434200     14744.7
    434240     14745.9
    434280     14747.2
    434320     14747.9
    434360     14749.9
    434400     14751.5
    434440     14752.8
    434480     14754.6
    434520     14755.5
    434560     14758.1
    434600     14758.3
    434640     14759.6
    434680     14761.2
    434720     14762.1
    434760     14763.2
    434800     14764.6
    434840     14766.1
    434880     14767.6
    434920     14768.3
    434960     14769.6
    435000     14771.7
    435040     14772.9
    435080     14774.1
    435120     14774.9
    435160     14776.9
    435200     14778.5
    435240     14779.8
    435280     14781.6
    435320     14782.4
    435360     14785.1
    435400     14785.3
    435440     14786.6
    435480     14788.1
    435520     14789.1
    435560     14790.2
    435600     14791.5
    435640       14793
    435680     14794.6
    435720     14795.3
    435760     14796.5
    435800     14798.7
    435840     14799.9
    435880     14801.1
    435920     14801.9
    435960     14803.9
    436000     14805.4
    436040     14806.7
    436080     14808.6
    436120     14809.4
    436160       14812
    436200     14812.3
    436240     14813.6
    436280     14815.1
    436320       14816
    436360     14817.1
    436400     14818.5
    436440       14820
    436480     14821.5
    436520     14822.2
    436560     14823.4
    436600     14825.6
    436640     14826.8
    436680       14828
    436720     14828.8
    436760     14830.8
    436800     14832.4
    436840     14833.7
    436880     14835.5
    436920     14836.3
    436960       14839
    437000     14839.2
    437040     14840.5
    437080       14842
    437120     14842.9
    437160     14844.1
    437200     14845.4
    437240     14846.9
    437280     14848.5
    437320     14849.1
    437360     14850.4
    437400     14852.6
    437440     14853.7
    437480     14854.9
    437520     14855.7
    437560     14857.7
    437600     14859.3
    437640     14860.6
    437680     14862.4
    437720     14863.3
    437760     14865.9
    437800     14866.1
    437840     14867.4
    437880     14868.9
    437920     14869.9
    437960       14871
    438000     14872.3
    438040     14873.9
    438080     14875.4
    438120     14876.1
    438160     14877.3
    438200     14879.5
    438240     14880.7
    438280     14881.8
    438320     14882.6
    438360     14884.7
    438400     14886.3
    438440     14887.5
    438480     14889.4
    438520     14890.3
    438560     14892.9
    438600     14893.1
    438640     14894.4
    438680     14895.8
    438720     14896.8
    438760       14898
    438800     14899.3
    438840     14900.9
    438880     14902.4
    438920     14903.1
    438960     14904.3
    439000     14906.5
    439040     14907.6
    439080     14908.8
    439120     14909.6
    439160     14911.7
    439200     14913.2
    439240     14914.5
    439280     14916.4
    439320     14917.3
    439360     14919.9
    439400     14920.1
    439440     14921.4
    439480     14922.9
    439520     14923.8
    439560     14925.1
    439600     14926.3
    439640     14927.9
    439680     14929.4
    439720     14930.1
    439760     14931.3
    439800     14933.5
    439840     14934.7
    439880     14935.9
    439920     14936.6
    439960     14938.7
    440000     14940.2
    440040     14941.5
    440080     14943.4
    440120     14944.3
    440160     14946.9
    440200     14947.1
    440240     14948.4
    440280     14949.9
    440320     14950.8
    440360       14952
    440400     14953.3
    440440     14954.9
    440480     14956.4
    440520     14957.1
    440560     14958.3
    440600     14960.5
    440640     14961.7
    440680     14962.9
    440720     14963.6
    440760     14965.7
    440800     14967.2
    440840     14968.5
    440880     14970.4
    440920     14971.3
    440960     14973.9
    441000     14974.1
    441040     14975.4
    441080     14976.9
    441120     14977.8
    441160       14979
    441200     14980.3
    441240     14981.9
    441280     14983.4
    441320     14984.1
    441360     14985.4
    441400     14987.6
    441440     14988.7
    441480     14989.9
    441520     14990.6
    441560     14992.7
    441600     14994.3
    441640     14995.5
    441680     14997.5
    441720     14998.3
    441760       15001
    441800     15001.2
    441840     15002.5
    441880     15003.9
    441920     15004.9
    441960       15006
    442000     15007.3
    442040       15009
    442080     15010.5
    442120     15011.1
    442160     15012.4
    442200     15014.6
    442240     15015.7
    442280     15016.9
    442320     15017.7
    442360     15019.7
    442400     15021.3
    442440     15022.6
    442480     15024.5
    442520     15025.4
    442560       15028
    442600     15028.2
    442640     15029.5
    442680       15031
    442720     15031.9
    442760     15033.1
    442800     15034.4
    442840       15036
    442880     15037.5
    442920     15038.2
    442960     15039.5
    443000     15041.7
    443040     15042.8
    443080       15044
    443120     15044.7
    443160     15046.8
    443200     15048.4
    443240     15049.7
    443280     15051.6
    443320     15052.5
    443360     15055.1
    443400     15055.3
    443440     15056.6
    443480     15058.1
    443520       15059
    443560     15060.2
    443600     15061.5
    443640     15063.1
    443680     15064.6
    443720     15065.3
    443760     15066.5
    443800     15068.8
    443840     15069.9
    443880     15071.1
    443920     15071.8
    443960     15073.9
    444000     15075.5
    444040     15076.7
    444080     15078.6
    444120     15079.5
    444160     15082.2
    444200     15082.4
    444240     15083.6
    444280     15085.2
    444320       15086
    444360     15087.2
    444400     15088.5
    444440     15090.1
    444480     15091.7
    444520     15092.3
    444560     15093.6
    444600     15095.9
    444640     15096.9
    444680     15098.2
    444720     15098.9
    444760       15101
    444800     15102.5
    444840     15103.8
    444880     15105.7
    444920     15106.6
    444960     15109.2
    445000     15109.4
    445040     15110.7
    445080     15112.2
    445120     15113.1
    445160     15114.3
    445200     15115.5
    445240     15117.2
    445280     15118.7
    445320     15119.4
    445360     15120.7
    445400     15122.9
    445440       15124
    445480     15125.2
    445520     15125.9
    445560       15128
    445600     15129.5
    445640     15130.9
    445680     15132.8
    445720     15133.7
    445760     15136.3
    445800     15136.4
    445840     15137.7
    445880     15139.3
    445920     15140.1
    445960     15141.3
    446000     15142.6
    446040     15144.3
    446080     15145.8
    446120     15146.5
    446160     15147.8
    446200       15150
    446240       15151
    446280     15152.3
    446320       15153
    446360       15155
    446400     15156.6
    446440     15157.9
    446480     15159.8
    446520     15160.8
    446560     15163.4
    446600     15163.5
    446640     15164.7
    446680     15166.3
    446720     15167.2
    446760     15168.4
    446800     15169.7
    446840     15171.3
    446880     15172.9
    446920     15173.5
    446960     15174.8
    447000     15177.1
    447040     15178.2
    447080     15179.4
    447120     15180.1
    447160     15182.1
    447200     15183.7
    447240       15185
    447280     15186.9
    447320     15187.9
    447360     15190.5
    447400     15190.6
    447440     15191.8
    447480     15193.4
    447520     15194.3
    447560     15195.5
    447600     15196.8
    447640     15198.4
    447680       15200
    447720     15200.6
    447760     15201.9
    447800     15204.2
    447840     15205.3
    447880     15206.5
    447920     15207.2
    447960     15209.2
    448000     15210.7
    448040     15212.1
    448080       15214
    448120       15215
    448160     15217.6
    448200     15217.7
    448240     15218.9
    448280     15220.5
    448320     15221.4
    448360     15222.6
    448400     15223.9
    448440     15225.6
    448480     15227.1
    448520     15227.7
    448560       15229
    448600     15231.3
    448640     15232.4
    448680     15233.6
    448720     15234.3
    448760     15236.3
    448800     15237.9
    448840     15239.2
    448880     15241.1
    448920     15242.1
    448960     15244.7
    449000     15244.8
    449040       15246
    449080     15247.6
    449120     15248.5
    449160     15249.7
    449200       15251
    449240     15252.6
    449280     15254.2
    449320     15254.9
    449360     15256.1
    449400     15258.4
    449440     15259.5
    449480     15260.7
    449520     15261.4
    449560     15263.3
    449600     15264.9
    449640     15266.3
    449680     15268.2
    449720     15269.1
    449760     15271.7
    449800     15271.9
    449840     15273.1
    449880     15274.7
    449920     15275.6
    449960     15276.7
    450000       15278
    450040     15279.7
    450080     15281.3
    450120     15281.9
    450160     15283.2
    450200     15285.4
    450240     15286.5
    450280     15287.8
    450320     15288.5
    450360     15290.4
    450400       15292
    450440     15293.4
    450480     15295.3
    450520     15296.2
    450560     15298.8
    450600       15299
    450640     15300.2
    450680     15301.8
    450720     15302.8
    450760     15303.8
    450800     15305.1
    450840     15306.8
    450880     15308.4
    450920       15309
    450960     15310.3
    451000     15312.5
    451040     15313.7
    451080     15314.9
    451120     15315.6
    451160     15317.5
    451200     15319.1
    451240     15320.5
    451280     15322.4
    451320     15323.4
    451360       15326
    451400     15326.1
    451440     15327.3
    451480     15328.9
    451520     15329.9
    451560       15331
    451600     15332.3
    451640     15333.9
    451680     15335.5
    451720     15336.1
    451760     15337.4
    451800     15339.6
    451840     15340.7
    451880     15341.9
    451920     15342.7
    451960     15344.6
    452000     15346.2
    452040     15347.6
    452080     15349.5
    452120     15350.4
    452160     15353.1
    452200     15353.2
    452240     15354.4
    452280       15356
    452320     15356.9
    452360       15358
    452400     15359.3
    452440       15361
    452480     15362.6
    452520     15363.2
    452560     15364.5
    452600     15366.7
    452640     15367.9
    452680       15369
    452720     15369.8
    452760     15371.7
    452800     15373.3
    452840     15374.7
    452880     15376.5
    452920     15377.6
    452960     15380.1
    453000     15380.3
    453040     15381.4
    453080     15383.1
    453120     15384.1
    453160     15385.1
    453200     15386.4
    453240     15388.1
    453280     15389.7
    453320     15390.3
    453360     15391.6
    453400     15393.8
    453440       15395
    453480     15396.1
    453520     15396.9
    453560     15398.8
    453600     15400.4
    453640     15401.8
    453680     15403.7
    453720     15404.6
    453760     15407.3
    453800     15407.4
    453840     15408.6
    453880     15410.2
    453920     15411.2
    453960     15412.2
    454000     15413.6
    454040     15415.2
    454080     15416.8
    454120     15417.4
    454160     15418.7
    454200       15421
    454240     15422.1
    454280     15423.3
    454320       15424
    454360       15426
    454400     15427.5
    454440     15428.9
    454480     15430.8
    454520     15431.8
    454560     15434.4
    454600     15434.5
    454640     15435.6
    454680     15437.3
    454720     15438.3
    454760     15439.4
    454800     15440.6
    454840     15442.3
    454880     15443.9
    454920     15444.5
    454960     15445.8
    455000     15448.1
    455040     15449.2
    455080     15450.4
    455120     15451.1
    455160       15453
    455200     15454.6
    455240       15456
    455280     15457.9
    455320     15458.9
    455360     15461.5
    455400     15461.6
    455440     15462.8
    455480     15464.4
    455520     15465.4
    455560     15466.5
    455600     15467.8
    455640     15469.4
    455680     15471.1
    455720     15471.6
    455760     15472.9
    455800     15475.2
    455840     15476.4
    455880     15477.5
    455920     15478.3
    455960     15480.2
    456000     15481.8
    456040     15483.1
    456080       15485
    456120       15486
    456160     15488.7
    456200     15488.8
    456240     15489.9
    456280     15491.6
    456320     15492.6
    456360     15493.6
    456400     15494.9
    456440     15496.5
    456480     15498.2
    456520     15498.7
    456560       15500
    456600     15502.3
    456640     15503.5
    456680     15504.6
    456720     15505.4
    456760     15507.3
    456800     15508.9
    456840     15510.3
    456880     15512.2
    456920     15513.1
    456960     15515.8
    457000     15515.9
    457040       15517
    457080     15518.7
    457120     15519.7
    457160     15520.8
    457200       15522
    457240     15523.6
    457280     15525.3
    457320     15525.8
    457360     15527.2
    457400     15529.4
    457440     15530.6
    457480     15531.7
    457520     15532.5
    457560     15534.4
    457600       15536
    457640     15537.4
    457680     15539.3
    457720     15540.2
    457760     15542.9
    457800       15543
    457840     15544.1
    457880     15545.8
    457920     15546.8
    457960     15547.8
    458000     15549.1
    458040     15550.7
    458080     15552.4
    458120       15553
    458160     15554.3
    458200     15556.5
    458240     15557.7
    458280     15558.8
    458320     15559.6
    458360     15561.5
    458400     15563.1
    458440     15564.5
    458480     15566.4
    458520     15567.3
    458560       15570
    458600     15570.1
    458640     15571.2
    458680     15572.9
    458720     15573.9
    458760     15574.9
    458800     15576.2
    458840     15577.8
    458880     15579.5
    458920       15580
    458960     15581.4
    459000     15583.6
    459040     15584.8
    459080     15585.9
    459120     15586.6
    459160     15588.6
    459200     15590.2
    459240     15591.6
    459280     15593.5
    459320     15594.4
    459360     15597.1
    459400     15597.2
    459440     15598.3
    459480       15600
    459520     15600.9
    459560     15601.9
    459600     15603.3
    459640     15604.9
    459680     15606.6
    459720     15607.1
    459760     15608.4
    459800     15610.7
    459840     15611.9
    459880     15612.9
    459920     15613.7
    459960     15615.7
    460000     15617.3
    460040     15618.7
    460080     15620.6
    460120     15621.4
    460160     15624.1
    460200     15624.2
    460240     15625.4
    460280       15627
    460320       15628
    460360       15629
    460400     15630.3
    460440     15631.9
    460480     15633.7
    460520     15634.2
    460560     15635.5
    460600     15637.8
    460640     15638.9
    460680       15640
    460720     15640.8
    460760     15642.7
    460800     15644.3
    460840     15645.7
    460880     15647.6
    460920     15648.5
    460960     15651.2
    461000     15651.3
    461040     15652.4
    461080     15654.2
    461120       15655
    461160     15656.1
    461200     15657.4
    461240       15659
    461280     15660.7
    461320     15661.3
    461360     15662.6
    461400     15664.8
    461440       15666
    461480     15667.1
    461520     15667.9
    461560     15669.8
    461600     15671.4
    461640     15672.8
    461680     15674.7
    461720     15675.6
    461760     15678.3
    461800     15678.3
    461840     15679.5
    461880     15681.2
    461920     15682.1
    461960     15683.2
    462000     15684.5
    462040     15686.1
    462080     15687.8
    462120     15688.3
    462160     15689.6
    462200     15691.9
    462240       15693
    462280     15694.1
    462320     15694.9
    462360     15696.8
    462400     15698.5
    462440     15699.9
    462480     15701.7
    462520     15702.6
    462560     15705.3
    462600     15705.4
    462640     15706.6
    462680     15708.3
    462720     15709.2
    462760     15710.2
    462800     15711.5
    462840     15713.1
    462880     15714.8
    462920     15715.4
    462960     15716.7
    463000     15718.9
    463040     15720.1
    463080     15721.1
    463120       15722
    463160     15723.8
    463200     15725.5
    463240     15726.9
    463280     15728.7
    463320     15729.6
    463360     15732.3
    463400     15732.4
    463440     15733.6
    463480     15735.3
    463520     15736.2
    463560     15737.3
    463600     15738.5
    463640     15740.2
    463680     15741.9
    463720     15742.4
    463760     15743.7
    463800     15745.9
    463840     15747.1
    463880     15748.1
    463920       15749
    463960     15750.8
    464000     15752.5
    464040     15753.9
    464080     15755.7
    464120     15756.6
    464160     15759.3
    464200     15759.5
    464240     15760.6
    464280     15762.3
    464320     15763.3
    464360     15764.3
    464400     15765.6
    464440     15767.2
    464480     15768.9
    464520     15769.5
    464560     15770.8
    464600       15773
    464640     15774.1
    464680     15775.2
    464720     15776.1
    464760     15777.9
    464800     15779.5
    464840     15780.9
    464880     15782.8
    464920     15783.7
    464960     15786.4
    465000     15786.5
    465040     15787.7
    465080     15789.4
    465120     15790.3
    465160     15791.4
    465200     15792.7
    465240     15794.3
    465280       15796
    465320     15796.5
    465360     15797.8
    465400     15800.1
    465440     15801.2
    465480     15802.3
    465520     15803.1
    465560       15805
    465600     15806.6
    465640       15808
    465680     15809.9
    465720     15810.8
    465760     15813.5
    465800     15813.6
    465840     15814.8
    465880     15816.5
    465920     15817.4
    465960     15818.5
    466000     15819.8
    466040     15821.4
    466080     15823.1
    466120     15823.6
    466160     15824.9
    466200     15827.2
    466240     15828.3
    466280     15829.5
    466320     15830.2
    466360     15832.1
    466400     15833.7
    466440     15835.2
    466480       15837
    466520     15837.9
    466560     15840.6
    466600     15840.7
    466640     15841.9
    466680     15843.6
    466720     15844.6
    466760     15845.6
    466800     15846.9
    466840     15848.5
    466880     15850.2
    466920     15850.8
    466960     15852.1
    467000     15854.4
    467040     15855.5
    467080     15856.6
    467120     15857.4
    467160     15859.2
    467200     15860.9
    467240     15862.4
    467280     15864.1
    467320     15865.1
    467360     15867.8
    467400     15867.9
    467440     15869.1
    467480     15870.8
    467520     15871.7
    467560     15872.8
    467600     15874.1
    467640     15875.7
    467680     15877.4
    467720       15878
    467760     15879.3
    467800     15881.6
    467840     15882.7
    467880     15883.8
    467920     15884.6
    467960     15886.4
    468000     15888.1
    468040     15889.5
    468080     15891.3
    468120     15892.2
    468160       15895
    468200     15895.1
    468240     15896.3
    468280       15898
    468320     15898.9
    468360       15900
    468400     15901.3
    468440     15902.9
    468480     15904.6
    468520     15905.2
    468560     15906.4
    468600     15908.8
    468640     15909.9
    468680       15911
    468720     15911.7
    468760     15913.6
    468800     15915.3
    468840     15916.7
    468880     15918.5
    468920     15919.4
    468960     15922.2
    469000     15922.3
    469040     15923.5
    469080     15925.2
    469120     15926.1
    469160     15927.2
    469200     15928.5
    469240     15930.1
    469280     15931.9
    469320     15932.4
    469360     15933.6
    469400       15936
    469440     15937.1
    469480     15938.2
    469520     15938.9
    469560     15940.8
    469600     15942.5
    469640       15944
    469680     15945.7
    469720     15946.6
    469760     15949.4
    469800     15949.5
    469840     15950.7
    469880     15952.4
    469920     15953.4
    469960     15954.4
    470000     15955.7
    470040     15957.3
    470080     15959.1
    470120     15959.6
    470160     15960.9
    470200     15963.2
    470240     15964.3
    470280     15965.4
    470320     15966.1
    470360       15968
    470400     15969.7
    470440     15971.2
    470480     15972.9
    470520     15973.9
    470560     15976.6
    470600     15976.7
    470640     15977.9
    470680     15979.6
    470720     15980.6
    470760     15981.6
    470800     15982.9
    470840     15984.6
    470880     15986.3
    470920     15986.8
    470960       15988
    471000     15990.4
    471040     15991.5
    471080     15992.6
    471120     15993.4
    471160     15995.2
    471200     15996.9
    471240     15998.4
    471280     16000.2
    471320     16001.1
    471360     16003.9
    471400       16004
    471440     16005.2
    471480     16006.9
    471520     16007.9
    471560     16008.8
    471600     16010.1
    471640     16011.8
    471680     16013.5
    471720       16014
    471760     16015.3
    471800     16017.6
    471840     16018.8
    471880     16019.8
    471920     16020.6
    471960     16022.5
    472000     16024.2
    472040     16025.7
    472080     16027.4
    472120     16028.3
    472160     16031.1
    472200     16031.2
    472240     16032.4
    472280     16034.1
    472320     16035.1
    472360     16036.1
    472400     16037.4
    472440       16039
    472480     16040.8
    472520     16041.2
    472560     16042.5
    472600     16044.9
    472640       16046
    472680     16047.1
    472720     16047.8
    472760     16049.7
    472800     16051.4
    472840     16052.9
    472880     16054.7
    472920     16055.6
    472960     16058.4
    473000     16058.5
    473040     16059.7
    473080     16061.4
    473120     16062.3
    473160     16063.3
    473200     16064.6
    473240     16066.3
    473280       16068
    473320     16068.5
    473360     16069.8
    473400     16072.2
    473440     16073.3
    473480     16074.3
    473520     16075.1
    473560       16077
    473600     16078.6
    473640     16080.1
    473680     16081.9
    473720     16082.8
    473760     16085.6
    473800     16085.7
    473840     16086.9
    473880     16088.6
    473920     16089.6
    473960     16090.5
    474000     16091.9
    474040     16093.6
    474080     16095.3
    474120     16095.7
    474160       16097
    474200     16099.4
    474240     16100.6
    474280     16101.5
    474320     16102.3
    474360     16104.2
    474400     16105.9
    474440     16107.4
    474480     16109.2
    474520     16110.1
    474560     16112.9
    474600       16113
    474640     16114.2
    474680     16115.9
    474720     16116.9
    474760     16117.8
    474800     16119.2
    474840     16120.9
    474880     16122.6
    474920       16123
    474960     16124.3
    475000     16126.7
    475040     16127.9
    475080     16128.8
    475120     16129.6
    475160     16131.5
    475200     16133.2
    475240     16134.7
    475280     16136.5
    475320     16137.3
    475360     16140.2
    475400     16140.3
    475440     16141.5
    475480     16143.2
    475520     16144.2
    475560     16145.1
    475600     16146.5
    475640     16148.2
    475680     16149.9
    475720     16150.4
    475760     16151.6
    475800       16154
    475840     16155.2
    475880     16156.1
    475920     16156.9
    475960     16158.9
    476000     16160.5
    476040     16161.9
    476080     16163.8
    476120     16164.6
    476160     16167.5
    476200     16167.6
    476240     16168.8
    476280     16170.5
    476320     16171.5
    476360     16172.4
    476400     16173.8
    476440     16175.5
    476480     16177.2
    476520     16177.6
    476560     16178.9
    476600     16181.3
    476640     16182.4
    476680     16183.4
    476720     16184.2
    476760     16186.1
    476800     16187.8
    476840     16189.2
    476880     16191.1
    476920     16191.9
    476960     16194.8
    477000     16194.8
    477040     16196.1
    477080     16197.8
    477120     16198.8
    477160     16199.7
    477200     16201.1
    477240     16202.8
    477280     16204.5
    477320     16204.9
    477360     16206.2
    477400     16208.6
    477440     16209.8
    477480     16210.7
    477520     16211.5
    477560     16213.4
    477600     16215.1
    477640     16216.5
    477680     16218.4
    477720     16219.2
    477760     16222.1
    477800     16222.1
    477840     16223.4
    477880       16225
    477920     16226.1
    477960       16227
    478000     16228.3
    478040     16230.1
    478080     16231.8
    478120     16232.2
    478160     16233.5
    478200     16235.9
    478240       16237
    478280       16238
    478320     16238.8
    478360     16240.7
    478400     16242.4
    478440     16243.8
    478480     16245.7
    478520     16246.5
    478560     16249.4
    478600     16249.4
    478640     16250.6
    478680     16252.3
    478720     16253.4
    478760     16254.3
    478800     16255.6
    478840     16257.4
    478880     16259.1
    478920     16259.5
    478960     16260.8
    479000     16263.1
    479040     16264.3
    479080     16265.3
    479120       16266
    479160       16268
    479200     16269.6
    479240       16271
    479280       16273
    479320     16273.7
    479360     16276.6
    479400     16276.7
    479440     16277.9
    479480     16279.6
    479520     16280.6
    479560     16281.6
    479600     16282.9
    479640     16284.6
    479680     16286.3
    479720     16286.7
    479760       16288
    479800     16290.4
    479840     16291.6
    479880     16292.5
    479920     16293.3
    479960     16295.2
    480000     16296.9
    480040     16298.3
    480080     16300.2
    480120     16300.9
    480160     16303.9
    480200     16303.9
    480240     16305.1
    480280     16306.8
    480320     16307.9
    480360     16308.8
    480400     16310.1
    480440     16311.8
    480480     16313.6
    480520     16313.9
    480560     16315.2
    480600     16317.6
    480640     16318.8
    480680     16319.8
    480720     16320.5
    480760     16322.5
    480800     16324.1
    480840     16325.5
    480880     16327.4
    480920     16328.2
    480960     16331.1
    481000     16331.1
    481040     16332.3
    481080       16334
    481120     16335.2
    481160       16336
    481200     16337.4
    481240     16339.1
    481280     16340.8
    481320     16341.2
    481360     16342.5
    481400     16344.9
    481440     16346.1
    481480       16347
    481520     16347.8
    481560     16349.7
    481600     16351.4
    481640     16352.8
    481680     16354.7
    481720     16355.4
    481760     16358.4
    481800     16358.4
    481840     16359.6
    481880     16361.3
    481920     16362.4
    481960     16363.2
    482000     16364.6
    482040     16366.4
    482080     16368.1
    482120     16368.4
    482160     16369.7
    482200     16372.1
    482240     16373.3
    482280     16374.2
    482320       16375
    482360       16377
    482400     16378.6
    482440       16380
    482480     16381.9
    482520     16382.6
    482560     16385.7
    482600     16385.6
    482640     16386.8
    482680     16388.5
    482720     16389.6
    482760     16390.4
    482800     16391.8
    482840     16393.6
    482880     16395.3
    482920     16395.7
    482960     16396.9
    483000     16399.3
    483040     16400.5
    483080     16401.4
    483120     16402.2
    483160     16404.2
    483200     16405.8
    483240     16407.3
    483280     16409.2
    483320     16409.9
    483360     16412.9
    483400     16412.9
    483440     16414.1
    483480     16415.7
    483520     16416.9
    483560     16417.7
    483600     16419.1
    483640     16420.8
    483680     16422.6
    483720     16422.9
    483760     16424.2
    483800     16426.5
    483840     16427.8
    483880     16428.7
    483920     16429.5
    483960     16431.4
    484000     16433.1
    484040     16434.5
    484080     16436.4
    484120     16437.1
    484160     16440.1
    484200     16440.1
    484240     16441.3
    484280     16442.9
    484320     16444.1
    484360       16445
    484400     16446.3
    484440     16448.1
    484480     16449.8
    484520     16450.1
    484560     16451.4
    484600     16453.8
    484640     16455.1
    484680     16455.9
    484720     16456.7
    484760     16458.6
    484800     16460.3
    484840     16461.7
    484880     16463.6
    484920     16464.3
    484960     16467.4
    485000     16467.3
    485040     16468.6
    485080     16470.2
    485120     16471.4
    485160     16472.2
    485200     16473.6
    485240     16475.3
    485280       16477
    485320     16477.4
    485360     16478.6
    485400       16481
    485440     16482.3
    485480     16483.1
    485520     16483.9
    485560     16485.9
    485600     16487.6
    485640     16488.9
    485680     16490.9
    485720     16491.6
    485760     16494.6
    485800     16494.5
    485840     16495.7
    485880     16497.4
    485920     16498.6
    485960     16499.4
    486000     16500.8
    486040     16502.5
    486080     16504.2
    486120     16504.6
    486160     16505.9
    486200     16508.2
    486240     16509.6
    486280     16510.4
    486320     16511.1
    486360     16513.1
    486400     16514.8
    486440     16516.2
    486480     16518.1
    486520     16518.8
    486560     16521.8
    486600     16521.8
    486640       16523
    486680     16524.6
    486720     16525.8
    486760     16526.7
    486800       16528
    486840     16529.8
    486880     16531.5
    486920     16531.8
    486960     16533.1
    487000     16535.5
    487040     16536.8
    487080     16537.7
    487120     16538.4
    487160     16540.4
    487200       16542
    487240     16543.4
    487280     16545.3
    487320     16546.1
    487360       16549
    487400       16549
    487440     16550.2
    487480     16551.8
    487520       16553
    487560     16553.9
    487600     16555.2
    487640       16557
    487680     16558.7
    487720       16559
    487760     16560.4
    487800     16562.7
    487840       16564
    487880     16564.9
    487920     16565.6
    487960     16567.6
    488000     16569.3
    488040     16570.6
    488080     16572.5
    488120     16573.3
    488160     16576.2
    488200     16576.3
    488240     16577.5
    488280       16579
    488320     16580.3
    488360     16581.1
    488400     16582.5
    488440     16584.2
    488480     16585.9
    488520     16586.2
    488560     16587.6
    488600     16589.9
    488640     16591.3
    488680     16592.2
    488720     16592.8
    488760     16594.8
    488800     16596.5
    488840     16597.9
    488880     16599.8
    488920     16600.5
    488960     16603.5
    489000     16603.5
    489040     16604.8
    489080     16606.3
    489120     16607.5
    489160     16608.4
    489200     16609.8
    489240     16611.5
    489280     16613.3
    489320     16613.5
    489360     16614.9
    489400     16617.3
    489440     16618.6
    489480     16619.5
    489520     16620.1
    489560     16622.2
    489600     16623.9
    489640     16625.2
    489680     16627.2
    489720     16627.9
    489760     16630.8
    489800     16630.9
    489840     16632.1
    489880     16633.6
    489920     16634.9
    489960     16635.7
    490000     16637.1
    490040     16638.9
    490080     16640.6
    490120     16640.8
    490160     16642.3
    490200     16644.6
    490240     16645.9
    490280     16646.8
    490320     16647.4
    490360     16649.5
    490400     16651.2
    490440     16652.5
    490480     16654.5
    490520     16655.2
    490560     16658.1
    490600     16658.2
    490640     16659.4
    490680     16660.9
    490720     16662.2
    490760       16663
    490800     16664.4
    490840     16666.1
    490880     16667.9
    490920     16668.1
    490960     16669.6
    491000     16671.9
    491040     16673.2
    491080     16674.2
    491120     16674.7
    491160     16676.8
    491200     16678.5
    491240     16679.9
    491280     16681.8
    491320     16682.5
    491360     16685.5
    491400     16685.5
    491440     16686.7
    491480     16688.3
    491520     16689.5
    491560     16690.3
    491600     16691.7
    491640     16693.5
    491680     16695.3
    491720     16695.5
    491760     16696.9
    491800     16699.2
    491840     16700.5
    491880     16701.5
    491920       16702
    491960     16704.1
    492000     16705.8
    492040     16707.2
    492080     16709.1
    492120     16709.8
    492160     16712.8
    492200     16712.9
    492240     16714.1
    492280     16715.6
    492320     16716.8
    492360     16717.6
    492400       16719
    492440     16720.8
    492480     16722.6
    492520     16722.8
    492560     16724.2
    492600     16726.6
    492640     16727.8
    492680     16728.8
    492720     16729.4
    492760     16731.5
    492800     16733.1
    492840     16734.6
    492880     16736.5
    492920     16737.2
    492960     16740.1
    493000     16740.2
    493040     16741.4
    493080     16742.9
    493120     16744.2
    493160     16744.9
    493200     16746.4
    493240     16748.2
    493280       16750
    493320     16750.1
    493360     16751.6
    493400     16753.9
    493440     16755.1
    493480     16756.1
    493520     16756.7
    493560     16758.8
    493600     16760.4
    493640     16761.9
    493680     16763.8
    493720     16764.5
    493760     16767.4
    493800     16767.5
    493840     16768.7
    493880     16770.2
    493920     16771.5
    493960     16772.2
    494000     16773.7
    494040     16775.5
    494080     16777.3
    494120     16777.5
    494160     16778.9
    494200     16781.3
    494240     16782.5
    494280     16783.4
    494320     16784.1
    494360     16786.2
    494400     16787.7
    494440     16789.3
    494480     16791.2
    494520     16791.9
    494560     16794.8
    494600     16794.9
    494640     16796.1
    494680     16797.6
    494720     16798.9
    494760     16799.6
    494800     16801.1
    494840     16802.9
    494880     16804.7
    494920     16804.9
    494960     16806.3
    495000     16808.6
    495040     16809.9
    495080     16810.8
    495120     16811.4
    495160     16813.5
    495200     16815.1
    495240     16816.6
    495280     16818.5
    495320     16819.3
    495360     16822.2
    495400     16822.2
    495440     16823.4
    495480     16824.9
    495520     16826.2
    495560       16827
    495600     16828.5
    495640     16830.2
    495680     16832.1
    495720     16832.2
    495760     16833.7
    495800       16836
    495840     16837.3
    495880     16838.2
    495920     16838.8
    495960     16840.9
    496000     16842.5
    496040       16844
    496080       16846
    496120     16846.6
    496160     16849.5
    496200     16849.6
    496240     16850.8
    496280     16852.3
    496320     16853.6
    496360     16854.4
    496400     16855.8
    496440     16857.7
    496480     16859.5
    496520     16859.6
    496560     16861.1
    496600     16863.4
    496640     16864.7
    496680     16865.6
    496720     16866.2
    496760     16868.3
    496800     16869.9
    496840     16871.4
    496880     16873.4
    496920       16874
    496960       16877
    497000       16877
    497040     16878.2
    497080     16879.7
    497120       16881
    497160     16881.8
    497200     16883.2
    497240     16885.1
    497280     16886.9
    497320     16887.1
    497360     16888.5
    497400     16890.8
    497440     16892.1
    497480       16893
    497520     16893.7
    497560     16895.7
    497600     16897.3
    497640     16898.9
    497680     16900.8
    497720     16901.5
    497760     16904.4
    497800     16904.4
    497840     16905.6
    497880     16907.2
    497920     16908.4
    497960     16909.1
    498000     16910.7
    498040     16912.5
    498080     16914.4
    498120     16914.5
    498160       16916
    498200     16918.2
    498240     16919.6
    498280     16920.4
    498320     16921.1
    498360     16923.1
    498400     16924.8
    498440     16926.3
    498480     16928.2
    498520     16928.9
    498560     16931.8
    498600     16931.9
    498640       16933
    498680     16934.6
    498720     16935.8
    498760     16936.6
    498800     16938.1
    498840     16939.9
    498880     16941.8
    498920     16941.9
    498960     16943.4
    499000     16945.7
    499040       16947
    499080     16947.9
    499120     16948.5
    499160     16950.5
    499200     16952.2
    499240     16953.7
    499280     16955.6
    499320     16956.3
    499360     16959.2
    499400     16959.3
    499440     16960.4
    499480       16962
    499520     16963.2
    499560       16964
    499600     16965.5
    499640     16967.3
    499680     16969.1
    499720     16969.3
    499760     16970.8
    499800     16973.1
    499840     16974.4
    499880     16975.3
    499920     16975.8
    499960     16977.9
    500000     16979.6
    500040     16981.1
    500080       16983
    500120     16983.6
    500160     16986.6
    500200     16986.7
    500240     16987.8
    500280     16989.4
    500320     16990.6
    500360     16991.3
    500400     16992.9
    500440     16994.6
    500480     16996.5
    500520     16996.7
    500560     16998.1
    500600     17000.4
    500640     17001.8
    500680     17002.7
    500720     17003.2
    500760     17005.3
    500800       17007
    500840     17008.4
    500880     17010.4
    500920       17011
    500960       17014
    501000     17014.1
    501040     17015.2
    501080     17016.8
    501120       17018
    501160     17018.7
    501200     17020.3
    501240       17022
    501280     17023.9
    501320     17024.1
    501360     17025.5
    501400     17027.8
    501440     17029.1
    501480     17030.1
    501520     17030.6
    501560     17032.7
    501600     17034.4
    501640     17035.9
    501680     17037.8
    501720     17038.4
    501760     17041.4
    501800     17041.5
    501840     17042.6
    501880     17044.2
    501920     17045.4
    501960     17046.2
    502000     17047.7
    502040     17049.4
    502080     17051.3
    502120     17051.5
    502160     17052.9
    502200     17055.2
    502240     17056.6
    502280     17057.5
    502320     17058.1
    502360     17060.1
    502400     17061.8
    502440     17063.2
    502480     17065.2
    502520     17065.8
    502560     17068.8
    502600     17068.8
    502640       17070
    502680     17071.5
    502720     17072.8
    502760     17073.5
    502800     17075.1
    502840     17076.9
    502880     17078.7
    502920     17078.8
    502960     17080.3
    503000     17082.6
    503040     17083.9
    503080     17084.9
    503120     17085.4
    503160     17087.5
    503200     17089.2
    503240     17090.6
    503280     17092.6
    503320     17093.2
    503360     17096.1
    503400     17096.2
    503440     17097.4
    503480     17098.9
    503520     17100.2
    503560       17101
    503600     17102.5
    503640     17104.2
    503680     17106.1
    503720     17106.2
    503760     17107.7
    503800       17110
    503840     17111.3
    503880     17112.3
    503920     17112.8
    503960     17114.9
    504000     17116.6
    504040       17118
    504080       17120
    504120     17120.6
    504160     17123.5
    504200     17123.6
    504240     17124.8
    504280     17126.3
    504320     17127.6
    504360     17128.3
    504400     17129.9
    504440     17131.6
    504480     17133.5
    504520     17133.6
    504560     17135.1
    504600     17137.4
    504640     17138.7
    504680     17139.6
    504720     17140.2
    504760     17142.3
    504800       17144
    504840     17145.4
    504880     17147.4
    504920       17148
    504960       17151
    505000       17151
    505040     17152.3
    505080     17153.7
    505120       17155
    505160     17155.7
    505200     17157.3
    505240     17159.1
    505280     17160.9
    505320       17161
    505360     17162.5
    505400     17164.8
    505440     17166.1
    505480     17167.1
    505520     17167.6
    505560     17169.7
    505600     17171.4
    505640     17172.8
    505680     17174.7
    505720     17175.3
    505760     17178.4
    505800     17178.3
    505840     17179.6
    505880     17181.1
    505920     17182.4
    505960       17183
    506000     17184.7
    506040     17186.4
    506080     17188.3
    506120     17188.3
    506160     17189.9
    506200     17192.2
    506240     17193.5
    506280     17194.4
    506320     17194.9
    506360       17197
    506400     17198.8
    506440     17200.2
    506480     17202.1
    506520     17202.7
    506560     17205.8
    506600     17205.7
    506640       17207
    506680     17208.5
    506720     17209.8
    506760     17210.4
    506800     17212.1
    506840     17213.8
    506880     17215.7
    506920     17215.7
    506960     17217.2
    507000     17219.5
    507040     17220.8
    507080     17221.8
    507120     17222.2
    507160     17224.4
    507200     17226.1
    507240     17227.6
    507280     17229.5
    507320     17230.1
    507360     17233.2
    507400     17233.1
    507440     17234.4
    507480     17235.9
    507520     17237.1
    507560     17237.8
    507600     17239.4
    507640     17241.2
    507680     17243.1
    507720       17243
    507760     17244.6
    507800       17247
    507840     17248.2
    507880     17249.1
    507920     17249.6
    507960     17251.7
    508000     17253.5
    508040     17254.9
    508080     17256.8
    508120     17257.5
    508160     17260.5
    508200     17260.4
    508240     17261.8
    508280     17263.2
    508320     17264.5
    508360     17265.2
    508400     17266.8
    508440     17268.5
    508480     17270.4
    508520     17270.4
    508560       17272
    508600     17274.3
    508640     17275.6
    508680     17276.5
    508720       17277
    508760     17279.1
    508800     17280.9
    508840     17282.2
    508880     17284.2
    508920     17284.8
    508960     17287.9
    509000     17287.8
    509040     17289.2
    509080     17290.6
    509120     17291.9
    509160     17292.5
    509200     17294.1
    509240     17295.9
    509280     17297.8
    509320     17297.7
    509360     17299.3
    509400     17301.7
    509440     17302.9
    509480     17303.8
    509520     17304.3
    509560     17306.4
    509600     17308.2
    509640     17309.5
    509680     17311.5
    509720     17312.1
    509760     17315.2
    509800     17315.1
    509840     17316.5
    509880     17317.9
    509920     17319.3
    509960     17319.8
    510000     17321.4
    510040     17323.2
    510080     17325.1
    510120     17325.1
    510160     17326.7
    510200     17329.1
    510240     17330.3
    510280     17331.2
    510320     17331.7
    510360     17333.8
    510400     17335.6
    510440     17336.9
    510480     17338.8
    510520     17339.5
    510560     17342.6
    510600     17342.5
    510640     17343.8
    510680     17345.3
    510720     17346.6
    510760     17347.2
    510800     17348.7
    510840     17350.5
    510880     17352.4
    510920     17352.4
    510960       17354
    511000     17356.4
    511040     17357.6
    511080     17358.5
    511120       17359
    511160     17361.1
    511200     17362.9
    511240     17364.2
    511280     17366.2
    511320     17366.8
    511360     17369.9
    511400     17369.8
    511440     17371.2
    511480     17372.7
    511520     17373.9
    511560     17374.5
    511600     17376.1
    511640     17377.8
    511680     17379.8
    511720     17379.7
    511760     17381.3
    511800     17383.8
    511840     17384.9
    511880     17385.9
    511920     17386.4
    511960     17388.5
    512000     17390.3
    512040     17391.6
    512080     17393.6
    512120     17394.1
    512160     17397.3
    512200     17397.2
    512240     17398.5
    512280       17400
    512320     17401.3
    512360     17401.9
    512400     17403.4
    512440     17405.2
    512480     17407.2
    512520     17407.1
    512560     17408.7
    512600     17411.1
    512640     17412.3
    512680     17413.2
    512720     17413.7
    512760     17415.8
    512800     17417.6
    512840       17419
    512880     17420.9
    512920     17421.4
    512960     17424.6
    513000     17424.5
    513040     17425.9
    513080     17427.4
    513120     17428.7
    513160     17429.2
    513200     17430.8
    513240     17432.6
    513280     17434.6
    513320     17434.5
    513360     17436.1
    513400     17438.5
    513440     17439.7
    513480     17440.6
    513520     17441.1
    513560     17443.2
    513600       17445
    513640     17446.3
    513680     17448.3
    513720     17448.8
    513760       17452
    513800     17451.9
    513840     17453.2
    513880     17454.8
    513920     17456.1
    513960     17456.6
    514000     17458.2
    514040       17460
    514080       17462
    514120     17461.9
    514160     17463.5
    514200     17465.9
    514240     17467.1
    514280       17468
    514320     17468.5
    514360     17470.6
    514400     17472.4
    514440     17473.7
    514480     17475.7
    514520     17476.2
    514560     17479.3
    514600     17479.3
    514640     17480.7
    514680     17482.2
    514720     17483.5
    514760     17483.9
    514800     17485.6
    514840     17487.4
    514880     17489.3
    514920     17489.3
    514960     17490.8
    515000     17493.3
    515040     17494.5
    515080     17495.4
    515120     17495.9
    515160     17497.9
    515200     17499.8
    515240     17501.1
    515280     17503.1
    515320     17503.6
    515360     17506.7
    515400     17506.7
    515440       17508
    515480     17509.5
    515520     17510.8
    515560     17511.4
    515600     17512.9
    515640     17514.8
    515680     17516.7
    515720     17516.6
    515760     17518.3
    515800     17520.7
    515840     17521.8
    515880     17522.8
    515920     17523.2
    515960     17525.3
    516000     17527.3
    516040     17528.4
    516080     17530.5
    516120       17531
    516160     17534.1
    516200     17534.1
    516240     17535.4
    516280     17536.9
    516320     17538.2
    516360     17538.8
    516400     17540.3
    516440     17542.1
    516480     17544.2
    516520       17544
    516560     17545.7
    516600     17548.1
    516640     17549.2
    516680     17550.2
    516720     17550.7
    516760     17552.7
    516800     17554.7
    516840     17555.8
    516880     17557.8
    516920     17558.4
    516960     17561.6
    517000     17561.5
    517040     17562.9
    517080     17564.4
    517120     17565.6
    517160     17566.2
    517200     17567.8
    517240     17569.6
    517280     17571.6
    517320     17571.5
    517360     17573.1
    517400     17575.6
    517440     17576.7
    517480     17577.6
    517520     17578.1
    517560     17580.2
    517600     17582.2
    517640     17583.3
    517680     17585.3
    517720     17585.9
    517760       17589
    517800       17589
    517840     17590.4
    517880     17591.9
    517920     17593.1
    517960     17593.7
    518000     17595.3
    518040       17597
    518080     17599.1
    518120       17599
    518160     17600.6
    518200     17603.1
    518240     17604.2
    518280     17605.1
    518320     17605.6
    518360     17607.7
    518400     17609.7
    518440     17610.8
    518480     17612.8
    518520     17613.4
    518560     17616.5
    518600     17616.5
    518640     17617.9
    518680     17619.3
    518720     17620.6
    518760     17621.2
    518800     17622.7
    518840     17624.5
    518880     17626.6
    518920     17626.5
    518960     17628.1
    519000     17630.5
    519040     17631.7
    519080     17632.6
    519120     17633.1
    519160     17635.2
    519200     17637.1
    519240     17638.2
    519280     17640.3
    519320     17640.8
    519360       17644
    519400       17644
    519440     17645.4
    519480     17646.8
    519520     17648.1
    519560     17648.6
    519600     17650.2
    519640     17651.9
    519680     17654.1
    519720       17654
    519760     17655.6
    519800       17658
    519840     17659.2
    519880     17660.1
    519920     17660.6
    519960     17662.7
    520000     17664.7
    520040     17665.7
    520080     17667.8
    520120     17668.4
    520160     17671.5
    520200     17671.4
    520240     17672.9
    520280     17674.2
    520320     17675.6
    520360     17676.1
    520400     17677.7
    520440     17679.4
    520480     17681.6
    520520     17681.4
    520560       17683
    520600     17685.5
    520640     17686.7
    520680     17687.6
    520720     17688.1
    520760     17690.1
    520800     17692.2
    520840     17693.1
    520880     17695.2
    520920     17695.8
    520960     17698.9
    521000     17698.9
    521040     17700.3
    521080     17701.7
    521120       17703
    521160     17703.5
    521200     17705.1
    521240     17706.8
    521280     17709.1
    521320     17708.9
    521360     17710.5
    521400       17713
    521440     17714.1
    521480       17715
    521520     17715.5
    521560     17717.6
    521600     17719.6
    521640     17720.6
    521680     17722.7
    521720     17723.2
    521760     17726.4
    521800     17726.4
    521840     17727.7
    521880     17729.1
    521920     17730.5
    521960       17731
    522000     17732.6
    522040     17734.3
    522080     17736.5
    522120     17736.3
    522160     17737.9
    522200     17740.3
    522240     17741.5
    522280     17742.4
    522320     17742.9
    522360       17745
    522400       17747
    522440       17748
    522480       17750
    522520     17750.6
    522560     17753.8
    522600     17753.8
    522640     17755.1
    522680     17756.5
    522720     17757.9
    522760     17758.3
    522800       17760
    522840     17761.6
    522880     17763.9
    522920     17763.7
    522960     17765.3
    523000     17767.7
    523040     17768.9
    523080     17769.8
    523120     17770.3
    523160     17772.4
    523200     17774.4
    523240     17775.4
    523280     17777.4
    523320       17778
    523360     17781.2
    523400     17781.1
    523440     17782.5
    523480     17783.8
    523520     17785.2
    523560     17785.7
    523600     17787.3
    523640       17789
    523680     17791.2
    523720       17791
    523760     17792.6
    523800     17795.1
    523840     17796.3
    523880     17797.1
    523920     17797.6
    523960     17799.7
    524000     17801.7
    524040     17802.7
    524080     17804.8
    524120     17805.3
    524160     17808.5
    524200     17808.5
    524240     17809.8
    524280     17811.2
    524320     17812.6
    524360     17813.1
    524400     17814.7
    524440     17816.4
    524480     17818.5
    524520     17818.4
    524560       17820
    524600     17822.4
    524640     17823.7
    524680     17824.5
    524720       17825
    524760     17827.1
    524800     17829.1
    524840     17830.2
    524880     17832.1
    524920     17832.7
    524960     17835.9
    525000     17835.8
    525040     17837.1
    525080     17838.5
    525120     17839.9
    525160     17840.4
    525200       17842
    525240     17843.7
    525280     17845.8
    525320     17845.7
    525360     17847.4
    525400     17849.7
    525440       17851
    525480     17851.8
    525520     17852.3
    525560     17854.4
    525600     17856.4
    525640     17857.5
    525680     17859.4
    525720       17860
    525760     17863.2
    525800     17863.1
    525840     17864.5
    525880     17865.8
    525920     17867.3
    525960     17867.7
    526000     17869.4
    526040     17871.1
    526080     17873.2
    526120     17873.1
    526160     17874.7
    526200       17877
    526240     17878.4
    526280     17879.1
    526320     17879.6
    526360     17881.7
    526400     17883.7
    526440     17884.8
    526480     17886.8
    526520     17887.3
    526560     17890.6
    526600     17890.5
    526640     17891.8
    526680     17893.1
    526720     17894.6
    526760     17895.1
    526800     17896.7
    526840     17898.5
    526880     17900.5
    526920     17900.4
    526960     17902.1
    527000     17904.4
    527040     17905.7
    527080     17906.4
    527120     17906.9
    527160     17909.1
    527200     17911.1
    527240     17912.2
    527280     17914.1
    527320     17914.7
    527360       17918
    527400     17917.9
    527440     17919.2
    527480     17920.5
    527520       17922
    527560     17922.4
    527600     17924.1
    527640     17925.8
    527680     17927.9
    527720     17927.7
    527760     17929.4
    527800     17931.7
    527840     17933.1
    527880     17933.8
    527920     17934.2
    527960     17936.4
    528000     17938.4
    528040     17939.6
    528080     17941.5
    528120     17942.1
    528160     17945.3
    528200     17945.2
    528240     17946.5
    528280     17947.8
    528320     17949.4
    528360     17949.7
    528400     17951.4
    528440     17953.2
    528480     17955.2
    528520     17955.1
    528560     17956.8
    528600     17959.2
    528640     17960.4
    528680     17961.2
    528720     17961.6
    528760     17963.8
    528800     17965.8
    528840       17967
    528880     17968.9
    528920     17969.5
    528960     17972.7
    529000     17972.6
    529040     17973.9
    529080     17975.2
    529120     17976.8
    529160     17977.2
    529200     17978.8
    529240     17980.6
    529280     17982.6
    529320     17982.5
    529360     17984.1
    529400     17986.6
    529440     17987.8
    529480     17988.6
    529520     17988.9
    529560     17991.1
    529600     17993.2
    529640     17994.4
    529680     17996.3
    529720     17996.9
    529760     18000.1
    529800       18000
    529840     18001.3
    529880     18002.6
    529920     18004.2
    529960     18004.6
    530000     18006.2
    530040     18007.9
    530080       18010
    530120     18009.9
    530160     18011.5
    530200     18013.9
    530240     18015.2
    530280     18015.9
    530320     18016.3
    530360     18018.5
    530400     18020.5
    530440     18021.8
    530480     18023.7
    530520     18024.2
    530560     18027.5
    530600     18027.4
    530640     18028.7
    530680       18030
    530720     18031.6
    530760     18031.9
    530800     18033.6
    530840     18035.3
    530880     18037.4
    530920     18037.3
    530960     18038.9
    531000     18041.3
    531040     18042.6
    531080     18043.3
    531120     18043.7
    531160     18045.8
    531200     18047.8
    531240     18049.2
    531280       18051
    531320     18051.6
    531360     18054.9
    531400     18054.8
    531440     18056.1
    531480     18057.4
    531520     18058.9
    531560     18059.3
    531600     18060.9
    531640     18062.6
    531680     18064.8
    531720     18064.6
    531760     18066.2
    531800     18068.7
    531840       18070
    531880     18070.6
    531920     18071.1
    531960     18073.2
    532000     18075.2
    532040     18076.6
    532080     18078.5
    532120     18078.9
    532160     18082.3
    532200     18082.2
    532240     18083.5
    532280     18084.8
    532320     18086.4
    532360     18086.7
    532400     18088.4
    532440     18090.1
    532480     18092.2
    532520       18092
    532560     18093.6
    532600     18096.1
    532640     18097.4
    532680     18098.1
    532720     18098.5
    532760     18100.6
    532800     18102.6
    532840     18104.1
    532880     18105.9
    532920     18106.4
    532960     18109.7
    533000     18109.6
    533040     18110.9
    533080     18112.2
    533120     18113.8
    533160     18114.1
    533200     18115.9
    533240     18117.6
    533280     18119.6
    533320     18119.5
    533360       18121
    533400     18123.6
    533440     18124.9
    533480     18125.5
    533520       18126
    533560     18128.1
    533600     18130.1
    533640     18131.5
    533680     18133.4
    533720     18133.9
    533760     18137.1
    533800     18137.1
    533840     18138.4
    533880     18139.7
    533920     18141.3
    533960     18141.6
    534000     18143.3
    534040     18145.1
    534080     18147.1
    534120       18147
    534160     18148.5
    534200     18151.1
    534240     18152.4
    534280       18153
    534320     18153.5
    534360     18155.6
    534400     18157.6
    534440       18159
    534480     18160.9
    534520     18161.4
    534560     18164.6
    534600     18164.6
    534640     18165.9
    534680     18167.2
    534720     18168.8
    534760     18169.1
    534800     18170.8
    534840     18172.5
    534880     18174.5
    534920     18174.4
    534960     18175.9
    535000     18178.5
    535040     18179.8
    535080     18180.4
    535120     18180.9
    535160       18183
    535200       18185
    535240     18186.3
    535280     18188.3
    535320     18188.8
    535360       18192
    535400       18192
    535440     18193.2
    535480     18194.5
    535520     18196.2
    535560     18196.4
    535600     18198.1
    535640     18199.8
    535680     18201.9
    535720     18201.8
    535760     18203.2
    535800     18205.8
    535840     18207.2
    535880     18207.8
    535920     18208.3
    535960     18210.4
    536000     18212.3
    536040     18213.7
    536080     18215.7
    536120     18216.1
    536160     18219.4
    536200     18219.3
    536240     18220.6
    536280     18221.9
    536320     18223.6
    536360     18223.8
    536400     18225.5
    536440     18227.2
    536480     18229.3
    536520     18229.1
    536560     18230.6
    536600     18233.2
    536640     18234.5
    536680     18235.1
    536720     18235.7
    536760     18237.8
    536800     18239.7
    536840       18241
    536880       18243
    536920     18243.5
    536960     18246.8
    537000     18246.7
    537040       18248
    537080     18249.2
    537120     18250.9
    537160     18251.1
    537200     18252.9
    537240     18254.6
    537280     18256.6
    537320     18256.4
    537360     18257.9
    537400     18260.6
    537440     18261.9
    537480     18262.5
    537520       18263
    537560     18265.1
    537600     18267.1
    537640     18268.4
    537680     18270.3
    537720     18270.8
    537760     18274.1
    537800     18274.1
    537840     18275.3
    537880     18276.6
    537920     18278.3
    537960     18278.5
    538000     18280.2
    538040       18282
    538080       18284
    538120     18283.9
    538160     18285.3
    538200       18288
    538240     18289.3
    538280     18289.9
    538320     18290.4
    538360     18292.6
    538400     18294.5
    538440     18295.8
    538480     18297.7
    538520     18298.3
    538560     18301.5
    538600     18301.5
    538640     18302.7
    538680       18304
    538720     18305.7
    538760     18305.9
    538800     18307.5
    538840     18309.4
    538880     18311.4
    538920     18311.3
    538960     18312.7
    539000     18315.4
    539040     18316.7
    539080     18317.3
    539120     18317.8
    539160     18319.9
    539200     18321.8
    539240     18323.2
    539280     18325.1
    539320     18325.6
    539360     18328.9
    539400     18328.8
    539440       18330
    539480     18331.4
    539520     18333.1
    539560     18333.2
    539600       18335
    539640     18336.7
    539680     18338.7
    539720     18338.6
    539760       18340
    539800     18342.7
    539840       18344
    539880     18344.6
    539920     18345.1
    539960     18347.2
    540000     18349.2
    540040     18350.5
    540080     18352.5
    540120       18353
    540160     18356.3
    540200     18356.2
    540240     18357.4
    540280     18358.7
    540320     18360.4
    540360     18360.6
    540400     18362.3
    540440     18364.1
    540480     18366.1
    540520       18366
    540560     18367.3
    540600       18370
    540640     18371.4
    540680     18371.9
    540720     18372.5
    540760     18374.6
    540800     18376.5
    540840     18377.8
    540880     18379.8
    540920     18380.3
    540960     18383.5
    541000     18383.5
    541040     18384.8
    541080       18386
    541120     18387.7
    541160       18388
    541200     18389.7
    541240     18391.4
    541280     18393.4
    541320     18393.3
    541360     18394.7
    541400     18397.4
    541440     18398.7
    541480     18399.3
    541520     18399.8
    541560     18401.9
    541600     18403.8
    541640     18405.1
    541680     18407.2
    541720     18407.6
    541760     18410.9
    541800     18410.8
    541840     18412.1
    541880     18413.4
    541920       18415
    541960     18415.3
    542000       18417
    542040     18418.7
    542080     18420.7
    542120     18420.5
    542160       18422
    542200     18424.7
    542240       18426
    542280     18426.6
    542320     18427.1
    542360     18429.2
    542400     18431.2
    542440     18432.4
    542480     18434.4
    542520     18434.9
    542560     18438.1
    542600     18438.1
    542640     18439.4
    542680     18440.6
    542720     18442.3
    542760     18442.5
    542800     18444.3
    542840       18446
    542880     18447.9
    542920     18447.8
    542960     18449.3
    543000     18451.9
    543040     18453.2
    543080     18453.9
    543120     18454.4
    543160     18456.5
    543200     18458.5
    543240     18459.7
    543280     18461.7
    543320     18462.2
    543360     18465.4
    543400     18465.4
    543440     18466.7
    543480       18468
    543520     18469.6
    543560     18469.8
    543600     18471.6
    543640     18473.3
    543680     18475.3
    543720     18475.2
    543760     18476.6
    543800     18479.3
    543840     18480.6
    543880     18481.2
    543920     18481.7
    543960     18483.9
    544000     18485.8
    544040     18487.1
    544080       18489
    544120     18489.6
    544160     18492.7
    544200     18492.7
    544240       18494
    544280     18495.3
    544320       18497
    544360     18497.2
    544400     18498.9
    544440     18500.6
    544480     18502.6
    544520     18502.5
    544560     18503.9
    544600     18506.6
    544640     18507.9
    544680     18508.5
    544720     18509.1
    544760     18511.2
    544800     18513.2
    544840     18514.5
    544880     18516.3
    544920     18516.9
    544960       18520
    545000     18520.1
    545040     18521.3
    545080     18522.7
    545120     18524.3
    545160     18524.5
    545200     18526.2
    545240       18528
    545280     18529.9
    545320     18529.8
    545360     18531.2
    545400     18533.9
    545440     18535.3
    545480     18535.9
    545520     18536.4
    545560     18538.6
    545600     18540.5
    545640     18541.8
    545680     18543.6
    545720     18544.3
    545760     18547.4
    545800     18547.4
    545840     18548.7
    545880       18550
    545920     18551.7
    545960     18551.8
    546000     18553.6
    546040     18555.3
    546080     18557.3
    546120     18557.2
    546160     18558.6
    546200     18561.2
    546240     18562.6
    546280     18563.2
    546320     18563.7
    546360     18565.8
    546400     18567.8
    546440     18569.1
    546480     18570.9
    546520     18571.6
    546560     18574.7
    546600     18574.7
    546640     18575.9
    546680     18577.3
    546720       18579
    546760     18579.1
    546800     18580.9
    546840     18582.6
    546880     18584.6
    546920     18584.4
    546960     18585.8
    547000     18588.5
    547040     18589.8
    547080     18590.5
    547120       18591
    547160     18593.1
    547200       18595
    547240     18596.4
    547280     18598.2
    547320     18598.9
    547360     18601.9
    547400     18601.9
    547440     18603.1
    547480     18604.5
    547520     18606.2
    547560     18606.3
    547600     18608.1
    547640     18609.8
    547680     18611.8
    547720     18611.7
    547760       18613
    547800     18615.7
    547840     18617.1
    547880     18617.7
    547920     18618.2
    547960     18620.3
    548000     18622.2
    548040     18623.6
    548080     18625.4
    548120     18626.1
    548160     18629.2
    548200     18629.2
    548240     18630.4
    548280     18631.7
    548320     18633.4
    548360     18633.5
    548400     18635.3
    548440       18637
    548480       18639
    548520     18638.9
    548560     18640.2
    548600     18642.9
    548640     18644.2
    548680     18644.9
    548720     18645.5
    548760     18647.5
    548800     18649.4
    548840     18650.8
    548880     18652.6
    548920     18653.3
    548960     18656.3
    549000     18656.3
    549040     18657.6
    549080     18658.9
    549120     18660.6
    549160     18660.7
    549200     18662.5
    549240     18664.2
    549280     18666.1
    549320     18666.1
    549360     18667.4
    549400     18670.1
    549440     18671.4
    549480     18672.1
    549520     18672.6
    549560     18674.7
    549600     18676.6
    549640       18678
    549680     18679.8
    549720     18680.5
    549760     18683.5
    549800     18683.5
    549840     18684.7
    549880     18686.1
    549920     18687.8
    549960     18687.8
    550000     18689.6
    550040     18691.3
    550080     18693.2
    550120     18693.2
    550160     18694.6
    550200     18697.2
    550240     18698.5
    550280     18699.3
    550320     18699.8
    550360     18701.9
    550400     18703.8
    550440     18705.1
    550480     18706.9
    550520     18707.6
    550560     18710.6
    550600     18710.6
    550640     18711.9
    550680     18713.2
    550720     18714.9
    550760     18714.9
    550800     18716.8
    550840     18718.5
    550880     18720.4
    550920     18720.3
    550960     18721.7
    551000     18724.3
    551040     18725.7
    551080     18726.4
    551120     18726.8
    551160     18728.9
    551200     18730.9
    551240     18732.2
    551280       18734
    551320     18734.7
    551360     18737.7
    551400     18737.7
    551440     18738.9
    551480     18740.3
    551520     18741.9
    551560     18742.1
    551600     18743.8
    551640     18745.6
    551680     18747.4
    551720     18747.4
    551760     18748.8
    551800     18751.4
    551840     18752.7
    551880     18753.5
    551920     18753.9
    551960     18756.1
    552000       18758
    552040     18759.3
    552080       18761
    552120     18761.8
    552160     18764.8
    552200     18764.8
    552240     18766.1
    552280     18767.4
    552320     18769.1
    552360     18769.2
    552400       18771
    552440     18772.7
    552480     18774.5
    552520     18774.5
    552560     18775.9
    552600     18778.6
    552640     18779.9
    552680     18780.6
    552720     18781.1
    552760     18783.2
    552800     18785.1
    552840     18786.4
    552880     18788.2
    552920     18788.9
    552960       18792
    553000     18791.9
    553040     18793.2
    553080     18794.5
    553120     18796.2
    553160     18796.3
    553200       18798
    553240     18799.7
    553280     18801.6
    553320     18801.7
    553360       18803
    553400     18805.6
    553440     18806.9
    553480     18807.7
    553520     18808.1
    553560     18810.3
    553600     18812.1
    553640     18813.5
    553680     18815.3
    553720       18816
    553760       18819
    553800     18818.9
    553840     18820.3
    553880     18821.5
    553920     18823.3
    553960     18823.3
    554000     18825.1
    554040     18826.7
    554080     18828.6
    554120     18828.6
    554160       18830
    554200     18832.6
    554240     18833.9
    554280     18834.7
    554320     18835.1
    554360     18837.2
    554400     18839.2
    554440     18840.5
    554480     18842.2
    554520       18843
    554560       18846
    554600     18845.9
    554640     18847.3
    554680     18848.5
    554720     18850.2
    554760     18850.3
    554800     18852.1
    554840     18853.7
    554880     18855.6
    554920     18855.7
    554960       18857
    555000     18859.6
    555040     18860.9
    555080     18861.7
    555120     18862.1
    555160     18864.3
    555200     18866.2
    555240     18867.5
    555280     18869.3
    555320     18870.1
    555360     18873.1
    555400       18873
    555440     18874.4
    555480     18875.6
    555520     18877.3
    555560     18877.3
    555600     18879.1
    555640     18880.7
    555680     18882.7
    555720     18882.7
    555760     18884.1
    555800     18886.7
    555840       18888
    555880     18888.7
    555920     18889.1
    555960     18891.3
    556000     18893.2
    556040     18894.6
    556080     18896.3
    556120     18897.1
    556160     18900.1
    556200       18900
    556240     18901.3
    556280     18902.6
    556320     18904.3
    556360     18904.3
    556400     18906.1
    556440     18907.7
    556480     18909.7
    556520     18909.7
    556560     18911.1
    556600     18913.6
    556640       18915
    556680     18915.7
    556720     18916.1
    556760     18918.3
    556800     18920.2
    556840     18921.5
    556880     18923.3
    556920       18924
    556960     18927.1
    557000       18927
    557040     18928.3
    557080     18929.5
    557120     18931.2
    557160     18931.3
    557200       18933
    557240     18934.7
    557280     18936.7
    557320     18936.6
    557360       18938
    557400     18940.6
    557440     18941.9
    557480     18942.7
    557520     18943.1
    557560     18945.2
    557600     18947.1
    557640     18948.4
    557680     18950.2
    557720       18951
    557760       18954
    557800     18953.9
    557840     18955.2
    557880     18956.4
    557920     18958.2
    557960     18958.2
    558000       18960
    558040     18961.6
    558080     18963.6
    558120     18963.6
    558160     18964.9
    558200     18967.5
    558240     18968.9
    558280     18969.6
    558320       18970
    558360     18972.2
    558400     18974.1
    558440     18975.4
    558480     18977.1
    558520       18978
    558560       18981
    558600     18980.9
    558640     18982.1
    558680     18983.4
    558720     18985.1
    558760     18985.2
    558800       18987
    558840     18988.6
    558880     18990.6
    558920     18990.6
    558960     18991.9
    559000     18994.5
    559040     18995.8
    559080     18996.6
    559120       18997
    559160     18999.2
    559200     19001.1
    559240     19002.4
    559280     19004.1
    559320     19004.9
    559360     19007.9
    559400     19007.9
    559440     19009.1
    559480     19010.3
    559520     19012.1
    559560     19012.1
    559600       19014
    559640     19015.6
    559680     19017.6
    559720     19017.5
    559760     19018.9
    559800     19021.5
    559840     19022.8
    559880     19023.6
    559920     19023.9
    559960     19026.2
    560000     19028.1
    560040     19029.3
    560080     19031.1
    560120     19031.9
    560160     19034.9
    560200     19034.8
    560240       19036
    560280     19037.3
    560320     19039.1
    560360     19039.1
    560400     19040.9
    560440     19042.5
    560480     19044.5
    560520     19044.5
    560560     19045.8
    560600     19048.4
    560640     19049.7
    560680     19050.6
    560720     19050.8
    560760       19053
    560800       19055
    560840     19056.2
    560880       19058
    560920     19058.8
    560960     19061.8
    561000     19061.7
    561040     19062.9
    561080     19064.2
    561120       19066
    561160       19066
    561200     19067.9
    561240     19069.4
    561280     19071.5
    561320     19071.4
    561360     19072.7
    561400     19075.4
    561440     19076.6
    561480     19077.5
    561520     19077.8
    561560       19080
    561600     19081.9
    561640     19083.1
    561680       19085
    561720     19085.7
    561760     19088.8
    561800     19088.7
    561840     19089.8
    561880     19091.1
    561920     19092.9
    561960     19092.9
    562000     19094.8
    562040     19096.3
    562080     19098.4
    562120     19098.3
    562160     19099.6
    562200     19102.3
    562240     19103.5
    562280     19104.4
    562320     19104.7
    562360     19106.8
    562400     19108.8
    562440       19110
    562480     19111.9
    562520     19112.6
    562560     19115.6
    562600     19115.5
    562640     19116.7
    562680     19117.9
    562720     19119.8
    562760     19119.7
    562800     19121.6
    562840     19123.2
    562880     19125.2
    562920     19125.1
    562960     19126.4
    563000     19129.2
    563040     19130.3
    563080     19131.3
    563120     19131.5
    563160     19133.7
    563200     19135.7
    563240     19136.8
    563280     19138.7
    563320     19139.4
    563360     19142.4
    563400     19142.3
    563440     19143.6
    563480     19144.7
    563520     19146.6
    563560     19146.5
    563600     19148.5
    563640       19150
    563680       19152
    563720       19152
    563760     19153.3
    563800       19156
    563840     19157.2
    563880     19158.1
    563920     19158.3
    563960     19160.5
    564000     19162.5
    564040     19163.7
    564080     19165.5
    564120     19166.2
    564160     19169.3
    564200     19169.2
    564240     19170.5
    564280     19171.6
    564320     19173.4
    564360     19173.4
    564400     19175.3
    564440     19176.8
    564480     19178.9
    564520     19178.8
    564560     19180.1
    564600     19182.8
    564640       19184
    564680     19184.9
    564720     19185.2
    564760     19187.4
    564800     19189.3
    564840     19190.5
    564880     19192.3
    564920       19193
    564960     19196.1
    565000       19196
    565040     19197.3
    565080     19198.4
    565120     19200.3
    565160     19200.2
    565200     19202.2
    565240     19203.6
    565280     19205.8
    565320     19205.6
    565360     19206.9
    565400     19209.7
    565440     19210.9
    565480     19211.7
    565520       19212
    565560     19214.2
    565600     19216.1
    565640     19217.3
    565680     19219.1
    565720     19219.8
    565760     19222.9
    565800     19222.7
    565840     19224.1
    565880     19225.2
    565920     19227.1
    565960       19227
    566000       19229
    566040     19230.5
    566080     19232.6
    566120     19232.5
    566160     19233.7
    566200     19236.5
    566240     19237.7
    566280     19238.5
    566320     19238.8
    566360       19241
    566400     19242.9
    566440     19244.2
    566480     19245.9
    566520     19246.6
    566560     19249.6
    566600     19249.5
    566640     19250.8
    566680       19252
    566720     19253.8
    566760     19253.8
    566800     19255.8
    566840     19257.3
    566880     19259.4
    566920     19259.2
    566960     19260.5
    567000     19263.3
    567040     19264.4
    567080     19265.3
    567120     19265.6
    567160     19267.8
    567200     19269.8
    567240       19271
    567280     19272.7
    567320     19273.4
    567360     19276.5
    567400     19276.4
    567440     19277.7
    567480     19278.8
    567520     19280.6
    567560     19280.6
    567600     19282.5
    567640       19284
    567680     19286.2
    567720       19286
    567760     19287.3
    567800     19290.1
    567840     19291.3
    567880     19292.1
    567920     19292.4
    567960     19294.6
    568000     19296.6
    568040     19297.8
    568080     19299.5
    568120     19300.3
    568160     19303.4
    568200     19303.2
    568240     19304.5
    568280     19305.8
    568320     19307.5
    568360     19307.4
    568400     19309.3
    568440     19310.9
    568480     19313.1
    568520     19312.9
    568560     19314.2
    568600       19317
    568640     19318.1
    568680       19319
    568720     19319.2
    568760     19321.4
    568800     19323.4
    568840     19324.7
    568880     19326.3
    568920     19327.2
    568960     19330.2
    569000     19330.1
    569040     19331.4
    569080     19332.6
    569120     19334.3
    569160     19334.3
    569200     19336.2
    569240     19337.7
    569280       19340
    569320     19339.8
    569360       19341
    569400     19343.8
    569440       19345
    569480     19345.8
    569520     19346.1
    569560     19348.4
    569600     19350.3
    569640     19351.5
    569680     19353.2
    569720       19354
    569760     19357.1
    569800       19357
    569840     19358.3
    569880     19359.5
    569920     19361.2
    569960     19361.2
    570000       19363
    570040     19364.6
    570080     19366.9
    570120     19366.7
    570160     19367.9
    570200     19370.8
    570240     19371.9
    570280     19372.8
    570320     19373.1
    570360     19375.3
    570400     19377.2
    570440     19378.5
    570480     19380.1
    570520       19381
    570560       19384
    570600       19384
    570640     19385.3
    570680     19386.4
    570720     19388.2
    570760     19388.1
    570800       19390
    570840     19391.6
    570880     19393.9
    570920     19393.7
    570960     19394.9
    571000     19397.8
    571040     19398.9
    571080     19399.8
    571120       19400
    571160     19402.3
    571200     19404.2
    571240     19405.5
    571280     19407.1
    571320       19408
    571360       19411
    571400     19410.9
    571440     19412.3
    571480     19413.4
    571520     19415.2
    571560     19415.1
    571600       19417
    571640     19418.5
    571680     19420.9
    571720     19420.7
    571760     19421.9
    571800     19424.7
    571840     19425.9
    571880     19426.8
    571920       19427
    571960     19429.3
    572000     19431.2
    572040     19432.5
    572080     19434.1
    572120       19435
    572160       19438
    572200       19438
    572240     19439.3
    572280     19440.4
    572320     19442.2
    572360     19442.1
    572400     19443.9
    572440     19445.5
    572480     19447.9
    572520     19447.7
    572560     19448.9
    572600     19451.7
    572640     19452.8
    572680     19453.7
    572720       19454
    572760     19456.3
    572800     19458.2
    572840     19459.4
    572880     19461.1
    572920     19461.9
    572960       19465
    573000     19464.8
    573040     19466.3
    573080     19467.4
    573120     19469.2
    573160       19469
    573200     19470.8
    573240     19472.4
    573280     19474.8
    573320     19474.7
    573360     19475.8
    573400     19478.6
    573440     19479.8
    573480     19480.7
    573520     19480.9
    573560     19483.2
    573600     19485.1
    573640     19486.3
    573680       19488
    573720     19488.8
    573760     19491.8
    573800     19491.7
    573840     19493.2
    573880     19494.3
    573920     19496.1
    573960     19495.9
    574000     19497.7
    574040     19499.3
    574080     19501.6
    574120     19501.6
    574160     19502.7
    574200     19505.5
    574240     19506.7
    574280     19507.5
    574320     19507.8
    574360     19510.1
    574400       19512
    574440     19513.1
    574480     19514.8
    574520     19515.7
    574560     19518.6
    574600     19518.6
    574640       19520
    574680     19521.2
    574720       19523
    574760     19522.8
    574800     19524.6
    574840     19526.2
    574880     19528.5
    574920     19528.5
    574960     19529.6
    575000     19532.5
    575040     19533.6
    575080     19534.5
    575120     19534.7
    575160       19537
    575200     19538.9
    575240     19540.1
    575280     19541.8
    575320     19542.7
    575360     19545.6
    575400     19545.6
    575440       19547
    575480     19548.1
    575520       19550
    575560     19549.8
    575600     19551.6
    575640     19553.1
    575680     19555.5
    575720     19555.5
    575760     19556.6
    575800     19559.5
    575840     19560.5
    575880     19561.4
    575920     19561.7
    575960       19564
    576000     19565.9
    576040     19567.1
    576080     19568.8
    576120     19569.7
    576160     19572.6
    576200     19572.6
    576240       19574
    576280     19575.1
    576320     19576.9
    576360     19576.8
    576400     19578.5
    576440     19580.1
    576480     19582.6
    576520     19582.5
    576560     19583.6
    576600     19586.5
    576640     19587.6
    576680     19588.4
    576720     19588.8
    576760       19591
    576800     19592.9
    576840     19594.1
    576880     19595.8
    576920     19596.8
    576960     19599.6
    577000     19599.6
    577040       19601
    577080     19602.1
    577120       19604
    577160     19603.8
    577200     19605.6
    577240     19607.2
    577280     19609.6
    577320     19609.5
    577360     19610.7
    577400     19613.5
    577440     19614.6
    577480     19615.5
    577520     19615.8
    577560       19618
    577600     19619.9
    577640     19621.2
    577680     19622.9
    577720     19623.8
    577760     19626.7
    577800     19626.6
    577840       19628
    577880     19629.1
    577920     19631.1
    577960     19630.9
    578000     19632.6
    578040     19634.2
    578080     19636.6
    578120     19636.5
    578160     19637.7
    578200     19640.5
    578240     19641.6
    578280     19642.5
    578320     19642.8
    578360       19645
    578400       19647
    578440     19648.2
    578480     19649.9
    578520     19650.9
    578560     19653.7
    578600     19653.6
    578640     19655.1
    578680     19656.1
    578720     19658.1
    578760     19657.9
    578800     19659.7
    578840     19661.1
    578880     19663.6
    578920     19663.5
    578960     19664.7
    579000     19667.5
    579040     19668.5
    579080     19669.5
    579120     19669.9
    579160       19672
    579200     19673.9
    579240     19675.2
    579280     19676.9
    579320     19677.9
    579360     19680.7
    579400     19680.6
    579440     19682.1
    579480     19683.2
    579520       19685
    579560     19684.9
    579600     19686.7
    579640     19688.1
    579680     19690.6
    579720     19690.5
    579760     19691.7
    579800     19694.5
    579840     19695.5
    579880     19696.5
    579920     19696.8
    579960       19699
    580000     19700.9
    580040     19702.3
    580080     19703.9
    580120     19704.9
    580160     19707.7
    580200     19707.6
    580240     19709.1
    580280     19710.1
    580320       19712
    580360     19711.9
    580400     19713.7
    580440     19715.1
    580480     19717.5
    580520     19717.5
    580560     19718.7
    580600     19721.5
    580640     19722.5
    580680     19723.5
    580720     19723.8
    580760       19726
    580800       19728
    580840     19729.2
    580880     19730.9
    580920     19731.8
    580960     19734.7
    581000     19734.6
    581040       19736
    581080     19737.1
    581120       19739
    581160     19738.9
    581200     19740.7
    581240     19742.1
    581280     19744.5
    581320     19744.5
    581360     19745.6
    581400     19748.4
    581440     19749.4
    581480     19750.6
    581520     19750.8
    581560       19753
    581600     19754.9
    581640     19756.2
    581680     19757.9
    581720     19758.8
    581760     19761.7
    581800     19761.6
    581840       19763
    581880     19764.1
    581920       19766
    581960     19765.8
    582000     19767.7
    582040     19769.1
    582080     19771.5
    582120     19771.5
    582160     19772.6
    582200     19775.5
    582240     19776.4
    582280     19777.5
    582320     19777.8
    582360       19780
    582400     19781.9
    582440     19783.2
    582480     19784.9
    582520     19785.9
    582560     19788.6
    582600     19788.6
    582640       19790
    582680     19791.1
    582720       19793
    582760     19792.8
    582800     19794.6
    582840       19796
    582880     19798.5
    582920     19798.4
    582960     19799.6
    583000     19802.5
    583040     19803.4
    583080     19804.5
    583120     19804.7
    583160     19806.9
    583200     19808.9
    583240     19810.2
    583280     19811.9
    583320     19812.8
    583360     19815.6
    583400     19815.6
    583440       19817
    583480       19818
    583520     19819.9
    583560     19819.7
    583600     19821.7
    583640       19823
    583680     19825.4
    583720     19825.4
    583760     19826.5
    583800     19829.5
    583840     19830.3
    583880     19831.4
    583920     19831.7
    583960     19833.9
    584000     19835.9
    584040     19837.1
    584080     19838.8
    584120     19839.9
    584160     19842.5
    584200     19842.6
    584240       19844
    584280     19844.9
    584320     19846.9
    584360     19846.7
    584400     19848.6
    584440       19850
    584480     19852.4
    584520     19852.3
    584560     19853.5
    584600     19856.4
    584640     19857.3
    584680     19858.3
    584720     19858.6
    584760     19860.8
    584800     19862.8
    584840     19864.1
    584880     19865.7
    584920     19866.8
    584960     19869.5
    585000     19869.5
    585040       19871
    585080     19871.9
    585120     19873.9
    585160     19873.6
    585200     19875.5
    585240     19876.9
    585280     19879.3
    585320     19879.2
    585360     19880.4
    585400     19883.3
    585440     19884.2
    585480     19885.2
    585520     19885.6
    585560     19887.7
    585600     19889.7
    585640       19891
    585680     19892.6
    585720     19893.8
    585760     19896.4
    585800     19896.4
    585840     19897.9
    585880     19898.7
    585920     19900.7
    585960     19900.5
    586000     19902.4
    586040     19903.8
    586080     19906.1
    586120     19906.1
    586160     19907.3
    586200     19910.3
    586240     19911.1
    586280     19912.1
    586320     19912.4
    586360     19914.6
    586400     19916.7
    586440     19917.9
    586480     19919.6
    586520     19920.7
    586560     19923.3
    586600     19923.3
    586640     19924.8
    586680     19925.6
    586720     19927.6
    586760     19927.4
    586800     19929.3
    586840     19930.7
    586880       19933
    586920       19933
    586960     19934.1
    587000     19937.2
    587040       19938
    587080     19939.1
    587120     19939.3
    587160     19941.5
    587200     19943.6
    587240     19944.9
    587280     19946.5
    587320     19947.6
    587360     19950.3
    587400     19950.2
    587440     19951.7
    587480     19952.5
    587520     19954.6
    587560     19954.4
    587600     19956.2
    587640     19957.6
    587680     19959.9
    587720     19959.9
    587760     19961.1
    587800     19964.1
    587840     19964.9
    587880       19966
    587920     19966.3
    587960     19968.4
    588000     19970.5
    588040     19971.7
    588080     19973.4
    588120     19974.5
    588160     19977.2
    588200       19977
    588240     19978.6
    588280     19979.4
    588320     19981.5
    588360     19981.3
    588400     19983.1
    588440     19984.5
    588480     19986.7
    588520     19986.8
    588560       19988
    588600     19990.9
    588640     19991.9
    588680     19992.9
    588720     19993.2
    588760     19995.3
    588800     19997.4
    588840     19998.6
    588880     20000.2
    588920     20001.3
    588960       20004
    589000     20003.9
    589040     20005.5
    589080     20006.2
    589120     20008.3
    589160     20008.1
    589200     20009.9
    589240     20011.4
    589280     20013.6
    589320     20013.6
    589360     20014.8
    589400     20017.9
    589440     20018.7
    589480     20019.7
    589520       20020
    589560     20022.2
    589600     20024.2
    589640     20025.4
    589680     20027.1
    589720     20028.2
    589760     20030.9
    589800     20030.7
    589840     20032.3
    589880     20033.1
    589920     20035.1
    589960       20035
    590000     20036.7
    590040     20038.2
    590080     20040.5
    590120     20040.5
    590160     20041.7
    590200     20044.7
    590240     20045.5
    590280     20046.6
    590320     20046.9
    590360     20048.9
    590400     20051.1
    590440     20052.2
    590480     20053.9
    590520       20055
    590560     20057.7
    590600     20057.5
    590640     20059.1
    590680     20059.9
    590720     20061.9
    590760     20061.7
    590800     20063.5
    590840       20065
    590880     20067.2
    590920     20067.2
    590960     20068.5
    591000     20071.5
    591040     20072.3
    591080     20073.3
    591120     20073.7
    591160     20075.7
    591200     20077.8
    591240     20078.9
    591280     20080.6
    591320     20081.7
    591360     20084.4
    591400     20084.3
    591440     20085.9
    591480     20086.6
    591520     20088.6
    591560     20088.4
    591600     20090.2
    591640     20091.7
    591680     20093.9
    591720     20093.9
    591760     20095.1
    591800     20098.2
    591840       20099
    591880       20100
    591920     20100.3
    591960     20102.4
    592000     20104.5
    592040     20105.6
    592080     20107.3
    592120     20108.4
    592160     20111.1
    592200     20110.9
    592240     20112.6
    592280     20113.4
    592320     20115.2
    592360     20115.2
    592400     20116.9
    592440     20118.3
    592480     20120.5
    592520     20120.5
    592560     20121.8
    592600     20124.9
    592640     20125.7
    592680     20126.7
    592720     20126.9
    592760     20129.1
    592800     20131.1
    592840     20132.3
    592880     20133.9
    592920     20135.1
    592960     20137.7
    593000     20137.5
    593040     20139.2
    593080       20140
    593120     20141.8
    593160     20141.8
    593200     20143.5
    593240     20144.9
    593280     20147.1
    593320     20147.1
    593360     20148.5
    593400     20151.5
    593440     20152.3
    593480     20153.3
    593520     20153.6
    593560     20155.7
    593600     20157.8
    593640     20158.9
    593680     20160.5
    593720     20161.7
    593760     20164.3
    593800     20164.2
    593840     20165.8
    593880     20166.6
    593920     20168.4
    593960     20168.5
    594000     20170.2
    594040     20171.6
    594080     20173.8
    594120     20173.8
    594160     20175.1
    594200     20178.1
    594240       20179
    594280     20179.9
    594320     20180.2
    594360     20182.3
    594400     20184.4
    594440     20185.5
    594480     20187.2
    594520     20188.3
    594560     20190.9
    594600     20190.8
    594640     20192.4
    594680     20193.2
    594720       20195
    594760     20195.1
    594800     20196.7
    594840     20198.2
    594880     20200.4
    594920     20200.4
    594960     20201.7
    595000     20204.8
    595040     20205.6
    595080     20206.5
    595120     20206.8
    595160     20208.9
    595200       20211
    595240     20212.1
    595280     20213.8
    595320       20215
    595360     20217.6
    595400     20217.4
    595440     20219.1
    595480     20219.8
    595520     20221.7
    595560     20221.8
    595600     20223.4
    595640     20224.9
    595680     20227.1
    595720     20227.1
    595760     20228.4
    595800     20231.5
    595840     20232.3
    595880     20233.2
    595920     20233.5
    595960     20235.7
    596000     20237.7
    596040     20238.9
    596080     20240.6
    596120     20241.7
    596160     20244.4
    596200     20244.2
    596240     20245.8
    596280     20246.6
    596320     20248.4
    596360     20248.5
    596400     20250.1
    596440     20251.7
    596480     20253.8
    596520     20253.8
    596560     20255.2
    596600     20258.3
    596640     20259.1
    596680       20260
    596720     20260.3
    596760     20262.4
    596800     20264.4
    596840     20265.6
    596880     20267.3
    596920     20268.4
    596960     20271.1
    597000     20270.9
    597040     20272.5
    597080     20273.3
    597120     20275.1
    597160     20275.2
    597200     20276.8
    597240     20278.4
    597280     20280.5
    597320     20280.5
    597360     20281.9
    597400       20285
    597440     20285.8
    597480     20286.8
    597520       20287
    597560     20289.1
    597600     20291.1
    597640     20292.3
    597680       20294
    597720       20295
    597760     20297.8
    597800     20297.6
    597840     20299.1
    597880       20300
    597920     20301.8
    597960     20301.9
    598000     20303.6
    598040     20305.1
    598080     20307.2
    598120     20307.2
    598160     20308.6
    598200     20311.7
    598240     20312.4
    598280     20313.5
    598320     20313.7
    598360     20315.8
    598400     20317.7
    598440     20319.1
    598480     20320.7
    598520     20321.7
    598560     20324.5
    598600     20324.3
    598640     20325.8
    598680     20326.7
    598720     20328.5
    598760     20328.5
    598800     20330.2
    598840     20331.7
    598880     20333.8
    598920     20333.9
    598960     20335.3
    599000     20338.3
    599040       20339
    599080     20340.1
    599120     20340.3
    599160     20342.4
    599200     20344.4
    599240     20345.7
    599280     20347.4
    599320     20348.4
    599360     20351.2
    599400     20350.9
    599440     20352.5
    599480     20353.3
    599520     20355.2
    599560     20355.2
    599600       20357
    599640     20358.3
    599680     20360.5
    599720     20360.5
    599760       20362
    599800       20365
    599840     20365.7
    599880     20366.7
    599920       20367
    599960     20369.1
    600000     20371.1
    600040     20372.3
    600080       20374
    600120     20375.1
    600160     20377.9
    600200     20377.6
    600240     20379.1
    600280       20380
    600320     20381.8
    600360     20381.8
    600400     20383.6
    600440       20385
    600480     20387.1
    600520     20387.2
    600560     20388.6
    600600     20391.7
    600640     20392.3
    600680     20393.4
    600720     20393.6
    600760     20395.8
    600800     20397.8
    600840     20398.9
    600880     20400.7
    600920     20401.7
    600960     20404.5
    601000     20404.2
    601040     20405.8
    601080     20406.6
    601120     20408.4
    601160     20408.5
    601200     20410.2
    601240     20411.6
    601280     20413.8
    601320     20413.9
    601360     20415.3
    601400     20418.3
    601440       20419
    601480       20420
    601520     20420.2
    601560     20422.5
    601600     20424.4
    601640     20425.6
    601680     20427.4
    601720     20428.4
    601760     20431.1
    601800     20430.9
    601840     20432.5
    601880     20433.3
    601920     20435.1
    601960     20435.2
    602000       20437
    602040     20438.3
    602080     20440.5
    602120     20440.6
    602160     20441.9
    602200     20444.9
    602240     20445.6
    602280     20446.7
    602320     20446.9
    602360     20449.2
    602400     20451.1
    602440     20452.3
    602480       20454
    602520     20455.1
    602560     20457.8
    602600     20457.6
    602640     20459.1
    602680     20459.9
    602720     20461.8
    602760     20461.8
    602800     20463.6
    602840     20464.9
    602880     20467.1
    602920     20467.2
    602960     20468.5
    603000     20471.5
    603040     20472.3
    603080     20473.3
    603120     20473.5
    603160     20475.7
    603200     20477.6
    603240     20478.8
    603280     20480.6
    603320     20481.7
    603360     20484.4
    603400     20484.2
    603440     20485.7
    603480     20486.6
    603520     20488.4
    603560     20488.3
    603600     20490.2
    603640     20491.6
    603680     20493.7
    603720     20493.9
    603760     20495.2
    603800     20498.2
    603840     20498.8
    603880     20499.9
    603920     20500.1
    603960     20502.3
    604000     20504.3
    604040     20505.5
    604080     20507.2
    604120     20508.3
    604160     20511.1
    604200     20510.8
    604240     20512.3
    604280     20513.2
    604320       20515
    604360     20514.9
    604400     20516.8
    604440     20518.2
    604480     20520.3
    604520     20520.5
    604560     20521.7
    604600     20524.8
    604640     20525.4
    604680     20526.6
    604720     20526.7
    604760       20529
    604800     20530.9
    604840     20532.1
    604880     20533.8
    604920       20535
    604960     20537.7
    605000     20537.5
    605040       20539
    605080     20539.9
    605120     20541.6
    605160     20541.5
    605200     20543.4
    605240     20544.7
    605280     20546.9
    605320     20547.2
    605360     20548.4
    605400     20551.4
    605440     20552.1
    605480     20553.3
    605520     20553.4
    605560     20555.7
    605600     20557.6
    605640     20558.8
    605680     20560.5
    605720     20561.6
    605760     20564.4
    605800     20564.2
    605840     20565.6
    605880     20566.5
    605920     20568.2
    605960     20568.1
    606000       20570
    606040     20571.4
    606080     20573.5
    606120     20573.7
    606160       20575
    606200     20577.9
    606240     20578.6
    606280     20579.8
    606320       20580
    606360     20582.3
    606400     20584.2
    606440     20585.4
    606480       20587
    606520     20588.2
    606560       20591
    606600     20590.8
    606640     20592.2
    606680     20593.1
    606720     20594.8
    606760     20594.8
    606800     20596.7
    606840       20598
    606880     20600.1
    606920     20600.3
    606960     20601.6
    607000     20604.6
    607040     20605.2
    607080     20606.4
    607120     20606.5
    607160     20608.8
    607200     20610.8
    607240       20612
    607280     20613.7
    607320     20614.9
    607360     20617.6
    607400     20617.4
    607440     20618.8
    607480     20619.7
    607520     20621.4
    607560     20621.4
    607600     20623.2
    607640     20624.6
    607680     20626.7
    607720     20626.9
    607760     20628.2
    607800     20631.1
    607840     20631.8
    607880     20632.9
    607920     20633.1
    607960     20635.4
    608000     20637.4
    608040     20638.6
    608080     20640.2
    608120     20641.5
    608160     20644.2
    608200       20644
    608240     20645.4
    608280     20646.2
    608320       20648
    608360       20648
    608400     20649.9
    608440     20651.2
    608480     20653.3
    608520     20653.5
    608560     20654.8
    608600     20657.7
    608640     20658.4
    608680     20659.5
    608720     20659.7
    608760     20662.1
    608800       20664
    608840     20665.2
    608880     20666.8
    608920     20668.1
    608960     20670.9
    609000     20670.6
    609040       20672
    609080     20672.9
    609120     20674.7
    609160     20674.6
    609200     20676.5
    609240     20677.8
    609280       20680
    609320     20680.1
    609360     20681.4
    609400     20684.3
    609440       20685
    609480     20686.1
    609520     20686.3
    609560     20688.7
    609600     20690.6
    609640     20691.8
    609680     20693.5
    609720     20694.7
    609760     20697.5
    609800     20697.3
    609840     20698.6
    609880     20699.5
    609920     20701.3
    609960     20701.3
    610000     20703.2
    610040     20704.5
    610080     20706.6
    610120     20706.8
    610160     20708.1
    610200       20711
    610240     20711.6
    610280     20712.8
    610320       20713
    610360     20715.3
    610400     20717.2
    610440     20718.5
    610480     20720.1
    610520     20721.3
    610560       20724
    610600     20723.9
    610640     20725.3
    610680     20726.1
    610720     20727.9
    610760       20728
    610800     20729.8
    610840     20731.1
    610880     20733.3
    610920     20733.5
    610960     20734.7
    611000     20737.6
    611040     20738.2
    611080     20739.4
    611120     20739.7
    611160     20741.9
    611200     20743.9
    611240     20745.1
    611280     20746.8
    611320     20747.9
    611360     20750.7
    611400     20750.6
    611440     20751.8
    611480     20752.7
    611520     20754.5
    611560     20754.6
    611600     20756.4
    611640     20757.7
    611680     20759.9
    611720     20760.2
    611760     20761.3
    611800     20764.3
    611840     20764.9
    611880       20766
    611920     20766.3
    611960     20768.6
    612000     20770.5
    612040     20771.8
    612080     20773.4
    612120     20774.5
    612160     20777.3
    612200     20777.2
    612240     20778.5
    612280     20779.4
    612320     20781.1
    612360     20781.2
    612400     20783.1
    612440     20784.4
    612480     20786.5
    612520     20786.8
    612560       20788
    612600       20791
    612640     20791.5
    612680     20792.7
    612720       20793
    612760     20795.2
    612800     20797.1
    612840     20798.5
    612880     20800.1
    612920     20801.1
    612960       20804
    613000     20803.9
    613040     20805.2
    613080     20806.1
    613120     20807.8
    613160     20807.9
    613200     20809.7
    613240     20811.1
    613280     20813.2
    613320     20813.5
    613360     20814.7
    613400     20817.7
    613440     20818.3
    613480     20819.5
    613520     20819.8
    613560       20822
    613600     20823.9
    613640     20825.3
    613680     20826.9
    613720       20828
    613760     20830.8
    613800     20830.7
    613840       20832
    613880     20832.9
    613920     20834.7
    613960     20834.8
    614000     20836.5
    614040     20837.9
    614080       20840
    614120     20840.3
    614160     20841.6
    614200     20844.6
    614240     20845.1
    614280     20846.4
    614320     20846.6
    614360     20848.9
    614400     20850.7
    614440     20852.2
    614480     20853.8
    614520     20854.8
    614560     20857.7
    614600     20857.6
    614640     20858.9
    614680     20859.7
    614720     20861.5
    614760     20861.6
    614800     20863.4
    614840     20864.8
    614880     20866.9
    614920     20867.1
    614960     20868.5
    615000     20871.5
    615040       20872
    615080     20873.3
    615120     20873.4
    615160     20875.7
    615200     20877.6
    615240       20879
    615280     20880.7
    615320     20881.6
    615360     20884.5
    615400     20884.4
    615440     20885.7
    615480     20886.6
    615520     20888.4
    615560     20888.4
    615600     20890.2
    615640     20891.6
    615680     20893.8
    615720     20893.9
    615760     20895.2
    615800     20898.2
    615840     20898.8
    615880     20900.1
    615920     20900.2
    615960     20902.5
    616000     20904.4
    616040     20905.8
    616080     20907.4
    616120     20908.4
    616160     20911.3
    616200     20911.1
    616240     20912.6
    616280     20913.4
    616320     20915.2
    616360     20915.3
    616400       20917
    616440     20918.4
    616480     20920.5
    616520     20920.7
    616560       20922
    616600     20925.1
    616640     20925.6
    616680     20926.8
    616720       20927
    616760     20929.3
    616800     20931.2
    616840     20932.6
    616880     20934.2
    616920     20935.2
    616960     20938.1
    617000     20937.9
    617040     20939.4
    617080     20940.2
    617120       20942
    617160       20942
    617200     20943.7
    617240     20945.1
    617280     20947.3
    617320     20947.5
    617360     20948.8
    617400     20951.8
    617440     20952.4
    617480     20953.6
    617520     20953.8
    617560       20956
    617600       20958
    617640     20959.4
    617680       20961
    617720       20962
    617760     20964.9
    617800     20964.7
    617840     20966.1
    617880       20967
    617920     20968.9
    617960     20968.8
    618000     20970.6
    618040     20971.9
    618080     20974.1
    618120     20974.3
    618160     20975.6
    618200     20978.6
    618240     20979.1
    618280     20980.4
    618320     20980.6
    618360     20982.8
    618400     20984.8
    618440     20986.2
    618480     20987.8
    618520     20988.8
    618560     20991.7
    618600     20991.5
    618640     20992.9
    618680     20993.7
    618720     20995.6
    618760     20995.5
    618800     20997.3
    618840     20998.7
    618880     21000.9
    618920     21001.1
    618960     21002.4
    619000     21005.3
    619040     21005.9
    619080     21007.2
    619120     21007.3
    619160     21009.6
    619200     21011.6
    619240     21012.9
    619280     21014.5
    619320     21015.6
    619360     21018.4
    619400     21018.1
    619440     21019.7
    619480     21020.4
    619520     21022.4
    619560     21022.2
    619600       21024
    619640     21025.4
    619680     21027.6
    619720     21027.8
    619760     21029.2
    619800     21032.1
    619840     21032.6
    619880       21034
    619920     21034.1
    619960     21036.4
    620000     21038.4
    620040     21039.6
    620080     21041.2
    620120     21042.3
    620160     21045.1
    620200     21044.9
    620240     21046.3
    620280     21047.2
    620320     21049.1
    620360       21049
    620400     21050.7
    620440     21052.2
    620480     21054.3
    620520     21054.6
    620560     21055.9
    620600     21058.8
    620640     21059.3
    620680     21060.7
    620720     21060.8
    620760     21063.1
    620800     21065.1
    620840     21066.4
    620880       21068
    620920     21069.1
    620960     21071.9
    621000     21071.6
    621040     21073.1
    621080     21073.9
    621120     21075.9
    621160     21075.7
    621200     21077.5
    621240     21078.9
    621280     21081.1
    621320     21081.4
    621360     21082.7
    621400     21085.6
    621440     21086.2
    621480     21087.5
    621520     21087.6
    621560     21089.9
    621600     21091.8
    621640     21093.2
    621680     21094.8
    621720     21095.8
    621760     21098.7
    621800     21098.4
    621840     21099.9
    621880     21100.7
    621920     21102.7
    621960     21102.5
    622000     21104.3
    622040     21105.7
    622080     21107.9
    622120     21108.2
    622160     21109.4
    622200     21112.3
    622240       21113
    622280     21114.2
    622320     21114.4
    622360     21116.7
    622400     21118.6
    622440       21120
    622480     21121.6
    622520     21122.6
    622560     21125.5
    622600     21125.2
    622640     21126.6
    622680     21127.6
    622720     21129.4
    622760     21129.3
    622800     21131.1
    622840     21132.5
    622880     21134.6
    622920       21135
    622960     21136.2
    623000     21139.1
    623040     21139.7
    623080       21141
    623120     21141.2
    623160     21143.5
    623200     21145.3
    623240     21146.7
    623280     21148.3
    623320     21149.3
    623360     21152.2
    623400     21151.9
    623440     21153.3
    623480     21154.3
    623520     21156.1
    623560       21156
    623600     21157.8
    623640     21159.2
    623680     21161.3
    623720     21161.7
    623760       21163
    623800     21165.9
    623840     21166.5
    623880     21167.7
    623920       21168
    623960     21170.2
    624000     21172.1
    624040     21173.4
    624080     21175.1
    624120     21176.1
    624160     21178.9
    624200     21178.7
    624240     21180.1
    624280       21181
    624320     21182.9
    624360     21182.8
    624400     21184.5
    624440       21186
    624480     21188.1
    624520     21188.5
    624560     21189.7
    624600     21192.7
    624640     21193.3
    624680     21194.6
    624720     21194.8
    624760       21197
    624800     21198.9
    624840     21200.2
    624880       21202
    624920     21202.8
    624960     21205.8
    625000     21205.5
    625040       21207
    625080     21207.8
    625120     21209.8
    625160     21209.6
    625200     21211.4
    625240     21212.9
    625280       21215
    625320     21215.3
    625360     21216.6
    625400     21219.5
    625440     21220.1
    625480     21221.5
    625520     21221.6
    625560     21223.9
    625600     21225.8
    625640       21227
    625680     21228.8
    625720     21229.6
    625760     21232.6
    625800     21232.3
    625840     21233.8
    625880     21234.7
    625920     21236.7
    625960     21236.5
    626000     21238.2
    626040     21239.7
    626080     21241.9
    626120     21242.2
    626160     21243.4
    626200     21246.4
    626240       21247
    626280     21248.4
    626320     21248.5
    626360     21250.7
    626400     21252.7
    626440     21253.9
    626480     21255.8
    626520     21256.5
    626560     21259.5
    626600     21259.1
    626640     21260.6
    626680     21261.5
    626720     21263.5
    626760     21263.3
    626800     21265.1
    626840     21266.5
    626880     21268.8
    626920     21269.1
    626960     21270.3
    627000     21273.3
    627040     21273.8
    627080     21275.2
    627120     21275.4
    627160     21277.5
    627200     21279.6
    627240     21280.7
    627280     21282.6
    627320     21283.2
    627360     21286.3
    627400       21286
    627440     21287.5
    627480     21288.4
    627520     21290.4
    627560     21290.2
    627600       21292
    627640     21293.4
    627680     21295.8
    627720       21296
    627760     21297.2
    627800     21300.1
    627840     21300.8
    627880     21302.2
    627920     21302.3
    627960     21304.4
    628000     21306.4
    628040     21307.6
    628080     21309.4
    628120     21310.1
    628160     21313.2
    628200     21312.9
    628240     21314.4
    628280     21315.2
    628320     21317.2
    628360     21317.1
    628400     21318.8
    628440     21320.3
    628480     21322.7
    628520     21322.9
    628560     21324.2
    628600     21327.1
    628640     21327.7
    628680     21329.1
    628720     21329.2
    628760     21331.3
    628800     21333.4
    628840     21334.5
    628880     21336.4
    628920       21337
    628960     21340.1
    629000     21339.8
    629040     21341.4
    629080     21342.1
    629120     21344.1
    629160       21344
    629200     21345.7
    629240     21347.2
    629280     21349.6
    629320     21349.8
    629360     21351.2
    629400       21354
    629440     21354.6
    629480       21356
    629520     21356.1
    629560     21358.2
    629600     21360.3
    629640     21361.3
    629680     21363.2
    629720     21363.9
    629760       21367
    629800     21366.7
    629840     21368.3
    629880       21369
    629920       21371
    629960     21370.9
    630000     21372.6
    630040     21374.1
    630080     21376.5
    630120     21376.7
    630160     21378.1
    630200     21380.9
    630240     21381.5
    630280     21382.9
    630320     21382.9
    630360     21385.1
    630400     21387.2
    630440     21388.2
    630480     21390.1
    630520     21390.7
    630560     21393.8
    630600     21393.5
    630640     21395.1
    630680     21395.8
    630720     21397.8
    630760     21397.7
    630800     21399.4
    630840     21400.9
    630880     21403.3
    630920     21403.6
    630960     21404.9
    631000     21407.7
    631040     21408.4
    631080     21409.8
    631120     21409.7
    631160     21411.9
    631200       21414
    631240       21415
    631280     21416.9
    631320     21417.5
    631360     21420.6
    631400     21420.4
    631440       21422
    631480     21422.6
    631520     21424.7
    631560     21424.6
    631600     21426.2
    631640     21427.8
    631680     21430.1
    631720     21430.5
    631760     21431.7
    631800     21434.5
    631840     21435.2
    631880     21436.6
    631920     21436.5
    631960     21438.7
    632000     21440.8
    632040     21441.9
    632080     21443.8
    632120     21444.4
    632160     21447.4
    632200     21447.2
    632240     21448.8
    632280     21449.5
    632320     21451.5
    632360     21451.4
    632400       21453
    632440     21454.7
    632480     21456.9
    632520     21457.3
    632560     21458.6
    632600     21461.4
    632640       21462
    632680     21463.4
    632720     21463.4
    632760     21465.6
    632800     21467.6
    632840     21468.8
    632880     21470.6
    632920     21471.2
    632960     21474.2
    633000     21474.1
    633040     21475.6
    633080     21476.3
    633120     21478.4
    633160     21478.3
    633200     21479.9
    633240     21481.6
    633280     21483.7
    633320     21484.1
    633360     21485.5
    633400     21488.3
    633440     21488.9
    633480     21490.3
    633520     21490.2
    633560     21492.4
    633600     21494.5
    633640     21495.7
    633680     21497.5
    633720     21498.1
    633760     21501.2
    633800       21501
    633840     21502.5
    633880     21503.1
    633920     21505.3
    633960     21505.2
    634000     21506.7
    634040     21508.4
    634080     21510.6
    634120     21511.1
    634160     21512.3
    634200     21515.1
    634240     21515.8
    634280     21517.2
    634320       21517
    634360     21519.4
    634400     21521.4
    634440     21522.5
    634480     21524.3
    634520       21525
    634560     21528.1
    634600     21527.9
    634640     21529.4
    634680     21530.1
    634720     21532.2
    634760       21532
    634800     21533.7
    634840     21535.4
    634880     21537.6
    634920       21538
    634960     21539.3
    635000     21542.1
    635040     21542.8
    635080     21544.1
    635120       21544
    635160     21546.4
    635200     21548.4
    635240     21549.5
    635280     21551.3
    635320       21552
    635360     21555.1
    635400     21554.9
    635440     21556.4
    635480     21557.1
    635520     21559.3
    635560     21559.1
    635600     21560.7
    635640     21562.4
    635680     21564.6
    635720       21565
    635760     21566.3
    635800     21569.2
    635840     21569.9
    635880     21571.2
    635920       21571
    635960     21573.4
    636000     21575.4
    636040     21576.5
    636080     21578.3
    636120       21579
    636160     21582.2
    636200     21581.9
    636240     21583.4
    636280     21584.2
    636320     21586.4
    636360     21586.2
    636400     21587.8
    636440     21589.4
    636480     21591.6
    636520     21592.1
    636560     21593.3
    636600     21596.3
    636640       21597
    636680     21598.2
    636720       21598
    636760     21600.5
    636800     21602.4
    636840     21603.5
    636880     21605.3
    636920       21606
    636960     21609.2
    637000     21608.9
    637040     21610.4
    637080     21611.2
    637120     21613.4
    637160     21613.2
    637200     21614.8
    637240     21616.4
    637280     21618.6
    637320     21619.1
    637360     21620.3
    637400     21623.3
    637440       21624
    637480     21625.2
    637520       21625
    637560     21627.5
    637600     21629.4
    637640     21630.5
    637680     21632.3
    637720       21633
    637760     21636.2
    637800     21635.9
    637840     21637.5
    637880     21638.2
    637920     21640.4
    637960     21640.1
    638000     21641.7
    638040     21643.3
    638080     21645.5
    638120       21646
    638160     21647.3
    638200     21650.2
    638240     21650.9
    638280     21652.1
    638320       21652
    638360     21654.5
    638400     21656.4
    638440     21657.6
    638480     21659.3
    638520       21660
    638560     21663.2
    638600       21663
    638640     21664.5
    638680     21665.2
    638720     21667.4
    638760     21667.2
    638800     21668.8
    638840     21670.3
    638880     21672.5
    638920     21673.1
    638960     21674.2
    639000     21677.3
    639040       21678
    639080     21679.1
    639120     21678.9
    639160     21681.5
    639200     21683.3
    639240     21684.5
    639280     21686.2
    639320       21687
    639360     21690.2
    639400       21690
    639440     21691.4
    639480     21692.1
    639520     21694.4
    639560     21694.2
    639600     21695.7
    639640     21697.2
    639680     21699.5
    639720     21700.1
    639760     21701.2
    639800     21704.2
    639840     21704.9
    639880       21706
    639920     21705.9
    639960     21708.4
    640000     21710.2
    640040     21711.4
    640080     21713.1
    640120     21713.9
    640160     21717.1
    640200     21716.9
    640240     21718.3
    640280       21719
    640320     21721.3
    640360     21721.1
    640400     21722.7
    640440     21724.2
    640480     21726.5
    640520       21727
    640560     21728.1
    640600     21731.2
    640640     21731.9
    640680       21733
    640720     21732.9
    640760     21735.3
    640800     21737.2
    640840     21738.3
    640880     21740.1
    640920     21740.8
    640960     21744.1
    641000     21743.9
    641040     21745.2
    641080       21746
    641120     21748.1
    641160       21748
    641200     21749.7
    641240     21751.2
    641280     21753.5
    641320       21754
    641360       21755
    641400     21758.1
    641440     21758.8
    641480       21760
    641520     21759.8
    641560     21762.2
    641600     21764.1
    641640     21765.2
    641680       21767
    641720     21767.7
    641760       21771
    641800     21770.7
    641840     21772.1
    641880     21772.8
    641920       21775
    641960     21774.9
    642000     21776.5
    642040       21778
    642080     21780.4
    642120     21780.8
    642160     21781.9
    642200     21784.9
    642240     21785.6
    642280     21786.9
    642320     21786.7
    642360     21789.1
    642400     21790.9
    642440     21792.1
    642480     21793.9
    642520     21794.5
    642560     21797.8
    642600     21797.6
    642640       21799
    642680     21799.6
    642720     21801.8
    642760     21801.8
    642800     21803.4
    642840     21804.9
    642880     21807.3
    642920     21807.6
    642960     21808.7
    643000     21811.8
    643040     21812.5
    643080     21813.7
    643120     21813.5
    643160       21816
    643200     21817.8
    643240     21818.9
    643280     21820.7
    643320     21821.3
    643360     21824.7
    643400     21824.3
    643440     21825.8
    643480     21826.4
    643520     21828.7
    643560     21828.5
    643600     21830.2
    643640     21831.6
    643680       21834
    643720     21834.4
    643760     21835.4
    643800     21838.6
    643840     21839.2
    643880     21840.4
    643920     21840.3
    643960     21842.8
    644000     21844.5
    644040     21845.7
    644080     21847.5
    644120       21848
    644160     21851.4
    644200     21851.1
    644240     21852.6
    644280     21853.2
    644320     21855.4
    644360     21855.2
    644400     21856.9
    644440     21858.4
    644480     21860.8
    644520     21861.2
    644560     21862.1
    644600     21865.3
    644640     21865.9
    644680     21867.2
    644720       21867
    644760     21869.5
    644800     21871.2
    644840     21872.4
    644880     21874.1
    644920     21874.8
    644960     21878.1
    645000     21877.8
    645040     21879.3
    645080     21879.9
    645120     21882.1
    645160       21882
    645200     21883.6
    645240     21885.1
    645280     21887.5
    645320       21888
    645360     21888.8
    645400       21892
    645440     21892.6
    645480     21893.9
    645520     21893.8
    645560     21896.2
    645600     21897.9
    645640     21899.2
    645680     21900.9
    645720     21901.5
    645760     21904.9
    645800     21904.6
    645840       21906
    645880     21906.7
    645920     21908.8
    645960     21908.7
    646000     21910.3
    646040     21911.9
    646080     21914.2
    646120     21914.7
    646160     21915.6
    646200     21918.8
    646240     21919.4
    646280     21920.7
    646320     21920.5
    646360       21923
    646400     21924.7
    646440       21926
    646480     21927.6
    646520     21928.3
    646560     21931.7
    646600     21931.4
    646640     21932.8
    646680     21933.4
    646720     21935.7
    646760     21935.6
    646800     21937.1
    646840     21938.6
    646880     21941.1
    646920     21941.5
    646960     21942.4
    647000     21945.6
    647040     21946.3
    647080     21947.6
    647120     21947.3
    647160     21949.8
    647200     21951.5
    647240     21952.8
    647280     21954.5
    647320     21955.1
    647360     21958.5
    647400     21958.2
    647440     21959.7
    647480     21960.2
    647520     21962.5
    647560     21962.4
    647600       21964
    647640     21965.5
    647680     21967.9
    647720     21968.4
    647760     21969.2
    647800     21972.4
    647840     21973.1
    647880     21974.5
    647920     21974.2
    647960     21976.7
    648000     21978.4
    648040     21979.6
    648080     21981.4
    648120       21982
    648160     21985.4
    648200       21985
    648240     21986.5
    648280     21987.1
    648320     21989.3
    648360     21989.3
    648400     21990.8
    648440     21992.4
    648480     21994.8
    648520     21995.2
    648560     21996.1
    648600     21999.4
    648640       22000
    648680     22001.4
    648720       22001
    648760     22003.6
    648800     22005.2
    648840     22006.5
    648880     22008.3
    648920     22008.8
    648960     22012.3
    649000     22011.8
    649040     22013.4
    649080       22014
    649120     22016.2
    649160     22016.2
    649200     22017.7
    649240     22019.2
    649280     22021.7
    649320     22022.1
    649360       22023
    649400     22026.2
    649440     22026.8
    649480     22028.1
    649520     22027.8
    649560     22030.4
    649600     22032.1
    649640     22033.3
    649680     22035.1
    649720     22035.7
    649760     22039.2
    649800     22038.7
    649840     22040.3
    649880     22040.9
    649920       22043
    649960     22043.1
    650000     22044.5
    650040     22046.1
    650080     22048.5
    650120     22048.9
    650160     22049.8
    650200       22053
    650240     22053.6
    650280       22055
    650320     22054.6
    650360     22057.2
    650400     22058.9
    650440     22060.1
    650480       22062
    650520     22062.6
    650560       22066
    650600     22065.6
    650640     22067.2
    650680     22067.8
    650720     22069.9
    650760     22069.9
    650800     22071.4
    650840     22072.9
    650880     22075.3
    650920     22075.8
    650960     22076.6
    651000     22079.8
    651040     22080.5
    651080     22081.9
    651120     22081.5
    651160       22084
    651200     22085.7
    651240     22086.9
    651280     22088.8
    651320     22089.4
    651360     22092.8
    651400     22092.4
    651440     22093.9
    651480     22094.5
    651520     22096.6
    651560     22096.7
    651600     22098.2
    651640     22099.7
    651680     22102.1
    651720     22102.5
    651760     22103.4
    651800     22106.5
    651840     22107.2
    651880     22108.7
    651920     22108.2
    651960     22110.7
    652000     22112.4
    652040     22113.7
    652080     22115.6
    652120     22116.2
    652160     22119.5
    652200     22119.2
    652240     22120.6
    652280     22121.3
    652320     22123.4
    652360     22123.4
    652400     22124.9
    652440     22126.4
    652480     22128.9
    652520     22129.2
    652560     22130.1
    652600     22133.2
    652640       22134
    652680     22135.4
    652720       22135
    652760     22137.5
    652800     22139.2
    652840     22140.4
    652880     22142.4
    652920     22142.9
    652960     22146.3
    653000       22146
    653040     22147.4
    653080     22148.2
    653120     22150.2
    653160     22150.3
    653200     22151.7
    653240     22153.2
    653280     22155.8
    653320     22156.1
    653360       22157
    653400       22160
    653440     22160.8
    653480     22162.2
    653520     22161.9
    653560     22164.3
    653600       22166
    653640     22167.2
    653680     22169.2
    653720     22169.7
    653760       22173
    653800     22172.7
    653840     22174.2
    653880       22175
    653920       22177
    653960     22177.1
    654000     22178.5
    654040       22180
    654080     22182.6
    654120     22182.8
    654160     22183.7
    654200     22186.9
    654240     22187.6
    654280       22189
    654320     22188.7
    654360     22191.1
    654400     22192.8
    654440       22194
    654480     22195.9
    654520     22196.5
    654560     22199.8
    654600     22199.5
    654640     22200.9
    654680     22201.7
    654720     22203.8
    654760     22203.9
    654800     22205.2
    654840     22206.8
    654880     22209.4
    654920     22209.6
    654960     22210.5
    655000     22213.7
    655040     22214.4
    655080     22215.7
    655120     22215.4
    655160     22217.8
    655200     22219.6
    655240     22220.7
    655280     22222.7
    655320     22223.2
    655360     22226.6
    655400     22226.3
    655440     22227.7
    655480     22228.6
    655520     22230.5
    655560     22230.7
    655600     22231.9
    655640     22233.5
    655680     22236.1
    655720     22236.4
    655760     22237.3
    655800     22240.4
    655840     22241.1
    655880     22242.4
    655920     22242.2
    655960     22244.6
    656000     22246.3
    656040     22247.5
    656080     22249.5
    656120       22250
    656160     22253.4
    656200     22253.1
    656240     22254.4
    656280     22255.3
    656320     22257.3
    656360     22257.5
    656400     22258.7
    656440     22260.3
    656480       22263
    656520     22263.2
    656560     22264.1
    656600     22267.1
    656640     22267.9
    656680     22269.2
    656720     22268.9
    656760     22271.4
    656800     22273.1
    656840     22274.3
    656880     22276.2
    656920     22276.8
    656960     22280.2
    657000     22279.9
    657040     22281.2
    657080     22282.1
    657120     22284.1
    657160     22284.3
    657200     22285.6
    657240     22287.2
    657280     22289.8
    657320       22290
    657360     22290.9
    657400       22294
    657440     22294.8
    657480     22296.1
    657520     22295.8
    657560     22298.2
    657600       22300
    657640     22301.2
    657680     22303.1
    657720     22303.7
    657760     22307.1
    657800     22306.8
    657840     22308.1
    657880     22309.1
    657920       22311
    657960     22311.2
    658000     22312.6
    658040     22314.1
    658080     22316.7
    658120     22316.9
    658160     22317.8
    658200     22320.9
    658240     22321.8
    658280       22323
    658320     22322.8
    658360     22325.2
    658400     22326.9
    658440     22328.2
    658480     22330.1
    658520     22330.7
    658560     22334.1
    658600     22333.8
    658640     22335.1
    658680     22336.1
    658720       22338
    658760     22338.2
    658800     22339.6
    658840     22341.1
    658880     22343.7
    658920     22343.9
    658960     22344.8
    659000       22348
    659040     22348.8
    659080       22350
    659120     22349.7
    659160     22352.2
    659200     22353.9
    659240     22355.2
    659280       22357
    659320     22357.7
    659360       22361
    659400     22360.7
    659440     22361.9
    659480       22363
    659520     22364.8
    659560     22365.1
    659600     22366.5
    659640       22368
    659680     22370.6
    659720     22370.8
    659760     22371.6
    659800     22374.8
    659840     22375.7
    659880     22376.8
    659920     22376.6
    659960       22379
    660000     22380.8
    660040       22382
    660080     22383.9
    660120     22384.6
    660160     22387.9
    660200     22387.6
    660240     22388.8
    660280     22389.8
    660320     22391.7
    660360     22391.9
    660400     22393.3
    660440     22394.8
    660480     22397.3
    660520     22397.5
    660560     22398.4
    660600     22401.7
    660640     22402.6
    660680     22403.7
    660720     22403.4
    660760     22405.9
    660800     22407.6
    660840     22408.8
    660880     22410.7
    660920     22411.4
    660960     22414.7
    661000     22414.3
    661040     22415.5
    661080     22416.6
    661120     22418.4
    661160     22418.6
    661200       22420
    661240     22421.6
    661280       22424
    661320     22424.3
    661360     22425.1
    661400     22428.3
    661440     22429.3
    661480     22430.4
    661520     22430.1
    661560     22432.6
    661600     22434.4
    661640     22435.5
    661680     22437.4
    661720     22438.1
    661760     22441.3
    661800     22441.1
    661840     22442.2
    661880     22443.3
    661920     22445.1
    661960     22445.3
    662000     22446.7
    662040     22448.3
    662080     22450.8
    662120     22451.1
    662160     22451.8
    662200     22455.1
    662240       22456
    662280     22457.1
    662320     22456.9
    662360     22459.4
    662400     22461.1
    662440     22462.3
    662480     22464.2
    662520     22464.8
    662560     22468.1
    662600     22467.8
    662640     22468.9
    662680     22470.1
    662720     22471.8
    662760     22472.1
    662800     22473.5
    662840       22475
    662880     22477.5
    662920     22477.8
    662960     22478.6
    663000     22481.9
    663040     22482.8
    663080     22483.9
    663120     22483.6
    663160     22486.2
    663200     22487.9
    663240       22489
    663280     22490.9
    663320     22491.5
    663360     22494.8
    663400     22494.5
    663440     22495.6
    663480     22496.8
    663520     22498.5
    663560     22498.8
    663600     22500.2
    663640     22501.8
    663680     22504.2
    663720     22504.5
    663760     22505.2
    663800     22508.6
    663840     22509.5
    663880     22510.7
    663920     22510.3
    663960       22513
    664000     22514.6
    664040     22515.7
    664080     22517.5
    664120     22518.2
    664160     22521.4
    664200     22521.1
    664240     22522.2
    664280     22523.4
    664320     22525.2
    664360     22525.5
    664400     22526.8
    664440     22528.4
    664480     22530.9
    664520     22531.2
    664560     22531.9
    664600     22535.2
    664640     22536.1
    664680     22537.3
    664720     22536.9
    664760     22539.5
    664800     22541.2
    664840     22542.2
    664880     22544.1
    664920     22544.7
    664960     22547.9
    665000     22547.7
    665040     22548.8
    665080     22549.9
    665120     22551.8
    665160     22552.1
    665200     22553.4
    665240       22555
    665280     22557.5
    665320     22557.8
    665360     22558.5
    665400     22561.8
    665440     22562.7
    665480     22563.9
    665520     22563.4
    665560     22566.2
    665600     22567.7
    665640     22568.8
    665680     22570.7
    665720     22571.3
    665760     22574.5
    665800     22574.4
    665840     22575.4
    665880     22576.5
    665920     22578.3
    665960     22578.7
    666000       22580
    666040     22581.5
    666080       22584
    666120     22584.3
    666160       22585
    666200     22588.3
    666240     22589.2
    666280     22590.4
    666320       22590
    666360     22592.7
    666400     22594.2
    666440     22595.3
    666480     22597.3
    666520     22597.8
    666560       22601
    666600     22600.9
    666640     22601.9
    666680       22603
    666720     22604.9
    666760     22605.2
    666800     22606.7
    666840     22608.1
    666880     22610.5
    666920     22610.9
    666960     22611.6
    667000     22614.8
    667040     22615.7
    667080     22616.9
    667120     22616.5
    667160     22619.2
    667200     22620.8
    667240     22621.8
    667280     22623.8
    667320     22624.3
    667360     22627.5
    667400     22627.4
    667440     22628.4
    667480     22629.5
    667520     22631.4
    667560     22631.6
    667600     22633.1
    667640     22634.6
    667680     22636.9
    667720     22637.4
    667760     22638.1
    667800     22641.3
    667840     22642.2
    667880     22643.4
    667920       22643
    667960     22645.7
    668000     22647.2
    668040     22648.3
    668080     22650.2
    668120     22650.8
    668160     22654.1
    668200     22653.8
    668240     22654.9
    668280       22656
    668320     22657.9
    668360     22658.1
    668400     22659.6
    668440     22661.1
    668480     22663.5
    668520     22663.9
    668560     22664.6
    668600     22667.8
    668640     22668.8
    668680     22669.9
    668720     22669.4
    668760     22672.2
    668800     22673.8
    668840     22674.9
    668880     22676.8
    668920     22677.4
    668960     22680.6
    669000     22680.4
    669040     22681.5
    669080     22682.5
    669120     22684.4
    669160     22684.7
    669200     22686.1
    669240     22687.6
    669280       22690
    669320     22690.5
    669360     22691.1
    669400     22694.3
    669440     22695.4
    669480     22696.4
    669520       22696
    669560     22698.7
    669600     22700.3
    669640     22701.4
    669680     22703.2
    669720     22703.8
    669760       22707
    669800     22706.8
    669840     22707.9
    669880     22708.9
    669920     22710.8
    669960     22711.2
    670000     22712.5
    670040       22714
    670080     22716.4
    670120     22716.9
    670160     22717.6
    670200     22720.7
    670240     22721.8
    670280     22722.8
    670320     22722.4
    670360     22725.1
    670400     22726.7
    670440     22727.8
    670480     22729.6
    670520     22730.1
    670560     22733.4
    670600     22733.2
    670640     22734.3
    670680     22735.3
    670720     22737.2
    670760     22737.5
    670800     22738.8
    670840     22740.3
    670880     22742.8
    670920     22743.3
    670960     22743.9
    671000       22747
    671040     22748.2
    671080     22749.2
    671120     22748.8
    671160     22751.5
    671200     22753.1
    671240     22754.1
    671280     22756.1
    671320     22756.5
    671360     22759.7
    671400     22759.7
    671440     22760.7
    671480     22761.8
    671520     22763.6
    671560     22763.9
    671600     22765.2
    671640     22766.9
    671680     22769.3
    671720     22769.7
    671760     22770.3
    671800     22773.6
    671840     22774.7
    671880     22775.7
    671920     22775.3
    671960     22778.1
    672000     22779.7
    672040     22780.6
    672080     22782.5
    672120       22783
    672160     22786.1
    672200     22786.1
    672240     22787.2
    672280     22788.2
    672320       22790
    672360     22790.4
    672400     22791.7
    672440     22793.3
    672480     22795.7
    672520     22796.2
    672560     22796.8
    672600       22800
    672640     22801.2
    672680     22802.1
    672720     22801.8
    672760     22804.6
    672800     22806.2
    672840     22807.1
    672880       22809
    672920     22809.5
    672960     22812.6
    673000     22812.6
    673040     22813.6
    673080     22814.7
    673120     22816.4
    673160     22816.9
    673200     22818.1
    673240     22819.8
    673280     22822.2
    673320     22822.7
    673360     22823.2
    673400     22826.5
    673440     22827.7
    673480     22828.6
    673520     22828.2
    673560       22831
    673600     22832.7
    673640     22833.7
    673680     22835.5
    673720       22836
    673760       22839
    673800     22839.1
    673840     22840.1
    673880     22841.2
    673920     22842.9
    673960     22843.3
    674000     22844.5
    674040     22846.2
    674080     22848.6
    674120     22849.2
    674160     22849.6
    674200       22853
    674240     22854.1
    674280     22855.1
    674320     22854.7
    674360     22857.4
    674400       22859
    674440     22860.1
    674480     22861.9
    674520     22862.4
    674560     22865.4
    674600     22865.5
    674640     22866.6
    674680     22867.6
    674720     22869.4
    674760     22869.8
    674800     22870.9
    674840     22872.7
    674880       22875
    674920     22875.6
    674960     22876.1
    675000     22879.3
    675040     22880.5
    675080     22881.5
    675120       22881
    675160     22883.7
    675200     22885.4
    675240     22886.4
    675280     22888.3
    675320     22888.7
    675360     22891.8
    675400     22891.8
    675440     22892.9
    675480     22893.9
    675520     22895.7
    675560     22896.1
    675600     22897.1
    675640     22898.9
    675680     22901.3
    675720     22901.9
    675760     22902.4
    675800     22905.6
    675840     22906.7
    675880     22907.8
    675920     22907.4
    675960       22910
    676000     22911.7
    676040     22912.8
    676080     22914.6
    676120       22915
    676160     22918.1
    676200     22918.2
    676240     22919.2
    676280     22920.2
    676320     22921.9
    676360     22922.4
    676400     22923.4
    676440     22925.3
    676480     22927.7
    676520     22928.3
    676560     22928.7
    676600       22932
    676640       22933
    676680     22934.1
    676720     22933.7
    676760     22936.3
    676800       22938
    676840     22939.1
    676880     22940.9
    676920     22941.2
    676960     22944.4
    677000     22944.5
    677040     22945.5
    677080     22946.5
    677120     22948.3
    677160     22948.6
    677200     22949.7
    677240     22951.6
    677280       22954
    677320     22954.5
    677360       22955
    677400     22958.2
    677440     22959.3
    677480     22960.4
    677520     22959.9
    677560     22962.6
    677600     22964.4
    677640     22965.4
    677680     22967.2
    677720     22967.6
    677760     22970.8
    677800     22970.8
    677840     22971.8
    677880     22972.8
    677920     22974.7
    677960     22974.9
    678000       22976
    678040     22977.8
    678080     22980.2
    678120     22980.8
    678160     22981.2
    678200     22984.6
    678240     22985.6
    678280     22986.7
    678320     22986.3
    678360     22988.9
    678400     22990.7
    678440     22991.7
    678480     22993.5
    678520     22993.8
    678560     22997.1
    678600     22997.2
    678640     22998.1
    678680     22999.1
    678720       23001
    678760     23001.1
    678800     23002.3
    678840     23004.2
    678880     23006.5
    678920     23007.1
    678960     23007.5
    679000     23010.8
    679040     23011.9
    679080       23013
    679120     23012.6
    679160     23015.2
    679200       23017
    679240       23018
    679280     23019.8
    679320     23020.2
    679360     23023.4
    679400     23023.4
    679440     23024.4
    679480     23025.4
    679520     23027.3
    679560     23027.4
    679600     23028.6
    679640     23030.5
    679680     23032.8
    679720     23033.4
    679760     23033.8
    679800     23037.2
    679840     23038.3
    679880     23039.4
    679920     23038.9
    679960     23041.5
    680000     23043.3
    680040     23044.4
    680080     23046.1
    680120     23046.5
    680160     23049.7
    680200     23049.8
    680240     23050.8
    680280     23051.7
    680320     23053.6
    680360     23053.8
    680400       23055
    680440     23056.8
    680480     23059.3
    680520     23059.8
    680560     23060.2
    680600     23063.5
    680640     23064.6
    680680     23065.8
    680720     23065.3
    680760     23067.8
    680800     23069.6
    680840     23070.8
    680880     23072.5
    680920     23072.9
    680960     23076.1
    681000     23076.3
    681040     23077.2
    681080     23078.1
    681120       23080
    681160     23080.1
    681200     23081.4
    681240     23083.2
    681280     23085.7
    681320     23086.2
    681360     23086.7
    681400       23090
    681440     23091.1
    681480     23092.2
    681520     23091.7
    681560     23094.2
    681600       23096
    681640     23097.2
    681680     23098.9
    681720     23099.3
    681760     23102.6
    681800     23102.7
    681840     23103.7
    681880     23104.5
    681920     23106.5
    681960     23106.6
    682000     23107.8
    682040     23109.7
    682080     23112.1
    682120     23112.7
    682160     23113.1
    682200     23116.4
    682240     23117.5
    682280     23118.7
    682320     23118.1
    682360     23120.7
    682400     23122.4
    682440     23123.6
    682480     23125.4
    682520     23125.7
    682560       23129
    682600     23129.1
    682640     23130.1
    682680     23131.1
    682720       23133
    682760     23133.1
    682800     23134.3
    682840     23136.2
    682880     23138.6
    682920     23139.1
    682960     23139.6
    683000     23142.9
    683040     23143.9
    683080     23145.1
    683120     23144.6
    683160     23147.2
    683200     23148.9
    683240       23150
    683280     23151.9
    683320     23152.2
    683360     23155.5
    683400     23155.7
    683440     23156.5
    683480     23157.6
    683520     23159.5
    683560     23159.6
    683600     23160.9
    683640     23162.6
    683680     23165.1
    683720     23165.6
    683760     23166.1
    683800     23169.3
    683840     23170.4
    683880     23171.7
    683920     23171.1
    683960     23173.7
    684000     23175.3
    684040     23176.5
    684080     23178.4
    684120     23178.7
    684160     23181.9
    684200     23182.2
    684240       23183
    684280     23184.1
    684320       23186
    684360     23186.1
    684400     23187.4
    684440     23189.2
    684480     23191.7
    684520     23192.2
    684560     23192.6
    684600     23195.8
    684640       23197
    684680     23198.3
    684720     23197.7
    684760     23200.4
    684800       23202
    684840     23203.2
    684880     23204.9
    684920     23205.2
    684960     23208.5
    685000     23208.8
    685040     23209.5
    685080     23210.7
    685120     23212.5
    685160     23212.7
    685200       23214
    685240     23215.8
    685280     23218.2
    685320     23218.7
    685360     23219.1
    685400     23222.5
    685440     23223.6
    685480     23224.9
    685520     23224.2
    685560     23226.9
    685600     23228.5
    685640     23229.8
    685680     23231.6
    685720     23231.7
    685760     23235.1
    685800     23235.3
    685840     23236.1
    685880     23237.2
    685920       23239
    685960     23239.2
    686000     23240.5
    686040     23242.3
    686080     23244.9
    686120     23245.3
    686160     23245.7
    686200       23249
    686240     23250.2
    686280     23251.4
    686320     23250.8
    686360     23253.5
    686400       23255
    686440     23256.3
    686480     23258.1
    686520     23258.2
    686560     23261.6
    686600     23261.8
    686640     23262.6
    686680     23263.7
    686720     23265.5
    686760     23265.7
    686800       23267
    686840     23268.9
    686880     23271.5
    686920     23271.9
    686960     23272.2
    687000     23275.5
    687040     23276.8
    687080       23278
    687120     23277.3
    687160     23280.1
    687200     23281.6
    687240     23282.9
    687280     23284.6
    687320     23284.7
    687360     23288.1
    687400     23288.4
    687440     23289.1
    687480     23290.2
    687520     23292.1
    687560     23292.3
    687600     23293.6
    687640     23295.4
    687680       23298
    687720     23298.4
    687760     23298.8
    687800     23302.1
    687840     23303.3
    687880     23304.6
    687920     23303.7
    687960     23306.5
    688000       23308
    688040     23309.3
    688080     23311.1
    688120     23311.1
    688160     23314.6
    688200     23314.9
    688240     23315.5
    688280     23316.6
    688320     23318.5
    688360     23318.8
    688400       23320
    688440     23321.8
    688480     23324.5
    688520     23324.8
    688560     23325.2
    688600     23328.5
    688640     23329.7
    688680       23331
    688720     23330.2
    688760     23332.9
    688800     23334.5
    688840     23335.8
    688880     23337.6
    688920     23337.6
    688960       23341
    689000     23341.3
    689040     23341.9
    689080       23343
    689120       23345
    689160     23345.2
    689200     23346.4
    689240     23348.2
    689280       23351
    689320     23351.2
    689360     23351.7
    689400     23354.9
    689440     23356.1
    689480     23357.5
    689520     23356.6
    689560     23359.3
    689600     23360.9
    689640     23362.2
    689680       23364
    689720       23364
    689760     23367.4
    689800     23367.7
    689840     23368.2
    689880     23369.4
    689920     23371.4
    689960     23371.5
    690000     23372.8
    690040     23374.6
    690080     23377.4
    690120     23377.6
    690160     23378.1
    690200     23381.3
    690240     23382.5
    690280     23383.9
    690320       23383
    690360     23385.7
    690400     23387.4
    690440     23388.6
    690480     23390.3
    690520     23390.4
    690560     23393.8
    690600       23394
    690640     23394.6
    690680     23395.8
    690720     23397.7
    690760     23397.8
    690800     23399.2
    690840       23401
    690880     23403.7
    690920       23404
    690960     23404.4
    691000     23407.6
    691040     23408.8
    691080     23410.2
    691120     23409.3
    691160       23412
    691200     23413.5
    691240     23414.9
    691280     23416.6
    691320     23416.6
    691360       23420
    691400     23420.2
    691440     23420.7
    691480       23422
    691520     23423.9
    691560     23423.9
    691600     23425.3
    691640     23427.2
    691680     23429.9
    691720     23430.1
    691760     23430.6
    691800     23433.8
    691840     23434.9
    691880     23436.3
    691920     23435.4
    691960     23438.1
    692000     23439.6
    692040       23441
    692080     23442.6
    692120     23442.6
    692160       23446
    692200     23446.3
    692240     23446.8
    692280     23448.1
    692320       23450
    692360     23450.1
    692400     23451.4
    692440     23453.3
    692480       23456
    692520     23456.3
    692560     23456.7
    692600     23459.8
    692640       23461
    692680     23462.4
    692720     23461.5
    692760     23464.2
    692800     23465.7
    692840     23467.1
    692880     23468.6
    692920     23468.7
    692960       23472
    693000     23472.4
    693040     23472.8
    693080     23474.1
    693120     23476.2
    693160     23476.3
    693200     23477.5
    693240     23479.4
    693280     23481.9
    693320     23482.3
    693360     23482.7
    693400     23485.9
    693440     23486.9
    693480     23488.4
    693520     23487.6
    693560     23490.2
    693600     23491.7
    693640     23493.2
    693680     23494.7
    693720     23494.8
    693760     23498.1
    693800     23498.5
    693840     23498.9
    693880     23500.2
    693920     23502.2
[truncated: 175,997 more chars]
