# Supplementary material for: Comment on 'Valid molecular dynamics simulations of human hemoglobin require a surprisingly large box size'
Source: eLife. 2019 Jun 20;8:e44718. doi: 10.7554/eLife.44718 (PMC6586461; doi:10.7554/eLife.44718)
Supplement: Figure 2—source data 1. — The zip archive contains a README file describing which source files correspond to the different panels. [file elife-44718-fig2-data1.zip › figure2/panel_B/150A/3/msd.xvg]

# This file was created Fri Mar  8 19:45:42 2019
# Created by:
#             :-) GROMACS - gmx msd, 2018.5-dev-20181129-d5972f7 (-:
# 
# Executable:   /usr/local/gromacs/2018/2018.4-impi2017-fftw337-gcc640-cuda91/bin/gmx
# Data prefix:  /usr/local/gromacs/2018/2018.4-impi2017-fftw337-gcc640-cuda91
# Working dir:  /home/vgapsys/project/hemoglobin/hemoglobin/Meuwly/150a-elife/eq3
# Command line:
#   gmx msd -s /netmount/energy/vgapsys/hemoglobin/hemoglobin/raw/150a-elife/topol.tpr -f /netmount/energy/vgapsys/hemoglobin/hemoglobin/raw/150a-elife/2/traj_comp.xtc -trestart 800 -n index.ndx -o msd.xvg
# gmx msd is part of G R O M A C S:
#
# GROtesk MACabre and Sinister
#
@    title "Mean Square Displacement"
@    xaxis  label "Time (ps)"
@    yaxis  label "MSD (nm\S2\N)"
@TYPE xy
# MSD gathered over 1e+06 ps with 1251 restarts
# Diffusion constants fitted from time 100000 to 900000 ps
# D[Water_&_OW] = 5.5813 (+/- 0.0514) (1e-5 cm^2/s)
         0           0
        40     1.35307
        80     2.71649
       120     4.08196
       160     5.44789
       200     6.81429
       240     8.17893
       280     9.54707
       320     10.9138
       360     12.2811
       400     13.6497
       440     15.0137
       480     16.3775
       520     17.7407
       560     19.1003
       600     20.4633
       640      21.829
       680     23.1947
       720     24.5566
       760      25.923
       800     27.2853
       840     28.6465
       880     30.0081
       920     31.3688
       960     32.7312
      1000     34.0897
      1040     35.4438
      1080     36.8027
      1120     38.1572
      1160     39.5192
      1200     40.8806
      1240     42.2362
      1280     43.5959
      1320     44.9544
      1360      46.311
      1400     47.6697
      1440     49.0329
      1480      50.394
      1520     51.7521
      1560     53.1165
      1600     54.4744
      1640     55.8317
      1680     57.1888
      1720     58.5445
      1760        59.9
      1800     61.2535
      1840      62.603
      1880     63.9598
      1920     65.3088
      1960     66.6686
      2000     68.0272
      2040     69.3818
      2080     70.7415
      2120     72.0977
      2160     73.4537
      2200     74.8121
      2240     76.1744
      2280     77.5335
      2320     78.8887
      2360     80.2514
      2400     81.6088
      2440     82.9644
      2480     84.3183
      2520     85.6734
      2560     87.0252
      2600     88.3772
      2640     89.7257
      2680     91.0805
      2720     92.4268
      2760     93.7887
      2800      95.146
      2840     96.5014
      2880     97.8595
      2920     99.2126
      2960     100.567
      3000     101.923
      3040     103.285
      3080     104.644
      3120     105.997
      3160     107.358
      3200     108.717
      3240     110.074
      3280     111.427
      3320     112.779
      3360     114.128
      3400     115.479
      3440     116.825
      3480      118.18
      3520     119.524
      3560     120.886
      3600     122.242
      3640     123.596
      3680     124.955
      3720     126.305
      3760     127.654
      3800     129.008
      3840     130.366
      3880     131.724
      3920     133.078
      3960      134.44
      4000     135.802
      4040     137.161
      4080     138.515
      4120     139.867
      4160     141.215
      4200     142.564
      4240     143.908
      4280     145.262
      4320     146.602
      4360     147.966
      4400     149.321
      4440     150.675
      4480     152.033
      4520     153.381
      4560      154.73
      4600     156.086
      4640     157.448
      4680     158.807
      4720     160.162
      4760     161.527
      4800      162.89
      4840     164.247
      4880     165.602
      4920     166.957
      4960     168.306
      5000     169.656
      5040         171
      5080     172.354
      5120     173.692
      5160     175.059
      5200     176.416
      5240     177.771
      5280      179.13
      5320     180.479
      5360     181.827
      5400     183.185
      5440     184.548
      5480     185.908
      5520     187.263
      5560     188.629
      5600     189.991
      5640     191.348
      5680       192.7
      5720     194.056
      5760     195.403
      5800     196.754
      5840     198.096
      5880     199.451
      5920     200.789
      5960     202.159
      6000     203.514
      6040     204.866
      6080     206.226
      6120     207.575
      6160     208.924
      6200     210.282
      6240     211.646
      6280     213.007
      6320     214.364
      6360     215.733
      6400     217.099
      6440      218.46
      6480     219.814
      6520     221.169
      6560     222.518
      6600     223.869
      6640     225.212
      6680     226.564
      6720     227.901
      6760     229.273
      6800     230.628
      6840     231.982
      6880     233.341
      6920     234.688
      6960     236.038
      7000     237.397
      7040     238.761
      7080     240.121
      7120     241.477
      7160     242.846
      7200     244.211
      7240     245.574
      7280     246.926
      7320     248.281
      7360     249.627
      7400     250.977
      7440     252.317
      7480     253.667
      7520     255.001
      7560     256.373
      7600     257.727
      7640      259.08
      7680     260.441
      7720     261.783
      7760     263.132
      7800     264.491
      7840     265.858
      7880     267.218
      7920     268.574
      7960     269.943
      8000     271.309
      8040     272.671
      8080      274.02
      8120     275.373
      8160     276.715
      8200     278.064
      8240     279.403
      8280     280.754
      8320     282.086
      8360     283.457
      8400     284.806
      8440     286.155
      8480     287.516
      8520     288.857
      8560     290.209
      8600     291.568
      8640     292.935
      8680     294.295
      8720      295.65
      8760     297.022
      8800     298.391
      8840     299.753
      8880       301.1
      8920     302.453
      8960     303.796
      9000     305.146
      9040     306.484
      9080     307.835
      9120     309.164
      9160     310.536
      9200     311.885
      9240     313.234
      9280     314.593
      9320     315.932
      9360     317.281
      9400      318.64
      9440     320.009
      9480     321.369
      9520     322.725
      9560     324.099
      9600      325.47
      9640     326.832
      9680     328.177
      9720      329.53
      9760     330.874
      9800     332.225
      9840     333.563
      9880     334.914
      9920     336.244
      9960     337.621
     10000     338.971
     10040     340.322
     10080     341.683
     10120     343.023
     10160     344.375
     10200     345.735
     10240     347.104
     10280     348.466
     10320     349.826
     10360     351.205
     10400     352.578
     10440     353.943
     10480      355.29
     10520     356.643
     10560     357.986
     10600     359.339
     10640     360.676
     10680     362.028
     10720      363.36
     10760     364.742
     10800     366.093
     10840     367.445
     10880     368.805
     10920     370.144
     10960     371.495
     11000     372.856
     11040     374.225
     11080     375.589
     11120     376.947
     11160     378.329
     11200     379.701
     11240     381.066
     11280     382.412
     11320     383.765
     11360     385.108
     11400     386.459
     11440     387.795
     11480     389.147
     11520     390.476
     11560     391.858
     11600     393.209
     11640     394.559
     11680     395.922
     11720     397.263
     11760     398.615
     11800     399.977
     11840     401.348
     11880     402.712
     11920      404.07
     11960     405.451
     12000     406.825
     12040     408.188
     12080     409.534
     12120     410.888
     12160      412.23
     12200     413.581
     12240     414.916
     12280     416.266
     12320     417.593
     12360     418.974
     12400     420.321
     12440     421.671
     12480      423.03
     12520     424.368
     12560     425.719
     12600     427.084
     12640     428.454
     12680     429.818
     12720     431.172
     12760     432.552
     12800     433.925
     12840      435.29
     12880     436.637
     12920     437.992
     12960     439.334
     13000     440.685
     13040     442.021
     13080     443.371
     13120     444.695
     13160     446.075
     13200     447.419
     13240     448.769
     13280      450.13
     13320     451.466
     13360     452.813
     13400     454.178
     13440     455.549
     13480     456.916
     13520     458.274
     13560     459.658
     13600     461.034
     13640     462.401
     13680     463.746
     13720     465.101
     13760     466.441
     13800     467.793
     13840     469.127
     13880     470.476
     13920     471.798
     13960     473.178
     14000     474.521
     14040     475.872
     14080     477.234
     14120      478.57
     14160     479.915
     14200     481.281
     14240     482.653
     14280     484.022
     14320     485.379
     14360     486.765
     14400     488.141
     14440     489.509
     14480     490.854
     14520      492.21
     14560     493.551
     14600     494.906
     14640     496.243
     14680     497.595
     14720     498.916
     14760     500.299
     14800     501.643
     14840     502.994
     14880      504.36
     14920     505.697
     14960     507.043
     15000      508.41
     15040     509.783
     15080     511.151
     15120     512.511
     15160     513.898
     15200     515.271
     15240     516.638
     15280     517.983
     15320     519.337
     15360     520.679
     15400     522.034
     15440      523.37
     15480     524.724
     15520     526.043
     15560     527.428
     15600     528.769
     15640      530.12
     15680     531.487
     15720     532.824
     15760      534.17
     15800     535.536
     15840     536.909
     15880     538.276
     15920     539.635
     15960     541.024
     16000     542.398
     16040     543.766
     16080      545.11
     16120     546.463
     16160     547.801
     16200     549.157
     16240     550.496
     16280     551.854
     16320     553.174
     16360     554.562
     16400     555.904
     16440     557.255
     16480     558.624
     16520     559.962
     16560     561.307
     16600     562.673
     16640     564.047
     16680     565.417
     16720     566.777
     16760     568.166
     16800     569.542
     16840     570.911
     16880     572.255
     16920     573.608
     16960     574.941
     17000     576.295
     17040     577.633
     17080     578.987
     17120     580.304
     17160     581.693
     17200     583.034
     17240     584.385
     17280     585.754
     17320     587.094
     17360      588.44
     17400     589.806
     17440     591.181
     17480     592.548
     17520     593.907
     17560     595.297
     17600     596.674
     17640     598.047
     17680     599.391
     17720     600.745
     17760     602.079
     17800     603.429
     17840     604.767
     17880      606.12
     17920     607.433
     17960     608.823
     18000     610.164
     18040     611.514
     18080     612.882
     18120      614.22
     18160     615.565
     18200     616.928
     18240     618.303
     18280     619.675
     18320     621.034
     18360     622.427
     18400     623.805
     18440     625.177
     18480     626.519
     18520     627.876
     18560     629.212
     18600     630.564
     18640     631.905
     18680      633.26
     18720     634.575
     18760     635.968
     18800      637.31
     18840     638.661
     18880     640.032
     18920     641.369
     18960     642.711
     19000     644.073
     19040     645.449
     19080     646.819
     19120     648.179
     19160     649.573
     19200     650.948
     19240     652.318
     19280     653.658
     19320     655.015
     19360     656.354
     19400     657.708
     19440     659.051
     19480     660.409
     19520     661.723
     19560     663.119
     19600     664.462
     19640     665.812
     19680     667.182
     19720     668.516
     19760     669.855
     19800     671.217
     19840     672.592
     19880     673.964
     19920     675.321
     19960     676.717
     20000     678.093
     20040     679.459
     20080     680.798
     20120     682.152
     20160     683.489
     20200     684.846
     20240     686.192
     20280     687.553
     20320     688.868
     20360     690.264
     20400     691.604
     20440     692.952
     20480     694.319
     20520      695.65
     20560     696.987
     20600     698.347
     20640     699.722
     20680     701.091
     20720     702.445
     20760     703.842
     20800     705.218
     20840     706.581
     20880     707.921
     20920     709.274
     20960      710.61
     21000     711.967
     21040     713.312
     21080     714.675
     21120     715.987
     21160     717.386
     21200     718.725
     21240     720.074
     21280     721.441
     21320     722.772
     21360     724.108
     21400     725.472
     21440     726.847
     21480     728.218
     21520     729.571
     21560      730.97
     21600      732.35
     21640     733.713
     21680     735.049
     21720     736.404
     21760      737.74
     21800     739.097
     21840     740.443
     21880     741.808
     21920     743.119
     21960     744.523
     22000     745.865
     22040     747.216
     22080     748.584
     22120     749.911
     22160     751.248
     22200     752.611
     22240     753.983
     22280     755.352
     22320     756.703
     22360     758.101
     22400      759.48
     22440     760.847
     22480     762.183
     22520     763.539
     22560     764.878
     22600     766.236
     22640     767.581
     22680     768.945
     22720     770.258
     22760     771.664
     22800     773.007
     22840     774.357
     22880     775.727
     22920     777.053
     22960     778.393
     23000     779.759
     23040     781.132
     23080     782.505
     23120     783.857
     23160     785.254
     23200     786.631
     23240     787.998
     23280     789.335
     23320     790.692
     23360     792.032
     23400      793.39
     23440     794.736
     23480     796.101
     23520     797.414
     23560     798.822
     23600     800.167
     23640     801.521
     23680     802.892
     23720     804.221
     23760     805.562
     23800     806.931
     23840     808.306
     23880      809.68
     23920     811.033
     23960     812.433
     24000      813.81
     24040     815.173
     24080      816.51
     24120     817.867
     24160     819.205
     24200     820.563
     24240     821.909
     24280     823.273
     24320     824.585
     24360     825.996
     24400     827.338
     24440     828.689
     24480      830.06
     24520     831.389
     24560     832.731
     24600     834.099
     24640     835.474
     24680     836.849
     24720     838.198
     24760     839.598
     24800     840.976
     24840     842.335
     24880     843.668
     24920     845.026
     24960     846.364
     25000      847.72
     25040     849.066
     25080     850.433
     25120     851.745
     25160      853.16
     25200     854.506
     25240      855.86
     25280     857.232
     25320     858.562
     25360     859.905
     25400     861.274
     25440     862.648
     25480     864.021
     25520     865.368
     25560     866.767
     25600     868.145
     25640     869.504
     25680     870.839
     25720     872.196
     25760     873.533
     25800     874.888
     25840     876.234
     25880     877.602
     25920     878.913
     25960      880.33
     26000     881.676
     26040     883.032
     26080     884.407
     26120     885.734
     26160     887.076
     26200      888.44
     26240     889.815
     26280     891.186
     26320     892.531
     26360     893.931
     26400     895.307
     26440     896.672
     26480     898.007
     26520     899.365
     26560     900.702
     26600     902.059
     26640     903.407
     26680     904.777
     26720      906.09
     26760     907.514
     26800     908.859
     26840     910.212
     26880     911.591
     26920     912.918
     26960     914.259
     27000     915.623
     27040     916.998
     27080     918.369
     27120     919.712
     27160     921.113
     27200     922.489
     27240     923.848
     27280     925.184
     27320     926.542
     27360      927.88
     27400     929.235
     27440     930.583
     27480     931.951
     27520     933.263
     27560     934.685
     27600     936.028
     27640      937.38
     27680     938.757
     27720     940.079
     27760     941.418
     27800     942.783
     27840     944.155
     27880     945.526
     27920     946.867
     27960     948.268
     28000     949.644
     28040     951.004
     28080     952.338
     28120     953.694
     28160     955.029
     28200     956.381
     28240     957.729
     28280     959.094
     28320     960.404
     28360     961.827
     28400     963.169
     28440     964.524
     28480     965.904
     28520     967.226
     28560     968.565
     28600      969.93
     28640     971.304
     28680     972.674
     28720     974.016
     28760     975.417
     28800     976.792
     28840     978.156
     28880     979.489
     28920     980.848
     28960     982.183
     29000     983.537
     29040     984.884
     29080     986.253
     29120      987.56
     29160     988.985
     29200     990.329
     29240     991.685
     29280     993.064
     29320     994.389
     29360     995.727
     29400     997.095
     29440     998.473
     29480     999.845
     29520     1001.19
     29560     1002.59
     29600     1003.97
     29640     1005.33
     29680     1006.67
     29720     1008.02
     29760     1009.36
     29800     1010.71
     29840     1012.06
     29880     1013.43
     29920     1014.73
     29960     1016.16
     30000      1017.5
     30040     1018.86
     30080     1020.24
     30120     1021.56
     30160      1022.9
     30200     1024.27
     30240     1025.65
     30280     1027.02
     30320     1028.36
     30360     1029.76
     30400     1031.14
     30440      1032.5
     30480     1033.83
     30520     1035.19
     30560     1036.53
     30600     1037.88
     30640     1039.23
     30680      1040.6
     30720      1041.9
     30760     1043.33
     30800     1044.67
     30840     1046.04
     30880     1047.41
     30920     1048.73
     30960     1050.08
     31000     1051.44
     31040     1052.82
     31080     1054.19
     31120     1055.53
     31160     1056.93
     31200      1058.3
     31240     1059.67
     31280        1061
     31320     1062.36
     31360     1063.69
     31400     1065.04
     31440     1066.39
     31480     1067.76
     31520     1069.06
     31560     1070.49
     31600     1071.83
     31640     1073.19
     31680     1074.57
     31720     1075.89
     31760     1077.23
     31800      1078.6
     31840     1079.98
     31880     1081.35
     31920     1082.69
     31960     1084.08
     32000     1085.46
     32040     1086.82
     32080     1088.15
     32120     1089.51
     32160     1090.84
     32200     1092.19
     32240     1093.54
     32280      1094.9
     32320      1096.2
     32360     1097.63
     32400     1098.97
     32440     1100.33
     32480      1101.7
     32520     1103.02
     32560     1104.36
     32600     1105.73
     32640     1107.11
     32680     1108.48
     32720     1109.82
     32760     1111.22
     32800      1112.6
     32840     1113.96
     32880     1115.29
     32920     1116.65
     32960     1117.98
     33000     1119.32
     33040     1120.67
     33080     1122.04
     33120     1123.33
     33160     1124.76
     33200      1126.1
     33240     1127.46
     33280     1128.83
     33320     1130.15
     33360     1131.49
     33400     1132.86
     33440     1134.24
     33480     1135.61
     33520     1136.96
     33560     1138.35
     33600     1139.73
     33640     1141.09
     33680     1142.42
     33720     1143.78
     33760      1145.1
     33800     1146.45
     33840      1147.8
     33880     1149.17
     33920     1150.46
     33960     1151.89
     34000     1153.22
     34040     1154.58
     34080     1155.95
     34120     1157.28
     34160     1158.62
     34200     1159.98
     34240     1161.36
     34280     1162.73
     34320     1164.08
     34360     1165.48
     34400     1166.85
     34440     1168.22
     34480     1169.54
     34520      1170.9
     34560     1172.22
     34600     1173.58
     34640     1174.92
     34680     1176.29
     34720     1177.58
     34760     1179.01
     34800     1180.34
     34840      1181.7
     34880     1183.07
     34920     1184.39
     34960     1185.73
     35000     1187.09
     35040     1188.47
     35080     1189.84
     35120     1191.18
     35160     1192.58
     35200     1193.96
     35240     1195.32
     35280     1196.65
     35320     1198.01
     35360     1199.33
     35400     1200.68
     35440     1202.03
     35480      1203.4
     35520     1204.68
     35560     1206.12
     35600     1207.45
     35640      1208.8
     35680     1210.18
     35720     1211.49
     35760     1212.83
     35800     1214.19
     35840     1215.57
     35880     1216.94
     35920     1218.29
     35960     1219.69
     36000     1221.07
     36040     1222.44
     36080     1223.77
     36120     1225.12
     36160     1226.45
     36200      1227.8
     36240     1229.15
     36280     1230.52
     36320     1231.81
     36360     1233.24
     36400     1234.57
     36440     1235.93
     36480      1237.3
     36520     1238.62
     36560     1239.96
     36600     1241.32
     36640      1242.7
     36680     1244.07
     36720     1245.42
     36760     1246.82
     36800      1248.2
     36840     1249.57
     36880      1250.9
     36920     1252.25
     36960     1253.59
     37000     1254.94
     37040     1256.29
     37080     1257.66
     37120     1258.95
     37160     1260.38
     37200     1261.71
     37240     1263.07
     37280     1264.44
     37320     1265.76
     37360      1267.1
     37400     1268.46
     37440     1269.85
     37480     1271.22
     37520     1272.56
     37560     1273.96
     37600     1275.35
     37640     1276.73
     37680     1278.06
     37720     1279.41
     37760     1280.75
     37800      1282.1
     37840     1283.45
     37880     1284.83
     37920     1286.12
     37960     1287.56
     38000     1288.89
     38040     1290.24
     38080     1291.61
     38120     1292.93
     38160     1294.26
     38200     1295.62
     38240        1297
     38280     1298.37
     38320     1299.72
     38360     1301.12
     38400     1302.51
     38440     1303.89
     38480     1305.22
     38520     1306.57
     38560      1307.9
     38600     1309.26
     38640     1310.61
     38680        1312
     38720     1313.29
     38760     1314.73
     38800     1316.06
     38840     1317.41
     38880     1318.78
     38920     1320.09
     38960     1321.43
     39000     1322.78
     39040     1324.16
     39080     1325.54
     39120     1326.89
     39160     1328.29
     39200     1329.67
     39240     1331.05
     39280     1332.38
     39320     1333.72
     39360     1335.06
     39400     1336.41
     39440     1337.77
     39480     1339.15
     39520     1340.44
     39560     1341.88
     39600     1343.21
     39640     1344.56
     39680     1345.93
     39720     1347.25
     39760     1348.58
     39800     1349.93
     39840     1351.31
     39880     1352.69
     39920     1354.04
     39960     1355.45
     40000     1356.83
     40040     1358.22
     40080     1359.55
     40120     1360.89
     40160     1362.22
     40200     1363.58
     40240     1364.93
     40280     1366.32
     40320      1367.6
     40360     1369.04
     40400     1370.37
     40440     1371.72
     40480     1373.09
     40520      1374.4
     40560     1375.73
     40600     1377.09
     40640     1378.47
     40680     1379.85
     40720      1381.2
     40760      1382.6
     40800     1383.99
     40840     1385.38
     40880     1386.71
     40920     1388.06
     40960     1389.39
     41000     1390.75
     41040      1392.1
     41080     1393.49
     41120     1394.77
     41160     1396.21
     41200     1397.54
     41240     1398.89
     41280     1400.26
     41320     1401.57
     41360      1402.9
     41400     1404.25
     41440     1405.64
     41480     1407.01
     41520     1408.37
     41560     1409.77
     41600     1411.16
     41640     1412.54
     41680     1413.88
     41720     1415.23
     41760     1416.56
     41800     1417.92
     41840     1419.27
     41880     1420.67
     41920     1421.95
     41960     1423.39
     42000     1424.71
     42040     1426.07
     42080     1427.44
     42120     1428.74
     42160     1430.08
     42200     1431.43
     42240     1432.82
     42280     1434.19
     42320     1435.54
     42360     1436.95
     42400     1438.34
     42440     1439.72
     42480     1441.05
     42520      1442.4
     42560     1443.74
     42600     1445.09
     42640     1446.45
     42680     1447.84
     42720     1449.12
     42760     1450.57
     42800      1451.9
     42840     1453.25
     42880     1454.62
     42920     1455.93
     42960     1457.26
     43000     1458.62
     43040     1460.01
     43080     1461.38
     43120     1462.74
     43160     1464.15
     43200     1465.54
     43240     1466.92
     43280     1468.25
     43320      1469.6
     43360     1470.93
     43400     1472.29
     43440     1473.65
     43480     1475.04
     43520     1476.32
     43560     1477.77
     43600      1479.1
     43640     1480.45
     43680     1481.82
     43720     1483.12
     43760     1484.46
     43800     1485.82
     43840     1487.21
     43880     1488.58
     43920     1489.94
     43960     1491.34
     44000     1492.74
     44040     1494.11
     44080     1495.45
     44120      1496.8
     44160     1498.14
     44200      1499.5
     44240     1500.85
     44280     1502.25
     44320     1503.53
     44360     1504.97
     44400      1506.3
     44440     1507.66
     44480     1509.03
     44520     1510.34
     44560     1511.67
     44600     1513.03
     44640     1514.42
     44680     1515.79
     44720     1517.15
     44760     1518.56
     44800     1519.96
     44840     1521.34
     44880     1522.67
     44920     1524.03
     44960     1525.36
     45000     1526.72
     45040     1528.08
     45080     1529.48
     45120     1530.75
     45160      1532.2
     45200     1533.53
     45240     1534.88
     45280     1536.26
     45320     1537.56
     45360     1538.89
     45400     1540.25
     45440     1541.64
     45480     1543.01
     45520     1544.36
     45560     1545.78
     45600     1547.17
     45640     1548.55
     45680     1549.88
     45720     1551.24
     45760     1552.57
     45800     1553.93
     45840     1555.28
     45880     1556.68
     45920     1557.96
     45960     1559.41
     46000     1560.74
     46040     1562.09
     46080     1563.47
     46120     1564.78
     46160     1566.11
     46200     1567.47
     46240     1568.86
     46280     1570.23
     46320     1571.59
     46360        1573
     46400      1574.4
     46440     1575.77
     46480      1577.1
     46520     1578.45
     46560     1579.78
     46600     1581.14
     46640      1582.5
     46680     1583.89
     46720     1585.17
     46760     1586.63
     46800     1587.96
     46840     1589.31
     46880     1590.68
     46920     1591.99
     46960     1593.31
     47000     1594.68
     47040     1596.07
     47080     1597.44
     47120     1598.79
     47160      1600.2
     47200      1601.6
     47240     1602.97
     47280     1604.29
     47320     1605.65
     47360     1606.98
     47400     1608.33
     47440     1609.69
     47480     1611.09
     47520     1612.36
     47560     1613.82
     47600     1615.15
     47640      1616.5
     47680     1617.88
     47720     1619.18
     47760     1620.51
     47800     1621.88
     47840     1623.27
     47880     1624.64
     47920     1625.99
     47960      1627.4
     48000      1628.8
     48040     1630.15
     48080     1631.48
     48120     1632.84
     48160     1634.17
     48200     1635.52
     48240     1636.87
     48280     1638.28
     48320     1639.55
     48360     1641.01
     48400     1642.34
     48440     1643.69
     48480     1645.07
     48520     1646.37
     48560      1647.7
     48600     1649.07
     48640     1650.46
     48680     1651.83
     48720     1653.17
     48760     1654.59
     48800     1655.98
     48840     1657.34
     48880     1658.67
     48920     1660.03
     48960     1661.35
     49000      1662.7
     49040     1664.06
     49080     1665.46
     49120     1666.72
     49160     1668.18
     49200     1669.51
     49240     1670.87
     49280     1672.24
     49320     1673.55
     49360     1674.88
     49400     1676.24
     49440     1677.63
     49480        1679
     49520     1680.34
     49560     1681.75
     49600     1683.15
     49640     1684.51
     49680     1685.83
     49720      1687.2
     49760     1688.52
     49800     1689.87
     49840     1691.22
     49880     1692.63
     49920     1693.89
     49960     1695.35
     50000     1696.68
     50040     1698.03
     50080     1699.41
     50120     1700.72
     50160     1702.04
     50200      1703.4
     50240     1704.79
     50280     1706.15
     50320      1707.5
     50360     1708.91
     50400      1710.3
     50440     1711.66
     50480     1712.99
     50520     1714.35
     50560     1715.67
     50600     1717.02
     50640     1718.37
     50680     1719.78
     50720     1721.03
     50760     1722.49
     50800     1723.82
     50840     1725.17
     50880     1726.55
     50920     1727.85
     50960     1729.17
     51000     1730.53
     51040     1731.92
     51080     1733.29
     51120     1734.64
     51160     1736.05
     51200     1737.45
     51240     1738.82
     51280     1740.14
     51320      1741.5
     51360     1742.82
     51400     1744.18
     51440     1745.53
     51480     1746.93
     51520     1748.18
     51560     1749.64
     51600     1750.97
     51640     1752.31
     51680     1753.69
     51720        1755
     51760     1756.32
     51800     1757.68
     51840     1759.06
     51880     1760.44
     51920     1761.79
     51960      1763.2
     52000      1764.6
     52040     1765.95
     52080     1767.28
     52120     1768.64
     52160     1769.97
     52200     1771.32
     52240     1772.67
     52280     1774.07
     52320     1775.33
     52360     1776.78
     52400     1778.11
     52440     1779.46
     52480     1780.84
     52520     1782.14
     52560     1783.46
     52600     1784.83
     52640     1786.21
     52680     1787.59
     52720     1788.94
     52760     1790.35
     52800     1791.75
     52840     1793.11
     52880     1794.44
     52920      1795.8
     52960     1797.13
     53000     1798.48
     53040     1799.83
     53080     1801.24
     53120     1802.49
     53160     1803.94
     53200     1805.26
     53240     1806.61
     53280        1808
     53320      1809.3
     53360     1810.62
     53400     1811.99
     53440     1813.37
     53480     1814.74
     53520     1816.09
     53560      1817.5
     53600      1818.9
     53640     1820.26
     53680     1821.58
     53720     1822.95
     53760     1824.28
     53800     1825.63
     53840     1826.98
     53880     1828.38
     53920     1829.63
     53960     1831.09
     54000      1832.4
     54040     1833.75
     54080     1835.14
     54120     1836.44
     54160     1837.76
     54200     1839.13
     54240     1840.51
     54280     1841.89
     54320     1843.24
     54360     1844.65
     54400     1846.05
     54440      1847.4
     54480     1848.73
     54520      1850.1
     54560     1851.43
     54600     1852.78
     54640     1854.13
     54680     1855.53
     54720     1856.79
     54760     1858.24
     54800     1859.56
     54840     1860.91
     54880      1862.3
     54920     1863.59
     54960     1864.91
     55000     1866.28
     55040     1867.67
     55080     1869.04
     55120      1870.4
     55160     1871.81
     55200     1873.22
     55240     1874.57
     55280      1875.9
     55320     1877.26
     55360     1878.59
     55400     1879.95
     55440      1881.3
     55480     1882.71
     55520     1883.95
     55560     1885.41
     55600     1886.73
     55640     1888.08
     55680     1889.47
     55720     1890.76
     55760     1892.09
     55800     1893.46
     55840     1894.84
     55880     1896.23
     55920     1897.58
     55960     1898.99
     56000     1900.39
     56040     1901.76
     56080     1903.08
     56120     1904.45
     56160     1905.78
     56200     1907.14
     56240     1908.49
     56280     1909.89
     56320     1911.14
     56360      1912.6
     56400     1913.92
     56440     1915.27
     56480     1916.65
     56520     1917.95
     56560     1919.27
     56600     1920.65
     56640     1922.03
     56680     1923.41
     56720     1924.77
     56760     1926.18
     56800     1927.59
     56840     1928.95
     56880     1930.28
     56920     1931.64
     56960     1932.97
     57000     1934.33
     57040     1935.68
     57080     1937.08
     57120     1938.33
     57160     1939.79
     57200     1941.11
     57240     1942.47
     57280     1943.85
     57320     1945.15
     57360     1946.47
     57400     1947.85
     57440     1949.24
     57480     1950.62
     57520     1951.97
     57560     1953.38
     57600     1954.79
     57640     1956.16
     57680     1957.48
     57720     1958.85
     57760     1960.17
     57800     1961.53
     57840     1962.89
     57880     1964.28
     57920     1965.53
     57960     1966.99
     58000     1968.31
     58040     1969.67
     58080     1971.05
     58120     1972.35
     58160     1973.67
     58200     1975.04
     58240     1976.43
     58280      1977.8
     58320     1979.16
     58360     1980.57
     58400     1981.98
     58440     1983.36
     58480     1984.68
     58520     1986.04
     58560     1987.37
     58600     1988.72
     58640     1990.08
     58680     1991.48
     58720     1992.72
     58760     1994.19
     58800     1995.51
     58840     1996.86
     58880     1998.24
     58920     1999.53
     58960     2000.85
     59000     2002.22
     59040     2003.61
     59080     2004.99
     59120     2006.35
     59160     2007.75
     59200     2009.17
     59240     2010.54
     59280     2011.87
     59320     2013.23
     59360     2014.56
     59400     2015.92
     59440     2017.27
     59480     2018.67
     59520     2019.91
     59560     2021.37
     59600     2022.69
     59640     2024.05
     59680     2025.42
     59720     2026.72
     59760     2028.04
     59800     2029.41
     59840     2030.79
     59880     2032.17
     59920     2033.52
     59960     2034.93
     60000     2036.35
     60040     2037.73
     60080     2039.06
     60120     2040.42
     60160     2041.75
     60200      2043.1
     60240     2044.46
     60280     2045.85
     60320     2047.09
     60360     2048.55
     60400     2049.88
     60440     2051.24
     60480     2052.61
     60520     2053.91
     60560     2055.23
     60600     2056.61
     60640     2057.99
     60680     2059.36
     60720     2060.72
     60760     2062.13
     60800     2063.55
     60840     2064.94
     60880     2066.26
     60920     2067.62
     60960     2068.96
     61000     2070.31
     61040     2071.66
     61080     2073.06
     61120     2074.29
     61160     2075.75
     61200     2077.07
     61240     2078.43
     61280     2079.81
     61320     2081.11
     61360     2082.42
     61400      2083.8
     61440     2085.18
     61480     2086.56
     61520     2087.91
     61560     2089.32
     61600     2090.73
     61640     2092.12
     61680     2093.45
     61720     2094.81
     61760     2096.14
     61800     2097.49
     61840     2098.84
     61880     2100.25
     61920     2101.48
     61960     2102.94
     62000     2104.25
     62040     2105.61
     62080     2106.99
     62120     2108.28
     62160      2109.6
     62200     2110.97
     62240     2112.35
     62280     2113.73
     62320     2115.08
     62360     2116.49
     62400      2117.9
     62440      2119.3
     62480     2120.63
     62520        2122
     62560     2123.33
     62600     2124.68
     62640     2126.04
     62680     2127.44
     62720     2128.68
     62760     2130.14
     62800     2131.45
     62840     2132.81
     62880     2134.19
     62920     2135.49
     62960      2136.8
     63000     2138.17
     63040     2139.56
     63080     2140.93
     63120     2142.29
     63160     2143.69
     63200     2145.11
     63240      2146.5
     63280     2147.83
     63320     2149.19
     63360     2150.52
     63400     2151.88
     63440     2153.24
     63480     2154.64
     63520     2155.87
     63560     2157.34
     63600     2158.66
     63640     2160.02
     63680      2161.4
     63720     2162.69
     63760     2163.99
     63800     2165.37
     63840     2166.76
     63880     2168.13
     63920     2169.48
     63960     2170.89
     64000      2172.3
     64040     2173.68
     64080     2175.01
     64120     2176.37
     64160      2177.7
     64200     2179.06
     64240     2180.42
     64280     2181.83
     64320     2183.06
     64360     2184.53
     64400     2185.84
     64440     2187.21
     64480     2188.59
     64520     2189.89
     64560     2191.19
     64600     2192.57
     64640     2193.96
     64680     2195.34
     64720     2196.69
     64760     2198.09
     64800      2199.5
     64840     2200.89
     64880     2202.22
     64920     2203.58
     64960     2204.91
     65000     2206.27
     65040     2207.63
     65080     2209.04
     65120     2210.27
     65160     2211.74
     65200     2213.05
     65240     2214.41
     65280     2215.79
     65320     2217.09
     65360      2218.4
     65400     2219.77
     65440     2221.17
     65480     2222.54
     65520     2223.89
     65560      2225.3
     65600     2226.72
     65640      2228.1
     65680     2229.44
     65720     2230.79
     65760     2232.13
     65800     2233.48
     65840     2234.85
     65880     2236.25
     65920     2237.48
     65960     2238.95
     66000     2240.27
     66040     2241.63
     66080     2243.02
     66120     2244.31
     66160     2245.62
     66200        2247
     66240     2248.39
     66280     2249.77
     66320     2251.12
     66360     2252.54
     66400     2253.94
     66440     2255.34
     66480     2256.67
     66520     2258.02
     66560     2259.36
     66600     2260.71
     66640     2262.08
     66680     2263.49
     66720     2264.71
     66760     2266.18
     66800      2267.5
     66840     2268.86
     66880     2270.25
     66920     2271.54
     66960     2272.85
     67000     2274.22
     67040     2275.62
     67080        2277
     67120     2278.35
     67160     2279.76
     67200     2281.17
     67240     2282.56
     67280      2283.9
     67320     2285.25
     67360     2286.59
     67400     2287.94
     67440     2289.31
     67480     2290.73
     67520     2291.95
     67560     2293.42
     67600     2294.73
     67640      2296.1
     67680     2297.48
     67720     2298.77
     67760     2300.08
     67800     2301.46
     67840     2302.85
     67880     2304.23
     67920     2305.58
     67960     2306.99
     68000      2308.4
     68040     2309.79
     68080     2311.12
     68120     2312.47
     68160     2313.81
     68200     2315.16
     68240     2316.53
     68280     2317.95
     68320     2319.17
     68360     2320.64
     68400     2321.96
     68440     2323.32
     68480      2324.7
     68520     2325.99
     68560      2327.3
     68600     2328.68
     68640     2330.08
     68680     2331.46
     68720     2332.81
     68760     2334.23
     68800     2335.64
     68840     2337.04
     68880     2338.37
     68920     2339.72
     68960     2341.05
     69000      2342.4
     69040     2343.77
     69080     2345.19
     69120      2346.4
     69160     2347.88
     69200     2349.19
     69240     2350.55
     69280     2351.93
     69320     2353.22
     69360     2354.52
     69400     2355.91
     69440     2357.31
     69480     2358.69
     69520     2360.04
     69560     2361.45
     69600     2362.86
     69640     2364.27
     69680      2365.6
     69720     2366.95
     69760     2368.28
     69800     2369.62
     69840     2370.99
     69880     2372.41
     69920     2373.62
     69960      2375.1
     70000     2376.42
     70040     2377.77
     70080     2379.15
     70120     2380.44
     70160     2381.74
     70200     2383.13
     70240     2384.52
     70280     2385.91
     70320     2387.26
     70360     2388.68
     70400     2390.08
     70440     2391.48
     70480     2392.81
     70520     2394.16
     70560     2395.49
     70600     2396.83
     70640      2398.2
     70680     2399.62
     70720     2400.83
     70760      2402.3
     70800     2403.61
     70840     2404.97
     70880     2406.34
     70920     2407.63
     70960     2408.93
     71000     2410.32
     71040     2411.71
     71080     2413.09
     71120     2414.44
     71160     2415.86
     71200     2417.27
     71240     2418.67
     71280        2420
     71320     2421.35
     71360     2422.68
     71400     2424.03
     71440     2425.39
     71480     2426.81
     71520     2428.02
     71560      2429.5
     71600     2430.81
     71640     2432.16
     71680     2433.54
     71720     2434.82
     71760     2436.12
     71800     2437.51
     71840      2438.9
     71880     2440.29
     71920     2441.64
     71960     2443.05
     72000     2444.46
     72040     2445.85
     72080     2447.18
     72120     2448.52
     72160     2449.86
     72200      2451.2
     72240     2452.56
     72280     2453.99
     72320     2455.19
     72360     2456.67
     72400     2457.98
     72440     2459.33
     72480     2460.71
     72520     2461.99
     72560      2463.3
     72600     2464.69
     72640     2466.08
     72680     2467.47
     72720     2468.81
     72760     2470.23
     72800     2471.64
     72840     2473.03
     72880     2474.36
     72920     2475.71
     72960     2477.04
     73000     2478.38
     73040     2479.75
     73080     2481.17
     73120     2482.38
     73160     2483.86
     73200     2485.17
     73240     2486.53
     73280     2487.91
     73320     2489.19
     73360     2490.49
     73400     2491.88
     73440     2493.28
     73480     2494.68
     73520     2496.02
     73560     2497.44
     73600     2498.84
     73640     2500.24
     73680     2501.57
     73720     2502.92
     73760     2504.25
     73800      2505.6
     73840     2506.97
     73880     2508.39
     73920     2509.59
     73960     2511.07
     74000     2512.39
     74040     2513.75
     74080     2515.13
     74120     2516.42
     74160     2517.71
     74200     2519.11
     74240      2520.5
     74280      2521.9
     74320     2523.24
     74360     2524.66
     74400     2526.07
     74440     2527.47
     74480      2528.8
     74520     2530.15
     74560     2531.49
     74600     2532.83
     74640      2534.2
     74680     2535.62
     74720     2536.82
     74760      2538.3
     74800     2539.62
     74840     2540.98
     74880     2542.37
     74920     2543.64
     74960     2544.94
     75000     2546.33
     75040     2547.72
     75080     2549.12
     75120     2550.46
     75160     2551.88
     75200     2553.29
     75240      2554.7
     75280     2556.03
     75320     2557.38
     75360     2558.72
     75400     2560.05
     75440     2561.42
     75480     2562.85
     75520     2564.04
     75560     2565.54
     75600     2566.85
     75640     2568.21
     75680      2569.6
     75720     2570.87
     75760     2572.17
     75800     2573.56
     75840     2574.95
     75880     2576.35
     75920      2577.7
     75960     2579.12
     76000     2580.53
     76040     2581.94
     76080     2583.26
     76120     2584.62
     76160     2585.95
     76200     2587.28
     76240     2588.66
     76280     2590.09
     76320     2591.27
     76360     2592.77
     76400     2594.08
     76440     2595.44
     76480     2596.82
     76520     2598.09
     76560     2599.39
     76600     2600.78
     76640     2602.17
     76680     2603.56
     76720     2604.91
     76760     2606.33
     76800     2607.74
     76840     2609.15
     76880     2610.47
     76920     2611.83
     76960     2613.17
     77000     2614.51
     77040     2615.88
     77080     2617.31
     77120     2618.49
     77160     2619.99
     77200      2621.3
     77240     2622.66
     77280     2624.05
     77320     2625.31
     77360      2626.6
     77400        2628
     77440     2629.39
     77480     2630.78
     77520     2632.13
     77560     2633.54
     77600     2634.95
     77640     2636.36
     77680     2637.68
     77720     2639.05
     77760     2640.38
     77800     2641.72
     77840      2643.1
     77880     2644.53
     77920     2645.71
     77960     2647.21
     78000     2648.53
     78040     2649.89
     78080     2651.28
     78120     2652.54
     78160     2653.83
     78200     2655.23
     78240     2656.62
     78280     2658.02
     78320     2659.36
     78360     2660.78
     78400      2662.2
     78440     2663.61
     78480     2664.93
     78520     2666.29
     78560     2667.62
     78600     2668.96
     78640     2670.33
     78680     2671.76
     78720     2672.94
     78760     2674.44
     78800     2675.76
     78840     2677.12
     78880     2678.51
     78920     2679.77
     78960     2681.06
     79000     2682.46
     79040     2683.85
     79080     2685.24
     79120     2686.58
     79160     2688.01
     79200     2689.42
     79240     2690.83
     79280     2692.16
     79320     2693.51
     79360     2694.84
     79400     2696.17
     79440     2697.54
     79480     2698.97
     79520     2700.14
     79560     2701.64
     79600     2702.96
     79640     2704.32
     79680     2705.71
     79720     2706.96
     79760     2708.26
     79800     2709.66
     79840     2711.05
     79880     2712.44
     79920     2713.78
     79960      2715.2
     80000     2716.61
     80040     2718.03
     80080     2719.35
     80120      2720.7
     80160     2722.03
     80200     2723.37
     80240     2724.74
     80280     2726.17
     80320     2727.34
     80360     2728.84
     80400     2730.17
     80440     2731.54
     80480     2732.92
     80520     2734.18
     80560     2735.48
     80600     2736.87
     80640     2738.26
     80680     2739.65
     80720        2741
     80760     2742.41
     80800     2743.82
     80840     2745.25
     80880     2746.56
     80920     2747.92
     80960     2749.25
     81000     2750.58
     81040     2751.96
     81080     2753.39
     81120     2754.55
     81160     2756.06
     81200     2757.39
     81240     2758.75
     81280     2760.14
     81320      2761.4
     81360     2762.69
     81400     2764.08
     81440     2765.48
     81480     2766.86
     81520     2768.21
     81560     2769.62
     81600     2771.02
     81640     2772.45
     81680     2773.77
     81720     2775.12
     81760     2776.46
     81800      2777.8
     81840     2779.17
     81880      2780.6
     81920     2781.76
     81960     2783.27
     82000     2784.59
     82040     2785.95
     82080     2787.34
     82120     2788.59
     82160     2789.88
     82200     2791.27
     82240     2792.66
     82280     2794.05
     82320      2795.4
     82360     2796.81
     82400     2798.21
     82440     2799.64
     82480     2800.96
     82520     2802.31
     82560     2803.65
     82600     2804.98
     82640     2806.35
     82680     2807.78
     82720     2808.94
     82760     2810.45
     82800     2811.76
     82840     2813.12
     82880      2814.5
     82920     2815.75
     82960     2817.04
     83000     2818.43
     83040     2819.83
     83080     2821.22
     83120     2822.56
     83160     2823.98
     83200     2825.38
     83240     2826.81
     83280     2828.12
     83320     2829.48
     83360     2830.82
     83400     2832.15
     83440     2833.52
     83480     2834.95
     83520     2836.11
     83560     2837.62
     83600     2838.93
     83640     2840.29
     83680     2841.67
     83720     2842.92
     83760     2844.21
     83800      2845.6
     83840     2846.99
     83880     2848.39
     83920     2849.73
     83960     2851.15
     84000     2852.56
     84040        2854
     84080      2855.3
     84120     2856.67
     84160        2858
     84200     2859.33
     84240      2860.7
     84280     2862.13
     84320     2863.28
     84360      2864.8
     84400     2866.12
     84440     2867.47
     84480     2868.86
     84520      2870.1
     84560     2871.39
     84600     2872.79
     84640     2874.18
     84680     2875.57
     84720     2876.92
     84760     2878.34
     84800     2879.75
     84840     2881.19
     84880      2882.5
     84920     2883.87
     84960     2885.21
     85000     2886.54
     85040     2887.92
     85080     2889.34
     85120     2890.49
     85160     2892.01
     85200     2893.33
     85240     2894.68
     85280     2896.07
     85320     2897.32
     85360     2898.62
     85400        2900
     85440     2901.38
     85480     2902.78
     85520     2904.13
     85560     2905.55
     85600     2906.96
     85640      2908.4
     85680     2909.72
     85720     2911.08
     85760     2912.42
     85800     2913.75
     85840     2915.13
     85880     2916.56
     85920     2917.71
     85960     2919.23
     86000     2920.55
     86040     2921.91
     86080     2923.29
     86120     2924.55
     86160     2925.84
     86200     2927.23
     86240     2928.61
     86280     2930.01
     86320     2931.35
     86360     2932.78
     86400     2934.18
     86440     2935.62
     86480     2936.94
     86520     2938.31
     86560     2939.65
     86600     2940.98
     86640     2942.36
     86680     2943.79
     86720     2944.93
     86760     2946.46
     86800     2947.78
     86840     2949.13
     86880     2950.52
     86920     2951.76
     86960     2953.06
     87000     2954.45
     87040     2955.83
     87080     2957.23
     87120     2958.57
     87160        2960
     87200      2961.4
     87240     2962.84
     87280     2964.15
     87320     2965.52
     87360     2966.86
     87400     2968.18
     87440     2969.56
     87480        2971
     87520     2972.13
     87560     2973.68
     87600     2974.99
     87640     2976.33
     87680     2977.72
     87720     2978.97
     87760     2980.26
     87800     2981.65
     87840     2983.03
     87880     2984.43
     87920     2985.77
     87960     2987.19
     88000     2988.59
     88040     2990.03
     88080     2991.35
     88120     2992.72
     88160     2994.05
     88200     2995.38
     88240     2996.76
     88280     2998.19
     88320     2999.33
     88360     3000.87
     88400     3002.18
     88440     3003.54
     88480     3004.92
     88520     3006.16
     88560     3007.46
     88600     3008.85
     88640     3010.23
     88680     3011.63
     88720     3012.97
     88760     3014.39
     88800     3015.79
     88840     3017.21
     88880     3018.54
     88920     3019.91
     88960     3021.24
     89000     3022.56
     89040     3023.94
     89080     3025.38
     89120     3026.51
     89160     3028.06
     89200     3029.36
     89240     3030.72
     89280      3032.1
     89320     3033.34
     89360     3034.63
     89400     3036.03
     89440      3037.4
     89480     3038.79
     89520     3040.13
     89560     3041.56
     89600     3042.96
     89640     3044.39
     89680      3045.7
     89720     3047.08
     89760     3048.42
     89800     3049.74
     89840     3051.12
     89880     3052.56
     89920     3053.69
     89960     3055.23
     90000     3056.55
     90040     3057.89
     90080     3059.28
     90120     3060.52
     90160     3061.81
     90200     3063.21
     90240     3064.58
     90280     3065.97
     90320     3067.31
     90360     3068.73
     90400     3070.12
     90440     3071.55
     90480     3072.87
     90520     3074.23
     90560     3075.57
     90600     3076.89
     90640     3078.28
     90680     3079.71
     90720     3080.84
     90760     3082.39
     90800      3083.7
     90840     3085.06
     90880     3086.44
     90920     3087.68
     90960     3088.98
     91000     3090.38
     91040     3091.75
     91080     3093.15
     91120     3094.48
     91160      3095.9
     91200     3097.29
     91240     3098.72
     91280     3100.05
     91320     3101.41
     91360     3102.75
     91400     3104.07
     91440     3105.46
     91480      3106.9
     91520     3108.03
     91560     3109.58
     91600     3110.89
     91640     3112.24
     91680     3113.62
     91720     3114.86
     91760     3116.16
     91800     3117.55
     91840     3118.92
     91880     3120.32
     91920     3121.66
     91960     3123.07
     92000     3124.46
     92040     3125.89
     92080     3127.22
     92120     3128.58
     92160     3129.92
     92200     3131.24
     92240     3132.62
     92280     3134.07
     92320     3135.19
     92360     3136.74
     92400     3138.05
     92440      3139.4
     92480     3140.78
     92520     3142.02
     92560     3143.31
     92600     3144.71
     92640     3146.09
     92680     3147.47
     92720     3148.81
     92760     3150.23
     92800     3151.62
     92840     3153.06
     92880     3154.38
     92920     3155.74
     92960      3157.1
     93000     3158.41
     93040     3159.79
     93080     3161.24
     93120     3162.36
     93160     3163.92
     93200     3165.23
     93240     3166.59
     93280     3167.97
     93320     3169.21
     93360     3170.49
     93400      3171.9
     93440     3173.26
     93480     3174.66
     93520        3176
     93560     3177.42
     93600     3178.81
     93640     3180.24
     93680     3181.57
     93720     3182.93
     93760     3184.28
     93800      3185.6
     93840     3186.98
     93880     3188.42
     93920     3189.54
     93960      3191.1
     94000     3192.42
     94040     3193.76
     94080     3195.14
     94120     3196.37
     94160     3197.66
     94200     3199.05
     94240     3200.43
     94280     3201.81
     94320     3203.15
     94360     3204.57
     94400     3205.96
     94440      3207.4
     94480     3208.72
     94520     3210.09
     94560     3211.44
     94600     3212.75
     94640     3214.13
     94680     3215.59
     94720      3216.7
     94760     3218.26
     94800     3219.57
     94840     3220.92
     94880      3222.3
     94920     3223.53
     94960     3224.81
     95000     3226.21
     95040     3227.58
     95080     3228.96
     95120      3230.3
     95160     3231.72
     95200     3233.11
     95240     3234.55
     95280     3235.87
     95320     3237.23
     95360     3238.58
     95400     3239.89
     95440     3241.28
     95480     3242.73
     95520     3243.85
     95560     3245.41
     95600     3246.72
     95640     3248.06
     95680     3249.44
     95720     3250.67
     95760     3251.96
     95800     3253.35
     95840     3254.72
     95880      3256.1
     95920     3257.45
     95960     3258.85
     96000     3260.25
     96040     3261.68
     96080        3263
     96120     3264.36
     96160      3265.7
     96200     3267.01
     96240     3268.39
     96280     3269.84
     96320     3270.95
     96360     3272.53
     96400     3273.83
     96440     3275.17
     96480     3276.55
     96520     3277.78
     96560     3279.07
     96600     3280.48
     96640     3281.85
     96680     3283.23
     96720     3284.57
     96760     3285.98
     96800     3287.37
     96840      3288.8
     96880     3290.12
     96920     3291.48
     96960     3292.81
     97000     3294.12
     97040     3295.51
     97080     3296.96
     97120     3298.07
     97160     3299.64
     97200     3300.95
     97240     3302.29
     97280     3303.68
     97320     3304.91
     97360     3306.19
     97400      3307.6
     97440     3308.96
     97480     3310.35
     97520     3311.69
     97560      3313.1
     97600     3314.49
     97640     3315.93
     97680     3317.25
     97720      3318.6
     97760     3319.93
     97800     3321.24
     97840     3322.63
     97880     3324.08
     97920     3325.19
     97960     3326.76
     98000     3328.08
     98040     3329.41
     98080      3330.8
     98120     3332.03
     98160     3333.31
     98200     3334.72
     98240     3336.09
     98280     3337.48
     98320     3338.81
     98360     3340.22
     98400     3341.61
     98440     3343.05
     98480     3344.36
     98520     3345.72
     98560     3347.05
     98600     3348.35
     98640     3349.74
     98680     3351.19
     98720     3352.29
     98760     3353.87
     98800     3355.18
     98840     3356.51
     98880      3357.9
     98920     3359.14
     98960     3360.42
     99000     3361.82
     99040     3363.19
     99080     3364.57
     99120     3365.92
     99160     3367.32
     99200     3368.71
     99240     3370.15
     99280     3371.47
     99320     3372.81
     99360     3374.15
     99400     3375.45
     99440     3376.84
     99480     3378.29
     99520      3379.4
     99560     3380.98
     99600     3382.28
     99640     3383.62
     99680        3385
     99720     3386.24
     99760     3387.51
     99800     3388.92
     99840     3390.29
     99880     3391.68
     99920     3393.02
     99960     3394.41
    100000      3395.8
    100040     3397.24
    100080     3398.56
    100120      3399.9
    100160     3401.24
    100200     3402.53
    100240     3403.92
    100280     3405.36
    100320     3406.48
    100360     3408.05
    100400     3409.36
    100440      3410.7
    100480     3412.08
    100520     3413.31
    100560     3414.59
    100600        3416
    100640     3417.36
    100680     3418.76
    100720      3420.1
    100760     3421.49
    100800     3422.88
    100840     3424.32
    100880     3425.63
    100920     3426.98
    100960     3428.31
    101000     3429.61
    101040        3431
    101080     3432.45
    101120     3433.55
    101160     3435.13
    101200     3436.43
    101240     3437.77
    101280     3439.15
    101320     3440.38
    101360     3441.65
    101400     3443.07
    101440     3444.43
    101480     3445.83
    101520     3447.17
    101560     3448.56
    101600     3449.95
    101640     3451.39
    101680     3452.71
    101720     3454.05
    101760     3455.37
    101800     3456.67
    101840     3458.05
    101880      3459.5
    101920      3460.6
    101960     3462.18
    102000     3463.48
    102040     3464.82
    102080     3466.21
    102120     3467.43
    102160      3468.7
    102200     3470.11
    102240     3471.47
    102280     3472.87
    102320     3474.21
    102360      3475.6
    102400     3476.98
    102440     3478.44
    102480     3479.74
    102520     3481.08
    102560      3482.4
    102600     3483.69
    102640     3485.07
    102680     3486.52
    102720     3487.62
    102760      3489.2
    102800     3490.51
    102840     3491.84
    102880     3493.23
    102920     3494.46
    102960     3495.73
    103000     3497.13
    103040     3498.49
    103080     3499.89
    103120     3501.22
    103160     3502.61
    103200     3503.99
    103240     3505.45
    103280     3506.74
    103320     3508.08
    103360      3509.4
    103400     3510.69
    103440     3512.07
    103480     3513.52
    103520     3514.61
    103560      3516.2
    103600      3517.5
    103640     3518.83
    103680     3520.22
    103720     3521.45
    103760     3522.72
    103800     3524.12
    103840     3525.47
    103880     3526.87
    103920     3528.21
    103960      3529.6
    104000     3530.97
    104040     3532.44
    104080     3533.73
    104120     3535.07
    104160     3536.39
    104200     3537.68
    104240     3539.06
    104280     3540.51
    104320     3541.61
    104360      3543.2
    104400     3544.51
    104440     3545.84
    104480     3547.22
    104520     3548.45
    104560     3549.72
    104600     3551.11
    104640     3552.47
    104680     3553.88
    104720     3555.21
    104760      3556.6
    104800     3557.97
    104840     3559.44
    104880     3560.73
    104920     3562.07
    104960     3563.39
    105000     3564.68
    105040     3566.05
    105080     3567.51
    105120      3568.6
    105160      3570.2
    105200     3571.52
    105240     3572.84
    105280     3574.23
    105320     3575.45
    105360     3576.72
    105400     3578.12
    105440     3579.48
    105480     3580.88
    105520     3582.21
    105560      3583.6
    105600     3584.97
    105640     3586.45
    105680     3587.74
    105720     3589.08
    105760      3590.4
    105800     3591.69
    105840     3593.07
    105880     3594.53
    105920     3595.62
    105960     3597.22
    106000     3598.53
    106040     3599.85
    106080     3601.25
    106120     3602.46
    106160     3603.74
    106200     3605.14
    106240     3606.49
    106280     3607.89
    106320     3609.22
    106360      3610.6
    106400     3611.98
    106440     3613.45
    106480     3614.74
    106520     3616.08
    106560      3617.4
    106600     3618.69
    106640     3620.07
    106680     3621.53
    106720     3622.62
    106760     3624.22
    106800     3625.54
    106840     3626.86
    106880     3628.25
    106920     3629.47
    106960     3630.74
    107000     3632.15
    107040      3633.5
    107080      3634.9
    107120     3636.23
    107160     3637.61
    107200     3638.99
    107240     3640.46
    107280     3641.75
    107320     3643.09
    107360      3644.4
    107400      3645.7
    107440     3647.08
    107480     3648.53
    107520     3649.62
    107560     3651.22
    107600     3652.54
    107640     3653.86
    107680     3655.25
    107720     3656.47
    107760     3657.74
    107800     3659.13
    107840      3660.5
    107880     3661.89
    107920     3663.22
    107960      3664.6
    108000     3665.97
    108040     3667.44
    108080     3668.73
    108120     3670.06
    108160     3671.37
    108200     3672.68
    108240     3674.06
    108280     3675.52
    108320      3676.6
    108360     3678.21
    108400     3679.53
    108440     3680.85
    108480     3682.24
    108520     3683.45
    108560     3684.73
    108600     3686.12
    108640     3687.49
    108680     3688.88
    108720     3690.21
    108760     3691.59
    108800     3692.97
    108840     3694.43
    108880     3695.72
    108920     3697.06
    108960     3698.38
    109000     3699.69
    109040     3701.06
    109080     3702.53
    109120      3703.6
    109160     3705.22
    109200     3706.52
    109240     3707.85
    109280     3709.25
    109320     3710.46
    109360     3711.74
    109400     3713.14
    109440      3714.5
    109480     3715.88
    109520     3717.22
    109560      3718.6
    109600     3719.97
    109640     3721.44
    109680     3722.73
    109720     3724.07
    109760     3725.38
    109800     3726.69
    109840     3728.06
    109880     3729.53
    109920      3730.6
    109960     3732.21
    110000     3733.53
    110040     3734.85
    110080     3736.25
    110120     3737.46
    110160     3738.74
    110200     3740.12
    110240     3741.49
    110280     3742.87
    110320     3744.19
    110360     3745.57
    110400     3746.95
    110440     3748.42
    110480      3749.7
    110520     3751.03
    110560     3752.36
    110600     3753.67
    110640     3755.04
    110680      3756.5
    110720     3757.57
    110760     3759.19
    110800     3760.51
    110840     3761.82
    110880     3763.21
    110920     3764.42
    110960      3765.7
    111000     3767.09
    111040     3768.45
    111080     3769.82
    111120     3771.15
    111160     3772.54
    111200     3773.92
    111240     3775.38
    111280     3776.67
    111320     3778.02
    111360     3779.32
    111400     3780.63
    111440     3782.01
    111480     3783.47
    111520     3784.55
    111560     3786.16
    111600     3787.48
    111640     3788.79
    111680     3790.19
    111720      3791.4
    111760     3792.67
    111800     3794.06
    111840     3795.43
    111880      3796.8
    111920     3798.12
    111960     3799.51
    112000     3800.88
    112040     3802.36
    112080     3803.65
    112120     3804.99
    112160      3806.3
    112200      3807.6
    112240     3808.98
    112280     3810.44
    112320     3811.51
    112360     3813.13
    112400     3814.44
    112440     3815.76
    112480     3817.16
    112520     3818.37
    112560     3819.65
    112600     3821.04
    112640     3822.41
    112680     3823.78
    112720     3825.11
    112760      3826.5
    112800     3827.86
    112840     3829.34
    112880     3830.63
    112920     3831.97
    112960     3833.28
    113000     3834.58
    113040     3835.96
    113080     3837.42
    113120     3838.48
    113160     3840.11
    113200     3841.41
    113240     3842.73
    113280     3844.14
    113320     3845.35
    113360     3846.63
    113400     3848.02
    113440     3849.38
    113480     3850.76
    113520     3852.07
    113560     3853.47
    113600     3854.83
    113640     3856.31
    113680      3857.6
    113720     3858.93
    113760     3860.25
    113800     3861.56
    113840     3862.93
    113880     3864.39
    113920     3865.46
    113960     3867.08
    114000     3868.39
    114040      3869.7
    114080     3871.11
    114120     3872.31
    114160     3873.59
    114200     3874.98
    114240     3876.34
    114280     3877.71
    114320     3879.03
    114360     3880.42
    114400     3881.77
    114440     3883.26
    114480     3884.55
    114520     3885.89
    114560     3887.21
    114600     3888.51
    114640     3889.88
    114680     3891.34
    114720      3892.4
    114760     3894.02
    114800     3895.32
    114840     3896.64
    114880     3898.05
    114920     3899.26
    114960     3900.53
    115000     3901.93
    115040     3903.28
    115080     3904.66
    115120     3905.96
    115160     3907.35
    115200     3908.72
    115240      3910.2
    115280     3911.49
    115320     3912.83
    115360     3914.13
    115400     3915.44
    115440      3916.8
    115480     3918.26
    115520     3919.32
    115560     3920.94
    115600     3922.25
    115640     3923.57
    115680     3924.99
    115720     3926.19
    115760     3927.47
    115800     3928.86
    115840     3930.23
    115880      3931.6
    115920      3932.9
    115960      3934.3
    116000     3935.66
    116040     3937.15
    116080     3938.43
    116120     3939.77
    116160     3941.08
    116200     3942.38
    116240     3943.74
    116280     3945.19
    116320     3946.25
    116360     3947.88
    116400     3949.19
    116440      3950.5
    116480     3951.91
    116520     3953.11
    116560     3954.39
    116600     3955.79
    116640     3957.16
    116680     3958.52
    116720     3959.82
    116760     3961.21
    116800     3962.58
    116840     3964.06
    116880     3965.35
    116920     3966.69
    116960        3968
    117000     3969.31
    117040     3970.66
    117080     3972.12
    117120     3973.17
    117160      3974.8
    117200     3976.11
    117240     3977.42
    117280     3978.83
    117320     3980.02
    117360      3981.3
    117400      3982.7
    117440     3984.07
    117480     3985.43
    117520     3986.73
    117560     3988.12
    117600     3989.48
    117640     3990.97
    117680     3992.26
    117720     3993.59
    117760      3994.9
    117800     3996.21
    117840     3997.57
    117880     3999.01
    117920     4000.07
    117960      4001.7
    118000     4003.01
    118040     4004.31
    118080     4005.73
    118120     4006.92
    118160     4008.19
    118200     4009.59
    118240     4010.95
    118280     4012.31
    118320     4013.61
    118360        4015
    118400     4016.36
    118440     4017.85
    118480     4019.15
    118520     4020.48
    118560     4021.79
    118600      4023.1
    118640     4024.47
    118680     4025.92
    118720     4026.97
    118760      4028.6
    118800     4029.91
    118840     4031.23
    118880     4032.63
    118920     4033.83
    118960      4035.1
    119000     4036.49
    119040     4037.85
    119080     4039.23
    119120     4040.52
    119160     4041.91
    119200     4043.28
    119240     4044.76
    119280     4046.06
    119320      4047.4
    119360      4048.7
    119400     4050.02
    119440     4051.38
    119480     4052.83
    119520     4053.88
    119560     4055.52
    119600     4056.82
    119640     4058.14
    119680     4059.54
    119720     4060.74
    119760     4062.01
    119800      4063.4
    119840     4064.76
    119880     4066.14
    119920     4067.43
    119960     4068.82
    120000     4070.19
    120040     4071.68
    120080     4072.96
    120120      4074.3
    120160     4075.61
    120200     4076.92
    120240     4078.29
    120280     4079.74
    120320     4080.78
    120360     4082.42
    120400     4083.73
    120440     4085.05
    120480     4086.44
    120520     4087.64
    120560     4088.91
    120600     4090.31
    120640     4091.67
    120680     4093.04
    120720     4094.34
    120760     4095.72
    120800     4097.09
    120840     4098.58
    120880     4099.86
    120920     4101.19
    120960     4102.51
    121000     4103.82
    121040     4105.18
    121080     4106.64
    121120     4107.67
    121160     4109.31
    121200     4110.62
    121240     4111.94
    121280     4113.34
    121320     4114.54
    121360     4115.81
    121400     4117.21
    121440     4118.57
    121480     4119.95
    121520     4121.24
    121560     4122.63
    121600     4123.98
    121640     4125.47
    121680     4126.75
    121720     4128.08
    121760     4129.39
    121800      4130.7
    121840     4132.07
    121880     4133.52
    121920     4134.55
    121960      4136.2
    122000     4137.52
    122040     4138.84
    122080     4140.23
    122120     4141.43
    122160     4142.71
    122200      4144.1
    122240     4145.45
    122280     4146.84
    122320     4148.15
    122360     4149.52
    122400     4150.88
    122440     4152.37
    122480     4153.65
    122520     4154.98
    122560      4156.3
    122600      4157.6
    122640     4158.97
    122680     4160.42
    122720     4161.45
    122760      4163.1
    122800     4164.41
    122840     4165.73
    122880     4167.13
    122920     4168.33
    122960      4169.6
    123000        4171
    123040     4172.35
    123080     4173.74
    123120     4175.04
    123160     4176.42
    123200     4177.79
    123240     4179.27
    123280     4180.55
    123320     4181.87
    123360     4183.19
    123400      4184.5
    123440     4185.86
    123480     4187.32
    123520     4188.35
    123560        4190
    123600     4191.31
    123640     4192.62
    123680     4194.03
    123720     4195.24
    123760     4196.51
    123800     4197.91
    123840     4199.27
    123880     4200.65
    123920     4201.95
    123960     4203.32
    124000     4204.69
    124040     4206.18
    124080     4207.46
    124120     4208.77
    124160     4210.09
    124200      4211.4
    124240     4212.77
    124280     4214.23
    124320     4215.24
    124360      4216.9
    124400     4218.21
    124440     4219.53
    124480     4220.94
    124520     4222.14
    124560     4223.42
    124600     4224.82
    124640     4226.17
    124680     4227.56
    124720     4228.86
    124760     4230.24
    124800     4231.61
    124840      4233.1
    124880     4234.37
    124920     4235.69
    124960        4237
    125000     4238.31
    125040     4239.68
    125080     4241.14
    125120     4242.16
    125160     4243.82
    125200     4245.13
    125240     4246.44
    125280     4247.84
    125320     4249.05
    125360     4250.33
    125400     4251.73
    125440     4253.08
    125480     4254.47
    125520     4255.77
    125560     4257.14
    125600     4258.52
    125640        4260
    125680     4261.27
    125720      4262.6
    125760      4263.9
    125800     4265.22
    125840      4266.6
    125880     4268.05
    125920     4269.07
    125960     4270.73
    126000     4272.03
    126040     4273.35
    126080     4274.76
    126120     4275.97
    126160     4277.24
    126200     4278.64
    126240        4280
    126280     4281.38
    126320     4282.69
    126360     4284.06
    126400     4285.44
    126440     4286.91
    126480     4288.19
    126520      4289.5
    126560     4290.81
    126600     4292.13
    126640     4293.51
    126680     4294.97
    126720     4295.98
    126760     4297.64
    126800     4298.94
    126840     4300.26
    126880     4301.67
    126920     4302.88
    126960     4304.15
    127000     4305.55
    127040     4306.91
    127080     4308.28
    127120      4309.6
    127160     4310.97
    127200     4312.36
    127240     4313.83
    127280     4315.11
    127320     4316.42
    127360     4317.73
    127400     4319.04
    127440     4320.43
    127480     4321.89
    127520     4322.89
    127560     4324.56
    127600     4325.85
    127640     4327.17
    127680     4328.58
    127720     4329.79
    127760     4331.07
    127800     4332.46
    127840     4333.82
    127880     4335.21
    127920     4336.51
    127960     4337.89
    128000     4339.29
    128040     4340.74
    128080     4342.02
    128120     4343.34
    128160     4344.65
    128200     4345.96
    128240     4347.34
    128280     4348.81
    128320     4349.81
    128360     4351.49
    128400     4352.78
    128440      4354.1
    128480     4355.52
    128520     4356.73
    128560        4358
    128600      4359.4
    128640     4360.77
    128680     4362.16
    128720     4363.46
    128760     4364.84
    128800     4366.24
    128840     4367.71
    128880     4368.98
    128920      4370.3
    128960     4371.62
    129000     4372.94
    129040     4374.31
    129080     4375.79
    129120     4376.78
    129160     4378.47
    129200     4379.76
    129240     4381.08
    129280      4382.5
    129320     4383.71
    129360     4384.98
    129400     4386.38
    129440     4387.75
    129480     4389.14
    129520     4390.45
    129560     4391.83
    129600     4393.23
    129640     4394.71
    129680     4395.99
    129720     4397.31
    129760     4398.63
    129800     4399.94
    129840     4401.31
    129880      4402.8
    129920     4403.79
    129960     4405.48
    130000     4406.78
    130040     4408.09
    130080     4409.51
    130120     4410.72
    130160     4411.99
    130200     4413.39
    130240     4414.76
    130280     4416.15
    130320     4417.46
    130360     4418.84
    130400     4420.24
    130440     4421.74
    130480     4423.02
    130520     4424.33
    130560     4425.66
    130600     4426.96
    130640     4428.34
    130680     4429.83
    130720     4430.82
    130760     4432.51
    130800     4433.82
    130840     4435.12
    130880     4436.54
    130920     4437.75
    130960     4439.01
    131000     4440.41
    131040     4441.78
    131080     4443.17
    131120     4444.48
    131160     4445.87
    131200     4447.27
    131240     4448.76
    131280     4450.04
    131320     4451.36
    131360     4452.68
    131400     4453.98
    131440     4455.36
    131480     4456.86
    131520     4457.85
    131560     4459.55
    131600     4460.85
    131640     4462.16
    131680     4463.57
    131720     4464.76
    131760     4466.04
    131800     4467.43
    131840     4468.79
    131880     4470.19
    131920      4471.5
    131960     4472.89
    132000     4474.29
    132040     4475.78
    132080     4477.06
    132120     4478.38
    132160      4479.7
    132200     4481.01
    132240     4482.38
    132280     4483.88
    132320     4484.87
    132360     4486.56
    132400     4487.86
    132440     4489.18
    132480      4490.6
    132520     4491.79
    132560     4493.06
    132600     4494.46
    132640     4495.82
    132680      4497.2
    132720      4498.5
    132760     4499.89
    132800     4501.29
    132840     4502.78
    132880     4504.06
    132920     4505.38
    132960     4506.69
    133000     4508.01
    133040     4509.37
    133080     4510.88
    133120     4511.88
    133160     4513.57
    133200     4514.86
    133240     4516.19
    133280     4517.61
    133320      4518.8
    133360     4520.08
    133400     4521.47
    133440     4522.83
    133480     4524.22
    133520     4525.52
    133560     4526.91
    133600      4528.3
    133640     4529.79
    133680     4531.06
    133720     4532.38
    133760      4533.7
    133800     4535.01
    133840     4536.38
    133880     4537.88
    133920     4538.89
    133960     4540.58
    134000     4541.87
    134040      4543.2
    134080     4544.61
    134120     4545.81
    134160     4547.08
    134200     4548.48
    134240     4549.83
    134280     4551.21
    134320      4552.5
    134360      4553.9
    134400      4555.3
    134440     4556.79
    134480     4558.05
    134520     4559.37
    134560     4560.68
    134600     4561.99
    134640     4563.37
    134680     4564.86
    134720     4565.86
    134760     4567.55
    134800     4568.84
    134840     4570.17
    134880     4571.59
    134920     4572.78
    134960     4574.04
    135000     4575.46
    135040      4576.8
    135080     4578.19
    135120     4579.48
    135160     4580.88
    135200     4582.28
    135240     4583.79
    135280     4585.04
    135320     4586.35
    135360     4587.67
    135400     4588.98
    135440     4590.36
    135480     4591.85
    135520     4592.85
    135560     4594.54
    135600     4595.84
    135640     4597.16
    135680     4598.59
    135720     4599.77
    135760     4601.05
    135800     4602.46
    135840     4603.82
    135880     4605.21
    135920      4606.5
    135960     4607.91
    136000      4609.3
    136040      4610.8
    136080     4612.05
    136120     4613.37
    136160     4614.67
    136200     4615.98
    136240     4617.36
    136280     4618.85
    136320     4619.84
    136360     4621.55
    136400     4622.84
    136440     4624.17
    136480     4625.59
    136520     4626.77
    136560     4628.05
    136600     4629.46
    136640     4630.82
    136680     4632.21
    136720      4633.5
    136760      4634.9
    136800      4636.3
    136840     4637.79
    136880     4639.05
    136920     4640.36
    136960     4641.66
    137000     4642.97
    137040     4644.35
    137080     4645.83
    137120     4646.82
    137160     4648.53
    137200     4649.82
    137240     4651.14
    137280     4652.57
    137320     4653.75
    137360     4655.03
    137400     4656.44
    137440      4657.8
    137480     4659.19
    137520     4660.48
    137560     4661.89
    137600     4663.29
    137640     4664.79
    137680     4666.05
    137720     4667.35
    137760     4668.66
    137800     4669.96
    137840     4671.34
    137880     4672.82
    137920     4673.81
    137960     4675.52
    138000      4676.8
    138040     4678.13
    138080     4679.55
    138120     4680.73
    138160     4682.01
    138200     4683.42
    138240     4684.78
    138280     4686.18
    138320     4687.47
    138360     4688.87
    138400     4690.28
    138440     4691.77
    138480     4693.02
    138520     4694.33
    138560     4695.64
    138600     4696.94
    138640     4698.32
    138680      4699.8
    138720     4700.78
    138760     4702.49
    138800     4703.78
    138840      4705.1
    138880     4706.54
    138920     4707.71
    138960        4709
    139000     4710.41
    139040     4711.76
    139080     4713.16
    139120     4714.45
    139160     4715.85
    139200     4717.26
    139240     4718.76
    139280        4720
    139320     4721.32
    139360     4722.62
    139400     4723.92
    139440     4725.29
    139480     4726.78
    139520     4727.76
    139560     4729.47
    139600     4730.76
    139640     4732.09
    139680     4733.52
    139720     4734.69
    139760     4735.98
    139800     4737.39
    139840     4738.75
    139880     4740.15
    139920     4741.44
    139960     4742.84
    140000     4744.26
    140040     4745.75
    140080        4747
    140120     4748.31
    140160     4749.62
    140200     4750.91
    140240      4752.3
    140280     4753.77
    140320     4754.75
    140360     4756.46
    140400     4757.75
    140440     4759.07
    140480     4760.51
    140520     4761.68
    140560     4762.98
    140600     4764.38
    140640     4765.74
    140680     4767.13
    140720     4768.42
    140760     4769.82
    140800     4771.25
    140840     4772.75
    140880     4773.99
    140920     4775.31
    140960     4776.61
    141000     4777.91
    141040      4779.3
    141080     4780.77
    141120     4781.75
    141160     4783.46
    141200     4784.75
    141240     4786.07
    141280      4787.5
    141320     4788.68
    141360     4789.97
    141400     4791.38
    141440     4792.73
    141480     4794.11
    141520     4795.41
    141560     4796.81
    141600     4798.23
    141640     4799.74
    141680     4800.98
    141720     4802.29
    141760      4803.6
    141800      4804.9
    141840     4806.29
    141880     4807.77
    141920     4808.73
    141960     4810.45
    142000     4811.74
    142040     4813.06
    142080     4814.49
    142120     4815.67
    142160     4816.97
    142200     4818.37
    142240     4819.72
    142280     4821.11
    142320     4822.41
    142360      4823.8
    142400     4825.24
    142440     4826.74
    142480     4827.98
    142520      4829.3
    142560     4830.61
    142600      4831.9
    142640      4833.3
    142680     4834.79
    142720     4835.74
    142760     4837.45
    142800     4838.75
    142840     4840.06
    142880     4841.49
    142920     4842.68
    142960     4843.97
    143000     4845.38
    143040     4846.73
    143080     4848.11
    143120     4849.41
    143160     4850.81
    143200     4852.23
    143240     4853.74
    143280     4854.97
    143320      4856.3
    143360      4857.6
    143400     4858.89
    143440     4860.28
    143480     4861.77
    143520     4862.71
    143560     4864.43
    143600     4865.72
    143640     4867.04
    143680     4868.48
    143720     4869.66
    143760     4870.95
    143800     4872.34
    143840     4873.71
    143880     4875.09
    143920     4876.38
    143960     4877.78
    144000     4879.21
    144040     4880.72
    144080     4881.96
    144120     4883.27
    144160     4884.57
    144200     4885.87
    144240     4887.25
    144280     4888.75
    144320      4889.7
    144360     4891.43
    144400      4892.7
    144440     4894.03
    144480     4895.47
    144520     4896.64
    144560     4897.93
    144600     4899.34
    144640     4900.69
    144680     4902.09
    144720     4903.38
    144760     4904.78
    144800     4906.22
    144840     4907.72
    144880     4908.96
    144920     4910.27
    144960     4911.58
    145000     4912.88
    145040     4914.26
    145080     4915.76
    145120     4916.71
    145160     4918.44
    145200     4919.71
    145240     4921.04
    145280     4922.49
    145320     4923.67
    145360     4924.94
    145400     4926.35
    145440     4927.71
    145480     4929.11
    145520      4930.4
    145560      4931.8
    145600     4933.23
    145640     4934.74
    145680     4935.99
    145720     4937.28
    145760     4938.58
    145800     4939.89
    145840     4941.26
    145880     4942.77
    145920     4943.72
    145960     4945.46
    146000     4946.73
    146040     4948.05
    146080     4949.49
    146120     4950.68
    146160     4951.97
    146200     4953.37
    146240     4954.74
    146280     4956.13
    146320     4957.43
    146360     4958.82
    146400     4960.26
    146440     4961.76
    146480        4963
    146520      4964.3
    146560      4965.6
    146600     4966.91
    146640      4968.3
    146680      4969.8
    146720     4970.74
    146760     4972.49
    146800     4973.76
    146840     4975.08
    146880     4976.53
    146920     4977.72
    146960        4979
    147000     4980.41
    147040     4981.78
    147080     4983.19
    147120     4984.47
    147160     4985.87
    147200     4987.31
    147240      4988.8
    147280     4990.04
    147320     4991.35
    147360     4992.65
    147400     4993.95
    147440     4995.33
    147480     4996.84
    147520     4997.79
    147560     4999.52
    147600      5000.8
    147640     5002.12
    147680     5003.57
    147720     5004.76
    147760     5006.04
    147800     5007.45
    147840     5008.81
    147880     5010.22
    147920     5011.49
    147960      5012.9
    148000     5014.35
    148040     5015.85
    148080     5017.07
    148120     5018.39
    148160     5019.69
    148200     5020.98
    148240     5022.37
    148280     5023.87
    148320     5024.81
    148360     5026.54
    148400     5027.82
    148440     5029.14
    148480     5030.59
    148520     5031.78
    148560     5033.07
    148600     5034.49
    148640     5035.84
    148680     5037.24
    148720     5038.53
    148760     5039.93
    148800     5041.37
    148840     5042.86
    148880     5044.09
    148920      5045.4
    148960     5046.71
    149000     5048.01
    149040     5049.38
    149080     5050.88
    149120     5051.83
    149160     5053.56
    149200     5054.85
    149240     5056.17
    149280     5057.62
    149320      5058.8
    149360     5060.09
    149400      5061.5
    149440     5062.86
    149480     5064.26
    149520     5065.53
    149560     5066.95
    149600     5068.39
    149640     5069.88
    149680     5071.11
    149720     5072.42
    149760     5073.72
    149800     5075.02
    149840      5076.4
    149880      5077.9
    149920     5078.85
    149960     5080.59
    150000     5081.88
    150040     5083.18
    150080     5084.64
    150120     5085.82
    150160      5087.1
    150200     5088.53
    150240     5089.89
    150280     5091.27
    150320     5092.56
    150360     5093.97
    150400     5095.41
    150440     5096.91
    150480     5098.14
    150520     5099.45
    150560     5100.75
    150600     5102.06
    150640     5103.43
    150680     5104.94
    150720      5105.9
    150760     5107.64
    150800     5108.93
    150840     5110.23
    150880     5111.69
    150920     5112.86
    150960     5114.15
    151000     5115.57
    151040     5116.94
    151080     5118.32
    151120     5119.61
    151160     5121.03
    151200     5122.47
    151240     5123.97
    151280     5125.19
    151320      5126.5
    151360      5127.8
    151400     5129.11
    151440     5130.49
    151480     5132.01
    151520     5132.95
    151560     5134.69
    151600     5135.99
    151640     5137.28
    151680     5138.75
    151720     5139.93
    151760     5141.21
    151800     5142.64
    151840        5144
    151880     5145.39
    151920     5146.67
    151960     5148.09
    152000     5149.53
    152040     5151.04
    152080     5152.26
    152120     5153.55
    152160     5154.86
    152200     5156.16
    152240     5157.56
    152280     5159.06
    152320     5160.02
    152360     5161.77
    152400     5163.07
    152440     5164.36
    152480     5165.82
    152520        5167
    152560     5168.29
    152600      5169.7
    152640     5171.08
    152680     5172.47
    152720     5173.73
    152760     5175.15
    152800     5176.58
    152840      5178.1
    152880     5179.31
    152920      5180.6
    152960     5181.91
    153000     5183.22
    153040      5184.6
    153080     5186.12
    153120     5187.07
    153160     5188.82
    153200     5190.11
    153240      5191.4
    153280     5192.86
    153320     5194.04
    153360     5195.32
    153400     5196.74
    153440     5198.11
    153480     5199.49
    153520     5200.77
    153560     5202.16
    153600     5203.61
    153640     5205.11
    153680     5206.34
    153720     5207.62
    153760     5208.93
    153800     5210.25
    153840     5211.61
    153880     5213.13
    153920     5214.08
    153960     5215.84
    154000     5217.12
    154040     5218.42
    154080     5219.87
    154120     5221.05
    154160     5222.33
    154200     5223.76
    154240     5225.11
    154280     5226.49
    154320     5227.77
    154360     5229.18
    154400     5230.63
    154440     5232.12
    154480     5233.34
    154520     5234.63
    154560     5235.93
    154600     5237.24
    154640     5238.61
    154680     5240.14
    154720     5241.08
    154760     5242.83
    154800     5244.12
    154840      5245.4
    154880     5246.86
    154920     5248.05
    154960     5249.32
    155000     5250.75
    155040      5252.1
    155080     5253.48
    155120     5254.76
    155160     5256.17
    155200     5257.62
    155240     5259.12
    155280     5260.34
    155320     5261.63
    155360     5262.93
    155400     5264.23
    155440     5265.61
    155480     5267.13
    155520     5268.07
    155560     5269.83
    155600     5271.12
    155640     5272.41
    155680     5273.87
    155720     5275.05
    155760     5276.34
    155800     5277.76
    155840     5279.12
    155880     5280.49
    155920     5281.77
    155960     5283.19
    156000     5284.63
    156040     5286.15
    156080     5287.37
    156120     5288.66
    156160     5289.95
    156200     5291.26
    156240     5292.63
    156280     5294.16
    156320      5295.1
    156360     5296.87
    156400     5298.16
    156440     5299.45
    156480      5300.9
    156520     5302.08
    156560     5303.36
    156600      5304.8
    156640     5306.15
    156680     5307.52
    156720      5308.8
    156760     5310.22
    156800     5311.67
    156840     5313.19
    156880     5314.42
    156920      5315.7
    156960        5317
    157000      5318.3
    157040     5319.67
    157080      5321.2
    157120     5322.16
    157160     5323.93
    157200     5325.22
    157240      5326.5
    157280     5327.96
    157320     5329.14
    157360     5330.42
    157400     5331.86
    157440     5333.21
    157480     5334.59
    157520     5335.86
    157560     5337.29
    157600     5338.75
    157640     5340.26
    157680     5341.48
    157720     5342.77
    157760     5344.07
    157800     5345.37
    157840     5346.73
    157880     5348.27
    157920     5349.22
    157960     5350.99
    158000     5352.28
    158040     5353.57
    158080     5355.03
    158120     5356.21
    158160      5357.5
    158200     5358.92
    158240     5360.29
    158280     5361.66
    158320     5362.93
    158360     5364.37
    158400     5365.83
    158440     5367.33
    158480     5368.57
    158520     5369.86
    158560     5371.15
    158600     5372.46
    158640     5373.82
    158680     5375.35
    158720     5376.32
    158760     5378.08
    158800     5379.37
    158840     5380.67
    158880     5382.14
    158920     5383.32
    158960     5384.61
    159000     5386.04
    159040     5387.41
    159080     5388.77
    159120     5390.04
    159160     5391.48
    159200     5392.94
    159240     5394.44
    159280     5395.68
    159320     5396.96
    159360     5398.25
    159400     5399.56
    159440     5400.92
    159480     5402.47
    159520     5403.42
    159560     5405.19
    159600     5406.48
    159640     5407.78
    159680     5409.24
    159720     5410.41
    159760     5411.71
    159800     5413.13
    159840     5414.49
    159880     5415.85
    159920     5417.12
    159960     5418.56
    160000     5420.01
    160040     5421.49
    160080     5422.73
    160120     5424.02
    160160     5425.31
    160200      5426.6
    160240     5427.97
    160280     5429.51
    160320     5430.46
    160360     5432.22
    160400     5433.51
    160440     5434.81
    160480     5436.27
    160520     5437.45
    160560     5438.74
    160600     5440.16
    160640     5441.54
    160680     5442.89
    160720     5444.15
    160760     5445.58
    160800     5447.05
    160840     5448.53
    160880     5449.77
    160920     5451.05
    160960     5452.34
    161000     5453.64
    161040        5455
    161080     5456.55
    161120     5457.49
    161160     5459.28
    161200     5460.55
    161240     5461.86
    161280     5463.33
    161320     5464.49
    161360     5465.79
    161400     5467.22
    161440     5468.59
    161480     5469.93
    161520     5471.19
    161560     5472.63
    161600     5474.09
    161640     5475.58
    161680     5476.81
    161720      5478.1
    161760     5479.38
    161800     5480.66
    161840     5482.04
    161880     5483.59
    161920     5484.52
    161960     5486.29
    162000     5487.58
    162040      5488.9
    162080     5490.36
    162120     5491.52
    162160     5492.81
    162200     5494.25
    162240     5495.62
    162280     5496.96
    162320     5498.22
    162360     5499.66
    162400     5501.11
    162440      5502.6
    162480     5503.83
    162520     5505.12
    162560     5506.38
    162600     5507.68
    162640     5509.05
    162680     5510.61
    162720     5511.53
    162760     5513.32
    162800     5514.59
    162840     5515.91
    162880     5517.37
    162920     5518.53
    162960     5519.82
    163000     5521.25
    163040     5522.63
    163080     5523.97
    163120     5525.24
    163160     5526.68
    163200     5528.14
    163240     5529.61
    163280     5530.85
    163320     5532.15
    163360     5533.41
    163400      5534.7
    163440     5536.08
    163480     5537.63
    163520     5538.56
    163560     5540.35
    163600     5541.61
    163640     5542.94
    163680      5544.4
    163720     5545.55
    163760     5546.84
    163800     5548.28
    163840     5549.66
    163880     5550.99
    163920     5552.27
    163960     5553.71
    164000     5555.16
    164040     5556.64
    164080     5557.88
    164120     5559.17
    164160     5560.45
    164200     5561.72
    164240     5563.11
    164280     5564.67
    164320      5565.6
    164360     5567.39
    164400     5568.66
    164440     5569.98
    164480     5571.43
    164520     5572.59
    164560     5573.88
    164600      5575.3
    164640     5576.69
    164680     5578.03
    164720      5579.3
    164760     5580.75
    164800      5582.2
    164840     5583.68
    164880     5584.91
    164920     5586.21
    164960     5587.47
    165000     5588.76
    165040     5590.14
    165080     5591.71
    165120     5592.62
    165160     5594.42
    165200     5595.67
    165240        5597
    165280     5598.46
    165320      5599.6
    165360     5600.88
    165400     5602.31
    165440      5603.7
    165480     5605.03
    165520      5606.3
    165560     5607.74
    165600     5609.21
    165640      5610.7
    165680     5611.92
    165720     5613.21
    165760     5614.48
    165800     5615.77
    165840     5617.15
    165880     5618.72
    165920     5619.63
    165960     5621.43
    166000      5622.7
    166040     5624.02
    166080     5625.46
    166120     5626.61
    166160     5627.88
    166200     5629.32
    166240     5630.72
    166280     5632.06
    166320     5633.32
    166360     5634.77
    166400     5636.23
    166440     5637.71
    166480     5638.94
    166520     5640.22
    166560      5641.5
    166600     5642.77
    166640     5644.16
    166680     5645.75
    166720     5646.65
    166760     5648.46
    166800     5649.72
    166840     5651.04
    166880     5652.47
    166920     5653.62
    166960      5654.9
    167000     5656.33
    167040     5657.71
    167080     5659.06
    167120     5660.33
    167160     5661.76
    167200     5663.23
    167240     5664.71
    167280     5665.93
    167320     5667.22
    167360     5668.49
    167400     5669.77
    167440     5671.15
    167480     5672.73
    167520     5673.65
    167560     5675.45
    167600     5676.71
    167640     5678.04
    167680     5679.47
    167720     5680.61
    167760      5681.9
    167800     5683.33
    167840     5684.71
    167880     5686.05
    167920     5687.32
    167960     5688.75
    168000     5690.23
    168040     5691.71
    168080     5692.93
    168120     5694.23
    168160      5695.5
    168200     5696.77
    168240     5698.15
    168280     5699.74
    168320     5700.65
    168360     5702.45
    168400     5703.71
    168440     5705.02
    168480     5706.46
    168520     5707.61
    168560      5708.9
    168600     5710.32
    168640      5711.7
    168680     5713.04
    168720      5714.3
    168760     5715.74
    168800     5717.21
    168840      5718.7
    168880     5719.93
    168920     5721.22
    168960     5722.48
    169000     5723.77
    169040     5725.15
    169080     5726.73
    169120     5727.63
    169160     5729.44
    169200     5730.71
    169240     5732.03
    169280     5733.46
    169320     5734.62
    169360      5735.9
    169400     5737.32
    169440     5738.71
    169480     5740.04
    169520     5741.31
    169560     5742.75
    169600     5744.22
    169640     5745.71
    169680     5746.93
    169720     5748.21
    169760      5749.5
    169800     5750.77
    169840     5752.15
    169880     5753.73
    169920     5754.63
    169960     5756.45
    170000     5757.72
    170040     5759.05
    170080     5760.47
    170120     5761.64
    170160     5762.92
    170200     5764.33
    170240     5765.73
    170280     5767.05
    170320     5768.32
    170360     5769.76
    170400     5771.23
    170440     5772.72
    170480     5773.94
    170520     5775.23
    170560     5776.49
    170600     5777.76
    170640     5779.16
    170680     5780.74
    170720     5781.63
    170760     5783.45
    170800     5784.72
    170840     5786.04
    170880     5787.48
    170920     5788.64
    170960     5789.91
    171000     5791.33
    171040     5792.72
    171080     5794.04
    171120     5795.32
    171160     5796.75
    171200     5798.22
    171240     5799.71
    171280     5800.93
    171320     5802.22
    171360     5803.48
    171400     5804.75
    171440     5806.15
    171480     5807.73
    171520     5808.63
    171560     5810.44
    171600     5811.72
    171640     5813.03
    171680     5814.48
    171720     5815.63
    171760      5816.9
    171800     5818.32
    171840     5819.71
    171880     5821.02
    171920      5822.3
    171960     5823.74
    172000     5825.22
    172040     5826.69
    172080     5827.93
    172120     5829.22
    172160     5830.47
    172200     5831.74
    172240     5833.15
    172280     5834.73
    172320     5835.62
    172360     5837.44
    172400      5838.7
    172440     5840.03
    172480     5841.47
    172520     5842.63
    172560     5843.92
    172600     5845.32
    172640     5846.71
    172680     5848.02
    172720      5849.3
    172760     5850.73
    172800     5852.22
    172840      5853.7
    172880     5854.94
    172920     5856.23
    172960     5857.49
    173000     5858.76
    173040     5860.16
    173080     5861.75
    173120     5862.63
    173160     5864.46
    173200     5865.73
    173240     5867.05
    173280     5868.49
    173320     5869.64
    173360     5870.94
    173400     5872.36
    173440     5873.73
    173480     5875.05
    173520     5876.33
    173560     5877.78
    173600     5879.26
    173640     5880.73
    173680     5881.96
    173720     5883.25
    173760      5884.5
    173800     5885.77
    173840     5887.16
    173880     5888.77
    173920     5889.65
    173960     5891.48
    174000     5892.76
    174040     5894.06
    174080     5895.52
    174120     5896.66
    174160     5897.97
    174200     5899.39
    174240     5900.75
    174280     5902.09
    174320     5903.37
    174360      5904.8
    174400      5906.3
    174440     5907.78
    174480        5909
    174520      5910.3
    174560     5911.53
    174600      5912.8
    174640     5914.21
    174680      5915.8
    174720     5916.69
    174760     5918.52
    174800      5919.8
    174840     5921.11
    174880     5922.55
    174920      5923.7
    174960     5924.99
    175000     5926.44
    175040      5927.8
    175080     5929.12
    175120     5930.41
    175160     5931.84
    175200     5933.34
    175240     5934.82
    175280     5936.05
    175320     5937.35
    175360     5938.58
    175400     5939.85
    175440     5941.25
    175480     5942.85
    175520     5943.73
    175560     5945.57
    175600     5946.86
    175640     5948.17
    175680      5949.6
    175720     5950.74
    175760     5952.04
    175800     5953.47
    175840     5954.83
    175880     5956.17
    175920     5957.44
    175960     5958.87
    176000     5960.36
    176040     5961.85
    176080     5963.08
    176120     5964.38
    176160     5965.61
    176200     5966.87
    176240     5968.27
    176280     5969.87
    176320     5970.75
    176360     5972.58
    176400     5973.86
    176440     5975.17
    176480      5976.6
    176520     5977.74
    176560     5979.03
    176600     5980.47
    176640     5981.84
    176680     5983.17
    176720     5984.45
    176760     5985.87
    176800     5987.36
    176840     5988.86
    176880     5990.09
    176920     5991.38
    176960     5992.62
    177000     5993.86
    177040     5995.26
    177080     5996.87
    177120     5997.74
    177160     5999.58
    177200     6000.87
    177240     6002.17
    177280      6003.6
    177320     6004.75
    177360     6006.05
    177400     6007.48
    177440     6008.85
    177480     6010.19
    177520     6011.47
    177560      6012.9
    177600     6014.39
    177640     6015.91
    177680     6017.13
    177720     6018.43
    177760     6019.64
    177800      6020.9
    177840     6022.29
    177880      6023.9
    177920     6024.77
    177960     6026.62
    178000      6027.9
    178040     6029.21
    178080     6030.65
    178120      6031.8
    178160     6033.08
    178200     6034.51
    178240     6035.88
    178280     6037.21
    178320     6038.49
    178360     6039.92
    178400     6041.42
    178440     6042.93
    178480     6044.15
    178520     6045.46
    178560     6046.68
    178600     6047.93
    178640     6049.34
    178680     6050.94
    178720     6051.81
    178760     6053.66
    178800     6054.95
    178840     6056.24
    178880     6057.69
    178920     6058.84
    178960     6060.13
    179000     6061.57
    179040     6062.93
    179080     6064.27
    179120     6065.55
    179160     6066.99
    179200     6068.48
    179240        6070
    179280     6071.23
    179320     6072.54
    179360     6073.74
    179400        6075
    179440     6076.41
    179480     6078.02
    179520     6078.89
    179560     6080.74
    179600     6082.03
    179640     6083.32
    179680     6084.77
    179720     6085.92
    179760     6087.21
    179800     6088.63
    179840     6090.01
    179880     6091.36
    179920     6092.63
    179960     6094.07
    180000     6095.56
    180040     6097.09
    180080     6098.31
    180120     6099.62
    180160     6100.82
    180200      6102.1
    180240     6103.49
    180280      6105.1
    180320     6105.95
    180360     6107.81
    180400     6109.09
    180440     6110.39
    180480     6111.84
    180520     6112.99
    180560     6114.28
    180600     6115.72
    180640     6117.09
    180680     6118.43
    180720     6119.71
    180760     6121.15
    180800     6122.63
    180840     6124.17
    180880     6125.39
    180920      6126.7
    180960     6127.92
    181000     6129.19
    181040     6130.57
    181080      6132.2
    181120     6133.04
    181160     6134.92
    181200      6136.2
    181240      6137.5
    181280     6138.94
    181320     6140.08
    181360     6141.37
    181400     6142.82
    181440     6144.19
    181480     6145.53
    181520     6146.79
    181560     6148.24
    181600     6149.73
    181640     6151.26
    181680     6152.48
    181720     6153.78
    181760        6155
    181800     6156.26
    181840     6157.66
    181880     6159.27
    181920     6160.12
    181960     6161.99
    182000     6163.26
    182040     6164.57
    182080     6166.02
    182120     6167.16
    182160     6168.44
    182200     6169.88
    182240     6171.25
    182280      6172.6
    182320     6173.85
    182360     6175.31
    182400     6176.79
    182440     6178.32
    182480     6179.54
    182520     6180.84
    182560     6182.06
    182600     6183.32
    182640     6184.73
    182680     6186.33
    182720     6187.17
    182760     6189.04
    182800     6190.31
    182840     6191.62
    182880     6193.06
    182920      6194.2
    182960     6195.47
    183000     6196.92
    183040     6198.28
    183080     6199.62
    183120     6200.87
    183160     6202.34
    183200     6203.81
    183240     6205.35
    183280     6206.56
    183320     6207.88
    183360     6209.11
    183400     6210.36
    183440     6211.75
    183480     6213.36
    183520      6214.2
    183560     6216.08
    183600     6217.34
    183640     6218.65
    183680     6220.09
    183720     6221.23
    183760     6222.51
    183800     6223.94
    183840      6225.3
    183880     6226.65
    183920     6227.88
    183960     6229.36
    184000     6230.83
    184040     6232.36
    184080     6233.57
    184120     6234.87
    184160     6236.11
    184200     6237.35
    184240     6238.74
    184280     6240.36
    184320      6241.2
    184360     6243.08
    184400     6244.35
    184440     6245.65
    184480     6247.09
    184520     6248.22
    184560     6249.49
    184600     6250.93
    184640     6252.29
    184680     6253.63
    184720     6254.86
    184760     6256.34
    184800      6257.8
    184840     6259.33
    184880     6260.56
    184920     6261.85
    184960     6263.08
    185000     6264.34
    185040     6265.72
    185080     6267.34
    185120     6268.18
    185160     6270.04
    185200     6271.31
    185240     6272.63
    185280     6274.06
    185320      6275.2
    185360     6276.46
    185400      6277.9
    185440     6279.26
    185480     6280.59
    185520     6281.81
    185560      6283.3
    185600     6284.76
    185640      6286.3
    185680     6287.52
    185720     6288.81
    185760     6290.05
    185800     6291.31
    185840     6292.69
    185880     6294.31
    185920     6295.15
    185960     6297.02
    186000     6298.28
    186040     6299.59
    186080     6301.03
    186120     6302.16
    186160     6303.42
    186200     6304.85
    186240     6306.22
    186280     6307.56
    186320     6308.78
    186360     6310.26
    186400     6311.72
    186440     6313.27
    186480     6314.49
    186520     6315.78
    186560     6317.01
    186600     6318.26
    186640     6319.64
    186680     6321.26
    186720      6322.1
    186760     6323.97
    186800     6325.22
    186840     6326.55
    186880     6327.99
    186920      6329.1
    186960     6330.38
    187000     6331.81
    187040     6333.17
    187080     6334.51
    187120     6335.72
    187160     6337.21
    187200     6338.68
    187240     6340.23
    187280     6341.46
    187320     6342.74
    187360     6343.97
    187400     6345.22
    187440      6346.6
    187480     6348.23
    187520     6349.07
    187560     6350.93
    187600     6352.19
    187640     6353.51
    187680     6354.97
    187720     6356.08
    187760     6357.35
    187800     6358.79
    187840     6360.15
    187880     6361.48
    187920      6362.7
    187960      6364.2
    188000     6365.66
    188040      6367.2
    188080     6368.44
    188120      6369.7
    188160     6370.94
    188200     6372.21
    188240     6373.58
    188280     6375.21
    188320     6376.04
    188360     6377.91
    188400     6379.17
    188440     6380.48
    188480     6381.92
    188520     6383.03
    188560     6384.32
    188600     6385.74
    188640     6387.12
    188680     6388.46
    188720     6389.66
    188760     6391.16
    188800     6392.61
    188840     6394.16
    188880     6395.41
    188920     6396.67
    188960      6397.9
    189000     6399.16
    189040     6400.55
    189080     6402.19
    189120     6403.02
    189160     6404.89
    189200     6406.15
    189240     6407.45
    189280     6408.91
    189320        6410
    189360     6411.29
    189400     6412.72
    189440      6414.1
    189480     6415.45
    189520     6416.67
    189560     6418.16
    189600     6419.61
    189640     6421.16
    189680      6422.4
    189720     6423.66
    189760      6424.9
    189800     6426.16
    189840     6427.55
    189880     6429.18
    189920     6430.01
    189960     6431.87
    190000     6433.13
    190040     6434.45
    190080     6435.89
    190120     6436.99
    190160     6438.28
    190200     6439.71
    190240      6441.1
    190280     6442.44
    190320     6443.64
    190360     6445.15
    190400     6446.59
    190440     6448.14
    190480     6449.37
    190520     6450.64
    190560     6451.86
    190600     6453.13
    190640     6454.51
    190680     6456.15
    190720     6456.97
    190760     6458.83
    190800      6460.1
    190840      6461.4
    190880     6462.84
    190920     6463.94
    190960     6465.22
    191000     6466.67
    191040     6468.03
    191080     6469.38
    191120     6470.59
    191160      6472.1
    191200     6473.53
    191240     6475.09
    191280     6476.32
    191320     6477.58
    191360     6478.81
    191400     6480.08
    191440     6481.46
    191480      6483.1
    191520     6483.91
    191560     6485.78
    191600     6487.04
    191640     6488.34
    191680     6489.77
    191720     6490.87
    191760     6492.15
    191800      6493.6
    191840     6494.95
    191880     6496.29
    191920     6497.49
    191960     6499.01
    192000     6500.45
    192040     6501.99
    192080     6503.23
    192120      6504.5
    192160     6505.71
    192200        6507
    192240     6508.38
    192280     6510.02
    192320     6510.82
    192360      6512.7
    192400     6513.96
    192440     6515.24
    192480      6516.7
    192520     6517.81
    192560      6519.1
    192600     6520.54
    192640     6521.88
    192680     6523.23
    192720     6524.44
    192760     6525.96
    192800     6527.39
    192840     6528.94
    192880     6530.18
    192920     6531.44
    192960     6532.67
    193000     6533.97
    193040     6535.34
    193080     6536.97
    193120     6537.77
    193160     6539.65
    193200     6540.92
    193240      6542.2
    193280     6543.67
    193320     6544.75
    193360     6546.05
    193400     6547.49
    193440     6548.84
    193480      6550.2
    193520      6551.4
    193560     6552.92
    193600     6554.36
    193640     6555.92
    193680     6557.15
    193720     6558.42
    193760     6559.64
    193800     6560.94
    193840     6562.31
    193880     6563.94
    193920     6564.73
    193960     6566.61
    194000     6567.88
    194040     6569.16
    194080     6570.62
    194120     6571.71
    194160        6573
    194200     6574.45
    194240     6575.79
    194280     6577.15
    194320     6578.35
    194360     6579.87
    194400     6581.31
    194440     6582.87
    194480      6584.1
    194520     6585.38
    194560     6586.59
    194600     6587.89
    194640     6589.26
    194680     6590.88
    194720     6591.67
    194760     6593.56
    194800     6594.84
    194840      6596.1
    194880     6597.57
    194920     6598.67
    194960     6599.95
    195000     6601.38
    195040     6602.72
    195080      6604.1
    195120     6605.29
    195160      6606.8
    195200     6608.24
    195240     6609.81
    195280     6611.03
    195320     6612.32
    195360     6613.52
    195400     6614.83
    195440     6616.19
    195480     6617.82
    195520      6618.6
    195560      6620.5
    195600     6621.77
    195640     6623.05
    195680     6624.51
    195720     6625.61
    195760      6626.9
    195800     6628.35
    195840     6629.67
    195880     6631.04
    195920     6632.23
    195960     6633.75
    196000     6635.19
    196040     6636.76
    196080        6638
    196120     6639.28
    196160     6640.47
    196200     6641.79
    196240     6643.14
    196280     6644.77
    196320     6645.55
    196360     6647.45
    196400     6648.71
    196440        6650
    196480     6651.46
    196520     6652.54
    196560     6653.84
    196600     6655.28
    196640      6656.6
    196680     6657.97
    196720     6659.16
    196760     6660.67
    196800     6662.12
    196840     6663.69
    196880     6664.93
    196920      6666.2
    196960     6667.41
    197000     6668.73
    197040     6670.08
    197080      6671.7
    197120     6672.48
    197160     6674.37
    197200     6675.63
    197240     6676.92
    197280     6678.37
    197320     6679.47
    197360     6680.76
    197400     6682.21
    197440     6683.52
    197480     6684.89
    197520     6686.08
    197560      6687.6
    197600     6689.05
    197640     6690.62
    197680     6691.85
    197720     6693.14
    197760     6694.33
    197800     6695.66
    197840        6697
    197880     6698.62
    197920      6699.4
    197960     6701.29
    198000     6702.56
    198040     6703.83
    198080     6705.28
    198120     6706.37
    198160     6707.67
    198200     6709.11
    198240     6710.43
    198280      6711.8
    198320     6712.99
    198360     6714.51
    198400     6715.97
    198440     6717.52
    198480     6718.77
    198520     6720.05
    198560     6721.24
    198600     6722.57
    198640     6723.91
    198680     6725.53
    198720     6726.31
    198760     6728.21
    198800     6729.45
    198840     6730.74
    198880     6732.19
    198920     6733.28
    198960     6734.58
    199000     6736.01
    199040     6737.33
    199080     6738.71
    199120      6739.9
    199160     6741.41
    199200     6742.88
    199240     6744.44
    199280     6745.68
    199320     6746.96
    199360     6748.15
    199400     6749.46
    199440     6750.81
    199480     6752.43
    199520     6753.22
    199560     6755.11
    199600     6756.37
    199640     6757.65
    199680     6759.11
    199720      6760.2
    199760     6761.51
    199800     6762.94
    199840     6764.27
    199880     6765.64
    199920     6766.82
    199960     6768.34
    200000      6769.8
    200040     6771.36
    200080     6772.61
    200120     6773.89
    200160     6775.07
    200200      6776.4
    200240     6777.74
    200280     6779.36
    200320     6780.15
    200360     6782.04
    200400     6783.28
    200440     6784.56
    200480     6786.04
    200520     6787.12
    200560     6788.42
    200600     6789.86
    200640     6791.19
    200680     6792.56
    200720     6793.75
    200760     6795.28
    200800     6796.73
    200840      6798.3
    200880     6799.54
    200920     6800.81
    200960        6802
    201000     6803.33
    201040     6804.67
    201080     6806.29
    201120     6807.07
    201160     6808.96
    201200     6810.22
    201240     6811.49
    201280     6812.95
    201320     6814.04
    201360     6815.36
    201400     6816.79
    201440      6818.1
    201480      6819.5
    201520     6820.67
    201560      6822.2
    201600     6823.68
    201640     6825.22
    201680     6826.46
    201720     6827.72
    201760     6828.92
    201800     6830.24
    201840     6831.58
    201880     6833.23
    201920     6833.98
    201960     6835.89
    202000     6837.15
    202040     6838.41
    202080     6839.88
    202120     6840.96
    202160     6842.28
    202200      6843.7
    202240     6845.01
    202280     6846.41
    202320     6847.58
    202360     6849.11
    202400     6850.59
    202440     6852.13
    202480     6853.36
    202520     6854.64
    202560     6855.83
    202600     6857.15
    202640     6858.49
    202680     6860.11
    202720     6860.88
    202760     6862.78
    202800     6864.04
    202840      6865.3
    202880     6866.76
    202920     6867.84
    202960     6869.17
    203000     6870.58
    203040      6871.9
    203080     6873.29
    203120     6874.46
    203160     6875.98
    203200     6877.47
    203240     6878.99
    203280     6880.23
    203320     6881.49
    203360     6882.67
    203400        6884
    203440     6885.34
    203480     6886.98
    203520     6887.74
    203560     6889.66
    203600     6890.92
    203640     6892.18
    203680     6893.64
    203720     6894.73
    203760     6896.06
    203800     6897.46
    203840     6898.78
    203880     6900.17
    203920     6901.34
    203960     6902.87
    204000     6904.36
    204040     6905.89
    204080     6907.12
    204120     6908.38
    204160     6909.57
    204200     6910.88
    204240     6912.21
    204280     6913.86
    204320     6914.61
    204360     6916.53
    204400     6917.77
    204440     6919.05
    204480      6920.5
    204520     6921.58
    204560     6922.92
    204600     6924.32
    204640     6925.64
    204680     6927.02
    204720     6928.19
    204760     6929.72
    204800     6931.21
    204840     6932.74
    204880     6933.98
    204920     6935.23
    204960     6936.42
    205000     6937.73
    205040     6939.05
    205080     6940.72
    205120     6941.46
    205160     6943.39
    205200     6944.63
    205240     6945.92
    205280     6947.37
    205320     6948.45
    205360     6949.79
    205400      6951.2
    205440     6952.52
    205480     6953.91
    205520     6955.08
    205560     6956.59
    205600     6958.08
    205640      6959.6
    205680     6960.84
    205720     6962.11
    205760      6963.3
    205800     6964.59
    205840     6965.93
    205880     6967.59
    205920     6968.32
    205960     6970.25
    206000      6971.5
    206040     6972.79
    206080     6974.23
    206120     6975.31
    206160     6976.64
    206200     6978.05
    206240     6979.36
    206280     6980.78
    206320     6981.94
    206360     6983.47
    206400     6984.95
    206440     6986.46
    206480      6987.7
    206520     6988.97
    206560     6990.16
    206600     6991.46
    206640     6992.79
    206680     6994.45
    206720     6995.17
    206760     6997.11
    206800     6998.36
    206840     6999.65
    206880     7001.08
    206920     7002.17
    206960      7003.5
    207000     7004.92
    207040     7006.22
    207080     7007.62
    207120     7008.78
    207160      7010.3
    207200     7011.78
    207240      7013.3
    207280     7014.54
    207320      7015.8
    207360     7016.99
    207400     7018.28
    207440     7019.62
    207480     7021.28
    207520        7022
    207560     7023.94
    207600     7025.19
    207640     7026.48
    207680     7027.91
    207720     7028.98
    207760     7030.31
    207800     7031.73
    207840     7033.04
    207880     7034.44
    207920     7035.59
    207960     7037.13
    208000     7038.59
    208040     7040.12
    208080     7041.35
    208120     7042.62
    208160      7043.8
    208200      7045.1
    208240     7046.43
    208280     7048.09
    208320     7048.83
    208360     7050.76
    208400     7052.01
    208440      7053.3
    208480     7054.73
    208520      7055.8
    208560     7057.14
    208600     7058.55
    208640     7059.87
    208680     7061.26
    208720     7062.42
    208760     7063.95
    208800     7065.43
    208840     7066.95
    208880     7068.19
    208920     7069.44
    208960     7070.63
    209000     7071.93
    209040     7073.27
    209080     7074.93
    209120     7075.66
    209160     7077.59
    209200     7078.84
    209240     7080.12
    209280     7081.55
    209320     7082.62
    209360     7083.95
    209400     7085.39
    209440     7086.71
    209480      7088.1
    209520     7089.27
    209560     7090.81
    209600     7092.28
    209640     7093.81
    209680     7095.05
    209720     7096.31
    209760     7097.48
    209800      7098.8
    209840     7100.11
    209880     7101.78
    209920      7102.5
    209960     7104.44
    210000     7105.68
    210040     7106.96
    210080     7108.41
    210120     7109.47
    210160      7110.8
    210200     7112.24
    210240     7113.55
    210280     7114.96
    210320     7116.12
    210360     7117.65
    210400     7119.13
    210440     7120.63
    210480     7121.88
    210520     7123.13
    210560     7124.31
    210600     7125.62
    210640     7126.94
    210680      7128.6
    210720     7129.32
    210760     7131.27
    210800     7132.51
    210840     7133.79
    210880     7135.24
    210920      7136.3
    210960     7137.62
    211000     7139.07
    211040     7140.38
    211080     7141.77
    211120     7142.94
    211160     7144.47
    211200     7145.95
    211240     7147.47
    211280     7148.71
    211320     7149.97
    211360     7151.15
    211400     7152.44
    211440     7153.77
    211480     7155.43
    211520     7156.16
    211560      7158.1
    211600     7159.34
    211640     7160.61
    211680     7162.06
    211720     7163.12
    211760     7164.47
    211800      7165.9
    211840     7167.21
    211880     7168.62
    211920     7169.77
    211960     7171.31
    212000     7172.79
    212040     7174.31
    212080     7175.56
    212120     7176.82
    212160        7178
    212200      7179.3
    212240     7180.63
    212280     7182.28
    212320     7183.01
    212360     7184.96
    212400     7186.21
    212440     7187.49
    212480     7188.94
    212520     7190.01
    212560     7191.34
    212600     7192.78
    212640      7194.1
    212680     7195.51
    212720     7196.67
    212760     7198.19
    212800     7199.67
    212840     7201.21
    212880     7202.45
    212920     7203.73
    212960     7204.89
    213000      7206.2
    213040     7207.52
    213080     7209.18
    213120     7209.91
    213160     7211.85
    213200     7213.09
    213240     7214.39
    213280     7215.83
    213320      7216.9
    213360     7218.24
    213400     7219.68
    213440        7221
    213480     7222.41
    213520     7223.56
    213560     7225.09
    213600     7226.57
    213640     7228.11
    213680     7229.35
    213720     7230.63
    213760     7231.79
    213800     7233.11
    213840     7234.42
    213880     7236.09
    213920     7236.82
    213960     7238.77
    214000     7240.02
    214040     7241.31
    214080     7242.75
    214120     7243.84
    214160     7245.17
    214200      7246.6
    214240     7247.92
    214280     7249.33
    214320      7250.5
    214360     7252.02
    214400     7253.51
    214440     7255.04
    214480     7256.29
    214520     7257.57
    214560     7258.73
    214600     7260.03
    214640     7261.36
    214680     7263.01
    214720     7263.75
    214760      7265.7
    214800     7266.94
    214840     7268.22
    214880     7269.67
    214920     7270.76
    214960     7272.08
    215000     7273.53
    215040     7274.85
    215080     7276.26
    215120     7277.43
    215160     7278.95
    215200     7280.44
    215240     7281.97
    215280     7283.23
    215320      7284.5
    215360     7285.67
    215400     7286.98
    215440     7288.29
    215480     7289.95
    215520     7290.69
    215560     7292.65
    215600     7293.88
    215640     7295.17
    215680     7296.62
    215720      7297.7
    215760     7299.02
    215800     7300.47
    215840     7301.78
    215880     7303.21
    215920     7304.36
    215960     7305.88
    216000     7307.39
    216040     7308.92
    216080     7310.17
    216120     7311.45
    216160     7312.62
    216200     7313.94
    216240     7315.24
    216280     7316.91
    216320     7317.64
    216360     7319.62
    216400     7320.86
    216440     7322.13
    216480      7323.6
    216520     7324.68
    216560     7326.01
    216600     7327.44
    216640     7328.77
    216680     7330.19
    216720     7331.34
    216760     7332.87
    216800     7334.38
    216840      7335.9
    216880     7337.14
    216920     7338.43
    216960     7339.59
    217000     7340.92
    217040     7342.23
    217080     7343.89
    217120     7344.63
    217160     7346.61
    217200     7347.85
    217240     7349.12
    217280     7350.59
    217320     7351.65
    217360        7353
    217400     7354.44
    217440     7355.77
    217480     7357.19
    217520     7358.34
    217560     7359.88
    217600     7361.38
    217640     7362.91
    217680     7364.17
    217720     7365.43
    217760     7366.61
    217800     7367.93
    217840     7369.24
    217880     7370.91
    217920     7371.64
    217960     7373.62
    218000     7374.86
    218040     7376.13
    218080      7377.6
    218120     7378.66
    218160        7380
    218200     7381.44
    218240     7382.77
    218280      7384.2
    218320     7385.33
    218360     7386.87
    218400     7388.37
    218440      7389.9
    218480     7391.17
    218520     7392.43
    218560     7393.61
    218600     7394.92
    218640     7396.23
    218680     7397.91
    218720     7398.63
    218760      7400.6
    218800     7401.83
    218840     7403.11
    218880     7404.58
    218920     7405.62
    218960     7406.98
    219000     7408.41
    219040     7409.75
    219080     7411.17
    219120     7412.29
    219160     7413.85
    219200     7415.34
    219240     7416.88
    219280     7418.12
    219320     7419.38
    219360     7420.54
    219400     7421.87
    219440     7423.19
    219480     7424.87
    219520     7425.58
    219560     7427.55
    219600     7428.81
    219640     7430.06
    219680     7431.52
    219720     7432.56
    219760     7433.92
    219800     7435.35
    219840     7436.69
    219880     7438.12
    219920     7439.25
    219960     7440.79
    220000     7442.28
    220040     7443.83
    220080     7445.06
    220120     7446.33
    220160     7447.49
    220200     7448.82
    220240     7450.11
    220280     7451.82
    220320     7452.52
    220360     7454.49
    220400     7455.72
    220440        7457
    220480     7458.45
    220520     7459.48
    220560     7460.85
    220600     7462.28
    220640     7463.62
    220680     7465.06
    220720     7466.18
    220760     7467.72
    220800     7469.21
    220840     7470.75
    220880     7471.98
    220920     7473.25
    220960     7474.41
    221000     7475.74
    221040     7477.03
    221080     7478.74
    221120     7479.45
    221160      7481.4
    221200     7482.66
    221240     7483.92
    221280     7485.37
    221320     7486.41
    221360     7487.77
    221400      7489.2
    221440     7490.54
    221480     7491.98
    221520     7493.09
    221560     7494.65
    221600     7496.14
    221640     7497.68
    221680      7498.9
    221720     7500.17
    221760     7501.33
    221800     7502.65
    221840     7503.94
    221880     7505.65
    221920     7506.35
    221960     7508.31
    222000     7509.56
    222040     7510.83
    222080     7512.27
    222120     7513.31
    222160     7514.67
    222200     7516.11
    222240     7517.46
    222280      7518.9
    222320     7520.01
    222360     7521.57
    222400     7523.06
    222440     7524.61
    222480     7525.82
    222520     7527.09
    222560     7528.25
    222600     7529.58
    222640     7530.87
    222680     7532.58
    222720     7533.28
    222760     7535.25
    222800      7536.5
    222840     7537.74
    222880      7539.2
    222920     7540.25
    222960     7541.62
    223000     7543.06
    223040     7544.41
    223080     7545.84
    223120     7546.96
    223160     7548.51
    223200     7549.99
    223240     7551.53
    223280     7552.75
    223320     7554.01
    223360     7555.18
    223400     7556.53
    223440     7557.81
    223480     7559.52
    223520     7560.21
    223560     7562.19
    223600     7563.44
    223640     7564.67
    223680     7566.14
    223720      7567.2
    223760     7568.54
    223800     7569.98
    223840     7571.34
    223880     7572.77
    223920     7573.89
    223960     7575.42
    224000     7576.93
    224040     7578.45
    224080     7579.68
    224120     7580.94
    224160     7582.11
    224200     7583.44
    224240     7584.72
    224280     7586.43
    224320     7587.11
    224360     7589.09
    224400     7590.37
    224440      7591.6
    224480     7593.05
    224520     7594.11
    224560     7595.46
    224600      7596.9
    224640     7598.25
    224680     7599.69
    224720     7600.81
    224760     7602.36
    224800     7603.85
    224840     7605.39
    224880     7606.62
    224920     7607.87
    224960     7609.05
    225000     7610.38
    225040     7611.65
    225080     7613.37
    225120     7614.06
    225160     7616.04
    225200     7617.29
    225240     7618.54
    225280     7619.98
    225320     7621.04
    225360     7622.39
    225400     7623.83
    225440     7625.19
    225480      7626.6
    225520     7627.73
    225560     7629.28
    225600     7630.77
    225640      7632.3
    225680     7633.54
    225720     7634.79
    225760     7635.96
    225800     7637.29
    225840     7638.57
    225880     7640.28
    225920     7640.95
    225960     7642.94
    226000      7644.2
    226040     7645.44
    226080     7646.87
    226120     7647.93
    226160     7649.29
    226200     7650.73
    226240     7652.07
    226280     7653.51
    226320     7654.64
    226360     7656.19
    226400     7657.67
    226440      7659.2
    226480     7660.44
    226520     7661.68
    226560     7662.87
    226600     7664.21
    226640     7665.48
    226680     7667.18
    226720     7667.86
    226760     7669.83
    226800     7671.12
    226840     7672.35
    226880      7673.8
    226920     7674.86
    226960     7676.22
    227000     7677.66
    227040     7679.01
    227080     7680.44
    227120     7681.56
    227160      7683.1
    227200     7684.58
    227240     7686.11
    227280     7687.36
    227320     7688.62
    227360      7689.8
    227400     7691.13
    227440      7692.4
    227480     7694.11
    227520     7694.79
    227560     7696.77
    227600     7698.05
    227640     7699.26
    227680     7700.72
    227720     7701.78
    227760     7703.14
    227800     7704.59
    227840     7705.93
    227880     7707.38
    227920     7708.49
    227960     7710.03
    228000     7711.53
    228040     7713.07
    228080     7714.31
    228120     7715.57
    228160     7716.75
    228200     7718.09
    228240     7719.35
    228280     7721.08
    228320     7721.76
    228360     7723.74
    228400        7725
    228440     7726.22
    228480     7727.69
    228520     7728.75
    228560     7730.08
    228600     7731.55
    228640     7732.89
    228680     7734.35
    228720     7735.45
    228760        7737
    228800      7738.5
    228840     7740.02
    228880     7741.28
    228920     7742.52
    228960     7743.71
    229000     7745.05
    229040     7746.31
    229080     7748.04
    229120     7748.72
    229160      7750.7
    229200     7751.95
    229240     7753.17
    229280     7754.64
    229320      7755.7
    229360     7757.03
    229400      7758.5
    229440     7759.84
    229480      7761.3
    229520      7762.4
    229560     7763.95
    229600     7765.45
    229640     7766.98
    229680     7768.24
    229720     7769.48
    229760     7770.65
    229800     7772.01
    229840     7773.27
    229880        7775
    229920     7775.66
    229960     7777.65
    230000      7778.9
    230040     7780.12
    230080     7781.59
    230120     7782.65
    230160     7783.98
    230200     7785.46
    230240     7786.82
    230280     7788.26
    230320     7789.35
    230360     7790.92
    230400     7792.43
    230440     7793.96
    230480     7795.22
    230520     7796.47
    230560     7797.64
    230600        7799
    230640     7800.25
    230680     7801.98
    230720     7802.65
    230760     7804.65
    230800     7805.88
    230840     7807.11
    230880     7808.58
    230920     7809.64
    230960     7810.97
    231000     7812.43
    231040     7813.78
    231080     7815.23
    231120     7816.32
    231160      7817.9
    231200     7819.39
    231240     7820.93
    231280     7822.18
    231320     7823.43
    231360     7824.59
    231400     7825.96
    231440     7827.21
    231480     7828.96
    231520     7829.61
    231560     7831.63
    231600     7832.86
    231640     7834.08
    231680     7835.54
    231720     7836.61
    231760     7837.95
    231800     7839.41
    231840     7840.76
    231880     7842.22
    231920     7843.29
    231960     7844.88
    232000     7846.38
    232040     7847.92
    232080     7849.16
    232120      7850.4
    232160     7851.57
    232200     7852.94
    232240      7854.2
    232280     7855.95
    232320     7856.59
    232360     7858.61
    232400     7859.85
    232440     7861.05
    232480     7862.52
    232520     7863.59
    232560     7864.92
    232600     7866.39
    232640     7867.74
    232680      7869.2
    232720     7870.27
    232760     7871.85
    232800     7873.35
    232840      7874.9
    232880     7876.13
    232920     7877.38
    232960     7878.55
    233000     7879.92
    233040     7881.17
    233080     7882.92
    233120     7883.56
    233160     7885.58
    233200     7886.82
    233240     7888.04
    233280     7889.48
    233320     7890.57
    233360     7891.89
    233400     7893.35
    233440     7894.71
    233480     7896.17
    233520     7897.23
    233560     7898.83
    233600     7900.33
    233640     7901.88
    233680      7903.1
    233720     7904.37
    233760     7905.52
    233800     7906.88
    233840     7908.14
    233880      7909.9
    233920     7910.54
    233960     7912.56
    234000     7913.79
    234040        7915
    234080     7916.45
    234120     7917.52
    234160     7918.86
    234200     7920.33
    234240     7921.69
    234280     7923.15
    234320     7924.22
    234360      7925.8
    234400     7927.29
    234440     7928.86
    234480     7930.08
    234520     7931.35
    234560     7932.51
    234600     7933.86
    234640     7935.14
    234680     7936.89
    234720     7937.54
    234760     7939.56
    234800      7940.8
    234840        7942
    234880     7943.46
    234920     7944.52
    234960     7945.87
    235000     7947.32
    235040     7948.69
    235080     7950.14
    235120     7951.21
    235160      7952.8
    235200     7954.28
    235240     7955.87
    235280     7957.06
    235320     7958.35
    235360      7959.5
    235400     7960.85
    235440     7962.14
    235480      7963.9
    235520     7964.54
    235560     7966.56
    235600     7967.79
    235640     7968.98
    235680     7970.45
    235720     7971.51
    235760     7972.88
    235800     7974.33
    235840     7975.68
    235880     7977.15
    235920      7978.2
    235960      7979.8
    236000     7981.28
    236040     7982.87
    236080     7984.07
    236120     7985.36
    236160     7986.51
    236200     7987.86
    236240     7989.15
    236280     7990.91
    236320     7991.53
    236360     7993.57
    236400      7994.8
    236440     7995.99
    236480     7997.46
    236520      7998.5
    236560     7999.88
    236600     8001.33
    236640     8002.69
    236680     8004.15
    236720      8005.2
    236760      8006.8
    236800     8008.28
    236840     8009.87
    236880     8011.07
    236920     8012.38
    236960     8013.51
    237000     8014.88
    237040     8016.17
    237080     8017.93
    237120     8018.55
    237160     8020.58
    237200     8021.81
    237240     8023.02
    237280     8024.48
    237320     8025.52
    237360     8026.89
    237400     8028.35
    237440     8029.71
    237480     8031.17
    237520     8032.22
    237560     8033.81
    237600     8035.29
    237640     8036.88
    237680     8038.09
    237720     8039.39
    237760     8040.53
    237800     8041.91
    237840     8043.21
    237880     8044.94
    237920     8045.58
    237960      8047.6
    238000     8048.84
    238040     8050.04
    238080      8051.5
    238120     8052.55
    238160     8053.89
    238200     8055.36
    238240     8056.73
    238280     8058.17
    238320     8059.23
    238360     8060.83
    238400     8062.31
    238440     8063.91
    238480     8065.11
    238520     8066.41
    238560     8067.57
    238600     8068.92
    238640     8070.22
    238680     8071.94
    238720     8072.58
    238760     8074.61
    238800     8075.85
    238840     8077.04
    238880     8078.51
    238920     8079.55
    238960      8080.9
    239000     8082.37
    239040     8083.73
    239080     8085.18
    239120     8086.24
    239160     8087.86
    239200     8089.33
    239240     8090.94
    239280     8092.13
    239320      8093.4
    239360     8094.58
    239400     8095.95
    239440     8097.24
    239480     8098.95
    239520     8099.58
    239560     8101.62
    239600     8102.84
    239640     8104.04
    239680     8105.52
    239720     8106.55
    239760      8107.9
    239800     8109.37
    239840     8110.72
    239880     8112.19
    239920     8113.23
    239960     8114.84
    240000     8116.33
    240040     8117.92
    240080     8119.13
    240120     8120.41
    240160     8121.58
    240200     8122.95
    240240     8124.23
    240280     8125.96
    240320     8126.59
    240360     8128.62
    240400     8129.86
    240440     8131.05
    240480     8132.53
    240520     8133.55
    240560     8134.89
    240600     8136.37
    240640     8137.73
    240680      8139.2
    240720     8140.25
    240760     8141.85
    240800     8143.35
    240840     8144.95
    240880     8146.16
    240920     8147.44
    240960      8148.6
    241000     8149.98
    241040     8151.26
    241080     8152.99
    241120     8153.61
    241160     8155.64
    241200     8156.88
    241240     8158.07
    241280     8159.55
    241320     8160.58
    241360     8161.92
    241400     8163.39
    241440     8164.76
    241480     8166.23
    241520     8167.27
    241560     8168.88
    241600     8170.38
    241640     8171.98
    241680     8173.19
    241720     8174.47
    241760     8175.64
    241800     8177.01
    241840     8178.29
    241880     8180.03
    241920     8180.65
    241960     8182.68
    242000     8183.93
    242040     8185.13
    242080      8186.6
    242120     8187.61
    242160     8188.94
    242200     8190.41
    242240     8191.79
    242280     8193.25
    242320      8194.3
    242360     8195.92
    242400      8197.4
    242440     8199.01
    242480     8200.22
    242520      8201.5
    242560     8202.66
    242600     8204.04
    242640     8205.33
    242680     8207.06
    242720     8207.67
    242760     8209.71
    242800     8210.95
    242840     8212.15
    242880     8213.61
    242920     8214.64
    242960     8215.96
    243000     8217.43
    243040      8218.8
    243080     8220.26
    243120     8221.31
    243160     8222.93
    243200      8224.4
    243240     8226.02
    243280     8227.23
    243320     8228.51
    243360     8229.67
    243400     8231.06
    243440     8232.34
    243480     8234.07
    243520     8234.68
    243560     8236.73
    243600     8237.97
    243640     8239.16
    243680     8240.63
    243720     8241.64
    243760     8242.96
    243800     8244.44
    243840     8245.82
    243880     8247.26
    243920     8248.32
    243960     8249.95
    244000     8251.42
    244040     8253.05
    244080     8254.26
    244120     8255.52
    244160     8256.67
    244200     8258.07
    244240     8259.35
    244280     8261.09
    244320     8261.69
    244360     8263.75
    244400     8264.98
    244440     8266.18
    244480     8267.65
    244520     8268.66
    244560     8269.99
    244600     8271.46
    244640     8272.85
    244680      8274.3
    244720     8275.35
    244760     8276.97
    244800     8278.44
    244840     8280.07
    244880     8281.28
    244920     8282.56
    244960      8283.7
    245000      8285.1
    245040     8286.38
    245080     8288.11
    245120     8288.71
    245160     8290.77
    245200        8292
    245240      8293.2
    245280     8294.65
    245320     8295.66
    245360     8296.99
    245400     8298.46
    245440     8299.84
    245480     8301.32
    245520     8302.37
    245560     8303.99
    245600     8305.47
    245640     8307.08
    245680     8308.32
    245720     8309.57
    245760     8310.73
    245800     8312.11
    245840     8313.39
    245880     8315.12
    245920      8315.7
    245960     8317.79
    246000     8319.01
    246040     8320.19
    246080     8321.65
    246120     8322.66
    246160        8324
    246200     8325.48
    246240     8326.84
    246280     8328.33
    246320     8329.38
    246360        8331
    246400     8332.48
    246440      8334.1
    246480     8335.33
    246520     8336.58
    246560     8337.74
    246600     8339.13
    246640      8340.4
    246680     8342.12
    246720      8342.7
    246760     8344.79
    246800     8345.99
    246840     8347.19
    246880     8348.64
    246920     8349.66
    246960        8351
    247000      8352.5
    247040     8353.86
    247080     8355.34
    247120     8356.37
    247160     8358.01
    247200     8359.49
    247240      8361.1
    247280     8362.34
    247320     8363.58
    247360     8364.75
    247400     8366.13
    247440      8367.4
    247480     8369.12
    247520     8369.71
    247560     8371.81
    247600     8373.02
    247640     8374.22
    247680     8375.66
    247720     8376.68
    247760     8378.04
    247800     8379.54
    247840      8380.9
    247880     8382.38
    247920     8383.41
    247960     8385.06
    248000     8386.51
    248040     8388.13
    248080     8389.36
    248120      8390.6
    248160     8391.78
    248200     8393.15
    248240     8394.42
    248280     8396.14
    248320     8396.72
    248360     8398.83
    248400     8400.03
    248440     8401.24
    248480     8402.68
    248520      8403.7
    248560     8405.05
    248600     8406.57
    248640     8407.93
    248680     8409.41
    248720     8410.44
    248760      8412.1
    248800     8413.53
    248840     8415.16
    248880     8416.38
    248920     8417.61
    248960      8418.8
    249000     8420.16
    249040     8421.43
    249080     8423.16
    249120     8423.75
    249160     8425.86
    249200     8427.05
    249240     8428.26
    249280     8429.69
    249320     8430.71
    249360     8432.07
    249400     8433.59
    249440     8434.95
    249480     8436.42
    249520     8437.47
    249560     8439.13
    249600     8440.57
    249640     8442.19
    249680     8443.43
    249720     8444.65
    249760     8445.83
    249800     8447.19
    249840     8448.45
    249880      8450.2
    249920     8450.77
    249960     8452.87
    250000     8454.09
    250040      8455.3
    250080     8456.72
    250120     8457.73
    250160      8459.1
    250200     8460.62
    250240     8461.98
    250280     8463.45
    250320      8464.5
    250360     8466.15
    250400     8467.61
    250440     8469.22
    250480     8470.45
    250520     8471.67
    250560     8472.86
    250600     8474.22
    250640     8475.49
    250680     8477.24
    250720     8477.79
    250760     8479.92
    250800     8481.14
    250840     8482.34
    250880     8483.76
    250920     8484.77
    250960     8486.14
    251000     8487.66
    251040     8489.02
    251080     8490.49
    251120     8491.53
    251160      8493.2
    251200     8494.66
    251240     8496.27
    251280     8497.49
    251320     8498.71
    251360     8499.91
    251400     8501.26
    251440     8502.52
    251480     8504.29
    251520     8504.85
    251560     8506.96
    251600     8508.16
    251640     8509.38
    251680     8510.81
    251720     8511.81
    251760     8513.18
    251800     8514.68
    251840     8516.04
    251880     8517.51
    251920     8518.56
    251960     8520.24
    252000     8521.69
    252040     8523.29
    252080     8524.53
    252120     8525.74
    252160     8526.96
    252200     8528.31
    252240     8529.57
    252280     8531.33
    252320     8531.88
    252360     8534.02
    252400     8535.22
    252440     8536.44
    252480     8537.87
    252520     8538.86
    252560     8540.23
    252600     8541.74
    252640      8543.1
    252680     8544.57
    252720     8545.62
    252760     8547.29
    252800     8548.73
    252840     8550.34
    252880     8551.57
    252920      8552.8
    252960     8554.01
    253000     8555.35
    253040     8556.63
    253080     8558.38
    253120     8558.94
    253160     8561.06
    253200     8562.28
    253240     8563.48
    253280     8564.92
    253320      8565.9
    253360     8567.28
    253400      8568.8
    253440     8570.15
    253480     8571.63
    253520     8572.66
    253560     8574.35
    253600     8575.79
    253640      8577.4
    253680     8578.64
    253720     8579.86
    253760     8581.07
    253800     8582.43
    253840     8583.69
    253880     8585.45
    253920     8586.02
    253960     8588.16
    254000     8589.36
    254040     8590.56
    254080        8592
    254120     8592.99
    254160     8594.37
    254200     8595.88
    254240     8597.23
    254280      8598.7
    254320     8599.73
    254360     8601.43
    254400     8602.88
    254440     8604.48
    254480     8605.72
    254520     8606.93
    254560     8608.17
    254600     8609.53
    254640     8610.77
    254680     8612.56
    254720      8613.1
    254760     8615.25
    254800     8616.45
    254840     8617.64
    254880     8619.08
    254920     8620.07
    254960     8621.45
    255000     8622.95
    255040     8624.32
    255080     8625.78
    255120      8626.8
    255160     8628.51
    255200     8629.96
    255240     8631.57
    255280      8632.8
    255320     8634.01
    255360     8635.25
    255400     8636.61
    255440     8637.86
    255480     8639.64
    255520     8640.18
    255560     8642.33
    255600     8643.52
    255640     8644.71
    255680     8646.16
    255720     8647.14
    255760      8648.5
    255800     8650.02
    255840     8651.38
    255880     8652.84
    255920     8653.86
    255960     8655.59
    256000     8657.02
    256040     8658.62
    256080     8659.84
    256120     8661.04
    256160     8662.29
    256200     8663.66
    256240     8664.88
    256280     8666.69
    256320     8667.23
    256360     8669.37
    256400     8670.57
    256440     8671.77
    256480     8673.21
    256520     8674.19
    256560     8675.55
    256600     8677.07
    256640     8678.43
    256680     8679.88
    256720     8680.91
    256760     8682.62
    256800     8684.03
    256840     8685.67
    256880     8686.88
    256920     8688.07
    256960     8689.31
    257000     8690.68
    257040     8691.91
    257080     8693.72
    257120     8694.24
    257160      8696.4
    257200     8697.59
    257240     8698.79
    257280     8700.23
    257320     8701.21
    257360     8702.59
    257400     8704.09
    257440     8705.46
    257480     8706.93
    257520     8707.94
    257560     8709.66
    257600     8711.06
    257640     8712.71
    257680      8713.9
    257720     8715.12
    257760     8716.34
    257800     8717.72
    257840     8718.97
    257880     8720.75
    257920     8721.28
    257960     8723.45
    258000     8724.61
    258040     8725.83
    258080     8727.27
    258120     8728.24
    258160     8729.62
    258200     8731.12
    258240     8732.51
    258280     8733.95
    258320     8734.98
    258360     8736.71
    258400      8738.1
    258440     8739.73
    258480     8740.92
    258520     8742.16
    258560     8743.38
    258600     8744.75
    258640     8746.02
    258680      8747.8
    258720     8748.32
    258760     8750.49
    258800     8751.67
    258840     8752.88
    258880     8754.31
    258920     8755.29
    258960     8756.68
    259000     8758.17
    259040     8759.57
    259080     8761.01
    259120     8762.04
    259160     8763.77
    259200     8765.16
    259240     8766.79
    259280     8767.99
    259320     8769.22
    259360     8770.44
    259400     8771.81
    259440     8773.07
    259480     8774.87
    259520     8775.38
    259560     8777.55
    259600     8778.72
    259640     8779.94
    259680     8781.38
    259720     8782.35
    259760     8783.76
    259800     8785.24
    259840     8786.66
    259880      8788.1
    259920     8789.11
    259960     8790.84
    260000     8792.22
    260040     8793.86
    260080     8795.04
    260120     8796.28
    260160      8797.5
    260200     8798.87
    260240     8800.13
    260280     8801.93
    260320     8802.44
    260360     8804.61
    260400     8805.77
    260440     8806.99
    260480     8808.42
    260520      8809.4
    260560      8810.8
    260600     8812.28
    260640     8813.71
    260680     8815.15
    260720     8816.16
    260760     8817.89
    260800     8819.27
    260840     8820.92
    260880     8822.11
    260920     8823.34
    260960     8824.56
    261000     8825.92
    261040     8827.17
    261080     8828.97
    261120     8829.48
    261160     8831.64
    261200     8832.84
    261240     8834.03
    261280     8835.46
    261320     8836.44
    261360     8837.84
    261400     8839.31
    261440     8840.74
    261480     8842.18
    261520     8843.21
    261560     8844.94
    261600     8846.32
    261640     8847.99
    261680     8849.16
    261720      8850.4
    261760     8851.63
    261800     8852.97
    261840     8854.22
    261880     8856.02
    261920     8856.55
    261960     8858.71
    262000      8859.9
    262040     8861.09
    262080     8862.52
    262120     8863.51
    262160     8864.91
    262200     8866.39
    262240     8867.82
    262280     8869.27
    262320     8870.29
    262360     8872.02
    262400     8873.41
    262440     8875.07
    262480     8876.24
    262520     8877.49
    262560      8878.7
    262600     8880.06
    262640     8881.29
    262680      8883.1
    262720     8883.63
    262760      8885.8
    262800     8886.98
    262840     8888.19
    262880     8889.61
    262920     8890.59
    262960        8892
    263000     8893.47
    263040     8894.88
    263080     8896.35
    263120     8897.36
    263160      8899.1
    263200     8900.47
    263240     8902.13
    263280      8903.3
    263320     8904.55
    263360     8905.75
    263400     8907.14
    263440     8908.37
    263480     8910.18
    263520     8910.69
    263560     8912.88
    263600     8914.06
    263640     8915.29
    263680     8916.69
    263720     8917.67
    263760     8919.08
    263800     8920.56
    263840     8921.96
    263880     8923.43
    263920     8924.44
    263960     8926.18
    264000     8927.54
    264040     8929.21
    264080     8930.38
    264120     8931.63
    264160     8932.85
    264200     8934.21
    264240     8935.43
    264280     8937.24
    264320     8937.77
    264360     8939.95
    264400     8941.13
    264440     8942.35
    264480     8943.75
    264520     8944.72
    264560     8946.15
    264600     8947.62
    264640     8949.03
    264680     8950.49
    264720     8951.51
    264760     8953.25
    264800      8954.6
    264840     8956.29
    264880     8957.43
    264920     8958.68
    264960     8959.91
    265000     8961.26
    265040     8962.47
    265080     8964.29
    265120     8964.81
    265160        8967
    265200     8968.18
    265240     8969.42
    265280     8970.81
    265320     8971.78
    265360     8973.21
    265400     8974.69
    265440     8976.09
    265480     8977.56
    265520     8978.56
    265560     8980.32
    265600     8981.67
    265640     8983.35
    265680     8984.52
    265720     8985.77
    265760     8986.98
    265800     8988.35
    265840     8989.56
    265880     8991.39
    265920     8991.89
    265960     8994.08
    266000     8995.26
    266040     8996.49
    266080     8997.88
    266120     8998.86
    266160     9000.29
    266200     9001.79
    266240     9003.19
    266280     9004.64
    266320     9005.66
    266360     9007.42
    266400     9008.78
    266440     9010.48
    266480     9011.62
    266520     9012.89
    266560      9014.1
    266600     9015.46
    266640     9016.68
    266680      9018.5
    266720     9018.99
    266760     9021.18
    266800     9022.37
    266840      9023.6
    266880     9024.99
    266920     9025.96
    266960      9027.4
    267000      9028.9
    267040     9030.28
    267080     9031.75
    267120     9032.79
    267160     9034.52
    267200     9035.88
    267240     9037.57
    267280     9038.72
    267320     9039.98
    267360     9041.18
    267400     9042.53
    267440     9043.77
    267480     9045.57
    267520     9046.08
    267560     9048.27
    267600     9049.44
    267640     9050.67
    267680     9052.06
    267720     9053.03
    267760     9054.48
    267800     9055.98
    267840     9057.36
    267880     9058.83
    267920     9059.87
    267960      9061.6
    268000     9062.95
    268040     9064.64
    268080     9065.81
    268120     9067.06
    268160     9068.26
    268200     9069.62
    268240     9070.86
    268280     9072.67
    268320     9073.17
    268360     9075.35
    268400     9076.51
    268440     9077.75
    268480     9079.13
    268520     9080.11
    268560     9081.57
    268600     9083.05
    268640     9084.44
    268680     9085.91
    268720     9086.94
    268760     9088.68
    268800     9090.03
    268840     9091.72
    268880     9092.88
    268920     9094.12
    268960     9095.33
    269000     9096.67
    269040     9097.92
    269080     9099.73
    269120     9100.24
    269160     9102.43
    269200      9103.6
    269240     9104.82
    269280     9106.21
    269320     9107.21
    269360     9108.65
    269400     9110.14
    269440     9111.53
    269480     9112.99
    269520     9114.03
    269560     9115.75
    269600     9117.12
    269640     9118.79
    269680     9119.94
    269720      9121.2
    269760      9122.4
    269800     9123.74
    269840     9124.99
    269880     9126.81
    269920      9127.3
    269960     9129.49
    270000     9130.66
    270040     9131.87
    270080     9133.28
    270120     9134.27
    270160     9135.71
    270200      9137.2
    270240     9138.61
    270280     9140.06
    270320     9141.12
    270360     9142.83
    270400     9144.22
    270440     9145.87
    270480     9147.05
    270520     9148.28
    270560     9149.49
    270600     9150.84
    270640     9152.07
    270680     9153.93
    270720      9154.4
    270760     9156.61
    270800     9157.77
    270840     9158.98
    270880     9160.36
    270920     9161.38
    270960     9162.82
    271000      9164.3
    271040     9165.73
    271080     9167.16
    271120     9168.21
    271160     9169.94
    271200     9171.33
    271240     9172.98
    271280     9174.16
    271320     9175.39
    271360      9176.6
    271400     9177.95
    271440     9179.21
    271480     9181.05
    271520     9181.51
    271560     9183.73
    271600     9184.89
    271640     9186.09
    271680     9187.48
    271720     9188.48
    271760     9189.93
    271800     9191.43
    271840     9192.83
    271880     9194.28
    271920     9195.32
    271960     9197.03
    272000     9198.43
    272040     9200.07
    272080     9201.24
    272120     9202.49
    272160     9203.71
    272200     9205.05
    272240     9206.31
    272280     9208.15
    272320     9208.62
    272360     9210.84
    272400     9211.99
    272440     9213.21
    272480      9214.6
    272520     9215.61
    272560     9217.04
    272600     9218.54
    272640     9219.94
    272680     9221.39
    272720     9222.43
    272760     9224.15
    272800     9225.55
    272840     9227.19
    272880     9228.35
    272920     9229.62
    272960     9230.83
    273000     9232.16
    273040     9233.45
    273080     9235.27
    273120     9235.73
    273160     9237.97
    273200      9239.1
    273240     9240.33
    273280     9241.69
    273320     9242.73
    273360     9244.15
    273400     9245.65
    273440     9247.05
    273480     9248.48
    273520     9249.52
    273560     9251.25
    273600     9252.66
    273640     9254.29
    273680     9255.47
    273720     9256.71
    273760     9257.94
    273800     9259.26
    273840     9260.55
    273880     9262.36
    273920     9262.81
    273960     9265.06
    274000     9266.18
    274040     9267.41
    274080     9268.79
    274120     9269.82
    274160     9271.25
    274200     9272.76
    274240     9274.14
    274280     9275.59
    274320     9276.63
    274360     9278.36
    274400     9279.77
    274440      9281.4
    274480     9282.57
    274520     9283.82
    274560     9285.04
    274600     9286.38
    274640     9287.66
    274680     9289.48
    274720     9289.93
    274760     9292.15
    274800     9293.28
    274840      9294.5
    274880      9295.9
    274920     9296.91
    274960     9298.35
    275000     9299.86
    275040     9301.25
    275080     9302.67
    275120     9303.71
    275160     9305.44
    275200     9306.84
    275240     9308.48
    275280     9309.67
    275320      9310.9
    275360     9312.12
    275400     9313.43
    275440     9314.74
    275480     9316.55
    275520     9316.98
    275560     9319.22
    275600     9320.33
    275640     9321.54
    275680     9322.94
    275720     9323.97
    275760     9325.42
    275800      9326.9
    275840     9328.29
    275880     9329.73
    275920     9330.75
    275960     9332.48
    276000     9333.89
    276040      9335.5
    276080     9336.67
    276120     9337.92
    276160     9339.13
    276200     9340.46
    276240     9341.76
    276280     9343.56
    276320     9343.99
    276360     9346.24
    276400     9347.35
    276440     9348.56
    276480     9349.94
    276520        9351
    276560     9352.43
    276600     9353.94
    276640     9355.32
    276680     9356.73
    276720     9357.75
    276760     9359.49
    276800     9360.88
    276840     9362.48
    276880     9363.66
    276920     9364.92
    276960     9366.13
    277000     9367.44
    277040     9368.75
    277080     9370.54
    277120     9370.98
    277160     9373.23
    277200     9374.34
    277240     9375.55
    277280     9376.93
    277320     9377.97
    277360     9379.43
    277400     9380.92
    277440     9382.31
    277480     9383.72
    277520     9384.74
    277560     9386.49
    277600     9387.89
    277640     9389.49
    277680     9390.63
    277720      9391.9
    277760     9393.12
    277800     9394.44
    277840     9395.77
    277880     9397.55
    277920     9397.98
    277960     9400.23
    278000     9401.34
    278040     9402.55
    278080     9403.94
    278120     9404.99
    278160     9406.42
    278200     9407.94
    278240     9409.32
    278280     9410.74
    278320     9411.75
    278360     9413.51
    278400      9414.9
    278440     9416.51
    278480     9417.63
    278520      9418.9
    278560     9420.12
    278600     9421.43
    278640     9422.76
    278680     9424.54
    278720     9424.96
    278760     9427.24
    278800     9428.33
    278840     9429.54
    278880     9430.92
    278920     9431.97
    278960     9433.39
    279000     9434.92
    279040     9436.31
    279080      9437.7
    279120      9438.7
    279160     9440.47
    279200     9441.88
    279240     9443.46
    279280     9444.59
    279320     9445.85
    279360     9447.06
    279400     9448.37
    279440     9449.71
    279480     9451.47
    279520      9451.9
    279560     9454.17
    279600     9455.26
    279640     9456.46
    279680     9457.86
    279720      9458.9
    279760     9460.34
    279800     9461.85
    279840     9463.25
    279880     9464.62
    279920     9465.63
    279960     9467.39
    280000     9468.81
    280040     9470.38
    280080     9471.48
    280120     9472.74
    280160     9473.95
    280200     9475.26
    280240      9476.6
    280280     9478.36
    280320     9478.81
    280360     9481.06
    280400     9482.17
    280440     9483.35
    280480     9484.73
    280520     9485.79
    280560     9487.23
    280600     9488.74
    280640     9490.12
    280680      9491.5
    280720     9492.51
    280760     9494.25
    280800     9495.68
    280840     9497.26
    280880     9498.36
    280920     9499.61
    280960     9500.83
    281000     9502.16
    281040     9503.49
    281080     9505.23
    281120      9505.7
    281160     9507.93
    281200     9509.04
    281240     9510.22
    281280     9511.61
    281320     9512.67
    281360     9514.11
    281400      9515.6
    281440     9516.98
    281480     9518.37
    281520     9519.38
    281560     9521.14
    281600     9522.54
    281640     9524.13
    281680     9525.24
    281720     9526.48
    281760     9527.71
    281800     9529.04
    281840     9530.37
    281880      9532.1
    281920     9532.57
    281960     9534.81
    282000     9535.93
    282040     9537.09
    282080     9538.47
    282120     9539.54
    282160     9540.99
    282200     9542.49
    282240     9543.86
    282280     9545.25
    282320     9546.24
    282360        9548
    282400     9549.41
    282440        9551
    282480     9552.11
    282520     9553.36
    282560     9554.59
    282600     9555.93
    282640     9557.26
    282680     9558.99
    282720     9559.44
    282760      9561.7
    282800     9562.82
    282840        9564
    282880     9565.36
    282920     9566.45
    282960     9567.89
    283000     9569.37
    283040     9570.75
    283080     9572.13
    283120     9573.16
    283160     9574.92
    283200     9576.32
    283240      9577.9
    283280     9579.02
    283320     9580.26
    283360      9581.5
    283400     9582.83
    283440     9584.16
    283480     9585.89
    283520     9586.36
    283560     9588.62
    283600     9589.74
    283640     9590.89
    283680     9592.29
    283720     9593.36
    283760     9594.79
    283800     9596.29
    283840     9597.68
    283880     9599.06
    283920     9600.08
    283960     9601.84
    284000     9603.24
    284040     9604.84
    284080     9605.96
    284120     9607.19
    284160     9608.44
    284200     9609.79
    284240      9611.1
    284280     9612.85
    284320     9613.29
    284360     9615.56
    284400     9616.69
    284440     9617.84
    284480     9619.23
    284520     9620.32
    284560     9621.74
    284600     9623.26
    284640     9624.64
    284680     9626.03
    284720     9627.03
    284760     9628.79
    284800     9630.19
    284840      9631.8
    284880     9632.93
    284920     9634.15
    284960      9635.4
    285000     9636.74
    285040     9638.06
    285080      9639.8
    285120     9640.25
    285160     9642.51
    285200     9643.65
    285240     9644.79
    285280     9646.19
    285320     9647.27
    285360     9648.69
    285400     9650.21
    285440     9651.59
    285480     9653.02
    285520     9653.98
    285560     9655.74
    285600     9657.14
    285640     9658.72
    285680     9659.85
    285720     9661.09
    285760     9662.33
    285800     9663.67
    285840        9665
    285880     9666.73
    285920     9667.19
    285960     9669.45
    286000      9670.6
    286040     9671.71
    286080     9673.13
    286120     9674.22
    286160     9675.65
    286200     9677.15
    286240     9678.55
    286280     9679.95
    286320     9680.92
    286360     9682.69
    286400     9684.08
    286440     9685.67
    286480     9686.79
    286520     9688.03
    286560     9689.28
    286600     9690.62
    286640     9691.95
    286680     9693.68
    286720     9694.14
    286760     9696.42
    286800     9697.58
    286840     9698.68
    286880      9700.1
    286920     9701.18
    286960     9702.61
    287000     9704.11
    287040     9705.51
    287080     9706.91
    287120     9707.87
    287160     9709.63
    287200     9711.03
    287240      9712.6
    287280     9713.73
    287320     9714.99
    287360     9716.23
    287400     9717.57
    287440     9718.92
    287480     9720.63
    287520      9721.1
    287560     9723.37
    287600     9724.53
    287640     9725.65
    287680     9727.04
    287720     9728.14
    287760     9729.57
    287800     9731.07
    287840     9732.45
    287880     9733.85
    287920     9734.83
    287960     9736.59
    288000     9737.99
    288040     9739.56
    288080     9740.69
    288120     9741.93
    288160     9743.18
    288200     9744.52
    288240     9745.87
    288280     9747.61
    288320     9748.07
    288360     9750.36
    288400     9751.51
    288440     9752.63
    288480     9754.02
    288520     9755.12
    288560     9756.53
    288600     9758.04
    288640     9759.43
    288680      9760.8
    288720      9761.8
    288760     9763.57
    288800     9764.97
    288840     9766.54
    288880     9767.67
    288920     9768.92
    288960     9770.17
    289000     9771.52
    289040     9772.87
    289080     9774.59
    289120     9775.08
    289160     9777.37
    289200     9778.52
    289240     9779.62
    289280     9781.03
    289320     9782.11
    289360     9783.52
    289400     9785.04
    289440     9786.44
    289480     9787.81
    289520     9788.78
    289560     9790.56
    289600     9791.99
    289640     9793.55
    289680     9794.66
    289720     9795.93
    289760     9797.19
    289800     9798.52
    289840     9799.87
    289880     9801.61
    289920     9802.08
    289960     9804.41
    290000     9805.52
    290040     9806.64
    290080     9808.03
    290120     9809.12
    290160     9810.51
    290200     9812.05
    290240     9813.43
    290280      9814.8
    290320     9815.79
    290360     9817.55
    290400     9818.97
    290440     9820.54
    290480     9821.65
    290520     9822.93
    290560     9824.17
    290600      9825.5
    290640     9826.85
    290680     9828.59
    290720     9829.08
    290760      9831.4
    290800      9832.5
    290840     9833.62
    290880     9835.02
    290920     9836.11
    290960      9837.5
    291000     9839.03
    291040     9840.43
    291080     9841.81
    291120     9842.77
    291160     9844.53
    291200     9845.93
    291240     9847.51
    291280     9848.64
    291320     9849.88
    291360     9851.15
    291400     9852.49
    291440     9853.82
    291480     9855.58
    291520     9856.04
    291560      9858.4
    291600     9859.46
    291640      9860.6
    291680     9862.01
    291720      9863.1
    291760      9864.5
    291800     9866.03
    291840     9867.42
    291880     9868.78
    291920     9869.75
    291960     9871.52
    292000      9872.9
    292040      9874.5
    292080     9875.63
    292120     9876.89
    292160     9878.14
    292200     9879.47
    292240     9880.81
    292280     9882.56
    292320     9883.04
    292360     9885.38
    292400     9886.45
    292440      9887.6
    292480        9889
    292520      9890.1
    292560     9891.49
    292600     9893.02
    292640     9894.41
    292680     9895.76
    292720     9896.76
    292760     9898.55
    292800      9899.9
    292840     9901.51
    292880     9902.63
    292920     9903.89
    292960     9905.16
    293000     9906.48
    293040     9907.81
    293080     9909.59
    293120     9910.04
    293160     9912.38
    293200     9913.47
    293240     9914.61
    293280     9916.02
    293320      9917.1
    293360     9918.51
    293400     9920.02
    293440     9921.42
    293480     9922.75
    293520     9923.77
    293560     9925.54
    293600     9926.89
    293640     9928.52
    293680     9929.65
    293720     9930.89
    293760     9932.16
    293800     9933.49
    293840     9934.81
    293880      9936.6
    293920     9937.06
    293960      9939.4
    294000     9940.49
    294040     9941.62
    294080     9943.02
    294120      9944.1
    294160     9945.51
    294200     9947.03
    294240     9948.43
    294280     9949.77
    294320     9950.77
    294360     9952.56
    294400      9953.9
    294440     9955.54
    294480     9956.69
    294520     9957.93
    294560     9959.18
    294600     9960.52
    294640     9961.83
    294680     9963.62
    294720     9964.09
    294760     9966.41
    294800     9967.49
    294840     9968.66
    294880     9970.04
    294920     9971.12
    294960      9972.5
    295000     9974.04
    295040     9975.43
    295080     9976.75
    295120     9977.77
    295160     9979.56
    295200     9980.92
    295240     9982.56
    295280     9983.68
    295320     9984.91
    295360     9986.18
    295400     9987.51
    295440     9988.84
    295480     9990.62
    295520     9991.08
    295560     9993.42
    295600     9994.49
    295640     9995.66
    295680     9997.03
    295720     9998.09
    295760     9999.47
    295800       10001
    295840     10002.4
    295880     10003.7
    295920     10004.7
    295960     10006.5
    296000     10007.9
    296040     10009.5
    296080     10010.6
    296120     10011.9
    296160     10013.1
    296200     10014.5
    296240     10015.8
    296280     10017.6
    296320     10018.1
    296360     10020.4
    296400     10021.5
    296440     10022.6
    296480       10024
    296520     10025.1
    296560     10026.4
    296600       10028
    296640     10029.4
    296680     10030.7
    296720     10031.7
    296760     10033.5
    296800     10034.8
    296840     10036.5
    296880     10037.6
    296920     10038.9
    296960     10040.1
    297000     10041.4
    297040     10042.8
    297080     10044.6
    297120       10045
    297160     10047.4
    297200     10048.4
    297240     10049.6
    297280       10051
    297320     10052.1
    297360     10053.4
    297400     10054.9
    297440     10056.3
    297480     10057.7
    297520     10058.7
    297560     10060.5
    297600     10061.8
    297640     10063.5
    297680     10064.6
    297720     10065.9
    297760     10067.1
    297800     10068.4
    297840     10069.8
    297880     10071.6
    297920       10072
    297960     10074.3
    298000     10075.4
    298040     10076.6
    298080       10078
    298120       10079
    298160     10080.4
    298200     10081.9
    298240     10083.3
    298280     10084.6
    298320     10085.7
    298360     10087.5
    298400     10088.8
    298440     10090.4
    298480     10091.5
    298520     10092.8
    298560     10094.1
    298600     10095.4
    298640     10096.7
    298680     10098.6
    298720       10099
    298760     10101.3
    298800     10102.4
    298840     10103.5
    298880     10104.9
    298920       10106
    298960     10107.4
    299000     10108.9
    299040     10110.3
    299080     10111.6
    299120     10112.6
    299160     10114.4
    299200     10115.8
    299240     10117.4
    299280     10118.5
    299320     10119.8
    299360       10121
    299400     10122.4
    299440     10123.7
    299480     10125.5
    299520     10125.9
    299560     10128.3
    299600     10129.3
    299640     10130.5
    299680     10131.9
    299720       10133
    299760     10134.4
    299800     10135.9
    299840     10137.3
    299880     10138.6
    299920     10139.6
    299960     10141.4
    300000     10142.8
    300040     10144.4
    300080     10145.5
    300120     10146.8
    300160       10148
    300200     10149.4
    300240     10150.7
    300280     10152.5
    300320     10152.9
    300360     10155.3
    300400     10156.3
    300440     10157.5
    300480     10158.9
    300520     10159.9
    300560     10161.3
    300600     10162.8
    300640     10164.2
    300680     10165.6
    300720     10166.6
    300760     10168.4
    300800     10169.7
    300840     10171.4
    300880     10172.5
    300920     10173.7
    300960       10175
    301000     10176.3
    301040     10177.7
    301080     10179.5
    301120     10179.9
    301160     10182.3
    301200     10183.3
    301240     10184.4
    301280     10185.8
    301320     10186.9
    301360     10188.3
    301400     10189.8
    301440     10191.2
    301480     10192.5
    301520     10193.5
    301560     10195.3
    301600     10196.7
    301640     10198.3
    301680     10199.4
    301720     10200.7
    301760     10201.9
    301800     10203.2
    301840     10204.6
    301880     10206.4
    301920     10206.8
    301960     10209.2
    302000     10210.2
    302040     10211.4
    302080     10212.7
    302120     10213.8
    302160     10215.2
    302200     10216.7
    302240     10218.1
    302280     10219.5
    302320     10220.5
    302360     10222.3
    302400     10223.6
    302440     10225.3
    302480     10226.3
    302520     10227.6
    302560     10228.9
    302600     10230.2
    302640     10231.5
    302680     10233.4
    302720     10233.8
    302760     10236.2
    302800     10237.2
    302840     10238.3
    302880     10239.7
    302920     10240.8
    302960     10242.2
    303000     10243.7
    303040     10245.1
    303080     10246.4
    303120     10247.4
    303160     10249.2
    303200     10250.6
    303240     10252.3
    303280     10253.3
    303320     10254.6
    303360     10255.8
    303400     10257.2
    303440     10258.5
    303480     10260.4
    303520     10260.7
    303560     10263.1
    303600     10264.1
    303640     10265.3
    303680     10266.7
    303720     10267.8
    303760     10269.1
    303800     10270.6
    303840     10272.1
    303880     10273.4
    303920     10274.4
    303960     10276.2
    304000     10277.5
    304040     10279.2
    304080     10280.2
    304120     10281.5
    304160     10282.7
    304200     10284.1
    304240     10285.4
    304280     10287.3
    304320     10287.7
    304360     10290.1
    304400     10291.1
    304440     10292.2
    304480     10293.6
    304520     10294.7
    304560     10296.1
    304600     10297.6
    304640       10299
    304680     10300.3
    304720     10301.3
    304760     10303.1
    304800     10304.4
    304840     10306.2
    304880     10307.2
    304920     10308.5
    304960     10309.7
    305000       10311
    305040     10312.4
    305080     10314.2
    305120     10314.6
    305160       10317
    305200       10318
    305240     10319.2
    305280     10320.5
    305320     10321.6
    305360       10323
    305400     10324.5
    305440     10325.9
    305480     10327.3
    305520     10328.3
    305560     10330.1
    305600     10331.4
    305640     10333.1
    305680     10334.1
    305720     10335.4
    305760     10336.6
    305800       10338
    305840     10339.3
    305880     10341.2
    305920     10341.5
    305960     10343.9
    306000       10345
    306040     10346.1
    306080     10347.5
    306120     10348.6
    306160       10350
    306200     10351.5
    306240     10352.9
    306280     10354.2
    306320     10355.2
    306360       10357
    306400     10358.3
    306440       10360
    306480     10361.1
    306520     10362.4
    306560     10363.6
    306600     10364.9
    306640     10366.2
    306680     10368.1
    306720     10368.5
    306760     10370.9
    306800     10371.9
    306840       10373
    306880     10374.4
    306920     10375.5
    306960     10376.9
    307000     10378.4
    307040     10379.8
    307080     10381.1
    307120     10382.1
    307160       10384
    307200     10385.3
    307240       10387
    307280       10388
    307320     10389.3
    307360     10390.5
    307400     10391.8
    307440     10393.2
    307480       10395
    307520     10395.4
    307560     10397.8
    307600     10398.8
    307640       10400
    307680     10401.3
    307720     10402.4
    307760     10403.8
    307800     10405.3
    307840     10406.7
    307880       10408
    307920       10409
    307960     10410.9
    308000     10412.2
    308040     10413.9
    308080     10414.9
    308120     10416.2
    308160     10417.4
    308200     10418.7
    308240     10420.1
    308280     10421.9
    308320     10422.3
    308360     10424.7
    308400     10425.7
    308440     10426.9
    308480     10428.2
    308520     10429.3
    308560     10430.7
    308600     10432.2
    308640     10433.6
    308680     10434.9
    308720     10435.9
    308760     10437.8
    308800       10439
    308840     10440.7
    308880     10441.7
    308920     10443.1
    308960     10444.2
    309000     10445.6
    309040     10446.9
    309080     10448.8
    309120     10449.2
    309160     10451.5
    309200     10452.5
    309240     10453.7
    309280     10455.1
    309320     10456.2
    309360     10457.6
    309400       10459
    309440     10460.4
    309480     10461.8
    309520     10462.7
    309560     10464.6
    309600     10465.9
    309640     10467.6
    309680     10468.6
    309720     10469.9
    309760     10471.1
    309800     10472.5
    309840     10473.8
    309880     10475.7
    309920       10476
    309960     10478.4
    310000     10479.4
    310040     10480.6
    310080     10481.9
    310120       10483
    310160     10484.4
    310200     10485.9
    310240     10487.3
    310280     10488.6
    310320     10489.6
    310360     10491.4
    310400     10492.8
    310440     10494.4
    310480     10495.4
    310520     10496.7
    310560       10498
    310600     10499.3
    310640     10500.6
    310680     10502.5
    310720     10502.9
    310760     10505.2
    310800     10506.2
    310840     10507.4
    310880     10508.7
    310920     10509.9
    310960     10511.3
    311000     10512.7
    311040     10514.2
    311080     10515.5
    311120     10516.4
    311160     10518.3
    311200     10519.6
    311240     10521.3
    311280     10522.3
    311320     10523.6
    311360     10524.8
    311400     10526.1
    311440     10527.5
    311480     10529.3
    311520     10529.7
    311560     10532.1
    311600     10533.1
    311640     10534.3
    311680     10535.5
    311720     10536.7
    311760     10538.1
    311800     10539.5
    311840       10541
    311880     10542.3
    311920     10543.2
    311960     10545.1
    312000     10546.4
    312040     10548.1
    312080     10549.1
    312120     10550.4
    312160     10551.6
    312200       10553
    312240     10554.3
    312280     10556.2
    312320     10556.5
    312360     10558.9
    312400     10559.9
    312440     10561.1
    312480     10562.4
    312520     10563.6
    312560     10564.9
    312600     10566.4
    312640     10567.8
    312680     10569.1
    312720     10570.1
    312760       10572
    312800     10573.3
    312840       10575
    312880       10576
    312920     10577.2
    312960     10578.5
    313000     10579.8
    313040     10581.2
    313080       10583
    313120     10583.4
    313160     10585.8
    313200     10586.8
    313240     10587.9
    313280     10589.2
    313320     10590.4
    313360     10591.8
    313400     10593.2
    313440     10594.6
    313480       10596
    313520     10596.9
    313560     10598.8
    313600     10600.1
    313640     10601.8
    313680     10602.8
    313720     10604.1
    313760     10605.3
    313800     10606.7
    313840       10608
    313880     10609.9
    313920     10610.2
    313960     10612.6
    314000     10613.6
    314040     10614.8
    314080     10616.1
    314120     10617.3
    314160     10618.6
    314200     10620.1
    314240     10621.5
    314280     10622.8
    314320     10623.8
    314360     10625.7
    314400       10627
    314440     10628.7
    314480     10629.7
    314520       10631
    314560     10632.2
    314600     10633.5
    314640     10634.9
    314680     10636.7
    314720     10637.1
    314760     10639.4
    314800     10640.4
    314840     10641.6
    314880     10642.9
    314920     10644.1
    314960     10645.4
    315000     10646.9
    315040     10648.3
    315080     10649.6
    315120     10650.6
    315160     10652.4
    315200     10653.8
    315240     10655.5
    315280     10656.5
    315320     10657.7
    315360       10659
    315400     10660.3
    315440     10661.6
    315480     10663.5
    315520     10663.8
    315560     10666.2
    315600     10667.2
    315640     10668.4
    315680     10669.7
    315720     10670.8
    315760     10672.2
    315800     10673.6
    315840     10675.1
    315880     10676.4
    315920     10677.4
    315960     10679.2
    316000     10680.5
    316040     10682.3
    316080     10683.3
    316120     10684.5
    316160     10685.7
    316200     10687.1
    316240     10688.4
    316280     10690.3
    316320     10690.6
    316360       10693
    316400       10694
    316440     10695.2
    316480     10696.5
    316520     10697.7
    316560       10699
    316600     10700.4
    316640     10701.9
    316680     10703.2
    316720     10704.2
    316760       10706
    316800     10707.3
    316840     10709.1
    316880     10710.1
    316920     10711.3
    316960     10712.6
    317000     10713.9
    317040     10715.2
    317080     10717.1
    317120     10717.4
    317160     10719.8
    317200     10720.8
    317240     10721.9
    317280     10723.3
    317320     10724.4
    317360     10725.8
    317400     10727.2
    317440     10728.7
    317480       10730
    317520       10731
    317560     10732.8
    317600     10734.1
    317640     10735.9
    317680     10736.9
    317720     10738.2
    317760     10739.4
    317800     10740.7
    317840     10742.1
    317880     10743.9
    317920     10744.2
    317960     10746.6
    318000     10747.6
    318040     10748.7
    318080     10750.1
    318120     10751.2
    318160     10752.6
    318200       10754
    318240     10755.5
    318280     10756.8
    318320     10757.8
    318360     10759.6
    318400     10760.9
    318440     10762.7
    318480     10763.6
    318520       10765
    318560     10766.2
    318600     10767.5
    318640     10768.9
    318680     10770.7
    318720     10771.1
    318760     10773.4
    318800     10774.4
    318840     10775.6
    318880     10776.9
    318920       10778
    318960     10779.4
    319000     10780.8
    319040     10782.3
    319080     10783.6
    319120     10784.6
    319160     10786.4
    319200     10787.7
    319240     10789.5
    319280     10790.5
    319320     10791.8
    319360       10793
    319400     10794.3
    319440     10795.7
    319480     10797.5
    319520     10797.9
    319560     10800.2
    319600     10801.2
    319640     10802.4
    319680     10803.7
    319720     10804.9
    319760     10806.2
    319800     10807.6
    319840     10809.1
    319880     10810.5
    319920     10811.4
    319960     10813.2
    320000     10814.5
    320040     10816.3
    320080     10817.3
    320120     10818.6
    320160     10819.8
    320200     10821.2
    320240     10822.5
    320280     10824.3
    320320     10824.7
    320360     10827.1
    320400     10828.1
    320440     10829.2
    320480     10830.5
    320520     10831.7
    320560       10833
    320600     10834.4
    320640     10835.9
    320680     10837.3
    320720     10838.3
    320760     10840.1
    320800     10841.4
    320840     10843.2
    320880     10844.1
    320920     10845.4
    320960     10846.6
    321000       10848
    321040     10849.4
    321080     10851.2
    321120     10851.5
    321160     10853.9
    321200     10854.9
    321240       10856
    321280     10857.3
    321320     10858.5
    321360     10859.9
    321400     10861.3
    321440     10862.8
    321480     10864.1
    321520     10865.1
    321560     10866.9
    321600     10868.2
    321640       10870
    321680     10870.9
    321720     10872.2
    321760     10873.5
    321800     10874.8
    321840     10876.2
    321880       10878
    321920     10878.4
    321960     10880.8
    322000     10881.7
    322040     10882.9
    322080     10884.2
    322120     10885.3
    322160     10886.7
    322200     10888.1
    322240     10889.6
    322280       10891
    322320     10891.9
    322360     10893.7
    322400     10895.1
    322440     10896.8
    322480     10897.7
    322520       10899
    322560     10900.3
    322600     10901.6
    322640       10903
    322680     10904.8
    322720     10905.2
    322760     10907.5
    322800     10908.5
    322840     10909.7
    322880       10911
    322920     10912.1
    322960     10913.5
    323000     10914.9
    323040     10916.4
    323080     10917.8
    323120     10918.7
    323160     10920.5
    323200     10921.8
    323240     10923.6
    323280     10924.5
    323320     10925.9
    323360     10927.1
    323400     10928.4
    323440     10929.8
    323480     10931.6
    323520       10932
    323560     10934.4
    323600     10935.3
    323640     10936.4
    323680     10937.8
    323720     10938.9
    323760     10940.3
    323800     10941.7
    323840     10943.2
    323880     10944.6
    323920     10945.5
    323960     10947.3
    324000     10948.7
    324040     10950.4
    324080     10951.4
    324120     10952.7
    324160     10953.9
    324200     10955.2
    324240     10956.6
    324280     10958.4
    324320     10958.8
    324360     10961.2
    324400     10962.1
    324440     10963.3
    324480     10964.6
    324520     10965.8
    324560     10967.1
    324600     10968.5
    324640       10970
    324680     10971.4
    324720     10972.4
    324760     10974.2
    324800     10975.5
    324840     10977.2
    324880     10978.1
    324920     10979.5
    324960     10980.7
    325000       10982
    325040     10983.4
    325080     10985.2
    325120     10985.6
    325160       10988
    325200     10988.9
    325240       10990
    325280     10991.4
    325320     10992.5
    325360     10993.9
    325400     10995.3
    325440     10996.8
    325480     10998.2
    325520     10999.1
    325560     11000.9
    325600     11002.2
    325640       11004
    325680     11004.9
    325720     11006.2
    325760     11007.4
    325800     11008.8
    325840     11010.2
    325880       11012
    325920     11012.3
    325960     11014.8
    326000     11015.7
    326040     11016.8
    326080     11018.2
    326120     11019.3
    326160     11020.7
    326200     11022.1
    326240     11023.6
    326280     11024.9
    326320     11025.9
    326360     11027.7
    326400       11029
    326440     11030.8
    326480     11031.7
    326520     11033.1
    326560     11034.3
    326600     11035.6
    326640       11037
    326680     11038.8
    326720     11039.1
    326760     11041.6
    326800     11042.5
    326840     11043.6
    326880       11045
    326920     11046.1
    326960     11047.5
    327000     11048.9
    327040     11050.4
    327080     11051.7
    327120     11052.7
    327160     11054.5
    327200     11055.8
    327240     11057.6
    327280     11058.5
    327320     11059.8
    327360     11061.1
    327400     11062.4
    327440     11063.8
    327480     11065.6
    327520     11065.9
    327560     11068.4
    327600     11069.3
    327640     11070.5
    327680     11071.8
    327720       11073
    327760     11074.3
    327800     11075.7
    327840     11077.2
    327880     11078.6
    327920     11079.6
    327960     11081.3
    328000     11082.7
    328040     11084.4
    328080     11085.4
    328120     11086.7
    328160     11087.9
    328200     11089.3
    328240     11090.6
    328280     11092.5
    328320     11092.8
    328360     11095.2
    328400     11096.1
    328440     11097.3
    328480     11098.6
    328520     11099.8
    328560     11101.1
    328600     11102.6
    328640       11104
    328680     11105.4
    328720     11106.4
    328760     11108.2
    328800     11109.5
    328840     11111.2
    328880     11112.2
    328920     11113.5
    328960     11114.7
    329000     11116.1
    329040     11117.5
    329080     11119.3
    329120     11119.6
    329160       11122
    329200       11123
    329240     11124.1
    329280     11125.5
    329320     11126.6
    329360       11128
    329400     11129.4
    329440     11130.9
    329480     11132.2
    329520     11133.2
    329560       11135
    329600     11136.3
    329640     11138.1
    329680       11139
    329720     11140.3
    329760     11141.6
    329800     11142.9
    329840     11144.3
    329880     11146.1
    329920     11146.4
    329960     11148.9
    330000     11149.8
    330040       11151
    330080     11152.3
    330120     11153.5
    330160     11154.8
    330200     11156.2
    330240     11157.7
    330280     11159.1
    330320       11160
    330360     11161.9
    330400     11163.1
    330440     11164.9
    330480     11165.8
    330520     11167.2
    330560     11168.4
    330600     11169.8
    330640     11171.1
    330680     11172.9
    330720     11173.2
    330760     11175.7
    330800     11176.6
    330840     11177.8
    330880     11179.1
    330920     11180.3
    330960     11181.6
    331000       11183
    331040     11184.5
    331080     11185.9
    331120     11186.9
    331160     11188.7
    331200     11189.9
    331240     11191.7
    331280     11192.6
    331320       11194
    331360     11195.2
    331400     11196.5
    331440     11197.9
    331480     11199.7
    331520       11200
    331560     11202.5
    331600     11203.4
    331640     11204.5
    331680     11205.9
    331720     11207.1
    331760     11208.4
    331800     11209.8
    331840     11211.3
    331880     11212.6
    331920     11213.6
    331960     11215.5
    332000     11216.8
    332040     11218.5
    332080     11219.4
    332120     11220.8
    332160       11222
    332200     11223.3
    332240     11224.7
    332280     11226.5
    332320     11226.8
    332360     11229.3
    332400     11230.2
    332440     11231.3
    332480     11232.7
    332520     11233.9
    332560     11235.2
    332600     11236.6
    332640     11238.1
    332680     11239.4
    332720     11240.5
    332760     11242.3
    332800     11243.6
    332840     11245.3
    332880     11246.2
    332920     11247.6
    332960     11248.8
    333000     11250.2
    333040     11251.6
    333080     11253.4
    333120     11253.7
    333160     11256.1
    333200     11257.1
    333240     11258.2
    333280     11259.6
    333320     11260.7
    333360     11262.1
    333400     11263.4
    333440     11264.9
    333480     11266.3
    333520     11267.3
    333560     11269.1
    333600     11270.4
    333640     11272.1
    333680       11273
    333720     11274.4
    333760     11275.6
    333800       11277
    333840     11278.4
    333880     11280.2
    333920     11280.4
    333960     11282.9
    334000     11283.9
    334040     11284.9
    334080     11286.3
    334120     11287.5
    334160     11288.9
    334200     11290.2
    334240     11291.7
    334280     11293.1
    334320       11294
    334360     11295.9
    334400     11297.2
    334440     11298.9
    334480     11299.8
    334520     11301.2
    334560     11302.4
    334600     11303.7
    334640     11305.1
    334680     11306.9
    334720     11307.2
    334760     11309.7
    334800     11310.6
    334840     11311.7
    334880     11313.1
    334920     11314.3
    334960     11315.6
    335000       11317
    335040     11318.5
    335080     11319.8
    335120     11320.8
    335160     11322.7
    335200     11323.9
    335240     11325.7
    335280     11326.6
    335320     11327.9
    335360     11329.2
    335400     11330.5
    335440     11331.9
    335480     11333.7
    335520       11334
    335560     11336.4
    335600     11337.4
    335640     11338.5
    335680     11339.9
    335720     11341.1
    335760     11342.4
    335800     11343.7
    335840     11345.2
    335880     11346.6
    335920     11347.6
    335960     11349.4
    336000     11350.7
    336040     11352.4
    336080     11353.3
    336120     11354.7
    336160     11355.9
    336200     11357.3
    336240     11358.7
    336280     11360.4
    336320     11360.7
    336360     11363.2
    336400     11364.2
    336440     11365.2
    336480     11366.6
    336520     11367.8
    336560     11369.1
    336600     11370.4
    336640       11372
    336680     11373.3
    336720     11374.4
    336760     11376.2
    336800     11377.4
    336840     11379.2
    336880     11380.1
    336920     11381.5
    336960     11382.7
    337000       11384
    337040     11385.5
    337080     11387.2
    337120     11387.5
    337160       11390
    337200     11390.9
    337240       11392
    337280     11393.4
    337320     11394.6
    337360     11395.9
    337400     11397.2
    337440     11398.7
    337480     11400.1
    337520     11401.1
    337560     11402.9
    337600     11404.2
    337640       11406
    337680     11406.9
    337720     11408.2
    337760     11409.5
    337800     11410.8
    337840     11412.2
    337880       11414
    337920     11414.3
    337960     11416.7
    338000     11417.7
    338040     11418.8
    338080     11420.2
    338120     11421.4
    338160     11422.7
    338200       11424
    338240     11425.5
    338280     11426.8
    338320     11427.9
    338360     11429.8
    338400       11431
    338440     11432.7
    338480     11433.7
    338520       11435
    338560     11436.3
    338600     11437.6
    338640       11439
    338680     11440.8
    338720     11441.1
    338760     11443.6
    338800     11444.5
    338840     11445.6
    338880       11447
    338920     11448.2
    338960     11449.5
    339000     11450.8
    339040     11452.3
    339080     11453.7
    339120     11454.7
    339160     11456.6
    339200     11457.8
    339240     11459.5
    339280     11460.5
    339320     11461.8
    339360     11463.1
    339400     11464.4
    339440     11465.8
    339480     11467.6
    339520     11467.8
    339560     11470.4
    339600     11471.3
    339640     11472.4
    339680     11473.8
    339720       11475
    339760     11476.3
    339800     11477.6
    339840     11479.2
    339880     11480.5
    339920     11481.5
    339960     11483.4
    340000     11484.6
    340040     11486.4
    340080     11487.3
    340120     11488.6
    340160     11489.9
    340200     11491.2
    340240     11492.6
    340280     11494.4
    340320     11494.6
    340360     11497.2
    340400     11498.1
    340440     11499.2
    340480     11500.6
    340520     11501.8
    340560     11503.1
    340600     11504.4
    340640     11505.9
    340680     11507.3
    340720     11508.3
    340760     11510.2
    340800     11511.4
    340840     11513.1
    340880     11514.1
    340920     11515.4
    340960     11516.6
    341000       11518
    341040     11519.4
    341080     11521.2
    341120     11521.4
    341160     11523.9
    341200     11524.9
    341240       11526
    341280     11527.4
    341320     11528.5
    341360     11529.8
    341400     11531.1
    341440     11532.7
    341480       11534
    341520     11535.1
    341560     11536.9
    341600     11538.1
    341640     11539.9
    341680     11540.9
    341720     11542.2
    341760     11543.4
    341800     11544.7
    341840     11546.2
    341880       11548
    341920     11548.2
    341960     11550.7
    342000     11551.7
    342040     11552.7
    342080     11554.1
    342120     11555.3
    342160     11556.6
    342200     11557.9
    342240     11559.4
    342280     11560.8
    342320     11561.8
    342360     11563.7
    342400     11564.9
    342440     11566.7
    342480     11567.6
    342520       11569
    342560     11570.2
    342600     11571.5
    342640       11573
    342680     11574.7
    342720       11575
    342760     11577.4
    342800     11578.5
    342840     11579.5
    342880     11580.9
    342920     11582.1
    342960     11583.4
    343000     11584.7
    343040     11586.2
    343080     11587.5
    343120     11588.6
    343160     11590.5
    343200     11591.7
    343240     11593.5
    343280     11594.4
    343320     11595.7
    343360       11597
    343400     11598.3
    343440     11599.7
    343480     11601.5
    343520     11601.8
    343560     11604.2
    343600     11605.3
    343640     11606.3
    343680     11607.7
    343720     11608.9
    343760     11610.2
    343800     11611.5
    343840       11613
    343880     11614.3
    343920     11615.3
    343960     11617.2
    344000     11618.4
    344040     11620.2
    344080     11621.2
    344120     11622.5
    344160     11623.7
    344200     11625.1
    344240     11626.5
    344280     11628.3
    344320     11628.5
    344360       11631
    344400       11632
    344440       11633
    344480     11634.5
    344520     11635.6
    344560     11636.9
    344600     11638.2
    344640     11639.8
    344680     11641.1
    344720     11642.1
    344760       11644
    344800     11645.2
    344840       11647
    344880       11648
    344920     11649.3
    344960     11650.4
    345000     11651.8
    345040     11653.3
    345080     11655.1
    345120     11655.3
    345160     11657.8
    345200     11658.8
    345240     11659.8
    345280     11661.2
    345320     11662.4
    345360     11663.7
    345400       11665
    345440     11666.5
    345480     11667.8
    345520     11668.8
    345560     11670.7
    345600     11671.9
    345640     11673.7
    345680     11674.7
    345720       11676
    345760     11677.2
    345800     11678.5
    345840       11680
    345880     11681.8
    345920       11682
    345960     11684.5
    346000     11685.5
    346040     11686.5
    346080       11688
    346120     11689.1
    346160     11690.4
    346200     11691.7
    346240     11693.2
    346280     11694.5
    346320     11695.5
    346360     11697.4
    346400     11698.6
    346440     11700.5
    346480     11701.4
    346520     11702.7
    346560     11703.9
    346600     11705.2
    346640     11706.7
    346680     11708.5
    346720     11708.7
    346760     11711.2
    346800     11712.2
    346840     11713.2
    346880     11714.7
    346920     11715.9
    346960     11717.1
    347000     11718.4
    347040       11720
    347080     11721.2
    347120     11722.3
    347160     11724.1
    347200     11725.4
    347240     11727.2
    347280     11728.1
    347320     11729.5
    347360     11730.6
    347400       11732
    347440     11733.4
    347480     11735.2
    347520     11735.4
    347560     11737.9
    347600     11738.9
    347640     11739.9
    347680     11741.4
    347720     11742.5
    347760     11743.8
    347800     11745.1
    347840     11746.6
    347880     11747.9
    347920     11748.9
    347960     11750.8
    348000     11752.1
    348040     11753.9
    348080     11754.8
    348120     11756.1
    348160     11757.2
    348200     11758.6
    348240     11760.1
    348280     11761.9
    348320     11762.1
    348360     11764.6
    348400     11765.6
    348440     11766.6
    348480     11768.1
    348520     11769.2
    348560     11770.4
    348600     11771.8
    348640     11773.3
    348680     11774.6
    348720     11775.6
    348760     11777.5
    348800     11778.7
    348840     11780.6
    348880     11781.5
    348920     11782.8
    348960     11783.9
    349000     11785.3
    349040     11786.8
    349080     11788.5
    349120     11788.7
    349160     11791.2
    349200     11792.3
    349240     11793.3
    349280     11794.8
    349320     11795.9
    349360     11797.1
    349400     11798.5
    349440       11800
    349480     11801.3
    349520     11802.3
    349560     11804.2
    349600     11805.4
    349640     11807.3
    349680     11808.2
    349720     11809.5
    349760     11810.6
    349800       11812
    349840     11813.4
    349880     11815.2
    349920     11815.4
    349960     11817.9
    350000     11818.9
    350040     11819.9
    350080     11821.4
    350120     11822.6
    350160     11823.8
    350200     11825.2
    350240     11826.7
    350280     11827.9
    350320       11829
    350360     11830.9
    350400     11832.1
    350440     11833.9
    350480     11834.8
    350520     11836.1
    350560     11837.3
    350600     11838.7
    350640     11840.1
    350680     11841.9
    350720     11842.1
    350760     11844.6
    350800     11845.6
    350840     11846.6
    350880     11848.1
    350920     11849.3
    350960     11850.5
    351000     11851.8
    351040     11853.4
    351080     11854.7
    351120     11855.7
    351160     11857.6
    351200     11858.8
    351240     11860.6
    351280     11861.5
    351320     11862.8
    351360       11864
    351400     11865.3
    351440     11866.8
    351480     11868.6
    351520     11868.8
    351560     11871.3
    351600     11872.3
    351640     11873.3
    351680     11874.9
    351720       11876
    351760     11877.2
    351800     11878.6
    351840     11880.1
    351880     11881.4
    351920     11882.4
    351960     11884.3
    352000     11885.5
    352040     11887.3
    352080     11888.2
    352120     11889.5
    352160     11890.7
    352200     11892.1
    352240     11893.5
    352280     11895.3
    352320     11895.5
    352360       11898
    352400     11899.1
    352440     11900.1
    352480     11901.6
    352520     11902.7
    352560     11903.9
    352600     11905.3
    352640     11906.8
    352680     11908.1
    352720     11909.1
    352760       11911
    352800     11912.2
    352840     11914.1
    352880     11914.9
    352920     11916.3
    352960     11917.4
    353000     11918.8
    353040     11920.3
    353080     11922.1
    353120     11922.3
    353160     11924.8
    353200     11925.8
    353240     11926.8
    353280     11928.3
    353320     11929.4
    353360     11930.7
    353400       11932
    353440     11933.6
    353480     11934.8
    353520     11935.9
    353560     11937.8
    353600     11938.9
    353640     11940.8
    353680     11941.6
    353720       11943
    353760     11944.1
    353800     11945.5
    353840       11947
    353880     11948.8
    353920       11949
    353960     11951.4
    354000     11952.5
    354040     11953.5
    354080       11955
    354120     11956.1
    354160     11957.3
    354200     11958.7
    354240     11960.3
    354280     11961.5
    354320     11962.6
    354360     11964.4
    354400     11965.6
    354440     11967.5
    354480     11968.3
    354520     11969.7
    354560     11970.8
    354600     11972.2
    354640     11973.6
    354680     11975.4
    354720     11975.6
    354760     11978.1
    354800     11979.2
    354840     11980.1
    354880     11981.7
    354920     11982.8
    354960       11984
    355000     11985.4
    355040       11987
    355080     11988.2
    355120     11989.3
    355160     11991.1
    355200     11992.3
    355240     11994.2
    355280       11995
    355320     11996.3
    355360     11997.5
    355400     11998.8
    355440     12000.3
    355480     12002.1
    355520     12002.3
    355560     12004.8
    355600     12005.8
    355640     12006.8
    355680     12008.3
    355720     12009.5
    355760     12010.7
    355800       12012
    355840     12013.6
    355880     12014.9
    355920     12015.9
    355960     12017.8
    356000       12019
    356040     12020.9
    356080     12021.7
    356120     12023.1
    356160     12024.2
    356200     12025.5
    356240       12027
    356280     12028.8
    356320       12029
    356360     12031.5
    356400     12032.5
    356440     12033.5
    356480       12035
    356520     12036.2
    356560     12037.4
    356600     12038.7
    356640     12040.3
    356680     12041.6
    356720     12042.7
    356760     12044.5
    356800     12045.8
    356840     12047.6
    356880     12048.5
    356920     12049.8
    356960     12050.9
    357000     12052.3
    357040     12053.8
    357080     12055.6
    357120     12055.8
    357160     12058.2
    357200     12059.3
    357240     12060.3
    357280     12061.8
    357320     12062.9
    357360     12064.1
    357400     12065.5
    357440     12067.1
    357480     12068.4
    357520     12069.4
    357560     12071.3
    357600     12072.5
    357640     12074.4
    357680     12075.2
    357720     12076.6
    357760     12077.7
    357800       12079
    357840     12080.5
    357880     12082.3
    357920     12082.5
    357960       12085
    358000     12086.1
    358040     12087.1
    358080     12088.6
    358120     12089.7
    358160     12090.9
    358200     12092.2
    358240     12093.9
    358280     12095.1
    358320     12096.2
    358360       12098
    358400     12099.3
    358440     12101.1
    358480     12101.9
    358520     12103.3
    358560     12104.4
    358600     12105.8
    358640     12107.3
    358680     12109.1
    358720     12109.3
    358760     12111.7
    358800     12112.8
    358840     12113.8
    358880     12115.3
    358920     12116.5
    358960     12117.7
    359000       12119
    359040     12120.6
    359080     12121.9
    359120     12122.9
    359160     12124.8
    359200       12126
    359240     12127.9
    359280     12128.7
    359320       12130
    359360     12131.2
    359400     12132.5
    359440       12134
    359480     12135.8
    359520       12136
    359560     12138.5
    359600     12139.6
    359640     12140.6
    359680       12142
    359720     12143.2
    359760     12144.4
    359800     12145.8
    359840     12147.4
    359880     12148.6
    359920     12149.7
    359960     12151.5
    360000     12152.8
    360040     12154.6
    360080     12155.5
    360120     12156.8
    360160     12157.9
    360200     12159.3
    360240     12160.8
    360280     12162.5
    360320     12162.8
    360360     12165.3
    360400     12166.3
    360440     12167.3
    360480     12168.8
    360520       12170
    360560     12171.2
    360600     12172.5
    360640     12174.1
    360680     12175.4
    360720     12176.4
    360760     12178.3
    360800     12179.6
    360840     12181.4
    360880     12182.3
    360920     12183.6
    360960     12184.7
    361000       12186
    361040     12187.5
    361080     12189.3
    361120     12189.6
    361160       12192
    361200     12193.1
    361240     12194.1
    361280     12195.6
    361320     12196.7
    361360     12197.9
    361400     12199.3
    361440     12200.9
    361480     12202.2
    361520     12203.2
    361560     12205.1
    361600     12206.3
    361640     12208.2
    361680       12209
    361720     12210.3
    361760     12211.4
    361800     12212.8
    361840     12214.3
    361880     12216.1
    361920     12216.3
    361960     12218.8
    362000     12219.8
    362040     12220.9
    362080     12222.4
    362120     12223.6
    362160     12224.7
    362200     12226.1
    362240     12227.7
    362280       12229
    362320       12230
    362360     12231.9
    362400     12233.1
    362440       12235
    362480     12235.8
    362520     12237.1
    362560     12238.2
    362600     12239.6
    362640     12241.1
    362680     12242.9
    362720     12243.1
    362760     12245.6
    362800     12246.7
    362840     12247.7
    362880     12249.1
    362920     12250.3
    362960     12251.5
    363000     12252.9
    363040     12254.5
    363080     12255.8
    363120     12256.8
    363160     12258.6
    363200     12259.8
    363240     12261.8
    363280     12262.6
    363320     12263.9
    363360       12265
    363400     12266.3
    363440     12267.8
    363480     12269.6
    363520     12269.9
    363560     12272.3
    363600     12273.4
    363640     12274.4
    363680     12275.9
    363720     12277.1
    363760     12278.3
    363800     12279.6
    363840     12281.2
    363880     12282.5
    363920     12283.5
    363960     12285.4
    364000     12286.6
    364040     12288.5
    364080     12289.3
    364120     12290.6
    364160     12291.7
    364200     12293.1
    364240     12294.6
    364280     12296.3
    364320     12296.6
    364360       12299
    364400     12300.1
    364440     12301.1
    364480     12302.6
    364520     12303.8
    364560       12305
    364600     12306.4
    364640     12307.9
    364680     12309.3
    364720     12310.3
    364760     12312.1
    364800     12313.3
    364840     12315.3
    364880     12316.1
    364920     12317.4
    364960     12318.5
    365000     12319.8
    365040     12321.3
    365080     12323.1
    365120     12323.3
    365160     12325.8
    365200     12326.8
    365240     12327.9
    365280     12329.4
    365320     12330.6
    365360     12331.8
    365400     12333.1
    365440     12334.7
    365480       12336
    365520       12337
    365560     12338.8
    365600     12340.1
    365640       12342
    365680     12342.8
    365720     12344.1
    365760     12345.2
    365800     12346.6
    365840     12348.1
    365880     12349.8
    365920     12350.1
    365960     12352.5
    366000     12353.6
    366040     12354.6
    366080     12356.1
    366120     12357.3
    366160     12358.5
    366200     12359.9
    366240     12361.4
    366280     12362.8
    366320     12363.8
    366360     12365.6
    366400     12366.8
    366440     12368.8
    366480     12369.6
    366520     12370.9
    366560       12372
    366600     12373.3
    366640     12374.8
    366680     12376.6
    366720     12376.8
    366760     12379.3
    366800     12380.3
    366840     12381.4
    366880     12382.9
    366920     12384.1
    366960     12385.3
    367000     12386.6
    367040     12388.2
    367080     12389.5
    367120     12390.5
    367160     12392.3
    367200     12393.6
    367240     12395.5
    367280     12396.3
    367320     12397.6
    367360     12398.7
    367400     12400.1
    367440     12401.6
    367480     12403.3
    367520     12403.6
    367560       12406
    367600     12407.1
    367640     12408.2
    367680     12409.6
    367720     12410.9
    367760       12412
    367800     12413.4
    367840     12414.9
    367880     12416.3
    367920     12417.3
    367960     12419.1
    368000     12420.3
    368040     12422.3
    368080     12423.1
    368120     12424.4
    368160     12425.5
    368200     12426.8
    368240     12428.3
    368280     12430.1
    368320     12430.3
    368360     12432.8
    368400     12433.8
    368440     12434.9
    368480     12436.4
    368520     12437.6
    368560     12438.7
    368600     12440.1
    368640     12441.7
    368680       12443
    368720       12444
    368760     12445.8
    368800     12447.1
    368840       12449
    368880     12449.8
    368920     12451.1
    368960     12452.2
    369000     12453.6
    369040       12455
    369080     12456.8
    369120     12457.1
    369160     12459.5
    369200     12460.6
    369240     12461.6
    369280     12463.1
    369320     12464.4
    369360     12465.5
    369400     12466.8
    369440     12468.4
    369480     12469.7
    369520     12470.7
    369560     12472.6
    369600     12473.8
    369640     12475.8
    369680     12476.5
    369720     12477.8
    369760       12479
    369800     12480.3
    369840     12481.8
    369880     12483.6
    369920     12483.8
    369960     12486.3
    370000     12487.3
    370040     12488.4
    370080     12489.9
    370120     12491.1
    370160     12492.2
    370200     12493.6
    370240     12495.1
    370280     12496.5
    370320     12497.4
    370360     12499.3
    370400     12500.6
    370440     12502.5
    370480     12503.3
    370520     12504.6
    370560     12505.7
    370600     12507.1
    370640     12508.5
    370680     12510.3
    370720     12510.6
    370760       12513
    370800     12514.1
    370840     12515.1
    370880     12516.6
    370920     12517.9
    370960       12519
    371000     12520.4
    371040     12521.9
    371080     12523.3
    371120     12524.2
    371160     12526.1
    371200     12527.3
    371240     12529.3
    371280     12530.1
    371320     12531.3
    371360     12532.5
    371400     12533.8
    371440     12535.2
    371480     12537.1
    371520     12537.3
    371560     12539.8
    371600     12540.8
    371640     12541.9
    371680     12543.4
    371720     12544.6
    371760     12545.7
    371800     12547.1
    371840     12548.7
    371880       12550
    371920     12550.9
    371960     12552.8
    372000     12554.1
    372040       12556
    372080     12556.8
    372120     12558.1
    372160     12559.3
    372200     12560.6
    372240       12562
    372280     12563.8
    372320     12564.1
    372360     12566.5
    372400     12567.6
    372440     12568.7
    372480     12570.1
    372520     12571.4
    372560     12572.5
    372600     12573.9
    372640     12575.4
    372680     12576.8
    372720     12577.7
    372760     12579.6
    372800     12580.8
    372840     12582.8
    372880     12583.6
    372920     12584.8
    372960       12586
    373000     12587.4
    373040     12588.7
    373080     12590.6
    373120     12590.8
    373160     12593.3
    373200     12594.4
    373240     12595.4
    373280     12596.9
    373320     12598.2
    373360     12599.2
    373400     12600.7
    373440     12602.2
    373480     12603.5
    373520     12604.5
    373560     12606.4
    373600     12607.6
    373640     12609.5
    373680     12610.3
    373720     12611.6
    373760     12612.8
    373800     12614.1
    373840     12615.5
    373880     12617.3
    373920     12617.6
    373960     12620.1
    374000     12621.1
    374040     12622.2
    374080     12623.6
    374120     12624.9
    374160       12626
    374200     12627.4
    374240     12628.9
    374280     12630.3
    374320     12631.2
    374360     12633.1
    374400     12634.4
    374440     12636.3
    374480     12637.1
    374520     12638.3
    374560     12639.5
    374600     12640.8
    374640     12642.2
    374680       12644
    374720     12644.3
    374760     12646.8
    374800     12647.9
    374840     12648.9
    374880     12650.4
    374920     12651.7
    374960     12652.8
    375000     12654.2
    375040     12655.7
    375080     12657.1
    375120       12658
    375160     12659.9
    375200     12661.1
    375240       12663
    375280     12663.9
    375320       12665
    375360     12666.3
    375400     12667.6
    375440       12669
    375480     12670.8
    375520     12671.1
    375560     12673.6
    375600     12674.6
    375640     12675.7
    375680     12677.1
    375720     12678.4
    375760     12679.5
    375800     12680.9
    375840     12682.5
    375880     12683.8
    375920     12684.7
    375960     12686.6
    376000     12687.9
    376040     12689.8
    376080     12690.6
    376120     12691.8
    376160       12693
    376200     12694.4
    376240     12695.8
    376280     12697.6
    376320     12697.8
    376360     12700.3
    376400     12701.4
    376440     12702.5
    376480     12703.9
    376520     12705.2
    376560     12706.2
    376600     12707.7
    376640     12709.2
    376680     12710.6
    376720     12711.5
    376760     12713.4
    376800     12714.6
    376840     12716.5
    376880     12717.3
    376920     12718.6
    376960     12719.8
    377000     12721.1
    377040     12722.5
    377080     12724.3
    377120     12724.6
    377160       12727
    377200     12728.1
    377240     12729.2
    377280     12730.6
    377320     12731.9
    377360     12732.9
    377400     12734.4
    377440     12735.9
    377480     12737.2
    377520     12738.1
    377560     12740.1
    377600     12741.3
    377640     12743.1
    377680       12744
    377720     12745.2
    377760     12746.4
    377800     12747.7
    377840     12749.1
    377880     12750.9
    377920     12751.2
    377960     12753.7
    378000     12754.8
    378040     12755.8
    378080     12757.3
    378120     12758.5
    378160     12759.6
    378200       12761
    378240     12762.5
    378280     12763.9
    378320     12764.8
    378360     12766.7
    378400     12767.9
    378440     12769.8
    378480     12770.7
    378520     12771.9
    378560     12773.1
    378600     12774.4
    378640     12775.8
    378680     12777.6
    378720     12777.9
    378760     12780.3
    378800     12781.4
    378840     12782.4
    378880       12784
    378920     12785.2
    378960     12786.2
    379000     12787.7
    379040     12789.2
    379080     12790.5
    379120     12791.4
    379160     12793.4
    379200     12794.6
    379240     12796.5
    379280     12797.3
    379320     12798.5
    379360     12799.7
    379400       12801
    379440     12802.4
    379480     12804.3
    379520     12804.5
    379560       12807
    379600     12808.1
    379640     12809.1
    379680     12810.6
    379720     12811.8
    379760     12812.9
    379800     12814.3
    379840     12815.9
    379880     12817.2
    379920     12818.1
    379960       12820
    380000     12821.3
    380040     12823.1
    380080       12824
    380120     12825.2
    380160     12826.4
    380200     12827.7
    380240     12829.1
    380280     12830.9
    380320     12831.2
    380360     12833.6
    380400     12834.7
    380440     12835.8
    380480     12837.2
    380520     12838.5
    380560     12839.5
    380600       12841
    380640     12842.5
    380680     12843.8
    380720     12844.7
    380760     12846.6
    380800     12847.9
    380840     12849.8
    380880     12850.6
    380920     12851.8
    380960       12853
    381000     12854.3
    381040     12855.7
    381080     12857.6
    381120     12857.8
    381160     12860.2
    381200     12861.4
    381240     12862.4
    381280     12863.8
    381320     12865.1
    381360     12866.1
    381400     12867.6
    381440     12869.1
    381480     12870.4
    381520     12871.3
    381560     12873.3
    381600     12874.5
    381640     12876.4
    381680     12877.2
    381720     12878.4
    381760     12879.6
    381800     12880.9
    381840     12882.3
    381880     12884.2
    381920     12884.4
    381960     12886.8
    382000       12888
    382040       12889
    382080     12890.5
    382120     12891.7
    382160     12892.7
    382200     12894.2
    382240     12895.7
    382280     12897.1
    382320     12897.9
    382360     12899.9
    382400     12901.1
    382440       12903
    382480     12903.8
    382520       12905
    382560     12906.2
    382600     12907.5
    382640     12908.9
    382680     12910.8
    382720       12911
    382760     12913.4
    382800     12914.6
    382840     12915.6
    382880     12917.1
    382920     12918.3
    382960     12919.3
    383000     12920.8
    383040     12922.3
    383080     12923.7
    383120     12924.5
    383160     12926.5
    383200     12927.7
    383240     12929.5
    383280     12930.3
    383320     12931.5
    383360     12932.7
    383400     12934.1
    383440     12935.5
    383480     12937.3
    383520     12937.6
    383560       12940
    383600     12941.2
    383640     12942.2
    383680     12943.6
    383720     12944.8
    383760     12945.9
    383800     12947.3
    383840     12948.9
    383880     12950.2
    383920       12951
    383960       12953
    384000     12954.2
    384040     12956.1
    384080     12956.9
    384120     12958.1
    384160     12959.3
    384200     12960.6
    384240       12962
    384280     12963.9
    384320     12964.1
    384360     12966.5
    384400     12967.7
    384440     12968.7
    384480     12970.2
    384520     12971.4
    384560     12972.4
    384600     12973.8
    384640     12975.4
    384680     12976.7
    384720     12977.5
    384760     12979.5
    384800     12980.7
    384840     12982.6
    384880     12983.4
    384920     12984.6
    384960     12985.8
    385000     12987.1
    385040     12988.5
    385080     12990.4
    385120     12990.6
    385160       12993
    385200     12994.2
    385240     12995.2
    385280     12996.7
    385320     12997.9
    385360     12998.9
    385400     13000.4
    385440     13001.9
    385480     13003.3
    385520     13004.1
    385560       13006
    385600     13007.2
    385640     13009.1
    385680     13009.9
    385720     13011.1
    385760     13012.3
    385800     13013.7
    385840       13015
    385880     13016.9
    385920     13017.1
    385960     13019.6
    386000     13020.8
    386040     13021.7
    386080     13023.2
    386120     13024.4
    386160     13025.5
    386200       13027
    386240     13028.5
    386280     13029.8
    386320     13030.6
    386360     13032.6
    386400     13033.8
    386440     13035.7
    386480     13036.5
    386520     13037.6
    386560     13038.9
    386600     13040.2
    386640     13041.6
    386680     13043.5
    386720     13043.7
    386760     13046.1
    386800     13047.3
    386840     13048.3
    386880     13049.8
    386920       13051
    386960       13052
    387000     13053.5
    387040     13055.1
    387080     13056.4
    387120     13057.1
    387160     13059.1
    387200     13060.3
    387240     13062.2
    387280       13063
    387320     13064.2
    387360     13065.4
    387400     13066.7
    387440     13068.1
    387480       13070
    387520     13070.2
    387560     13072.7
    387600     13073.9
    387640     13074.8
    387680     13076.3
    387720     13077.5
    387760     13078.6
    387800       13080
    387840     13081.6
    387880     13082.9
    387920     13083.7
    387960     13085.7
    388000     13086.9
    388040     13088.8
    388080     13089.6
    388120     13090.7
    388160       13092
    388200     13093.3
    388240     13094.7
    388280     13096.6
    388320     13096.7
    388360     13099.2
    388400     13100.4
    388440     13101.3
    388480     13102.9
    388520     13104.1
    388560     13105.1
    388600     13106.6
    388640     13108.2
    388680     13109.5
    388720     13110.3
    388760     13112.3
    388800     13113.5
    388840     13115.3
    388880     13116.1
    388920     13117.3
    388960     13118.5
    389000     13119.9
    389040     13121.3
    389080     13123.2
    389120     13123.3
    389160     13125.8
    389200       13127
    389240     13127.9
    389280     13129.5
    389320     13130.7
    389360     13131.7
    389400     13133.2
    389440     13134.7
    389480     13136.1
    389520     13136.8
    389560     13138.8
    389600       13140
    389640     13141.9
    389680     13142.7
    389720     13143.9
    389760     13145.1
    389800     13146.4
    389840     13147.8
    389880     13149.7
    389920     13149.9
    389960     13152.3
    390000     13153.6
    390040     13154.5
    390080       13156
    390120     13157.2
    390160     13158.3
    390200     13159.7
    390240     13161.2
    390280     13162.6
    390320     13163.4
    390360     13165.4
    390400     13166.6
    390440     13168.5
    390480     13169.3
    390520     13170.5
    390560     13171.6
    390600       13173
    390640     13174.4
    390680     13176.3
    390720     13176.4
    390760     13178.9
    390800     13180.1
    390840       13181
    390880     13182.6
    390920     13183.7
    390960     13184.8
    391000     13186.3
    391040     13187.8
    391080     13189.2
    391120     13189.9
    391160     13191.9
    391200     13193.1
    391240       13195
    391280     13195.9
    391320       13197
    391360     13198.2
    391400     13199.5
    391440     13200.9
    391480     13202.8
    391520       13203
    391560     13205.5
    391600     13206.6
    391640     13207.6
    391680     13209.1
    391720     13210.3
    391760     13211.3
    391800     13212.8
    391840     13214.4
    391880     13215.8
    391920     13216.5
    391960     13218.5
    392000     13219.7
    392040     13221.6
    392080     13222.4
    392120     13223.6
    392160     13224.8
    392200     13226.1
    392240     13227.5
    392280     13229.4
    392320     13229.6
    392360     13232.1
    392400     13233.2
    392440     13234.2
    392480     13235.7
    392520     13236.9
    392560     13237.9
    392600     13239.4
    392640       13241
    392680     13242.4
    392720     13243.1
    392760     13245.1
    392800     13246.3
    392840     13248.2
    392880       13249
    392920     13250.2
    392960     13251.3
    393000     13252.7
    393040     13254.1
    393080     13255.9
    393120     13256.2
    393160     13258.6
    393200     13259.8
    393240     13260.8
    393280     13262.3
    393320     13263.5
    393360     13264.5
    393400       13266
    393440     13267.6
    393480       13269
    393520     13269.7
    393560     13271.7
    393600     13272.9
    393640     13274.7
    393680     13275.6
    393720     13276.8
    393760     13277.9
    393800     13279.3
    393840     13280.7
    393880     13282.6
    393920     13282.8
    393960     13285.3
    394000     13286.4
    394040     13287.4
    394080       13289
    394120     13290.1
    394160     13291.1
    394200     13292.6
    394240     13294.2
    394280     13295.5
    394320     13296.3
    394360     13298.3
    394400     13299.5
    394440     13301.3
    394480     13302.2
    394520     13303.3
    394560     13304.5
    394600     13305.9
    394640     13307.3
    394680     13309.2
    394720     13309.4
    394760     13311.8
    394800       13313
    394840       13314
    394880     13315.6
    394920     13316.7
    394960     13317.7
    395000     13319.2
    395040     13320.8
    395080     13322.2
    395120     13322.9
    395160     13324.8
    395200       13326
    395240     13327.9
    395280     13328.8
    395320     13329.9
    395360     13331.1
    395400     13332.4
    395440     13333.8
    395480     13335.8
    395520       13336
    395560     13338.5
    395600     13339.6
    395640     13340.5
    395680     13342.1
    395720     13343.3
    395760     13344.3
    395800     13345.8
    395840     13347.3
    395880     13348.7
    395920     13349.5
    395960     13351.4
    396000     13352.6
    396040     13354.5
    396080     13355.4
    396120     13356.5
    396160     13357.7
    396200       13359
    396240     13360.4
    396280     13362.4
    396320     13362.6
    396360     13365.1
    396400     13366.2
    396440     13367.2
    396480     13368.8
    396520     13369.9
    396560     13370.9
    396600     13372.4
    396640       13374
    396680     13375.4
    396720     13376.1
    396760       13378
    396800     13379.3
    396840     13381.1
    396880       13382
    396920     13383.1
    396960     13384.3
    397000     13385.6
    397040       13387
    397080       13389
    397120     13389.2
    397160     13391.6
    397200     13392.8
    397240     13393.7
    397280     13395.4
    397320     13396.5
    397360     13397.5
    397400       13399
    397440     13400.6
    397480       13402
    397520     13402.7
    397560     13404.6
    397600     13405.9
    397640     13407.7
    397680     13408.5
    397720     13409.6
    397760     13410.9
    397800     13412.2
    397840     13413.6
    397880     13415.6
    397920     13415.8
    397960     13418.2
    398000     13419.4
    398040     13420.3
    398080     13421.9
    398120     13423.1
    398160     13424.1
    398200     13425.6
    398240     13427.1
    398280     13428.5
    398320     13429.3
    398360     13431.2
    398400     13432.4
    398440     13434.2
    398480     13435.1
    398520     13436.2
    398560     13437.4
    398600     13438.8
    398640     13440.1
    398680     13442.1
    398720     13442.3
    398760     13444.7
    398800     13445.9
    398840     13446.9
    398880     13448.5
    398920     13449.6
    398960     13450.6
    399000     13452.1
    399040     13453.7
    399080     13455.1
    399120     13455.8
    399160     13457.7
    399200     13458.9
    399240     13460.8
    399280     13461.6
    399320     13462.7
    399360     13463.9
    399400     13465.3
    399440     13466.6
    399480     13468.6
    399520     13468.9
    399560     13471.2
    399600     13472.5
    399640     13473.4
    399680       13475
    399720     13476.2
    399760     13477.1
    399800     13478.6
    399840     13480.2
    399880     13481.6
    399920     13482.3
    399960     13484.2
    400000     13485.4
    400040     13487.3
    400080     13488.1
    400120     13489.2
    400160     13490.4
    400200     13491.8
    400240     13493.1
    400280     13495.1
    400320     13495.3
    400360     13497.7
    400400       13499
    400440     13499.9
    400480     13501.5
    400520     13502.6
    400560     13503.6
    400600     13505.1
    400640     13506.7
    400680     13508.1
    400720     13508.8
    400760     13510.7
    400800     13511.9
    400840     13513.8
    400880     13514.6
    400920     13515.7
    400960     13516.9
    401000     13518.3
    401040     13519.7
    401080     13521.6
    401120     13521.8
    401160     13524.2
    401200     13525.5
    401240     13526.3
    401280     13527.9
    401320     13529.1
    401360     13530.1
    401400     13531.6
    401440     13533.2
    401480     13534.6
    401520     13535.3
    401560     13537.2
    401600     13538.4
    401640     13540.2
    401680     13541.1
    401720     13542.2
    401760     13543.4
    401800     13544.8
    401840     13546.1
    401880     13548.1
    401920     13548.3
    401960     13550.7
    402000       13552
    402040     13552.8
    402080     13554.4
    402120     13555.6
    402160     13556.6
    402200     13558.1
    402240     13559.7
    402280     13561.1
    402320     13561.8
    402360     13563.7
    402400     13564.9
    402440     13566.7
    402480     13567.6
    402520     13568.7
    402560     13569.9
    402600     13571.3
    402640     13572.6
    402680     13574.6
    402720     13574.8
    402760     13577.2
    402800     13578.5
    402840     13579.3
    402880     13580.9
    402920     13582.1
    402960     13583.1
    403000     13584.6
    403040     13586.3
    403080     13587.6
    403120     13588.3
    403160     13590.2
    403200     13591.5
    403240     13593.3
    403280     13594.1
    403320     13595.3
    403360     13596.5
    403400     13597.8
    403440     13599.2
    403480     13601.2
    403520     13601.3
    403560     13603.8
    403600     13605.1
    403640     13605.9
    403680     13607.5
    403720     13608.7
    403760     13609.7
    403800     13611.2
    403840     13612.9
    403880     13614.2
    403920     13614.9
    403960     13616.8
    404000     13618.1
    404040     13619.9
    404080     13620.7
    404120     13621.9
    404160     13623.1
    404200     13624.4
    404240     13625.7
    404280     13627.8
    404320     13627.9
    404360     13630.4
    404400     13631.6
    404440     13632.5
    404480     13634.1
    404520     13635.3
    404560     13636.3
    404600     13637.8
    404640     13639.4
    404680     13640.8
    404720     13641.5
    404760     13643.4
    404800     13644.7
    404840     13646.4
    404880     13647.3
    404920     13648.4
    404960     13649.6
    405000       13651
    405040     13652.3
    405080     13654.3
    405120     13654.5
    405160     13656.9
    405200     13658.2
    405240       13659
    405280     13660.7
    405320     13661.9
    405360     13662.9
    405400     13664.3
    405440       13666
    405480     13667.4
    405520       13668
    405560       13670
    405600     13671.2
    405640       13673
    405680     13673.8
    405720       13675
    405760     13676.2
    405800     13677.5
    405840     13678.8
    405880     13680.8
    405920       13681
    405960     13683.5
    406000     13684.7
    406040     13685.6
    406080     13687.2
    406120     13688.4
    406160     13689.4
    406200     13690.8
    406240     13692.5
    406280     13693.9
    406320     13694.6
    406360     13696.5
    406400     13697.7
    406440     13699.5
    406480     13700.3
    406520     13701.5
    406560     13702.6
    406600       13704
    406640     13705.4
    406680     13707.3
    406720     13707.5
    406760       13710
    406800     13711.2
    406840       13712
    406880     13713.7
    406920     13714.9
    406960     13715.9
    407000     13717.3
    407040       13719
    407080     13720.4
    407120       13721
    407160       13723
    407200     13724.2
    407240       13726
    407280     13726.8
    407320     13727.9
    407360     13729.1
    407400     13730.4
    407440     13731.8
    407480     13733.8
    407520       13734
    407560     13736.4
    407600     13737.7
    407640     13738.5
    407680     13740.2
    407720     13741.3
    407760     13742.4
    407800     13743.7
    407840     13745.5
    407880     13746.8
    407920     13747.5
    407960     13749.4
    408000     13750.7
    408040     13752.4
    408080     13753.3
    408120     13754.4
    408160     13755.6
    408200     13756.9
    408240     13758.3
    408280     13760.3
    408320     13760.4
    408360     13762.9
    408400     13764.1
    408440       13765
    408480     13766.6
    408520     13767.8
    408560     13768.8
    408600     13770.2
    408640     13771.9
    408680     13773.3
    408720       13774
    408760     13775.9
    408800     13777.1
    408840     13778.8
    408880     13779.7
    408920     13780.8
    408960       13782
    409000     13783.3
    409040     13784.7
    409080     13786.7
    409120     13786.9
    409160     13789.4
    409200     13790.6
    409240     13791.4
    409280     13793.1
    409320     13794.2
    409360     13795.3
    409400     13796.7
    409440     13798.4
    409480     13799.8
    409520     13800.4
    409560     13802.3
    409600     13803.6
    409640     13805.4
    409680     13806.2
    409720     13807.3
    409760     13808.5
    409800     13809.9
    409840     13811.2
    409880     13813.2
    409920     13813.4
    409960     13815.9
    410000     13817.1
    410040     13817.9
    410080     13819.6
    410120     13820.7
    410160     13821.8
    410200     13823.2
    410240     13824.9
    410280     13826.3
    410320     13826.9
    410360     13828.9
    410400     13830.1
    410440     13831.9
    410480     13832.7
    410520     13833.8
    410560     13835.1
    410600     13836.4
    410640     13837.8
    410680     13839.8
    410720     13839.9
    410760     13842.4
    410800     13843.6
    410840     13844.4
    410880     13846.1
    410920     13847.2
    410960     13848.3
    411000     13849.7
    411040     13851.4
    411080     13852.8
    411120     13853.4
    411160     13855.4
    411200     13856.7
    411240     13858.3
    411280     13859.2
    411320     13860.3
    411360     13861.5
    411400     13862.8
    411440     13864.2
    411480     13866.2
    411520     13866.3
    411560     13868.9
    411600       13870
    411640     13870.9
    411680     13872.6
    411720     13873.7
    411760     13874.7
    411800     13876.2
    411840     13877.9
    411880     13879.3
    411920     13879.9
    411960     13881.9
    412000     13883.1
    412040     13884.8
    412080     13885.7
    412120     13886.8
    412160       13888
    412200     13889.3
    412240     13890.7
    412280     13892.7
    412320     13892.8
    412360     13895.3
    412400     13896.5
    412440     13897.4
    412480     13899.1
    412520     13900.2
    412560     13901.2
    412600     13902.6
    412640     13904.4
    412680     13905.7
    412720     13906.4
    412760     13908.4
    412800     13909.6
    412840     13911.3
    412880     13912.2
    412920     13913.3
    412960     13914.5
    413000     13915.8
    413040     13917.2
    413080     13919.2
    413120     13919.3
    413160     13921.9
    413200       13923
    413240     13923.9
    413280     13925.6
    413320     13926.7
    413360     13927.8
    413400     13929.2
    413440     13930.9
    413480     13932.3
    413520     13932.9
    413560     13934.9
    413600     13936.2
    413640     13937.8
    413680     13938.7
    413720     13939.8
    413760       13941
    413800     13942.3
    413840     13943.7
    413880     13945.6
    413920     13945.8
    413960     13948.3
    414000     13949.5
    414040     13950.4
    414080     13952.1
    414120     13953.2
    414160     13954.3
    414200     13955.7
    414240     13957.4
    414280     13958.8
    414320     13959.4
    414360     13961.4
    414400     13962.7
    414440     13964.3
    414480     13965.2
    414520     13966.3
    414560     13967.5
    414600     13968.8
    414640     13970.2
    414680     13972.1
    414720     13972.3
    414760     13974.8
    414800       13976
    414840     13976.9
    414880     13978.6
    414920     13979.8
    414960     13980.8
    415000     13982.2
    415040     13983.9
    415080     13985.3
    415120     13985.9
    415160     13987.9
    415200     13989.2
    415240     13990.8
    415280     13991.7
    415320     13992.8
    415360       13994
    415400     13995.3
    415440     13996.7
    415480     13998.7
    415520     13998.8
    415560     14001.4
    415600     14002.6
    415640     14003.4
    415680     14005.1
    415720     14006.3
    415760     14007.3
    415800     14008.7
    415840     14010.4
    415880     14011.8
    415920     14012.4
    415960     14014.4
    416000     14015.8
    416040     14017.3
    416080     14018.2
    416120     14019.3
    416160     14020.5
    416200     14021.8
    416240     14023.2
    416280     14025.2
    416320     14025.3
    416360     14027.9
    416400     14029.1
    416440       14030
    416480     14031.7
    416520     14032.8
    416560     14033.8
    416600     14035.2
    416640     14036.9
    416680     14038.3
    416720       14039
    416760       14041
    416800     14042.2
    416840     14043.8
    416880     14044.7
    416920     14045.9
    416960     14047.1
    417000     14048.4
    417040     14049.7
    417080     14051.7
    417120     14051.8
    417160     14054.5
    417200     14055.6
    417240     14056.5
    417280     14058.2
    417320     14059.3
    417360     14060.3
    417400     14061.7
    417440     14063.5
    417480     14064.9
    417520     14065.5
    417560     14067.5
    417600     14068.8
    417640     14070.4
    417680     14071.2
    417720     14072.4
    417760     14073.5
    417800     14074.9
    417840     14076.2
    417880     14078.2
    417920     14078.3
    417960     14080.9
    418000     14082.1
    418040       14083
    418080     14084.6
    418120     14085.8
    418160     14086.8
    418200     14088.2
    418240     14089.9
    418280     14091.3
    418320       14092
    418360       14094
    418400     14095.2
    418440     14096.8
    418480     14097.7
    418520     14098.8
    418560       14100
    418600     14101.3
    418640     14102.7
    418680     14104.7
    418720     14104.8
    418760     14107.4
    418800     14108.6
    418840     14109.5
    418880     14111.1
    418920     14112.3
    418960     14113.3
    419000     14114.7
    419040     14116.4
    419080     14117.8
    419120     14118.5
    419160     14120.4
    419200     14121.7
    419240     14123.3
    419280     14124.1
    419320     14125.3
    419360     14126.5
    419400     14127.8
    419440     14129.1
    419480     14131.1
    419520     14131.3
    419560     14133.9
    419600       14135
    419640     14135.9
    419680     14137.6
    419720     14138.7
    419760     14139.8
    419800     14141.2
    419840     14142.9
    419880     14144.3
    419920     14144.9
    419960     14146.9
    420000     14148.2
    420040     14149.7
    420080     14150.6
    420120     14151.7
    420160     14152.9
    420200     14154.2
    420240     14155.6
    420280     14157.6
    420320     14157.7
    420360     14160.3
    420400     14161.5
    420440     14162.4
    420480     14164.1
    420520     14165.2
    420560     14166.2
    420600     14167.6
    420640     14169.3
    420680     14170.7
    420720     14171.4
    420760     14173.4
    420800     14174.6
    420840     14176.2
    420880       14177
    420920     14178.2
    420960     14179.3
    421000     14180.6
    421040       14182
    421080       14184
    421120     14184.2
    421160     14186.7
    421200     14187.9
    421240     14188.8
    421280     14190.5
    421320     14191.6
    421360     14192.6
    421400       14194
    421440     14195.7
    421480     14197.2
    421520     14197.8
    421560     14199.8
    421600       14201
    421640     14202.5
    421680     14203.4
    421720     14204.6
    421760     14205.7
    421800       14207
    421840     14208.4
    421880     14210.4
    421920     14210.5
    421960     14213.2
    422000     14214.3
    422040     14215.2
    422080     14216.9
    422120       14218
    422160       14219
    422200     14220.4
    422240     14222.1
    422280     14223.6
    422320     14224.2
    422360     14226.2
    422400     14227.4
    422440     14228.9
    422480     14229.8
    422520       14231
    422560     14232.1
    422600     14233.4
    422640     14234.8
    422680     14236.8
    422720     14236.9
    422760     14239.5
    422800     14240.7
    422840     14241.6
    422880     14243.3
    422920     14244.4
    422960     14245.4
    423000     14246.9
    423040     14248.5
    423080       14250
    423120     14250.6
    423160     14252.6
    423200     14253.8
    423240     14255.3
    423280     14256.2
    423320     14257.4
    423360     14258.5
    423400     14259.8
    423440     14261.2
    423480     14263.2
    423520     14263.3
    423560     14265.9
    423600     14267.1
    423640       14268
    423680     14269.7
    423720     14270.8
    423760     14271.8
    423800     14273.2
    423840     14274.9
    423880     14276.4
    423920     14276.9
    423960       14279
    424000     14280.2
    424040     14281.7
    424080     14282.6
    424120     14283.8
    424160     14284.9
    424200     14286.2
    424240     14287.6
    424280     14289.5
    424320     14289.7
    424360     14292.3
    424400     14293.5
    424440     14294.4
    424480     14296.1
    424520     14297.2
    424560     14298.2
    424600     14299.7
    424640     14301.3
    424680     14302.8
    424720     14303.3
    424760     14305.4
    424800     14306.7
    424840     14308.1
    424880       14309
    424920     14310.2
    424960     14311.3
    425000     14312.6
    425040       14314
    425080       14316
    425120     14316.1
    425160     14318.7
    425200     14319.9
    425240     14320.8
    425280     14322.5
    425320     14323.6
    425360     14324.6
    425400       14326
    425440     14327.7
    425480     14329.2
    425520     14329.7
    425560     14331.8
    425600     14333.1
    425640     14334.5
    425680     14335.5
    425720     14336.6
    425760     14337.8
    425800       14339
    425840     14340.4
    425880     14342.4
    425920     14342.5
    425960     14345.1
    426000     14346.3
    426040     14347.2
    426080     14348.9
    426120       14350
    426160       14351
    426200     14352.4
    426240     14354.1
    426280     14355.6
    426320     14356.1
    426360     14358.2
    426400     14359.5
    426440     14360.9
    426480     14361.8
    426520       14363
    426560     14364.1
    426600     14365.4
    426640     14366.8
    426680     14368.8
    426720     14368.9
    426760     14371.5
    426800     14372.7
    426840     14373.5
    426880     14375.2
    426920     14376.3
    426960     14377.3
    427000     14378.8
    427040     14380.5
    427080       14382
    427120     14382.4
    427160     14384.5
    427200     14385.8
    427240     14387.3
    427280     14388.2
    427320     14389.3
    427360     14390.5
    427400     14391.7
    427440     14393.1
    427480     14395.1
    427520     14395.2
    427560     14397.8
    427600       14399
    427640     14399.9
    427680     14401.6
    427720     14402.7
    427760     14403.7
    427800     14405.1
    427840     14406.8
    427880     14408.3
    427920     14408.8
    427960     14410.9
    428000     14412.2
    428040     14413.6
    428080     14414.5
    428120     14415.7
    428160     14416.8
    428200     14418.1
    428240     14419.5
    428280     14421.4
    428320     14421.6
    428360     14424.2
    428400     14425.4
    428440     14426.3
    428480       14428
    428520       14429
    428560       14430
    428600     14431.5
    428640     14433.2
    428680     14434.6
    428720     14435.2
    428760     14437.3
    428800     14438.5
    428840       14440
    428880     14440.9
    428920     14442.1
    428960     14443.2
    429000     14444.5
    429040     14445.9
    429080     14447.9
    429120       14448
    429160     14450.6
    429200     14451.8
    429240     14452.7
    429280     14454.4
    429320     14455.4
    429360     14456.4
    429400     14457.9
    429440     14459.6
    429480       14461
    429520     14461.6
    429560     14463.7
    429600     14464.9
    429640     14466.4
    429680     14467.3
    429720     14468.5
    429760     14469.6
    429800     14470.9
    429840     14472.3
    429880     14474.3
    429920     14474.4
    429960       14477
    430000     14478.1
    430040       14479
    430080     14480.7
    430120     14481.8
    430160     14482.8
    430200     14484.2
    430240     14485.9
    430280     14487.4
    430320     14487.9
    430360       14490
    430400     14491.3
    430440     14492.7
    430480     14493.6
    430520     14494.8
    430560     14495.9
    430600     14497.2
    430640     14498.7
    430680     14500.6
    430720     14500.7
    430760     14503.3
    430800     14504.5
    430840     14505.4
    430880       14507
    430920     14508.1
    430960     14509.1
    431000     14510.5
    431040     14512.2
    431080     14513.7
    431120     14514.2
    431160     14516.3
    431200     14517.6
    431240       14519
    431280       14520
    431320     14521.1
    431360     14522.2
    431400     14523.5
    431440       14525
    431480     14526.9
    431520       14527
    431560     14529.7
    431600     14530.8
    431640     14531.7
    431680     14533.4
    431720     14534.4
    431760     14535.4
    431800     14536.9
    431840     14538.6
    431880       14540
    431920     14540.5
    431960     14542.6
    432000     14543.9
    432040     14545.3
    432080     14546.3
    432120     14547.4
    432160     14548.6
    432200     14549.8
    432240     14551.3
    432280     14553.2
    432320     14553.3
    432360       14556
    432400     14557.1
    432440       14558
    432480     14559.7
    432520     14560.7
    432560     14561.7
    432600     14563.2
    432640     14564.9
    432680     14566.4
    432720     14566.9
    432760       14569
    432800     14570.2
    432840     14571.7
    432880     14572.6
    432920     14573.8
    432960     14574.9
    433000     14576.2
    433040     14577.6
    433080     14579.5
    433120     14579.7
    433160     14582.3
    433200     14583.5
    433240     14584.3
    433280       14586
    433320     14587.1
    433360     14588.1
    433400     14589.5
    433440     14591.2
    433480     14592.7
    433520     14593.2
    433560     14595.3
    433600     14596.6
    433640       14598
    433680       14599
    433720     14600.1
    433760     14601.2
    433800     14602.5
    433840       14604
    433880     14605.9
    433920       14606
    433960     14608.6
    434000     14609.8
    434040     14610.7
    434080     14612.3
    434120     14613.4
    434160     14614.4
    434200     14615.8
    434240     14617.5
    434280       14619
    434320     14619.5
    434360     14621.6
    434400     14622.9
    434440     14624.2
    434480     14625.2
    434520     14626.3
    434560     14627.5
    434600     14628.7
    434640     14630.2
    434680     14632.1
    434720     14632.3
    434760     14634.9
    434800       14636
    434840     14636.9
    434880     14638.6
    434920     14639.7
    434960     14640.6
    435000     14642.1
    435040     14643.9
    435080     14645.3
    435120     14645.8
    435160     14647.9
    435200     14649.1
    435240     14650.5
    435280     14651.5
    435320     14652.6
    435360     14653.7
    435400       14655
    435440     14656.5
    435480     14658.4
    435520     14658.5
    435560     14661.2
    435600     14662.3
    435640     14663.2
    435680     14664.9
    435720     14665.9
    435760     14666.9
    435800     14668.4
    435840     14670.1
    435880     14671.6
    435920       14672
    435960     14674.1
    436000     14675.3
    436040     14676.8
    436080     14677.7
    436120     14678.9
    436160       14680
    436200     14681.3
    436240     14682.7
    436280     14684.6
    436320     14684.8
    436360     14687.4
    436400     14688.5
    436440     14689.4
    436480     14691.1
    436520     14692.1
    436560     14693.2
    436600     14694.6
    436640     14696.3
    436680     14697.8
    436720     14698.3
    436760     14700.3
    436800     14701.6
    436840       14703
    436880     14703.9
    436920     14705.1
    436960     14706.2
    437000     14707.5
    437040     14708.9
    437080     14710.8
    437120       14711
    437160     14713.6
    437200     14714.7
    437240     14715.6
    437280     14717.2
    437320     14718.3
    437360     14719.3
    437400     14720.8
    437440     14722.5
    437480       14724
    437520     14724.5
    437560     14726.5
    437600     14727.8
    437640     14729.2
    437680     14730.1
    437720     14731.3
    437760     14732.3
    437800     14733.7
    437840     14735.1
    437880       14737
    437920     14737.2
    437960     14739.8
    438000     14740.9
    438040     14741.8
    438080     14743.4
    438120     14744.5
    438160     14745.5
    438200       14747
    438240     14748.7
    438280     14750.2
    438320     14750.7
    438360     14752.8
    438400     14753.9
    438440     14755.3
    438480     14756.3
    438520     14757.4
    438560     14758.5
    438600     14759.8
    438640     14761.3
    438680     14763.2
    438720     14763.3
    438760       14766
    438800     14767.1
    438840       14768
    438880     14769.6
    438920     14770.6
    438960     14771.6
    439000     14773.1
    439040     14774.9
    439080     14776.4
    439120     14776.8
    439160     14778.9
    439200     14780.1
    439240     14781.5
    439280     14782.5
    439320     14783.6
    439360     14784.7
    439400       14786
    439440     14787.4
    439480     14789.3
    439520     14789.5
    439560     14792.2
    439600     14793.2
    439640     14794.1
    439680     14795.7
    439720     14796.8
    439760     14797.8
    439800     14799.2
    439840       14801
    439880     14802.5
    439920     14802.9
    439960       14805
    440000     14806.2
    440040     14807.7
    440080     14808.6
    440120     14809.7
    440160     14810.8
    440200     14812.1
    440240     14813.5
    440280     14815.4
    440320     14815.5
    440360     14818.2
    440400     14819.4
    440440     14820.2
    440480     14821.8
    440520     14822.9
    440560     14823.9
    440600     14825.3
    440640     14827.1
    440680     14828.6
    440720       14829
    440760     14831.1
    440800     14832.3
    440840     14833.7
    440880     14834.6
    440920     14835.8
    440960     14836.8
    441000     14838.1
    441040     14839.6
    441080     14841.4
    441120     14841.6
    441160     14844.3
    441200     14845.4
    441240     14846.2
    441280     14847.8
    441320     14848.9
    441360     14849.9
    441400     14851.3
    441440     14853.1
    441480     14854.7
    441520     14855.1
    441560     14857.2
    441600     14858.3
    441640     14859.8
    441680     14860.7
    441720     14861.9
    441760     14862.9
    441800     14864.2
    441840     14865.6
    441880     14867.5
    441920     14867.6
    441960     14870.4
    442000     14871.5
    442040     14872.3
    442080     14873.9
    442120     14874.9
    442160       14876
    442200     14877.4
    442240     14879.2
    442280     14880.7
    442320     14881.2
    442360     14883.3
    442400     14884.4
    442440     14885.8
    442480     14886.7
    442520     14887.9
    442560       14889
    442600     14890.3
    442640     14891.7
    442680     14893.5
    442720     14893.7
    442760     14896.4
    442800     14897.5
    442840     14898.4
    442880     14899.9
    442920       14901
    442960       14902
    443000     14903.4
    443040     14905.2
    443080     14906.8
    443120     14907.1
    443160     14909.2
    443200     14910.4
    443240     14911.8
    443280     14912.7
    443320     14913.9
    443360     14914.9
    443400     14916.3
    443440     14917.7
    443480     14919.5
    443520     14919.7
    443560     14922.4
    443600     14923.5
    443640     14924.4
    443680       14926
    443720       14927
    443760       14928
    443800     14929.4
    443840     14931.3
    443880     14932.7
    443920     14933.1
    443960     14935.3
    444000     14936.4
    444040     14937.8
    444080     14938.7
    444120     14939.9
    444160     14940.9
    444200     14942.3
    444240     14943.7
    444280     14945.5
    444320     14945.7
    444360     14948.4
    444400     14949.5
    444440     14950.4
    444480       14952
    444520       14953
    444560       14954
    444600     14955.4
    444640     14957.3
    444680     14958.8
    444720     14959.1
    444760     14961.3
    444800     14962.5
    444840     14963.9
    444880     14964.8
    444920       14966
    444960     14966.9
    445000     14968.4
    445040     14969.7
    445080     14971.6
    445120     14971.8
    445160     14974.4
    445200     14975.6
    445240     14976.4
    445280       14978
    445320     14979.1
    445360     14980.1
    445400     14981.5
    445440     14983.3
    445480     14984.8
    445520     14985.2
    445560     14987.3
    445600     14988.5
    445640     14989.9
    445680     14990.8
    445720       14992
    445760     14992.9
    445800     14994.4
    445840     14995.7
    445880     14997.6
    445920     14997.8
    445960     15000.5
    446000     15001.7
    446040     15002.5
    446080     15004.1
    446120     15005.1
    446160     15006.1
    446200     15007.5
    446240     15009.4
    446280     15010.9
    446320     15011.3
    446360     15013.4
    446400     15014.6
    446440       15016
    446480     15016.9
    446520     15018.1
    446560     15019.1
    446600     15020.5
    446640     15021.8
    446680     15023.7
    446720     15023.9
    446760     15026.6
    446800     15027.7
    446840     15028.5
    446880     15030.2
    446920     15031.2
    446960     15032.3
    447000     15033.6
    447040     15035.5
    447080       15037
    447120     15037.4
    447160     15039.6
    447200     15040.7
    447240     15042.2
    447280       15043
    447320     15044.2
    447360     15045.2
    447400     15046.6
    447440     15047.9
    447480     15049.8
    447520       15050
    447560     15052.7
    447600     15053.9
    447640     15054.7
    447680     15056.3
    447720     15057.4
    447760     15058.4
    447800     15059.8
    447840     15061.6
    447880     15063.1
    447920     15063.5
    447960     15065.7
    448000     15066.8
    448040     15068.3
    448080     15069.1
    448120     15070.4
    448160     15071.3
    448200     15072.8
    448240       15074
    448280       15076
    448320     15076.1
    448360     15078.8
    448400       15080
    448440     15080.8
    448480     15082.4
    448520     15083.4
    448560     15084.5
    448600     15085.9
    448640     15087.7
    448680     15089.2
    448720     15089.6
    448760     15091.7
    448800     15092.9
    448840     15094.4
    448880     15095.2
    448920     15096.5
    448960     15097.4
    449000     15098.8
    449040     15100.1
    449080     15102.1
    449120     15102.2
    449160     15104.9
    449200     15106.1
    449240     15106.9
    449280     15108.5
    449320     15109.5
    449360     15110.6
    449400     15111.9
    449440     15113.8
    449480     15115.2
    449520     15115.7
    449560     15117.8
    449600     15118.9
    449640     15120.4
    449680     15121.2
    449720     15122.5
    449760     15123.4
    449800     15124.9
    449840     15126.2
    449880     15128.1
    449920     15128.2
    449960     15130.9
    450000     15132.1
    450040     15132.9
    450080     15134.5
    450120     15135.6
    450160     15136.6
    450200       15138
    450240     15139.8
    450280     15141.3
    450320     15141.7
    450360     15143.8
    450400     15144.9
    450440     15146.5
    450480     15147.2
    450520     15148.5
    450560     15149.4
    450600       15151
    450640     15152.2
    450680     15154.2
    450720     15154.3
    450760       15157
    450800     15158.2
    450840       15159
    450880     15160.6
    450920     15161.7
    450960     15162.8
    451000       15164
    451040     15165.9
    451080     15167.4
    451120     15167.8
    451160     15169.9
    451200     15171.1
    451240     15172.5
    451280     15173.4
    451320     15174.6
    451360     15175.5
    451400       15177
    451440     15178.3
    451480     15180.2
    451520     15180.4
    451560     15183.1
    451600     15184.3
    451640     15185.1
    451680     15186.7
    451720     15187.7
    451760     15188.8
    451800     15190.1
    451840       15192
    451880     15193.4
    451920     15193.8
    451960     15195.9
    452000     15197.1
    452040     15198.6
    452080     15199.4
    452120     15200.7
    452160     15201.6
    452200     15203.1
    452240     15204.3
    452280     15206.3
    452320     15206.4
    452360     15209.2
    452400     15210.3
    452440     15211.1
    452480     15212.8
    452520     15213.8
    452560     15214.9
    452600     15216.1
    452640       15218
    452680     15219.4
    452720     15219.9
    452760     15221.9
    452800     15223.1
    452840     15224.6
    452880     15225.4
    452920     15226.7
    452960     15227.6
    453000     15229.1
    453040     15230.4
    453080     15232.3
    453120     15232.4
    453160     15235.2
    453200     15236.4
    453240     15237.2
    453280     15238.8
    453320     15239.8
    453360     15240.9
    453400     15242.1
    453440       15244
    453480     15245.5
    453520     15245.9
    453560       15248
    453600     15249.2
    453640     15250.7
    453680     15251.5
    453720     15252.8
    453760     15253.7
    453800     15255.2
    453840     15256.5
    453880     15258.4
    453920     15258.5
    453960     15261.2
    454000     15262.4
    454040     15263.2
    454080     15264.9
    454120     15265.9
    454160     15266.9
    454200     15268.2
    454240     15270.1
    454280     15271.6
    454320     15272.1
    454360     15274.1
    454400     15275.3
    454440     15276.8
    454480     15277.6
    454520     15278.9
    454560     15279.8
    454600     15281.3
    454640     15282.5
    454680     15284.5
    454720     15284.6
    454760     15287.3
    454800     15288.6
    454840     15289.4
    454880       15291
    454920       15292
    454960       15293
    455000     15294.3
    455040     15296.2
    455080     15297.7
    455120     15298.1
    455160     15300.2
    455200     15301.4
    455240     15302.9
    455280     15303.7
    455320       15305
    455360     15305.9
    455400     15307.4
    455440     15308.6
    455480     15310.5
    455520     15310.7
    455560     15313.4
    455600     15314.6
    455640     15315.4
    455680       15317
    455720     15318.1
    455760     15319.1
    455800     15320.3
    455840     15322.3
    455880     15323.8
    455920     15324.2
    455960     15326.3
    456000     15327.5
    456040       15329
    456080     15329.8
    456120     15331.1
    456160       15332
    456200     15333.5
    456240     15334.7
    456280     15336.6
    456320     15336.8
    456360     15339.5
    456400     15340.7
    456440     15341.5
    456480     15343.2
    456520     15344.2
    456560     15345.2
    456600     15346.4
    456640     15348.4
    456680     15349.9
    456720     15350.3
    456760     15352.4
    456800     15353.6
    456840       15355
    456880     15355.9
    456920     15357.2
    456960     15358.1
    457000     15359.6
    457040     15360.8
    457080     15362.8
    457120     15362.9
    457160     15365.6
    457200     15366.8
    457240     15367.6
    457280     15369.3
    457320     15370.3
    457360     15371.3
    457400     15372.5
    457440     15374.6
    457480       15376
    457520     15376.4
    457560     15378.5
    457600     15379.7
    457640     15381.2
    457680     15382.1
    457720     15383.3
    457760     15384.2
    457800     15385.7
    457840       15387
    457880     15388.9
    457920       15389
    457960     15391.8
    458000       15393
    458040     15393.7
    458080     15395.4
    458120     15396.4
    458160     15397.5
    458200     15398.7
    458240     15400.7
    458280     15402.1
    458320     15402.6
    458360     15404.7
    458400     15405.9
    458440     15407.4
    458480     15408.3
    458520     15409.5
    458560     15410.4
    458600     15411.9
    458640     15413.2
    458680     15415.1
    458720     15415.2
    458760       15418
    458800     15419.2
    458840     15419.9
    458880     15421.6
    458920     15422.6
    458960     15423.7
    459000     15424.9
    459040     15426.9
    459080     15428.3
    459120     15428.8
    459160     15430.9
    459200       15432
    459240     15433.5
    459280     15434.4
    459320     15435.7
    459360     15436.6
    459400     15438.1
    459440     15439.3
    459480     15441.3
    459520     15441.4
    459560     15444.1
    459600     15445.3
    459640       15446
    459680     15447.7
    459720     15448.7
    459760     15449.8
    459800       15451
    459840       15453
    459880     15454.4
    459920     15454.9
    459960       15457
    460000     15458.1
    460040     15459.7
    460080     15460.6
    460120     15461.8
    460160     15462.7
    460200     15464.2
    460240     15465.5
    460280     15467.4
    460320     15467.5
    460360     15470.3
    460400     15471.4
    460440     15472.1
    460480     15473.8
    460520     15474.9
    460560     15475.9
    460600     15477.1
    460640     15479.1
    460680     15480.5
    460720       15481
    460760     15483.1
    460800     15484.2
    460840     15485.8
    460880     15486.6
    460920     15487.9
    460960     15488.8
    461000     15490.3
    461040     15491.6
    461080     15493.5
    461120     15493.6
    461160     15496.3
    461200     15497.5
    461240     15498.2
    461280     15499.9
    461320     15500.9
    461360       15502
    461400     15503.1
    461440     15505.2
    461480     15506.5
    461520     15507.1
    461560     15509.2
    461600     15510.4
    461640     15511.8
    461680     15512.7
    461720       15514
    461760     15514.9
    461800     15516.3
    461840     15517.7
    461880     15519.6
    461920     15519.7
    461960     15522.4
    462000     15523.5
    462040     15524.3
    462080       15526
    462120       15527
    462160     15528.1
    462200     15529.2
    462240     15531.3
    462280     15532.7
    462320     15533.2
    462360     15535.3
    462400     15536.5
    462440     15537.9
    462480     15538.8
    462520     15540.2
    462560       15541
    462600     15542.5
    462640     15543.8
    462680     15545.7
    462720     15545.8
    462760     15548.5
    462800     15549.6
    462840     15550.4
    462880     15552.1
    462920     15553.1
    462960     15554.2
    463000     15555.3
    463040     15557.4
    463080     15558.8
    463120     15559.3
    463160     15561.4
    463200     15562.6
    463240       15564
    463280     15564.9
    463320     15566.2
    463360     15567.1
    463400     15568.6
    463440     15569.9
    463480     15571.8
    463520     15571.9
    463560     15574.6
    463600     15575.7
    463640     15576.5
    463680     15578.2
    463720     15579.2
    463760     15580.2
    463800     15581.4
    463840     15583.5
    463880     15584.9
    463920     15585.4
    463960     15587.5
    464000     15588.6
    464040     15590.1
    464080       15591
    464120     15592.3
    464160     15593.1
    464200     15594.7
    464240     15595.9
    464280     15597.9
    464320       15598
    464360     15600.7
    464400     15601.8
    464440     15602.6
    464480     15604.3
    464520     15605.3
    464560     15606.3
    464600     15607.5
    464640     15609.6
    464680       15611
    464720     15611.6
    464760     15613.6
    464800     15614.7
    464840     15616.3
    464880     15617.1
    464920     15618.5
    464960     15619.3
    465000     15620.8
    465040     15622.1
    465080       15624
    465120     15624.1
    465160     15626.8
    465200     15627.9
    465240     15628.7
    465280     15630.4
    465320     15631.4
    465360     15632.5
    465400     15633.6
    465440     15635.7
    465480     15637.1
    465520     15637.7
    465560     15639.7
    465600     15640.9
    465640     15642.3
    465680     15643.3
    465720     15644.6
    465760     15645.4
    465800     15646.9
    465840     15648.2
    465880     15650.2
    465920     15650.3
    465960     15652.9
    466000     15654.1
    466040     15654.9
    466080     15656.5
    466120     15657.6
    466160     15658.6
    466200     15659.7
    466240     15661.9
    466280     15663.3
    466320     15663.8
    466360     15665.9
    466400       15667
    466440     15668.5
    466480     15669.5
    466520     15670.8
    466560     15671.6
    466600     15673.1
    466640     15674.4
    466680     15676.3
    466720     15676.4
    466760     15679.1
    466800     15680.3
    466840     15681.1
    466880     15682.7
    466920     15683.8
    466960     15684.8
    467000     15685.9
    467040     15688.1
    467080     15689.4
    467120       15690
    467160     15692.1
    467200     15693.2
    467240     15694.7
    467280     15695.6
    467320     15696.9
    467360     15697.8
    467400     15699.2
    467440     15700.6
    467480     15702.5
    467520     15702.6
    467560     15705.3
    467600     15706.4
    467640     15707.2
    467680     15708.9
    467720     15709.9
    467760       15711
    467800     15712.1
    467840     15714.3
    467880     15715.6
    467920     15716.2
    467960     15718.3
    468000     15719.4
    468040     15720.9
    468080     15721.8
    468120     15723.2
    468160       15724
    468200     15725.4
    468240     15726.7
    468280     15728.7
    468320     15728.8
    468360     15731.5
    468400     15732.6
    468440     15733.4
    468480     15735.1
    468520     15736.1
    468560     15737.2
    468600     15738.3
    468640     15740.5
    468680     15741.8
    468720     15742.4
    468760     15744.5
    468800     15745.6
    468840     15747.1
    468880       15748
    468920     15749.4
    468960     15750.2
    469000     15751.6
    469040       15753
    469080     15754.9
    469120       15755
    469160     15757.7
    469200     15758.8
    469240     15759.6
    469280     15761.3
    469320     15762.4
    469360     15763.4
    469400     15764.5
    469440     15766.7
    469480     15768.1
    469520     15768.6
    469560     15770.7
    469600     15771.8
    469640     15773.3
    469680     15774.2
    469720     15775.6
    469760     15776.4
    469800     15777.9
    469840     15779.2
    469880     15781.1
    469920     15781.2
    469960     15783.9
    470000     15785.1
    470040     15785.9
    470080     15787.5
    470120     15788.6
    470160     15789.7
    470200     15790.8
    470240     15792.9
    470280     15794.3
    470320     15794.9
    470360     15796.9
    470400     15798.1
    470440     15799.6
    470480     15800.5
    470520     15801.8
    470560     15802.6
    470600     15804.1
    470640     15805.4
    470680     15807.4
    470720     15807.5
    470760     15810.2
    470800     15811.3
    470840     15812.1
    470880     15813.8
    470920     15814.9
    470960     15815.9
    471000       15817
    471040     15819.1
    471080     15820.5
    471120     15821.1
    471160     15823.1
    471200     15824.3
    471240     15825.8
    471280     15826.7
    471320       15828
    471360     15828.8
    471400     15830.3
    471440     15831.6
    471480     15833.6
    471520     15833.7
    471560     15836.4
    471600     15837.5
    471640     15838.3
    471680       15840
    471720     15841.1
    471760     15842.1
    471800     15843.2
    471840     15845.3
    471880     15846.7
    471920     15847.3
    471960     15849.3
    472000     15850.5
    472040       15852
    472080     15852.9
    472120     15854.2
    472160       15855
    472200     15856.5
    472240     15857.8
    472280     15859.8
    472320     15859.9
    472360     15862.6
    472400     15863.7
    472440     15864.5
    472480     15866.2
    472520     15867.3
    472560     15868.3
    472600     15869.5
    472640     15871.5
    472680       15873
    472720     15873.5
    472760     15875.6
    472800     15876.7
    472840     15878.2
    472880     15879.1
    472920     15880.4
    472960     15881.2
    473000     15882.7
    473040       15884
    473080       15886
    473120     15886.1
    473160     15888.8
    473200     15889.9
    473240     15890.7
    473280     15892.5
    473320     15893.5
    473360     15894.5
    473400     15895.6
    473440     15897.7
    473480     15899.2
    473520     15899.7
    473560     15901.8
    473600     15902.9
    473640     15904.4
    473680     15905.2
    473720     15906.6
    473760     15907.4
    473800     15908.8
    473840     15910.2
    473880     15912.2
    473920     15912.3
    473960       15915
    474000     15916.1
    474040     15916.9
    474080     15918.6
    474120     15919.7
    474160     15920.7
    474200     15921.8
    474240     15923.9
    474280     15925.3
    474320     15925.9
    474360     15927.9
    474400       15929
    474440     15930.5
    474480     15931.4
    474520     15932.7
    474560     15933.6
    474600       15935
    474640     15936.3
    474680     15938.3
    474720     15938.5
    474760     15941.1
    474800     15942.3
    474840     15943.1
    474880     15944.8
    474920     15945.8
    474960     15946.8
    475000     15947.9
    475040     15950.1
    475080     15951.5
    475120       15952
    475160     15954.2
    475200     15955.2
    475240     15956.7
    475280     15957.6
    475320     15958.9
    475360     15959.8
    475400     15961.2
    475440     15962.5
    475480     15964.5
    475520     15964.7
    475560     15967.3
    475600     15968.5
    475640     15969.3
    475680       15971
    475720       15972
    475760       15973
    475800     15974.1
    475840     15976.3
    475880     15977.6
    475920     15978.2
    475960     15980.3
    476000     15981.4
    476040     15982.9
    476080     15983.8
    476120     15985.1
    476160     15985.9
    476200     15987.4
    476240     15988.7
    476280     15990.7
    476320     15990.9
    476360     15993.5
    476400     15994.7
    476440     15995.5
    476480     15997.2
    476520     15998.2
    476560     15999.1
    476600     16000.3
    476640     16002.4
    476680     16003.8
    476720     16004.4
    476760     16006.5
    476800     16007.6
    476840     16009.1
    476880     16009.9
    476920     16011.2
    476960     16012.1
    477000     16013.5
    477040     16014.9
    477080     16016.9
    477120       16017
    477160     16019.7
    477200     16020.9
    477240     16021.6
    477280     16023.3
    477320     16024.3
    477360     16025.3
    477400     16026.5
    477440     16028.6
    477480     16030.1
    477520     16030.6
    477560     16032.7
    477600     16033.8
    477640     16035.3
    477680     16036.1
    477720     16037.5
    477760     16038.3
    477800     16039.8
    477840     16041.1
    477880     16043.1
    477920     16043.2
    477960     16045.9
    478000     16047.1
    478040     16047.9
    478080     16049.6
    478120     16050.5
    478160     16051.5
    478200     16052.7
    478240     16054.8
    478280     16056.3
    478320     16056.8
    478360       16059
    478400       16060
    478440     16061.5
    478480     16062.3
    478520     16063.6
    478560     16064.5
    478600       16066
    478640     16067.4
    478680     16069.3
    478720     16069.4
    478760     16072.2
    478800     16073.3
    478840     16074.1
    478880     16075.8
    478920     16076.7
    478960     16077.7
    479000     16078.9
    479040       16081
    479080     16082.5
    479120       16083
    479160     16085.2
    479200     16086.2
    479240     16087.7
    479280     16088.5
    479320     16089.8
    479360     16090.8
    479400     16092.2
    479440     16093.6
    479480     16095.5
    479520     16095.6
    479560     16098.4
    479600     16099.5
    479640     16100.3
    479680       16102
    479720       16103
    479760       16104
    479800     16105.1
    479840     16107.3
    479880     16108.8
    479920     16109.3
    479960     16111.4
    480000     16112.4
    480040     16113.9
    480080     16114.8
    480120       16116
    480160       16117
    480200     16118.4
    480240     16119.8
    480280     16121.8
    480320     16121.8
    480360     16124.6
    480400     16125.8
    480440     16126.5
    480480     16128.2
    480520     16129.2
    480560     16130.2
    480600     16131.4
    480640     16133.5
    480680       16135
    480720     16135.5
    480760     16137.6
    480800     16138.7
    480840     16140.2
    480880     16141.1
    480920     16142.3
    480960     16143.2
    481000     16144.6
    481040     16146.1
    481080       16148
    481120     16148.1
    481160     16150.9
    481200       16152
    481240     16152.8
    481280     16154.5
    481320     16155.4
    481360     16156.4
    481400     16157.6
    481440     16159.7
    481480     16161.2
    481520     16161.8
    481560     16163.9
    481600       16165
    481640     16166.4
    481680     16167.3
    481720     16168.6
    481760     16169.5
    481800     16170.9
    481840     16172.3
    481880     16174.3
    481920     16174.4
    481960     16177.1
    482000     16178.2
    482040     16179.1
    482080     16180.7
    482120     16181.7
    482160     16182.6
    482200     16183.9
    482240       16186
    482280     16187.5
    482320       16188
    482360     16190.1
    482400     16191.2
    482440     16192.6
    482480     16193.6
    482520     16194.8
    482560     16195.7
    482600     16197.1
    482640     16198.5
    482680     16200.5
    482720     16200.6
    482760     16203.4
    482800     16204.5
    482840     16205.2
    482880     16206.9
    482920     16207.9
    482960     16208.9
    483000     16210.1
    483040     16212.2
    483080     16213.7
    483120     16214.2
    483160     16216.3
    483200     16217.5
    483240     16218.9
    483280     16219.8
    483320     16221.1
    483360       16222
    483400     16223.4
    483440     16224.8
    483480     16226.8
    483520     16226.8
    483560     16229.7
    483600     16230.7
    483640     16231.6
    483680     16233.2
    483720     16234.2
    483760     16235.2
    483800     16236.4
    483840     16238.5
    483880       16240
    483920     16240.5
    483960     16242.6
    484000     16243.7
    484040     16245.1
    484080     16246.1
    484120     16247.4
    484160     16248.2
    484200     16249.7
    484240     16251.1
    484280     16253.1
    484320     16253.1
    484360       16256
    484400     16257.1
    484440     16257.9
    484480     16259.5
    484520     16260.5
    484560     16261.5
    484600     16262.7
    484640     16264.9
    484680     16266.2
    484720     16266.9
    484760     16268.9
    484800     16270.1
    484840     16271.4
    484880     16272.4
    484920     16273.7
    484960     16274.5
    485000       16276
    485040     16277.4
    485080     16279.4
    485120     16279.4
    485160     16282.3
    485200     16283.3
    485240     16284.2
    485280     16285.7
    485320     16286.7
    485360     16287.7
    485400       16289
    485440     16291.1
    485480     16292.5
    485520     16293.1
    485560     16295.2
    485600     16296.3
    485640     16297.7
    485680     16298.7
    485720       16300
    485760     16300.9
    485800     16302.3
    485840     16303.7
    485880     16305.7
    485920     16305.7
    485960     16308.6
    486000     16309.7
    486040     16310.5
    486080     16312.1
    486120       16313
    486160       16314
    486200     16315.3
    486240     16317.5
    486280     16318.8
    486320     16319.4
    486360     16321.5
    486400     16322.6
    486440     16324.1
    486480       16325
    486520     16326.3
    486560     16327.2
    486600     16328.6
    486640       16330
    486680       16332
    486720       16332
    486760     16334.9
    486800       16336
    486840     16336.8
    486880     16338.4
    486920     16339.4
    486960     16340.3
    487000     16341.6
    487040     16343.8
    487080     16345.1
    487120     16345.7
    487160     16347.9
    487200       16349
    487240     16350.4
    487280     16351.4
    487320     16352.7
    487360     16353.6
    487400     16354.9
    487440     16356.4
    487480     16358.3
    487520     16358.4
    487560     16361.3
    487600     16362.4
    487640     16363.2
    487680     16364.8
    487720     16365.7
    487760     16366.7
    487800     16367.9
    487840     16370.1
    487880     16371.5
    487920     16372.1
    487960     16374.3
    488000     16375.3
    488040     16376.7
    488080     16377.7
    488120       16379
    488160     16379.9
    488200     16381.3
    488240     16382.8
    488280     16384.7
    488320     16384.7
    488360     16387.6
    488400     16388.7
    488440     16389.5
    488480     16391.1
    488520     16392.1
    488560       16393
    488600     16394.3
    488640     16396.5
    488680     16397.8
    488720     16398.4
    488760     16400.6
    488800     16401.7
    488840     16403.1
    488880     16404.1
    488920     16405.4
    488960     16406.2
    489000     16407.7
    489040     16409.1
    489080       16411
    489120       16411
    489160       16414
    489200     16415.1
    489240     16415.8
    489280     16417.4
    489320     16418.4
    489360     16419.4
    489400     16420.5
    489440     16422.8
    489480     16424.1
    489520     16424.7
    489560     16426.9
    489600       16428
    489640     16429.4
    489680     16430.4
    489720     16431.7
    489760     16432.5
    489800       16434
    489840     16435.3
    489880     16437.3
    489920     16437.3
    489960     16440.2
    490000     16441.4
    490040       16442
    490080     16443.7
    490120     16444.7
    490160     16445.6
    490200     16446.8
    490240     16449.1
    490280     16450.4
    490320       16451
    490360     16453.2
    490400     16454.3
    490440     16455.7
    490480     16456.7
    490520       16458
    490560     16458.8
    490600     16460.3
    490640     16461.7
    490680     16463.6
    490720     16463.6
    490760     16466.6
    490800     16467.7
    490840     16468.4
    490880       16470
    490920       16471
    490960     16471.9
    491000     16473.1
    491040     16475.4
    491080     16476.7
    491120     16477.3
    491160     16479.5
    491200     16480.6
    491240       16482
    491280     16482.9
    491320     16484.3
    491360     16485.2
    491400     16486.6
    491440       16488
    491480     16489.9
    491520     16489.9
    491560     16492.9
    491600       16494
    491640     16494.7
    491680     16496.3
    491720     16497.3
    491760     16498.2
    491800     16499.4
    491840     16501.7
    491880       16503
    491920     16503.6
    491960     16505.8
    492000     16506.9
    492040     16508.3
    492080     16509.2
    492120     16510.6
    492160     16511.4
    492200     16512.9
    492240     16514.2
    492280     16516.2
    492320     16516.1
    492360     16519.1
    492400     16520.2
    492440       16521
    492480     16522.5
    492520     16523.5
    492560     16524.5
    492600     16525.7
    492640     16527.9
    492680     16529.3
    492720     16529.9
    492760     16532.1
    492800     16533.2
    492840     16534.5
    492880     16535.5
    492920     16536.8
    492960     16537.6
    493000     16539.1
    493040     16540.4
    493080     16542.4
    493120     16542.3
    493160     16545.4
    493200     16546.4
    493240     16547.2
    493280     16548.8
    493320     16549.8
    493360     16550.7
    493400     16551.9
    493440     16554.2
    493480     16555.5
    493520     16556.1
    493560     16558.3
    493600     16559.4
    493640     16560.8
    493680     16561.8
    493720     16563.1
    493760       16564
    493800     16565.4
    493840     16566.7
    493880     16568.7
    493920     16568.7
    493960     16571.7
    494000     16572.7
    494040     16573.5
    494080     16575.1
    494120     16576.1
    494160       16577
    494200     16578.3
    494240     16580.5
    494280     16581.9
    494320     16582.4
    494360     16584.7
    494400     16585.7
    494440     16587.1
    494480     16588.1
    494520     16589.4
    494560     16590.2
    494600     16591.7
    494640       16593
    494680       16595
    494720       16595
    494760       16598
    494800       16599
    494840     16599.8
    494880     16601.4
    494920     16602.4
    494960     16603.3
    495000     16604.6
    495040     16606.8
    495080     16608.2
    495120     16608.7
    495160     16610.9
    495200       16612
    495240     16613.4
    495280     16614.4
    495320     16615.7
    495360     16616.5
    495400     16617.9
    495440     16619.3
    495480     16621.3
    495520     16621.3
    495560     16624.3
    495600     16625.3
    495640     16626.1
    495680     16627.7
    495720     16628.7
    495760     16629.6
    495800     16630.8
    495840     16633.1
    495880     16634.4
    495920       16635
    495960     16637.2
    496000     16638.3
    496040     16639.6
    496080     16640.7
    496120       16642
    496160     16642.8
    496200     16644.2
    496240     16645.6
    496280     16647.6
    496320     16647.5
    496360     16650.6
    496400     16651.6
    496440     16652.4
    496480       16654
    496520       16655
    496560     16655.8
    496600     16657.1
    496640     16659.4
    496680     16660.7
    496720     16661.3
    496760     16663.5
    496800     16664.6
    496840     16665.9
    496880       16667
    496920     16668.2
    496960       16669
    497000     16670.5
    497040     16671.8
    497080     16673.9
    497120     16673.8
    497160     16676.8
    497200     16677.8
    497240     16678.6
    497280     16680.2
    497320     16681.2
    497360     16682.1
    497400     16683.4
    497440     16685.6
    497480       16687
    497520     16687.6
    497560     16689.8
    497600     16690.8
    497640     16692.2
    497680     16693.3
    497720     16694.5
    497760     16695.3
    497800     16696.8
    497840     16698.1
    497880     16700.1
    497920       16700
    497960     16703.1
    498000       16704
    498040     16704.8
    498080     16706.5
    498120     16707.5
    498160     16708.3
    498200     16709.6
    498240     16711.9
    498280     16713.2
    498320     16713.8
    498360     16716.1
    498400       16717
    498440     16718.4
    498480     16719.5
    498520     16720.7
    498560     16721.5
    498600       16723
    498640     16724.4
    498680     16726.4
    498720     16726.2
    498760     16729.3
    498800     16730.3
    498840       16731
    498880     16732.7
    498920     16733.7
    498960     16734.6
    499000     16735.8
    499040     16738.1
    499080     16739.5
    499120     16740.1
    499160     16742.3
    499200     16743.2
    499240     16744.7
    499280     16745.8
    499320       16747
    499360     16747.8
    499400     16749.3
    499440     16750.6
    499480     16752.6
    499520     16752.5
    499560     16755.5
    499600     16756.5
    499640     16757.3
    499680       16759
    499720       16760
    499760     16760.8
    499800       16762
    499840     16764.4
    499880     16765.7
    499920     16766.3
    499960     16768.6
    500000     16769.5
    500040       16771
    500080     16772.1
    500120     16773.3
    500160     16774.1
    500200     16775.5
    500240     16776.9
    500280     16778.9
    500320     16778.8
    500360     16781.8
    500400     16782.8
    500440     16783.6
    500480     16785.2
    500520     16786.3
    500560     16787.1
    500600     16788.3
    500640     16790.7
    500680       16792
    500720     16792.6
    500760     16794.8
    500800     16795.7
    500840     16797.3
    500880     16798.4
    500920     16799.6
    500960     16800.4
    501000     16801.8
    501040     16803.2
    501080     16805.2
    501120     16805.1
    501160     16808.2
    501200     16809.1
    501240     16809.9
    501280     16811.6
    501320     16812.6
    501360     16813.4
    501400     16814.6
    501440       16817
    501480     16818.3
    501520     16818.9
    501560     16821.2
    501600     16822.1
    501640     16823.6
    501680     16824.8
    501720     16825.9
    501760     16826.8
    501800     16828.2
    501840     16829.6
    501880     16831.6
    501920     16831.5
    501960     16834.5
    502000     16835.5
    502040     16836.3
    502080       16838
    502120     16838.9
    502160     16839.8
    502200       16841
    502240     16843.4
    502280     16844.7
    502320     16845.3
    502360     16847.6
    502400     16848.5
    502440     16850.1
    502480     16851.2
    502520     16852.3
    502560     16853.2
    502600     16854.6
    502640       16856
    502680       16858
    502720     16857.9
    502760       16861
    502800       16862
    502840     16862.8
    502880     16864.4
    502920     16865.4
    502960     16866.2
    503000     16867.5
    503040     16869.8
    503080     16871.2
    503120     16871.7
    503160       16874
    503200     16874.9
    503240     16876.5
    503280     16877.6
    503320     16878.8
    503360     16879.6
    503400       16881
    503440     16882.4
    503480     16884.4
    503520     16884.3
    503560     16887.4
    503600     16888.4
    503640     16889.2
    503680     16890.8
    503720     16891.8
    503760     16892.7
    503800     16893.9
    503840     16896.2
    503880     16897.6
    503920     16898.1
    503960     16900.4
    504000     16901.3
    504040     16902.8
    504080       16904
    504120     16905.1
    504160       16906
    504200     16907.3
    504240     16908.7
    504280     16910.8
    504320     16910.7
    504360     16913.7
    504400     16914.7
    504440     16915.6
    504480     16917.2
    504520     16918.2
    504560       16919
    504600     16920.2
    504640     16922.6
    504680     16923.9
    504720     16924.4
    504760     16926.8
    504800     16927.6
    504840     16929.2
    504880     16930.3
    504920     16931.5
    504960     16932.3
    505000     16933.7
    505040     16935.1
    505080     16937.1
    505120     16937.1
    505160     16940.1
    505200     16941.1
    505240     16941.9
    505280     16943.5
    505320     16944.5
    505360     16945.3
    505400     16946.6
    505440     16948.9
    505480     16950.2
    505520     16950.8
    505560       16953
    505600     16953.9
    505640     16955.5
    505680     16956.6
    505720     16957.8
    505760     16958.6
    505800     16960.1
    505840     16961.4
    505880     16963.4
    505920     16963.4
    505960     16966.4
    506000     16967.4
    506040     16968.2
    506080     16969.9
    506120     16970.8
    506160     16971.7
    506200     16972.9
    506240     16975.2
    506280     16976.6
    506320     16977.1
    506360     16979.4
    506400     16980.2
    506440     16981.9
    506480       16983
    506520     16984.2
    506560       16985
    506600     16986.4
    506640     16987.8
    506680     16989.8
    506720     16989.8
    506760     16992.8
    506800     16993.8
    506840     16994.6
    506880     16996.2
    506920     16997.2
    506960     16998.1
    507000     16999.3
    507040     17001.6
    507080     17002.9
    507120     17003.5
    507160     17005.7
    507200     17006.7
    507240     17008.2
    507280     17009.4
    507320     17010.5
    507360     17011.5
    507400     17012.8
    507440     17014.2
    507480     17016.2
    507520     17016.2
    507560     17019.2
    507600     17020.1
    507640     17020.9
    507680     17022.6
    507720     17023.6
    507760     17024.5
    507800     17025.7
    507840       17028
    507880     17029.4
    507920     17029.9
    507960     17032.1
    508000     17033.1
    508040     17034.7
    508080     17035.8
    508120       17037
    508160     17037.9
    508200     17039.2
    508240     17040.6
    508280     17042.6
    508320     17042.7
    508360     17045.6
    508400     17046.5
    508440     17047.4
    508480       17049
    508520     17050.1
    508560     17050.9
    508600     17052.1
    508640     17054.5
    508680     17055.8
    508720     17056.3
    508760     17058.5
    508800     17059.6
    508840     17061.1
    508880     17062.3
    508920     17063.4
    508960     17064.3
    509000     17065.7
    509040     17067.1
    509080     17069.1
    509120     17069.1
    509160       17072
    509200       17073
    509240     17073.8
    509280     17075.5
    509320     17076.5
    509360     17077.3
    509400     17078.6
    509440     17080.9
    509480     17082.2
    509520     17082.8
    509560       17085
    509600       17086
    509640     17087.6
    509680     17088.7
    509720     17089.8
    509760     17090.8
    509800     17092.2
    509840     17093.5
    509880     17095.5
    509920     17095.5
    509960     17098.5
    510000     17099.4
    510040     17100.2
    510080     17101.9
    510120     17102.9
    510160     17103.8
    510200       17105
    510240     17107.4
    510280     17108.7
    510320     17109.3
    510360     17111.5
    510400     17112.5
    510440       17114
    510480     17115.2
    510520     17116.3
    510560     17117.2
    510600     17118.6
    510640       17120
    510680       17122
    510720       17122
    510760     17124.9
    510800     17125.9
    510840     17126.7
    510880     17128.4
    510920     17129.4
    510960     17130.3
    511000     17131.6
    511040     17133.9
    511080     17135.2
    511120     17135.8
    511160       17138
    511200       17139
    511240     17140.5
    511280     17141.7
    511320     17142.8
    511360     17143.8
    511400     17145.1
    511440     17146.5
    511480     17148.5
    511520     17148.5
    511560     17151.4
    511600     17152.4
    511640     17153.2
    511680     17154.9
    511720       17156
    511760     17156.8
    511800       17158
    511840     17160.3
    511880     17161.8
    511920     17162.3
    511960     17164.5
    512000     17165.5
    512040       17167
    512080     17168.2
    512120     17169.3
    512160     17170.3
    512200     17171.6
    512240       17173
    512280     17174.9
    512320       17175
    512360     17177.9
    512400     17178.9
    512440     17179.7
    512480     17181.4
    512520     17182.5
    512560     17183.3
    512600     17184.5
    512640     17186.8
    512680     17188.2
    512720     17188.8
    512760       17191
    512800       17192
    512840     17193.5
    512880     17194.7
    512920     17195.8
    512960     17196.8
    513000     17198.2
    513040     17199.5
    513080     17201.5
    513120     17201.6
    513160     17204.5
    513200     17205.4
    513240     17206.2
    513280       17208
    513320       17209
    513360     17209.8
    513400     17211.1
    513440     17213.4
    513480     17214.8
    513520     17215.4
    513560     17217.6
    513600     17218.5
    513640     17220.1
    513680     17221.3
    513720     17222.3
    513760     17223.3
    513800     17224.7
    513840       17226
    513880       17228
    513920     17228.1
    513960       17231
    514000     17232.1
    514040     17232.8
    514080     17234.5
    514120     17235.5
    514160     17236.4
    514200     17237.6
    514240     17239.9
    514280     17241.3
    514320     17241.9
    514360     17244.1
    514400     17245.1
    514440     17246.7
    514480     17247.8
    514520     17248.9
    514560     17249.9
    514600     17251.2
    514640     17252.6
    514680     17254.6
    514720     17254.7
    514760     17257.5
    514800     17258.6
    514840     17259.4
    514880     17261.1
    514920     17262.1
    514960     17262.9
    515000     17264.2
    515040     17266.5
    515080     17267.9
    515120     17268.5
    515160     17270.6
    515200     17271.6
    515240     17273.2
    515280     17274.4
    515320     17275.5
    515360     17276.4
    515400     17277.8
    515440     17279.2
    515480     17281.1
    515520     17281.2
    515560     17284.1
    515600     17285.2
    515640     17285.9
    515680     17287.6
    515720     17288.6
    515760     17289.5
    515800     17290.8
    515840       17293
    515880     17294.4
    515920       17295
    515960     17297.1
    516000     17298.2
    516040     17299.8
    516080     17300.9
    516120       17302
    516160       17303
    516200     17304.4
    516240     17305.8
    516280     17307.6
    516320     17307.8
    516360     17310.6
    516400     17311.8
    516440     17312.4
    516480     17314.2
    516520     17315.2
    516560     17316.1
    516600     17317.4
    516640     17319.6
    516680       17321
    516720     17321.6
    516760     17323.7
    516800     17324.8
    516840     17326.4
    516880     17327.5
    516920     17328.6
    516960     17329.6
    517000     17330.9
    517040     17332.4
    517080     17334.2
    517120     17334.4
    517160     17337.2
    517200     17338.4
    517240       17339
    517280     17340.8
    517320     17341.8
    517360     17342.6
    517400     17343.9
    517440     17346.2
    517480     17347.6
    517520     17348.2
    517560     17350.3
    517600     17351.3
    517640     17352.9
    517680       17354
    517720     17355.1
    517760     17356.1
    517800     17357.4
    517840     17358.9
    517880     17360.7
    517920     17360.9
    517960     17363.8
    518000     17364.9
    518040     17365.5
    518080     17367.3
    518120     17368.3
    518160     17369.1
    518200     17370.4
    518240     17372.7
    518280     17374.1
    518320     17374.7
    518360     17376.8
    518400     17377.9
    518440     17379.4
    518480     17380.5
    518520     17381.7
    518560     17382.6
    518600     17383.9
    518640     17385.4
    518680     17387.2
    518720     17387.4
    518760     17390.3
    518800     17391.5
    518840     17392.1
    518880     17393.8
    518920     17394.9
    518960     17395.7
    519000       17397
    519040     17399.2
    519080     17400.7
    519120     17401.3
    519160     17403.3
    519200     17404.4
    519240       17406
    519280     17407.1
    519320     17408.2
    519360     17409.1
    519400     17410.5
    519440     17411.9
    519480     17413.8
    519520       17414
    519560     17416.8
    519600       17418
    519640     17418.6
    519680     17420.4
    519720     17421.4
    519760     17422.2
    519800     17423.5
    519840     17425.8
    519880     17427.3
    519920     17427.8
    519960     17429.9
    520000       17431
    520040     17432.6
    520080     17433.7
    520120     17434.8
    520160     17435.8
    520200       17437
    520240     17438.5
    520280     17440.4
    520320     17440.6
    520360     17443.5
    520400     17444.7
    520440     17445.2
    520480       17447
    520520     17448.1
    520560     17448.8
    520600     17450.1
    520640     17452.4
    520680     17453.9
    520720     17454.5
    520760     17456.5
    520800     17457.6
    520840     17459.2
    520880     17460.3
    520920     17461.4
    520960     17462.4
    521000     17463.6
    521040     17465.1
    521080     17467.1
    521120     17467.2
    521160     17470.1
    521200     17471.3
    521240     17471.9
    521280     17473.7
    521320     17474.8
    521360     17475.5
    521400     17476.8
    521440     17479.1
    521480     17480.6
    521520     17481.1
    521560     17483.2
    521600     17484.3
    521640     17485.9
    521680       17487
    521720     17488.1
    521760     17489.1
    521800     17490.4
    521840     17491.8
    521880     17493.8
    521920     17493.9
    521960     17496.8
    522000       17498
    522040     17498.5
    522080     17500.4
    522120     17501.4
    522160     17502.2
    522200     17503.5
    522240     17505.8
    522280     17507.3
    522320     17507.8
    522360       17510
    522400       17511
    522440     17512.6
    522480     17513.7
    522520     17514.9
    522560     17515.8
    522600       17517
    522640     17518.5
    522680     17520.5
    522720     17520.6
    522760     17523.5
    522800     17524.7
    522840     17525.2
    522880     17527.1
    522920     17528.2
    522960     17528.9
    523000     17530.2
    523040     17532.5
    523080       17534
    523120     17534.5
    523160     17536.7
    523200     17537.6
    523240     17539.3
    523280     17540.4
    523320     17541.6
    523360     17542.5
    523400     17543.8
    523440     17545.2
    523480     17547.2
    523520     17547.3
    523560     17550.2
    523600     17551.4
    523640     17551.9
    523680     17553.8
    523720     17554.9
    523760     17555.7
    523800     17556.9
    523840     17559.2
    523880     17560.7
    523920     17561.2
    523960     17563.4
    524000     17564.4
    524040       17566
    524080     17567.2
    524120     17568.3
    524160     17569.2
    524200     17570.5
    524240       17572
    524280     17573.9
    524320     17574.1
    524360       17577
    524400     17578.2
    524440     17578.7
    524480     17580.5
    524520     17581.7
    524560     17582.4
    524600     17583.6
    524640     17585.9
    524680     17587.5
    524720     17587.9
    524760     17590.1
    524800     17591.1
    524840     17592.8
    524880     17593.9
    524920     17595.1
    524960     17595.9
    525000     17597.2
    525040     17598.7
    525080     17600.7
    525120     17600.8
    525160     17603.7
    525200     17604.9
    525240     17605.4
    525280     17607.2
    525320     17608.4
    525360     17609.1
    525400     17610.3
    525440     17612.6
    525480     17614.2
    525520     17614.6
    525560     17616.8
    525600     17617.8
    525640     17619.5
    525680     17620.6
    525720     17621.8
    525760     17622.6
    525800     17623.9
    525840     17625.3
    525880     17627.4
    525920     17627.5
    525960     17630.4
    526000     17631.6
    526040     17632.1
    526080     17633.9
    526120     17635.1
    526160     17635.8
    526200       17637
    526240     17639.3
    526280     17640.9
    526320     17641.4
    526360     17643.5
    526400     17644.5
    526440     17646.2
    526480     17647.4
    526520     17648.5
    526560     17649.3
    526600     17650.6
    526640       17652
    526680     17654.1
    526720     17654.2
    526760     17657.1
    526800     17658.3
    526840     17658.8
    526880     17660.6
    526920     17661.8
    526960     17662.5
    527000     17663.7
    527040       17666
    527080     17667.6
    527120     17668.1
    527160     17670.2
    527200     17671.2
    527240     17672.9
    527280       17674
    527320     17675.2
    527360     17676.1
    527400     17677.3
    527440     17678.8
    527480     17680.8
    527520       17681
    527560     17683.9
    527600     17685.1
    527640     17685.6
    527680     17687.4
    527720     17688.6
    527760     17689.3
    527800     17690.5
    527840     17692.8
    527880     17694.3
    527920     17694.9
    527960       17697
    528000       17698
    528040     17699.7
    528080     17700.8
    528120       17702
    528160     17702.9
    528200     17704.1
    528240     17705.5
    528280     17707.6
    528320     17707.8
    528360     17710.6
    528400     17711.8
    528440     17712.3
    528480     17714.2
    528520     17715.3
    528560       17716
    528600     17717.3
    528640     17719.6
    528680     17721.1
    528720     17721.6
    528760     17723.7
    528800     17724.8
    528840     17726.5
    528880     17727.6
    528920     17728.8
    528960     17729.7
    529000     17730.9
    529040     17732.3
    529080     17734.4
    529120     17734.5
    529160     17737.4
    529200     17738.7
    529240     17739.1
    529280     17740.9
    529320     17742.1
    529360     17742.8
    529400       17744
    529440     17746.3
    529480     17747.9
    529520     17748.4
    529560     17750.6
    529600     17751.6
    529640     17753.3
    529680     17754.4
    529720     17755.5
    529760     17756.5
    529800     17757.7
    529840     17759.1
    529880     17761.2
    529920     17761.3
    529960     17764.2
    530000     17765.4
    530040     17765.9
    530080     17767.7
    530120     17768.9
    530160     17769.6
    530200     17770.8
    530240     17773.1
    530280     17774.7
    530320     17775.2
    530360     17777.4
    530400     17778.4
    530440     17780.1
    530480     17781.2
    530520     17782.4
    530560     17783.3
    530600     17784.5
    530640     17785.9
    530680       17788
    530720     17788.2
    530760       17791
    530800     17792.3
    530840     17792.7
    530880     17794.6
    530920     17795.8
    530960     17796.4
    531000     17797.6
    531040       17800
    531080     17801.6
    531120     17802.1
    531160     17804.2
    531200     17805.2
    531240       17807
    531280     17808.1
    531320     17809.2
    531360     17810.2
    531400     17811.5
    531440     17812.8
    531480     17814.9
    531520     17815.1
    531560     17817.9
    531600     17819.2
    531640     17819.6
    531680     17821.5
    531720     17822.7
    531760     17823.3
    531800     17824.5
    531840     17826.9
    531880     17828.6
    531920       17829
    531960     17831.2
    532000     17832.1
    532040     17833.9
    532080       17835
    532120     17836.2
    532160     17837.1
    532200     17838.4
    532240     17839.8
    532280     17841.8
    532320     17841.9
    532360     17844.9
    532400     17846.1
    532440     17846.5
    532480     17848.4
    532520     17849.6
    532560     17850.2
    532600     17851.4
    532640     17853.8
    532680     17855.5
    532720     17855.9
    532760       17858
    532800       17859
    532840     17860.8
    532880     17861.8
    532920       17863
    532960       17864
    533000     17865.3
    533040     17866.6
    533080     17868.7
    533120     17868.8
    533160     17871.7
    533200       17873
    533240     17873.4
    533280     17875.2
    533320     17876.4
    533360     17877.1
    533400     17878.3
    533440     17880.7
    533480     17882.3
    533520     17882.8
    533560     17884.9
    533600     17885.8
    533640     17887.6
    533680     17888.6
    533720     17889.8
    533760     17890.7
    533800     17892.1
    533840     17893.4
    533880     17895.4
    533920     17895.6
    533960     17898.4
    534000     17899.8
    534040     17900.1
    534080       17902
    534120     17903.2
    534160     17903.8
    534200     17905.1
    534240     17907.4
    534280       17909
    534320     17909.5
    534360     17911.6
    534400     17912.6
    534440     17914.3
    534480     17915.4
    534520     17916.6
    534560     17917.5
    534600     17918.8
    534640     17920.2
    534680     17922.2
    534720     17922.3
    534760     17925.2
    534800     17926.6
    534840     17926.8
    534880     17928.7
    534920     17929.9
    534960     17930.6
    535000     17931.8
    535040     17934.2
    535080     17935.8
    535120     17936.3
    535160     17938.4
    535200     17939.3
    535240     17941.1
    535280     17942.2
    535320     17943.4
    535360     17944.3
    535400     17945.6
    535440       17947
    535480       17949
    535520     17949.1
    535560       17952
    535600     17953.4
    535640     17953.6
    535680     17955.5
    535720     17956.7
    535760     17957.4
    535800     17958.7
    535840       17961
    535880     17962.7
    535920     17963.1
    535960     17965.2
    536000     17966.2
    536040       17968
    536080     17969.1
    536120     17970.3
    536160     17971.2
    536200     17972.5
    536240     17973.9
    536280     17975.9
    536320       17976
    536360     17978.9
    536400     17980.3
    536440     17980.5
    536480     17982.4
    536520     17983.7
    536560     17984.4
    536600     17985.6
    536640       17988
    536680     17989.6
    536720     17990.1
    536760     17992.2
    536800     17993.2
    536840     17994.9
    536880       17996
    536920     17997.2
    536960     17998.1
    537000     17999.4
    537040     18000.8
    537080     18002.8
    537120     18002.9
    537160     18005.8
    537200     18007.1
    537240     18007.4
    537280     18009.3
    537320     18010.5
    537360     18011.2
    537400     18012.4
    537440     18014.8
    537480     18016.5
    537520     18016.9
    537560     18019.1
    537600       18020
    537640     18021.7
    537680     18022.8
    537720       18024
    537760     18024.9
    537800     18026.2
    537840     18027.6
    537880     18029.6
    537920     18029.7
    537960     18032.6
    538000       18034
    538040     18034.2
    538080     18036.2
    538120     18037.3
    538160     18038.1
    538200     18039.3
    538240     18041.7
    538280     18043.3
    538320     18043.8
    538360     18045.9
    538400     18046.9
    538440     18048.6
    538480     18049.6
    538520     18050.8
    538560     18051.7
    538600     18053.1
    538640     18054.4
    538680     18056.5
    538720     18056.5
    538760     18059.4
    538800     18060.8
    538840       18061
    538880       18063
    538920     18064.2
    538960     18064.8
    539000       18066
    539040     18068.5
    539080     18070.1
    539120     18070.6
    539160     18072.7
    539200     18073.6
    539240     18075.3
    539280     18076.4
    539320     18077.6
    539360     18078.5
    539400     18079.9
    539440     18081.2
    539480     18083.2
    539520     18083.3
    539560     18086.1
    539600     18087.6
    539640     18087.8
    539680     18089.8
    539720     18090.9
    539760     18091.6
    539800     18092.8
    539840     18095.2
    539880     18096.9
    539920     18097.4
    539960     18099.5
    540000     18100.5
    540040     18102.1
    540080     18103.2
    540120     18104.4
    540160     18105.3
    540200     18106.6
    540240       18108
    540280       18110
    540320     18110.1
    540360     18112.9
    540400     18114.4
    540440     18114.6
    540480     18116.5
    540520     18117.8
    540560     18118.4
    540600     18119.6
    540640       18122
    540680     18123.7
    540720     18124.2
    540760     18126.4
    540800     18127.3
    540840     18128.9
    540880       18130
    540920     18131.2
    540960       18132
    541000     18133.3
    541040     18134.7
    541080     18136.8
    541120     18136.8
    541160     18139.7
    541200     18141.1
    541240     18141.3
    541280     18143.3
    541320     18144.5
    541360     18145.2
    541400     18146.3
    541440     18148.7
    541480     18150.4
    541520     18150.9
    541560     18153.1
    541600       18154
    541640     18155.6
    541680     18156.7
    541720     18157.9
    541760     18158.8
    541800     18160.1
    541840     18161.5
    541880     18163.6
    541920     18163.6
    541960     18166.5
    542000     18167.8
    542040     18168.1
    542080     18170.1
    542120     18171.3
    542160     18171.9
    542200     18173.1
    542240     18175.5
    542280     18177.2
    542320     18177.7
    542360     18179.9
    542400     18180.8
    542440     18182.4
    542480     18183.5
    542520     18184.7
    542560     18185.6
    542600     18186.9
    542640     18188.3
    542680     18190.4
    542720     18190.4
    542760     18193.3
    542800     18194.6
    542840     18194.9
    542880     18196.9
    542920     18198.1
    542960     18198.7
    543000       18200
    543040     18202.3
    543080       18204
    543120     18204.5
    543160     18206.7
    543200     18207.7
    543240     18209.3
    543280     18210.3
    543320     18211.6
    543360     18212.5
    543400     18213.8
    543440     18215.2
    543480     18217.3
    543520     18217.2
    543560     18220.1
    543600     18221.5
    543640     18221.8
    543680     18223.7
    543720       18225
    543760     18225.6
    543800     18226.8
    543840     18229.2
    543880     18230.8
    543920     18231.4
    543960     18233.5
    544000     18234.5
    544040     18236.2
    544080     18237.3
    544120     18238.5
    544160     18239.4
    544200     18240.7
    544240     18242.1
    544280     18244.2
    544320     18244.1
    544360       18247
    544400     18248.4
    544440     18248.7
    544480     18250.7
    544520     18251.8
    544560     18252.4
    544600     18253.7
    544640     18256.1
    544680     18257.7
    544720     18258.2
    544760     18260.4
    544800     18261.4
    544840       18263
    544880     18264.1
    544920     18265.4
    544960     18266.3
    545000     18267.5
    545040       18269
    545080       18271
    545120       18271
    545160     18273.9
    545200     18275.3
    545240     18275.5
    545280     18277.5
    545320     18278.7
    545360     18279.3
    545400     18280.5
    545440       18283
    545480     18284.5
    545520     18285.1
    545560     18287.3
    545600     18288.3
    545640     18289.9
    545680       18291
    545720     18292.2
    545760     18293.1
    545800     18294.3
    545840     18295.8
    545880     18297.9
    545920     18297.9
    545960     18300.8
    546000     18302.1
    546040     18302.4
    546080     18304.4
    546120     18305.6
    546160     18306.2
    546200     18307.4
    546240     18309.9
    546280     18311.4
    546320       18312
    546360     18314.1
    546400     18315.1
    546440     18316.8
    546480     18317.9
    546520     18319.1
    546560       18320
    546600     18321.3
    546640     18322.7
    546680     18324.8
    546720     18324.7
    546760     18327.6
    546800       18329
    546840     18329.2
    546880     18331.2
    546920     18332.4
    546960       18333
    547000     18334.2
    547040     18336.7
    547080     18338.3
    547120     18338.8
    547160       18341
    547200       18342
    547240     18343.7
    547280     18344.8
    547320       18346
    547360     18346.9
    547400     18348.2
    547440     18349.6
    547480     18351.7
    547520     18351.6
    547560     18354.5
    547600     18355.9
    547640     18356.2
    547680     18358.1
    547720     18359.3
    547760     18359.9
    547800     18361.1
    547840     18363.6
    547880     18365.2
    547920     18365.7
    547960     18367.8
    548000     18368.9
    548040     18370.6
    548080     18371.7
    548120     18372.9
    548160     18373.8
    548200     18375.1
    548240     18376.5
    548280     18378.6
    548320     18378.6
    548360     18381.4
    548400     18382.8
    548440     18383.1
    548480       18385
    548520     18386.2
    548560     18386.8
    548600       18388
    548640     18390.5
    548680       18392
    548720     18392.6
    548760     18394.7
    548800     18395.8
    548840     18397.5
    548880     18398.6
    548920     18399.9
    548960     18400.7
    549000       18402
    549040     18403.4
    549080     18405.5
    549120     18405.5
    549160     18408.3
    549200     18409.8
    549240       18410
    549280     18411.9
    549320     18413.1
    549360     18413.7
    549400     18414.8
    549440     18417.4
    549480       18419
    549520     18419.6
    549560     18421.6
    549600     18422.7
    549640     18424.5
    549680     18425.5
    549720     18426.8
    549760     18427.6
    549800     18428.9
    549840     18430.3
    549880     18432.4
    549920     18432.4
    549960     18435.3
    550000     18436.8
    550040     18436.9
    550080     18438.9
    550120     18440.1
    550160     18440.6
    550200     18441.8
    550240     18444.3
    550280     18445.9
    550320     18446.5
    550360     18448.6
    550400     18449.6
    550440     18451.4
    550480     18452.5
    550520     18453.8
    550560     18454.6
    550600     18455.9
    550640     18457.3
    550680     18459.4
    550720     18459.3
    550760     18462.3
    550800     18463.7
    550840     18463.9
    550880     18465.8
    550920     18467.1
    550960     18467.6
    551000     18468.8
    551040     18471.3
    551080     18472.9
    551120     18473.5
    551160     18475.6
    551200     18476.5
    551240     18478.4
    551280     18479.4
    551320     18480.7
    551360     18481.5
    551400     18482.8
    551440     18484.3
    551480     18486.3
    551520     18486.3
    551560     18489.2
    551600     18490.6
    551640     18490.8
    551680     18492.7
    551720       18494
    551760     18494.5
    551800     18495.7
    551840     18498.2
    551880     18499.8
    551920     18500.4
    551960     18502.5
    552000     18503.5
    552040     18505.2
    552080     18506.2
    552120     18507.6
    552160     18508.4
    552200     18509.7
    552240     18511.2
    552280     18513.2
    552320     18513.2
    552360     18516.1
    552400     18517.5
    552440     18517.7
    552480     18519.6
    552520     18520.9
    552560     18521.4
    552600     18522.6
    552640     18525.1
    552680     18526.7
    552720     18527.3
    552760     18529.4
    552800     18530.4
    552840     18532.2
    552880     18533.2
    552920     18534.6
    552960     18535.4
    553000     18536.6
    553040     18538.1
    553080     18540.2
    553120     18540.2
    553160     18543.1
    553200     18544.5
    553240     18544.7
    553280     18546.6
    553320     18547.8
    553360     18548.4
    553400     18549.5
    553440       18552
    553480     18553.7
    553520     18554.3
    553560     18556.4
    553600     18557.4
    553640     18559.2
    553680     18560.2
    553720     18561.6
    553760     18562.3
    553800     18563.6
    553840     18565.1
    553880     18567.2
    553920     18567.2
    553960     18570.1
    554000     18571.5
    554040     18571.7
    554080     18573.6
    554120     18574.8
    554160     18575.4
    554200     18576.5
    554240       18579
    554280     18580.7
    554320     18581.3
    554360     18583.3
    554400     18584.3
    554440     18586.2
    554480     18587.2
    554520     18588.6
    554560     18589.3
    554600     18590.7
    554640     18592.1
    554680     18594.2
    554720     18594.1
    554760     18597.1
    554800     18598.5
    554840     18598.7
    554880     18600.6
    554920     18601.8
    554960     18602.4
    555000     18603.5
    555040       18606
    555080     18607.6
    555120     18608.3
    555160     18610.3
    555200     18611.3
    555240     18613.2
    555280     18614.2
    555320     18615.5
    555360     18616.2
    555400     18617.6
    555440     18619.1
    555480     18621.2
    555520     18621.1
    555560     18624.1
    555600     18625.4
    555640     18625.7
    555680     18627.5
    555720     18628.7
    555760     18629.3
    555800     18630.5
    555840       18633
    555880     18634.6
    555920     18635.2
    555960     18637.3
    556000     18638.3
    556040     18640.1
    556080     18641.2
    556120     18642.5
    556160     18643.2
    556200     18644.6
    556240     18646.1
    556280     18648.2
    556320     18648.1
    556360       18651
    556400     18652.3
    556440     18652.6
    556480     18654.5
    556520     18655.7
    556560     18656.2
    556600     18657.4
    556640     18659.9
    556680     18661.5
    556720     18662.1
    556760     18664.2
    556800     18665.2
    556840     18667.1
    556880     18668.1
    556920     18669.4
    556960     18670.1
    557000     18671.6
    557040       18673
    557080     18675.1
    557120       18675
    557160       18678
    557200     18679.3
    557240     18679.5
    557280     18681.4
    557320     18682.6
    557360     18683.2
    557400     18684.4
    557440       18687
    557480     18688.5
    557520     18689.2
    557560     18691.2
    557600     18692.2
    557640       18694
    557680     18695.1
    557720     18696.4
    557760     18697.1
    557800     18698.5
    557840       18700
    557880       18702
    557920     18701.9
    557960     18704.9
    558000     18706.2
    558040     18706.5
    558080     18708.4
    558120     18709.6
    558160     18710.2
    558200     18711.4
    558240     18713.9
    558280     18715.5
    558320     18716.1
    558360     18718.1
    558400     18719.2
    558440       18721
    558480       18722
    558520     18723.3
    558560     18724.1
    558600     18725.5
    558640       18727
    558680       18729
    558720     18728.9
    558760     18731.9
    558800     18733.2
    558840     18733.5
    558880     18735.3
    558920     18736.5
    558960     18737.1
    559000     18738.3
    559040     18740.9
    559080     18742.4
    559120     18743.1
    559160     18745.1
    559200     18746.2
    559240       18748
    559280       18749
    559320     18750.4
    559360     18751.1
    559400     18752.5
    559440       18754
    559480       18756
    559520     18755.9
    559560     18758.9
    559600     18760.2
    559640     18760.5
    559680     18762.3
    559720     18763.6
    559760     18764.1
    559800     18765.3
    559840     18767.9
    559880     18769.5
    559920     18770.2
    559960     18772.1
    560000     18773.2
    560040       18775
    560080       18776
    560120     18777.4
    560160     18778.1
    560200     18779.6
    560240       18781
    560280       18783
    560320     18782.9
    560360     18785.8
    560400     18787.2
    560440     18787.5
    560480     18789.3
    560520     18790.5
    560560     18791.1
    560600     18792.3
    560640     18794.9
    560680     18796.5
    560720     18797.1
    560760     18799.1
    560800     18800.2
    560840       18802
    560880       18803
    560920     18804.4
    560960     18805.1
    561000     18806.5
    561040       18808
    561080     18810.1
    561120     18809.9
    561160     18812.9
    561200     18814.2
    561240     18814.5
    561280     18816.4
    561320     18817.6
    561360     18818.1
    561400     18819.4
    561440     18821.9
    561480     18823.5
    561520     18824.1
    561560     18826.1
    561600     18827.2
    561640       18829
    561680       18830
    561720     18831.4
    561760     18832.1
    561800     18833.6
    561840       18835
    561880     18837.1
    561920       18837
    561960     18839.9
    562000     18841.3
    562040     18841.5
    562080     18843.4
    562120     18844.6
    562160     18845.1
    562200     18846.4
    562240     18848.9
    562280     18850.6
    562320     18851.2
    562360     18853.1
    562400     18854.2
    562440     18856.1
    562480     18857.1
    562520     18858.5
    562560     18859.2
    562600     18860.6
    562640       18862
    562680     18864.2
    562720     18864.1
    562760       18867
    562800     18868.3
    562840     18868.6
    562880     18870.5
    562920     18871.7
    562960     18872.2
    563000     18873.5
    563040       18876
    563080     18877.7
    563120     18878.3
    563160     18880.2
    563200     18881.3
    563240     18883.2
    563280     18884.2
    563320     18885.6
    563360     18886.3
    563400     18887.7
    563440     18889.1
    563480     18891.3
    563520     18891.2
    563560     18894.1
    563600     18895.5
    563640     18895.7
    563680     18897.6
    563720     18898.8
    563760     18899.3
    563800     18900.6
    563840     18903.1
    563880     18904.8
    563920     18905.4
    563960     18907.4
    564000     18908.4
    564040     18910.3
    564080     18911.2
    564120     18912.7
    564160     18913.4
    564200     18914.8
    564240     18916.2
    564280     18918.4
    564320     18918.3
    564360     18921.1
    564400     18922.6
    564440     18922.7
    564480     18924.7
    564520     18925.9
    564560     18926.4
    564600     18927.7
    564640     18930.2
    564680     18931.9
    564720     18932.6
    564760     18934.5
    564800     18935.5
    564840     18937.4
    564880     18938.4
    564920     18939.8
    564960     18940.5
    565000     18941.9
    565040     18943.3
    565080     18945.5
    565120     18945.5
    565160     18948.3
    565200     18949.7
    565240     18949.9
    565280     18951.8
    565320     18953.1
    565360     18953.6
    565400     18954.9
    565440     18957.4
    565480       18959
    565520     18959.7
    565560     18961.6
    565600     18962.6
    565640     18964.5
    565680     18965.5
    565720     18966.9
    565760     18967.6
    565800       18969
    565840     18970.5
    565880     18972.6
    565920     18972.6
    565960     18975.4
    566000     18976.8
    566040       18977
    566080     18978.9
    566120     18980.3
    566160     18980.7
    566200       18982
    566240     18984.5
    566280     18986.2
    566320     18986.9
    566360     18988.7
    566400     18989.8
    566440     18991.7
    566480     18992.6
    566520     18994.1
    566560     18994.8
    566600     18996.1
    566640     18997.7
    566680     18999.8
    566720     18999.8
    566760     19002.6
    566800       19004
    566840     19004.2
    566880     19006.1
    566920     19007.4
    566960     19007.8
    567000     19009.2
    567040     19011.7
    567080     19013.3
    567120     19014.1
    567160     19015.9
    567200       19017
    567240     19018.8
    567280     19019.8
    567320     19021.2
    567360       19022
    567400     19023.2
    567440     19024.8
    567480     19026.9
    567520     19026.9
    567560     19029.7
    567600     19031.1
    567640     19031.3
    567680     19033.2
    567720     19034.5
    567760       19035
    567800     19036.3
    567840     19038.8
    567880     19040.4
    567920     19041.2
    567960       19043
    568000     19044.1
    568040     19045.9
    568080     19046.9
    568120     19048.4
    568160     19049.1
    568200     19050.4
    568240     19051.9
    568280       19054
    568320       19054
    568360     19056.8
    568400     19058.2
    568440     19058.4
    568480     19060.3
    568520     19061.6
    568560     19062.1
    568600     19063.4
    568640     19065.9
    568680     19067.5
    568720     19068.3
    568760     19070.1
    568800     19071.2
    568840       19073
    568880       19074
    568920     19075.6
    568960     19076.2
    569000     19077.5
    569040       19079
    569080     19081.2
    569120     19081.1
    569160     19083.9
    569200     19085.4
    569240     19085.5
    569280     19087.4
    569320     19088.7
    569360     19089.2
    569400     19090.5
    569440       19093
    569480     19094.6
    569520     19095.4
    569560     19097.2
    569600     19098.3
    569640     19100.2
    569680     19101.1
    569720     19102.7
    569760     19103.3
    569800     19104.6
    569840     19106.1
    569880     19108.2
    569920     19108.2
    569960     19110.9
    570000     19112.5
    570040     19112.6
    570080     19114.6
    570120     19115.8
    570160     19116.3
    570200     19117.6
    570240     19120.2
    570280     19121.7
    570320     19122.5
    570360     19124.3
    570400     19125.4
    570440     19127.3
    570480     19128.2
    570520     19129.8
    570560     19130.4
    570600     19131.7
    570640     19133.2
    570680     19135.4
    570720     19135.4
    570760     19138.1
    570800     19139.6
    570840     19139.7
    570880     19141.7
    570920     19142.9
    570960     19143.4
    571000     19144.8
    571040     19147.3
    571080     19148.9
    571120     19149.7
    571160     19151.5
    571200     19152.6
    571240     19154.4
    571280     19155.3
    571320     19156.9
    571360     19157.6
    571400     19158.8
    571440     19160.4
    571480     19162.5
    571520     19162.5
    571560     19165.2
    571600     19166.8
    571640     19166.9
    571680     19168.8
    571720       19170
    571760     19170.5
    571800     19171.9
    571840     19174.5
    571880       19176
    571920     19176.8
    571960     19178.6
    572000     19179.7
    572040     19181.5
    572080     19182.4
    572120     19184.1
    572160     19184.7
    572200     19185.9
    572240     19187.5
    572280     19189.7
    572320     19189.7
    572360     19192.3
    572400       19194
    572440       19194
    572480       19196
    572520     19197.2
    572560     19197.7
    572600     19199.1
    572640     19201.7
    572680     19203.1
    572720     19203.9
    572760     19205.8
    572800     19206.9
    572840     19208.7
    572880     19209.6
    572920     19211.3
    572960     19211.9
    573000     19213.1
    573040     19214.7
    573080     19216.8
    573120     19216.8
    573160     19219.5
    573200     19221.1
    573240     19221.2
    573280     19223.2
    573320     19224.3
    573360     19224.9
    573400     19226.2
    573440     19228.9
    573480     19230.3
    573520     19231.1
    573560       19233
    573600     19234.1
    573640     19235.8
    573680     19236.7
    573720     19238.4
    573760       19239
    573800     19240.3
    573840     19241.9
    573880     19243.9
    573920       19244
    573960     19246.6
    574000     19248.2
    574040     19248.3
    574080     19250.3
    574120     19251.5
    574160       19252
    574200     19253.4
    574240       19256
    574280     19257.5
    574320     19258.2
    574360     19260.1
    574400     19261.3
    574440     19262.9
    574480     19263.9
    574520     19265.5
    574560     19266.2
    574600     19267.4
    574640     19268.9
    574680     19271.1
    574720     19271.1
    574760     19273.8
    574800     19275.4
    574840     19275.4
    574880     19277.4
    574920     19278.6
    574960     19279.2
    575000     19280.5
    575040     19283.1
    575080     19284.7
    575120     19285.4
    575160     19287.3
    575200     19288.4
    575240     19290.1
    575280     19291.1
    575320     19292.7
    575360     19293.3
    575400     19294.6
    575440     19296.1
    575480     19298.3
    575520     19298.3
    575560     19300.9
    575600     19302.6
    575640     19302.6
    575680     19304.6
    575720     19305.8
    575760     19306.3
    575800     19307.7
    575840     19310.4
    575880     19311.8
    575920     19312.5
    575960     19314.4
    576000     19315.5
    576040     19317.2
    576080     19318.2
    576120     19319.8
    576160     19320.4
    576200     19321.7
    576240     19323.2
    576280     19325.3
    576320     19325.4
    576360       19328
    576400     19329.7
    576440     19329.7
    576480     19331.7
    576520     19332.9
    576560     19333.4
    576600     19334.8
    576640     19337.4
    576680     19338.9
    576720     19339.6
    576760     19341.4
    576800     19342.5
    576840     19344.2
    576880     19345.3
    576920     19346.9
    576960     19347.5
    577000     19348.8
    577040     19350.2
    577080     19352.4
    577120     19352.5
    577160     19355.1
    577200     19356.7
    577240     19356.7
    577280     19358.8
    577320     19359.9
    577360     19360.4
    577400     19361.8
    577440     19364.5
    577480     19365.9
    577520     19366.7
    577560     19368.5
    577600     19369.6
    577640     19371.3
    577680     19372.4
    577720     19373.9
    577760     19374.5
    577800     19375.9
    577840     19377.3
    577880     19379.4
    577920     19379.5
    577960     19382.2
    578000     19383.8
    578040     19383.8
    578080     19385.8
    578120       19387
    578160     19387.5
    578200     19388.9
    578240     19391.5
    578280       19393
    578320     19393.6
    578360     19395.5
    578400     19396.6
    578440     19398.3
    578480     19399.4
    578520     19400.9
    578560     19401.6
    578600     19402.9
    578640     19404.4
    578680     19406.5
    578720     19406.6
    578760     19409.3
    578800     19410.8
    578840     19410.8
    578880     19412.8
    578920       19414
    578960     19414.6
    579000       19416
    579040     19418.6
    579080       19420
    579120     19420.7
    579160     19422.6
    579200     19423.5
    579240     19425.4
    579280     19426.5
    579320       19428
    579360     19428.7
    579400       19430
    579440     19431.4
    579480     19433.5
    579520     19433.7
    579560     19436.3
    579600     19437.9
    579640     19437.9
    579680     19439.9
    579720       19441
    579760     19441.6
    579800       19443
    579840     19445.7
    579880     19447.1
    579920     19447.7
    579960     19449.6
    580000     19450.6
    580040     19452.4
    580080     19453.6
    580120       19455
    580160     19455.8
    580200       19457
    580240     19458.6
    580280     19460.6
    580320     19460.7
    580360     19463.4
    580400       19465
    580440       19465
    580480     19467.1
    580520     19468.1
    580560     19468.7
    580600     19470.1
    580640     19472.8
    580680     19474.2
    580720     19474.8
    580760     19476.7
    580800     19477.7
    580840     19479.5
    580880     19480.7
    580920     19482.1
    580960     19482.9
    581000     19484.1
    581040     19485.7
    581080     19487.7
    581120     19487.8
    581160     19490.5
    581200     19492.1
    581240       19492
    581280     19494.2
    581320     19495.1
    581360     19495.8
    581400     19497.2
    581440     19499.9
    581480     19501.2
    581520     19501.9
    581560     19503.8
    581600     19504.8
    581640     19506.6
    581680     19507.7
    581720     19509.2
    581760     19509.9
    581800     19511.2
    581840     19512.8
    581880     19514.8
    581920     19514.9
    581960     19517.6
    582000     19519.1
    582040     19519.1
    582080     19521.2
    582120     19522.2
    582160     19522.8
    582200     19524.2
    582240     19526.9
    582280     19528.2
    582320       19529
    582360     19530.9
    582400     19531.8
    582440     19533.6
    582480     19534.8
    582520     19536.2
    582560     19537.1
    582600     19538.3
    582640     19539.8
    582680     19541.9
    582720     19541.9
    582760     19544.7
    582800     19546.2
    582840     19546.1
    582880     19548.2
    582920     19549.2
    582960     19549.9
    583000     19551.3
    583040     19553.9
    583080     19555.3
    583120     19556.1
    583160     19557.9
    583200     19558.9
    583240     19560.6
    583280     19561.8
    583320     19563.2
    583360     19564.1
    583400     19565.3
    583440     19566.8
    583480     19568.8
    583520       19569
    583560     19571.7
    583600     19573.2
    583640     19573.2
    583680     19575.3
    583720     19576.2
    583760     19576.9
    583800     19578.3
    583840     19580.9
    583880     19582.3
    583920     19583.1
    583960     19584.9
    584000     19585.9
    584040     19587.7
    584080     19588.8
    584120     19590.2
    584160     19591.1
    584200     19592.3
    584240     19593.9
    584280     19595.9
    584320       19596
    584360     19598.7
    584400     19600.3
    584440     19600.2
    584480     19602.3
    584520     19603.2
    584560       19604
    584600     19605.3
    584640     19607.9
    584680     19609.4
    584720     19610.1
    584760       19612
    584800       19613
    584840     19614.7
    584880     19615.9
    584920     19617.3
    584960     19618.1
    585000     19619.4
    585040     19620.9
    585080       19623
    585120     19623.1
    585160     19625.8
    585200     19627.4
    585240     19627.3
    585280     19629.3
    585320     19630.2
    585360       19631
    585400     19632.4
    585440       19635
    585480     19636.4
    585520     19637.2
    585560       19639
    585600       19640
    585640     19641.8
    585680     19642.9
    585720     19644.4
    585760     19645.2
    585800     19646.3
    585840     19647.9
    585880       19650
    585920     19650.1
    585960     19652.8
    586000     19654.4
    586040     19654.3
    586080     19656.3
    586120     19657.2
    586160       19658
    586200     19659.5
    586240       19662
    586280     19663.5
    586320     19664.2
    586360       19666
    586400       19667
    586440     19668.8
    586480     19669.9
    586520     19671.4
    586560     19672.3
    586600     19673.4
    586640     19674.9
    586680       19677
    586720     19677.1
    586760     19679.9
    586800     19681.4
    586840     19681.4
    586880     19683.4
    586920     19684.3
    586960       19685
    587000     19686.5
    587040       19689
    587080     19690.4
    587120     19691.3
    587160     19693.1
    587200       19694
    587240     19695.8
    587280       19697
    587320     19698.5
    587360     19699.3
    587400     19700.4
    587440       19702
    587480     19704.1
    587520     19704.2
    587560     19706.9
    587600     19708.5
    587640     19708.4
    587680     19710.5
    587720     19711.3
    587760     19712.1
    587800     19713.6
    587840     19716.1
    587880     19717.5
    587920     19718.3
    587960     19720.1
    588000     19721.1
    588040     19722.8
    588080       19724
    588120     19725.6
    588160     19726.3
    588200     19727.4
    588240     19729.1
    588280     19731.2
    588320     19731.2
    588360       19734
    588400     19735.5
    588440     19735.4
    588480     19737.5
    588520     19738.3
    588560     19739.1
    588600     19740.5
    588640     19743.1
    588680     19744.5
    588720     19745.3
    588760       19747
    588800     19748.1
    588840     19749.8
    588880     19751.1
    588920     19752.6
    588960     19753.3
    589000     19754.4
    589040     19756.1
    589080     19758.1
    589120     19758.2
    589160       19761
    589200     19762.5
    589240     19762.4
    589280     19764.5
    589320     19765.3
    589360     19766.1
    589400     19767.5
    589440     19770.1
    589480     19771.5
    589520     19772.3
    589560       19774
    589600     19775.1
    589640     19776.9
    589680     19778.1
    589720     19779.6
    589760     19780.4
    589800     19781.4
    589840     19783.1
    589880     19785.2
    589920     19785.2
    589960       19788
    590000     19789.6
    590040     19789.5
    590080     19791.6
    590120     19792.4
    590160     19793.2
    590200     19794.5
    590240     19797.1
    590280     19798.5
    590320     19799.3
    590360     19801.1
    590400     19802.1
    590440     19803.9
    590480     19805.1
    590520     19806.6
    590560     19807.4
    590600     19808.4
    590640     19810.1
    590680     19812.2
    590720     19812.2
    590760     19815.1
    590800     19816.7
    590840     19816.6
    590880     19818.6
    590920     19819.3
    590960     19820.1
    591000     19821.5
    591040     19824.1
    591080     19825.6
    591120     19826.3
    591160     19828.1
    591200     19829.2
    591240     19830.9
    591280     19832.1
    591320     19833.6
    591360     19834.4
    591400     19835.4
    591440     19837.2
    591480     19839.2
    591520     19839.3
    591560     19842.1
    591600     19843.7
    591640     19843.6
    591680     19845.6
    591720     19846.4
    591760     19847.1
    591800     19848.5
    591840     19851.1
    591880     19852.6
    591920     19853.3
    591960     19855.1
    592000     19856.1
    592040     19857.9
    592080     19859.1
    592120     19860.6
    592160     19861.4
    592200     19862.4
    592240     19864.1
    592280     19866.2
    592320     19866.3
    592360     19869.1
    592400     19870.7
    592440     19870.5
    592480     19872.6
    592520     19873.4
    592560     19874.1
    592600     19875.5
    592640     19878.1
    592680     19879.5
    592720     19880.3
    592760     19882.1
    592800     19883.1
    592840     19884.9
    592880     19886.2
    592920     19887.7
    592960     19888.4
    593000     19889.4
    593040     19891.1
    593080     19893.2
    593120     19893.3
    593160     19896.1
    593200     19897.7
    593240     19897.5
    593280     19899.6
    593320     19900.4
    593360     19901.1
    593400     19902.5
    593440     19905.1
    593480     19906.5
    593520     19907.3
    593560     19909.1
    593600     19910.1
    593640     19911.9
    593680     19913.2
    593720     19914.6
    593760     19915.4
    593800     19916.4
    593840     19918.1
    593880     19920.1
    593920     19920.3
    593960     19923.1
    594000     19924.6
    594040     19924.4
    594080     19926.5
    594120     19927.3
    594160     19928.1
    594200     19929.5
    594240       19932
    594280     19933.4
    594320     19934.2
    594360       19936
    594400       19937
    594440     19938.9
    594480     19940.2
    594520     19941.6
    594560     19942.3
    594600     19943.3
    594640       19945
    594680     19947.1
    594720     19947.2
    594760       19950
    594800     19951.6
    594840     19951.3
    594880     19953.5
    594920     19954.2
    594960       19955
    595000     19956.4
    595040     19958.9
    595080     19960.3
    595120     19961.1
    595160     19962.9
    595200     19963.9
    595240     19965.8
    595280     19967.1
    595320     19968.5
    595360     19969.1
    595400     19970.3
    595440     19971.8
    595480       19974
    595520     19974.1
    595560     19976.9
    595600     19978.5
    595640     19978.2
    595680     19980.3
    595720     19981.1
    595760     19981.9
    595800     19983.3
    595840     19985.8
    595880     19987.2
    595920     19987.9
    595960     19989.7
    596000     19990.7
    596040     19992.7
    596080     19993.9
    596120     19995.3
    596160       19996
    596200     19997.1
    596240     19998.7
    596280     20000.8
    596320     20000.9
    596360     20003.8
    596400     20005.3
    596440     20005.1
    596480     20007.1
    596520       20008
    596560     20008.8
    596600     20010.1
    596640     20012.6
    596680     20014.1
    596720     20014.8
    596760     20016.5
    596800     20017.6
    596840     20019.5
    596880     20020.7
    596920     20022.1
    596960     20022.8
    597000       20024
    597040     20025.5
    597080     20027.7
    597120     20027.7
    597160     20030.6
    597200     20032.1
    597240     20031.9
    597280     20033.9
    597320     20034.8
    597360     20035.6
    597400     20036.9
    597440     20039.4
    597480       20041
    597520     20041.6
    597560     20043.3
    597600     20044.3
    597640     20046.2
    597680     20047.5
    597720       20049
    597760     20049.6
    597800     20050.8
    597840     20052.3
    597880     20054.5
    597920     20054.6
    597960     20057.5
    598000       20059
    598040     20058.7
    598080     20060.7
    598120     20061.6
    598160     20062.5
    598200     20063.7
    598240     20066.3
    598280     20067.8
    598320     20068.5
    598360     20070.2
    598400     20071.2
    598440     20073.1
    598480     20074.4
    598520     20075.8
    598560     20076.5
    598600     20077.6
    598640     20079.2
    598680     20081.4
    598720     20081.4
    598760     20084.4
    598800     20085.8
    598840     20085.5
    598880     20087.6
    598920     20088.4
    598960     20089.3
    599000     20090.5
    599040     20093.1
    599080     20094.6
    599120     20095.3
    599160       20097
    599200       20098
    599240     20099.9
    599280     20101.2
    599320     20102.6
    599360     20103.3
    599400     20104.5
    599440       20106
    599480     20108.2
    599520     20108.2
    599560     20111.2
    599600     20112.6
    599640     20112.3
    599680     20114.4
    599720     20115.2
    599760       20116
    599800     20117.3
    599840     20119.9
    599880     20121.4
    599920       20122
    599960     20123.8
    600000     20124.8
    600040     20126.7
    600080       20128
    600120     20129.4
    600160       20130
    600200     20131.2
    600240     20132.8
    600280       20135
    600320       20135
    600360       20138
    600400     20139.4
    600440     20139.1
    600480     20141.2
    600520       20142
    600560     20142.8
    600600     20144.1
    600640     20146.6
    600680     20148.1
    600720     20148.8
    600760     20150.5
    600800     20151.6
    600840     20153.4
    600880     20154.7
    600920     20156.1
    600960     20156.7
    601000       20158
    601040     20159.5
    601080     20161.8
    601120     20161.8
    601160     20164.8
    601200     20166.2
    601240     20165.9
    601280     20167.9
    601320     20168.7
    601360     20169.6
    601400     20170.9
    601440     20173.4
    601480     20174.8
    601520     20175.6
    601560     20177.3
    601600     20178.3
    601640     20180.2
    601680     20181.4
    601720     20182.8
    601760     20183.5
    601800     20184.7
    601840     20186.2
    601880     20188.5
    601920     20188.6
    601960     20191.5
    602000       20193
    602040     20192.7
    602080     20194.7
    602120     20195.4
    602160     20196.2
    602200     20197.6
    602240     20200.1
    602280     20201.6
    602320     20202.3
    602360     20204.1
    602400       20205
    602440     20206.9
    602480     20208.1
    602520     20209.6
    602560     20210.2
    602600     20211.5
    602640       20213
    602680     20215.3
    602720     20215.3
    602760     20218.3
    602800     20219.8
    602840     20219.4
    602880     20221.4
    602920     20222.2
    602960       20223
    603000     20224.4
    603040     20226.9
    603080     20228.3
    603120     20229.1
    603160     20230.8
    603200     20231.8
    603240     20233.6
    603280     20234.8
    603320     20236.4
    603360       20237
    603400     20238.2
    603440     20239.8
    603480     20242.1
    603520       20242
    603560       20245
    603600     20246.5
    603640     20246.2
    603680     20248.2
    603720     20248.9
    603760     20249.8
    603800     20251.1
    603840     20253.6
    603880       20255
    603920     20255.8
    603960     20257.4
    604000     20258.5
    604040     20260.3
    604080     20261.4
    604120       20263
    604160     20263.6
    604200     20264.9
    604240     20266.4
    604280     20268.8
    604320     20268.7
    604360     20271.8
    604400     20273.2
    604440     20272.9
    604480     20274.8
    604520     20275.7
    604560     20276.5
    604600     20277.8
    604640     20280.2
    604680     20281.7
    604720     20282.5
    604760     20284.1
    604800     20285.2
    604840       20287
    604880     20288.2
    604920     20289.8
    604960     20290.4
    605000     20291.7
    605040     20293.2
    605080     20295.6
    605120     20295.5
    605160     20298.5
    605200     20299.9
    605240     20299.7
    605280     20301.6
    605320     20302.4
    605360     20303.3
    605400     20304.5
    605440       20307
    605480     20308.5
    605520     20309.3
    605560     20310.8
    605600       20312
    605640     20313.8
    605680       20315
    605720     20316.6
    605760     20317.1
    605800     20318.5
    605840     20319.9
    605880     20322.4
    605920     20322.3
    605960     20325.4
    606000     20326.7
    606040     20326.5
    606080     20328.5
    606120     20329.3
    606160     20330.1
    606200     20331.4
    606240     20333.8
    606280     20335.3
    606320     20336.1
    606360     20337.6
    606400     20338.8
    606440     20340.6
    606480     20341.8
    606520     20343.4
    606560     20343.9
    606600     20345.4
    606640     20346.7
    606680     20349.2
    606720     20349.1
    606760     20352.1
    606800     20353.5
    606840     20353.3
    606880     20355.3
    606920       20356
    606960     20356.9
    607000     20358.1
    607040     20360.5
    607080     20362.1
    607120     20362.9
    607160     20364.4
    607200     20365.4
    607240     20367.3
    607280     20368.6
    607320     20370.1
    607360     20370.6
    607400     20372.1
    607440     20373.3
    607480     20375.9
    607520     20375.8
    607560     20378.7
    607600     20380.2
    607640       20380
    607680       20382
    607720     20382.7
    607760     20383.6
    607800     20384.8
    607840     20387.2
    607880     20388.8
    607920     20389.6
    607960     20391.1
    608000     20392.2
    608040     20394.1
    608080     20395.4
    608120     20396.9
    608160     20397.4
    608200     20398.8
    608240     20400.1
    608280     20402.7
    608320     20402.5
    608360     20405.5
    608400     20406.9
    608440     20406.7
    608480     20408.7
    608520     20409.5
    608560     20410.3
    608600     20411.5
    608640       20414
    608680     20415.5
    608720     20416.3
    608760     20417.8
    608800     20418.9
    608840     20420.8
    608880     20422.1
    608920     20423.6
    608960     20424.1
    609000     20425.6
    609040     20426.8
    609080     20429.4
    609120     20429.2
    609160     20432.2
    609200     20433.6
    609240     20433.5
    609280     20435.4
    609320     20436.1
    609360       20437
    609400     20438.2
    609440     20440.7
    609480     20442.2
    609520     20442.9
    609560     20444.4
    609600     20445.5
    609640     20447.5
    609680     20448.7
    609720     20450.3
    609760     20450.8
    609800     20452.3
    609840     20453.5
    609880       20456
    609920     20455.9
    609960     20458.8
    610000     20460.3
    610040     20460.1
    610080       20462
    610120     20462.8
    610160     20463.7
    610200     20464.9
    610240     20467.4
    610280     20468.9
    610320     20469.6
    610360       20471
    610400     20472.3
    610440     20474.2
    610480     20475.4
    610520       20477
    610560     20477.5
    610600       20479
    610640     20480.2
    610680     20482.7
    610720     20482.6
    610760     20485.6
    610800       20487
    610840     20486.9
    610880     20488.8
    610920     20489.5
    610960     20490.5
    611000     20491.6
    611040     20494.1
    611080     20495.6
    611120     20496.4
    611160     20497.8
    611200       20499
    611240       20501
    611280     20502.2
    611320     20503.8
    611360     20504.3
    611400     20505.7
    611440       20507
    611480     20509.5
    611520     20509.4
    611560     20512.3
    611600     20513.8
    611640     20513.7
    611680     20515.5
    611720     20516.3
    611760     20517.2
    611800     20518.4
    611840     20520.9
    611880     20522.3
    611920     20523.2
    611960     20524.6
    612000     20525.8
    612040     20527.8
    612080       20529
    612120     20530.6
    612160     20531.1
    612200     20532.5
    612240     20533.7
    612280     20536.2
    612320     20536.2
    612360     20539.1
    612400     20540.6
    612440     20540.5
    612480     20542.3
    612520     20543.1
    612560       20544
    612600     20545.2
    612640     20547.7
    612680     20549.1
    612720       20550
    612760     20551.4
    612800     20552.6
    612840     20554.6
    612880     20555.8
    612920     20557.4
    612960     20557.9
    613000     20559.3
    613040     20560.5
    613080       20563
    613120     20562.9
    613160     20565.9
    613200     20567.4
    613240     20567.3
    613280     20569.1
    613320     20569.9
    613360     20570.8
    613400     20572.1
    613440     20574.5
    613480     20575.9
    613520     20576.8
    613560     20578.2
    613600     20579.3
    613640     20581.3
    613680     20582.5
    613720     20584.2
    613760     20584.7
    613800     20586.1
    613840     20587.3
    613880     20589.8
    613920     20589.7
    613960     20592.6
    614000     20594.2
    614040     20594.1
    614080     20595.9
    614120     20596.7
    614160     20597.5
    614200     20598.8
    614240     20601.3
    614280     20602.7
    614320     20603.6
    614360     20604.9
    614400     20606.1
    614440     20608.1
    614480     20609.3
    614520       20611
    614560     20611.4
    614600     20612.9
    614640     20614.1
    614680     20616.6
    614720     20616.5
    614760     20619.4
    614800     20620.9
    614840     20620.9
    614880     20622.7
    614920     20623.5
    614960     20624.3
    615000     20625.6
    615040       20628
    615080     20629.4
    615120     20630.4
    615160     20631.6
    615200     20632.8
    615240     20634.9
    615280       20636
    615320     20637.8
    615360     20638.2
    615400     20639.6
    615440     20640.9
    615480     20643.5
    615520     20643.2
    615560     20646.1
    615600     20647.7
    615640     20647.6
    615680     20649.4
    615720     20650.4
    615760     20651.1
    615800     20652.3
    615840     20654.7
    615880     20656.1
    615920     20657.1
    615960     20658.4
    616000     20659.6
    616040     20661.6
    616080     20662.8
    616120     20664.7
    616160       20665
    616200     20666.5
    616240     20667.7
    616280     20670.3
    616320       20670
    616360     20672.9
    616400     20674.5
    616440     20674.4
    616480     20676.2
    616520     20677.1
    616560     20677.9
    616600     20679.1
    616640     20681.6
    616680     20682.9
    616720     20683.9
    616760     20685.2
    616800     20686.3
    616840     20688.3
    616880     20689.6
    616920     20691.4
    616960     20691.8
    617000     20693.2
    617040     20694.3
    617080       20697
    617120     20696.7
    617160     20699.6
    617200     20701.1
    617240       20701
    617280       20703
    617320     20703.8
    617360     20704.5
    617400     20705.7
    617440     20708.2
    617480     20709.6
    617520     20710.5
    617560     20711.9
    617600       20713
    617640       20715
    617680     20716.3
    617720     20718.1
    617760     20718.5
    617800     20719.9
    617840       20721
    617880     20723.6
    617920     20723.4
    617960     20726.4
    618000     20727.8
    618040     20727.7
    618080     20729.6
    618120     20730.5
    618160     20731.2
    618200     20732.4
    618240     20734.9
    618280     20736.3
    618320     20737.2
    618360     20738.6
    618400     20739.7
    618440     20741.7
    618480     20742.9
    618520     20744.8
    618560     20745.2
    618600     20746.7
    618640     20747.7
    618680     20750.4
    618720     20750.1
    618760     20753.1
    618800     20754.6
    618840     20754.4
    618880     20756.3
    618920     20757.2
    618960       20758
    619000     20759.1
    619040     20761.7
    619080       20763
    619120     20763.9
    619160     20765.3
    619200     20766.5
    619240     20768.5
    619280     20769.7
    619320     20771.5
    619360     20771.9
    619400     20773.4
    619440     20774.5
    619480     20777.1
    619520     20776.8
    619560     20779.8
    619600     20781.3
    619640     20781.1
    619680     20783.1
    619720       20784
    619760     20784.7
    619800     20785.9
    619840     20788.5
    619880     20789.8
    619920     20790.8
    619960     20792.2
    620000     20793.3
    620040     20795.3
    620080     20796.5
    620120     20798.3
    620160     20798.6
    620200     20800.2
    620240     20801.2
    620280     20803.9
    620320     20803.6
    620360     20806.6
    620400     20808.1
    620440     20807.9
    620480     20809.8
    620520     20810.8
    620560     20811.5
    620600     20812.6
    620640     20815.3
    620680     20816.5
    620720     20817.5
    620760     20818.9
    620800       20820
    620840     20822.1
    620880     20823.3
    620920     20825.1
    620960     20825.3
    621000     20826.9
    621040     20827.9
    621080     20830.6
    621120     20830.4
    621160     20833.4
    621200     20834.8
    621240     20834.7
    621280     20836.6
    621320     20837.6
    621360     20838.3
    621400     20839.4
    621440       20842
    621480     20843.3
    621520     20844.3
    621560     20845.7
    621600     20846.7
    621640     20848.8
    621680       20850
    621720     20851.8
    621760     20852.1
    621800     20853.6
    621840     20854.7
    621880     20857.3
    621920     20857.1
    621960     20860.1
    622000     20861.5
    622040     20861.4
    622080     20863.3
    622120     20864.3
    622160       20865
    622200     20866.1
    622240     20868.8
    622280       20870
    622320       20871
    622360     20872.4
    622400     20873.5
    622440     20875.5
    622480     20876.8
    622520     20878.5
    622560     20878.8
    622600     20880.3
    622640     20881.4
    622680       20884
    622720     20883.8
    622760     20886.7
    622800     20888.3
    622840     20888.2
    622880     20890.1
    622920       20891
    622960     20891.7
    623000     20892.8
    623040     20895.5
    623080     20896.8
    623120     20897.7
    623160     20899.1
    623200     20900.2
    623240     20902.2
    623280     20903.5
    623320     20905.2
    623360     20905.5
    623400     20907.1
    623440     20908.1
    623480     20910.7
    623520     20910.5
    623560     20913.4
    623600       20915
    623640     20914.9
    623680     20916.8
    623720     20917.7
    623760     20918.3
    623800     20919.5
    623840     20922.2
    623880     20923.5
    623920     20924.4
    623960     20925.8
    624000     20926.8
    624040     20928.9
    624080     20930.2
    624120     20931.9
    624160     20932.2
    624200     20933.7
    624240     20934.8
    624280     20937.3
    624320     20937.2
    624360       20940
    624400     20941.8
    624440     20941.5
    624480     20943.5
    624520     20944.4
    624560       20945
    624600     20946.3
    624640     20948.9
    624680     20950.2
    624720     20951.1
    624760     20952.5
    624800     20953.5
    624840     20955.6
    624880     20956.8
    624920     20958.6
    624960     20958.9
    625000     20960.4
    625040     20961.6
    625080     20964.1
    625120     20963.9
    625160     20966.8
    625200     20968.5
    625240     20968.2
    625280     20970.3
    625320     20971.1
    625360     20971.7
    625400       20973
    625440     20975.7
    625480     20976.9
    625520     20977.8
    625560     20979.2
    625600     20980.3
    625640     20982.3
    625680     20983.6
    625720     20985.3
    625760     20985.6
    625800     20987.1
    625840     20988.3
    625880     20990.9
    625920     20990.6
    625960     20993.5
    626000     20995.3
    626040       20995
    626080       20997
    626120     20997.8
    626160     20998.5
    626200     20999.7
    626240     21002.4
    626280     21003.7
    626320     21004.6
    626360       21006
    626400       21007
    626440     21009.1
    626480     21010.3
    626520       21012
    626560     21012.3
    626600     21013.8
    626640       21015
    626680     21017.6
    626720     21017.3
    626760     21020.3
    626800       21022
    626840     21021.7
    626880     21023.7
    626920     21024.5
    626960     21025.2
    627000     21026.4
    627040     21029.1
    627080     21030.4
    627120     21031.3
    627160     21032.6
    627200     21033.8
    627240     21035.7
    627280     21037.1
    627320     21038.6
    627360       21039
    627400     21040.5
    627440     21041.6
    627480     21044.2
    627520       21044
    627560       21047
    627600     21048.6
    627640     21048.3
    627680     21050.4
    627720     21051.2
    627760     21051.9
    627800       21053
    627840     21055.8
    627880       21057
    627920     21057.9
    627960     21059.2
    628000     21060.4
    628040     21062.3
    628080     21063.6
    628120     21065.2
    628160     21065.6
    628200     21067.1
    628240     21068.2
    628280     21070.8
    628320     21070.6
    628360     21073.6
    628400     21075.2
    628440       21075
    628480       21077
    628520     21077.8
    628560     21078.5
    628600     21079.6
    628640     21082.4
    628680     21083.7
    628720     21084.5
    628760     21085.8
    628800       21087
    628840     21088.9
    628880     21090.2
    628920     21091.8
    628960     21092.2
    629000     21093.7
    629040     21094.7
    629080     21097.4
    629120     21097.2
    629160     21100.2
    629200     21101.8
    629240     21101.6
    629280     21103.6
    629320     21104.3
    629360       21105
    629400     21106.2
    629440       21109
    629480     21110.2
    629520       21111
    629560     21112.4
    629600     21113.6
    629640     21115.6
    629680     21116.8
    629720     21118.4
    629760     21118.8
    629800     21120.3
    629840     21121.4
    629880       21124
    629920     21123.8
    629960     21126.8
    630000     21128.5
    630040     21128.2
    630080     21130.2
    630120     21130.9
    630160     21131.6
    630200     21132.8
    630240     21135.6
    630280     21136.8
    630320     21137.6
    630360     21139.1
    630400     21140.2
    630440     21142.3
    630480     21143.4
    630520       21145
    630560     21145.5
    630600     21146.9
    630640       21148
    630680     21150.7
    630720     21150.4
    630760     21153.4
    630800     21155.1
    630840     21154.8
    630880     21156.8
    630920     21157.5
    630960     21158.2
    631000     21159.4
    631040     21162.2
    631080     21163.4
    631120     21164.3
    631160     21165.7
    631200     21166.9
    631240     21168.9
    631280       21170
    631320     21171.7
    631360     21172.1
    631400     21173.6
    631440     21174.6
    631480     21177.4
    631520       21177
    631560     21180.1
    631600     21181.8
    631640     21181.4
    631680     21183.3
    631720     21184.1
    631760     21184.8
    631800     21185.9
    631840     21188.9
    631880     21190.1
    631920     21190.8
    631960     21192.2
    632000     21193.5
    632040     21195.6
    632080     21196.6
    632120     21198.4
    632160     21198.8
    632200     21200.2
    632240     21201.3
    632280       21204
    632320     21203.6
    632360     21206.7
    632400     21208.5
    632440       21208
    632480       21210
    632520     21210.8
    632560     21211.5
    632600     21212.6
    632640     21215.5
    632680     21216.7
    632720     21217.5
    632760     21218.9
    632800     21220.1
    632840     21222.3
    632880     21223.2
    632920     21225.1
    632960     21225.4
    633000     21226.8
    633040     21227.9
    633080     21230.6
    633120     21230.2
    633160     21233.4
    633200     21235.1
    633240     21234.7
    633280     21236.7
    633320     21237.5
    633360     21238.1
    633400     21239.3
    633440     21242.2
    633480     21243.4
    633520     21244.1
    633560     21245.5
    633600     21246.8
    633640     21248.9
    633680     21249.8
    633720     21251.7
    633760     21252.1
    633800     21253.5
    633840     21254.6
    633880     21257.2
    633920     21256.9
    633960       21260
    634000     21261.8
    634040     21261.4
    634080     21263.2
    634120     21264.1
    634160     21264.7
    634200     21265.8
    634240     21268.8
    634280       21270
    634320     21270.7
    634360     21272.1
    634400     21273.3
    634440     21275.5
    634480     21276.5
    634520     21278.2
    634560     21278.7
    634600     21280.1
    634640     21281.2
    634680     21283.8
    634720     21283.5
    634760     21286.7
    634800     21288.3
    634840       21288
    634880     21289.8
    634920     21290.7
    634960     21291.3
    635000     21292.5
    635040     21295.4
    635080     21296.7
    635120     21297.4
    635160     21298.8
    635200       21300
    635240     21302.1
    635280     21303.2
    635320     21304.9
    635360     21305.4
    635400     21306.8
    635440       21308
    635480     21310.5
    635520     21310.3
    635560     21313.4
    635600       21315
    635640     21314.7
    635680     21316.5
    635720     21317.5
    635760     21318.1
    635800     21319.1
    635840     21322.2
    635880     21323.4
    635920     21324.1
    635960     21325.5
    636000     21326.7
    636040     21328.8
    636080     21329.8
    636120     21331.6
    636160       21332
    636200     21333.5
    636240     21334.6
    636280     21337.2
    636320     21336.9
    636360     21340.1
    636400     21341.8
    636440     21341.4
    636480     21343.2
    636520     21344.2
    636560     21344.8
    636600     21345.8
    636640     21348.9
    636680     21350.1
    636720     21350.8
    636760     21352.2
    636800     21353.4
    636840     21355.4
    636880     21356.5
    636920     21358.2
    636960     21358.7
    637000     21360.2
    637040     21361.4
    637080     21363.9
    637120     21363.6
    637160     21366.8
    637200     21368.4
    637240     21368.1
    637280     21369.8
    637320     21370.9
    637360     21371.4
    637400     21372.4
    637440     21375.5
    637480     21376.7
    637520     21377.4
    637560     21378.8
    637600     21380.1
    637640       21382
    637680     21383.2
    637720     21384.8
    637760     21385.3
    637800     21386.8
    637840     21387.9
    637880     21390.5
    637920     21390.2
    637960     21393.3
    638000     21394.9
    638040     21394.7
    638080     21396.4
    638120     21397.5
    638160     21397.9
    638200       21399
    638240     21402.1
    638280     21403.2
    638320       21404
    638360     21405.4
    638400     21406.6
    638440     21408.5
    638480     21409.7
    638520     21411.4
    638560     21411.9
    638600     21413.3
    638640     21414.4
    638680       21417
    638720     21416.7
    638760     21419.8
    638800     21421.4
    638840     21421.2
    638880     21422.8
    638920     21423.9
    638960     21424.4
    639000     21425.5
    639040     21428.5
    639080     21429.7
    639120     21430.5
    639160     21431.9
    639200     21433.1
    639240       21435
    639280     21436.1
    639320     21437.8
    639360     21438.4
    639400     21439.8
    639440     21440.8
    639480     21443.5
    639520     21443.1
    639560     21446.3
    639600     21447.9
    639640     21447.7
    639680     21449.3
    639720     21450.4
    639760     21450.8
    639800       21452
    639840       21455
    639880     21456.2
    639920       21457
    639960     21458.4
    640000     21459.6
    640040     21461.5
    640080     21462.6
    640120     21464.3
    640160     21464.8
    640200     21466.3
    640240     21467.3
    640280       21470
    640320     21469.6
    640360     21472.8
    640400     21474.4
    640440     21474.2
    640480     21475.9
    640520     21476.9
    640560     21477.2
    640600     21478.4
    640640     21481.5
    640680     21482.7
    640720     21483.4
    640760     21484.8
    640800       21486
    640840     21487.9
    640880     21489.1
    640920     21490.7
    640960     21491.2
    641000     21492.7
    641040     21493.8
    641080     21496.5
    641120       21496
    641160     21499.3
    641200     21500.9
    641240     21500.7
    641280     21502.3
    641320     21503.4
    641360     21503.7
    641400     21504.8
    641440     21507.9
    641480     21509.1
    641520     21509.8
    641560     21511.2
    641600     21512.4
    641640     21514.4
    641680     21515.5
    641720     21517.2
    641760     21517.6
    641800     21519.2
    641840     21520.1
    641880     21522.9
    641920     21522.4
    641960     21525.7
    642000     21527.2
    642040     21527.1
    642080     21528.8
    642120     21529.8
    642160     21530.1
    642200     21531.2
    642240     21534.3
    642280     21535.5
    642320     21536.2
    642360     21537.6
    642400     21538.8
    642440     21540.8
    642480     21541.9
    642520     21543.7
    642560     21544.1
    642600     21545.6
    642640     21546.6
    642680     21549.3
    642720     21548.8
    642760     21552.2
    642800     21553.7
    642840     21553.5
    642880     21555.3
    642920     21556.2
    642960     21556.6
    643000     21557.6
    643040     21560.7
    643080     21562.1
    643120     21562.7
    643160     21564.1
    643200     21565.2
    643240     21567.3
    643280     21568.4
    643320     21570.2
    643360     21570.6
    643400     21572.1
    643440     21573.1
    643480     21575.9
    643520     21575.3
    643560     21578.7
    643600     21580.2
    643640       21580
    643680     21581.8
    643720     21582.7
    643760     21583.2
    643800     21584.1
    643840     21587.2
    643880     21588.5
    643920     21589.2
    643960     21590.6
    644000     21591.7
    644040     21593.8
    644080     21594.9
    644120     21596.7
    644160     21597.1
    644200     21598.6
    644240     21599.6
    644280     21602.4
    644320     21601.9
    644360     21605.2
    644400     21606.7
    644440     21606.5
    644480     21608.3
    644520     21609.3
    644560     21609.7
    644600     21610.6
    644640     21613.7
    644680       21615
    644720     21615.7
    644760     21617.2
    644800     21618.2
    644840     21620.3
    644880     21621.2
    644920     21623.1
    644960     21623.6
    645000       21625
    645040     21626.1
    645080     21628.8
    645120     21628.3
    645160     21631.6
    645200     21633.1
    645240       21633
    645280     21634.8
    645320     21635.7
    645360     21636.2
    645400     21637.1
    645440     21640.2
    645480     21641.4
    645520     21642.2
    645560     21643.6
    645600     21644.6
    645640     21646.7
    645680     21647.7
    645720     21649.6
    645760     21650.1
    645800     21651.5
    645840     21652.5
    645880     21655.3
    645920     21654.8
    645960     21658.2
    646000     21659.6
    646040     21659.5
    646080     21661.2
    646120     21662.2
    646160     21662.6
    646200     21663.6
    646240     21666.7
    646280       21668
    646320     21668.8
    646360     21670.2
    646400     21671.2
    646440     21673.3
    646480     21674.3
    646520     21676.2
    646560     21676.7
    646600       21678
    646640     21679.1
    646680     21681.8
    646720     21681.4
    646760     21684.7
    646800     21686.2
    646840     21686.1
    646880     21687.8
    646920     21688.7
    646960     21689.2
    647000     21690.2
    647040     21693.3
    647080     21694.6
    647120     21695.4
    647160     21696.7
    647200     21697.6
    647240     21699.8
    647280     21700.8
    647320     21702.7
    647360     21703.3
    647400     21704.6
    647440     21705.6
    647480     21708.3
    647520     21707.9
    647560     21711.2
    647600     21712.8
    647640     21712.7
    647680     21714.3
    647720     21715.3
    647760     21715.7
    647800     21716.7
    647840     21719.8
    647880     21721.2
    647920     21721.9
    647960     21723.2
    648000     21724.2
    648040     21726.4
    648080     21727.4
    648120     21729.2
    648160     21729.8
    648200     21731.1
    648240     21732.2
    648280     21734.9
    648320     21734.3
    648360     21737.8
    648400     21739.4
    648440     21739.2
    648480     21740.9
    648520     21741.8
    648560     21742.2
    648600     21743.3
    648640     21746.4
    648680     21747.8
    648720     21748.5
    648760     21749.8
    648800     21750.8
    648840     21753.1
    648880       21754
    648920     21755.8
    648960     21756.3
    649000     21757.8
    649040     21758.7
    649080     21761.5
    649120     21760.9
    649160     21764.4
    649200     21765.9
    649240     21765.8
    649280     21767.3
    649320     21768.3
    649360     21768.8
    649400     21769.8
    649440     21772.9
    649480     21774.4
    649520     21775.1
    649560     21776.3
    649600     21777.2
    649640     21779.6
    649680     21780.5
    649720     21782.3
    649760     21782.9
    649800     21784.3
    649840     21785.2
    649880       21788
    649920     21787.4
    649960     21790.9
    650000     21792.4
    650040     21792.3
    650080     21793.8
    650120     21794.8
    650160     21795.3
    650200     21796.3
    650240     21799.4
    650280     21800.9
    650320     21801.6
    650360     21802.8
    650400     21803.8
    650440     21806.1
    650480     21806.9
    650520     21808.8
    650560     21809.4
    650600     21810.8
    650640     21811.7
    650680     21814.5
    650720     21813.9
    650760     21817.3
    650800     21818.9
    650840     21818.7
    650880     21820.4
    650920     21821.3
    650960     21821.8
    651000     21822.8
    651040     21825.9
    651080     21827.4
    651120     21828.1
    651160     21829.3
    651200     21830.3
    651240     21832.6
    651280     21833.4
    651320     21835.3
    651360     21835.8
    651400     21837.3
    651440     21838.2
    651480       21841
    651520     21840.4
    651560     21843.7
    651600     21845.3
    651640     21845.2
    651680     21846.8
    651720     21847.7
    651760     21848.1
    651800     21849.3
    651840     21852.3
    651880     21853.9
    651920     21854.4
    651960     21855.7
    652000     21856.6
    652040       21859
    652080     21859.8
    652120     21861.8
    652160     21862.2
    652200     21863.7
    652240     21864.5
    652280     21867.3
    652320     21866.8
    652360     21870.1
    652400     21871.7
    652440     21871.6
    652480     21873.2
    652520     21874.1
    652560     21874.5
    652600     21875.7
    652640     21878.7
    652680     21880.3
    652720     21880.8
    652760     21882.1
    652800       21883
    652840     21885.5
    652880     21886.2
    652920     21888.1
    652960     21888.6
    653000     21890.1
    653040       21891
    653080     21893.7
    653120     21893.1
    653160     21896.5
    653200     21898.2
    653240       21898
    653280     21899.7
    653320     21900.5
    653360       21901
    653400     21902.1
    653440     21905.1
    653480     21906.7
    653520     21907.2
    653560     21908.6
    653600     21909.5
    653640     21911.9
    653680     21912.5
    653720     21914.5
    653760       21915
    653800     21916.5
    653840     21917.3
    653880     21920.2
    653920     21919.5
    653960     21922.9
    654000     21924.7
    654040     21924.4
    654080     21926.2
    654120     21926.9
    654160     21927.4
    654200     21928.5
    654240     21931.6
    654280     21933.1
    654320     21933.6
    654360       21935
    654400       21936
    654440     21938.4
    654480       21939
    654520     21940.9
    654560     21941.4
    654600       21943
    654640     21943.8
    654680     21946.6
    654720     21945.9
    654760     21949.4
    654800     21951.1
    654840     21950.9
    654880     21952.5
    654920     21953.2
    654960     21953.7
    655000     21954.9
    655040     21957.9
    655080     21959.5
    655120       21960
    655160     21961.4
    655200     21962.3
    655240     21964.7
    655280     21965.4
    655320     21967.2
    655360     21967.9
    655400     21969.4
    655440     21970.2
    655480       21973
    655520     21972.2
    655560     21975.8
    655600     21977.5
    655640     21977.3
    655680       21979
    655720     21979.7
    655760     21980.2
    655800     21981.3
    655840     21984.4
    655880     21985.9
    655920     21986.4
    655960     21987.8
    656000     21988.7
    656040     21991.1
    656080     21991.8
    656120     21993.7
    656160     21994.3
    656200     21995.9
    656240     21996.6
    656280     21999.5
    656320     21998.6
    656360     22002.3
    656400     22003.9
    656440     22003.7
    656480     22005.4
    656520       22006
    656560     22006.6
    656600     22007.7
    656640     22010.7
    656680     22012.4
    656720     22012.8
    656760     22014.2
    656800     22015.2
    656840     22017.6
    656880     22018.3
    656920     22020.2
    656960     22020.7
    657000     22022.3
    657040       22023
    657080     22025.9
    657120     22025.1
    657160     22028.7
    657200     22030.4
    657240     22030.1
    657280     22031.9
    657320     22032.5
    657360       22033
    657400     22034.2
    657440     22037.2
    657480     22038.9
    657520     22039.3
    657560     22040.7
    657600     22041.7
    657640     22044.1
    657680     22044.8
    657720     22046.6
    657760     22047.3
    657800     22048.8
    657840     22049.6
    657880     22052.4
    657920     22051.7
    657960     22055.2
    658000     22056.8
    658040     22056.7
    658080     22058.4
    658120     22059.1
    658160     22059.6
    658200     22060.7
    658240     22063.7
    658280     22065.4
    658320     22065.8
    658360     22067.3
    658400     22068.3
    658440     22070.7
    658480     22071.4
    658520     22073.1
    658560     22073.8
    658600     22075.4
    658640     22076.2
    658680       22079
    658720     22078.3
    658760     22081.8
    658800     22083.4
    658840     22083.2
    658880       22085
    658920     22085.6
    658960     22086.1
    659000     22087.3
    659040     22090.2
    659080     22091.9
    659120     22092.4
    659160     22093.8
    659200     22094.8
    659240     22097.2
    659280     22097.9
    659320     22099.7
    659360     22100.4
    659400     22101.9
    659440     22102.8
    659480     22105.5
    659520     22104.8
    659560     22108.4
    659600     22109.9
    659640     22109.8
    659680     22111.5
    659720     22112.1
    659760     22112.7
    659800     22113.8
    659840     22116.8
    659880     22118.5
    659920       22119
    659960     22120.4
    660000     22121.4
    660040     22123.8
    660080     22124.5
    660120     22126.4
    660160       22127
    660200     22128.5
    660240     22129.4
    660280     22132.2
    660320     22131.4
    660360       22135
    660400     22136.5
    660440     22136.4
    660480     22138.1
    660520     22138.7
    660560     22139.4
    660600     22140.4
    660640     22143.3
    660680     22145.1
    660720     22145.6
    660760       22147
    660800       22148
    660840     22150.4
    660880     22151.1
    660920     22152.9
    660960     22153.5
    661000       22155
    661040       22156
    661080     22158.6
    661120       22158
    661160     22161.6
    661200     22163.1
    661240       22163
    661280     22164.7
    661320     22165.2
    661360     22165.9
    661400       22167
    661440       22170
    661480     22171.6
    661520     22172.2
    661560     22173.5
    661600     22174.6
    661640       22177
    661680     22177.7
    661720     22179.4
    661760     22180.1
    661800     22181.6
    661840     22182.5
    661880     22185.2
    661920     22184.5
    661960     22188.1
    662000     22189.7
    662040     22189.6
    662080     22191.2
    662120     22191.8
    662160     22192.5
    662200     22193.5
    662240     22196.5
    662280     22198.2
    662320     22198.7
    662360     22200.1
    662400     22201.1
    662440     22203.5
    662480     22204.2
    662520       22206
    662560     22206.7
    662600     22208.2
    662640       22209
    662680     22211.8
    662720       22211
    662760     22214.7
    662800     22216.3
    662840     22216.1
    662880     22217.7
    662920     22218.3
    662960       22219
    663000       22220
    663040       22223
    663080     22224.7
    663120     22225.2
    663160     22226.6
    663200     22227.7
    663240     22230.1
    663280     22230.8
    663320     22232.6
    663360     22233.2
    663400     22234.7
    663440     22235.6
    663480     22238.3
    663520     22237.6
    663560     22241.2
    663600     22242.8
    663640     22242.6
    663680     22244.2
    663720     22244.9
    663760     22245.5
    663800     22246.6
    663840     22249.5
    663880     22251.2
    663920     22251.7
    663960     22253.1
    664000     22254.2
    664040     22256.5
    664080     22257.3
    664120     22259.1
    664160     22259.7
    664200     22261.2
    664240       22262
    664280     22264.8
    664320       22264
    664360     22267.6
    664400     22269.3
    664440     22269.1
    664480     22270.7
    664520     22271.4
    664560       22272
    664600       22273
    664640       22276
    664680     22277.7
    664720     22278.1
    664760     22279.6
    664800     22280.6
    664840       22283
    664880     22283.7
    664920     22285.6
    664960     22286.1
    665000     22287.6
    665040     22288.5
    665080     22291.3
    665120     22290.4
    665160     22294.1
    665200     22295.7
    665240     22295.6
    665280     22297.1
    665320     22297.8
    665360     22298.4
    665400     22299.5
    665440     22302.4
    665480     22304.2
    665520     22304.6
    665560       22306
    665600     22307.1
    665640     22309.5
    665680     22310.1
    665720       22312
    665760     22312.6
    665800     22314.1
    665840     22314.9
    665880     22317.7
    665920     22316.9
    665960     22320.6
    666000     22322.2
    666040       22322
    666080     22323.5
    666120     22324.3
    666160     22324.9
    666200     22325.9
    666240     22328.9
    666280     22330.6
    666320       22331
    666360     22332.5
    666400     22333.5
    666440     22335.9
    666480     22336.5
    666520     22338.4
    666560       22339
    666600     22340.5
    666640     22341.3
    666680     22344.1
    666720     22343.3
    666760       22347
    666800     22348.6
    666840     22348.3
    666880     22349.9
    666920     22350.6
    666960     22351.3
    667000     22352.3
    667040     22355.2
    667080       22357
    667120     22357.4
    667160     22358.8
    667200       22360
    667240     22362.3
    667280     22362.9
    667320     22364.8
    667360     22365.4
    667400     22366.9
    667440     22367.7
    667480     22370.6
    667520     22369.8
    667560     22373.4
    667600     22375.1
    667640     22374.8
    667680     22376.4
    667720       22377
    667760     22377.8
    667800     22378.7
    667840     22381.7
    667880     22383.4
    667920     22383.8
    667960     22385.2
    668000     22386.3
    668040     22388.7
    668080     22389.3
    668120     22391.2
    668160     22391.7
    668200     22393.3
    668240     22394.1
    668280       22397
    668320     22396.2
    668360     22399.8
    668400     22401.6
    668440     22401.2
    668480     22402.8
    668520     22403.4
    668560     22404.1
    668600     22405.1
    668640       22408
    668680     22409.8
    668720     22410.2
    668760     22411.6
    668800     22412.7
    668840     22415.1
    668880     22415.7
    668920     22417.6
    668960     22418.1
    669000     22419.7
    669040     22420.4
    669080     22423.4
    669120     22422.5
    669160     22426.2
    669200     22427.8
    669240     22427.6
    669280     22429.1
    669320     22429.8
    669360     22430.6
    669400     22431.4
    669440     22434.4
    669480     22436.2
    669520     22436.6
    669560     22437.9
    669600     22439.1
    669640     22441.5
    669680     22442.2
    669720       22444
    669760     22444.5
    669800       22446
    669840     22446.7
    669880     22449.7
    669920     22448.9
    669960     22452.6
    670000     22454.2
    670040       22454
    670080     22455.5
    670120     22456.2
    670160     22456.9
    670200     22457.8
    670240     22460.8
    670280     22462.5
    670320     22462.9
    670360     22464.4
    670400     22465.5
    670440     22467.9
    670480     22468.5
    670520     22470.4
    670560       22471
    670600     22472.4
    670640     22473.1
    670680     22476.1
    670720     22475.3
    670760     22478.9
    670800     22480.5
    670840     22480.4
    670880     22481.8
    670920     22482.5
    670960     22483.3
    671000     22484.3
    671040     22487.2
    671080     22488.9
    671120     22489.3
    671160     22490.7
    671200     22491.9
    671240     22494.3
    671280       22495
    671320     22496.7
    671360     22497.4
    671400     22498.9
    671440     22499.5
    671480     22502.6
    671520     22501.7
    671560     22505.3
    671600       22507
    671640     22506.9
    671680     22508.2
    671720     22508.9
    671760     22509.8
    671800     22510.7
    671840     22513.8
    671880     22515.3
    671920     22515.7
    671960     22517.2
    672000     22518.3
    672040     22520.8
    672080     22521.4
    672120     22523.2
    672160     22523.9
    672200     22525.4
    672240     22525.9
    672280     22529.1
    672320     22528.2
    672360     22531.8
    672400     22533.5
    672440     22533.4
    672480     22534.7
    672520     22535.4
    672560     22536.3
    672600     22537.2
    672640     22540.2
    672680     22541.8
    672720     22542.2
    672760     22543.6
    672800     22544.8
    672840     22547.3
    672880     22547.9
    672920     22549.6
    672960     22550.4
    673000     22551.8
    673040     22552.3
    673080     22555.5
    673120     22554.6
    673160     22558.3
    673200     22559.9
    673240     22559.8
    673280     22561.2
    673320     22561.8
    673360     22562.8
    673400     22563.7
    673440     22566.7
    673480     22568.3
    673520     22568.7
    673560       22570
    673600     22571.2
    673640     22573.8
    673680     22574.4
    673720       22576
    673760     22576.9
    673800     22578.4
    673840     22578.8
    673880     22582.1
    673920     22581.1
    673960     22584.8
    674000     22586.5
    674040     22586.3
    674080     22587.7
    674120     22588.3
    674160     22589.3
    674200     22590.1
    674240     22593.2
    674280     22594.8
    674320     22595.3
    674360     22596.5
    674400     22597.8
    674440     22600.3
    674480     22600.9
    674520     22602.5
    674560     22603.4
    674600     22604.9
    674640     22605.3
    674680     22608.6
    674720     22607.6
    674760     22611.2
    674800       22613
    674840     22612.8
    674880     22614.2
    674920     22614.9
    674960     22615.9
    675000     22616.7
    675040     22619.8
    675080     22621.3
    675120     22621.8
    675160     22623.1
    675200     22624.3
    675240     22626.8
    675280     22627.4
    675320       22629
    675360     22629.9
    675400     22631.4
    675440     22631.8
    675480     22635.1
    675520     22634.2
    675560     22637.8
    675600     22639.5
    675640     22639.4
    675680     22640.7
    675720     22641.4
    675760     22642.4
    675800     22643.1
    675840     22646.4
    675880     22647.8
    675920     22648.3
    675960     22649.6
    676000     22650.9
    676040     22653.3
    676080     22653.9
    676120     22655.6
    676160     22656.4
    676200     22657.8
    676240     22658.3
    676280     22661.7
    676320     22660.7
    676360     22664.3
    676400       22666
    676440     22665.9
    676480     22667.2
    676520       22668
    676560       22669
    676600     22669.6
    676640     22672.8
    676680     22674.3
    676720     22674.8
    676760     22676.2
    676800     22677.3
    676840     22679.9
    676880     22680.4
    676920     22682.2
    676960     22682.9
    677000     22684.3
    677040     22684.8
    677080     22688.2
    677120     22687.1
    677160     22690.8
    677200     22692.5
    677240     22692.3
    677280     22693.7
    677320     22694.4
    677360     22695.5
    677400     22696.1
    677440     22699.3
    677480     22700.9
    677520     22701.3
    677560     22702.7
    677600     22703.9
    677640     22706.3
    677680     22706.9
    677720     22708.7
    677760     22709.4
    677800     22710.9
    677840     22711.4
    677880     22714.7
    677920     22713.7
    677960     22717.4
    678000       22719
    678040     22718.9
    678080     22720.3
    678120     22720.9
    678160       22722
    678200     22722.7
    678240     22725.8
    678280     22727.4
    678320     22727.9
    678360     22729.3
    678400     22730.4
    678440     22732.9
    678480     22733.5
    678520     22735.3
    678560       22736
    678600     22737.5
    678640     22737.9
    678680     22741.2
    678720     22740.2
    678760     22743.9
    678800     22745.6
    678840     22745.4
    678880     22746.9
    678920     22747.5
    678960     22748.5
    679000     22749.2
    679040     22752.3
    679080     22753.9
    679120     22754.4
    679160     22755.9
    679200     22757.1
    679240     22759.5
    679280     22760.1
    679320     22761.8
    679360     22762.5
    679400     22764.1
    679440     22764.4
    679480     22767.8
    679520     22766.7
    679560     22770.4
    679600     22772.1
    679640       22772
    679680     22773.5
    679720     22774.1
    679760       22775
    679800     22775.8
    679840     22778.9
    679880     22780.4
    679920       22781
    679960     22782.3
    680000     22783.6
    680040     22786.1
    680080     22786.7
    680120     22788.3
    680160     22789.1
    680200     22790.7
    680240       22791
    680280     22794.4
    680320     22793.3
    680360     22796.9
    680400     22798.7
    680440     22798.5
    680480     22800.1
    680520     22800.7
    680560     22801.6
    680600     22802.4
    680640     22805.5
    680680     22807.1
    680720     22807.5
    680760     22808.9
    680800     22810.2
    680840     22812.7
    680880     22813.4
    680920     22815.1
    680960     22815.7
    681000     22817.3
    681040     22817.7
    681080       22821
    681120     22819.9
    681160     22823.6
    681200     22825.4
    681240     22825.2
    681280     22826.8
    681320     22827.4
    681360     22828.3
    681400     22829.1
    681440     22832.2
    681480     22833.8
    681520     22834.2
    681560     22835.7
    681600     22836.9
    681640     22839.4
    681680     22840.1
    681720     22841.8
    681760     22842.4
    681800     22844.1
    681840     22844.4
    681880     22847.7
    681920     22846.7
    681960     22850.3
    682000     22852.1
    682040     22851.9
    682080     22853.4
    682120     22854.1
    682160     22855.1
    682200     22855.9
    682240     22858.9
    682280     22860.5
    682320     22860.8
    682360     22862.4
    682400     22863.7
    682440     22866.1
    682480     22866.8
    682520     22868.5
    682560     22869.2
    682600     22870.7
    682640     22871.1
    682680     22874.4
    682720     22873.5
    682760       22877
    682800     22878.9
    682840     22878.5
    682880     22880.1
    682920     22880.8
    682960     22881.8
    683000     22882.6
    683040     22885.7
    683080     22887.2
    683120     22887.5
    683160     22889.1
    683200     22890.4
    683240     22892.8
    683280     22893.5
    683320     22895.3
    683360     22895.9
    683400     22897.4
    683440     22897.8
    683480     22901.2
    683520     22900.3
    683560     22903.7
    683600     22905.7
    683640     22905.4
    683680     22906.8
    683720     22907.6
    683760     22908.6
    683800     22909.4
    683840     22912.5
    683880     22914.1
    683920     22914.3
    683960     22915.9
    684000     22917.2
    684040     22919.5
    684080     22920.3
    684120     22922.2
    684160     22922.8
    684200     22924.3
    684240     22924.7
    684280       22928
    684320     22927.1
    684360     22930.6
    684400     22932.5
    684440     22932.2
    684480     22933.7
    684520     22934.5
    684560     22935.4
    684600     22936.3
    684640     22939.4
    684680     22940.9
    684720     22941.2
    684760     22942.7
    684800       22944
    684840     22946.4
    684880     22947.2
    684920       22949
    684960     22949.7
    685000     22951.1
    685040     22951.5
    685080     22954.8
    685120       22954
    685160     22957.5
    685200     22959.5
    685240       22959
    685280     22960.5
    685320     22961.4
    685360     22962.2
    685400     22963.2
    685440     22966.2
    685480     22967.8
    685520     22968.1
    685560     22969.6
    685600     22970.9
    685640     22973.3
    685680       22974
    685720     22975.9
    685760     22976.6
    685800       22978
    685840     22978.4
    685880     22981.7
    685920     22980.9
    685960     22984.3
    686000     22986.3
    686040     22985.9
    686080     22987.3
    686120     22988.2
    686160       22989
    686200       22990
    686240       22993
    686280     22994.7
    686320     22994.9
    686360     22996.5
    686400     22997.7
    686440     23000.2
    686480     23000.9
    686520     23002.6
    686560     23003.4
    686600     23004.9
    686640     23005.2
    686680     23008.5
    686720     23007.7
    686760     23011.2
    686800     23013.1
    686840     23012.8
    686880     23014.2
    686920       23015
    686960     23015.9
    687000     23016.9
    687040     23019.9
    687080     23021.6
    687120     23021.8
    687160     23023.3
    687200     23024.6
    687240       23027
    687280     23027.8
    687320     23029.5
    687360     23030.2
    687400     23031.7
    687440       23032
    687480     23035.3
    687520     23034.4
    687560       23038
    687600     23039.9
    687640     23039.6
    687680       23041
    687720     23041.8
    687760     23042.7
    687800     23043.7
    687840     23046.7
    687880     23048.4
    687920     23048.7
    687960     23050.1
    688000     23051.4
    688040     23053.9
    688080     23054.6
    688120     23056.3
    688160     23057.1
    688200     23058.5
    688240     23058.8
    688280     23062.2
    688320     23061.3
    688360     23064.9
    688400     23066.8
    688440     23066.4
    688480     23067.8
    688520     23068.7
    688560     23069.6
    688600     23070.5
    688640     23073.5
    688680     23075.3
    688720     23075.6
    688760       23077
    688800     23078.3
    688840     23080.7
    688880     23081.4
    688920     23083.1
    688960     23083.9
    689000     23085.4
    689040     23085.6
    689080     23089.1
    689120       23088
    689160     23091.7
    689200     23093.6
    689240     23093.2
    689280     23094.7
    689320     23095.5
    689360     23096.5
    689400     23097.3
    689440     23100.3
    689480     23102.1
    689520     23102.4
    689560     23103.8
    689600     23105.2
    689640     23107.5
    689680     23108.3
    689720     23109.9
    689760     23110.7
    689800     23112.3
    689840     23112.5
    689880       23116
    689920     23114.9
    689960     23118.5
    690000     23120.5
    690040     23120.1
    690080     23121.5
    690120     23122.5
    690160     23123.3
    690200     23124.2
    690240     23127.2
    690280     23128.9
    690320     23129.3
    690360     23130.6
    690400       23132
    690440     23134.4
    690480     23135.1
    690520     23136.8
    690560     23137.6
    690600     23139.2
    690640     23139.4
    690680     23142.9
    690720     23141.8
    690760     23145.5
    690800     23147.4
    690840       23147
    690880     23148.4
    690920     23149.4
    690960     23150.3
    691000     23151.1
    691040     23154.1
    691080     23155.9
    691120     23156.2
    691160     23157.6
    691200     23158.9
    691240     23161.3
    691280     23162.1
    691320     23163.7
    691360     23164.6
    691400     23166.1
    691440     23166.3
    691480     23169.8
    691520     23168.8
    691560     23172.4
    691600     23174.4
    691640       23174
    691680     23175.4
    691720     23176.3
    691760     23177.3
    691800       23178
    691840       23181
    691880     23182.9
    691920     23183.1
    691960     23184.7
    692000     23185.9
    692040     23188.2
    692080       23189
    692120     23190.7
    692160     23191.5
    692200     23193.1
    692240     23193.3
    692280     23196.7
    692320     23195.7
    692360     23199.3
    692400     23201.3
    692440       23201
    692480     23202.3
    692520     23203.3
    692560     23204.2
    692600       23205
    692640     23207.9
    692680     23209.8
    692720     23210.1
    692760     23211.6
    692800     23212.8
    692840     23215.1
    692880     23215.9
    692920     23217.5
    692960     23218.3
    693000       23220
    693040     23220.1
    693080     23223.5
    693120     23222.6
    693160     23226.2
    693200     23228.1
    693240     23227.8
    693280     23229.2
    693320     23230.2
    693360     23231.1
    693400     23231.9
    693440     23234.7
    693480     23236.6
    693520     23236.9
    693560     23238.5
    693600     23239.6
    693640       23242
    693680     23242.7
    693720     23244.4
    693760     23245.2
    693800     23246.8
    693840     23246.9
    693880     23250.4
    693920     23249.4
    693960     23253.1
[truncated: 175,974 more chars]
