# Supplementary material for: Comment on 'Valid molecular dynamics simulations of human hemoglobin require a surprisingly large box size'
Source: eLife. 2019 Jun 20;8:e44718. doi: 10.7554/eLife.44718 (PMC6586461; doi:10.7554/eLife.44718)
Supplement: Figure 2—source data 1. — The zip archive contains a README file describing which source files correspond to the different panels. [file elife-44718-fig2-data1.zip › figure2/panel_B/150A/4/msd.xvg]

# This file was created Fri Mar  8 22:13:39 2019
# Created by:
#             :-) GROMACS - gmx msd, 2018.5-dev-20181129-d5972f7 (-:
# 
# Executable:   /usr/local/gromacs/2018/2018.4-impi2017-fftw337-gcc640-cuda91/bin/gmx
# Data prefix:  /usr/local/gromacs/2018/2018.4-impi2017-fftw337-gcc640-cuda91
# Working dir:  /home/vgapsys/project/hemoglobin/hemoglobin/Meuwly/150a-elife/eq4
# Command line:
#   gmx msd -s /netmount/energy/vgapsys/hemoglobin/hemoglobin/raw/150a-elife/topol.tpr -f /netmount/energy/vgapsys/hemoglobin/hemoglobin/raw/150a-elife/3/traj_comp.xtc -trestart 800 -n index.ndx -o msd.xvg
# gmx msd is part of G R O M A C S:
#
# GRowing Old MAkes el Chrono Sweat
#
@    title "Mean Square Displacement"
@    xaxis  label "Time (ps)"
@    yaxis  label "MSD (nm\S2\N)"
@TYPE xy
# MSD gathered over 1e+06 ps with 1251 restarts
# Diffusion constants fitted from time 100000 to 900000 ps
# D[Water_&_OW] = 5.5506 (+/- 0.0354) (1e-5 cm^2/s)
         0           0
        40     1.35331
        80     2.71565
       120     4.08247
       160     5.45033
       200     6.81977
       240     8.18601
       280     9.55385
       320     10.9195
       360     12.2859
       400     13.6486
       440     15.0141
       480     16.3797
       520     17.7485
       560     19.1151
       600     20.4791
       640     21.8415
       680      23.202
       720     24.5665
       760     25.9296
       800     27.2918
       840     28.6517
       880      30.015
       920     31.3799
       960     32.7423
      1000     34.1079
      1040     35.4711
      1080     36.8354
      1120      38.192
      1160     39.5534
      1200     40.9072
      1240     42.2682
      1280     43.6277
      1320     44.9923
      1360     46.3554
      1400     47.7167
      1440     49.0777
      1480     50.4338
      1520     51.7975
      1560     53.1574
      1600     54.5187
      1640     55.8761
      1680     57.2385
      1720     58.6008
      1760     59.9604
      1800      61.325
      1840      62.687
      1880     64.0509
      1920     65.4028
      1960     66.7592
      2000     68.1072
      2040     69.4656
      2080     70.8223
      2120     72.1866
      2160     73.5479
      2200     74.9064
      2240     76.2661
      2280     77.6202
      2320     78.9864
      2360     80.3455
      2400     81.7068
      2440     83.0644
      2480     84.4263
      2520      85.787
      2560     87.1471
      2600     88.5098
      2640     89.8673
      2680     91.2311
      2720     92.5799
      2760     93.9344
      2800     95.2815
      2840     96.6404
      2880     97.9948
      2920     99.3579
      2960     100.718
      3000     102.074
      3040     103.436
      3080     104.789
      3120     106.158
      3160     107.517
      3200     108.875
      3240     110.231
      3280     111.588
      3320     112.946
      3360     114.304
      3400     115.664
      3440      117.02
      3480     118.385
      3520     119.734
      3560     121.089
      3600     122.433
      3640     123.792
      3680     125.144
      3720     126.505
      3760     127.867
      3800     129.224
      3840     130.585
      3880     131.936
      3920     133.304
      3960     134.662
      4000     136.019
      4040     137.376
      4080     138.732
      4120     140.091
      4160     141.448
      4200     142.807
      4240     144.164
      4280     145.533
      4320      146.88
      4360     148.233
      4400     149.575
      4440     150.931
      4480     152.282
      4520     153.642
      4560     155.001
      4600     156.356
      4640      157.72
      4680      159.07
      4720     160.439
      4760     161.797
      4800      163.15
      4840     164.508
      4880     165.865
      4920     167.223
      4960     168.579
      5000     169.941
      5040     171.299
      5080     172.672
      5120     174.022
      5160     175.377
      5200      176.72
      5240     178.077
      5280     179.426
      5320     180.787
      5360     182.144
      5400       183.5
      5440     184.866
      5480     186.215
      5520     187.587
      5560     188.942
      5600     190.291
      5640     191.649
      5680     193.003
      5720     194.361
      5760     195.716
      5800     197.073
      5840     198.428
      5880     199.803
      5920     201.151
      5960     202.509
      6000     203.852
      6040     205.208
      6080     206.558
      6120     207.917
      6160     209.274
      6200     210.629
      6240     211.994
      6280     213.343
      6320     214.717
      6360      216.07
      6400     217.419
      6440     218.776
      6480     220.127
      6520     221.483
      6560     222.836
      6600      224.19
      6640     225.543
      6680     226.918
      6720     228.265
      6760     229.623
      6800     230.963
      6840      232.32
      6880     233.672
      6920     235.032
      6960     236.388
      7000     237.739
      7040     239.105
      7080     240.451
      7120     241.825
      7160     243.178
      7200     244.528
      7240     245.886
      7280     247.238
      7320     248.599
      7360     249.955
      7400     251.314
      7440     252.668
      7480     254.047
      7520     255.395
      7560     256.755
      7600     258.095
      7640     259.451
      7680     260.802
      7720     262.161
      7760     263.519
      7800     264.868
      7840     266.237
      7880     267.583
      7920     268.959
      7960     270.313
      8000     271.665
      8040     273.026
      8080     274.377
      8120     275.737
      8160     277.093
      8200     278.451
      8240     279.804
      8280     281.185
      8320     282.531
      8360     283.891
      8400     285.229
      8440     286.585
      8480     287.936
      8520     289.294
      8560      290.65
      8600     291.998
      8640     293.368
      8680     294.713
      8720     296.091
      8760     297.446
      8800       298.8
      8840     300.162
      8880     301.513
      8920     302.875
      8960     304.233
      9000     305.591
      9040     306.945
      9080     308.329
      9120     309.672
      9160     311.032
      9200     312.368
      9240     313.724
      9280     315.074
      9320     316.433
      9360      317.79
      9400     319.138
      9440     320.509
      9480     321.853
      9520     323.235
      9560     324.589
      9600     325.944
      9640     327.305
      9680     328.657
      9720      330.02
      9760      331.38
      9800     332.738
      9840     334.091
      9880     335.478
      9920     336.823
      9960     338.182
     10000     339.517
     10040     340.872
     10080      342.22
     10120     343.578
     10160     344.936
     10200     346.282
     10240     347.654
     10280     348.997
     10320     350.382
     10360     351.736
     10400     353.091
     10440     354.453
     10480     355.803
     10520     357.166
     10560     358.526
     10600     359.885
     10640     361.237
     10680     362.623
     10720     363.969
     10760     365.329
     10800     366.664
     10840     368.019
     10880     369.366
     10920     370.728
     10960     372.089
     11000     373.433
     11040     374.808
     11080     376.152
     11120      377.54
     11160     378.898
     11200     380.253
     11240     381.614
     11280     382.962
     11320     384.327
     11360     385.686
     11400     387.044
     11440     388.399
     11480     389.786
     11520     391.131
     11560     392.492
     11600     393.825
     11640     395.179
     11680     396.526
     11720     397.888
     11760      399.25
     11800     400.592
     11840     401.969
     11880      403.31
     11920     404.701
     11960     406.059
     12000     407.415
     12040     408.779
     12080     410.124
     12120     411.487
     12160     412.842
     12200     414.197
     12240      415.55
     12280     416.938
     12320     418.283
     12360     419.644
     12400     420.977
     12440     422.332
     12480     423.678
     12520      425.04
     12560     426.401
     12600     427.745
     12640     429.123
     12680     430.465
     12720     431.856
     12760     433.214
     12800     434.571
     12840     435.936
     12880     437.281
     12920     438.645
     12960         440
     13000     441.356
     13040      442.71
     13080     444.099
     13120     445.443
     13160      446.81
     13200     448.143
     13240       449.5
     13280     450.847
     13320     452.211
     13360     453.573
     13400     454.918
     13440     456.296
     13480     457.635
     13520     459.027
     13560     460.384
     13600     461.739
     13640     463.102
     13680     464.445
     13720     465.808
     13760     467.164
     13800     468.522
     13840     469.878
     13880     471.271
     13920     472.618
     13960     473.989
     14000     475.321
     14040     476.679
     14080     478.026
     14120     479.393
     14160     480.755
     14200     482.098
     14240     483.477
     14280     484.815
     14320     486.207
     14360     487.563
     14400     488.919
     14440      490.28
     14480     491.619
     14520     492.983
     14560     494.338
     14600     495.697
     14640     497.053
     14680     498.447
     14720     499.794
     14760     501.167
     14800     502.497
     14840     503.854
     14880       505.2
     14920     506.569
     14960     507.932
     15000     509.277
     15040     510.655
     15080     511.992
     15120     513.386
     15160     514.742
     15200     516.099
     15240      517.46
     15280     518.801
     15320     520.165
     15360     521.519
     15400      522.88
     15440     524.242
     15480     525.639
     15520     526.987
     15560     528.358
     15600     529.682
     15640     531.036
     15680     532.378
     15720     533.748
     15760     535.111
     15800     536.455
     15840     537.836
     15880     539.171
     15920     540.568
     15960     541.921
     16000     543.277
     16040     544.637
     16080     545.976
     16120     547.337
     16160     548.689
     16200      550.05
     16240     551.411
     16280     552.809
     16320     554.154
     16360     555.527
     16400     556.846
     16440     558.197
     16480     559.538
     16520     560.907
     16560     562.271
     16600     563.615
     16640     564.997
     16680     566.333
     16720     567.734
     16760     569.089
     16800     570.446
     16840     571.807
     16880     573.145
     16920     574.507
     16960     575.857
     17000     577.218
     17040     578.577
     17080     579.975
     17120      581.32
     17160      582.69
     17200     584.005
     17240     585.354
     17280      586.69
     17320     588.061
     17360     589.427
     17400     590.772
     17440     592.154
     17480     593.486
     17520     594.887
     17560     596.243
     17600       597.6
     17640     598.959
     17680     600.294
     17720     601.654
     17760     603.002
     17800     604.359
     17840     605.716
     17880     607.116
     17920     608.461
     17960     609.828
     18000     611.141
     18040     612.487
     18080     613.823
     18120     615.197
     18160     616.562
     18200     617.907
     18240     619.294
     18280     620.627
     18320     622.029
     18360     623.384
     18400     624.741
     18440     626.099
     18480     627.434
     18520     628.795
     18560     630.142
     18600     631.501
     18640     632.858
     18680     634.259
     18720       635.6
     18760     636.967
     18800     638.275
     18840     639.622
     18880      640.96
     18920     642.334
     18960     643.702
     19000     645.047
     19040     646.434
     19080     647.764
     19120     649.164
     19160     650.518
     19200     651.878
     19240     653.238
     19280     654.575
     19320     655.939
     19360     657.285
     19400     658.647
     19440     660.006
     19480     661.409
     19520     662.748
     19560     664.116
     19600     665.425
     19640     666.771
     19680     668.111
     19720     669.485
     19760     670.854
     19800     672.195
     19840     673.582
     19880     674.908
     19920     676.309
     19960     677.662
     20000     679.019
     20040     680.379
     20080     681.716
     20120     683.079
     20160     684.423
     20200     685.784
     20240     687.142
     20280     688.547
     20320     689.884
     20360     691.252
     20400     692.556
     20440     693.903
     20480     695.244
     20520     696.621
     20560     697.992
     20600     699.337
     20640     700.724
     20680      702.05
     20720     703.452
     20760     704.806
     20800     706.166
     20840     707.531
     20880     708.869
     20920     710.232
     20960     711.579
     21000     712.942
     21040     714.303
     21080     715.708
     21120     717.044
     21160     718.414
     21200     719.719
     21240     721.066
     21280     722.406
     21320     723.784
     21360      725.16
     21400     726.505
     21440     727.897
     21480     729.224
     21520     730.629
     21560     731.983
     21600     733.343
     21640     734.708
     21680     736.044
     21720     737.405
     21760     738.752
     21800     740.114
     21840     741.472
     21880     742.878
     21920      744.21
     21960     745.581
     22000     746.881
     22040     748.228
     22080     749.563
     22120     750.943
     22160     752.318
     22200     753.666
     22240     755.058
     22280     756.387
     22320     757.792
     22360     759.149
     22400     760.511
     22440     761.877
     22480     763.212
     22520     764.572
     22560     765.917
     22600     767.281
     22640     768.643
     22680     770.051
     22720     771.384
     22760     772.757
     22800     774.059
     22840     775.406
     22880     776.743
     22920     778.124
     22960     779.505
     23000     780.852
     23040     782.246
     23080     783.575
     23120     784.982
     23160      786.34
     23200     787.702
     23240     789.065
     23280     790.394
     23320     791.753
     23360     793.099
     23400     794.459
     23440     795.816
     23480     797.223
     23520     798.556
     23560     799.929
     23600     801.228
     23640     802.573
     23680     803.906
     23720     805.288
     23760     806.671
     23800     808.017
     23840     809.414
     23880     810.744
     23920     812.153
     23960     813.511
     24000     814.873
     24040     816.233
     24080     817.562
     24120     818.921
     24160     820.266
     24200     821.626
     24240     822.983
     24280     824.395
     24320     825.726
     24360       827.1
     24400     828.397
     24440     829.741
     24480     831.073
     24520     832.455
     24560     833.843
     24600     835.193
     24640     836.592
     24680     837.922
     24720     839.336
     24760     840.694
     24800     842.053
     24840     843.415
     24880     844.741
     24920     846.102
     24960     847.447
     25000     848.806
     25040     850.164
     25080     851.576
     25120     852.904
     25160      854.28
     25200     855.574
     25240     856.917
     25280     858.248
     25320     859.634
     25360     861.023
     25400      862.37
     25440     863.769
     25480     865.099
     25520     866.515
     25560      867.87
     25600     869.226
     25640     870.588
     25680     871.914
     25720     873.278
     25760     874.621
     25800     875.982
     25840     877.339
     25880     878.754
     25920     880.084
     25960     881.462
     26000     882.756
     26040       884.1
     26080     885.432
     26120     886.818
     26160     888.206
     26200     889.552
     26240     890.949
     26280     892.277
     26320     893.695
     26360     895.048
     26400     896.401
     26440     897.756
     26480      899.08
     26520     900.443
     26560     901.787
     26600     903.148
     26640     904.505
     26680     905.923
     26720      907.25
     26760     908.633
     26800     909.924
     26840     911.268
     26880     912.596
     26920     913.982
     26960     915.373
     27000     916.719
     27040     918.117
     27080     919.444
     27120     920.861
     27160     922.213
     27200     923.563
     27240      924.92
     27280     926.241
     27320     927.604
     27360     928.948
     27400     930.311
     27440     931.666
     27480     933.088
     27520     934.417
     27560     935.799
     27600     937.086
     27640     938.429
     27680     939.758
     27720     941.142
     27760     942.532
     27800     943.876
     27840     945.277
     27880     946.601
     27920      948.02
     27960      949.37
     28000     950.719
     28040     952.077
     28080     953.396
     28120     954.756
     28160     956.098
     28200     957.458
     28240     958.809
     28280      960.23
     28320     961.559
     28360     962.941
     28400     964.227
     28440     965.567
     28480     966.893
     28520     968.277
     28560     969.669
     28600     971.019
     28640     972.421
     28680     973.749
     28720     975.168
     28760      976.52
     28800     977.871
     28840     979.225
     28880     980.544
     28920     981.904
     28960     983.246
     29000     984.604
     29040     985.956
     29080     987.381
     29120      988.71
     29160     990.095
     29200      991.38
     29240     992.723
     29280      994.05
     29320     995.435
     29360     996.829
     29400     998.173
     29440     999.577
     29480      1000.9
     29520     1002.32
     29560     1003.67
     29600     1005.02
     29640     1006.37
     29680     1007.68
     29720     1009.05
     29760     1010.38
     29800     1011.74
     29840     1013.09
     29880     1014.52
     29920     1015.85
     29960     1017.23
     30000     1018.52
     30040     1019.86
     30080     1021.19
     30120     1022.57
     30160     1023.96
     30200     1025.31
     30240     1026.71
     30280     1028.04
     30320     1029.46
     30360     1030.81
     30400     1032.16
     30440     1033.51
     30480     1034.82
     30520     1036.19
     30560     1037.52
     30600     1038.88
     30640     1040.24
     30680     1041.66
     30720     1042.99
     30760     1044.38
     30800     1045.67
     30840     1047.01
     30880     1048.34
     30920     1049.72
     30960     1051.12
     31000     1052.46
     31040     1053.86
     31080     1055.19
     31120     1056.61
     31160     1057.96
     31200     1059.31
     31240     1060.67
     31280     1061.98
     31320     1063.34
     31360     1064.68
     31400     1066.03
     31440     1067.38
     31480     1068.82
     31520     1070.14
     31560     1071.54
     31600     1072.82
     31640     1074.17
     31680     1075.49
     31720     1076.88
     31760     1078.27
     31800     1079.61
     31840     1081.02
     31880     1082.34
     31920     1083.76
     31960     1085.11
     32000     1086.46
     32040     1087.81
     32080     1089.12
     32120     1090.48
     32160     1091.81
     32200     1093.17
     32240     1094.52
     32280     1095.95
     32320     1097.28
     32360     1098.67
     32400     1099.95
     32440      1101.3
     32480     1102.62
     32520        1104
     32560     1105.39
     32600     1106.74
     32640     1108.14
     32680     1109.46
     32720     1110.89
     32760     1112.23
     32800     1113.58
     32840     1114.93
     32880     1116.24
     32920      1117.6
     32960     1118.93
     33000     1120.29
     33040     1121.64
     33080     1123.07
     33120     1124.41
     33160      1125.8
     33200     1127.08
     33240     1128.42
     33280     1129.75
     33320     1131.12
     33360     1132.51
     33400     1133.85
     33440     1135.26
     33480     1136.58
     33520     1138.01
     33560     1139.35
     33600      1140.7
     33640     1142.05
     33680     1143.35
     33720     1144.71
     33760     1146.05
     33800      1147.4
     33840     1148.75
     33880     1150.19
     33920     1151.52
     33960     1152.91
     34000     1154.19
     34040     1155.53
     34080     1156.86
     34120     1158.24
     34160     1159.62
     34200     1160.97
     34240     1162.37
     34280     1163.69
     34320     1165.12
     34360     1166.47
     34400     1167.81
     34440     1169.16
     34480     1170.46
     34520     1171.82
     34560     1173.16
     34600     1174.52
     34640     1175.87
     34680     1177.31
     34720     1178.64
     34760     1180.03
     34800      1181.3
     34840     1182.64
     34880     1183.97
     34920     1185.35
     34960     1186.73
     35000     1188.08
     35040     1189.48
     35080      1190.8
     35120     1192.23
     35160     1193.58
     35200     1194.92
     35240     1196.27
     35280     1197.57
     35320     1198.93
     35360     1200.27
     35400     1201.62
     35440     1202.98
     35480     1204.41
     35520     1205.74
     35560     1207.14
     35600      1208.4
     35640     1209.74
     35680     1211.06
     35720     1212.44
     35760     1213.83
     35800     1215.17
     35840     1216.58
     35880      1217.9
     35920     1219.33
     35960     1220.67
     36000     1222.02
     36040     1223.36
     36080     1224.66
     36120     1226.02
     36160     1227.36
     36200     1228.72
     36240     1230.07
     36280     1231.51
     36320     1232.84
     36360     1234.23
     36400     1235.49
     36440     1236.83
     36480     1238.15
     36520     1239.53
     36560     1240.92
     36600     1242.26
     36640     1243.67
     36680     1244.98
     36720     1246.42
     36760     1247.76
     36800      1249.1
     36840     1250.45
     36880     1251.76
     36920     1253.12
     36960     1254.45
     37000     1255.81
     37040     1257.16
     37080      1258.6
     37120     1259.92
     37160     1261.32
     37200     1262.58
     37240     1263.92
     37280     1265.24
     37320     1266.62
     37360        1268
     37400     1269.34
     37440     1270.75
     37480     1272.07
     37520     1273.51
     37560     1274.85
     37600      1276.2
     37640     1277.55
     37680     1278.86
     37720     1280.23
     37760     1281.56
     37800     1282.92
     37840     1284.27
     37880     1285.71
     37920     1287.04
     37960     1288.44
     38000      1289.7
     38040     1291.03
     38080     1292.35
     38120     1293.73
     38160     1295.12
     38200     1296.46
     38240     1297.86
     38280     1299.18
     38320     1300.62
     38360     1301.96
     38400     1303.31
     38440     1304.66
     38480     1305.97
     38520     1307.33
     38560     1308.67
     38600     1310.03
     38640     1311.38
     38680     1312.82
     38720     1314.15
     38760     1315.55
     38800     1316.81
     38840     1318.14
     38880     1319.46
     38920     1320.84
     38960     1322.23
     39000     1323.56
     39040     1324.97
     39080     1326.28
     39120     1327.72
     39160     1329.07
     39200     1330.42
     39240     1331.77
     39280     1333.07
     39320     1334.44
     39360     1335.77
     39400     1337.13
     39440     1338.48
     39480     1339.92
     39520     1341.25
     39560     1342.66
     39600     1343.91
     39640     1345.25
     39680     1346.57
     39720     1347.95
     39760     1349.34
     39800     1350.67
     39840     1352.08
     39880     1353.39
     39920     1354.83
     39960     1356.18
     40000     1357.53
     40040     1358.88
     40080     1360.19
     40120     1361.56
     40160     1362.89
     40200     1364.25
     40240     1365.59
     40280     1367.05
     40320     1368.37
     40360     1369.78
     40400     1371.04
     40440     1372.38
     40480      1373.7
     40520     1375.07
     40560     1376.46
     40600      1377.8
     40640     1379.21
     40680     1380.52
     40720     1381.96
     40760      1383.3
     40800     1384.66
     40840     1386.01
     40880     1387.32
     40920     1388.69
     40960     1390.02
     41000     1391.38
     41040     1392.73
     41080     1394.18
     41120     1395.51
     41160     1396.92
     41200     1398.17
     41240      1399.5
     41280     1400.82
     41320      1402.2
     41360      1403.6
     41400     1404.93
     41440     1406.34
     41480     1407.65
     41520      1409.1
     41560     1410.44
     41600     1411.79
     41640     1413.15
     41680     1414.45
     41720     1415.82
     41760     1417.16
     41800     1418.51
     41840     1419.86
     41880     1421.32
     41920     1422.65
     41960     1424.06
     42000     1425.31
     42040     1426.65
     42080     1427.97
     42120     1429.35
     42160     1430.74
     42200     1432.08
     42240     1433.49
     42280      1434.8
     42320     1436.25
     42360      1437.6
     42400     1438.95
     42440      1440.3
     42480     1441.61
     42520     1442.98
     42560     1444.31
     42600     1445.67
     42640     1447.02
     42680     1448.47
     42720     1449.79
     42760     1451.21
     42800     1452.46
     42840     1453.79
     42880     1455.11
     42920     1456.49
     42960     1457.88
     43000     1459.22
     43040     1460.63
     43080     1461.93
     43120     1463.39
     43160     1464.73
     43200     1466.09
     43240     1467.45
     43280     1468.76
     43320     1470.13
     43360     1471.46
     43400     1472.82
     43440     1474.17
     43480     1475.63
     43520     1476.95
     43560     1478.37
     43600     1479.62
     43640     1480.96
     43680     1482.28
     43720     1483.65
     43760     1485.05
     43800     1486.38
     43840     1487.79
     43880     1489.09
     43920     1490.55
     43960     1491.89
     44000     1493.25
     44040     1494.61
     44080     1495.91
     44120     1497.29
     44160     1498.62
     44200     1499.98
     44240     1501.32
     44280     1502.79
     44320     1504.11
     44360     1505.53
     44400     1506.78
     44440     1508.12
     44480     1509.44
     44520     1510.81
     44560      1512.2
     44600     1513.53
     44640     1514.94
     44680     1516.25
     44720      1517.7
     44760     1519.04
     44800     1520.39
     44840     1521.76
     44880     1523.06
     44920     1524.43
     44960     1525.76
     45000     1527.11
     45040     1528.46
     45080     1529.92
     45120     1531.24
     45160     1532.66
     45200     1533.91
     45240     1535.25
     45280     1536.56
     45320     1537.94
     45360     1539.33
     45400     1540.66
     45440     1542.07
     45480     1543.37
     45520     1544.83
     45560     1546.17
     45600     1547.52
     45640     1548.89
     45680     1550.18
     45720     1551.56
     45760     1552.88
     45800     1554.24
     45840     1555.58
     45880     1557.05
     45920     1558.37
     45960      1559.8
     46000     1561.05
     46040     1562.38
     46080      1563.7
     46120     1565.07
     46160     1566.46
     46200     1567.79
     46240     1569.21
     46280     1570.51
     46320     1571.97
     46360     1573.31
     46400     1574.66
     46440     1576.03
     46480     1577.32
     46520      1578.7
     46560     1580.02
     46600     1581.37
     46640     1582.71
     46680     1584.18
     46720      1585.5
     46760     1586.92
     46800     1588.18
     46840     1589.51
     46880     1590.83
     46920      1592.2
     46960      1593.6
     47000     1594.94
     47040     1596.36
     47080     1597.66
     47120     1599.12
     47160     1600.47
     47200     1601.82
     47240     1603.18
     47280     1604.48
     47320     1605.85
     47360     1607.18
     47400     1608.53
     47440     1609.87
     47480     1611.34
     47520     1612.66
     47560     1614.08
     47600     1615.33
     47640     1616.66
     47680     1617.97
     47720     1619.35
     47760     1620.74
     47800     1622.07
     47840     1623.49
     47880      1624.8
     47920     1626.26
     47960     1627.61
     48000     1628.96
     48040     1630.33
     48080     1631.63
     48120     1633.01
     48160     1634.33
     48200     1635.68
     48240     1637.02
     48280      1638.5
     48320     1639.81
     48360     1641.24
     48400     1642.49
     48440     1643.82
     48480     1645.13
     48520     1646.51
     48560      1647.9
     48600     1649.23
     48640     1650.66
     48680     1651.96
     48720     1653.43
     48760     1654.78
     48800     1656.13
     48840     1657.49
     48880     1658.79
     48920     1660.18
     48960      1661.5
     49000     1662.86
     49040      1664.2
     49080     1665.67
     49120     1666.99
     49160     1668.42
     49200     1669.67
     49240        1671
     49280     1672.32
     49320     1673.69
     49360     1675.09
     49400     1676.42
     49440     1677.85
     49480     1679.16
     49520     1680.63
     49560     1681.98
     49600     1683.33
     49640     1684.69
     49680     1685.99
     49720     1687.37
     49760     1688.69
     49800     1690.05
     49840     1691.39
     49880     1692.86
     49920     1694.18
     49960     1695.62
     50000     1696.86
     50040      1698.2
     50080     1699.52
     50120      1700.9
     50160     1702.29
     50200     1703.63
     50240     1705.06
     50280     1706.37
     50320     1707.84
     50360     1709.19
     50400     1710.54
     50440      1711.9
     50480      1713.2
     50520     1714.58
     50560      1715.9
     50600     1717.25
     50640     1718.59
     50680     1720.07
     50720     1721.39
     50760     1722.82
     50800     1724.06
     50840     1725.41
     50880     1726.72
     50920      1728.1
     50960     1729.49
     51000     1730.83
     51040     1732.26
     51080     1733.57
     51120     1735.05
     51160      1736.4
     51200     1737.75
     51240     1739.11
     51280     1740.41
     51320      1741.8
     51360     1743.12
     51400     1744.47
     51440     1745.81
     51480     1747.29
     51520      1748.6
     51560     1750.04
     51600     1751.28
     51640     1752.62
     51680     1753.93
     51720     1755.31
     51760     1756.71
     51800     1758.05
     51840     1759.48
     51880     1760.79
     51920     1762.27
     51960     1763.62
     52000     1764.96
     52040     1766.33
     52080     1767.63
     52120     1769.01
     52160     1770.34
     52200     1771.68
     52240     1773.02
     52280     1774.51
     52320     1775.82
     52360     1777.26
     52400     1778.51
     52440     1779.85
     52480     1781.16
     52520     1782.54
     52560     1783.94
     52600     1785.27
     52640     1786.71
     52680     1788.01
     52720     1789.49
     52760     1790.83
     52800     1792.19
     52840     1793.55
     52880     1794.85
     52920     1796.24
     52960     1797.56
     53000     1798.91
     53040     1800.25
     53080     1801.74
     53120     1803.05
     53160      1804.5
     53200     1805.74
     53240     1807.08
     53280     1808.39
     53320     1809.76
     53360     1811.16
     53400     1812.49
     53440     1813.93
     53480     1815.23
     53520     1816.71
     53560     1818.06
     53600     1819.41
     53640     1820.77
     53680     1822.08
     53720     1823.46
     53760     1824.79
     53800     1826.14
     53840     1827.48
     53880     1828.97
     53920     1830.28
     53960     1831.73
     54000     1832.96
     54040      1834.3
     54080     1835.61
     54120     1836.99
     54160     1838.39
     54200     1839.72
     54240     1841.15
     54280     1842.45
     54320     1843.93
     54360     1845.28
     54400     1846.63
     54440     1847.98
     54480     1849.28
     54520     1850.67
     54560     1851.99
     54600     1853.35
     54640     1854.68
     54680     1856.17
     54720     1857.48
     54760     1858.93
     54800     1860.16
     54840      1861.5
     54880     1862.81
     54920     1864.18
     54960     1865.58
     55000     1866.91
     55040     1868.35
     55080     1869.64
     55120     1871.13
     55160     1872.47
     55200     1873.82
     55240     1875.19
     55280     1876.48
     55320     1877.87
     55360     1879.19
     55400     1880.54
     55440     1881.87
     55480     1883.36
     55520     1884.68
     55560     1886.12
     55600     1887.35
     55640     1888.69
     55680     1889.99
     55720     1891.37
     55760     1892.77
     55800     1894.09
     55840     1895.53
     55880     1896.83
     55920     1898.31
     55960     1899.65
     56000        1901
     56040     1902.36
     56080     1903.65
     56120     1905.04
     56160     1906.35
     56200      1907.7
     56240     1909.03
     56280     1910.52
     56320     1911.83
     56360     1913.28
     56400      1914.5
     56440     1915.84
     56480     1917.15
     56520     1918.52
     56560     1919.92
     56600     1921.24
     56640     1922.67
     56680     1923.96
     56720     1925.45
     56760     1926.78
     56800     1928.13
     56840     1929.49
     56880     1930.78
     56920     1932.16
     56960     1933.48
     57000     1934.83
     57040     1936.15
     57080     1937.65
     57120     1938.95
     57160      1940.4
     57200     1941.62
     57240     1942.96
     57280     1944.27
     57320     1945.64
     57360     1947.04
     57400     1948.37
     57440      1949.8
     57480     1951.08
     57520     1952.57
     57560     1953.91
     57600     1955.26
     57640     1956.62
     57680     1957.91
     57720     1959.29
     57760      1960.6
     57800     1961.95
     57840     1963.27
     57880     1964.77
     57920     1966.08
     57960     1967.53
     58000     1968.75
     58040     1970.09
     58080      1971.4
     58120     1972.77
     58160     1974.17
     58200      1975.5
     58240     1976.93
     58280     1978.22
     58320     1979.71
     58360     1981.05
     58400      1982.4
     58440     1983.76
     58480     1985.05
     58520     1986.43
     58560     1987.74
     58600     1989.09
     58640     1990.42
     58680     1991.91
     58720     1993.22
     58760     1994.67
     58800     1995.89
     58840     1997.23
     58880     1998.55
     58920     1999.92
     58960     2001.32
     59000     2002.65
     59040     2004.08
     59080     2005.37
     59120     2006.87
     59160     2008.21
     59200     2009.56
     59240     2010.92
     59280      2012.2
     59320     2013.59
     59360      2014.9
     59400     2016.25
     59440     2017.57
     59480     2019.07
     59520     2020.38
     59560     2021.83
     59600     2023.05
     59640      2024.4
     59680     2025.71
     59720     2027.09
     59760     2028.49
     59800     2029.82
     59840     2031.25
     59880     2032.54
     59920     2034.04
     59960     2035.37
     60000     2036.73
     60040     2038.09
     60080     2039.37
     60120     2040.76
     60160     2042.07
     60200     2043.42
     60240     2044.73
     60280     2046.24
     60320     2047.55
     60360        2049
     60400     2050.22
     60440     2051.56
     60480     2052.87
     60520     2054.26
     60560     2055.65
     60600     2056.98
     60640     2058.41
     60680      2059.7
     60720      2061.2
     60760     2062.54
     60800      2063.9
     60840     2065.26
     60880     2066.54
     60920     2067.92
     60960     2069.23
     61000     2070.58
     61040      2071.9
     61080     2073.41
     61120     2074.72
     61160     2076.18
     61200      2077.4
     61240     2078.74
     61280     2080.05
     61320     2081.43
     61360     2082.82
     61400     2084.15
     61440     2085.59
     61480     2086.87
     61520     2088.37
     61560     2089.71
     61600     2091.07
     61640     2092.43
     61680     2093.72
     61720      2095.1
     61760     2096.41
     61800     2097.76
     61840     2099.08
     61880     2100.59
     61920      2101.9
     61960     2103.36
     62000     2104.57
     62040     2105.91
     62080     2107.22
     62120      2108.6
     62160        2110
     62200     2111.32
     62240     2112.76
     62280     2114.04
     62320     2115.54
     62360     2116.88
     62400     2118.24
     62440      2119.6
     62480     2120.89
     62520     2122.28
     62560     2123.59
     62600     2124.94
     62640     2126.26
     62680     2127.77
     62720     2129.08
     62760     2130.53
     62800     2131.75
     62840     2133.08
     62880     2134.39
     62920     2135.77
     62960     2137.17
     63000     2138.49
     63040     2139.93
     63080     2141.21
     63120     2142.72
     63160     2144.05
     63200     2145.41
     63240     2146.77
     63280     2148.06
     63320     2149.44
     63360     2150.75
     63400      2152.1
     63440     2153.42
     63480     2154.93
     63520     2156.24
     63560      2157.7
     63600     2158.91
     63640     2160.25
     63680     2161.55
     63720     2162.93
     63760     2164.33
     63800     2165.65
     63840     2167.09
     63880     2168.37
     63920     2169.88
     63960     2171.22
     64000     2172.58
     64040     2173.94
     64080     2175.22
     64120     2176.61
     64160     2177.92
     64200     2179.27
     64240     2180.59
     64280     2182.09
     64320      2183.4
     64360     2184.87
     64400     2186.08
     64440     2187.42
     64480     2188.73
     64520     2190.11
     64560     2191.51
     64600     2192.84
     64640     2194.28
     64680     2195.56
     64720     2197.07
     64760     2198.41
     64800     2199.77
     64840     2201.12
     64880      2202.4
     64920     2203.79
     64960      2205.1
     65000     2206.44
     65040     2207.76
     65080     2209.27
     65120     2210.58
     65160     2212.04
     65200     2213.25
     65240     2214.59
     65280      2215.9
     65320     2217.27
     65360     2218.68
     65400     2220.01
     65440     2221.45
     65480     2222.73
     65520     2224.24
     65560     2225.57
     65600     2226.93
     65640     2228.29
     65680     2229.57
     65720     2230.96
     65760     2232.26
     65800     2233.61
     65840     2234.92
     65880     2236.44
     65920     2237.74
     65960     2239.21
     66000     2240.42
     66040     2241.76
     66080     2243.07
     66120     2244.45
     66160     2245.85
     66200     2247.18
     66240     2248.61
     66280     2249.89
     66320     2251.41
     66360     2252.74
     66400      2254.1
     66440     2255.46
     66480     2256.73
     66520     2258.13
     66560     2259.43
     66600     2260.77
     66640     2262.09
     66680      2263.6
     66720     2264.91
     66760     2266.38
     66800     2267.58
     66840     2268.92
     66880     2270.23
     66920      2271.6
     66960     2273.01
     67000     2274.34
     67040     2275.77
     67080     2277.04
     67120     2278.55
     67160     2279.89
     67200     2281.25
     67240     2282.59
     67280     2283.87
     67320     2285.26
     67360     2286.56
     67400      2287.9
     67440     2289.22
     67480     2290.73
     67520     2292.04
     67560     2293.51
     67600      2294.7
     67640     2296.05
     67680     2297.35
     67720     2298.72
     67760     2300.13
     67800     2301.46
     67840     2302.88
     67880     2304.17
     67920     2305.68
     67960     2307.01
     68000     2308.36
     68040     2309.71
     68080     2310.99
     68120     2312.37
     68160     2313.67
     68200     2315.01
     68240     2316.32
     68280     2317.84
     68320     2319.15
     68360     2320.62
     68400     2321.82
     68440     2323.16
     68480     2324.46
     68520     2325.83
     68560     2327.23
     68600     2328.56
     68640     2329.99
     68680     2331.27
     68720     2332.78
     68760      2334.1
     68800     2335.46
     68840      2336.8
     68880     2338.08
     68920     2339.46
     68960     2340.75
     69000      2342.1
     69040     2343.41
     69080     2344.93
     69120     2346.24
     69160     2347.71
     69200      2348.9
     69240     2350.24
     69280     2351.54
     69320     2352.91
     69360     2354.32
     69400     2355.64
     69440     2357.07
     69480     2358.35
     69520     2359.86
     69560     2361.19
     69600     2362.54
     69640     2363.88
     69680     2365.15
     69720     2366.54
     69760     2367.84
     69800     2369.18
     69840     2370.48
     69880     2372.01
     69920     2373.31
     69960     2374.78
     70000     2375.97
     70040     2377.31
     70080     2378.61
     70120     2379.97
     70160     2381.38
     70200      2382.7
     70240     2384.13
     70280     2385.41
     70320     2386.93
     70360     2388.25
     70400      2389.6
     70440     2390.94
     70480     2392.21
     70520     2393.59
     70560     2394.89
     70600     2396.23
     70640     2397.54
     70680     2399.06
     70720     2400.37
     70760     2401.83
     70800     2403.02
     70840     2404.36
     70880     2405.66
     70920     2407.02
     70960     2408.42
     71000     2409.74
     71040     2411.17
     71080     2412.45
     71120     2413.97
     71160      2415.3
     71200     2416.65
     71240     2417.99
     71280     2419.26
     71320     2420.65
     71360     2421.95
     71400     2423.29
     71440      2424.6
     71480     2426.12
     71520     2427.43
     71560      2428.9
     71600     2430.08
     71640     2431.41
     71680     2432.72
     71720     2434.08
     71760     2435.48
     71800      2436.8
     71840     2438.23
     71880     2439.51
     71920     2441.03
     71960     2442.36
     72000     2443.71
     72040     2445.06
     72080     2446.33
     72120     2447.72
     72160     2449.02
     72200     2450.36
     72240     2451.67
     72280      2453.2
     72320     2454.51
     72360     2455.98
     72400     2457.16
     72440      2458.5
     72480      2459.8
     72520     2461.16
     72560     2462.57
     72600     2463.89
     72640     2465.32
     72680      2466.6
     72720     2468.12
     72760     2469.45
     72800     2470.81
     72840     2472.17
     72880     2473.43
     72920     2474.83
     72960     2476.13
     73000     2477.47
     73040     2478.78
     73080     2480.32
     73120     2481.61
     73160     2483.09
     73200     2484.27
     73240     2485.61
     73280     2486.91
     73320     2488.26
     73360     2489.67
     73400     2490.99
     73440     2492.42
     73480      2493.7
     73520     2495.22
     73560     2496.56
     73600      2497.9
     73640     2499.27
     73680     2500.53
     73720     2501.93
     73760     2503.23
     73800     2504.58
     73840     2505.89
     73880     2507.42
     73920     2508.72
     73960      2510.2
     74000     2511.38
     74040     2512.71
     74080     2514.02
     74120     2515.38
     74160     2516.78
     74200      2518.1
     74240     2519.53
     74280     2520.81
     74320     2522.34
     74360     2523.68
     74400     2525.03
     74440     2526.39
     74480     2527.66
     74520     2529.05
     74560     2530.36
     74600     2531.71
     74640     2533.02
     74680     2534.56
     74720     2535.86
     74760     2537.34
     74800     2538.52
     74840     2539.85
     74880     2541.16
     74920     2542.52
     74960     2543.93
     75000     2545.24
     75040     2546.67
     75080     2547.95
     75120     2549.47
     75160     2550.81
     75200     2552.16
     75240     2553.53
     75280      2554.8
     75320     2556.19
     75360      2557.5
     75400     2558.85
     75440     2560.16
     75480      2561.7
     75520     2563.01
     75560     2564.49
     75600     2565.66
     75640        2567
     75680     2568.31
     75720     2569.67
     75760     2571.08
     75800      2572.4
     75840     2573.83
     75880     2575.11
     75920     2576.64
     75960     2577.97
     76000     2579.32
     76040      2580.7
     76080     2581.97
     76120     2583.36
     76160     2584.67
     76200     2586.02
     76240     2587.33
     76280     2588.86
     76320     2590.17
     76360     2591.65
     76400     2592.82
     76440     2594.17
     76480     2595.46
     76520     2596.83
     76560     2598.24
     76600     2599.55
     76640     2600.99
     76680     2602.26
     76720     2603.79
     76760     2605.12
     76800     2606.48
     76840     2607.86
     76880     2609.13
     76920     2610.52
     76960     2611.82
     77000     2613.17
     77040     2614.48
     77080     2616.03
     77120     2617.33
     77160     2618.82
     77200     2619.99
     77240     2621.33
     77280     2622.63
     77320        2624
     77360     2625.41
     77400     2626.73
     77440     2628.16
     77480     2629.44
     77520     2630.97
     77560      2632.3
     77600     2633.65
     77640     2635.03
     77680     2636.29
     77720     2637.69
     77760     2638.99
     77800     2640.34
     77840     2641.65
     77880      2643.2
     77920     2644.51
     77960        2646
     78000     2647.17
     78040     2648.51
     78080     2649.81
     78120     2651.18
     78160      2652.6
     78200     2653.92
     78240     2655.35
     78280     2656.62
     78320     2658.15
     78360     2659.49
     78400     2660.83
     78440     2662.21
     78480     2663.48
     78520     2664.87
     78560     2666.17
     78600     2667.52
     78640     2668.83
     78680     2670.38
     78720     2671.68
     78760     2673.17
     78800     2674.34
     78840     2675.68
     78880     2676.98
     78920     2678.36
     78960     2679.78
     79000      2681.1
     79040     2682.54
     79080      2683.8
     79120     2685.34
     79160     2686.67
     79200     2688.02
     79240     2689.39
     79280     2690.66
     79320     2692.05
     79360     2693.35
     79400      2694.7
     79440     2696.01
     79480     2697.56
     79520     2698.86
     79560     2700.35
     79600     2701.52
     79640     2702.86
     79680     2704.16
     79720     2705.54
     79760     2706.95
     79800     2708.27
     79840     2709.72
     79880     2710.99
     79920     2712.52
     79960     2713.85
     80000     2715.21
     80040     2716.57
     80080     2717.84
     80120     2719.23
     80160     2720.53
     80200     2721.88
     80240     2723.19
     80280     2724.74
     80320     2726.03
     80360     2727.53
     80400     2728.69
     80440     2730.03
     80480     2731.34
     80520     2732.71
     80560     2734.13
     80600     2735.45
     80640      2736.9
     80680     2738.16
     80720      2739.7
     80760     2741.03
     80800     2742.38
     80840     2743.73
     80880     2745.01
     80920     2746.39
     80960     2747.69
     81000     2749.04
     81040     2750.35
     81080     2751.89
     81120     2753.19
     81160     2754.69
     81200     2755.85
     81240      2757.2
     81280      2758.5
     81320     2759.87
     81360      2761.3
     81400     2762.61
     81440     2764.06
     81480     2765.33
     81520     2766.86
     81560     2768.19
     81600     2769.54
     81640      2770.9
     81680     2772.17
     81720     2773.55
     81760     2774.85
     81800     2776.21
     81840     2777.51
     81880     2779.06
     81920     2780.36
     81960     2781.86
     82000     2783.02
     82040     2784.36
     82080     2785.66
     82120     2787.04
     82160     2788.46
     82200     2789.77
     82240     2791.21
     82280     2792.48
     82320     2794.02
     82360     2795.34
     82400     2796.69
     82440     2798.06
     82480     2799.33
     82520     2800.72
     82560     2802.02
     82600     2803.37
     82640     2804.68
     82680     2806.23
     82720     2807.53
     82760     2809.03
     82800     2810.19
     82840     2811.54
     82880     2812.84
     82920     2814.22
     82960     2815.64
     83000     2816.96
     83040     2818.41
     83080     2819.67
     83120     2821.21
     83160     2822.54
     83200     2823.89
     83240     2825.27
     83280     2826.54
     83320     2827.93
     83360     2829.23
     83400     2830.58
     83440     2831.89
     83480     2833.45
     83520     2834.74
     83560     2836.25
     83600     2837.41
     83640     2838.75
     83680     2840.05
     83720     2841.44
     83760     2842.86
     83800     2844.17
     83840     2845.63
     83880     2846.89
     83920     2848.43
     83960     2849.76
     84000     2851.11
     84040     2852.48
     84080     2853.75
     84120     2855.14
     84160     2856.44
     84200     2857.79
     84240      2859.1
     84280     2860.65
     84320     2861.95
     84360     2863.45
     84400     2864.61
     84440     2865.95
     84480     2867.26
     84520     2868.65
     84560     2870.07
     84600     2871.39
     84640     2872.84
     84680      2874.1
     84720     2875.65
     84760     2876.98
     84800     2878.33
     84840      2879.7
     84880     2880.97
     84920     2882.36
     84960     2883.67
     85000     2885.01
     85040     2886.32
     85080     2887.87
     85120     2889.16
     85160     2890.67
     85200     2891.82
     85240     2893.16
     85280     2894.47
     85320     2895.85
     85360     2897.27
     85400     2898.59
     85440     2900.04
     85480      2901.3
     85520     2902.86
     85560     2904.18
     85600     2905.53
     85640     2906.89
     85680     2908.16
     85720     2909.55
     85760     2910.85
     85800     2912.19
     85840     2913.49
     85880     2915.05
     85920     2916.33
     85960     2917.84
     86000        2919
     86040     2920.34
     86080     2921.65
     86120     2923.03
     86160     2924.45
     86200     2925.77
     86240     2927.22
     86280     2928.48
     86320     2930.03
     86360     2931.36
     86400     2932.72
     86440     2934.09
     86480     2935.35
     86520     2936.74
     86560     2938.05
     86600      2939.4
     86640     2940.69
     86680     2942.25
     86720     2943.53
     86760     2945.04
     86800      2946.2
     86840     2947.54
     86880     2948.85
     86920     2950.24
     86960     2951.66
     87000     2952.98
     87040     2954.44
     87080     2955.69
     87120     2957.25
     87160     2958.58
     87200     2959.93
     87240     2961.31
     87280     2962.57
     87320     2963.96
     87360     2965.26
     87400     2966.61
     87440      2967.9
     87480     2969.47
     87520     2970.75
     87560     2972.26
     87600     2973.42
     87640     2974.75
     87680     2976.07
     87720     2977.46
     87760     2978.89
     87800     2980.21
     87840     2981.67
     87880     2982.92
     87920     2984.47
     87960      2985.8
     88000     2987.16
     88040     2988.54
     88080      2989.8
     88120     2991.19
     88160      2992.5
     88200     2993.85
     88240     2995.14
     88280     2996.71
     88320     2997.99
     88360      2999.5
     88400     3000.66
     88440        3002
     88480     3003.32
     88520     3004.71
     88560     3006.13
     88600     3007.45
     88640     3008.91
     88680     3010.16
     88720     3011.72
     88760     3013.04
     88800     3014.39
     88840     3015.78
     88880     3017.04
     88920     3018.43
     88960     3019.74
     89000     3021.09
     89040     3022.38
     89080     3023.95
     89120     3025.23
     89160     3026.74
     89200      3027.9
     89240     3029.24
     89280     3030.55
     89320     3031.94
     89360     3033.36
     89400     3034.69
     89440     3036.14
     89480     3037.39
     89520     3038.95
     89560     3040.26
     89600     3041.61
     89640     3043.01
     89680     3044.27
     89720     3045.66
     89760     3046.97
     89800     3048.31
     89840      3049.6
     89880     3051.18
     89920     3052.46
     89960     3053.96
     90000     3055.13
     90040     3056.47
     90080     3057.78
     90120     3059.16
     90160     3060.59
     90200     3061.91
     90240     3063.36
     90280     3064.61
     90320     3066.17
     90360     3067.49
     90400     3068.83
     90440     3070.23
     90480     3071.49
     90520     3072.88
     90560     3074.19
     90600     3075.53
     90640     3076.82
     90680     3078.38
     90720     3079.67
     90760     3081.18
     90800     3082.35
     90840     3083.68
     90880     3084.99
     90920     3086.38
     90960      3087.8
     91000     3089.13
     91040     3090.58
     91080     3091.82
     91120     3093.38
     91160      3094.7
     91200     3096.05
     91240     3097.44
     91280     3098.69
     91320     3100.08
     91360     3101.39
     91400     3102.73
     91440     3104.01
     91480     3105.59
     91520     3106.88
     91560     3108.39
     91600     3109.55
     91640      3110.9
     91680     3112.21
     91720     3113.59
     91760     3115.02
     91800     3116.34
     91840     3117.79
     91880     3119.03
     91920     3120.59
     91960     3121.91
     92000     3123.26
     92040     3124.64
     92080     3125.89
     92120     3127.27
     92160     3128.58
     92200     3129.92
     92240      3131.2
     92280     3132.78
     92320     3134.07
     92360     3135.58
     92400     3136.74
     92440     3138.08
     92480      3139.4
     92520     3140.78
     92560     3142.21
     92600     3143.54
     92640     3144.98
     92680     3146.22
     92720     3147.79
     92760      3149.1
     92800     3150.45
     92840     3151.82
     92880     3153.07
     92920     3154.46
     92960     3155.76
     93000      3157.1
     93040     3158.38
     93080     3159.96
     93120     3161.25
     93160     3162.76
     93200     3163.92
     93240     3165.25
     93280     3166.57
     93320     3167.95
     93360     3169.38
     93400      3170.7
     93440     3172.15
     93480     3173.39
     93520     3174.95
     93560     3176.27
     93600     3177.61
     93640     3178.98
     93680     3180.24
     93720     3181.63
     93760     3182.92
     93800     3184.26
     93840     3185.54
     93880     3187.12
     93920      3188.4
     93960     3189.91
     94000     3191.08
     94040     3192.42
     94080     3193.72
     94120      3195.1
     94160     3196.54
     94200     3197.87
     94240     3199.32
     94280     3200.56
     94320     3202.12
     94360     3203.44
     94400     3204.78
     94440     3206.15
     94480      3207.4
     94520     3208.78
     94560     3210.08
     94600     3211.42
     94640      3212.7
     94680     3214.28
     94720     3215.57
     94760     3217.08
     94800     3218.25
     94840     3219.59
     94880     3220.89
     94920     3222.29
     94960     3223.72
     95000     3225.04
     95040     3226.49
     95080     3227.73
     95120      3229.3
     95160     3230.61
     95200     3231.96
     95240     3233.32
     95280     3234.57
     95320     3235.96
     95360     3237.26
     95400     3238.59
     95440     3239.87
     95480     3241.45
     95520     3242.74
     95560     3244.26
     95600     3245.41
     95640     3246.75
     95680     3248.06
     95720     3249.45
     95760      3250.9
     95800     3252.22
     95840     3253.68
     95880     3254.91
     95920     3256.48
     95960     3257.78
     96000     3259.13
     96040     3260.49
     96080     3261.74
     96120     3263.13
     96160     3264.42
     96200     3265.76
     96240     3267.04
     96280     3268.62
     96320     3269.91
     96360     3271.43
     96400     3272.58
     96440     3273.93
     96480     3275.24
     96520     3276.62
     96560     3278.07
     96600      3279.4
     96640     3280.85
     96680     3282.08
     96720     3283.65
     96760     3284.96
     96800     3286.31
     96840     3287.69
     96880     3288.94
     96920     3290.33
     96960     3291.63
     97000     3292.96
     97040     3294.24
     97080     3295.82
     97120     3297.11
     97160     3298.64
     97200     3299.79
     97240     3301.14
     97280     3302.45
     97320     3303.84
     97360     3305.29
     97400     3306.62
     97440     3308.08
     97480      3309.3
     97520     3310.88
     97560     3312.18
     97600     3313.54
     97640     3314.93
     97680     3316.18
     97720     3317.57
     97760     3318.87
     97800      3320.2
     97840     3321.48
     97880     3323.06
     97920     3324.36
     97960     3325.89
     98000     3327.03
     98040     3328.39
     98080      3329.7
     98120      3331.1
     98160     3332.54
     98200     3333.87
     98240     3335.33
     98280     3336.55
     98320     3338.13
     98360     3339.45
     98400      3340.8
     98440     3342.19
     98480     3343.44
     98520     3344.83
     98560     3346.12
     98600     3347.46
     98640     3348.74
     98680     3350.32
     98720     3351.62
     98760     3353.15
     98800     3354.29
     98840     3355.64
     98880     3356.96
     98920     3358.36
     98960     3359.81
     99000     3361.13
     99040     3362.58
     99080      3363.8
     99120     3365.38
     99160      3366.7
     99200     3368.05
     99240     3369.44
     99280      3370.7
     99320     3372.09
     99360     3373.39
     99400     3374.72
     99440     3376.01
     99480     3377.58
     99520     3378.88
     99560      3380.4
     99600     3381.55
     99640     3382.91
     99680     3384.21
     99720     3385.61
     99760     3387.07
     99800     3388.39
     99840     3389.84
     99880     3391.06
     99920     3392.64
     99960     3393.96
    100000     3395.31
    100040     3396.69
    100080     3397.95
    100120     3399.34
    100160     3400.64
    100200     3401.96
    100240     3403.24
    100280     3404.83
    100320     3406.11
    100360     3407.65
    100400     3408.79
    100440     3410.14
    100480     3411.46
    100520     3412.85
    100560     3414.31
    100600     3415.64
    100640     3417.09
    100680      3418.3
    100720     3419.88
    100760     3421.21
    100800     3422.56
    100840     3423.94
    100880     3425.18
    100920     3426.57
    100960     3427.87
    101000     3429.19
    101040     3430.48
    101080     3432.06
    101120     3433.36
    101160     3434.89
    101200     3436.03
    101240     3437.38
    101280      3438.7
    101320      3440.1
    101360     3441.56
    101400     3442.89
    101440     3444.35
    101480     3445.55
    101520     3447.13
    101560     3448.45
    101600     3449.81
    101640     3451.18
    101680     3452.44
    101720     3453.82
    101760     3455.12
    101800     3456.44
    101840     3457.73
    101880     3459.32
    101920     3460.61
    101960     3462.15
    102000      3463.3
    102040     3464.65
    102080     3465.97
    102120     3467.38
    102160     3468.83
    102200     3470.17
    102240     3471.62
    102280     3472.83
    102320     3474.41
    102360     3475.74
    102400      3477.1
    102440     3478.47
    102480     3479.73
    102520     3481.11
    102560     3482.41
    102600     3483.74
    102640     3485.02
    102680     3486.61
    102720     3487.91
    102760     3489.45
    102800     3490.59
    102840     3491.95
    102880     3493.26
    102920     3494.67
    102960     3496.13
    103000     3497.47
    103040     3498.93
    103080     3500.13
    103120     3501.72
    103160     3503.05
    103200     3504.41
    103240     3505.79
    103280     3507.04
    103320     3508.43
    103360     3509.72
    103400     3511.05
    103440     3512.33
    103480     3513.93
    103520     3515.22
    103560     3516.76
    103600     3517.91
    103640     3519.26
    103680     3520.58
    103720     3521.99
    103760     3523.45
    103800     3524.78
    103840     3526.25
    103880     3527.46
    103920     3529.04
    103960     3530.38
    104000     3531.73
    104040     3533.12
    104080     3534.37
    104120     3535.75
    104160     3537.04
    104200     3538.37
    104240     3539.65
    104280     3541.24
    104320     3542.54
    104360     3544.08
    104400     3545.22
    104440     3546.58
    104480     3547.89
    104520     3549.31
    104560     3550.77
    104600      3552.1
    104640     3553.57
    104680     3554.77
    104720     3556.36
    104760      3557.7
    104800     3559.05
    104840     3560.43
    104880     3561.68
    104920     3563.06
    104960     3564.35
    105000     3565.67
    105040     3566.95
    105080     3568.55
    105120     3569.85
    105160     3571.39
    105200     3572.53
    105240     3573.88
    105280      3575.2
    105320      3576.6
    105360     3578.08
    105400     3579.41
    105440     3580.87
    105480     3582.08
    105520     3583.67
    105560     3585.01
    105600     3586.36
    105640     3587.75
    105680        3589
    105720     3590.38
    105760     3591.67
    105800        3593
    105840     3594.27
    105880     3595.87
    105920     3597.17
    105960     3598.71
    106000     3599.84
    106040     3601.19
    106080     3602.51
    106120     3603.92
    106160      3605.4
    106200     3606.73
    106240     3608.19
    106280     3609.41
    106320        3611
    106360     3612.35
    106400      3613.7
    106440      3615.1
    106480     3616.35
    106520     3617.73
    106560     3619.01
    106600     3620.34
    106640     3621.62
    106680     3623.21
    106720     3624.52
    106760     3626.06
    106800     3627.18
    106840     3628.54
    106880     3629.85
    106920     3631.27
    106960     3632.74
    107000     3634.08
    107040     3635.53
    107080     3636.75
    107120     3638.34
    107160     3639.69
    107200     3641.04
    107240     3642.44
    107280     3643.69
    107320     3645.07
    107360     3646.35
    107400     3647.69
    107440     3648.96
    107480     3650.55
    107520     3651.85
    107560      3653.4
    107600     3654.52
    107640     3655.88
    107680      3657.2
    107720     3658.61
    107760     3660.08
    107800     3661.42
    107840     3662.88
    107880      3664.1
    107920     3665.68
    107960     3667.03
    108000     3668.38
    108040     3669.77
    108080     3671.02
    108120      3672.4
    108160     3673.67
    108200        3675
    108240     3676.28
    108280     3677.88
    108320     3679.18
    108360     3680.72
    108400     3681.84
    108440      3683.2
    108480     3684.52
    108520     3685.94
    108560     3687.42
    108600     3688.75
    108640     3690.22
    108680     3691.43
    108720     3693.01
    108760     3694.37
    108800     3695.71
    108840     3697.08
    108880     3698.34
    108920     3699.72
    108960        3701
    109000     3702.33
    109040      3703.6
    109080      3705.2
    109120     3706.49
    109160     3708.04
    109200     3709.16
    109240     3710.52
    109280     3711.84
    109320     3713.25
    109360     3714.73
    109400     3716.06
    109440     3717.53
    109480     3718.74
    109520     3720.32
    109560     3721.67
    109600        3723
    109640     3724.37
    109680     3725.63
    109720     3727.01
    109760      3728.3
    109800     3729.62
    109840      3730.9
    109880      3732.5
    109920     3733.79
    109960     3735.33
    110000     3736.44
    110040     3737.81
    110080     3739.13
    110120     3740.54
    110160     3742.03
    110200     3743.35
    110240     3744.82
    110280     3746.04
    110320     3747.62
    110360     3748.97
    110400      3750.3
    110440     3751.65
    110480     3752.91
    110520     3754.29
    110560     3755.57
    110600      3756.9
    110640     3758.17
    110680     3759.78
    110720     3761.06
    110760     3762.61
    110800     3763.71
    110840     3765.09
    110880     3766.41
    110920     3767.82
    110960     3769.31
    111000     3770.63
    111040     3772.09
    111080     3773.31
    111120     3774.89
    111160     3776.25
    111200     3777.58
    111240     3778.93
    111280     3780.18
    111320     3781.57
    111360     3782.85
    111400     3784.18
    111440     3785.45
    111480     3787.06
    111520     3788.34
    111560      3789.9
    111600        3791
    111640     3792.37
    111680      3793.7
    111720     3795.11
    111760      3796.6
    111800     3797.91
    111840     3799.38
    111880      3800.6
    111920     3802.18
    111960     3803.54
    112000     3804.87
    112040     3806.22
    112080     3807.47
    112120     3808.85
    112160     3810.14
    112200     3811.47
    112240     3812.75
    112280     3814.36
    112320     3815.63
    112360     3817.19
    112400     3818.29
    112440     3819.66
    112480     3820.98
    112520     3822.39
    112560     3823.88
    112600     3825.19
    112640     3826.67
    112680     3827.88
    112720     3829.47
    112760     3830.83
    112800     3832.15
    112840     3833.52
    112880     3834.76
    112920     3836.15
    112960     3837.44
    113000     3838.76
    113040     3840.04
    113080     3841.65
    113120     3842.93
    113160     3844.49
    113200     3845.59
    113240     3846.95
    113280     3848.28
    113320     3849.69
    113360     3851.18
    113400      3852.5
    113440     3853.96
    113480     3855.18
    113520     3856.77
    113560     3858.13
    113600     3859.45
    113640     3860.82
    113680     3862.07
    113720     3863.45
    113760     3864.74
    113800     3866.07
    113840     3867.34
    113880     3868.95
    113920     3870.23
    113960     3871.78
    114000     3872.89
    114040     3874.25
    114080     3875.57
    114120     3876.98
    114160     3878.49
    114200      3879.8
    114240     3881.27
    114280     3882.49
    114320     3884.08
    114360     3885.44
    114400     3886.76
    114440     3888.13
    114480     3889.37
    114520     3890.75
    114560     3892.04
    114600     3893.36
    114640     3894.63
    114680     3896.24
    114720     3897.53
    114760     3899.07
    114800     3900.18
    114840     3901.54
    114880     3902.86
    114920     3904.26
    114960     3905.77
    115000     3907.09
    115040     3908.55
    115080     3909.77
    115120     3911.35
    115160     3912.72
    115200     3914.03
    115240      3915.4
    115280     3916.64
    115320     3918.02
    115360     3919.31
    115400     3920.64
    115440      3921.9
    115480     3923.51
    115520     3924.79
    115560     3926.34
    115600     3927.43
    115640      3928.8
    115680     3930.12
    115720     3931.53
    115760     3933.04
    115800     3934.36
    115840     3935.82
    115880     3937.04
    115920     3938.62
    115960     3939.98
    116000      3941.3
    116040     3942.67
    116080     3943.91
    116120     3945.29
    116160     3946.58
    116200      3947.9
    116240     3949.17
    116280     3950.78
    116320     3952.06
    116360     3953.62
    116400     3954.71
    116440     3956.08
    116480     3957.39
    116520      3958.8
    116560     3960.32
    116600     3961.63
    116640      3963.1
    116680      3964.3
    116720      3965.9
    116760     3967.26
    116800     3968.56
    116840     3969.95
    116880     3971.18
    116920     3972.57
    116960     3973.85
    117000     3975.18
    117040     3976.45
    117080     3978.07
    117120     3979.34
    117160      3980.9
    117200     3981.99
    117240     3983.35
    117280     3984.66
    117320     3986.07
    117360     3987.59
    117400     3988.92
    117440     3990.39
    117480      3991.6
    117520     3993.18
    117560     3994.55
    117600     3995.85
    117640     3997.23
    117680     3998.45
    117720     3999.85
    117760     4001.14
    117800     4002.48
    117840     4003.74
    117880     4005.36
    117920     4006.63
    117960      4008.2
    118000     4009.29
    118040     4010.64
    118080     4011.96
    118120     4013.37
    118160     4014.89
    118200     4016.21
    118240     4017.69
    118280     4018.89
    118320     4020.48
    118360     4021.85
    118400     4023.15
    118440     4024.52
    118480     4025.75
    118520     4027.14
    118560     4028.44
    118600     4029.78
    118640     4031.04
    118680     4032.66
    118720     4033.92
    118760     4035.49
    118800     4036.58
    118840     4037.94
    118880     4039.25
    118920     4040.67
    118960     4042.19
    119000     4043.51
    119040     4044.98
    119080     4046.19
    119120     4047.78
    119160     4049.15
    119200     4050.45
    119240     4051.81
    119280     4053.04
    119320     4054.43
    119360     4055.73
    119400     4057.06
    119440     4058.32
    119480     4059.95
    119520      4061.2
    119560     4062.77
    119600     4063.85
    119640     4065.21
    119680     4066.53
    119720     4067.93
    119760     4069.46
    119800     4070.79
    119840     4072.26
    119880     4073.46
    119920     4075.05
    119960     4076.42
    120000     4077.72
    120040     4079.09
    120080     4080.32
    120120     4081.71
    120160     4083.02
    120200     4084.34
    120240      4085.6
    120280     4087.23
    120320     4088.48
    120360     4090.06
    120400     4091.14
    120440      4092.5
    120480     4093.82
    120520     4095.22
    120560     4096.75
    120600     4098.08
    120640     4099.54
    120680     4100.75
    120720     4102.34
    120760     4103.71
    120800     4105.01
    120840     4106.37
    120880      4107.6
    120920        4109
    120960     4110.31
    121000     4111.64
    121040      4112.9
    121080     4114.53
    121120     4115.79
    121160     4117.35
    121200     4118.44
    121240     4119.79
    121280     4121.11
    121320     4122.52
    121360     4124.04
    121400     4125.37
    121440     4126.84
    121480     4128.04
    121520     4129.63
    121560        4131
    121600      4132.3
    121640     4133.66
    121680     4134.89
    121720     4136.29
    121760     4137.59
    121800     4138.92
    121840     4140.19
    121880     4141.82
    121920     4143.07
    121960     4144.64
    122000     4145.72
    122040     4147.08
    122080      4148.4
    122120     4149.79
    122160     4151.33
    122200     4152.65
    122240     4154.13
    122280     4155.32
    122320     4156.91
    122360     4158.28
    122400     4159.57
    122440     4160.93
    122480     4162.17
    122520     4163.57
    122560     4164.88
    122600     4166.21
    122640     4167.47
    122680      4169.1
    122720     4170.36
    122760     4171.93
    122800     4173.01
    122840     4174.37
    122880     4175.68
    122920     4177.08
    122960     4178.61
    123000     4179.94
    123040     4181.41
    123080      4182.6
    123120     4184.19
    123160     4185.56
    123200     4186.85
    123240     4188.21
    123280     4189.44
    123320     4190.83
    123360     4192.15
    123400     4193.48
    123440     4194.74
    123480     4196.38
    123520     4197.64
    123560     4199.21
    123600     4200.29
    123640     4201.64
    123680     4202.96
    123720     4204.35
    123760     4205.88
    123800     4207.21
    123840     4208.68
    123880     4209.86
    123920     4211.46
    123960     4212.83
    124000     4214.12
    124040     4215.48
    124080      4216.7
    124120     4218.11
    124160     4219.41
    124200     4220.74
    124240        4222
    124280     4223.64
    124320      4224.9
    124360     4226.48
    124400     4227.55
    124440      4228.9
    124480     4230.23
    124520     4231.62
    124560     4233.15
    124600     4234.47
    124640     4235.95
    124680     4237.12
    124720     4238.72
    124760      4240.1
    124800     4241.38
    124840     4242.74
    124880     4243.96
    124920     4245.36
    124960     4246.67
    125000        4248
    125040     4249.25
    125080      4250.9
    125120     4252.15
    125160     4253.72
    125200      4254.8
    125240     4256.15
    125280     4257.46
    125320     4258.86
    125360     4260.38
    125400     4261.71
    125440     4263.18
    125480     4264.36
    125520     4265.95
    125560     4267.33
    125600     4268.63
    125640     4269.96
    125680     4271.19
    125720     4272.59
    125760     4273.91
    125800     4275.24
    125840     4276.49
    125880     4278.14
    125920     4279.39
    125960     4280.96
    126000     4282.03
    126040     4283.38
    126080     4284.69
    126120      4286.1
    126160     4287.61
    126200     4288.93
    126240     4290.41
    126280     4291.58
    126320     4293.18
    126360     4294.56
    126400     4295.85
    126440     4297.18
    126480     4298.41
    126520     4299.81
    126560     4301.13
    126600     4302.45
    126640     4303.71
    126680     4305.36
    126720     4306.61
    126760     4308.18
    126800     4309.24
    126840     4310.59
    126880      4311.9
    126920     4313.31
    126960     4314.82
    127000     4316.15
    127040     4317.62
    127080     4318.81
    127120      4320.4
    127160     4321.78
    127200     4323.08
    127240      4324.4
    127280     4325.62
    127320     4327.03
    127360     4328.36
    127400     4329.68
    127440     4330.93
    127480     4332.56
    127520     4333.81
    127560     4335.39
    127600     4336.45
    127640     4337.79
    127680      4339.1
    127720      4340.5
    127760     4342.02
    127800     4343.35
    127840     4344.81
    127880     4345.99
    127920     4347.59
    127960     4348.97
    128000     4350.27
    128040     4351.57
    128080      4352.8
    128120      4354.2
    128160     4355.53
    128200     4356.85
    128240      4358.1
    128280     4359.75
    128320     4360.99
    128360     4362.57
    128400     4363.63
    128440     4364.97
    128480     4366.28
    128520     4367.67
    128560     4369.19
    128600     4370.51
    128640     4371.98
    128680     4373.15
    128720     4374.75
    128760     4376.13
    128800     4377.43
    128840     4378.73
    128880     4379.95
    128920     4381.36
    128960     4382.69
    129000     4384.02
    129040     4385.26
    129080     4386.92
    129120     4388.15
    129160     4389.73
    129200     4390.79
    129240     4392.12
    129280     4393.42
    129320     4394.81
    129360     4396.34
    129400     4397.65
    129440     4399.12
    129480     4400.29
    129520     4401.89
    129560     4403.27
    129600     4404.57
    129640     4405.88
    129680      4407.1
    129720      4408.5
    129760     4409.83
    129800     4411.16
    129840      4412.4
    129880     4414.04
    129920     4415.28
    129960     4416.86
    130000     4417.93
    130040     4419.25
    130080     4420.56
    130120     4421.95
    130160     4423.47
    130200     4424.79
    130240     4426.26
    130280     4427.43
    130320     4429.04
    130360     4430.41
    130400     4431.71
    130440        4433
    130480     4434.23
    130520     4435.64
    130560     4436.96
    130600     4438.28
    130640     4439.53
    130680     4441.17
    130720     4442.41
    130760     4443.99
    130800     4445.04
    130840     4446.37
    130880     4447.69
    130920     4449.08
    130960      4450.6
    131000     4451.92
    131040     4453.39
    131080     4454.56
    131120     4456.16
    131160     4457.55
    131200     4458.84
    131240     4460.15
    131280     4461.36
    131320     4462.79
    131360      4464.1
    131400     4465.43
    131440     4466.68
    131480     4468.33
    131520     4469.56
    131560     4471.14
    131600      4472.2
    131640     4473.53
    131680     4474.84
    131720     4476.22
    131760     4477.75
    131800     4479.08
    131840     4480.54
    131880     4481.71
    131920     4483.32
    131960     4484.69
    132000     4485.98
    132040     4487.27
    132080      4488.5
    132120     4489.91
    132160     4491.24
    132200     4492.56
    132240     4493.81
    132280     4495.46
    132320     4496.71
    132360     4498.28
    132400     4499.34
    132440     4500.67
    132480     4501.99
    132520     4503.37
    132560     4504.89
    132600     4506.21
    132640     4507.68
    132680     4508.85
    132720     4510.45
    132760     4511.83
    132800     4513.13
    132840      4514.4
    132880     4515.62
    132920     4517.05
    132960     4518.38
    133000      4519.7
    133040     4520.94
    133080      4522.6
    133120     4523.84
    133160     4525.41
    133200     4526.47
    133240      4527.8
    133280     4529.11
    133320     4530.49
    133360        4532
    133400     4533.33
    133440      4534.8
    133480     4535.97
    133520     4537.56
    133560     4538.95
    133600     4540.25
    133640     4541.52
    133680     4542.74
    133720     4544.17
    133760     4545.49
    133800      4546.8
    133840     4548.05
    133880     4549.71
    133920     4550.94
    133960      4552.5
    134000     4553.57
    134040     4554.89
    134080      4556.2
    134120     4557.57
    134160     4559.09
    134200     4560.41
    134240     4561.88
    134280     4563.03
    134320     4564.64
    134360     4566.03
    134400     4567.32
    134440     4568.58
    134480      4569.8
    134520     4571.23
    134560     4572.54
    134600     4573.86
    134640      4575.1
    134680     4576.77
    134720     4577.99
    134760     4579.57
    134800     4580.63
    134840     4581.95
    134880     4583.25
    134920     4584.63
    134960     4586.15
    135000     4587.47
    135040     4588.93
    135080     4590.09
    135120      4591.7
    135160     4593.09
    135200     4594.37
    135240     4595.63
    135280     4596.85
    135320     4598.27
    135360     4599.59
    135400     4600.92
    135440     4602.16
    135480     4603.82
    135520     4605.05
    135560     4606.63
    135600     4607.69
    135640     4609.01
    135680     4610.31
    135720     4611.69
    135760     4613.21
    135800     4614.53
    135840     4615.99
    135880     4617.16
    135920     4618.78
    135960     4620.16
    136000     4621.44
    136040     4622.69
    136080     4623.91
    136120     4625.34
    136160     4626.65
    136200     4627.97
    136240     4629.22
    136280     4630.89
    136320     4632.11
    136360     4633.69
    136400     4634.75
    136440     4636.06
    136480     4637.38
    136520     4638.76
    136560     4640.27
    136600      4641.6
    136640     4643.05
    136680     4644.22
    136720     4645.84
    136760     4647.23
    136800     4648.51
    136840     4649.74
    136880     4650.96
    136920      4652.4
    136960     4653.72
    137000     4655.04
    137040     4656.27
    137080     4657.95
    137120     4659.17
    137160     4660.75
    137200      4661.8
    137240     4663.11
    137280     4664.43
    137320      4665.8
    137360     4667.32
    137400     4668.65
    137440      4670.1
    137480     4671.27
    137520     4672.89
    137560     4674.28
    137600     4675.57
    137640      4676.8
    137680     4678.02
    137720     4679.45
    137760     4680.76
    137800     4682.08
    137840     4683.33
    137880        4685
    137920     4686.21
    137960      4687.8
    138000     4688.86
    138040     4690.16
    138080     4691.49
    138120     4692.85
    138160     4694.37
    138200     4695.69
    138240     4697.14
    138280      4698.3
    138320     4699.93
    138360     4701.32
    138400      4702.6
    138440     4703.84
    138480     4705.05
    138520     4706.49
    138560      4707.8
    138600     4709.12
    138640     4710.36
    138680     4712.04
    138720     4713.25
    138760     4714.84
    138800      4715.9
    138840      4717.2
    138880     4718.52
    138920     4719.89
    138960     4721.41
    139000     4722.73
    139040     4724.18
    139080     4725.35
    139120     4726.97
    139160     4728.37
    139200     4729.65
    139240     4730.88
    139280     4732.09
    139320     4733.53
    139360     4734.83
    139400     4736.14
    139440     4737.39
    139480     4739.07
    139520     4740.28
    139560     4741.88
    139600     4742.93
    139640     4744.23
    139680     4745.55
    139720     4746.92
    139760     4748.44
    139800     4749.76
    139840      4751.2
    139880     4752.38
    139920        4754
    139960      4755.4
    140000     4756.68
    140040     4757.89
    140080      4759.1
    140120     4760.54
    140160     4761.86
    140200     4763.17
    140240     4764.42
    140280      4766.1
    140320     4767.32
    140360     4768.92
    140400     4769.97
    140440     4771.27
    140480     4772.58
    140520     4773.95
    140560     4775.48
    140600      4776.8
    140640     4778.24
    140680     4779.42
    140720     4781.03
    140760     4782.43
    140800     4783.71
    140840     4784.89
    140880     4786.11
    140920     4787.55
    140960     4788.86
    141000     4790.16
    141040     4791.42
    141080     4793.11
    141120     4794.32
    141160     4795.91
    141200     4796.96
    141240     4798.27
    141280     4799.58
    141320     4800.95
    141360     4802.47
    141400     4803.79
    141440     4805.23
    141480      4806.4
    141520     4808.02
    141560     4809.42
    141600      4810.7
    141640     4811.86
    141680     4813.07
    141720     4814.51
    141760     4815.82
    141800     4817.12
    141840     4818.38
    141880     4820.07
    141920     4821.28
    141960     4822.88
    142000     4823.92
    142040     4825.23
    142080     4826.54
    142120     4827.91
    142160     4829.43
    142200     4830.74
    142240     4832.18
    142280     4833.37
    142320     4834.98
    142360     4836.37
    142400     4837.65
    142440      4838.8
    142480     4840.01
    142520     4841.45
    142560     4842.77
    142600     4844.07
    142640     4845.32
    142680     4847.01
    142720     4848.22
    142760     4849.82
    142800     4850.86
    142840     4852.19
    142880     4853.49
    142920     4854.87
    142960     4856.38
    143000     4857.69
    143040     4859.13
    143080     4860.32
    143120     4861.92
    143160     4863.32
    143200      4864.6
    143240     4865.73
    143280     4866.94
    143320     4868.38
    143360     4869.69
    143400        4871
    143440     4872.24
    143480     4873.94
    143520     4875.14
    143560     4876.75
    143600     4877.79
    143640      4879.1
    143680     4880.42
    143720     4881.79
    143760      4883.3
    143800     4884.61
    143840     4886.05
    143880     4887.23
    143920     4888.84
    143960     4890.25
    144000     4891.53
    144040     4892.66
    144080     4893.88
    144120     4895.32
    144160     4896.63
    144200     4897.95
    144240     4899.18
    144280     4900.89
    144320     4902.09
    144360      4903.7
    144400     4904.74
    144440     4906.05
    144480     4907.37
    144520     4908.74
    144560     4910.24
    144600     4911.56
    144640        4913
    144680     4914.18
    144720      4915.8
    144760     4917.19
    144800     4918.48
    144840     4919.62
    144880     4920.84
    144920     4922.27
    144960     4923.59
    145000      4924.9
    145040     4926.13
    145080     4927.86
    145120     4929.06
    145160     4930.67
    145200     4931.69
    145240     4933.01
    145280     4934.33
    145320     4935.69
    145360     4937.19
    145400     4938.51
    145440     4939.95
    145480     4941.13
    145520     4942.74
    145560     4944.14
    145600     4945.43
    145640     4946.61
    145680     4947.82
    145720     4949.26
    145760     4950.57
    145800     4951.89
    145840     4953.12
    145880     4954.84
    145920     4956.04
    145960     4957.67
    146000     4958.69
    146040        4960
    146080      4961.3
    146120     4962.68
    146160     4964.19
    146200      4965.5
    146240     4966.95
    146280     4968.13
    146320     4969.73
    146360     4971.14
    146400     4972.43
    146440     4973.61
    146480     4974.83
    146520     4976.27
    146560     4977.58
    146600     4978.89
    146640     4980.12
    146680     4981.84
    146720     4983.05
    146760     4984.67
    146800     4985.69
    146840        4987
    146880     4988.31
    146920     4989.68
    146960      4991.2
    147000     4992.51
    147040     4993.95
    147080     4995.14
    147120     4996.74
    147160     4998.14
    147200     4999.43
    147240     5000.61
    147280     5001.84
    147320     5003.26
    147360     5004.58
    147400     5005.88
    147440     5007.11
    147480     5008.85
    147520     5010.04
    147560     5011.66
    147600     5012.68
    147640     5013.99
    147680      5015.3
    147720     5016.67
    147760     5018.19
    147800     5019.49
    147840     5020.93
    147880     5022.11
    147920     5023.71
    147960     5025.12
    148000     5026.39
    148040     5027.59
    148080     5028.81
    148120     5030.24
    148160     5031.57
    148200     5032.87
    148240     5034.09
    148280     5035.83
    148320     5037.02
    148360     5038.65
    148400     5039.66
    148440     5040.97
    148480     5042.29
    148520     5043.65
    148560     5045.16
    148600     5046.47
    148640      5047.9
    148680     5049.08
    148720     5050.67
    148760     5052.08
    148800     5053.36
    148840     5054.54
    148880     5055.77
    148920     5057.19
    148960      5058.5
    149000     5059.82
    149040     5061.03
    149080     5062.77
    149120     5063.97
    149160     5065.58
    149200      5066.6
    149240      5067.9
    149280     5069.23
    149320     5070.59
    149360      5072.1
    149400     5073.42
    149440     5074.85
    149480     5076.02
    149520     5077.62
    149560     5079.02
    149600     5080.29
    149640     5081.49
    149680     5082.71
    149720     5084.14
    149760     5085.44
    149800     5086.77
    149840     5087.97
    149880     5089.72
    149920     5090.92
    149960     5092.54
    150000     5093.54
    150040     5094.85
    150080     5096.17
    150120     5097.54
    150160     5099.05
    150200     5100.37
    150240      5101.8
    150280     5102.97
    150320     5104.58
    150360     5105.98
    150400     5107.25
    150440     5108.45
    150480     5109.66
    150520     5111.09
    150560     5112.41
    150600     5113.72
    150640     5114.92
    150680     5116.67
    150720     5117.88
    150760     5119.49
    150800      5120.5
    150840     5121.81
    150880     5123.12
    150920     5124.49
    150960        5126
    151000     5127.31
    151040     5128.75
    151080     5129.91
    151120     5131.52
    151160     5132.93
    151200      5134.2
    151240     5135.39
    151280      5136.6
    151320     5138.03
    151360     5139.35
    151400     5140.66
    151440     5141.85
    151480      5143.6
    151520     5144.81
    151560     5146.42
    151600     5147.44
    151640     5148.74
    151680     5150.06
    151720     5151.42
    151760     5152.94
    151800     5154.25
    151840     5155.68
    151880     5156.84
    151920     5158.46
    151960     5159.86
    152000     5161.13
    152040     5162.32
    152080     5163.52
    152120     5164.95
    152160     5166.28
    152200     5167.58
    152240     5168.78
    152280     5170.53
    152320     5171.72
    152360     5173.35
    152400     5174.37
    152440     5175.66
    152480     5176.98
    152520     5178.34
    152560     5179.86
    152600     5181.17
    152640      5182.6
    152680     5183.76
    152720     5185.38
    152760     5186.78
    152800     5188.05
    152840     5189.23
    152880     5190.43
    152920     5191.86
    152960     5193.18
    153000     5194.48
    153040     5195.68
    153080     5197.43
    153120     5198.63
    153160     5200.25
    153200     5201.27
    153240     5202.56
    153280     5203.87
    153320     5205.23
    153360     5206.76
    153400     5208.07
    153440     5209.51
    153480     5210.66
    153520     5212.29
    153560     5213.68
    153600     5214.96
    153640     5216.14
    153680     5217.34
    153720     5218.78
    153760     5220.09
    153800     5221.39
    153840     5222.58
    153880     5224.35
    153920     5225.54
    153960     5227.17
    154000     5228.18
    154040     5229.47
    154080     5230.78
    154120     5232.14
    154160     5233.66
    154200     5234.98
    154240     5236.41
    154280     5237.55
    154320     5239.18
    154360     5240.57
    154400     5241.86
    154440     5243.04
    154480     5244.23
    154520     5245.67
    154560     5246.98
    154600      5248.3
    154640     5249.47
    154680     5251.24
    154720     5252.43
    154760     5254.06
    154800     5255.07
    154840     5256.36
    154880     5257.68
    154920     5259.05
    154960     5260.57
    155000     5261.89
    155040     5263.32
    155080     5264.47
    155120     5266.08
    155160     5267.47
    155200     5268.76
    155240     5269.95
    155280     5271.15
    155320      5272.6
    155360     5273.91
    155400     5275.21
    155440      5276.4
    155480     5278.16
    155520     5279.35
    155560     5280.98
    155600        5282
    155640     5283.28
    155680     5284.59
    155720     5285.97
    155760      5287.5
    155800     5288.82
    155840     5290.24
    155880      5291.4
    155920     5293.01
    155960      5294.4
    156000     5295.68
    156040     5296.93
    156080     5298.12
    156120     5299.57
    156160     5300.87
    156200     5302.19
    156240     5303.36
    156280     5305.14
    156320     5306.33
    156360     5307.95
    156400     5308.96
    156440     5310.25
    156480     5311.58
    156520     5312.95
    156560     5314.48
    156600     5315.79
    156640     5317.23
    156680     5318.38
    156720        5320
    156760     5321.38
    156800     5322.68
    156840     5323.93
    156880     5325.12
    156920     5326.58
    156960     5327.87
    157000      5329.2
    157040     5330.38
    157080     5332.15
    157120     5333.33
    157160     5334.95
    157200     5335.98
    157240     5337.27
    157280     5338.59
    157320     5339.97
    157360     5341.51
    157400     5342.82
    157440     5344.25
    157480     5345.42
    157520     5347.02
    157560      5348.4
    157600      5349.7
    157640     5350.97
    157680     5352.17
    157720     5353.63
    157760     5354.94
    157800     5356.25
    157840     5357.43
    157880      5359.2
    157920     5360.38
    157960     5361.99
    158000     5363.03
    158040     5364.31
    158080     5365.64
    158120     5367.01
    158160     5368.55
    158200     5369.86
    158240     5371.29
    158280     5372.45
    158320     5374.06
    158360     5375.45
    158400     5376.74
    158440     5378.02
    158480     5379.22
    158520     5380.68
    158560     5381.98
    158600     5383.31
    158640     5384.48
    158680     5386.25
    158720     5387.43
    158760     5389.05
    158800     5390.07
    158840     5391.36
    158880     5392.68
    158920     5394.05
    158960      5395.6
    159000      5396.9
    159040     5398.33
    159080     5399.49
    159120      5401.1
    159160     5402.48
    159200     5403.76
    159240     5405.07
    159280     5406.27
    159320     5407.73
    159360     5409.03
    159400     5410.35
    159440     5411.52
    159480      5413.3
    159520     5414.49
    159560     5416.09
    159600     5417.12
    159640     5418.41
    159680     5419.73
    159720      5421.1
    159760     5422.65
    159800     5423.95
    159840     5425.38
    159880     5426.55
    159920     5428.14
    159960     5429.53
    160000     5430.82
    160040     5432.13
    160080     5433.32
    160120      5434.8
    160160     5436.09
    160200     5437.41
    160240     5438.58
    160280     5440.35
    160320     5441.54
    160360     5443.16
    160400     5444.18
    160440     5445.48
    160480     5446.79
    160520     5448.17
    160560     5449.71
    160600     5451.01
    160640     5452.44
    160680     5453.61
    160720      5455.2
    160760     5456.59
    160800     5457.88
    160840     5459.18
    160880     5460.37
    160920     5461.85
    160960     5463.13
    161000     5464.46
    161040     5465.63
    161080      5467.4
    161120      5468.6
    161160     5470.21
    161200     5471.24
    161240     5472.52
    161280     5473.84
    161320     5475.22
    161360     5476.76
    161400     5478.06
    161440      5479.5
    161480     5480.66
    161520     5482.25
    161560     5483.63
    161600     5484.93
    161640     5486.22
    161680     5487.42
    161720     5488.89
    161760     5490.17
    161800      5491.5
    161840     5492.66
    161880     5494.45
    161920     5495.63
    161960     5497.24
    162000     5498.26
    162040     5499.55
    162080     5500.86
    162120     5502.24
    162160     5503.78
    162200     5505.08
    162240     5506.51
    162280     5507.67
    162320     5509.25
    162360     5510.64
    162400     5511.92
    162440     5513.21
    162480      5514.4
    162520     5515.88
    162560     5517.17
    162600     5518.49
    162640     5519.65
    162680     5521.43
    162720     5522.61
    162760     5524.23
    162800     5525.25
    162840     5526.55
    162880     5527.85
    162920     5529.24
    162960     5530.77
    163000     5532.07
    163040      5533.5
    163080     5534.63
    163120     5536.22
    163160     5537.61
    163200      5538.9
    163240     5540.19
    163280     5541.38
    163320     5542.86
    163360     5544.14
    163400     5545.46
    163440     5546.62
    163480      5548.4
    163520     5549.58
    163560      5551.2
    163600     5552.22
    163640      5553.5
    163680     5554.81
    163720     5556.19
    163760     5557.74
    163800     5559.03
    163840     5560.46
    163880     5561.59
    163920     5563.19
    163960     5564.56
    164000     5565.85
    164040     5567.16
    164080     5568.34
    164120     5569.82
    164160     5571.11
    164200     5572.42
    164240     5573.58
    164280     5575.35
    164320     5576.54
    164360     5578.16
    164400     5579.17
    164440     5580.47
    164480     5581.76
    164520     5583.15
    164560     5584.69
    164600     5585.98
    164640      5587.4
    164680     5588.54
    164720     5590.13
    164760     5591.52
    164800      5592.8
    164840     5594.12
    164880      5595.3
    164920     5596.77
    164960     5598.06
    165000     5599.37
    165040     5600.53
    165080     5602.31
    165120      5603.5
    165160     5605.12
    165200     5606.12
    165240     5607.41
    165280     5608.72
    165320     5610.09
    165360     5611.64
    165400     5612.93
    165440     5614.35
    165480      5615.5
    165520     5617.11
    165560     5618.48
    165600     5619.78
    165640     5621.09
    165680     5622.28
    165720     5623.74
    165760     5625.04
    165800     5626.34
    165840     5627.51
    165880     5629.29
    165920     5630.47
    165960     5632.09
    166000      5633.1
    166040     5634.38
    166080     5635.69
    166120     5637.07
    166160     5638.62
    166200     5639.92
    166240     5641.34
    166280     5642.47
    166320     5644.09
    166360     5645.47
    166400     5646.77
    166440     5648.08
    166480     5649.26
    166520     5650.73
    166560     5652.03
    166600     5653.34
    166640      5654.5
    166680     5656.28
    166720     5657.47
    166760     5659.09
    166800     5660.09
    166840     5661.38
    166880     5662.68
    166920     5664.06
    166960     5665.61
    167000      5666.9
    167040     5668.32
    167080     5669.46
    167120     5671.06
    167160     5672.46
    167200     5673.75
    167240     5675.05
    167280     5676.23
    167320     5677.69
    167360     5678.99
    167400     5680.29
    167440     5681.44
    167480     5683.23
    167520     5684.42
    167560     5686.04
    167600     5687.03
    167640     5688.32
    167680     5689.63
    167720        5691
    167760     5692.55
    167800     5693.85
    167840     5695.26
    167880      5696.4
    167920     5698.01
    167960      5699.4
    168000     5700.68
    168040        5702
    168080     5703.18
    168120     5704.64
    168160     5705.92
    168200     5707.23
    168240     5708.38
    168280     5710.18
    168320     5711.35
    168360     5712.97
    168400     5713.97
    168440     5715.26
    168480     5716.56
    168520     5717.94
    168560     5719.48
    168600     5720.78
    168640     5722.19
    168680     5723.33
    168720     5724.94
    168760     5726.32
    168800     5727.62
    168840     5728.94
    168880     5730.12
    168920     5731.58
    168960     5732.86
    169000     5734.17
    169040     5735.32
    169080     5737.12
    169120     5738.29
    169160     5739.92
    169200     5740.91
    169240     5742.21
    169280     5743.51
    169320     5744.89
    169360     5746.43
    169400     5747.73
    169440     5749.14
    169480     5750.28
    169520     5751.89
    169560     5753.27
    169600     5754.57
    169640     5755.89
    169680     5757.07
    169720     5758.53
    169760     5759.82
    169800     5761.12
    169840     5762.25
    169880     5764.07
    169920     5765.23
    169960     5766.86
    170000     5767.85
    170040     5769.14
    170080     5770.44
    170120     5771.83
    170160     5773.37
    170200     5774.68
    170240     5776.08
    170280     5777.22
    170320     5778.83
    170360     5780.21
    170400     5781.51
    170440     5782.82
    170480        5784
    170520     5785.46
    170560     5786.74
    170600     5788.05
    170640     5789.18
    170680     5790.99
    170720     5792.16
    170760     5793.79
    170800     5794.78
    170840     5796.07
    170880     5797.38
    170920     5798.75
    170960      5800.3
    171000      5801.6
    171040     5803.01
    171080     5804.14
    171120     5805.76
    171160     5807.14
    171200     5808.43
    171240     5809.73
    171280     5810.91
    171320     5812.37
    171360     5813.65
    171400     5814.96
    171440     5816.07
    171480     5817.88
    171520     5819.05
    171560     5820.68
    171600     5821.67
    171640     5822.97
    171680     5824.26
    171720     5825.65
    171760     5827.18
    171800     5828.47
    171840     5829.89
    171880     5831.02
    171920     5832.65
    171960     5834.01
    172000     5835.32
    172040     5836.63
    172080      5837.8
    172120     5839.26
    172160     5840.54
    172200     5841.84
    172240     5842.96
    172280     5844.77
    172320     5845.93
    172360     5847.57
    172400     5848.57
    172440     5849.86
    172480     5851.16
    172520     5852.55
    172560     5854.07
    172600     5855.37
    172640     5856.79
    172680     5857.91
    172720     5859.53
    172760      5860.9
    172800      5862.2
    172840     5863.51
    172880     5864.68
    172920     5866.14
    172960     5867.41
    173000     5868.71
    173040     5869.83
    173080     5871.64
    173120      5872.8
    173160     5874.45
    173200     5875.45
    173240     5876.74
    173280     5878.03
    173320     5879.42
    173360     5880.95
    173400     5882.25
    173440     5883.67
    173480     5884.79
    173520     5886.41
    173560     5887.79
    173600     5889.09
    173640     5890.41
    173680     5891.58
    173720     5893.03
    173760     5894.31
    173800     5895.61
    173840     5896.73
    173880     5898.53
    173920      5899.7
    173960     5901.34
    174000     5902.34
    174040     5903.63
    174080     5904.93
    174120     5906.31
    174160     5907.84
    174200     5909.15
    174240     5910.56
    174280     5911.69
    174320     5913.32
    174360     5914.67
    174400     5915.98
    174440     5917.31
    174480     5918.49
    174520     5919.93
    174560     5921.21
    174600     5922.52
    174640     5923.64
    174680     5925.44
    174720     5926.61
    174760     5928.25
    174800     5929.25
    174840     5930.54
    174880     5931.84
    174920     5933.23
    174960     5934.75
    175000     5936.06
    175040     5937.47
    175080     5938.58
    175120     5940.21
    175160     5941.57
    175200     5942.89
    175240      5944.2
    175280     5945.37
    175320     5946.82
    175360     5948.09
    175400     5949.41
    175440     5950.52
    175480     5952.33
    175520      5953.5
    175560     5955.14
    175600     5956.15
    175640     5957.44
    175680     5958.73
    175720     5960.13
    175760     5961.65
    175800     5962.96
    175840     5964.36
    175880     5965.48
    175920     5967.11
    175960     5968.47
    176000     5969.79
    176040     5971.11
    176080     5972.27
    176120     5973.72
    176160        5975
    176200     5976.31
    176240     5977.43
    176280     5979.23
    176320     5980.39
    176360     5982.04
    176400     5983.05
    176440     5984.35
    176480     5985.64
    176520     5987.03
    176560     5988.56
    176600     5989.86
    176640     5991.27
    176680     5992.39
    176720     5994.03
    176760     5995.39
    176800      5996.7
    176840     5998.01
    176880     5999.17
    176920     6000.62
    176960      6001.9
    177000      6003.2
    177040     6004.32
    177080     6006.13
    177120      6007.3
    177160     6008.94
    177200     6009.94
    177240     6011.23
    177280     6012.52
    177320     6013.92
    177360     6015.45
    177400     6016.76
    177440     6018.18
    177480     6019.29
    177520     6020.93
    177560     6022.29
    177600     6023.61
    177640     6024.93
    177680     6026.09
    177720     6027.53
    177760     6028.82
    177800     6030.12
    177840     6031.23
    177880     6033.06
    177920     6034.21
    177960     6035.85
    178000     6036.86
    178040     6038.15
    178080     6039.43
    178120     6040.84
    178160     6042.38
    178200     6043.67
    178240     6045.09
    178280     6046.21
    178320     6047.85
    178360      6049.2
    178400     6050.51
    178440     6051.85
    178480        6053
    178520     6054.45
    178560     6055.74
    178600     6057.05
    178640     6058.15
    178680     6059.98
    178720     6061.14
    178760     6062.77
    178800      6063.8
    178840     6065.09
    178880     6066.37
    178920     6067.77
    178960      6069.3
    179000      6070.6
    179040     6072.01
    179080     6073.12
    179120     6074.77
    179160     6076.12
    179200     6077.44
    179240     6078.77
    179280     6079.91
    179320     6081.37
    179360     6082.64
    179400     6083.97
    179440     6085.07
    179480      6086.9
    179520     6088.06
    179560      6089.7
    179600     6090.72
    179640     6092.01
    179680     6093.29
    179720      6094.7
    179760     6096.23
    179800     6097.53
    179840     6098.94
    179880     6100.05
    179920     6101.71
    179960     6103.06
    180000     6104.38
    180040     6105.71
    180080     6106.86
    180120     6108.31
    180160      6109.6
    180200     6110.93
    180240     6112.02
    180280     6113.85
    180320     6115.01
    180360     6116.65
    180400     6117.67
    180440     6118.97
    180480     6120.26
    180520     6121.66
    180560     6123.19
    180600      6124.5
    180640     6125.92
    180680     6127.02
    180720     6128.68
    180760     6130.02
    180800     6131.34
    180840     6132.68
    180880     6133.84
    180920      6135.3
    180960     6136.58
    181000     6137.91
    181040     6139.01
    181080     6140.84
    181120     6141.99
    181160     6143.64
    181200     6144.65
    181240     6145.96
    181280     6147.26
    181320     6148.66
    181360     6150.19
    181400     6151.49
    181440     6152.92
    181480     6154.02
    181520     6155.67
    181560     6157.03
    181600     6158.34
    181640     6159.69
    181680     6160.85
    181720     6162.31
    181760     6163.58
    181800     6164.91
    181840     6166.02
    181880     6167.84
    181920     6169.01
    181960     6170.66
    182000     6171.67
    182040     6172.97
    182080     6174.27
    182120     6175.67
    182160      6177.2
    182200      6178.5
    182240     6179.93
    182280     6181.03
    182320     6182.68
    182360     6184.04
    182400     6185.36
    182440      6186.7
    182480     6187.87
    182520     6189.32
    182560     6190.59
    182600     6191.91
    182640     6193.03
    182680     6194.86
    182720     6196.02
    182760     6197.67
    182800     6198.69
    182840     6199.98
    182880     6201.28
    182920     6202.68
    182960     6204.21
    183000      6205.5
    183040     6206.94
    183080     6208.03
    183120     6209.69
    183160     6211.04
    183200     6212.35
    183240     6213.69
    183280     6214.83
    183320     6216.29
    183360     6217.57
    183400      6218.9
    183440        6220
    183480     6221.83
    183520        6223
    183560     6224.65
    183600     6225.65
    183640     6226.95
    183680     6228.25
    183720     6229.64
    183760     6231.18
    183800     6232.46
    183840     6233.91
    183880     6234.99
    183920     6236.65
    183960        6238
    184000     6239.31
    184040     6240.63
    184080     6241.79
    184120     6243.25
    184160     6244.52
    184200     6245.84
    184240     6246.94
    184280     6248.78
    184320     6249.95
    184360      6251.6
    184400      6252.6
    184440     6253.91
    184480      6255.2
    184520      6256.6
    184560     6258.14
    184600     6259.42
    184640     6260.87
    184680     6261.94
    184720     6263.61
    184760     6264.96
    184800     6266.25
    184840     6267.58
    184880     6268.74
    184920      6270.2
    184960     6271.48
    185000     6272.79
    185040      6273.9
    185080     6275.73
    185120     6276.92
    185160     6278.56
    185200     6279.56
    185240     6280.87
    185280     6282.17
    185320     6283.58
    185360      6285.1
    185400     6286.38
    185440     6287.82
    185480      6288.9
    185520     6290.57
    185560     6291.92
    185600     6293.21
    185640     6294.55
    185680     6295.72
    185720     6297.17
    185760     6298.46
    185800     6299.76
    185840     6300.88
    185880     6302.73
    185920      6303.9
    185960     6305.56
    186000     6306.55
    186040     6307.86
    186080     6309.15
    186120     6310.55
    186160      6312.1
    186200     6313.35
    186240      6314.8
    186280     6315.88
    186320     6317.55
    186360     6318.89
    186400      6320.2
    186440     6321.54
    186480      6322.7
    186520     6324.15
    186560     6325.43
    186600     6326.74
    186640     6327.85
    186680     6329.71
    186720     6330.88
    186760     6332.53
    186800     6333.53
    186840     6334.83
    186880     6336.13
    186920     6337.54
    186960     6339.08
    187000     6340.33
    187040     6341.79
    187080     6342.86
    187120     6344.54
    187160     6345.88
    187200     6347.18
    187240     6348.51
    187280     6349.67
    187320     6351.11
    187360      6352.4
    187400     6353.69
    187440     6354.81
    187480     6356.67
    187520     6357.85
    187560     6359.49
    187600     6360.49
    187640     6361.79
    187680     6363.09
    187720     6364.49
    187760     6366.03
    187800      6367.3
    187840     6368.74
    187880     6369.83
    187920     6371.49
    187960     6372.84
    188000     6374.14
    188040     6375.46
    188080     6376.61
    188120     6378.06
    188160     6379.34
    188200     6380.64
    188240     6381.76
    188280     6383.61
    188320      6384.8
    188360     6386.45
    188400     6387.46
    188440     6388.76
    188480     6390.04
    188520     6391.44
    188560     6392.99
    188600     6394.25
    188640      6395.7
    188680     6396.78
    188720     6398.45
    188760      6399.8
    188800      6401.1
    188840     6402.43
    188880     6403.57
    188920     6405.03
    188960      6406.3
    189000      6407.6
    189040     6408.71
    189080     6410.56
    189120     6411.75
    189160      6413.4
    189200      6414.4
    189240     6415.71
    189280     6416.98
    189320      6418.4
    189360     6419.95
    189400     6421.21
    189440     6422.65
    189480     6423.73
    189520      6425.4
    189560     6426.76
    189600     6428.06
    189640     6429.37
    189680     6430.51
    189720     6431.96
    189760     6433.24
    189800     6434.53
    189840     6435.65
    189880     6437.51
    189920     6438.67
    189960     6440.33
    190000     6441.33
    190040     6442.64
    190080     6443.92
    190120     6445.32
    190160     6446.88
    190200     6448.14
    190240     6449.57
    190280     6450.66
    190320     6452.32
    190360     6453.69
    190400     6454.99
    190440     6456.31
    190480     6457.44
    190520      6458.9
    190560     6460.17
    190600     6461.49
    190640     6462.59
    190680     6464.44
    190720     6465.62
    190760     6467.29
    190800     6468.26
    190840     6469.58
    190880     6470.85
    190920     6472.26
    190960     6473.81
    191000     6475.08
    191040     6476.52
    191080      6477.6
    191120     6479.26
    191160     6480.63
    191200     6481.92
    191240     6483.25
    191280     6484.38
    191320     6485.85
    191360     6487.12
    191400     6488.44
    191440     6489.53
    191480      6491.4
    191520     6492.57
    191560     6494.24
    191600     6495.21
    191640     6496.54
    191680     6497.81
    191720     6499.22
    191760     6500.76
    191800     6502.02
    191840     6503.46
    191880     6504.54
    191920     6506.21
    191960     6507.56
    192000     6508.86
    192040     6510.18
    192080      6511.3
    192120     6512.78
    192160     6514.04
    192200     6515.35
    192240     6516.45
    192280      6518.3
    192320     6519.49
    192360     6521.16
    192400     6522.13
    192440     6523.45
    192480     6524.72
    192520     6526.13
    192560     6527.69
    192600     6528.95
    192640     6530.38
    192680     6531.47
    192720     6533.12
    192760     6534.49
    192800     6535.77
    192840     6537.11
    192880     6538.23
    192920     6539.71
    192960     6540.98
    193000     6542.29
    193040     6543.38
    193080     6545.24
    193120     6546.44
    193160      6548.1
    193200     6549.07
    193240     6550.39
    193280     6551.66
    193320     6553.07
    193360     6554.63
    193400     6555.88
    193440     6557.33
    193480      6558.4
    193520     6560.07
    193560     6561.43
    193600     6562.73
    193640     6564.06
    193680     6565.18
    193720     6566.67
    193760     6567.93
    193800     6569.24
    193840     6570.33
    193880     6572.19
    193920     6573.39
    193960     6575.06
    194000     6576.03
    194040     6577.35
    194080     6578.61
    194120     6580.01
    194160     6581.57
    194200     6582.83
    194240     6584.28
    194280     6585.35
    194320     6587.01
    194360     6588.39
    194400     6589.66
    194440     6591.01
    194480     6592.12
    194520     6593.62
    194560     6594.87
    194600     6596.19
    194640     6597.27
    194680     6599.13
    194720     6600.33
    194760     6602.02
    194800     6602.98
    194840     6604.29
    194880     6605.55
    194920     6606.96
    194960     6608.52
    195000     6609.78
    195040     6611.23
    195080     6612.31
    195120     6613.97
    195160     6615.34
    195200     6616.62
    195240     6617.98
    195280     6619.09
    195320     6620.59
    195360     6621.84
    195400     6623.16
    195440     6624.25
    195480     6626.09
    195520      6627.3
    195560     6628.98
    195600     6629.94
    195640     6631.27
    195680     6632.53
    195720     6633.93
    195760      6635.5
    195800     6636.75
    195840     6638.21
    195880     6639.29
    195920     6640.95
    195960     6642.31
    196000      6643.6
    196040     6644.95
    196080     6646.07
    196120     6647.57
    196160     6648.81
    196200     6650.14
    196240     6651.23
    196280     6653.07
    196320     6654.27
    196360     6655.96
    196400     6656.92
    196440     6658.26
    196480     6659.52
    196520     6660.93
    196560     6662.49
    196600     6663.74
    196640      6665.2
    196680     6666.28
    196720     6667.96
    196760     6669.31
    196800      6670.6
    196840     6671.96
    196880     6673.08
    196920      6674.6
    196960     6675.82
    197000     6677.15
    197040     6678.24
    197080     6680.06
    197120     6681.28
    197160     6682.97
    197200     6683.92
    197240     6685.27
    197280     6686.52
    197320     6687.94
    197360     6689.48
    197400     6690.75
    197440     6692.21
    197480     6693.29
    197520     6694.96
    197560     6696.33
    197600      6697.6
    197640        6699
    197680     6700.09
    197720     6701.62
    197760     6702.84
    197800     6704.16
    197840     6705.25
    197880     6707.09
    197920      6708.3
    197960     6709.98
    198000     6710.94
    198040     6712.29
    198080     6713.54
    198120     6714.96
    198160     6716.51
    198200     6717.79
    198240     6719.23
    198280     6720.33
    198320     6721.98
    198360     6723.35
    198400     6724.63
    198440     6726.01
    198480     6727.11
    198520     6728.64
    198560     6729.86
    198600     6731.18
    198640     6732.25
    198680     6734.11
    198720     6735.32
    198760        6737
    198800     6737.96
    198840     6739.29
    198880     6740.54
    198920     6741.97
    198960     6743.53
    199000      6744.8
    199040     6746.25
    199080     6747.34
    199120     6748.99
    199160     6750.36
    199200     6751.64
    199240     6753.02
    199280      6754.1
    199320     6755.64
    199360     6756.85
    199400     6758.17
    199440     6759.25
    199480      6761.1
    199520     6762.31
    199560        6764
    199600     6764.95
    199640      6766.3
    199680     6767.54
    199720     6768.96
    199760     6770.52
    199800      6771.8
    199840     6773.26
    199880     6774.34
    199920     6775.99
    199960     6777.35
    200000     6778.65
    200040     6780.01
    200080      6781.1
    200120     6782.63
    200160     6783.83
    200200     6785.17
    200240     6786.23
    200280     6788.09
    200320     6789.29
    200360     6790.96
    200400     6791.93
    200440     6793.27
    200480     6794.52
    200520     6795.94
    200560     6797.51
    200600     6798.79
    200640     6800.25
    200680     6801.32
    200720     6802.98
    200760     6804.36
    200800     6805.63
    200840     6806.99
    200880     6808.08
    200920      6809.6
    200960     6810.81
    201000     6812.15
    201040      6813.2
    201080     6815.07
    201120     6816.26
    201160     6817.94
    201200      6818.9
    201240     6820.24
    201280      6821.5
    201320     6822.92
    201360     6824.49
    201400     6825.76
    201440     6827.21
    201480     6828.29
    201520     6829.94
    201560     6831.31
    201600     6832.58
    201640     6833.94
    201680     6835.03
    201720     6836.56
    201760     6837.76
    201800      6839.1
    201840     6840.14
    201880     6842.02
    201920      6843.2
    201960     6844.89
    202000     6845.84
    202040     6847.19
    202080     6848.44
    202120     6849.86
    202160     6851.41
    202200     6852.71
    202240     6854.15
    202280     6855.24
    202320     6856.88
    202360     6858.26
    202400     6859.52
    202440     6860.87
    202480     6861.96
    202520     6863.49
    202560     6864.69
    202600     6866.03
    202640     6867.09
    202680     6868.95
    202720     6870.14
    202760     6871.83
    202800     6872.77
    202840     6874.09
    202880     6875.35
    202920     6876.77
    202960     6878.34
    203000     6879.61
    203040     6881.07
    203080     6882.15
    203120     6883.79
    203160     6885.17
    203200     6886.44
    203240     6887.78
    203280     6888.85
    203320      6890.4
    203360     6891.59
    203400     6892.93
    203440     6893.98
    203480     6895.86
    203520     6897.04
    203560     6898.73
    203600     6899.67
    203640        6901
    203680     6902.26
    203720     6903.68
    203760     6905.24
    203800     6906.53
    203840     6907.98
    203880     6909.07
    203920      6910.7
    203960     6912.09
    204000     6913.36
    204040     6914.67
    204080     6915.75
    204120      6917.3
    204160      6918.5
    204200     6919.85
    204240      6920.9
    204280     6922.78
    204320     6923.96
    204360     6925.64
    204400     6926.59
    204440     6927.92
    204480     6929.18
    204520     6930.59
    204560     6932.16
    204600     6933.45
    204640     6934.88
    204680     6935.96
    204720     6937.61
    204760        6939
    204800     6940.26
    204840     6941.58
    204880     6942.66
    204920     6944.19
    204960     6945.41
    205000     6946.75
    205040      6947.8
    205080      6949.7
    205120     6950.87
    205160     6952.55
    205200      6953.5
    205240     6954.83
    205280     6956.09
    205320     6957.51
    205360     6959.08
    205400     6960.36
    205440     6961.81
    205480      6962.9
    205520     6964.52
    205560     6965.94
    205600     6967.19
    205640      6968.5
    205680     6969.59
    205720     6971.11
    205760     6972.33
    205800     6973.66
    205840     6974.72
    205880     6976.61
    205920     6977.79
    205960     6979.48
    206000     6980.43
    206040     6981.75
    206080        6983
    206120     6984.43
    206160        6986
    206200     6987.29
    206240     6988.73
    206280     6989.81
    206320     6991.44
    206360     6992.85
    206400      6994.1
    206440      6995.4
    206480     6996.49
    206520     6998.01
    206560     6999.22
    206600     7000.57
    206640     7001.62
    206680     7003.51
    206720     7004.69
    206760     7006.37
    206800     7007.32
    206840     7008.66
    206880      7009.9
    206920     7011.32
    206960     7012.91
    207000     7014.18
    207040     7015.63
    207080     7016.69
    207120     7018.31
    207160     7019.72
    207200        7021
    207240     7022.28
    207280     7023.37
    207320     7024.89
    207360     7026.09
    207400     7027.45
    207440      7028.5
    207480     7030.38
    207520     7031.57
    207560     7033.25
    207600     7034.19
    207640     7035.53
    207680     7036.78
    207720      7038.2
    207760     7039.79
    207800     7041.06
    207840     7042.51
    207880     7043.59
    207920     7045.21
    207960     7046.61
    208000     7047.88
    208040     7049.21
    208080     7050.28
    208120     7051.81
    208160     7053.02
    208200     7054.37
    208240     7055.41
    208280     7057.29
    208320      7058.5
    208360     7060.17
    208400     7061.11
    208440     7062.46
    208480      7063.7
    208520     7065.13
    208560     7066.72
    208600     7067.98
    208640     7069.42
    208680     7070.51
    208720     7072.13
    208760     7073.54
    208800     7074.81
    208840     7076.12
    208880     7077.21
    208920     7078.73
    208960     7079.91
    209000     7081.28
    209040     7082.33
    209080     7084.22
    209120      7085.4
    209160     7087.08
    209200     7088.02
    209240     7089.36
    209280     7090.59
    209320     7092.02
    209360     7093.63
    209400     7094.89
    209440     7096.32
    209480     7097.41
    209520     7099.02
    209560     7100.43
    209600     7101.69
    209640        7103
    209680     7104.09
    209720     7105.62
    209760     7106.81
    209800     7108.17
    209840     7109.22
    209880      7111.1
    209920     7112.29
    209960     7113.96
    210000      7114.9
    210040     7116.23
    210080     7117.46
    210120     7118.89
    210160      7120.5
    210200     7121.77
    210240     7123.19
    210280     7124.28
    210320     7125.88
    210360      7127.3
    210400     7128.55
    210440     7129.86
    210480     7130.93
    210520     7132.46
    210560     7133.67
    210600     7135.04
    210640     7136.08
    210680     7137.96
    210720     7139.14
    210760     7140.83
    210800     7141.76
    210840     7143.08
    210880     7144.32
    210920     7145.75
    210960     7147.35
    211000     7148.62
    211040     7150.05
    211080     7151.13
    211120     7152.74
    211160     7154.16
    211200     7155.41
    211240     7156.72
    211280      7157.8
    211320     7159.32
    211360     7160.52
    211400     7161.88
    211440     7162.92
    211480     7164.81
    211520        7166
    211560     7167.69
    211600     7168.61
    211640     7169.92
    211680     7171.16
    211720     7172.59
    211760     7174.19
    211800     7175.46
    211840     7176.87
    211880     7177.96
    211920     7179.56
    211960     7180.97
    212000     7182.23
    212040     7183.53
    212080     7184.61
    212120     7186.12
    212160     7187.33
    212200     7188.69
    212240     7189.74
    212280     7191.62
    212320      7192.8
    212360     7194.49
    212400      7195.4
    212440     7196.73
    212480     7197.95
    212520      7199.4
    212560     7200.98
    212600     7202.26
    212640     7203.67
    212680     7204.75
    212720     7206.35
    212760     7207.76
    212800     7209.02
    212840     7210.33
    212880     7211.41
    212920     7212.92
    212960     7214.14
    213000     7215.51
    213040     7216.55
    213080     7218.45
    213120     7219.62
    213160     7221.32
    213200     7222.24
    213240     7223.53
    213280     7224.78
    213320     7226.21
    213360      7227.8
    213400     7229.07
    213440     7230.48
    213480     7231.57
    213520     7233.17
    213560     7234.58
    213600     7235.84
    213640     7237.15
    213680     7238.23
    213720     7239.73
    213760     7240.97
    213800     7242.31
    213840     7243.37
    213880     7245.25
    213920     7246.43
    213960     7248.14
    214000     7249.05
    214040     7250.35
    214080      7251.6
    214120     7253.03
    214160     7254.62
    214200      7255.9
    214240     7257.32
    214280      7258.4
    214320     7259.99
    214360     7261.42
    214400     7262.67
    214440     7263.97
    214480     7265.05
    214520     7266.55
    214560     7267.77
    214600     7269.12
    214640     7270.18
    214680     7272.07
    214720     7273.24
    214760     7274.95
    214800     7275.86
    214840     7277.16
    214880     7278.42
    214920     7279.84
    214960     7281.43
    215000      7282.7
    215040     7284.11
    215080     7285.21
    215120     7286.81
    215160     7288.24
    215200      7289.5
    215240      7290.8
    215280     7291.87
    215320     7293.38
    215360     7294.59
    215400     7295.94
    215440        7297
    215480     7298.87
    215520     7300.05
    215560     7301.76
    215600     7302.66
    215640     7303.97
    215680     7305.22
    215720     7306.64
    215760     7308.24
    215800      7309.5
    215840     7310.93
    215880        7312
    215920     7313.61
    215960     7315.03
    216000      7316.3
    216040     7317.62
    216080     7318.69
    216120     7320.19
    216160     7321.41
    216200     7322.75
    216240     7323.83
    216280     7325.69
    216320     7326.87
    216360     7328.57
    216400     7329.49
    216440     7330.79
    216480     7332.03
    216520     7333.47
    216560     7335.05
    216600     7336.32
    216640     7337.73
    216680     7338.81
    216720     7340.41
    216760     7341.85
    216800     7343.11
    216840     7344.41
    216880     7345.49
    216920     7346.98
    216960     7348.21
    217000     7349.55
    217040     7350.61
    217080     7352.48
    217120     7353.65
    217160     7355.36
    217200     7356.25
    217240     7357.56
    217280     7358.82
    217320     7360.24
    217360     7361.83
    217400     7363.09
    217440     7364.53
    217480      7365.6
    217520     7367.19
    217560     7368.63
    217600      7369.9
    217640     7371.21
    217680      7372.3
    217720     7373.79
    217760        7375
    217800     7376.36
    217840     7377.42
    217880     7379.28
    217920     7380.45
    217960     7382.17
    218000     7383.05
    218040     7384.37
    218080     7385.63
    218120     7387.06
    218160     7388.63
    218200      7389.9
    218240     7391.33
    218280     7392.38
    218320     7393.99
    218360     7395.44
    218400     7396.69
    218440     7398.02
    218480      7399.1
    218520      7400.6
    218560     7401.81
    218600     7403.18
    218640     7404.24
    218680      7406.1
    218720     7407.29
    218760        7409
    218800     7409.88
    218840     7411.19
    218880     7412.46
    218920     7413.87
    218960     7415.46
    219000     7416.73
    219040     7418.16
    219080     7419.22
    219120     7420.82
    219160     7422.27
    219200     7423.53
    219240     7424.84
    219280     7425.92
    219320     7427.41
    219360     7428.62
    219400        7430
    219440     7431.06
    219480     7432.92
    219520     7434.11
    219560     7435.82
    219600     7436.71
    219640     7438.01
    219680     7439.28
    219720     7440.68
    219760     7442.28
    219800     7443.54
    219840     7444.98
    219880     7446.03
    219920     7447.63
    219960     7449.08
    220000     7450.33
    220040     7451.67
    220080     7452.73
    220120     7454.23
    220160     7455.43
    220200     7456.81
    220240     7457.87
    220280     7459.71
    220320     7460.91
    220360     7462.63
    220400     7463.51
    220440     7464.82
    220480     7466.08
    220520     7467.49
    220560     7469.08
    220600     7470.35
    220640     7471.79
    220680     7472.84
    220720     7474.45
    220760     7475.88
    220800     7477.13
    220840     7478.46
    220880     7479.51
    220920     7481.03
    220960     7482.21
    221000     7483.61
    221040     7484.66
    221080      7486.5
    221120     7487.69
    221160     7489.41
    221200     7490.29
    221240     7491.61
    221280     7492.87
    221320     7494.27
    221360     7495.86
    221400     7497.12
    221440     7498.56
    221480     7499.61
    221520     7501.21
    221560     7502.66
    221600     7503.91
    221640     7505.21
    221680     7506.28
    221720     7507.77
    221760     7508.97
    221800     7510.36
    221840     7511.39
    221880     7513.25
    221920     7514.44
    221960     7516.16
    222000     7517.03
    222040     7518.35
    222080     7519.61
    222120     7521.01
    222160     7522.58
    222200     7523.85
    222240     7525.29
    222280     7526.34
    222320     7527.95
    222360     7529.39
    222400     7530.65
    222440     7531.96
    222480     7533.02
    222520     7534.52
    222560     7535.71
    222600      7537.1
    222640     7538.14
    222680        7540
    222720     7541.19
    222760     7542.89
    222800     7543.78
    222840     7545.09
    222880     7546.34
    222920     7547.73
    222960     7549.32
    223000     7550.57
    223040     7552.03
    223080     7553.06
    223120     7554.66
    223160     7556.12
    223200     7557.37
    223240     7558.69
    223280     7559.75
    223320     7561.25
    223360     7562.44
    223400     7563.84
    223440     7564.87
    223480     7566.73
    223520     7567.93
    223560     7569.63
    223600     7570.52
    223640     7571.82
    223680     7573.07
    223720     7574.46
    223760     7576.05
    223800      7577.3
    223840     7578.76
    223880      7579.8
    223920     7581.39
    223960     7582.85
    224000     7584.11
    224040     7585.43
    224080     7586.49
    224120     7587.99
    224160     7589.18
    224200     7590.56
    224240     7591.62
    224280     7593.48
    224320     7594.67
    224360     7596.37
    224400     7597.26
    224440     7598.56
    224480     7599.82
    224520     7601.19
    224560     7602.79
    224600     7604.03
    224640     7605.49
    224680     7606.54
    224720     7608.13
    224760     7609.57
    224800     7610.83
    224840     7612.16
    224880      7613.2
    224920     7614.71
    224960     7615.91
    225000     7617.28
    225040     7618.33
    225080      7620.2
    225120     7621.38
    225160     7623.09
    225200     7623.97
    225240     7625.27
    225280     7626.54
    225320     7627.91
    225360      7629.5
    225400     7630.75
    225440      7632.2
    225480     7633.25
    225520     7634.84
    225560     7636.29
    225600     7637.54
    225640     7638.85
    225680      7639.9
    225720      7641.4
    225760     7642.61
    225800     7643.98
    225840     7645.01
    225880     7646.89
    225920     7648.07
    225960     7649.78
    226000     7650.66
    226040     7651.97
    226080     7653.23
    226120      7654.6
    226160     7656.19
    226200     7657.43
    226240     7658.88
    226280     7659.94
    226320     7661.54
    226360     7662.98
    226400     7664.22
    226440     7665.53
    226480     7666.59
    226520     7668.08
    226560     7669.28
    226600     7670.66
    226640      7671.7
    226680     7673.57
    226720     7674.74
    226760     7676.45
    226800     7677.33
    226840     7678.64
    226880      7679.9
    226920     7681.27
    226960     7682.86
    227000      7684.1
    227040     7685.56
    227080      7686.6
    227120     7688.19
    227160     7689.64
    227200     7690.89
    227240     7692.18
    227280     7693.25
    227320     7694.73
    227360     7695.93
    227400     7697.31
    227440     7698.35
    227480     7700.24
    227520     7701.41
    227560     7703.11
    227600     7703.99
    227640     7705.29
    227680     7706.55
    227720     7707.92
    227760     7709.51
    227800     7710.76
    227840     7712.21
    227880     7713.26
    227920     7714.83
    227960      7716.3
    228000     7717.54
    228040     7718.82
    228080     7719.89
    228120     7721.37
    228160     7722.57
    228200     7723.95
    228240     7724.99
    228280     7726.89
    228320     7728.06
    228360     7729.78
    228400     7730.65
    228440     7731.95
    228480     7733.21
    228520     7734.58
    228560     7736.17
    228600     7737.41
    228640     7738.86
    228680     7739.91
    228720     7741.48
    228760     7742.94
    228800      7744.2
    228840     7745.49
    228880     7746.55
    228920     7748.04
    228960     7749.24
    229000     7750.61
    229040     7751.65
    229080     7753.56
    229120     7754.72
    229160     7756.45
    229200     7757.33
    229240      7758.6
    229280     7759.87
    229320     7761.25
    229360     7762.85
    229400     7764.09
    229440     7765.53
    229480     7766.59
    229520     7768.15
    229560     7769.63
    229600     7770.88
    229640     7772.16
    229680     7773.25
    229720     7774.71
    229760     7775.91
    229800      7777.3
    229840     7778.33
    229880     7780.24
    229920     7781.41
    229960     7783.15
    230000     7784.02
    230040     7785.29
    230080     7786.56
    230120     7787.95
    230160     7789.55
    230200     7790.78
    230240     7792.23
    230280     7793.29
    230320     7794.86
    230360     7796.34
    230400     7797.58
    230440     7798.89
    230480     7799.98
    230520     7801.43
    230560     7802.63
    230600     7804.01
    230640     7805.04
    230680     7806.96
    230720     7808.11
    230760     7809.87
    230800     7810.73
    230840        7812
    230880     7813.27
    230920     7814.67
    230960     7816.26
    231000     7817.49
    231040     7818.93
    231080     7820.01
    231120     7821.57
    231160     7823.05
    231200     7824.29
    231240      7825.6
    231280     7826.68
    231320     7828.14
    231360     7829.32
    231400     7830.72
    231440     7831.76
    231480     7833.66
    231520     7834.83
    231560     7836.58
    231600     7837.44
    231640     7838.71
    231680     7839.98
    231720     7841.39
    231760     7842.98
    231800     7844.22
    231840     7845.64
    231880     7846.73
    231920     7848.29
    231960     7849.77
    232000     7851.02
    232040     7852.34
    232080     7853.42
    232120     7854.87
    232160     7856.06
    232200     7857.45
    232240     7858.49
    232280     7860.39
    232320     7861.56
    232360     7863.32
    232400     7864.17
    232440     7865.44
    232480     7866.71
    232520     7868.12
    232560     7869.71
    232600     7870.95
    232640     7872.39
    232680     7873.47
    232720     7875.02
    232760     7876.49
    232800     7877.75
    232840     7879.06
    232880     7880.14
    232920     7881.58
    232960     7882.78
    233000     7884.16
    233040     7885.21
    233080     7887.11
    233120     7888.28
    233160     7890.04
    233200     7890.88
    233240     7892.16
    233280     7893.43
    233320     7894.84
    233360     7896.44
    233400     7897.67
    233440     7899.11
    233480     7900.19
    233520     7901.73
    233560     7903.21
    233600     7904.46
    233640     7905.77
    233680     7906.84
    233720     7908.27
    233760     7909.48
    233800     7910.85
    233840     7911.91
    233880      7913.8
    233920     7914.99
    233960     7916.73
    234000     7917.57
    234040     7918.84
    234080     7920.12
    234120     7921.53
    234160     7923.12
    234200     7924.34
    234240     7925.78
    234280     7926.86
    234320      7928.4
    234360     7929.88
    234400     7931.13
    234440     7932.43
    234480     7933.52
    234520     7934.95
    234560     7936.16
    234600     7937.54
    234640     7938.59
    234680     7940.49
    234720     7941.68
    234760     7943.42
    234800     7944.26
    234840     7945.53
    234880     7946.81
    234920     7948.21
    234960     7949.82
    235000     7951.04
    235040     7952.49
    235080     7953.57
    235120     7955.09
    235160     7956.58
    235200     7957.83
    235240     7959.14
    235280     7960.23
    235320     7961.66
    235360     7962.87
    235400     7964.24
    235440     7965.31
    235480      7967.2
    235520     7968.39
    235560     7970.13
    235600     7970.97
    235640     7972.26
    235680     7973.52
    235720     7974.91
    235760     7976.51
    235800     7977.74
    235840     7979.18
    235880     7980.26
    235920     7981.79
    235960     7983.29
    236000     7984.51
    236040     7985.87
    236080     7986.95
    236120     7988.38
    236160     7989.58
    236200     7990.96
    236240     7992.01
    236280      7993.9
    236320     7995.09
    236360     7996.85
    236400     7997.67
    236440     7998.96
    236480     8000.21
    236520     8001.61
    236560     8003.21
    236600     8004.45
    236640     8005.89
    236680     8006.96
    236720     8008.49
    236760     8009.98
    236800     8011.21
    236840     8012.55
    236880     8013.62
    236920     8015.05
    236960     8016.26
    237000     8017.62
    237040     8018.69
    237080     8020.56
    237120     8021.76
    237160     8023.51
    237200     8024.33
    237240     8025.63
    237280     8026.88
    237320      8028.3
    237360     8029.88
    237400     8031.11
    237440     8032.56
    237480     8033.62
    237520     8035.17
    237560     8036.64
    237600     8037.88
    237640     8039.21
    237680     8040.29
    237720     8041.72
    237760     8042.93
    237800     8044.29
    237840     8045.37
    237880     8047.23
    237920     8048.43
    237960     8050.18
    238000        8051
    238040      8052.3
    238080     8053.55
    238120     8054.92
    238160     8056.55
    238200     8057.78
    238240     8059.23
    238280     8060.29
    238320     8061.82
    238360      8063.3
    238400     8064.53
    238440     8065.88
    238480     8066.96
    238520     8068.39
    238560      8069.6
    238600     8070.97
    238640     8072.05
    238680     8073.89
    238720     8075.11
    238760     8076.86
    238800     8077.67
    238840     8078.97
    238880     8080.22
    238920     8081.61
    238960     8083.21
    239000     8084.46
    239040     8085.89
    239080     8086.97
    239120     8088.48
    239160     8089.98
    239200     8091.21
    239240     8092.53
    239280      8093.6
    239320     8095.02
    239360     8096.24
    239400     8097.63
    239440     8098.69
    239480     8100.54
    239520     8101.77
    239560     8103.51
    239600     8104.32
    239640     8105.63
    239680     8106.87
    239720     8108.25
    239760     8109.87
    239800     8111.09
    239840     8112.54
    239880     8113.61
    239920     8115.12
    239960     8116.61
    240000     8117.84
    240040     8119.18
    240080     8120.24
    240120     8121.67
    240160     8122.89
    240200     8124.28
    240240     8125.34
    240280      8127.2
    240320     8128.41
    240360     8130.17
    240400     8130.98
    240440     8132.29
    240480     8133.53
    240520     8134.91
    240560     8136.53
    240600     8137.76
    240640     8139.21
    240680     8140.27
    240720     8141.78
    240760     8143.27
    240800     8144.51
    240840     8145.84
    240880     8146.92
    240920     8148.35
    240960     8149.59
    241000     8150.96
    241040     8152.03
    241080      8153.9
    241120     8155.12
    241160     8156.84
    241200     8157.65
    241240     8158.97
    241280      8160.2
    241320      8161.6
    241360     8163.19
    241400     8164.45
    241440     8165.87
    241480     8166.92
    241520     8168.45
    241560     8169.94
    241600     8171.15
    241640      8172.5
    241680     8173.56
    241720     8174.98
    241760     8176.23
    241800     8177.61
    241840     8178.65
    241880     8180.54
    241920     8181.75
    241960     8183.48
    242000      8184.3
    242040     8185.61
    242080     8186.83
    242120     8188.24
    242160     8189.84
    242200     8191.07
    242240     8192.51
    242280     8193.55
    242320     8195.08
    242360     8196.56
    242400     8197.78
    242440     8199.11
    242480     8200.17
    242520     8201.58
    242560     8202.84
    242600     8204.21
    242640     8205.28
    242680     8207.16
    242720     8208.36
    242760     8210.11
    242800     8210.92
    242840     8212.23
    242880     8213.46
    242920     8214.86
    242960     8216.46
    243000      8217.7
    243040     8219.13
    243080     8220.17
    243120     8221.69
    243160     8223.18
    243200     8224.38
    243240     8225.72
    243280     8226.78
    243320     8228.19
    243360     8229.44
    243400     8230.83
    243440      8231.9
    243480     8233.77
    243520     8234.98
    243560     8236.72
    243600     8237.53
    243640     8238.84
    243680     8240.06
    243720     8241.47
    243760     8243.09
    243800     8244.31
    243840     8245.76
    243880     8246.78
    243920      8248.3
    243960     8249.81
    244000     8251.01
    244040     8252.34
    244080     8253.39
    244120      8254.8
    244160     8256.05
    244200     8257.44
    244240     8258.51
    244280     8260.38
    244320     8261.59
    244360     8263.33
    244400     8264.16
    244440     8265.47
    244480     8266.67
    244520     8268.09
    244560     8269.69
    244600     8270.94
    244640     8272.36
    244680     8273.39
    244720     8274.92
    244760     8276.41
    244800     8277.63
    244840     8278.94
    244880        8280
    244920     8281.43
    244960     8282.65
    245000     8284.06
    245040     8285.12
    245080        8287
    245120     8288.21
    245160     8289.95
    245200     8290.77
    245240      8292.1
    245280      8293.3
    245320     8294.71
    245360     8296.33
    245400     8297.58
    245440     8298.99
    245480     8300.02
    245520     8301.56
    245560     8303.05
    245600     8304.26
    245640     8305.58
    245680     8306.65
    245720     8308.08
    245760      8309.3
    245800      8310.7
    245840     8311.78
    245880     8313.65
    245920     8314.86
    245960      8316.6
    246000     8317.43
    246040     8318.75
    246080     8319.95
    246120     8321.35
    246160     8322.99
    246200     8324.23
    246240     8325.64
    246280     8326.67
    246320     8328.19
    246360     8329.68
    246400     8330.89
    246440      8332.2
    246480     8333.26
    246520     8334.68
    246560      8335.9
    246600      8337.3
    246640     8338.37
    246680     8340.24
    246720     8341.45
    246760     8343.19
    246800     8344.01
    246840     8345.34
    246880     8346.53
    246920     8347.93
    246960     8349.56
    247000      8350.8
    247040     8352.22
    247080     8353.24
    247120     8354.79
    247160     8356.26
    247200     8357.48
    247240     8358.75
    247280     8359.84
    247320     8361.24
    247360     8362.46
    247400     8363.85
    247440     8364.93
    247480     8366.79
    247520        8368
    247560     8369.75
    247600     8370.55
    247640     8371.89
    247680     8373.09
    247720     8374.47
    247760     8376.12
    247800     8377.35
    247840     8378.76
    247880     8379.78
    247920     8381.32
    247960     8382.79
    248000        8384
    248040     8385.28
    248080     8386.37
    248120     8387.77
    248160     8388.98
    248200     8390.37
    248240     8391.45
    248280     8393.31
    248320     8394.51
    248360     8396.27
    248400     8397.07
    248440     8398.41
    248480      8399.6
    248520     8400.98
    248560     8402.64
    248600     8403.86
    248640     8405.27
    248680     8406.29
    248720     8407.84
    248760      8409.3
    248800      8410.5
    248840     8411.78
    248880     8412.86
    248920     8414.25
    248960     8415.47
    249000     8416.87
    249040     8417.92
    249080     8419.79
    249120     8421.01
    249160     8422.75
    249200     8423.55
    249240     8424.89
    249280     8426.08
    249320     8427.46
    249360     8429.11
    249400     8430.33
    249440     8431.75
    249480     8432.75
    249520      8434.3
    249560     8435.78
    249600     8436.97
    249640     8438.25
    249680     8439.34
    249720     8440.73
    249760     8441.95
    249800     8443.35
    249840     8444.42
    249880     8446.28
    249920      8447.5
    249960     8449.24
    250000     8450.05
    250040     8451.38
    250080     8452.58
    250120     8453.97
    250160     8455.61
    250200     8456.84
    250240     8458.26
    250280     8459.26
    250320     8460.81
    250360     8462.28
    250400     8463.47
    250440     8464.76
    250480     8465.85
    250520     8467.26
    250560     8468.48
    250600     8469.87
    250640     8470.94
    250680     8472.78
    250720     8474.02
    250760     8475.75
    250800     8476.56
    250840      8477.9
    250880     8479.09
    250920     8480.48
    250960     8482.13
    251000     8483.37
    251040     8484.78
    251080     8485.79
    251120     8487.33
    251160     8488.81
    251200     8489.98
    251240     8491.25
    251280     8492.33
    251320     8493.75
    251360     8494.96
    251400     8496.36
    251440     8497.42
    251480     8499.28
    251520      8500.5
    251560     8502.24
    251600     8503.02
    251640     8504.37
    251680     8505.57
    251720     8506.97
    251760     8508.62
    251800     8509.85
    251840     8511.26
    251880     8512.27
    251920     8513.81
    251960     8515.29
    252000     8516.47
    252040     8517.71
    252080     8518.79
    252120     8520.24
    252160     8521.43
    252200     8522.82
    252240     8523.87
    252280     8525.74
    252320     8526.95
    252360     8528.71
    252400      8529.5
    252440     8530.84
    252480     8532.03
    252520     8533.43
    252560     8535.08
    252600     8536.31
    252640     8537.74
    252680     8538.72
    252720     8540.29
    252760     8541.74
    252800     8542.91
    252840     8544.13
    252880     8545.19
    252920     8546.65
    252960     8547.84
    253000     8549.24
    253040     8550.27
    253080     8552.16
    253120     8553.35
    253160     8555.12
    253200     8555.88
    253240     8557.22
    253280     8558.42
    253320     8559.83
    253360     8561.47
    253400     8562.71
    253440     8564.12
    253480      8565.1
    253520     8566.67
    253560     8568.15
    253600     8569.31
    253640     8570.54
    253680     8571.62
    253720     8573.07
    253760     8574.26
    253800     8575.67
    253840     8576.71
    253880     8578.58
    253920      8579.8
    253960     8581.54
    254000     8582.32
    254040     8583.67
    254080     8584.86
    254120     8586.28
    254160     8587.91
    254200     8589.15
    254240     8590.56
    254280     8591.54
    254320     8593.12
    254360     8594.58
    254400     8595.75
    254440        8597
    254480     8598.09
    254520     8599.52
    254560     8600.74
    254600     8602.13
    254640     8603.18
    254680     8605.06
    254720     8606.26
    254760     8608.02
    254800      8608.8
    254840     8610.16
    254880     8611.33
    254920     8612.75
    254960     8614.37
    255000     8615.62
    255040     8617.03
    255080     8618.02
    255120     8619.59
    255160     8621.06
    255200     8622.22
    255240     8623.48
    255280     8624.56
    255320        8626
    255360     8627.21
    255400     8628.62
    255440     8629.64
    255480     8631.53
    255520     8632.73
    255560     8634.48
    255600     8635.28
    255640     8636.64
    255680      8637.8
    255720     8639.22
    255760     8640.86
    255800     8642.08
    255840      8643.5
    255880     8644.46
    255920     8646.07
    255960     8647.51
    256000     8648.68
    256040     8649.93
    256080     8651.01
    256120     8652.46
    256160     8653.66
    256200     8655.08
    256240     8656.09
    256280     8657.98
    256320     8659.19
    256360     8660.96
    256400     8661.74
    256440     8663.09
    256480     8664.27
    256520     8665.68
    256560     8667.34
    256600     8668.55
    256640     8669.96
    256680     8670.92
    256720     8672.53
    256760     8673.98
    256800     8675.14
    256840     8676.38
    256880     8677.46
    256920     8678.91
    256960     8680.11
    257000     8681.54
    257040     8682.55
    257080     8684.44
    257120     8685.64
    257160     8687.41
    257200      8688.2
    257240     8689.54
    257280     8690.73
    257320     8692.15
    257360      8693.8
    257400     8695.01
    257440     8696.41
    257480     8697.38
    257520     8698.99
    257560     8700.43
    257600     8701.58
    257640     8702.85
    257680     8703.91
    257720     8705.36
    257760     8706.56
    257800     8707.98
    257840     8709.01
    257880     8710.88
    257920     8712.08
    257960     8713.86
    258000     8714.65
    258040     8715.97
    258080     8717.19
    258120      8718.6
    258160     8720.25
    258200     8721.46
    258240     8722.88
    258280     8723.83
    258320     8725.43
    258360     8726.88
    258400     8728.04
    258440     8729.31
    258480     8730.37
    258520     8731.82
    258560     8733.02
    258600     8734.44
    258640     8735.48
    258680     8737.35
    258720     8738.55
    258760     8740.32
    258800     8741.12
    258840     8742.45
    258880     8743.66
    258920     8745.07
    258960     8746.71
    259000     8747.92
    259040     8749.33
    259080      8750.3
    259120      8751.9
    259160     8753.35
    259200      8754.5
    259240     8755.77
    259280     8756.85
    259320     8758.28
    259360     8759.49
    259400      8760.9
    259440     8761.94
    259480     8763.81
    259520     8765.03
    259560     8766.78
    259600     8767.56
    259640     8768.91
    259680     8770.12
    259720     8771.52
    259760     8773.17
    259800     8774.37
    259840     8775.78
    259880     8776.76
    259920     8778.35
    259960     8779.83
    260000     8780.94
    260040     8782.26
    260080     8783.32
    260120     8784.75
    260160     8785.96
    260200     8787.38
    260240      8788.4
    260280     8790.28
    260320      8791.5
    260360     8793.25
    260400     8794.03
    260440     8795.38
    260480     8796.59
    260520        8798
    260560     8799.64
    260600     8800.87
    260640     8802.26
    260680     8803.24
    260720     8804.83
    260760      8806.3
    260800     8807.41
    260840     8808.75
    260880     8809.81
    260920     8811.25
    260960     8812.45
    261000     8813.85
    261040     8814.87
    261080     8816.75
    261120     8817.96
    261160     8819.72
    261200     8820.52
    261240     8821.86
    261280     8823.05
    261320     8824.47
    261360     8826.13
    261400     8827.33
    261440     8828.73
    261480     8829.72
    261520      8831.3
    261560     8832.77
    261600     8833.88
    261640     8835.21
    261680     8836.28
    261720      8837.7
    261760      8838.9
    261800     8840.31
    261840     8841.33
    261880     8843.21
    261920     8844.42
    261960     8846.18
    262000     8846.97
    262040     8848.31
    262080     8849.51
    262120     8850.92
    262160     8852.59
    262200     8853.78
    262240      8855.2
    262280     8856.17
    262320     8857.75
    262360     8859.23
    262400     8860.35
    262440     8861.67
    262480     8862.76
    262520     8864.17
    262560     8865.36
    262600     8866.78
    262640      8867.8
    262680     8869.67
    262720     8870.88
    262760     8872.64
    262800     8873.43
    262840     8874.79
    262880     8875.97
    262920     8877.38
    262960     8879.05
    263000     8880.24
    263040     8881.65
    263080     8882.62
    263120      8884.2
    263160     8885.66
    263200      8886.8
    263240     8888.13
    263280      8889.2
    263320     8890.63
    263360      8891.8
    263400     8893.25
    263440     8894.26
    263480     8896.12
    263520     8897.31
    263560     8899.08
    263600     8899.87
    263640     8901.23
    263680     8902.41
    263720     8903.81
    263760     8905.49
    263800     8906.68
    263840     8908.09
    263880     8909.05
    263920     8910.65
    263960      8912.1
    264000     8913.25
    264040     8914.58
    264080     8915.65
    264120     8917.08
    264160     8918.26
    264200      8919.7
    264240      8920.7
    264280     8922.56
    264320     8923.75
    264360     8925.53
    264400     8926.31
    264440     8927.67
    264480     8928.84
    264520     8930.24
    264560     8931.92
    264600     8933.14
    264640     8934.53
    264680     8935.48
    264720     8937.06
    264760     8938.53
    264800     8939.68
    264840     8940.99
    264880     8942.06
    264920     8943.48
    264960     8944.67
    265000     8946.12
    265040     8947.11
    265080     8948.97
    265120     8950.15
    265160     8951.95
    265200     8952.73
    265240     8954.08
    265280     8955.24
    265320     8956.66
    265360     8958.33
    265400     8959.54
    265440     8960.91
    265480     8961.89
    265520     8963.47
    265560     8964.93
    265600     8966.08
    265640     8967.39
    265680     8968.46
    265720     8969.89
    265760     8971.07
    265800      8972.5
    265840      8973.5
    265880     8975.36
    265920     8976.53
    265960     8978.33
    266000     8979.12
    266040     8980.49
    266080     8981.64
    266120     8983.06
    266160     8984.73
    266200     8985.95
    266240     8987.34
    266280      8988.3
    266320     8989.88
    266360     8991.35
    266400      8992.5
    266440     8993.82
    266480      8994.9
    266520     8996.32
    266560     8997.49
    266600     8998.93
    266640     8999.92
    266680     9001.78
    266720     9002.98
    266760     9004.76
    266800     9005.54
    266840     9006.92
    266880     9008.07
    266920     9009.48
    266960     9011.16
    267000     9012.38
    267040     9013.77
    267080     9014.73
    267120      9016.3
    267160     9017.77
    267200     9018.92
    267240     9020.27
    267280     9021.34
    267320     9022.76
    267360     9023.93
    267400     9025.35
    267440     9026.37
    267480     9028.21
    267520     9029.42
    267560     9031.19
    267600     9031.98
    267640     9033.35
    267680     9034.49
    267720     9035.91
    267760     9037.59
    267800     9038.82
    267840      9040.2
    267880     9041.15
    267920     9042.73
    267960      9044.2
    268000     9045.35
    268040     9046.69
    268080     9047.75
    268120     9049.16
    268160     9050.35
    268200     9051.78
    268240     9052.78
    268280     9054.62
    268320     9055.83
    268360      9057.6
    268400      9058.4
    268440     9059.77
    268480     9060.91
    268520     9062.34
    268560     9064.02
    268600     9065.25
    268640     9066.64
    268680     9067.58
    268720     9069.17
    268760     9070.65
    268800     9071.79
    268840     9073.13
    268880      9074.2
    268920     9075.62
    268960      9076.8
    269000     9078.23
    269040     9079.23
    269080     9081.05
    269120     9082.28
    269160     9084.06
    269200     9084.85
    269240     9086.21
    269280     9087.35
    269320     9088.77
    269360     9090.46
    269400     9091.68
    269440     9093.09
    269480     9094.02
    269520     9095.62
    269560     9097.08
    269600     9098.22
    269640     9099.58
    269680     9100.64
    269720     9102.06
    269760     9103.24
    269800     9104.69
    269840     9105.69
    269880      9107.5
    269920     9108.75
    269960     9110.51
    270000      9111.3
    270040     9112.67
    270080     9113.79
    270120     9115.22
    270160     9116.93
    270200     9118.14
    270240     9119.53
    270280     9120.48
    270320     9122.07
    270360     9123.54
    270400     9124.67
    270440        9126
    270480     9127.06
    270520     9128.49
    270560     9129.67
    270600     9131.11
    270640      9132.1
    270680     9133.92
    270720     9135.16
    270760     9136.93
    270800     9137.72
    270840     9139.09
    270880      9140.2
    270920     9141.63
    270960     9143.35
    271000     9144.55
    271040     9145.95
    271080      9146.9
    271120     9148.49
    271160     9149.95
    271200     9151.08
    271240      9152.4
    271280     9153.47
    271320     9154.89
    271360     9156.06
    271400     9157.51
    271440      9158.5
    271480      9160.3
    271520     9161.55
    271560     9163.33
    271600     9164.11
    271640     9165.51
    271680     9166.62
    271720     9168.02
    271760     9169.75
    271800     9170.95
    271840     9172.34
    271880      9173.3
    271920     9174.88
    271960     9176.34
    272000     9177.48
    272040      9178.8
    272080     9179.88
    272120      9181.3
    272160     9182.47
    272200     9183.92
    272240      9184.9
    272280     9186.73
    272320     9187.96
    272360     9189.74
    272400     9190.54
    272440     9191.91
    272480     9193.05
    272520     9194.45
    272560     9196.18
    272600     9197.38
    272640     9198.78
    272680     9199.75
    272720     9201.31
    272760     9202.79
    272800     9203.94
    272840     9205.26
    272880     9206.34
    272920     9207.74
    272960     9208.92
    273000     9210.37
    273040     9211.33
    273080     9213.17
    273120     9214.39
    273160     9216.16
    273200     9216.97
    273240     9218.35
    273280     9219.47
    273320     9220.88
    273360     9222.61
    273400      9223.8
    273440     9225.21
    273480     9226.17
    273520     9227.72
    273560     9229.21
    273600     9230.37
    273640     9231.68
    273680     9232.76
    273720     9234.18
    273760     9235.34
    273800     9236.78
    273840     9237.75
    273880     9239.58
    273920      9240.8
    273960     9242.59
    274000     9243.38
    274040     9244.73
    274080     9245.88
    274120     9247.29
    274160     9249.02
    274200     9250.23
    274240     9251.63
    274280     9252.57
    274320     9254.13
    274360     9255.62
    274400     9256.78
    274440     9258.06
    274480     9259.15
    274520     9260.57
    274560     9261.73
    274600     9263.18
    274640     9264.13
    274680     9265.97
    274720      9267.2
    274760     9268.98
    274800     9269.78
    274840     9271.14
    274880     9272.29
    274920     9273.69
    274960     9275.44
    275000     9276.62
    275040     9278.04
    275080     9278.97
    275120     9280.53
    275160     9282.02
    275200     9283.17
    275240     9284.46
    275280     9285.57
    275320     9286.97
    275360     9288.15
    275400     9289.58
    275440     9290.55
    275480     9292.39
    275520     9293.61
    275560     9295.39
    275600     9296.18
    275640     9297.54
    275680     9298.69
    275720     9300.09
    275760     9301.84
    275800     9303.03
    275840     9304.46
    275880     9305.35
    275920     9306.94
    275960     9308.42
    276000     9309.58
    276040     9310.86
    276080     9311.97
    276120     9313.38
    276160     9314.56
    276200        9316
    276240     9316.98
    276280     9318.81
    276320     9320.02
    276360     9321.82
    276400      9322.6
    276440     9323.96
    276480     9325.12
    276520     9326.51
    276560     9328.25
    276600     9329.47
    276640     9330.88
    276680     9331.79
    276720     9333.37
    276760     9334.87
    276800     9336.01
    276840     9337.31
    276880     9338.41
    276920     9339.84
    276960     9341.01
    277000     9342.45
    277040     9343.43
    277080     9345.26
    277120     9346.48
    277160     9348.26
    277200     9349.05
    277240     9350.41
    277280     9351.58
    277320     9352.96
    277360     9354.71
    277400     9355.93
    277440     9357.34
    277480     9358.24
    277520     9359.83
    277560     9361.33
    277600     9362.46
    277640     9363.79
    277680     9364.88
    277720     9366.32
    277760      9367.5
    277800     9368.94
    277840      9369.9
    277880     9371.76
    277920     9372.98
    277960     9374.75
    278000     9375.54
    278040     9376.91
    278080     9378.08
    278120     9379.44
    278160     9381.21
    278200     9382.42
    278240     9383.84
    278280     9384.73
    278320     9386.33
    278360     9387.82
    278400     9388.95
    278440     9390.28
    278480     9391.38
    278520      9392.8
    278560     9393.98
    278600     9395.43
    278640     9396.37
    278680     9398.25
    278720     9399.46
    278760     9401.23
    278800     9402.03
    278840     9403.38
    278880     9404.57
    278920     9405.94
    278960     9407.68
    279000     9408.91
    279040     9410.34
    279080     9411.22
    279120     9412.82
    279160      9414.3
    279200     9415.44
    279240     9416.78
    279280     9417.87
    279320     9419.29
    279360     9420.46
    279400     9421.93
    279440     9422.86
    279480     9424.72
    279520     9425.95
    279560     9427.72
    279600     9428.52
    279640     9429.85
    279680     9431.03
    279720     9432.41
    279760     9434.15
    279800     9435.38
    279840     9436.82
    279880     9437.68
    279920     9439.29
    279960     9440.76
    280000     9441.89
    280040     9443.24
    280080     9444.33
    280120     9445.76
    280160     9446.92
    280200     9448.37
    280240      9449.3
    280280     9451.16
    280320     9452.41
    280360     9454.17
    280400     9454.96
    280440     9456.31
    280480     9457.49
    280520     9458.88
    280560     9460.61
    280600     9461.86
    280640     9463.28
    280680     9464.16
    280720     9465.77
    280760     9467.24
    280800     9468.36
    280840     9469.72
    280880     9470.81
    280920     9472.21
    280960     9473.41
    281000     9474.84
    281040     9475.76
    281080     9477.63
    281120     9478.87
    281160     9480.64
    281200     9481.43
    281240     9482.79
    281280     9483.95
    281320     9485.35
    281360     9487.09
    281400     9488.33
    281440     9489.75
    281480     9490.65
    281520     9492.26
    281560     9493.72
    281600     9494.84
    281640     9496.22
    281680      9497.3
    281720     9498.71
    281760     9499.91
    281800     9501.33
    281840     9502.25
    281880     9504.14
    281920     9505.38
    281960     9507.14
    282000     9507.93
    282040     9509.29
    282080     9510.45
    282120     9511.86
    282160     9513.59
    282200     9514.84
    282240     9516.26
    282280     9517.17
    282320     9518.79
    282360     9520.23
    282400     9521.36
    282440     9522.73
    282480     9523.84
    282520     9525.24
    282560     9526.44
    282600     9527.86
    282640     9528.78
    282680     9530.69
    282720     9531.91
    282760     9533.68
    282800     9534.47
    282840     9535.84
    282880     9536.98
    282920      9538.4
    282960     9540.15
    283000     9541.38
    283040     9542.81
    283080     9543.69
    283120     9545.33
    283160     9546.77
    283200      9547.9
    283240     9549.24
    283280     9550.35
    283320     9551.75
    283360     9552.93
    283400     9554.37
    283440     9555.29
    283480     9557.18
    283520     9558.42
    283560     9560.19
    283600     9560.98
    283640     9562.33
    283680     9563.48
    283720     9564.88
    283760     9566.63
    283800     9567.88
    283840      9569.3
    283880      9570.2
    283920     9571.81
    283960     9573.26
    284000      9574.4
    284040     9575.72
    284080     9576.83
    284120     9578.23
    284160      9579.4
    284200     9580.85
    284240     9581.75
    284280     9583.65
    284320      9584.9
    284360     9586.66
    284400     9587.46
    284440     9588.81
    284480     9589.96
    284520     9591.35
    284560     9593.09
    284600     9594.34
    284640     9595.77
    284680     9596.67
    284720     9598.29
    284760     9599.74
    284800     9600.87
    284840     9602.18
    284880     9603.31
    284920     9604.68
    284960     9605.88
    285000     9607.32
    285040     9608.23
    285080     9610.12
    285120     9611.37
    285160     9613.13
    285200     9613.92
    285240     9615.29
    285280     9616.44
    285320     9617.82
    285360     9619.55
    285400     9620.81
    285440     9622.23
    285480     9623.15
    285520     9624.75
    285560     9626.21
    285600     9627.34
    285640     9628.64
    285680     9629.78
    285720     9631.16
    285760     9632.34
    285800     9633.79
    285840     9634.69
    285880     9636.58
    285920     9637.86
    285960     9639.63
    286000     9640.41
    286040     9641.76
    286080      9642.9
    286120      9644.3
    286160     9646.05
    286200      9647.3
    286240     9648.72
    286280     9649.63
    286320     9651.23
    286360     9652.69
    286400     9653.83
    286440     9655.14
    286480     9656.26
    286520     9657.67
    286560     9658.85
    286600      9660.3
    286640     9661.19
    286680     9663.11
    286720     9664.37
    286760     9666.13
    286800     9666.92
    286840      9668.3
    286880     9669.42
    286920      9670.8
    286960     9672.57
    287000     9673.82
    287040     9675.24
    287080     9676.15
    287120     9677.76
    287160     9679.21
    287200     9680.35
    287240     9681.64
    287280     9682.77
    287320     9684.18
    287360     9685.36
    287400      9686.8
    287440     9687.71
    287480     9689.62
    287520      9690.9
    287560     9692.65
    287600     9693.42
    287640     9694.83
    287680     9695.92
    287720     9697.34
    287760      9699.1
    287800     9700.34
    287840     9701.77
    287880     9702.67
    287920     9704.28
    287960     9705.74
    288000     9706.87
    288040     9708.15
    288080     9709.25
    288120     9710.67
    288160     9711.84
    288200      9713.3
    288240      9714.2
    288280     9716.11
    288320     9717.38
    288360     9719.13
    288400      9719.9
    288440     9721.32
    288480     9722.43
    288520     9723.81
    288560      9725.6
    288600     9726.85
    288640     9728.27
    288680     9729.18
    288720     9730.79
    288760     9732.25
    288800     9733.38
    288840     9734.65
    288880     9735.74
    288920     9737.16
    288960     9738.34
    289000      9739.8
    289040     9740.71
    289080     9742.61
    289120     9743.88
    289160     9745.64
    289200     9746.41
    289240     9747.83
    289280     9748.92
    289320     9750.33
    289360     9752.12
    289400     9753.36
    289440     9754.78
    289480     9755.67
    289520     9757.29
    289560     9758.75
    289600     9759.88
    289640     9761.17
    289680     9762.24
    289720     9763.66
    289760     9764.85
    289800     9766.31
    289840     9767.22
    289880     9769.12
    289920      9770.4
    289960     9772.15
    290000     9772.93
    290040     9774.34
    290080     9775.43
    290120     9776.85
    290160     9778.63
    290200     9779.87
    290240      9781.3
    290280      9782.2
    290320     9783.82
    290360     9785.27
    290400     9786.41
    290440     9787.65
    290480     9788.75
    290520     9790.17
    290560     9791.33
    290600     9792.81
    290640     9793.71
    290680     9795.64
    290720     9796.91
    290760     9798.67
    290800     9799.45
    290840     9800.85
    290880     9801.97
    290920     9803.37
    290960     9805.17
    291000      9806.4
    291040     9807.83
    291080     9808.72
    291120     9810.33
    291160     9811.82
    291200     9812.93
    291240     9814.17
    291280     9815.26
    291320     9816.67
    291360     9817.84
    291400     9819.32
    291440     9820.22
    291480     9822.13
    291520     9823.42
    291560     9825.18
    291600     9825.95
    291640     9827.36
    291680     9828.48
    291720     9829.88
    291760     9831.68
    291800     9832.92
    291840     9834.36
    291880     9835.24
    291920     9836.85
    291960     9838.32
    292000     9839.45
    292040     9840.67
    292080     9841.77
    292120     9843.19
    292160     9844.34
    292200     9845.83
    292240     9846.72
    292280     9848.64
    292320     9849.93
    292360     9851.67
    292400     9852.45
    292440     9853.88
    292480     9854.98
    292520      9856.4
    292560      9858.2
    292600     9859.46
    292640     9860.89
    292680     9861.77
    292720     9863.39
    292760     9864.85
    292800     9865.98
    292840      9867.2
    292880      9868.3
    292920     9869.71
    292960     9870.87
    293000     9872.36
    293040     9873.25
    293080     9875.17
    293120     9876.45
    293160     9878.21
    293200     9878.98
    293240     9880.41
    293280     9881.52
    293320     9882.93
    293360     9884.75
    293400     9885.99
    293440     9887.43
    293480     9888.31
    293520      9889.9
    293560     9891.39
    293600     9892.52
    293640     9893.72
    293680     9894.84
    293720     9896.25
    293760     9897.43
    293800     9898.91
    293840     9899.79
    293880     9901.72
    293920     9902.98
    293960     9904.74
    294000     9905.52
    294040     9906.94
    294080     9908.06
    294120     9909.49
    294160     9911.28
    294200     9912.52
    294240     9913.99
    294280     9914.83
    294320     9916.46
    294360     9917.94
    294400     9919.06
    294440     9920.26
    294480     9921.39
    294520     9922.79
    294560     9923.97
    294600     9925.45
    294640     9926.33
    294680     9928.25
    294720     9929.52
    294760      9931.3
    294800     9932.05
    294840     9933.48
    294880     9934.61
    294920     9936.03
    294960     9937.82
    295000     9939.07
    295040     9940.53
    295080     9941.38
    295120     9942.98
    295160     9944.48
    295200     9945.59
    295240     9946.79
    295280     9947.93
    295320     9949.33
    295360     9950.54
    295400     9951.99
    295440     9952.88
    295480      9954.8
    295520     9956.07
    295560     9957.83
    295600     9958.59
    295640     9960.03
    295680     9961.14
    295720     9962.57
    295760     9964.35
    295800     9965.62
    295840     9967.06
    295880     9967.92
    295920     9969.52
    295960     9971.01
    296000     9972.12
    296040     9973.34
    296080     9974.46
    296120     9975.85
    296160     9977.04
    296200      9978.5
    296240     9979.41
    296280     9981.31
    296320     9982.57
    296360     9984.34
    296400     9985.11
    296440     9986.56
    296480     9987.66
    296520     9989.11
    296560     9990.86
    296600     9992.14
    296640      9993.6
    296680     9994.43
    296720     9996.05
    296760     9997.55
    296800     9998.66
    296840     9999.84
    296880       10001
    296920     10002.4
    296960     10003.6
    297000       10005
    297040     10005.9
    297080     10007.8
    297120     10009.1
    297160     10010.9
    297200     10011.6
    297240     10013.1
    297280     10014.2
    297320     10015.6
    297360     10017.4
    297400     10018.7
    297440     10020.1
    297480       10021
    297520     10022.6
    297560     10024.1
    297600     10025.2
    297640     10026.4
    297680     10027.5
    297720     10028.9
    297760     10030.1
    297800     10031.6
    297840     10032.5
    297880     10034.4
    297920     10035.7
    297960     10037.5
    298000     10038.2
    298040     10039.6
    298080     10040.8
    298120     10042.2
    298160       10044
    298200     10045.3
    298240     10046.7
    298280     10047.6
    298320     10049.1
    298360     10050.7
    298400     10051.8
    298440       10053
    298480     10054.1
    298520     10055.5
    298560     10056.7
    298600     10058.1
    298640     10059.1
    298680       10061
    298720     10062.3
    298760       10064
    298800     10064.8
    298840     10066.2
    298880     10067.4
    298920     10068.8
    298960     10070.6
    299000     10071.8
    299040     10073.3
    299080     10074.1
    299120     10075.7
    299160     10077.3
    299200     10078.4
    299240     10079.5
    299280     10080.6
    299320     10082.1
    299360     10083.3
    299400     10084.7
    299440     10085.6
    299480     10087.5
    299520     10088.8
    299560     10090.6
    299600     10091.4
    299640     10092.8
    299680     10093.9
    299720     10095.3
    299760     10097.1
    299800     10098.4
    299840     10099.8
    299880     10100.7
    299920     10102.3
    299960     10103.8
    300000     10104.9
    300040     10106.1
    300080     10107.2
    300120     10108.6
    300160     10109.8
    300200     10111.2
    300240     10112.2
    300280     10114.1
    300320     10115.4
    300360     10117.1
    300400     10117.9
    300440     10119.3
    300480     10120.4
    300520     10121.8
    300560     10123.6
    300600     10124.9
    300640     10126.4
    300680     10127.2
    300720     10128.8
    300760     10130.4
    300800     10131.4
    300840     10132.6
    300880     10133.8
    300920     10135.2
    300960     10136.4
    301000     10137.8
    301040     10138.7
    301080     10140.7
    301120     10141.9
    301160     10143.7
    301200     10144.4
    301240     10145.8
    301280       10147
    301320     10148.4
    301360     10150.2
    301400     10151.4
    301440     10152.9
    301480     10153.8
    301520     10155.4
    301560     10156.9
    301600       10158
    301640     10159.2
    301680     10160.3
    301720     10161.8
    301760     10162.9
    301800     10164.4
    301840     10165.3
    301880     10167.2
    301920     10168.5
    301960     10170.3
    302000       10171
    302040     10172.4
    302080     10173.6
    302120       10175
    302160     10176.8
    302200       10178
    302240     10179.5
    302280     10180.4
    302320       10182
    302360     10183.5
    302400     10184.6
    302440     10185.8
    302480     10186.9
    302520     10188.4
    302560     10189.5
    302600       10191
    302640     10191.9
    302680     10193.9
    302720     10195.1
    302760     10196.9
    302800     10197.6
    302840       10199
    302880     10200.2
    302920     10201.6
    302960     10203.4
    303000     10204.6
    303040     10206.1
    303080       10207
    303120     10208.6
    303160     10210.1
    303200     10211.2
    303240     10212.4
    303280     10213.6
    303320       10215
    303360     10216.2
    303400     10217.6
    303440     10218.5
    303480     10220.5
    303520     10221.7
    303560     10223.5
    303600     10224.2
    303640     10225.6
    303680     10226.8
    303720     10228.2
    303760       10230
    303800     10231.3
    303840     10232.8
    303880     10233.6
    303920     10235.2
    303960     10236.7
    304000     10237.9
    304040       10239
    304080     10240.2
    304120     10241.6
    304160     10242.8
    304200     10244.2
    304240     10245.2
    304280     10247.1
    304320     10248.4
    304360     10250.1
    304400     10250.9
    304440     10252.3
    304480     10253.4
    304520     10254.8
    304560     10256.6
    304600     10257.9
    304640     10259.4
    304680     10260.2
    304720     10261.8
    304760     10263.3
    304800     10264.5
    304840     10265.6
    304880     10266.8
    304920     10268.2
    304960     10269.3
    305000     10270.8
    305040     10271.7
    305080     10273.7
    305120     10274.9
    305160     10276.7
    305200     10277.5
    305240     10278.8
    305280       10280
    305320     10281.4
    305360     10283.2
    305400     10284.5
    305440     10285.9
    305480     10286.8
    305520     10288.4
    305560     10289.9
    305600     10291.1
    305640     10292.2
    305680     10293.3
    305720     10294.8
    305760     10295.9
    305800     10297.4
    305840     10298.3
    305880     10300.3
    305920     10301.5
    305960     10303.2
    306000       10304
    306040     10305.4
    306080     10306.6
    306120       10308
    306160     10309.8
    306200       10311
    306240     10312.5
    306280     10313.4
    306320       10315
    306360     10316.5
    306400     10317.6
    306440     10318.8
    306480     10319.9
    306520     10321.3
    306560     10322.5
    306600       10324
    306640     10324.9
    306680     10326.8
    306720     10328.1
    306760     10329.8
    306800     10330.6
    306840       10332
    306880     10333.2
    306920     10334.5
    306960     10336.3
    307000     10337.6
    307040     10339.1
    307080     10339.9
    307120     10341.5
    307160       10343
    307200     10344.2
    307240     10345.3
    307280     10346.4
    307320     10347.8
    307360       10349
    307400     10350.5
    307440     10351.5
    307480     10353.4
    307520     10354.6
    307560     10356.4
    307600     10357.2
    307640     10358.5
    307680     10359.7
    307720     10361.1
    307760     10362.9
    307800     10364.1
    307840     10365.6
    307880     10366.5
    307920     10368.1
    307960     10369.6
    308000     10370.7
    308040     10371.9
    308080       10373
    308120     10374.4
    308160     10375.6
    308200     10377.1
    308240       10378
    308280       10380
    308320     10381.2
    308360     10382.9
    308400     10383.7
    308440     10385.1
    308480     10386.3
    308520     10387.6
    308560     10389.5
    308600     10390.7
    308640     10392.2
    308680     10393.1
    308720     10394.7
    308760     10396.2
    308800     10397.3
    308840     10398.5
    308880     10399.6
    308920       10401
    308960     10402.2
    309000     10403.7
    309040     10404.6
    309080     10406.5
    309120     10407.8
    309160     10409.5
    309200     10410.3
    309240     10411.6
    309280     10412.8
    309320     10414.2
    309360       10416
    309400     10417.3
    309440     10418.7
    309480     10419.6
    309520     10421.2
    309560     10422.7
    309600     10423.9
    309640       10425
    309680     10426.1
    309720     10427.5
    309760     10428.7
    309800     10430.2
    309840     10431.1
    309880       10433
    309920     10434.3
    309960       10436
    310000     10436.8
    310040     10438.1
    310080     10439.3
    310120     10440.7
    310160     10442.5
    310200     10443.8
    310240     10445.2
    310280     10446.1
    310320     10447.7
    310360     10449.2
    310400     10450.4
    310440     10451.4
    310480     10452.5
    310520       10454
    310560     10455.1
    310600     10456.6
    310640     10457.6
    310680     10459.5
    310720     10460.8
    310760     10462.4
    310800     10463.2
    310840     10464.6
    310880     10465.8
    310920     10467.1
    310960       10469
    311000     10470.2
    311040     10471.7
    311080     10472.6
    311120     10474.2
    311160     10475.7
    311200     10476.9
    311240     10477.9
    311280       10479
    311320     10480.4
    311360     10481.6
    311400     10483.1
    311440       10484
    311480       10486
    311520     10487.2
    311560     10488.9
    311600     10489.7
    311640     10491.1
    311680     10492.3
    311720     10493.6
    311760     10495.4
    311800     10496.7
    311840     10498.2
    311880     10499.1
    311920     10500.6
    311960     10502.2
    312000     10503.4
    312040     10504.4
    312080     10505.5
    312120     10506.9
    312160     10508.1
    312200     10509.6
    312240     10510.5
    312280     10512.4
    312320     10513.7
    312360     10515.4
    312400     10516.2
    312440     10517.5
    312480     10518.7
    312520     10520.1
    312560     10521.9
    312600     10523.2
    312640     10524.6
    312680     10525.5
    312720     10527.1
    312760     10528.6
    312800     10529.8
    312840     10530.8
    312880       10532
    312920     10533.4
    312960     10534.6
    313000     10536.1
    313040       10537
    313080     10538.9
    313120     10540.2
    313160     10541.8
    313200     10542.6
    313240       10544
    313280     10545.2
    313320     10546.5
    313360     10548.4
    313400     10549.6
    313440     10551.1
    313480       10552
    313520     10553.6
    313560     10555.1
    313600     10556.3
    313640     10557.3
    313680     10558.4
    313720     10559.8
    313760       10561
    313800     10562.5
    313840     10563.4
    313880     10565.4
    313920     10566.6
    313960     10568.3
    314000     10569.1
    314040     10570.4
    314080     10571.7
    314120       10573
    314160     10574.8
    314200     10576.1
    314240     10577.5
    314280     10578.4
    314320       10580
    314360     10581.6
    314400     10582.7
    314440     10583.8
    314480     10584.9
    314520     10586.3
    314560     10587.5
    314600       10589
    314640     10589.9
    314680     10591.8
    314720     10593.1
    314760     10594.8
    314800     10595.6
    314840     10596.9
    314880     10598.1
    314920     10599.5
    314960     10601.3
    315000     10602.6
    315040       10604
    315080     10604.9
    315120     10606.5
    315160       10608
    315200     10609.2
    315240     10610.2
    315280     10611.3
    315320     10612.8
    315360       10614
    315400     10615.5
    315440     10616.4
    315480     10618.3
    315520     10619.6
    315560     10621.3
    315600     10622.1
    315640     10623.4
    315680     10624.6
    315720     10625.9
    315760     10627.8
    315800       10629
    315840     10630.5
    315880     10631.4
    315920       10633
    315960     10634.5
    316000     10635.7
    316040     10636.7
    316080     10637.8
    316120     10639.2
    316160     10640.4
    316200     10641.9
    316240     10642.8
    316280     10644.7
    316320       10646
    316360     10647.7
    316400     10648.5
    316440     10649.9
    316480     10651.1
    316520     10652.4
    316560     10654.2
    316600     10655.5
    316640       10657
    316680     10657.8
    316720     10659.4
    316760       10661
    316800     10662.1
    316840     10663.1
    316880     10664.2
    316920     10665.7
    316960     10666.9
    317000     10668.4
    317040     10669.3
    317080     10671.2
    317120     10672.5
    317160     10674.2
    317200       10675
    317240     10676.3
    317280     10677.5
    317320     10678.9
    317360     10680.7
    317400       10682
    317440     10683.4
    317480     10684.3
    317520     10685.9
    317560     10687.4
    317600     10688.6
    317640     10689.6
    317680     10690.7
    317720     10692.2
    317760     10693.4
    317800     10694.8
    317840     10695.7
    317880     10697.7
    317920       10699
    317960     10700.7
    318000     10701.5
    318040     10702.8
    318080       10704
    318120     10705.3
    318160     10707.2
    318200     10708.4
    318240     10709.9
    318280     10710.7
    318320     10712.4
    318360     10713.9
    318400       10715
    318440     10716.1
    318480     10717.1
    318520     10718.6
    318560     10719.8
    318600     10721.2
    318640     10722.2
    318680     10724.1
    318720     10725.4
    318760     10727.1
    318800     10727.9
    318840     10729.2
    318880     10730.4
    318920     10731.8
    318960     10733.6
    319000     10734.9
    319040     10736.4
    319080     10737.2
    319120     10738.8
    319160     10740.3
    319200     10741.5
    319240     10742.5
    319280     10743.6
    319320     10745.1
    319360     10746.3
    319400     10747.7
    319440     10748.7
    319480     10750.6
    319520     10751.9
    319560     10753.6
    319600     10754.4
    319640     10755.7
    319680     10756.9
    319720     10758.2
    319760     10760.1
    319800     10761.3
    319840     10762.8
    319880     10763.6
    319920     10765.3
    319960     10766.8
    320000     10767.9
    320040     10768.9
    320080       10770
    320120     10771.5
    320160     10772.7
    320200     10774.1
    320240     10775.1
    320280       10777
    320320     10778.3
    320360       10780
    320400     10780.8
    320440     10782.1
    320480     10783.3
    320520     10784.6
    320560     10786.5
    320600     10787.7
    320640     10789.2
    320680       10790
    320720     10791.7
    320760     10793.2
    320800     10794.3
    320840     10795.4
    320880     10796.5
    320920     10797.9
    320960     10799.2
    321000     10800.6
    321040     10801.6
    321080     10803.5
    321120     10804.8
    321160     10806.5
    321200     10807.3
    321240     10808.6
    321280     10809.8
    321320       10811
    321360     10812.9
    321400     10814.2
    321440     10815.7
    321480     10816.5
    321520     10818.1
    321560     10819.6
    321600     10820.8
    321640     10821.8
    321680     10822.9
    321720     10824.4
    321760     10825.6
    321800       10827
    321840       10828
    321880     10829.9
    321920     10831.2
    321960     10832.9
    322000     10833.7
    322040       10835
    322080     10836.2
    322120     10837.4
    322160     10839.3
    322200     10840.6
    322240     10842.1
    322280     10842.9
    322320     10844.5
    322360       10846
    322400     10847.2
    322440     10848.2
    322480     10849.3
    322520     10850.8
    322560       10852
    322600     10853.4
    322640     10854.3
    322680     10856.2
    322720     10857.6
    322760     10859.2
    322800       10860
    322840     10861.3
    322880     10862.5
    322920     10863.8
    322960     10865.7
    323000     10866.9
    323040     10868.4
    323080     10869.3
    323120     10870.9
    323160     10872.4
    323200     10873.5
    323240     10874.6
    323280     10875.7
    323320     10877.1
    323360     10878.3
    323400     10879.7
    323440     10880.7
    323480     10882.6
    323520     10883.9
    323560     10885.6
    323600     10886.4
    323640     10887.7
    323680     10888.9
    323720     10890.2
    323760       10892
    323800     10893.3
    323840     10894.8
    323880     10895.6
    323920     10897.3
    323960     10898.8
    324000     10899.9
    324040     10900.9
    324080       10902
    324120     10903.5
    324160     10904.7
    324200     10906.1
    324240       10907
    324280       10909
    324320     10910.3
    324360       10912
    324400     10912.7
    324440       10914
    324480     10915.2
    324520     10916.5
    324560     10918.4
    324600     10919.6
    324640     10921.2
    324680       10922
    324720     10923.6
    324760     10925.1
    324800     10926.3
    324840     10927.3
    324880     10928.4
    324920     10929.8
    324960     10931.1
    325000     10932.5
    325040     10933.4
    325080     10935.3
    325120     10936.7
    325160     10938.4
    325200     10939.1
    325240     10940.4
    325280     10941.6
    325320     10942.9
    325360     10944.7
    325400       10946
    325440     10947.6
    325480     10948.4
    325520       10950
    325560     10951.5
    325600     10952.7
    325640     10953.7
    325680     10954.8
    325720     10956.2
    325760     10957.5
    325800     10958.9
    325840     10959.8
    325880     10961.7
    325920     10963.1
    325960     10964.7
    326000     10965.5
    326040     10966.8
    326080       10968
    326120     10969.3
    326160     10971.2
    326200     10972.4
    326240       10974
    326280     10974.8
    326320     10976.4
    326360     10977.9
    326400     10979.1
    326440     10980.1
    326480     10981.2
    326520     10982.7
    326560     10983.9
    326600     10985.3
    326640     10986.2
    326680     10988.1
    326720     10989.5
    326760     10991.2
    326800     10991.9
    326840     10993.2
    326880     10994.4
    326920     10995.7
    326960     10997.6
    327000     10998.8
    327040     11000.4
    327080     11001.2
    327120     11002.9
    327160     11004.3
    327200     11005.5
    327240     11006.5
    327280     11007.7
    327320     11009.1
    327360     11010.3
    327400     11011.7
    327440     11012.7
    327480     11014.6
    327520     11015.9
    327560     11017.6
    327600     11018.4
    327640     11019.6
    327680     11020.9
    327720     11022.2
    327760       11024
    327800     11025.3
    327840     11026.8
    327880     11027.6
    327920     11029.3
    327960     11030.8
    328000       11032
    328040       11033
    328080     11034.1
    328120     11035.5
    328160     11036.7
    328200     11038.2
    328240     11039.1
    328280       11041
    328320     11042.4
    328360       11044
    328400     11044.8
    328440     11046.1
    328480     11047.3
    328520     11048.5
    328560     11050.4
    328600     11051.7
    328640     11053.2
    328680       11054
    328720     11055.7
    328760     11057.2
    328800     11058.3
    328840     11059.3
    328880     11060.5
    328920     11061.9
    328960     11063.1
    329000     11064.5
    329040     11065.5
    329080     11067.4
    329120     11068.7
    329160     11070.4
    329200     11071.2
    329240     11072.5
    329280     11073.6
    329320     11074.9
    329360     11076.8
    329400       11078
    329440     11079.6
    329480     11080.4
    329520       11082
    329560     11083.5
    329600     11084.7
    329640     11085.7
    329680     11086.9
    329720     11088.3
    329760     11089.5
    329800     11090.9
    329840     11091.9
    329880     11093.8
    329920     11095.1
    329960     11096.8
    330000     11097.5
    330040     11098.8
    330080       11100
    330120     11101.3
    330160     11103.2
    330200     11104.4
    330240       11106
    330280     11106.8
    330320     11108.4
    330360     11109.9
    330400     11111.1
    330440     11112.1
    330480     11113.2
    330520     11114.7
    330560     11115.9
    330600     11117.3
    330640     11118.2
    330680     11120.1
    330720     11121.5
    330760     11123.2
    330800     11123.9
    330840     11125.2
    330880     11126.4
    330920     11127.7
    330960     11129.5
    331000     11130.8
    331040     11132.3
    331080     11133.1
    331120     11134.8
    331160     11136.3
    331200     11137.4
    331240     11138.4
    331280     11139.6
    331320       11141
    331360     11142.2
    331400     11143.6
    331440     11144.6
    331480     11146.5
    331520     11147.8
    331560     11149.5
    331600     11150.3
    331640     11151.6
    331680     11152.7
    331720       11154
    331760     11155.9
    331800     11157.1
    331840     11158.7
    331880     11159.5
    331920     11161.1
    331960     11162.6
    332000     11163.8
    332040     11164.8
    332080     11165.9
    332120     11167.4
    332160     11168.6
    332200       11170
    332240       11171
    332280     11172.8
    332320     11174.2
    332360     11175.9
    332400     11176.7
    332440       11178
    332480     11179.1
    332520     11180.4
    332560     11182.3
    332600     11183.5
    332640     11185.1
    332680     11185.9
    332720     11187.5
    332760       11189
    332800     11190.2
    332840     11191.2
    332880     11192.3
    332920     11193.8
    332960       11195
    333000     11196.4
    333040     11197.4
    333080     11199.2
    333120     11200.6
    333160     11202.3
    333200     11203.1
    333240     11204.4
    333280     11205.5
    333320     11206.8
    333360     11208.7
    333400     11209.9
    333440     11211.5
    333480     11212.3
    333520     11213.9
    333560     11215.4
    333600     11216.6
    333640     11217.6
    333680     11218.7
    333720     11220.2
    333760     11221.4
    333800     11222.8
    333840     11223.8
    333880     11225.6
    333920       11227
    333960     11228.7
    334000     11229.4
    334040     11230.7
    334080     11231.9
    334120     11233.2
    334160       11235
    334200     11236.3
    334240     11237.8
    334280     11238.7
    334320     11240.3
    334360     11241.8
    334400       11243
    334440       11244
    334480     11245.1
    334520     11246.6
    334560     11247.8
    334600     11249.2
    334640     11250.2
    334680       11252
    334720     11253.4
    334760     11255.1
    334800     11255.8
    334840     11257.1
    334880     11258.3
    334920     11259.6
    334960     11261.4
    335000     11262.7
    335040     11264.2
    335080     11265.1
    335120     11266.7
    335160     11268.2
    335200     11269.4
    335240     11270.4
    335280     11271.5
    335320       11273
    335360     11274.2
    335400     11275.6
    335440     11276.6
    335480     11278.5
    335520     11279.8
    335560     11281.6
    335600     11282.3
    335640     11283.5
    335680     11284.7
    335720       11286
    335760     11287.8
    335800     11289.1
    335840     11290.6
    335880     11291.5
    335920     11293.1
    335960     11294.6
    336000     11295.8
    336040     11296.8
    336080     11297.9
    336120     11299.4
    336160     11300.6
    336200       11302
    336240       11303
    336280     11304.9
    336320     11306.2
    336360       11308
    336400     11308.7
    336440     11309.9
    336480     11311.1
    336520     11312.3
    336560     11314.2
    336600     11315.5
    336640       11317
    336680     11317.9
    336720     11319.5
    336760     11320.9
    336800     11322.1
    336840     11323.2
    336880     11324.3
    336920     11325.8
    336960       11327
    337000     11328.4
    337040     11329.4
    337080     11331.2
    337120     11332.6
    337160     11334.4
    337200       11335
    337240     11336.3
    337280     11337.5
    337320     11338.7
    337360     11340.6
    337400     11341.9
    337440     11343.4
    337480     11344.3
    337520     11345.9
    337560     11347.4
    337600     11348.5
    337640     11349.6
    337680     11350.7
    337720     11352.2
    337760     11353.4
    337800     11354.8
    337840     11355.7
    337880     11357.6
    337920       11359
    337960     11360.7
    338000     11361.4
    338040     11362.7
    338080     11363.9
    338120     11365.1
    338160       11367
    338200     11368.3
    338240     11369.8
    338280     11370.7
    338320     11372.3
    338360     11373.8
    338400     11374.9
    338440       11376
    338480     11377.1
    338520     11378.6
    338560     11379.8
    338600     11381.2
    338640     11382.2
    338680     11384.1
    338720     11385.4
    338760     11387.2
    338800     11387.9
    338840     11389.1
    338880     11390.3
    338920     11391.5
    338960     11393.4
    339000     11394.7
    339040     11396.2
    339080     11397.1
    339120     11398.7
    339160     11400.2
    339200     11401.3
    339240     11402.3
    339280     11403.5
    339320       11405
    339360     11406.1
    339400     11407.6
    339440     11408.5
    339480     11410.5
    339520     11411.8
    339560     11413.6
    339600     11414.3
    339640     11415.5
    339680     11416.7
    339720     11417.9
    339760     11419.9
    339800     11421.1
    339840     11422.6
    339880     11423.5
    339920     11425.1
    339960     11426.5
    340000     11427.7
    340040     11428.7
    340080     11429.9
    340120     11431.4
    340160     11432.5
    340200       11434
    340240     11434.9
    340280     11436.8
    340320     11438.2
    340360     11439.9
    340400     11440.6
    340440     11441.9
    340480     11443.1
    340520     11444.3
    340560     11446.2
    340600     11447.5
    340640       11449
    340680     11449.8
    340720     11451.4
    340760     11452.9
    340800     11454.1
    340840     11455.1
    340880     11456.3
    340920     11457.7
    340960     11458.9
    341000     11460.4
    341040     11461.3
    341080     11463.2
    341120     11464.6
    341160     11466.3
    341200       11467
    341240     11468.3
    341280     11469.5
    341320     11470.7
    341360     11472.6
    341400     11473.8
    341440     11475.4
    341480     11476.2
    341520     11477.8
    341560     11479.3
    341600     11480.5
    341640     11481.5
    341680     11482.7
    341720     11484.2
    341760     11485.3
    341800     11486.8
    341840     11487.7
    341880     11489.6
    341920       11491
    341960     11492.7
    342000     11493.4
    342040     11494.7
    342080     11495.9
    342120     11497.1
    342160       11499
    342200     11500.2
    342240     11501.8
    342280     11502.6
    342320     11504.2
    342360     11505.7
    342400     11506.9
    342440     11507.9
    342480     11509.1
    342520     11510.6
    342560     11511.7
    342600     11513.2
    342640     11514.1
    342680     11516.1
    342720     11517.4
    342760     11519.1
    342800     11519.8
    342840     11521.1
    342880     11522.3
    342920     11523.5
    342960     11525.4
    343000     11526.7
    343040     11528.2
    343080     11529.1
    343120     11530.6
    343160     11532.2
    343200     11533.3
    343240     11534.3
    343280     11535.5
    343320     11536.9
    343360     11538.1
    343400     11539.6
    343440     11540.5
    343480     11542.5
    343520     11543.8
    343560     11545.5
    343600     11546.2
    343640     11547.5
    343680     11548.7
    343720     11549.9
    343760     11551.8
    343800       11553
    343840     11554.6
    343880     11555.4
    343920       11557
    343960     11558.5
    344000     11559.6
    344040     11560.6
    344080     11561.8
    344120     11563.3
    344160     11564.4
    344200     11565.9
    344240     11566.8
    344280     11568.8
    344320     11570.1
    344360     11571.9
    344400     11572.5
    344440     11573.8
    344480       11575
    344520     11576.2
    344560     11578.1
    344600     11579.3
    344640     11580.9
    344680     11581.7
    344720     11583.3
    344760     11584.9
    344800       11586
    344840       11587
    344880     11588.2
    344920     11589.6
    344960     11590.8
    345000     11592.3
    345040     11593.1
    345080     11595.1
    345120     11596.4
    345160     11598.2
    345200     11598.9
    345240     11600.2
    345280     11601.3
    345320     11602.5
    345360     11604.4
    345400     11605.7
    345440     11607.2
    345480     11608.1
    345520     11609.6
    345560     11611.2
    345600     11612.3
    345640     11613.3
    345680     11614.5
    345720       11616
    345760     11617.1
    345800     11618.6
    345840     11619.4
    345880     11621.4
    345920     11622.7
    345960     11624.5
    346000     11625.2
    346040     11626.5
    346080     11627.6
    346120     11628.8
    346160     11630.8
    346200       11632
    346240     11633.6
    346280     11634.4
    346320       11636
    346360     11637.5
    346400     11638.7
    346440     11639.6
    346480     11640.8
    346520     11642.3
    346560     11643.4
    346600     11644.9
    346640     11645.7
    346680     11647.8
    346720     11649.1
    346760     11650.8
    346800     11651.5
    346840     11652.8
    346880     11653.9
    346920     11655.1
    346960     11657.1
    347000     11658.3
    347040     11659.9
    347080     11660.7
    347120     11662.3
    347160     11663.9
    347200       11665
    347240       11666
    347280     11667.1
    347320     11668.6
    347360     11669.7
    347400     11671.2
    347440     11672.1
    347480     11674.1
    347520     11675.4
    347560     11677.2
    347600     11677.9
    347640     11679.2
    347680     11680.3
    347720     11681.5
    347760     11683.5
    347800     11684.7
    347840     11686.2
    347880     11687.1
    347920     11688.7
    347960     11690.2
    348000     11691.3
    348040     11692.3
    348080     11693.5
    348120       11695
    348160     11696.1
    348200     11697.6
    348240     11698.5
    348280     11700.5
    348320     11701.8
    348360     11703.5
    348400     11704.2
    348440     11705.6
    348480     11706.7
    348520     11707.9
    348560     11709.8
    348600       11711
    348640     11712.6
    348680     11713.5
    348720       11715
    348760     11716.6
    348800     11717.7
    348840     11718.7
    348880     11719.8
    348920     11721.3
    348960     11722.5
    349000       11724
    349040     11724.8
    349080     11726.8
    349120     11728.1
    349160     11729.9
    349200     11730.6
    349240     11731.9
    349280       11733
    349320     11734.2
    349360     11736.2
    349400     11737.4
    349440       11739
    349480     11739.8
    349520     11741.4
    349560     11742.9
    349600     11744.1
    349640       11745
    349680     11746.2
    349720     11747.7
    349760     11748.8
    349800     11750.3
    349840     11751.1
    349880     11753.2
    349920     11754.5
    349960     11756.2
    350000     11756.9
    350040     11758.3
    350080     11759.4
    350120     11760.6
    350160     11762.5
    350200     11763.7
    350240     11765.3
    350280     11766.1
    350320     11767.7
    350360     11769.2
    350400     11770.4
    350440     11771.3
    350480     11772.5
    350520       11774
    350560     11775.2
    350600     11776.6
    350640     11777.5
    350680     11779.5
    350720     11780.8
    350760     11782.5
    350800     11783.2
    350840     11784.5
    350880     11785.6
    350920     11786.9
    350960     11788.8
    351000       11790
    351040     11791.6
    351080     11792.4
    351120       11794
    351160     11795.5
    351200     11796.7
    351240     11797.6
    351280     11798.8
    351320     11800.3
    351360     11801.5
    351400     11802.9
    351440     11803.8
    351480     11805.8
    351520     11807.1
    351560     11808.8
    351600     11809.5
    351640     11810.9
    351680     11811.9
    351720     11813.2
    351760     11815.1
    351800     11816.3
    351840     11817.9
    351880     11818.7
    351920     11820.4
    351960     11821.8
    352000       11823
    352040     11823.9
    352080     11825.1
    352120     11826.6
    352160     11827.8
    352200     11829.3
    352240     11830.1
    352280     11832.1
    352320     11833.4
    352360     11835.1
    352400     11835.8
    352440     11837.2
    352480     11838.2
    352520     11839.5
    352560     11841.4
    352600     11842.6
    352640     11844.2
    352680       11845
    352720     11846.6
    352760     11848.1
    352800     11849.3
    352840     11850.2
    352880     11851.4
    352920     11852.9
    352960     11854.1
    353000     11855.6
    353040     11856.4
    353080     11858.4
    353120     11859.7
    353160     11861.4
    353200     11862.1
    353240     11863.5
    353280     11864.5
    353320     11865.8
    353360     11867.7
    353400     11868.9
    353440     11870.5
    353480     11871.4
    353520       11873
    353560     11874.5
    353600     11875.6
    353640     11876.6
    353680     11877.7
    353720     11879.3
    353760     11880.4
    353800     11881.9
    353840     11882.7
    353880     11884.7
    353920       11886
    353960     11887.8
    354000     11888.5
    354040     11889.8
    354080     11890.8
    354120     11892.1
    354160     11894.1
    354200     11895.3
    354240     11896.8
    354280     11897.7
    354320     11899.3
    354360     11900.8
    354400     11901.9
    354440     11902.9
    354480       11904
    354520     11905.5
    354560     11906.7
    354600     11908.2
    354640       11909
    354680       11911
    354720     11912.3
    354760     11914.1
    354800     11914.8
    354840     11916.1
    354880     11917.1
    354920     11918.4
    354960     11920.4
    355000     11921.5
    355040     11923.1
    355080       11924
    355120     11925.6
    355160       11927
    355200     11928.2
    355240     11929.2
    355280     11930.3
    355320     11931.9
    355360       11933
    355400     11934.5
    355440     11935.3
    355480     11937.3
    355520     11938.6
    355560     11940.4
    355600       11941
    355640     11942.4
    355680     11943.4
    355720     11944.7
    355760     11946.7
    355800     11947.8
    355840     11949.4
    355880     11950.3
    355920     11951.9
    355960     11953.3
    356000     11954.5
    356040     11955.4
    356080     11956.6
    356120     11958.1
    356160     11959.2
    356200     11960.8
    356240     11961.5
    356280     11963.6
    356320     11964.9
    356360     11966.7
    356400     11967.3
    356440     11968.7
    356480     11969.7
    356520       11971
    356560     11972.9
    356600     11974.1
    356640     11975.7
    356680     11976.6
    356720     11978.2
    356760     11979.6
    356800     11980.8
    356840     11981.7
    356880     11982.9
    356920     11984.4
    356960     11985.5
    357000     11987.1
    357040     11987.9
    357080     11989.9
    357120     11991.2
    357160       11993
    357200     11993.7
    357240       11995
    357280       11996
    357320     11997.3
    357360     11999.3
    357400     12000.4
    357440       12002
    357480     12002.9
    357520     12004.5
    357560     12005.9
    357600     12007.1
    357640       12008
    357680     12009.2
    357720     12010.7
    357760     12011.8
    357800     12013.4
    357840     12014.1
    357880     12016.2
    357920     12017.5
    357960     12019.3
    358000     12019.9
    358040     12021.3
    358080     12022.3
    358120     12023.6
    358160     12025.5
    358200     12026.7
    358240     12028.3
    358280     12029.2
    358320     12030.8
    358360     12032.2
    358400     12033.4
    358440     12034.3
    358480     12035.5
    358520       12037
    358560     12038.1
    358600     12039.6
    358640     12040.4
    358680     12042.5
    358720     12043.7
    358760     12045.6
    358800     12046.2
    358840     12047.6
    358880     12048.6
    358920     12049.8
    358960     12051.8
    359000       12053
    359040     12054.6
    359080     12055.5
    359120     12057.1
    359160     12058.5
    359200     12059.7
    359240     12060.7
    359280     12061.8
    359320     12063.4
    359360     12064.5
    359400       12066
    359440     12066.8
    359480     12068.8
    359520     12070.1
    359560     12071.9
    359600     12072.5
    359640     12073.9
    359680     12074.9
    359720     12076.2
    359760     12078.2
    359800     12079.3
    359840     12080.9
    359880     12081.8
    359920     12083.4
    359960     12084.8
    360000       12086
    360040       12087
    360080     12088.1
    360120     12089.7
    360160     12090.8
    360200     12092.3
    360240     12093.1
    360280     12095.1
    360320     12096.4
    360360     12098.2
    360400     12098.9
    360440     12100.2
    360480     12101.2
    360520     12102.5
    360560     12104.5
    360600     12105.6
    360640     12107.2
    360680     12108.1
    360720     12109.7
    360760     12111.2
    360800     12112.3
    360840     12113.3
    360880     12114.5
    360920       12116
    360960     12117.2
    361000     12118.7
    361040     12119.4
    361080     12121.5
    361120     12122.8
    361160     12124.6
    361200     12125.2
    361240     12126.6
    361280     12127.5
    361320     12128.8
    361360     12130.8
    361400       12132
    361440     12133.6
    361480     12134.5
    361520       12136
    361560     12137.5
    361600     12138.7
    361640     12139.7
    361680     12140.8
    361720     12142.4
    361760     12143.5
    361800       12145
    361840     12145.8
    361880     12147.8
    361920     12149.1
    361960     12150.9
    362000     12151.6
    362040     12152.9
    362080     12153.9
    362120     12155.2
    362160     12157.2
    362200     12158.3
    362240     12159.9
    362280     12160.8
    362320     12162.4
    362360     12163.8
    362400       12165
    362440     12166.1
    362480     12167.2
    362520     12168.7
    362560     12169.9
    362600     12171.4
    362640     12172.2
    362680     12174.2
    362720     12175.5
    362760     12177.3
    362800       12178
    362840     12179.3
    362880     12180.3
    362920     12181.6
    362960     12183.6
    363000     12184.7
    363040     12186.3
    363080     12187.2
    363120     12188.8
    363160     12190.2
    363200     12191.4
    363240     12192.4
    363280     12193.6
    363320     12195.2
    363360     12196.3
    363400     12197.8
    363440     12198.6
    363480     12200.6
    363520     12201.9
    363560     12203.7
    363600     12204.4
    363640     12205.7
    363680     12206.6
    363720       12208
    363760       12210
    363800     12211.1
    363840     12212.7
    363880     12213.6
    363920     12215.2
    363960     12216.6
    364000     12217.8
    364040     12218.9
    364080       12220
    364120     12221.6
    364160     12222.7
    364200     12224.2
    364240       12225
    364280     12227.1
    364320     12228.3
    364360     12230.1
    364400     12230.8
    364440     12232.1
    364480     12233.1
    364520     12234.4
    364560     12236.4
    364600     12237.5
    364640     12239.1
    364680       12240
    364720     12241.6
    364760       12243
    364800     12244.2
    364840     12245.3
    364880     12246.5
    364920       12248
    364960     12249.1
    365000     12250.6
    365040     12251.4
    365080     12253.5
    365120     12254.7
    365160     12256.6
    365200     12257.2
    365240     12258.5
    365280     12259.5
    365320     12260.8
    365360     12262.9
    365400     12263.9
    365440     12265.6
    365480     12266.5
    365520       12268
    365560     12269.5
    365600     12270.7
    365640     12271.7
    365680     12272.9
    365720     12274.5
    365760     12275.6
    365800       12277
    365840     12277.8
    365880     12279.9
    365920     12281.1
    365960       12283
    366000     12283.7
    366040       12285
    366080     12285.9
    366120     12287.2
    366160     12289.3
    366200     12290.4
    366240       12292
    366280     12292.9
    366320     12294.5
    366360     12295.9
    366400     12297.1
    366440     12298.2
    366480     12299.3
    366520     12300.9
    366560       12302
    366600     12303.5
    366640     12304.3
    366680     12306.3
    366720     12307.6
    366760     12309.5
    366800     12310.1
    366840     12311.4
    366880     12312.4
    366920     12313.7
    366960     12315.8
    367000     12316.8
    367040     12318.5
    367080     12319.4
    367120     12320.9
    367160     12322.4
    367200     12323.5
    367240     12324.7
    367280     12325.8
    367320     12327.4
    367360     12328.5
    367400     12329.9
    367440     12330.7
    367480     12332.8
    367520       12334
    367560     12335.9
    367600     12336.6
    367640     12337.9
    367680     12338.9
    367720     12340.1
    367760     12342.2
    367800     12343.3
    367840     12344.9
    367880     12345.8
    367920     12347.3
    367960     12348.8
    368000       12350
    368040     12351.1
    368080     12352.2
    368120     12353.8
    368160     12354.9
    368200     12356.4
    368240     12357.2
    368280     12359.2
    368320     12360.5
    368360     12362.4
    368400       12363
    368440     12364.3
    368480     12365.3
    368520     12366.6
    368560     12368.7
    368600     12369.7
    368640     12371.4
    368680     12372.3
    368720     12373.8
    368760     12375.3
    368800     12376.5
    368840     12377.6
    368880     12378.7
    368920     12380.3
    368960     12381.4
    369000     12382.9
    369040     12383.7
    369080     12385.7
    369120     12386.9
    369160     12388.8
    369200     12389.5
    369240     12390.8
    369280     12391.8
    369320       12393
    369360     12395.1
    369400     12396.2
    369440     12397.9
    369480     12398.7
    369520     12400.2
    369560     12401.7
    369600     12402.9
    369640       12404
    369680     12405.1
    369720     12406.7
    369760     12407.8
    369800     12409.3
    369840     12410.1
    369880     12412.2
    369920     12413.4
    369960     12415.3
    370000     12415.9
    370040     12417.2
    370080     12418.2
    370120     12419.5
    370160     12421.6
    370200     12422.7
    370240     12424.3
    370280     12425.2
    370320     12426.7
    370360     12428.2
    370400     12429.4
    370440     12430.5
    370480     12431.6
    370520     12433.2
    370560     12434.3
    370600     12435.8
    370640     12436.6
    370680     12438.7
    370720     12439.9
    370760     12441.8
    370800     12442.4
    370840     12443.7
    370880     12444.7
    370920     12445.9
    370960     12448.1
    371000     12449.2
    371040     12450.8
    371080     12451.7
    371120     12453.2
    371160     12454.7
    371200     12455.8
    371240       12457
    371280     12458.1
    371320     12459.6
    371360     12460.8
    371400     12462.2
    371440       12463
    371480     12465.1
    371520     12466.3
    371560     12468.2
    371600     12468.8
    371640     12470.2
    371680     12471.2
    371720     12472.4
    371760     12474.5
    371800     12475.7
    371840     12477.3
    371880     12478.1
    371920     12479.7
    371960     12481.2
    372000     12482.3
    372040     12483.4
    372080     12484.5
    372120     12486.1
    372160     12487.3
    372200     12488.7
    372240     12489.5
    372280     12491.5
    372320     12492.8
    372360     12494.7
    372400     12495.3
    372440     12496.6
    372480     12497.6
    372520     12498.9
    372560       12501
    372600     12502.1
    372640     12503.8
    372680     12504.6
    372720     12506.1
    372760     12507.7
    372800     12508.8
    372840     12509.9
    372880       12511
    372920     12512.6
    372960     12513.7
    373000     12515.2
    373040       12516
    373080       12518
    373120     12519.3
    373160     12521.2
    373200     12521.8
    373240     12523.1
    373280     12524.1
    373320     12525.3
    373360     12527.5
    373400     12528.6
    373440     12530.3
    373480     12531.1
    373520     12532.6
    373560     12534.2
    373600     12535.3
    373640     12536.4
    373680     12537.5
    373720     12539.1
    373760     12540.3
    373800     12541.7
    373840     12542.5
    373880     12544.6
    373920     12545.8
    373960     12547.7
    374000     12548.3
    374040     12549.6
    374080     12550.6
    374120     12551.9
    374160       12554
    374200     12555.2
    374240     12556.8
    374280     12557.6
    374320     12559.2
    374360     12560.7
    374400     12561.8
    374440       12563
    374480     12564.1
    374520     12565.6
    374560     12566.8
    374600     12568.3
    374640     12569.1
    374680     12571.1
    374720     12572.3
    374760     12574.3
    374800     12574.8
    374840     12576.2
    374880     12577.2
    374920     12578.4
    374960     12580.6
    375000     12581.7
    375040     12583.4
    375080     12584.2
    375120     12585.7
    375160     12587.2
    375200     12588.4
    375240     12589.5
    375280     12590.6
    375320     12592.2
    375360     12593.4
    375400     12594.8
    375440     12595.6
    375480     12597.7
    375520     12598.9
    375560     12600.8
    375600     12601.4
    375640     12602.7
    375680     12603.8
    375720       12605
    375760     12607.1
    375800     12608.3
    375840     12609.9
    375880     12610.7
    375920     12612.3
    375960     12613.8
    376000     12614.9
    376040       12616
    376080     12617.1
    376120     12618.7
    376160     12619.9
    376200     12621.4
    376240     12622.2
    376280     12624.2
    376320     12625.4
    376360     12627.3
    376400     12627.9
    376440     12629.3
    376480     12630.3
    376520     12631.5
    376560     12633.7
    376600     12634.8
    376640     12636.5
    376680     12637.2
    376720     12638.8
    376760     12640.3
    376800     12641.4
    376840     12642.5
    376880     12643.6
    376920     12645.2
    376960     12646.4
    377000     12647.9
    377040     12648.7
    377080     12650.7
    377120     12651.9
    377160     12653.9
    377200     12654.4
    377240     12655.8
    377280     12656.8
    377320       12658
    377360     12660.2
    377400     12661.3
    377440       12663
    377480     12663.8
    377520     12665.3
    377560     12666.8
    377600     12667.9
    377640       12669
    377680     12670.1
    377720     12671.7
    377760     12672.9
    377800     12674.4
    377840     12675.2
    377880     12677.2
    377920     12678.4
    377960     12680.4
    378000       12681
    378040     12682.3
    378080     12683.3
    378120     12684.5
    378160     12686.7
    378200     12687.8
    378240     12689.5
    378280     12690.3
    378320     12691.8
    378360     12693.4
    378400     12694.5
    378440     12695.5
    378480     12696.6
    378520     12698.2
    378560     12699.4
    378600     12700.9
    378640     12701.7
    378680     12703.7
    378720       12705
    378760     12706.9
    378800     12707.5
    378840     12708.8
    378880     12709.9
    378920       12711
    378960     12713.2
    379000     12714.4
    379040     12716.1
    379080     12716.8
    379120     12718.4
    379160     12719.9
    379200       12721
    379240     12722.1
    379280     12723.2
    379320     12724.8
    379360       12726
    379400     12727.4
    379440     12728.2
    379480     12730.3
    379520     12731.5
    379560     12733.5
    379600       12734
    379640     12735.3
    379680     12736.4
    379720     12737.5
    379760     12739.8
    379800     12740.9
    379840     12742.6
    379880     12743.3
    379920     12744.9
    379960     12746.4
    380000     12747.5
    380040     12748.6
    380080     12749.7
    380120     12751.3
    380160     12752.5
    380200       12754
    380240     12754.7
    380280     12756.8
    380320       12758
    380360       12760
    380400     12760.5
    380440     12761.9
    380480     12762.9
    380520     12764.1
    380560     12766.3
    380600     12767.4
    380640     12769.1
    380680     12769.9
    380720     12771.4
    380760       12773
    380800     12774.1
    380840     12775.2
    380880     12776.3
    380920     12777.9
    380960       12779
    381000     12780.6
    381040     12781.3
    381080     12783.4
    381120     12784.6
    381160     12786.6
    381200     12787.1
    381240     12788.5
    381280     12789.5
    381320     12790.7
    381360     12792.9
    381400       12794
    381440     12795.7
    381480     12796.5
    381520       12798
    381560     12799.6
    381600     12800.7
    381640     12801.7
    381680     12802.8
    381720     12804.4
    381760     12805.6
    381800     12807.1
    381840     12807.9
    381880     12809.9
    381920     12811.1
    381960     12813.1
    382000     12813.7
    382040       12815
    382080       12816
    382120     12817.2
    382160     12819.4
    382200     12820.5
    382240     12822.2
    382280       12823
    382320     12824.5
    382360     12826.1
    382400     12827.2
    382440     12828.2
    382480     12829.3
    382520     12830.9
    382560     12832.1
    382600     12833.6
    382640     12834.3
    382680     12836.4
    382720     12837.6
    382760     12839.6
    382800     12840.1
    382840     12841.5
    382880     12842.5
    382920     12843.6
    382960     12845.9
    383000       12847
    383040     12848.7
    383080     12849.4
    383120       12851
    383160     12852.6
    383200     12853.6
    383240     12854.6
    383280     12855.8
    383320     12857.4
    383360     12858.5
    383400       12860
    383440     12860.8
    383480     12862.9
    383520     12864.1
    383560       12866
    383600     12866.6
    383640     12867.9
    383680     12868.9
    383720     12870.1
    383760     12872.3
    383800     12873.4
    383840     12875.2
    383880     12875.9
    383920     12877.5
    383960       12879
    384000     12880.1
    384040     12881.1
    384080     12882.2
    384120     12883.8
    384160       12885
    384200     12886.5
    384240     12887.2
    384280     12889.4
    384320     12890.5
    384360     12892.5
    384400       12893
    384440     12894.4
    384480     12895.4
    384520     12896.6
    384560     12898.8
    384600     12899.9
    384640     12901.6
    384680     12902.4
    384720     12903.9
    384760     12905.5
    384800     12906.6
    384840     12907.6
    384880     12908.7
    384920     12910.3
    384960     12911.5
    385000       12913
    385040     12913.8
    385080     12915.9
    385120       12917
    385160       12919
    385200     12919.5
    385240     12920.9
    385280     12921.9
    385320     12923.1
    385360     12925.3
    385400     12926.4
    385440     12928.1
    385480     12928.9
    385520     12930.4
    385560       12932
    385600     12933.1
    385640     12934.1
    385680     12935.2
    385720     12936.8
    385760       12938
    385800     12939.4
    385840     12940.2
    385880     12942.4
    385920     12943.5
    385960     12945.5
    386000       12946
    386040     12947.4
    386080     12948.4
    386120     12949.6
    386160     12951.8
    386200     12952.9
    386240     12954.6
    386280     12955.4
    386320     12956.9
    386360     12958.5
    386400     12959.6
    386440     12960.6
    386480     12961.8
    386520     12963.3
    386560     12964.5
    386600       12966
    386640     12966.8
    386680     12968.9
    386720       12970
    386760       12972
    386800     12972.6
    386840     12973.9
    386880     12974.9
    386920     12976.1
    386960     12978.4
    387000     12979.4
    387040     12981.2
    387080       12982
    387120     12983.5
    387160     12985.1
    387200     12986.2
    387240     12987.2
    387280     12988.3
    387320     12989.9
    387360     12991.1
    387400     12992.6
    387440     12993.4
    387480     12995.5
    387520     12996.6
    387560     12998.6
    387600     12999.1
    387640     13000.5
    387680     13001.5
    387720     13002.7
    387760       13005
    387800       13006
    387840     13007.8
    387880     13008.5
    387920       13010
    387960     13011.7
    388000     13012.7
    388040     13013.7
    388080     13014.9
    388120     13016.5
    388160     13017.6
    388200     13019.1
    388240     13019.9
    388280     13022.1
    388320     13023.2
    388360     13025.2
    388400     13025.7
    388440     13027.1
    388480     13028.1
    388520     13029.3
    388560     13031.6
    388600     13032.6
    388640     13034.4
    388680     13035.1
    388720     13036.6
    388760     13038.3
    388800     13039.4
    388840     13040.3
    388880     13041.5
    388920     13043.1
    388960     13044.2
    389000     13045.7
    389040     13046.5
    389080     13048.6
    389120     13049.8
    389160     13051.8
    389200     13052.3
    389240     13053.7
    389280     13054.8
    389320       13056
    389360     13058.2
    389400     13059.2
    389440       13061
    389480     13061.8
    389520     13063.3
    389560     13064.9
    389600       13066
    389640       13067
    389680     13068.2
    389720     13069.8
    389760     13070.8
    389800     13072.4
    389840     13073.2
    389880     13075.3
    389920     13076.5
    389960     13078.4
    390000       13079
    390040     13080.4
    390080     13081.4
    390120     13082.6
    390160     13084.8
    390200     13085.8
    390240     13087.7
    390280     13088.4
    390320     13089.9
    390360     13091.5
    390400     13092.7
    390440     13093.6
    390480     13094.8
    390520     13096.4
    390560     13097.5
    390600       13099
    390640     13099.8
    390680     13101.9
    390720     13103.1
    390760     13105.1
    390800     13105.7
    390840       13107
    390880     13108.1
    390920     13109.3
    390960     13111.5
    391000     13112.5
    391040     13114.3
    391080     13115.1
    391120     13116.6
    391160     13118.2
    391200     13119.3
    391240     13120.3
    391280     13121.5
    391320       13123
    391360     13124.1
    391400     13125.6
    391440     13126.5
    391480     13128.6
    391520     13129.8
    391560     13131.7
    391600     13132.3
    391640     13133.7
    391680     13134.7
    391720     13135.9
    391760     13138.2
    391800     13139.1
    391840     13140.9
    391880     13141.7
    391920     13143.2
    391960     13144.8
    392000     13145.9
    392040     13146.9
    392080     13148.1
    392120     13149.6
    392160     13150.7
    392200     13152.3
    392240     13153.1
    392280     13155.2
    392320     13156.4
    392360     13158.4
    392400     13158.9
    392440     13160.3
    392480     13161.3
    392520     13162.5
    392560     13164.8
    392600     13165.7
    392640     13167.6
    392680     13168.3
    392720     13169.8
    392760     13171.4
    392800     13172.5
    392840     13173.5
    392880     13174.7
    392920     13176.3
    392960     13177.3
    393000     13178.9
    393040     13179.7
    393080     13181.8
    393120       13183
    393160       13185
    393200     13185.5
    393240     13186.9
    393280       13188
    393320     13189.2
    393360     13191.4
    393400     13192.3
    393440     13194.2
    393480       13195
    393520     13196.5
    393560     13198.1
    393600     13199.2
    393640     13200.2
    393680     13201.3
    393720     13202.9
    393760     13203.9
    393800     13205.5
    393840     13206.3
    393880     13208.5
    393920     13209.7
    393960     13211.6
    394000     13212.1
    394040     13213.5
    394080     13214.6
    394120     13215.8
    394160       13218
    394200       13219
    394240     13220.8
    394280     13221.6
    394320     13223.1
    394360     13224.7
    394400     13225.8
    394440     13226.8
    394480       13228
    394520     13229.5
    394560     13230.6
    394600     13232.2
    394640       13233
    394680     13235.1
    394720     13236.3
    394760     13238.2
    394800     13238.8
    394840     13240.2
    394880     13241.2
    394920     13242.5
    394960     13244.7
    395000     13245.6
    395040     13247.5
    395080     13248.2
    395120     13249.7
    395160     13251.3
    395200     13252.4
    395240     13253.5
    395280     13254.6
    395320     13256.2
    395360     13257.2
    395400     13258.8
    395440     13259.6
    395480     13261.8
    395520       13263
    395560     13264.9
    395600     13265.4
    395640     13266.8
    395680     13267.9
    395720     13269.1
    395760     13271.4
    395800     13272.3
    395840     13274.2
    395880     13274.9
    395920     13276.4
    395960       13278
    396000     13279.1
    396040     13280.1
    396080     13281.2
    396120     13282.8
    396160     13283.9
    396200     13285.5
    396240     13286.2
    396280     13288.4
    396320     13289.6
    396360     13291.5
    396400     13292.1
    396440     13293.5
    396480     13294.5
    396520     13295.7
    396560       13298
    396600     13298.9
    396640     13300.8
    396680     13301.5
    396720       13303
    396760     13304.6
    396800     13305.7
    396840     13306.7
    396880     13307.9
    396920     13309.5
    396960     13310.5
    397000     13312.1
    397040     13312.9
    397080       13315
    397120     13316.2
    397160     13318.1
    397200     13318.7
    397240     13320.1
    397280     13321.2
    397320     13322.3
    397360     13324.6
    397400     13325.5
    397440     13327.4
    397480     13328.1
    397520     13329.6
    397560     13331.2
    397600     13332.3
    397640     13333.3
    397680     13334.4
    397720       13336
    397760     13337.1
    397800     13338.7
    397840     13339.4
    397880     13341.6
    397920     13342.8
    397960     13344.7
    398000     13345.3
    398040     13346.6
    398080     13347.8
    398120     13348.9
    398160     13351.2
    398200     13352.1
    398240       13354
    398280     13354.7
    398320     13356.2
    398360     13357.8
    398400     13358.9
    398440     13359.9
    398480       13361
    398520     13362.6
    398560     13363.7
    398600     13365.3
    398640       13366
    398680     13368.2
    398720     13369.4
    398760     13371.3
    398800     13371.9
    398840     13373.3
    398880     13374.4
    398920     13375.6
    398960     13377.8
    399000     13378.8
    399040     13380.6
    399080     13381.4
    399120     13382.8
    399160     13384.4
    399200     13385.5
    399240     13386.5
    399280     13387.7
    399320     13389.3
    399360     13390.3
    399400     13391.9
    399440     13392.6
    399480     13394.8
    399520       13396
    399560     13397.9
    399600     13398.5
    399640     13399.9
    399680       13401
    399720     13402.2
    399760     13404.4
    399800     13405.4
    399840     13407.2
    399880       13408
    399920     13409.4
    399960       13411
    400000     13412.1
    400040     13413.1
    400080     13414.2
    400120     13415.8
    400160     13416.9
    400200     13418.5
    400240     13419.2
    400280     13421.4
    400320     13422.6
    400360     13424.5
    400400     13425.1
    400440     13426.4
    400480     13427.6
    400520     13428.7
    400560       13431
    400600       13432
    400640     13433.8
    400680     13434.6
    400720       13436
    400760     13437.6
    400800     13438.8
    400840     13439.7
    400880     13440.9
    400920     13442.4
    400960     13443.5
    401000       13445
    401040     13445.8
    401080       13448
    401120     13449.1
    401160     13451.1
    401200     13451.7
    401240       13453
    401280     13454.1
    401320     13455.3
    401360     13457.6
    401400     13458.5
    401440     13460.4
    401480     13461.2
    401520     13462.6
    401560     13464.2
    401600     13465.3
    401640     13466.2
    401680     13467.4
    401720       13469
    401760       13470
    401800     13471.6
    401840     13472.3
    401880     13474.5
    401920     13475.7
    401960     13477.6
    402000     13478.2
    402040     13479.5
    402080     13480.7
    402120     13481.8
    402160     13484.1
    402200     13485.1
    402240       13487
    402280     13487.7
    402320     13489.1
    402360     13490.7
    402400     13491.9
    402440     13492.8
    402480     13493.9
    402520     13495.4
    402560     13496.5
    402600       13498
    402640     13498.8
    402680       13501
    402720     13502.2
    402760     13504.1
    402800     13504.7
    402840     13506.1
    402880     13507.2
    402920     13508.4
    402960     13510.6
    403000     13511.5
    403040     13513.4
    403080     13514.2
    403120     13515.6
    403160     13517.2
    403200     13518.4
    403240     13519.3
    403280     13520.4
    403320     13521.9
    403360       13523
    403400     13524.6
    403440     13525.3
    403480     13527.5
    403520     13528.7
    403560     13530.6
    403600     13531.2
    403640     13532.6
    403680     13533.7
    403720     13534.8
    403760     13537.2
    403800     13538.1
    403840       13540
    403880     13540.7
    403920     13542.1
    403960     13543.8
    404000     13544.9
    404040     13545.8
    404080     13546.9
    404120     13548.5
    404160     13549.6
    404200     13551.1
    404240     13551.9
    404280     13554.1
    404320     13555.2
    404360     13557.2
    404400     13557.8
    404440     13559.1
    404480     13560.2
    404520     13561.4
    404560     13563.7
    404600     13564.6
    404640     13566.5
    404680     13567.3
    404720     13568.7
    404760     13570.3
    404800     13571.5
    404840     13572.4
    404880     13573.5
    404920       13575
    404960     13576.1
    405000     13577.7
    405040     13578.4
    405080     13580.7
    405120     13581.8
    405160     13583.7
    405200     13584.3
    405240     13585.7
    405280     13586.8
    405320     13587.9
    405360     13590.3
    405400     13591.2
    405440     13593.1
    405480     13593.8
    405520     13595.3
    405560     13596.9
    405600       13598
    405640     13598.9
    405680       13600
    405720     13601.6
    405760     13602.7
    405800     13604.3
    405840       13605
    405880     13607.2
    405920     13608.3
    405960     13610.3
    406000     13610.9
    406040     13612.2
    406080     13613.3
    406120     13614.5
    406160     13616.8
    406200     13617.8
    406240     13619.7
    406280     13620.4
    406320     13621.9
    406360     13623.5
    406400     13624.6
    406440     13625.5
    406480     13626.6
    406520     13628.2
    406560     13629.3
    406600     13630.8
    406640     13631.5
    406680     13633.8
    406720     13634.9
    406760     13636.9
    406800     13637.5
    406840     13638.8
    406880     13639.9
    406920     13641.1
    406960     13643.5
    407000     13644.3
    407040     13646.2
    407080       13647
    407120     13648.5
    407160     13650.1
    407200     13651.2
    407240     13652.1
    407280     13653.2
    407320     13654.8
    407360     13655.9
    407400     13657.4
    407440     13658.2
    407480     13660.4
    407520     13661.5
    407560     13663.5
    407600     13664.1
    407640     13665.5
    407680     13666.5
    407720     13667.7
    407760     13670.1
    407800       13671
    407840     13672.9
    407880     13673.6
    407920     13675.1
    407960     13676.7
    408000     13677.9
    408040     13678.7
    408080     13679.9
    408120     13681.5
    408160     13682.5
    408200     13684.1
    408240     13684.8
    408280     13687.1
    408320     13688.2
    408360     13690.2
    408400     13690.8
    408440     13692.1
    408480     13693.2
    408520     13694.3
    408560     13696.7
    408600     13697.6
    408640     13699.5
    408680     13700.3
    408720     13701.7
    408760     13703.4
    408800     13704.5
    408840     13705.4
    408880     13706.5
    408920     13708.1
    408960     13709.2
    409000     13710.7
    409040     13711.5
    409080     13713.7
    409120     13714.8
    409160     13716.8
    409200     13717.4
    409240     13718.8
    409280     13719.8
    409320       13721
    409360     13723.3
    409400     13724.2
    409440     13726.2
    409480     13726.9
    409520     13728.4
    409560       13730
    409600     13731.2
    409640       13732
    409680     13733.2
    409720     13734.8
    409760     13735.8
    409800     13737.4
    409840     13738.1
    409880     13740.4
    409920     13741.5
    409960     13743.5
    410000     13744.1
    410040     13745.5
    410080     13746.5
    410120     13747.7
    410160       13750
    410200     13750.9
    410240     13752.9
    410280     13753.6
    410320     13755.1
    410360     13756.7
    410400     13757.9
    410440     13758.7
    410480     13759.8
    410520     13761.4
    410560     13762.5
    410600     13764.1
    410640     13764.8
    410680     13767.1
    410720     13768.2
    410760     13770.2
    410800     13770.8
    410840     13772.2
    410880     13773.2
    410920     13774.4
    410960     13776.7
    411000     13777.6
    411040     13779.6
    411080     13780.3
    411120     13781.8
    411160     13783.4
    411200     13784.6
    411240     13785.4
    411280     13786.5
    411320     13788.1
    411360     13789.2
    411400     13790.7
    411440     13791.4
    411480     13793.7
    411520     13794.8
    411560     13796.8
    411600     13797.4
    411640     13798.8
    411680     13799.8
    411720       13801
    411760     13803.4
    411800     13804.3
    411840     13806.2
    411880       13807
    411920     13808.4
    411960       13810
    412000     13811.2
    412040       13812
    412080     13813.1
    412120     13814.7
    412160     13815.8
    412200     13817.3
    412240     13818.1
    412280     13820.4
    412320     13821.5
    412360     13823.5
    412400     13824.1
    412440     13825.5
    412480     13826.5
    412520     13827.7
    412560       13830
    412600     13830.9
    412640     13832.8
    412680     13833.6
    412720       13835
    412760     13836.7
    412800     13837.8
    412840     13838.6
    412880     13839.7
    412920     13841.3
    412960     13842.4
    413000       13844
    413040     13844.7
    413080       13847
    413120     13848.1
    413160     13850.1
    413200     13850.7
    413240       13852
    413280     13853.1
    413320     13854.3
    413360     13856.6
    413400     13857.5
    413440     13859.5
    413480     13860.2
    413520     13861.7
    413560     13863.2
    413600     13864.4
    413640     13865.2
    413680     13866.4
    413720       13868
    413760     13869.1
    413800     13870.6
    413840     13871.3
    413880     13873.6
    413920     13874.7
    413960     13876.7
    414000     13877.3
    414040     13878.7
    414080     13879.7
    414120     13880.9
    414160     13883.2
    414200     13884.1
    414240     13886.1
    414280     13886.8
    414320     13888.3
    414360     13889.9
    414400     13891.1
    414440     13891.9
    414480     13893.1
    414520     13894.7
    414560     13895.8
    414600     13897.3
    414640       13898
    414680     13900.3
    414720     13901.4
    414760     13903.4
    414800       13904
    414840     13905.4
    414880     13906.4
    414920     13907.7
    414960     13909.9
    415000     13910.8
    415040     13912.8
    415080     13913.5
    415120       13915
    415160     13916.7
    415200     13917.8
    415240     13918.7
    415280     13919.8
    415320     13921.5
    415360     13922.5
    415400     13924.1
    415440     13924.8
    415480     13927.1
    415520     13928.2
    415560     13930.2
    415600     13930.8
    415640     13932.1
    415680     13933.2
    415720     13934.4
    415760     13936.7
    415800     13937.6
    415840     13939.6
    415880     13940.3
    415920     13941.8
    415960     13943.4
    416000     13944.6
    416040     13945.5
    416080     13946.6
    416120     13948.2
    416160     13949.3
    416200     13950.8
    416240     13951.5
    416280     13953.8
    416320       13955
    416360     13956.9
    416400     13957.5
    416440     13958.9
    416480     13959.9
    416520     13961.2
    416560     13963.4
    416600     13964.3
    416640     13966.4
    416680       13967
    416720     13968.5
    416760     13970.1
    416800     13971.2
    416840     13972.1
    416880     13973.3
    416920     13974.9
    416960       13976
    417000     13977.5
    417040     13978.2
    417080     13980.5
    417120     13981.6
    417160     13983.6
    417200     13984.2
    417240     13985.6
    417280     13986.6
    417320     13987.9
    417360     13990.1
    417400       13991
    417440       13993
    417480     13993.7
    417520     13995.2
    417560     13996.8
    417600     13997.9
    417640     13998.8
    417680       14000
    417720     14001.6
    417760     14002.6
    417800     14004.2
    417840     14004.8
    417880     14007.2
    417920     14008.3
    417960     14010.3
    418000     14010.8
    418040     14012.3
    418080     14013.3
    418120     14014.6
    418160     14016.8
    418200     14017.7
    418240     14019.8
    418280     14020.4
    418320     14021.9
    418360     14023.5
    418400     14024.7
    418440     14025.5
    418480     14026.7
    418520     14028.3
    418560     14029.3
    418600     14030.9
    418640     14031.5
    418680     14033.9
    418720       14035
    418760       14037
    418800     14037.5
    418840     14038.9
    418880       14040
    418920     14041.2
    418960     14043.5
    419000     14044.4
    419040     14046.4
    419080       14047
    419120     14048.6
    419160     14050.2
    419200     14051.3
    419240     14052.1
    419280     14053.3
    419320     14054.9
    419360       14056
    419400     14057.5
    419440     14058.2
    419480     14060.6
    419520     14061.7
    419560     14063.7
    419600     14064.2
    419640     14065.6
    419680     14066.6
    419720     14067.9
    419760     14070.2
    419800       14071
    419840     14073.1
    419880     14073.7
    419920     14075.2
    419960     14076.9
    420000       14078
    420040     14078.8
    420080       14080
    420120     14081.6
    420160     14082.6
    420200     14084.2
    420240     14084.8
    420280     14087.2
    420320     14088.3
    420360     14090.3
    420400     14090.8
    420440     14092.2
    420480     14093.3
    420520     14094.5
    420560     14096.8
    420600     14097.6
    420640     14099.7
    420680     14100.3
    420720     14101.9
    420760     14103.5
    420800     14104.6
    420840     14105.4
    420880     14106.6
    420920     14108.2
    420960     14109.3
    421000     14110.8
    421040     14111.5
    421080     14113.8
    421120     14114.9
    421160     14116.9
    421200     14117.4
    421240     14118.8
    421280     14119.9
    421320     14121.1
    421360     14123.5
    421400     14124.3
    421440     14126.4
    421480       14127
    421520     14128.5
    421560     14130.1
    421600     14131.2
    421640       14132
    421680     14133.2
    421720     14134.8
    421760     14135.9
    421800     14137.4
    421840     14138.1
    421880     14140.5
    421920     14141.6
    421960     14143.5
    422000       14144
    422040     14145.4
    422080     14146.5
    422120     14147.7
    422160       14150
    422200     14150.9
    422240     14152.9
    422280     14153.6
    422320     14155.1
    422360     14156.7
    422400     14157.8
    422440     14158.6
    422480     14159.8
    422520     14161.4
    422560     14162.5
    422600       14164
    422640     14164.7
    422680     14167.1
    422720     14168.2
    422760     14170.1
    422800     14170.6
    422840       14172
    422880     14173.1
    422920     14174.3
    422960     14176.7
    423000     14177.5
    423040     14179.5
    423080     14180.2
    423120     14181.7
    423160     14183.3
    423200     14184.5
    423240     14185.2
    423280     14186.4
    423320     14188.1
    423360     14189.1
    423400     14190.6
    423440     14191.3
    423480     14193.7
    423520     14194.8
    423560     14196.8
    423600     14197.3
    423640     14198.6
    423680     14199.7
    423720       14201
    423760     14203.3
    423800     14204.1
    423840     14206.1
    423880     14206.8
    423920     14208.3
    423960     14209.9
    424000     14211.1
    424040     14211.8
    424080       14213
    424120     14214.7
    424160     14215.7
    424200     14217.2
    424240     14217.9
    424280     14220.3
    424320     14221.3
    424360     14223.3
    424400     14223.9
    424440     14225.3
    424480     14226.3
    424520     14227.5
    424560     14229.9
    424600     14230.7
    424640     14232.7
    424680     14233.4
    424720     14234.9
    424760     14236.5
    424800     14237.7
    424840     14238.4
    424880     14239.6
    424920     14241.3
    424960     14242.3
    425000     14243.7
    425040     14244.5
    425080     14246.8
    425120     14247.9
    425160     14249.9
    425200     14250.4
    425240     14251.9
    425280     14252.9
    425320     14254.2
    425360     14256.5
    425400     14257.3
    425440     14259.3
    425480       14260
    425520     14261.5
    425560     14263.1
    425600     14264.3
    425640       14265
    425680     14266.3
    425720     14267.9
    425760     14268.9
    425800     14270.4
    425840     14271.1
    425880     14273.5
    425920     14274.6
    425960     14276.6
    426000     14277.1
    426040     14278.5
    426080     14279.5
    426120     14280.8
    426160     14283.1
    426200     14283.9
    426240       14286
    426280     14286.6
    426320     14288.2
    426360     14289.7
    426400       14291
    426440     14291.7
    426480     14292.9
    426520     14294.5
    426560     14295.5
    426600       14297
    426640     14297.8
    426680     14300.1
    426720     14301.2
    426760     14303.2
    426800     14303.7
    426840     14305.1
    426880     14306.2
    426920     14307.4
    426960     14309.8
    427000     14310.5
    427040     14312.6
    427080     14313.3
    427120     14314.9
    427160     14316.4
    427200     14317.6
    427240     14318.3
    427280     14319.5
    427320     14321.2
    427360     14322.2
    427400     14323.6
    427440     14324.4
    427480     14326.8
    427520     14327.9
    427560     14329.8
    427600     14330.3
    427640     14331.8
    427680     14332.8
    427720     14334.1
    427760     14336.4
    427800     14337.2
    427840     14339.3
    427880     14339.9
    427920     14341.5
    427960     14343.1
    428000     14344.3
    428040     14344.9
    428080     14346.2
    428120     14347.8
    428160     14348.8
    428200     14350.3
    428240     14351.1
    428280     14353.4
    428320     14354.5
    428360     14356.5
    428400       14357
    428440     14358.4
    428480     14359.5
    428520     14360.7
    428560       14363
    428600     14363.8
    428640     14365.9
    428680     14366.6
    428720     14368.1
    428760     14369.7
    428800     14370.9
    428840     14371.6
    428880     14372.8
    428920     14374.4
    428960     14375.4
    429000     14376.9
    429040     14377.7
    429080       14380
    429120     14381.1
    429160     14383.1
    429200     14383.6
    429240       14385
    429280     14386.1
    429320     14387.3
    429360     14389.6
    429400     14390.4
    429440     14392.5
    429480     14393.1
    429520     14394.7
    429560     14396.3
    429600     14397.5
    429640     14398.2
    429680     14399.4
    429720       14401
    429760       14402
    429800     14403.5
    429840     14404.2
    429880     14406.6
    429920     14407.7
    429960     14409.7
    430000     14410.1
    430040     14411.6
    430080     14412.7
    430120     14413.9
    430160     14416.2
    430200       14417
    430240     14419.1
    430280     14419.7
    430320     14421.3
    430360     14422.8
    430400       14424
    430440     14424.7
    430480     14425.9
    430520     14427.6
    430560     14428.5
    430600       14430
    430640     14430.8
    430680     14433.1
    430720     14434.2
    430760     14436.3
    430800     14436.7
    430840     14438.2
    430880     14439.2
    430920     14440.4
    430960     14442.7
    431000     14443.5
    431040     14445.6
    431080     14446.3
    431120     14447.9
    431160     14449.4
    431200     14450.6
    431240     14451.2
    431280     14452.5
    431320     14454.1
    431360     14455.1
    431400     14456.6
    431440     14457.3
    431480     14459.7
    431520     14460.8
    431560     14462.8
    431600     14463.2
    431640     14464.7
    431680     14465.7
    431720       14467
    431760     14469.3
    431800     14470.1
    431840     14472.2
    431880     14472.8
    431920     14474.4
    431960       14476
    432000     14477.1
    432040     14477.8
    432080       14479
    432120     14480.6
    432160     14481.6
    432200     14483.1
    432240     14483.9
    432280     14486.2
    432320     14487.3
    432360     14489.4
    432400     14489.8
    432440     14491.2
    432480     14492.3
    432520     14493.6
    432560     14495.9
    432600     14496.7
    432640     14498.8
    432680     14499.4
    432720       14501
    432760     14502.5
    432800     14503.7
    432840     14504.3
    432880     14505.6
    432920     14507.2
    432960     14508.2
    433000     14509.6
    433040     14510.4
    433080     14512.8
    433120     14513.9
    433160     14515.9
    433200     14516.4
    433240     14517.8
    433280     14518.8
    433320     14520.1
    433360     14522.4
    433400     14523.2
    433440     14525.3
    433480     14525.9
    433520     14527.5
    433560     14529.1
    433600     14530.2
    433640     14530.9
    433680     14532.2
    433720     14533.8
    433760     14534.7
    433800     14536.2
    433840     14536.9
    433880     14539.4
    433920     14540.4
    433960     14542.5
    434000     14542.9
    434040     14544.3
    434080     14545.4
    434120     14546.6
    434160       14549
    434200     14549.7
    434240     14551.8
    434280     14552.5
    434320     14554.1
    434360     14555.6
    434400     14556.7
    434440     14557.4
    434480     14558.7
    434520     14560.3
    434560     14561.2
    434600     14562.7
    434640     14563.5
    434680     14565.9
    434720     14566.9
    434760       14569
    434800     14569.4
    434840     14570.9
    434880     14571.9
    434920     14573.2
    434960     14575.5
    435000     14576.2
    435040     14578.4
    435080       14579
    435120     14580.6
    435160     14582.1
    435200     14583.3
    435240     14583.9
    435280     14585.2
    435320     14586.8
    435360     14587.7
    435400     14589.2
    435440       14590
    435480     14592.4
    435520     14593.4
    435560     14595.5
    435600     14595.9
    435640     14597.4
    435680     14598.4
    435720     14599.7
    435760       14602
    435800     14602.7
    435840     14604.9
    435880     14605.5
    435920     14607.1
    435960     14608.6
    436000     14609.8
    436040     14610.4
    436080     14611.7
    436120     14613.3
    436160     14614.2
    436200     14615.7
    436240     14616.5
    436280     14618.9
    436320       14620
    436360       14622
    436400     14622.4
    436440     14623.9
    436480     14624.9
    436520     14626.2
    436560     14628.5
    436600     14629.3
    436640     14631.4
    436680       14632
    436720     14633.6
    436760     14635.2
    436800     14636.3
    436840     14636.9
    436880     14638.2
    436920     14639.8
    436960     14640.7
    437000     14642.2
    437040     14642.9
    437080     14645.4
    437120     14646.4
    437160     14648.4
    437200     14648.9
    437240     14650.4
    437280     14651.4
    437320     14652.7
    437360       14655
    437400     14655.7
    437440     14657.8
    437480     14658.5
    437520     14660.1
    437560     14661.6
    437600     14662.8
    437640     14663.4
    437680     14664.7
    437720     14666.3
    437760     14667.2
    437800     14668.7
    437840     14669.4
    437880     14671.9
    437920     14672.9
    437960     14674.9
    438000     14675.4
    438040     14676.9
    438080     14677.9
    438120     14679.1
    438160     14681.5
    438200     14682.3
    438240     14684.4
    438280       14685
    438320     14686.6
    438360     14688.2
    438400     14689.3
    438440       14690
    438480     14691.2
    438520     14692.8
    438560     14693.7
    438600     14695.2
    438640       14696
    438680     14698.4
    438720     14699.4
    438760     14701.5
    438800       14702
    438840     14703.4
    438880     14704.5
    438920     14705.7
    438960       14708
    439000     14708.8
    439040     14710.9
    439080     14711.5
    439120     14713.1
    439160     14714.7
    439200     14715.9
    439240     14716.5
    439280     14717.8
    439320     14719.4
    439360     14720.3
    439400     14721.9
    439440     14722.6
    439480       14725
    439520     14726.1
    439560       14728
    439600     14728.5
    439640       14730
    439680     14731.1
    439720     14732.3
    439760     14734.6
    439800     14735.4
    439840     14737.5
    439880     14738.2
    439920     14739.7
    439960     14741.3
    440000     14742.5
    440040     14743.1
    440080     14744.4
    440120       14746
    440160     14746.9
    440200     14748.5
    440240     14749.2
    440280     14751.6
    440320     14752.6
    440360     14754.6
    440400     14755.1
    440440     14756.6
    440480     14757.6
    440520     14758.9
    440560     14761.2
    440600       14762
    440640       14764
    440680     14764.7
    440720     14766.3
    440760     14767.9
    440800       14769
    440840     14769.7
    440880       14771
    440920     14772.5
    440960     14773.4
    441000       14775
    441040     14775.7
    441080     14778.1
    441120     14779.2
    441160     14781.1
    441200     14781.6
    441240     14783.1
    441280     14784.2
    441320     14785.4
    441360     14787.7
    441400     14788.5
    441440     14790.6
    441480     14791.3
    441520     14792.8
    441560     14794.4
    441600     14795.6
    441640     14796.1
    441680     14797.5
    441720     14799.1
    441760     14799.9
    441800     14801.5
    441840     14802.2
    441880     14804.6
    441920     14805.7
    441960     14807.6
    442000     14808.1
    442040     14809.7
    442080     14810.7
    442120       14812
    442160     14814.2
    442200     14815.1
    442240     14817.1
    442280     14817.8
    442320     14819.3
    442360     14820.9
    442400     14822.1
    442440     14822.7
    442480       14824
    442520     14825.6
    442560     14826.5
    442600       14828
    442640     14828.7
    442680     14831.2
    442720     14832.2
    442760     14834.1
    442800     14834.6
    442840     14836.2
    442880     14837.2
    442920     14838.4
    442960     14840.7
    443000     14841.5
    443040     14843.6
    443080     14844.3
    443120     14845.8
    443160     14847.4
    443200     14848.6
    443240     14849.2
    443280     14850.5
    443320     14852.1
    443360       14853
    443400     14854.5
    443440     14855.2
    443480     14857.7
    443520     14858.7
    443560     14860.6
    443600     14861.1
    443640     14862.7
    443680     14863.7
    443720       14865
    443760     14867.2
    443800       14868
    443840     14870.1
    443880     14870.8
    443920     14872.3
    443960     14873.8
    444000       14875
    444040     14875.6
    444080       14877
    444120     14878.5
    444160     14879.4
    444200       14881
    444240     14881.7
    444280     14884.1
    444320     14885.2
    444360     14887.1
    444400     14887.6
    444440     14889.2
    444480     14890.2
    444520     14891.5
    444560     14893.7
    444600     14894.5
    444640     14896.6
    444680     14897.3
    444720     14898.8
    444760     14900.3
    444800     14901.6
    444840     14902.1
    444880     14903.5
    444920       14905
    444960       14906
    445000     14907.5
    445040     14908.1
    445080     14910.6
    445120     14911.7
    445160     14913.6
    445200     14914.1
    445240     14915.7
    445280     14916.7
    445320       14918
    445360     14920.2
    445400       14921
    445440       14923
    445480     14923.8
    445520     14925.3
    445560     14926.8
    445600       14928
    445640     14928.6
    445680       14930
    445720     14931.5
    445760     14932.4
    445800       14934
    445840     14934.6
    445880     14937.1
    445920     14938.1
    445960       14940
    446000     14940.6
    446040     14942.1
    446080     14943.2
    446120     14944.4
    446160     14946.7
    446200     14947.5
    446240     14949.5
    446280     14950.3
    446320     14951.7
    446360     14953.3
    446400     14954.5
    446440     14955.1
    446480     14956.4
    446520       14958
    446560     14958.9
    446600     14960.5
    446640     14961.1
    446680     14963.6
    446720     14964.7
    446760     14966.6
    446800     14967.1
    446840     14968.7
    446880     14969.7
    446920     14970.9
    446960     14973.2
    447000       14974
    447040       14976
    447080     14976.8
    447120     14978.3
    447160     14979.8
    447200       14981
    447240     14981.6
    447280     14982.9
    447320     14984.5
    447360     14985.4
    447400       14987
    447440     14987.6
    447480     14990.1
    447520     14991.2
    447560     14993.1
    447600     14993.6
    447640     14995.2
    447680     14996.2
    447720     14997.5
    447760     14999.7
    447800     15000.5
    447840     15002.5
    447880     15003.3
    447920     15004.8
    447960     15006.3
    448000     15007.5
    448040     15008.1
    448080     15009.5
    448120       15011
    448160     15011.9
    448200     15013.5
    448240     15014.1
    448280     15016.6
    448320     15017.7
    448360     15019.6
    448400     15020.2
    448440     15021.7
    448480     15022.7
    448520       15024
    448560     15026.2
    448600       15027
    448640       15029
    448680     15029.8
    448720     15031.3
    448760     15032.8
    448800       15034
    448840     15034.6
    448880       15036
    448920     15037.5
    448960     15038.4
    449000       15040
    449040     15040.6
    449080     15043.1
    449120     15044.2
    449160     15046.1
    449200     15046.6
    449240     15048.2
    449280     15049.2
    449320     15050.5
    449360     15052.7
    449400     15053.5
    449440     15055.5
    449480     15056.3
    449520     15057.8
    449560     15059.3
    449600     15060.5
    449640     15061.1
    449680     15062.5
    449720       15064
    449760     15064.9
    449800     15066.5
    449840     15067.1
    449880     15069.7
    449920     15070.7
    449960     15072.6
    450000     15073.2
    450040     15074.7
    450080     15075.7
    450120       15077
    450160     15079.2
    450200       15080
    450240       15082
    450280     15082.8
    450320     15084.3
    450360     15085.9
    450400     15087.1
    450440     15087.7
    450480       15089
    450520     15090.5
    450560     15091.5
    450600       15093
    450640     15093.6
    450680     15096.2
    450720     15097.2
    450760     15099.1
    450800     15099.7
    450840     15101.2
    450880     15102.2
    450920     15103.5
    450960     15105.8
    451000     15106.6
    451040     15108.6
    451080     15109.3
    451120     15110.8
    451160     15112.4
    451200     15113.6
    451240     15114.2
    451280     15115.5
    451320     15117.1
    451360       15118
    451400     15119.6
    451440     15120.2
    451480     15122.7
    451520     15123.8
    451560     15125.6
    451600     15126.3
    451640     15127.8
    451680     15128.8
    451720     15130.1
    451760     15132.3
    451800     15133.1
    451840     15135.1
    451880     15135.9
    451920     15137.4
    451960     15138.9
    452000     15140.1
    452040     15140.7
    452080       15142
    452120     15143.6
    452160     15144.5
    452200     15146.1
    452240     15146.7
    452280     15149.2
    452320     15150.2
    452360     15152.1
    452400     15152.7
    452440     15154.3
    452480     15155.2
    452520     15156.5
    452560     15158.8
    452600     15159.5
    452640     15161.6
    452680     15162.3
    452720     15163.9
    452760     15165.4
    452800     15166.7
    452840     15167.2
    452880     15168.5
    452920     15170.1
    452960       15171
    453000     15172.6
    453040     15173.2
    453080     15175.7
    453120     15176.7
    453160     15178.6
    453200     15179.2
    453240     15180.8
    453280     15181.8
    453320     15183.1
    453360     15185.3
    453400     15186.1
    453440     15188.1
    453480     15188.9
    453520     15190.4
    453560     15191.9
    453600     15193.2
    453640     15193.7
    453680       15195
    453720     15196.6
    453760     15197.5
    453800     15199.1
    453840     15199.7
    453880     15202.2
    453920     15203.3
    453960     15205.1
    454000     15205.8
    454040     15207.3
    454080     15208.3
    454120     15209.6
    454160     15211.8
    454200     15212.6
    454240     15214.6
    454280     15215.4
    454320     15216.9
    454360     15218.4
    454400     15219.7
    454440     15220.2
    454480     15221.5
    454520     15223.1
    454560       15224
    454600     15225.7
    454640     15226.2
    454680     15228.7
    454720     15229.8
    454760     15231.7
    454800     15232.3
    454840     15233.8
    454880     15234.8
    454920     15236.1
    454960     15238.3
    455000     15239.1
    455040     15241.1
    455080     15241.9
    455120     15243.4
    455160     15244.9
    455200     15246.2
    455240     15246.7
    455280       15248
    455320     15249.6
    455360     15250.4
    455400     15252.1
    455440     15252.7
    455480     15255.2
    455520     15256.2
    455560     15258.1
    455600     15258.7
    455640     15260.3
    455680     15261.3
    455720     15262.6
    455760     15264.8
    455800     15265.5
    455840     15267.6
    455880     15268.3
    455920     15269.9
    455960     15271.4
    456000     15272.6
    456040     15273.2
    456080     15274.5
    456120     15276.1
    456160     15276.9
    456200     15278.6
    456240     15279.2
    456280     15281.7
    456320     15282.7
    456360     15284.6
    456400     15285.2
    456440     15286.7
    456480     15287.7
    456520       15289
    456560     15291.2
    456600       15292
    456640       15294
    456680     15294.8
    456720     15296.3
    456760     15297.9
    456800     15299.1
    456840     15299.6
    456880     15300.9
    456920     15302.5
    456960     15303.4
    457000       15305
    457040     15305.5
    457080     15308.1
    457120     15309.1
    457160       15311
    457200     15311.6
    457240     15313.1
    457280     15314.1
    457320     15315.3
    457360     15317.6
    457400     15318.4
    457440     15320.4
    457480     15321.2
    457520     15322.7
    457560     15324.3
    457600     15325.5
    457640       15326
    457680     15327.3
    457720     15328.9
    457760     15329.8
    457800     15331.3
    457840     15331.9
    457880     15334.5
    457920     15335.5
    457960     15337.4
    458000       15338
    458040     15339.5
    458080     15340.5
    458120     15341.7
    458160       15344
    458200     15344.8
    458240     15346.8
    458280     15347.6
    458320     15349.1
    458360     15350.8
    458400     15351.9
    458440     15352.4
    458480     15353.8
    458520     15355.3
    458560     15356.2
    458600     15357.8
    458640     15358.4
    458680     15360.9
    458720     15361.9
    458760     15363.8
    458800     15364.4
    458840     15365.9
    458880       15367
    458920     15368.2
    458960     15370.5
    459000     15371.2
    459040     15373.2
    459080       15374
    459120     15375.6
    459160     15377.2
    459200     15378.3
    459240     15378.8
    459280     15380.1
    459320     15381.7
    459360     15382.5
    459400     15384.2
    459440     15384.8
    459480     15387.3
    459520     15388.3
    459560     15390.2
    459600     15390.8
    459640     15392.4
    459680     15393.3
    459720     15394.6
    459760     15396.9
    459800     15397.6
    459840     15399.6
    459880     15400.4
    459920     15401.9
    459960     15403.6
    460000     15404.7
    460040     15405.1
    460080     15406.5
    460120     15408.1
    460160     15408.9
    460200     15410.5
    460240     15411.1
    460280     15413.7
    460320     15414.6
    460360     15416.6
    460400     15417.1
    460440     15418.7
    460480     15419.7
    460520     15420.9
    460560     15423.3
    460600       15424
    460640     15425.9
    460680     15426.7
    460720     15428.3
    460760     15429.9
    460800       15431
    460840     15431.5
    460880     15432.9
    460920     15434.4
    460960     15435.3
    461000     15436.9
    461040     15437.5
    461080       15440
    461120       15441
    461160     15442.9
    461200     15443.5
    461240     15445.1
    461280       15446
    461320     15447.3
    461360     15449.6
    461400     15450.3
    461440     15452.3
    461480     15453.1
    461520     15454.6
    461560     15456.3
    461600     15457.4
    461640     15457.8
    461680     15459.2
    461720     15460.8
    461760     15461.6
    461800     15463.3
    461840     15463.9
    461880     15466.4
    461920     15467.4
    461960     15469.3
    462000     15469.9
    462040     15471.4
    462080     15472.4
    462120     15473.7
    462160       15476
    462200     15476.7
    462240     15478.7
    462280     15479.4
    462320       15481
    462360     15482.6
    462400     15483.8
    462440     15484.2
    462480     15485.6
    462520     15487.2
    462560       15488
    462600     15489.6
    462640     15490.3
    462680     15492.8
    462720     15493.8
    462760     15495.7
    462800     15496.2
    462840     15497.8
    462880     15498.8
    462920     15500.1
    462960     15502.4
    463000     15503.2
    463040     15505.1
    463080     15505.8
    463120     15507.4
    463160       15509
    463200     15510.2
    463240     15510.6
    463280     15512.1
    463320     15513.6
    463360     15514.4
    463400       15516
    463440     15516.7
    463480     15519.2
    463520     15520.2
    463560     15522.1
    463600     15522.7
    463640     15524.2
    463680     15525.2
    463720     15526.5
    463760     15528.8
    463800     15529.5
    463840     15531.5
    463880     15532.3
    463920     15533.8
    463960     15535.4
    464000     15536.6
    464040       15537
    464080     15538.5
    464120       15540
    464160     15540.9
    464200     15542.5
    464240     15543.1
    464280     15545.6
    464320     15546.6
    464360     15548.5
    464400     15549.1
    464440     15550.7
    464480     15551.6
    464520       15553
    464560     15555.3
    464600       15556
    464640     15557.9
    464680     15558.7
    464720     15560.3
    464760     15561.9
    464800       15563
    464840     15563.5
    464880       15565
    464920     15566.6
    464960     15567.4
    465000       15569
    465040     15569.6
    465080     15572.1
    465120     15573.1
    465160       15575
    465200     15575.6
    465240     15577.1
    465280     15578.1
    465320     15579.4
    465360     15581.8
    465400     15582.4
    465440     15584.4
    465480     15585.2
    465520     15586.7
    465560     15588.4
    465600     15589.5
    465640       15590
    465680     15591.4
    465720       15593
    465760     15593.8
    465800     15595.4
    465840     15596.1
    465880     15598.6
    465920     15599.6
    465960     15601.5
    466000     15602.1
    466040     15603.6
    466080     15604.5
    466120     15605.9
    466160     15608.3
    466200     15608.9
    466240     15610.9
    466280     15611.7
    466320     15613.2
    466360     15614.9
    466400       15616
    466440     15616.4
    466480     15617.9
    466520     15619.5
    466560     15620.2
    466600     15621.9
    466640     15622.5
    466680       15625
    466720       15626
    466760     15627.9
    466800     15628.5
    466840     15630.1
    466880       15631
    466920     15632.3
    466960     15634.7
    467000     15635.4
    467040     15637.3
    467080     15638.1
    467120     15639.6
    467160     15641.3
    467200     15642.4
    467240     15642.9
    467280     15644.3
    467320     15645.9
    467360     15646.7
    467400     15648.3
    467440       15649
    467480     15651.5
    467520     15652.5
    467560     15654.4
    467600       15655
    467640     15656.5
    467680     15657.5
    467720     15658.8
    467760     15661.2
    467800     15661.8
    467840     15663.8
    467880     15664.6
    467920     15666.1
    467960     15667.8
    468000     15668.9
    468040     15669.5
    468080     15670.8
    468120     15672.4
    468160     15673.2
    468200     15674.8
    468240     15675.5
    468280       15678
    468320       15679
    468360       15681
    468400     15681.6
    468440       15683
    468480       15684
    468520     15685.3
    468560     15687.7
    468600     15688.3
    468640     15690.3
    468680     15691.1
    468720     15692.7
    468760     15694.3
    468800     15695.4
    468840       15696
    468880     15697.4
    468920     15698.9
    468960     15699.7
    469000     15701.3
    469040       15702
    469080     15704.5
    469120     15705.4
    469160     15707.5
    469200     15708.1
    469240     15709.5
    469280     15710.5
    469320     15711.7
    469360     15714.2
    469400     15714.9
    469440     15716.8
    469480     15717.6
    469520     15719.2
    469560     15720.8
    469600     15721.9
    469640     15722.5
    469680     15723.9
    469720     15725.4
    469760     15726.2
    469800     15727.8
    469840     15728.5
    469880     15731.1
    469920     15731.9
    469960       15734
    470000     15734.6
    470040       15736
    470080       15737
    470120     15738.3
    470160     15740.7
    470200     15741.3
    470240     15743.4
    470280     15744.2
    470320     15745.7
    470360     15747.3
    470400     15748.5
    470440     15749.1
    470480     15750.4
    470520       15752
    470560     15752.8
    470600     15754.3
    470640     15755.1
    470680     15757.6
    470720     15758.5
    470760     15760.6
    470800     15761.1
    470840     15762.6
    470880     15763.6
    470920     15764.8
    470960     15767.3
    471000     15767.9
    471040     15769.9
    471080     15770.7
    471120     15772.3
    471160     15773.9
    471200       15775
    471240     15775.7
    471280       15777
    471320     15778.6
    471360     15779.4
    471400     15780.9
    471440     15781.7
    471480     15784.2
    471520     15785.1
    471560     15787.2
    471600     15787.8
    471640     15789.2
    471680     15790.2
    471720     15791.5
    471760     15793.9
    471800     15794.5
    471840     15796.6
    471880     15797.4
    471920     15798.9
    471960     15800.5
    472000     15801.6
    472040     15802.2
    472080     15803.6
    472120     15805.2
    472160       15806
    472200     15807.5
    472240     15808.3
    472280     15810.8
    472320     15811.8
    472360     15813.9
    472400     15814.4
    472440     15815.8
    472480     15816.8
    472520     15818.1
    472560     15820.5
    472600     15821.1
    472640     15823.2
    472680       15824
    472720     15825.5
    472760     15827.1
    472800     15828.2
    472840     15828.9
    472880     15830.3
    472920     15831.8
    472960     15832.6
    473000     15834.1
    473040     15834.9
    473080     15837.4
    473120     15838.4
    473160     15840.5
    473200       15841
    473240     15842.5
    473280     15843.4
    473320     15844.7
    473360     15847.2
    473400     15847.7
    473440     15849.8
    473480     15850.6
    473520     15852.1
    473560     15853.7
    473600     15854.9
    473640     15855.5
    473680     15856.9
    473720     15858.4
    473760     15859.2
    473800     15860.7
    473840     15861.5
    473880       15864
    473920       15865
    473960     15867.1
    474000     15867.6
    474040     15869.1
    474080     15870.1
    474120     15871.3
    474160     15873.8
    474200     15874.4
    474240     15876.5
    474280     15877.3
    474320     15878.8
    474360     15880.4
    474400     15881.5
    474440     15882.1
    474480     15883.5
    474520     15885.1
    474560     15885.9
    474600     15887.4
    474640     15888.2
    474680     15890.7
    474720     15891.6
    474760     15893.8
    474800     15894.3
    474840     15895.7
    474880     15896.7
    474920       15898
    474960     15900.5
    475000       15901
    475040     15903.2
    475080     15903.9
    475120     15905.5
    475160     15907.1
    475200     15908.2
    475240     15908.8
    475280     15910.2
    475320     15911.8
    475360     15912.6
    475400     15914.1
    475440     15914.9
    475480     15917.3
    475520     15918.3
    475560     15920.4
    475600       15921
    475640     15922.4
    475680     15923.5
    475720     15924.7
    475760     15927.1
    475800     15927.7
    475840     15929.9
    475880     15930.6
    475920     15932.2
    475960     15933.8
    476000     15934.8
    476040     15935.5
    476080     15936.9
    476120     15938.4
    476160     15939.2
    476200     15940.7
    476240     15941.6
    476280       15944
    476320       15945
    476360     15947.1
    476400     15947.7
    476440     15949.1
    476480     15950.1
    476520     15951.3
    476560     15953.8
    476600     15954.4
    476640     15956.5
    476680     15957.3
    476720     15958.8
    476760     15960.5
    476800     15961.5
    476840     15962.1
    476880     15963.6
    476920     15965.1
    476960     15965.9
    477000     15967.4
    477040     15968.2
    477080     15970.7
    477120     15971.6
    477160     15973.7
    477200     15974.3
    477240     15975.7
    477280     15976.8
    477320       15978
    477360     15980.5
    477400       15981
    477440     15983.2
    477480     15983.9
    477520     15985.5
    477560     15987.1
    477600     15988.2
    477640     15988.7
    477680     15990.2
    477720     15991.7
    477760     15992.5
    477800       15994
    477840     15994.8
    477880     15997.3
    477920     15998.3
    477960     16000.4
    478000       16001
    478040     16002.4
    478080     16003.4
    478120     16004.6
    478160     16007.1
    478200     16007.7
    478240     16009.8
    478280     16010.6
    478320     16012.1
    478360     16013.8
    478400     16014.9
    478440     16015.4
    478480     16016.8
    478520     16018.4
    478560     16019.2
    478600     16020.7
    478640     16021.4
    478680     16023.9
    478720     16024.9
    478760       16027
    478800     16027.6
    478840       16029
    478880     16030.1
    478920     16031.3
    478960     16033.8
    479000     16034.3
    479040     16036.5
    479080     16037.2
    479120     16038.7
    479160     16040.4
    479200     16041.5
    479240       16042
    479280     16043.5
    479320       16045
    479360     16045.8
    479400     16047.3
    479440     16048.1
    479480     16050.6
    479520     16051.6
    479560     16053.7
    479600     16054.3
    479640     16055.6
    479680     16056.7
    479720     16057.9
    479760     16060.4
    479800     16060.9
    479840     16063.2
    479880     16063.8
    479920     16065.4
    479960     16067.1
    480000     16068.1
    480040     16068.7
    480080     16070.1
    480120     16071.7
    480160     16072.4
    480200       16074
    480240     16074.8
    480280     16077.2
    480320     16078.2
    480360     16080.3
    480400     16080.9
    480440     16082.3
    480480     16083.3
    480520     16084.5
    480560     16087.1
    480600     16087.6
    480640     16089.8
    480680     16090.4
    480720       16092
    480760     16093.7
    480800     16094.8
    480840     16095.3
    480880     16096.8
    480920     16098.3
    480960     16099.1
    481000     16100.6
    481040     16101.4
    481080     16103.9
    481120     16104.9
    481160       16107
    481200     16107.6
    481240     16108.9
    481280       16110
    481320     16111.2
    481360     16113.7
    481400     16114.2
    481440     16116.5
    481480     16117.1
    481520     16118.7
    481560     16120.4
    481600     16121.4
    481640       16122
    481680     16123.4
    481720       16125
    481760     16125.7
    481800     16127.3
    481840       16128
    481880     16130.6
    481920     16131.5
    481960     16133.6
    482000     16134.3
    482040     16135.6
    482080     16136.6
    482120     16137.9
    482160     16140.4
    482200     16140.9
    482240     16143.2
    482280     16143.8
    482320     16145.3
    482360     16147.1
    482400       16148
    482440     16148.6
    482480     16150.1
    482520     16151.7
    482560     16152.4
    482600     16153.9
    482640     16154.7
    482680     16157.3
    482720     16158.2
    482760     16160.3
    482800     16160.9
    482840     16162.3
    482880     16163.4
    482920     16164.6
    482960     16167.1
    483000     16167.6
    483040     16169.9
    483080     16170.5
    483120       16172
    483160     16173.8
    483200     16174.8
    483240     16175.3
    483280     16176.8
    483320     16178.4
    483360     16179.1
    483400     16180.7
    483440     16181.4
    483480       16184
    483520     16184.9
    483560       16187
    483600     16187.6
    483640       16189
    483680     16190.1
    483720     16191.3
    483760     16193.8
    483800     16194.3
    483840     16196.6
    483880     16197.2
    483920     16198.8
    483960     16200.5
    484000     16201.5
    484040       16202
    484080     16203.5
    484120     16205.1
    484160     16205.7
    484200     16207.4
    484240     16208.1
    484280     16210.7
    484320     16211.6
    484360     16213.7
    484400     16214.3
    484440     16215.6
    484480     16216.8
    484520     16217.9
    484560     16220.5
    484600       16221
    484640     16223.3
    484680       16224
    484720     16225.4
    484760     16227.2
    484800     16228.2
    484840     16228.7
    484880     16230.1
    484920     16231.7
    484960     16232.4
    485000     16234.1
    485040     16234.8
    485080     16237.3
    485120     16238.3
    485160     16240.3
    485200       16241
    485240     16242.3
    485280     16243.4
    485320     16244.6
    485360     16247.2
    485400     16247.6
    485440       16250
    485480     16250.7
    485520     16252.1
    485560     16253.9
    485600     16254.9
    485640     16255.4
    485680     16256.8
    485720     16258.4
    485760     16259.1
    485800     16260.7
    485840     16261.5
    485880     16264.1
    485920       16265
    485960       16267
    486000     16267.7
    486040       16269
    486080     16270.1
    486120     16271.3
    486160     16273.9
    486200     16274.3
    486240     16276.7
    486280     16277.3
    486320     16278.8
    486360     16280.6
    486400     16281.6
    486440     16282.1
    486480     16283.5
    486520     16285.1
    486560     16285.8
    486600     16287.4
    486640     16288.2
    486680     16290.8
    486720     16291.7
    486760     16293.7
    486800     16294.4
    486840     16295.7
    486880     16296.9
    486920       16298
    486960     16300.6
    487000     16301.1
    487040     16303.4
    487080     16304.1
    487120     16305.5
    487160     16307.3
    487200     16308.3
    487240     16308.8
    487280     16310.2
    487320     16311.8
    487360     16312.5
    487400     16314.1
    487440     16314.9
    487480     16317.4
    487520     16318.4
    487560     16320.4
    487600       16321
    487640     16322.3
    487680     16323.5
    487720     16324.6
    487760     16327.3
    487800     16327.7
    487840     16330.1
    487880     16330.7
    487920     16332.1
    487960     16333.9
    488000     16334.9
    488040     16335.4
    488080     16336.8
    488120     16338.5
    488160     16339.1
    488200     16340.7
    488240     16341.5
    488280     16344.1
    488320       16345
    488360       16347
    488400     16347.7
    488440       16349
    488480     16350.2
    488520     16351.3
    488560     16353.9
    488600     16354.3
    488640     16356.7
    488680     16357.3
    488720     16358.8
    488760     16360.6
    488800     16361.6
    488840     16362.1
    488880     16363.4
    488920     16365.1
    488960     16365.8
    489000     16367.4
    489040     16368.1
    489080     16370.7
    489120     16371.7
    489160     16373.7
    489200     16374.3
    489240     16375.6
    489280     16376.8
    489320       16378
    489360     16380.6
    489400       16381
    489440     16383.4
    489480       16384
    489520     16385.4
    489560     16387.2
    489600     16388.3
    489640     16388.7
    489680     16390.1
    489720     16391.8
    489760     16392.5
    489800     16394.1
    489840     16394.8
    489880     16397.4
    489920     16398.3
    489960     16400.3
    490000     16400.9
    490040     16402.3
    490080     16403.5
    490120     16404.6
    490160     16407.3
    490200     16407.7
    490240     16410.1
    490280     16410.7
    490320     16412.1
    490360     16413.9
    490400     16414.9
    490440     16415.4
    490480     16416.8
    490520     16418.5
    490560     16419.2
    490600     16420.7
    490640     16421.5
    490680     16424.1
    490720       16425
    490760       16427
    490800     16427.7
    490840       16429
    490880     16430.2
    490920     16431.3
    490960     16433.9
    491000     16434.3
    491040     16436.7
    491080     16437.4
    491120     16438.8
    491160     16440.6
    491200     16441.6
    491240     16442.1
    491280     16443.5
    491320     16445.2
    491360     16445.9
    491400     16447.5
    491440     16448.2
    491480     16450.8
    491520     16451.7
    491560     16453.7
    491600     16454.3
    491640     16455.7
    491680     16456.9
    491720       16458
    491760     16460.6
    491800       16461
    491840     16463.5
    491880     16464.1
    491920     16465.5
    491960     16467.3
    492000     16468.3
    492040     16468.9
    492080     16470.2
    492120     16471.9
    492160     16472.6
    492200     16474.2
    492240       16475
    492280     16477.5
    492320     16478.4
    492360     16480.4
    492400     16481.1
    492440     16482.4
    492480     16483.6
    492520     16484.7
    492560     16487.4
    492600     16487.8
    492640     16490.2
    492680     16490.8
    492720     16492.2
    492760       16494
    492800       16495
    492840     16495.6
    492880     16496.9
    492920     16498.6
    492960     16499.3
    493000     16500.9
    493040     16501.7
    493080     16504.2
    493120     16505.1
    493160     16507.1
    493200     16507.8
    493240     16509.1
    493280     16510.3
    493320     16511.4
    493360     16514.1
    493400     16514.5
    493440     16516.9
    493480     16517.5
    493520       16519
    493560     16520.8
    493600     16521.8
    493640     16522.3
    493680     16523.7
    493720     16525.4
    493760     16526.1
    493800     16527.6
    493840     16528.5
    493880       16531
    493920     16531.9
    493960     16533.8
    494000     16534.5
    494040     16535.8
    494080     16537.1
    494120     16538.2
    494160     16540.9
    494200     16541.3
    494240     16543.7
    494280     16544.3
    494320     16545.7
    494360     16547.5
    494400     16548.5
    494440     16549.1
    494480     16550.5
    494520     16552.1
    494560     16552.8
    494600     16554.4
    494640     16555.2
    494680     16557.8
    494720     16558.6
    494760     16560.5
    494800     16561.3
    494840     16562.6
    494880     16563.8
    494920     16564.9
    494960     16567.6
    495000       16568
    495040     16570.4
    495080       16571
    495120     16572.5
    495160     16574.3
    495200     16575.3
    495240     16575.8
    495280     16577.2
    495320     16578.8
    495360     16579.5
    495400     16581.1
    495440     16581.9
    495480     16584.4
    495520     16585.4
    495560     16587.3
    495600       16588
    495640     16589.3
    495680     16590.5
    495720     16591.6
    495760     16594.3
    495800     16594.8
    495840     16597.2
    495880     16597.8
    495920     16599.2
    495960       16601
    496000       16602
    496040     16602.5
    496080     16603.9
    496120     16605.5
    496160     16606.2
    496200     16607.8
    496240     16608.6
    496280     16611.1
    496320     16612.1
    496360       16614
    496400     16614.7
    496440       16616
    496480     16617.2
    496520     16618.4
    496560       16621
    496600     16621.5
    496640     16623.9
    496680     16624.5
    496720       16626
    496760     16627.7
    496800     16628.8
    496840     16629.2
    496880     16630.6
    496920     16632.2
    496960     16632.9
    497000     16634.5
    497040     16635.3
    497080     16637.8
    497120     16638.8
    497160     16640.6
    497200     16641.4
    497240     16642.7
    497280     16643.9
    497320     16645.1
    497360     16647.8
    497400     16648.2
    497440     16650.6
    497480     16651.2
    497520     16652.7
    497560     16654.4
    497600     16655.4
    497640     16655.9
    497680     16657.3
    497720     16658.9
    497760     16659.6
    497800     16661.2
    497840       16662
    497880     16664.5
    497920     16665.6
    497960     16667.3
    498000     16668.1
    498040     16669.4
    498080     16670.7
    498120     16671.8
    498160     16674.5
    498200     16674.9
    498240     16677.3
    498280     16677.9
    498320     16679.4
    498360     16681.2
    498400     16682.2
    498440     16682.5
    498480       16684
    498520     16685.6
    498560     16686.3
    498600     16687.8
    498640     16688.6
    498680     16691.2
    498720     16692.2
    498760       16694
    498800     16694.7
    498840       16696
    498880     16697.3
    498920     16698.5
    498960     16701.1
    499000     16701.6
    499040     16704.1
    499080     16704.6
    499120       16706
    499160     16707.8
    499200     16708.9
    499240     16709.2
    499280     16710.6
    499320     16712.2
    499360     16712.9
    499400     16714.5
    499440     16715.3
    499480     16717.8
    499520     16718.8
    499560     16720.6
    499600     16721.3
    499640     16722.7
    499680     16723.9
    499720     16725.1
    499760     16727.8
    499800     16728.2
    499840     16730.7
    499880     16731.2
    499920     16732.6
    499960     16734.5
    500000     16735.5
    500040     16735.8
    500080     16737.2
    500120     16738.9
    500160     16739.6
    500200     16741.1
    500240     16741.9
    500280     16744.4
    500320     16745.5
    500360     16747.2
    500400       16748
    500440     16749.3
    500480     16750.5
    500520     16751.7
    500560     16754.4
    500600     16754.8
    500640     16757.3
    500680     16757.9
    500720     16759.2
    500760     16761.1
    500800     16762.1
    500840     16762.5
    500880     16763.9
    500920     16765.5
    500960     16766.3
    501000     16767.8
    501040     16768.6
    501080       16771
    501120     16772.1
    501160     16773.9
    501200     16774.6
    501240       16776
    501280     16777.2
    501320     16778.4
    501360       16781
    501400     16781.5
    501440       16784
    501480     16784.6
    501520     16785.9
    501560     16787.8
    501600     16788.8
    501640     16789.1
    501680     16790.5
    501720     16792.1
    501760     16792.9
    501800     16794.4
    501840     16795.2
    501880     16797.7
    501920     16798.8
    501960     16800.6
    502000     16801.3
    502040     16802.6
    502080     16803.9
    502120       16805
    502160     16807.7
    502200     16808.1
    502240     16810.6
    502280     16811.2
    502320     16812.5
    502360     16814.4
    502400     16815.4
    502440     16815.7
    502480     16817.2
    502520     16818.8
    502560     16819.5
    502600     16821.1
    502640     16821.8
    502680     16824.3
    502720     16825.4
    502760     16827.2
    502800     16827.9
    502840     16829.2
    502880     16830.5
    502920     16831.6
    502960     16834.3
    503000     16834.7
    503040     16837.3
    503080     16837.9
    503120     16839.1
    503160       16841
    503200     16842.1
    503240     16842.4
    503280     16843.9
    503320     16845.4
    503360     16846.2
    503400     16847.7
    503440     16848.5
    503480       16851
    503520     16852.1
    503560     16853.9
    503600     16854.6
    503640     16855.9
    503680     16857.2
    503720     16858.3
    503760       16861
    503800     16861.4
    503840       16864
    503880     16864.6
    503920     16865.9
    503960     16867.8
    504000     16868.8
    504040     16869.2
    504080     16870.7
    504120     16872.2
    504160     16872.9
    504200     16874.5
    504240     16875.3
    504280     16877.8
    504320     16878.8
    504360     16880.6
    504400     16881.4
    504440     16882.7
    504480       16884
    504520     16885.1
    504560     16887.8
    504600     16888.2
    504640     16890.7
    504680     16891.4
    504720     16892.6
    504760     16894.6
    504800     16895.5
    504840     16895.9
    504880     16897.4
    504920     16898.9
    504960     16899.7
    505000     16901.3
    505040     16902.1
    505080     16904.6
    505120     16905.7
    505160     16907.4
    505200     16908.2
    505240     16909.5
    505280     16910.8
    505320     16911.9
    505360     16914.6
    505400       16915
    505440     16917.5
    505480     16918.2
    505520     16919.4
    505560     16921.3
    505600     16922.3
    505640     16922.7
    505680     16924.1
    505720     16925.7
    505760     16926.5
    505800       16928
    505840     16928.9
    505880     16931.3
    505920     16932.4
    505960     16934.2
    506000       16935
    506040     16936.3
    506080     16937.6
    506120     16938.7
    506160     16941.4
    506200     16941.7
    506240     16944.3
    506280     16944.9
    506320     16946.2
    506360     16948.1
    506400     16949.1
    506440     16949.4
    506480     16950.9
    506520     16952.4
    506560     16953.2
    506600     16954.8
    506640     16955.6
    506680     16958.1
    506720     16959.2
    506760       16961
    506800     16961.7
    506840       16963
    506880     16964.3
    506920     16965.4
    506960     16968.2
    507000     16968.5
    507040       16971
    507080     16971.7
    507120       16973
    507160     16974.8
    507200     16975.9
    507240     16976.2
    507280     16977.7
    507320     16979.2
    507360       16980
    507400     16981.5
    507440     16982.4
    507480     16984.8
    507520     16985.9
    507560     16987.8
    507600     16988.4
    507640     16989.8
    507680     16991.1
    507720     16992.2
    507760     16994.9
    507800     16995.2
    507840     16997.8
    507880     16998.4
    507920     16999.7
    507960     17001.6
    508000     17002.6
    508040     17002.9
    508080     17004.4
    508120     17005.9
    508160     17006.7
    508200     17008.2
    508240     17009.1
    508280     17011.5
    508320     17012.6
    508360     17014.5
    508400     17015.1
    508440     17016.5
    508480     17017.8
    508520     17018.9
    508560     17021.6
    508600     17021.9
    508640     17024.4
    508680     17025.1
    508720     17026.4
    508760     17028.3
    508800     17029.3
    508840     17029.6
    508880     17031.1
    508920     17032.6
    508960     17033.3
    509000     17034.9
    509040     17035.8
    509080     17038.2
    509120     17039.3
    509160     17041.2
    509200     17041.8
    509240     17043.2
    509280     17044.5
    509320     17045.6
    509360     17048.3
    509400     17048.7
    509440     17051.2
    509480     17051.8
    509520     17053.1
    509560     17054.9
    509600       17056
    509640     17056.4
    509680     17057.9
    509720     17059.3
    509760     17060.1
    509800     17061.7
    509840     17062.5
    509880       17065
    509920     17066.1
    509960       17068
    510000     17068.6
    510040       17070
    510080     17071.2
    510120     17072.4
    510160     17075.1
    510200     17075.4
    510240     17077.9
    510280     17078.5
    510320     17079.8
    510360     17081.7
    510400     17082.7
    510440     17083.1
    510480     17084.6
    510520     17086.1
    510560     17086.8
    510600     17088.4
    510640     17089.3
    510680     17091.7
    510720     17092.9
    510760     17094.7
    510800     17095.3
    510840     17096.7
    510880       17098
    510920     17099.1
    510960     17101.8
    511000     17102.2
    511040     17104.7
    511080     17105.3
    511120     17106.6
    511160     17108.5
    511200     17109.5
    511240     17109.9
    511280     17111.4
    511320     17112.9
    511360     17113.7
    511400     17115.2
    511440     17116.1
    511480     17118.6
    511520     17119.7
    511560     17121.6
    511600     17122.2
    511640     17123.6
    511680     17124.8
    511720     17125.9
    511760     17128.7
    511800       17129
    511840     17131.5
    511880     17132.1
    511920     17133.5
    511960     17135.4
    512000     17136.3
    512040     17136.7
    512080     17138.2
    512120     17139.7
    512160     17140.5
    512200       17142
    512240     17142.9
    512280     17145.4
    512320     17146.4
    512360     17148.4
    512400     17148.9
    512440     17150.3
    512480     17151.6
    512520     17152.7
    512560     17155.4
    512600     17155.8
    512640     17158.3
    512680     17158.9
    512720     17160.2
    512760     17162.1
    512800     17163.1
    512840     17163.5
    512880       17165
    512920     17166.5
    512960     17167.3
    513000     17168.8
    513040     17169.6
    513080     17172.1
    513120     17173.2
    513160     17175.2
    513200     17175.7
    513240     17177.1
    513280     17178.3
    513320     17179.4
    513360     17182.2
    513400     17182.6
    513440     17185.1
    513480     17185.7
    513520       17187
    513560       17189
    513600     17189.9
    513640     17190.3
    513680     17191.7
    513720     17193.2
    513760       17194
    513800     17195.5
    513840     17196.4
    513880     17198.9
    513920       17200
    513960       17202
    514000     17202.5
    514040     17203.8
    514080     17205.1
    514120     17206.2
    514160       17209
    514200     17209.3
    514240     17211.8
    514280     17212.5
    514320     17213.8
    514360     17215.7
    514400     17216.6
    514440     17217.1
    514480     17218.5
    514520       17220
    514560     17220.8
    514600     17222.3
    514640     17223.1
    514680     17225.7
    514720     17226.8
    514760     17228.7
    514800     17229.3
    514840     17230.6
    514880     17231.8
    514920       17233
    514960     17235.8
    515000     17236.1
    515040     17238.6
    515080     17239.3
    515120     17240.6
    515160     17242.5
    515200     17243.4
    515240     17243.9
    515280     17245.3
    515320     17246.8
    515360     17247.6
    515400     17249.1
    515440     17249.9
    515480     17252.5
    515520     17253.6
    515560     17255.6
    515600     17256.1
    515640     17257.4
    515680     17258.6
    515720     17259.8
    515760     17262.6
    515800     17262.9
    515840     17265.4
    515880     17266.2
    515920     17267.4
    515960     17269.4
    516000     17270.2
    516040     17270.8
    516080     17272.2
    516120     17273.7
    516160     17274.5
    516200       17276
    516240     17276.9
    516280     17279.4
    516320     17280.5
    516360     17282.5
    516400       17283
    516440     17284.3
    516480     17285.5
    516520     17286.8
    516560     17289.5
    516600     17289.8
    516640     17292.3
    516680     17293.1
    516720     17294.3
    516760     17296.3
    516800     17297.1
    516840     17297.8
    516880     17299.1
    516920     17300.6
    516960     17301.4
    517000     17302.9
    517040     17303.8
    517080     17306.4
    517120     17307.5
    517160     17309.4
    517200     17309.9
    517240     17311.3
    517280     17312.4
    517320     17313.7
    517360     17316.5
    517400     17316.8
    517440     17319.3
    517480     17320.1
    517520     17321.3
    517560     17323.2
    517600     17324.1
    517640     17324.6
    517680       17326
    517720     17327.4
    517760     17328.2
    517800     17329.8
    517840     17330.6
    517880     17333.2
    517920     17334.3
    517960     17336.3
    518000     17336.7
    518040     17338.1
    518080     17339.2
    518120     17340.5
    518160     17343.3
    518200     17343.7
    518240     17346.1
    518280     17346.9
    518320     17348.1
    518360       17350
    518400     17350.9
    518440     17351.4
    518480     17352.8
    518520     17354.2
    518560       17355
    518600     17356.5
    518640     17357.4
    518680       17360
    518720     17361.1
    518760       17363
    518800     17363.5
    518840     17364.8
    518880       17366
    518920     17367.2
    518960       17370
    519000     17370.4
    519040     17372.9
    519080     17373.7
    519120     17374.9
    519160     17376.8
    519200     17377.7
    519240     17378.1
    519280     17379.5
    519320       17381
    519360     17381.7
    519400     17383.3
    519440     17384.2
    519480     17386.7
    519520     17387.8
    519560     17389.8
    519600     17390.3
    519640     17391.6
    519680     17392.8
    519720       17394
    519760     17396.7
    519800     17397.1
    519840     17399.7
    519880     17400.4
    519920     17401.7
    519960     17403.6
    520000     17404.4
    520040     17404.9
    520080     17406.3
    520120     17407.7
    520160     17408.5
    520200     17410.1
    520240       17411
    520280     17413.5
    520320     17414.6
    520360     17416.6
    520400     17417.1
    520440     17418.3
    520480     17419.5
    520520     17420.7
    520560     17423.5
    520600     17423.9
    520640     17426.5
    520680     17427.2
    520720     17428.5
    520760     17430.4
    520800     17431.2
    520840     17431.6
    520880     17433.1
    520920     17434.5
    520960     17435.3
    521000     17436.8
    521040     17437.7
    521080     17440.3
    521120     17441.4
    521160     17443.3
    521200     17443.9
    521240     17445.1
    521280     17446.3
    521320     17447.5
    521360     17450.3
    521400     17450.6
    521440     17453.2
    521480       17454
    521520     17455.3
    521560     17457.1
    521600     17457.9
    521640     17458.4
    521680     17459.8
    521720     17461.3
    521760       17462
    521800     17463.6
    521840     17464.5
    521880       17467
    521920     17468.2
    521960     17470.1
    522000     17470.7
    522040     17471.8
    522080     17473.1
    522120     17474.3
    522160       17477
    522200     17477.4
    522240       17480
    522280     17480.8
    522320       17482
    522360     17483.8
    522400     17484.7
    522440     17485.1
    522480     17486.6
    522520     17488.1
    522560     17488.8
    522600     17490.3
    522640     17491.3
    522680     17493.7
    522720     17494.9
    522760     17496.9
    522800     17497.4
    522840     17498.6
    522880     17499.9
    522920       17501
    522960     17503.8
    523000     17504.1
    523040     17506.7
    523080     17507.5
    523120     17508.7
    523160     17510.6
    523200     17511.4
    523240     17511.9
    523280     17513.3
    523320     17514.8
    523360     17515.5
    523400     17517.1
    523440       17518
    523480     17520.5
    523520     17521.6
    523560     17523.6
    523600     17524.2
    523640     17525.3
    523680     17526.6
    523720     17527.8
    523760     17530.5
    523800     17530.8
    523840     17533.5
    523880     17534.2
    523920     17535.5
    523960     17537.3
    524000     17538.1
    524040     17538.6
    524080     17540.1
    524120     17541.5
    524160     17542.2
    524200     17543.8
    524240     17544.7
    524280     17547.2
    524320     17548.4
    524360     17550.4
    524400     17550.9
    524440     17552.1
    524480     17553.3
    524520     17554.5
    524560     17557.3
    524600     17557.6
    524640     17560.2
    524680     17560.9
    524720     17562.2
    524760     17564.1
    524800     17564.9
    524840     17565.3
    524880     17566.8
    524920     17568.2
    524960     17568.9
    525000     17570.5
    525040     17571.4
    525080     17573.9
    525120     17575.1
    525160     17577.1
    525200     17577.6
    525240     17578.8
    525280     17580.1
    525320     17581.2
    525360       17584
    525400     17584.3
    525440     17586.9
    525480     17587.6
    525520     17588.9
    525560     17590.8
    525600     17591.6
    525640       17592
    525680     17593.5
    525720     17594.9
    525760     17595.6
    525800     17597.2
    525840     17598.1
    525880     17600.7
    525920     17601.8
    525960     17603.8
    526000     17604.3
    526040     17605.5
    526080     17606.8
    526120       17608
    526160     17610.7
    526200       17611
    526240     17613.6
    526280     17614.3
    526320     17615.6
    526360     17617.6
    526400     17618.3
    526440     17618.7
    526480     17620.2
    526520     17621.6
    526560     17622.3
    526600     17623.8
    526640     17624.8
    526680     17627.3
    526720     17628.5
    526760     17630.4
    526800       17631
    526840     17632.2
    526880     17633.4
    526920     17634.7
    526960     17637.4
    527000     17637.7
    527040     17640.3
    527080       17641
    527120     17642.3
    527160     17644.2
    527200       17645
    527240     17645.3
    527280     17646.8
    527320     17648.3
    527360     17648.9
    527400     17650.5
    527440     17651.4
    527480       17654
    527520     17655.1
    527560     17657.1
    527600     17657.7
    527640     17658.8
    527680       17660
    527720     17661.3
    527760       17664
    527800     17664.3
    527840     17666.9
    527880     17667.6
    527920     17668.9
    527960     17670.9
    528000     17671.6
    528040       17672
    528080     17673.4
    528120     17674.9
    528160     17675.6
    528200     17677.1
    528240     17678.1
    528280     17680.6
    528320     17681.8
    528360     17683.7
    528400     17684.3
    528440     17685.4
    528480     17686.7
    528520     17687.9
    528560     17690.7
    528600     17690.9
    528640     17693.6
    528680     17694.3
    528720     17695.6
    528760     17697.5
    528800     17698.3
    528840     17698.6
    528880     17700.1
    528920     17701.6
    528960     17702.3
    529000     17703.8
    529040     17704.7
    529080     17707.3
    529120     17708.5
    529160     17710.4
    529200       17711
    529240     17712.1
    529280     17713.3
    529320     17714.6
    529360     17717.3
    529400     17717.6
    529440     17720.2
    529480     17720.9
    529520     17722.2
    529560     17724.2
    529600       17725
    529640     17725.2
    529680     17726.7
    529720     17728.2
    529760     17728.9
    529800     17730.4
    529840     17731.4
    529880     17733.9
    529920     17735.1
    529960       17737
    530000     17737.6
    530040     17738.7
    530080     17739.9
    530120     17741.2
    530160       17744
    530200     17744.2
    530240     17746.8
    530280     17747.5
    530320     17748.9
    530360     17750.8
    530400     17751.6
    530440     17751.9
    530480     17753.3
    530520     17754.8
    530560     17755.5
    530600       17757
    530640       17758
    530680     17760.5
    530720     17761.7
    530760     17763.7
    530800     17764.2
    530840     17765.3
    530880     17766.5
    530920     17767.8
    530960     17770.6
    531000     17770.9
    531040     17773.5
    531080     17774.2
    531120     17775.5
    531160     17777.4
    531200     17778.3
    531240     17778.5
    531280     17779.9
    531320     17781.4
    531360     17782.1
    531400     17783.6
    531440     17784.6
    531480       17787
    531520     17788.2
    531560     17790.2
    531600     17790.8
    531640     17791.9
    531680     17793.1
    531720     17794.4
    531760     17797.2
    531800     17797.4
    531840     17800.1
    531880     17800.7
    531920     17802.1
    531960     17803.9
    532000     17804.8
    532040     17805.1
    532080     17806.5
    532120       17808
    532160     17808.7
    532200     17810.2
    532240     17811.1
    532280     17813.6
    532320     17814.8
    532360     17816.8
    532400     17817.4
    532440     17818.5
    532480     17819.7
    532520       17821
    532560     17823.7
    532600       17824
    532640     17826.7
    532680     17827.3
    532720     17828.6
    532760     17830.5
    532800     17831.4
    532840     17831.7
    532880     17833.1
    532920     17834.6
    532960     17835.2
    533000     17836.8
    533040     17837.7
    533080     17840.2
    533120     17841.4
    533160     17843.4
    533200       17844
    533240     17845.1
    533280     17846.3
    533320     17847.6
    533360     17850.3
    533400     17850.7
    533440     17853.2
    533480     17853.9
    533520     17855.2
    533560     17857.1
    533600       17858
    533640     17858.2
    533680     17859.6
    533720     17861.1
    533760     17861.8
    533800     17863.4
    533840     17864.3
    533880     17866.8
    533920     17867.9
    533960     17869.9
    534000     17870.5
    534040     17871.5
    534080     17872.8
    534120     17874.1
    534160     17876.8
    534200     17877.1
    534240     17879.7
    534280     17880.4
    534320     17881.7
    534360     17883.7
    534400     17884.5
    534440     17884.7
    534480     17886.1
    534520     17887.6
    534560     17888.3
    534600     17889.8
    534640     17890.8
    534680     17893.3
    534720     17894.4
    534760     17896.4
    534800       17897
    534840       17898
    534880     17899.3
    534920     17900.6
    534960     17903.3
    535000     17903.6
    535040     17906.2
    535080     17906.9
    535120     17908.2
    535160     17910.2
    535200     17910.9
    535240     17911.2
    535280     17912.6
    535320     17914.2
    535360     17914.9
    535400     17916.4
    535440     17917.3
    535480     17919.8
    535520     17920.9
    535560       17923
    535600     17923.6
    535640     17924.6
    535680     17925.8
    535720     17927.2
    535760     17929.9
    535800     17930.1
    535840     17932.7
    535880     17933.4
    535920     17934.7
    535960     17936.7
    536000     17937.4
    536040     17937.8
    536080     17939.2
    536120     17940.7
    536160     17941.4
    536200     17942.9
    536240     17943.8
    536280     17946.4
    536320     17947.5
    536360     17949.5
    536400     17950.1
    536440     17951.1
    536480     17952.3
    536520     17953.7
    536560     17956.4
    536600     17956.6
    536640     17959.2
    536680     17959.9
    536720     17961.2
    536760     17963.2
    536800       17964
    536840     17964.3
    536880     17965.7
    536920     17967.2
    536960     17967.9
    537000     17969.4
    537040     17970.3
    537080     17972.9
    537120       17974
    537160     17976.1
    537200     17976.7
    537240     17977.6
    537280     17978.9
    537320     17980.3
    537360     17982.9
    537400     17983.2
    537440     17985.8
    537480     17986.4
    537520     17987.8
    537560     17989.7
    537600     17990.5
    537640     17990.8
    537680     17992.2
    537720     17993.7
    537760     17994.4
    537800     17995.9
    537840     17996.9
    537880     17999.4
    537920     18000.5
    537960     18002.6
    538000     18003.2
    538040     18004.1
    538080     18005.4
    538120     18006.8
    538160     18009.4
    538200     18009.6
    538240     18012.3
    538280     18012.9
    538320     18014.3
    538360     18016.3
    538400       18017
    538440     18017.3
    538480     18018.8
    538520     18020.3
    538560     18020.9
    538600     18022.4
    538640     18023.4
    538680     18025.9
    538720     18027.1
    538760     18029.1
    538800     18029.7
    538840     18030.6
    538880     18031.9
    538920     18033.3
    538960     18035.9
    539000     18036.2
    539040     18038.8
    539080     18039.5
    539120     18040.8
    539160     18042.8
    539200     18043.5
    539240     18043.7
    539280     18045.3
    539320     18046.8
    539360     18047.4
    539400       18049
    539440     18049.8
    539480     18052.4
    539520     18053.6
    539560     18055.6
    539600     18056.2
    539640     18057.1
    539680     18058.3
    539720     18059.8
    539760     18062.4
    539800     18062.7
    539840     18065.3
    539880     18065.9
    539920     18067.2
    539960     18069.3
    540000       18070
    540040     18070.2
    540080     18071.8
    540120     18073.2
    540160     18073.9
    540200     18075.4
    540240     18076.3
    540280     18078.8
    540320       18080
    540360       18082
    540400     18082.7
    540440     18083.5
    540480     18084.8
    540520     18086.3
    540560     18088.9
    540600     18089.1
    540640     18091.8
    540680     18092.4
    540720     18093.8
    540760     18095.8
    540800     18096.4
    540840     18096.6
    540880     18098.2
    540920     18099.6
    540960     18100.4
    541000     18101.9
    541040     18102.8
    541080     18105.3
    541120     18106.5
    541160     18108.5
    541200     18109.1
    541240       18110
    541280     18111.2
    541320     18112.8
    541360     18115.4
    541400     18115.5
    541440     18118.2
    541480     18118.9
    541520     18120.2
    541560     18122.2
    541600     18122.9
    541640     18123.1
    541680     18124.7
    541720     18126.1
    541760     18126.8
    541800     18128.3
    541840     18129.2
    541880     18131.7
    541920       18133
    541960       18135
    542000     18135.6
    542040     18136.5
    542080     18137.7
    542120     18139.3
    542160     18141.8
    542200       18142
    542240     18144.7
    542280     18145.4
    542320     18146.7
    542360     18148.7
    542400     18149.5
    542440     18149.6
    542480     18151.2
    542520     18152.5
    542560     18153.3
    542600     18154.8
    542640     18155.7
    542680     18158.2
    542720     18159.4
    542760     18161.4
    542800       18162
    542840       18163
    542880     18164.1
    542920     18165.7
    542960     18168.3
    543000     18168.5
    543040     18171.1
    543080     18171.9
    543120     18173.1
    543160     18175.1
    543200     18175.9
    543240       18176
    543280     18177.6
    543320       18179
    543360     18179.7
    543400     18181.2
    543440     18182.1
    543480     18184.7
    543520     18185.9
    543560     18187.9
    543600     18188.5
    543640     18189.4
    543680     18190.6
    543720     18192.2
    543760     18194.8
    543800     18194.9
    543840     18197.6
    543880     18198.3
    543920     18199.6
    543960     18201.6
    544000     18202.4
    544040     18202.5
    544080     18204.1
    544120     18205.4
    544160     18206.1
    544200     18207.7
    544240     18208.5
    544280     18211.1
    544320     18212.3
    544360     18214.3
    544400     18214.9
    544440     18215.9
    544480     18217.1
    544520     18218.6
    544560     18221.3
    544600     18221.4
    544640       18224
    544680     18224.8
    544720     18226.1
    544760     18228.1
    544800     18228.8
    544840     18228.9
    544880     18230.5
    544920     18231.9
    544960     18232.6
    545000     18234.1
    545040     18234.9
    545080     18237.6
    545120     18238.8
    545160     18240.8
    545200     18241.4
    545240     18242.3
    545280     18243.6
    545320     18245.1
    545360     18247.7
    545400     18247.9
    545440     18250.5
    545480     18251.2
    545520     18252.5
    545560     18254.5
    545600     18255.3
    545640     18255.4
    545680       18257
    545720     18258.4
    545760     18259.1
    545800     18260.6
    545840     18261.5
    545880     18264.1
    545920     18265.4
    545960     18267.3
    546000     18267.9
    546040     18268.9
    546080     18270.1
    546120     18271.7
    546160     18274.3
    546200     18274.5
    546240     18277.1
    546280     18277.8
    546320     18279.1
    546360     18281.1
    546400     18281.9
    546440       18282
    546480     18283.6
    546520     18284.9
    546560     18285.7
    546600     18287.2
    546640     18288.1
    546680     18290.7
    546720       18292
    546760       18294
    546800     18294.6
    546840     18295.5
    546880     18296.7
    546920     18298.2
    546960     18300.9
    547000     18301.1
    547040     18303.7
    547080     18304.4
    547120     18305.6
    547160     18307.7
    547200     18308.5
    547240     18308.6
    547280     18310.2
    547320     18311.5
    547360     18312.3
    547400     18313.8
    547440     18314.7
    547480     18317.3
    547520     18318.6
    547560     18320.6
    547600     18321.2
    547640     18322.1
    547680     18323.3
    547720     18324.8
    547760     18327.5
    547800     18327.7
    547840     18330.3
    547880       18331
    547920     18332.2
    547960     18334.2
    548000       18335
    548040     18335.1
    548080     18336.8
    548120     18338.1
    548160     18338.8
    548200     18340.3
    548240     18341.2
    548280     18343.9
    548320     18345.1
    548360     18347.1
    548400     18347.8
    548440     18348.7
    548480     18349.9
    548520     18351.4
    548560       18354
    548600     18354.2
    548640     18356.8
    548680     18357.5
    548720     18358.7
    548760     18360.8
    548800     18361.6
    548840     18361.6
    548880     18363.3
    548920     18364.6
    548960     18365.3
    549000     18366.9
    549040     18367.7
    549080     18370.4
    549120     18371.6
    549160     18373.7
    549200     18374.3
    549240     18375.2
    549280     18376.4
    549320     18377.9
    549360     18380.5
    549400     18380.8
    549440     18383.3
    549480       18384
    549520     18385.3
    549560     18387.4
    549600     18388.1
    549640     18388.2
    549680     18389.8
    549720     18391.1
    549760     18391.8
    549800     18393.4
    549840     18394.2
    549880       18397
    549920     18398.2
    549960     18400.2
    550000     18400.9
    550040     18401.7
    550080     18402.9
    550120     18404.5
    550160     18407.1
    550200     18407.3
    550240     18409.9
    550280     18410.6
    550320     18411.8
    550360     18413.9
    550400     18414.7
    550440     18414.8
    550480     18416.4
    550520     18417.7
    550560     18418.4
    550600       18420
    550640     18420.8
    550680     18423.5
    550720     18424.7
    550760     18426.7
    550800     18427.4
    550840     18428.3
    550880     18429.5
    550920     18431.1
    550960     18433.6
    551000     18433.9
    551040     18436.4
    551080     18437.1
    551120     18438.3
    551160     18440.4
    551200     18441.2
    551240     18441.3
    551280     18442.9
    551320     18444.2
    551360     18444.9
    551400     18446.5
    551440     18447.3
    551480     18450.1
    551520     18451.3
    551560     18453.3
    551600     18453.9
    551640     18454.8
    551680       18456
    551720     18457.6
    551760     18460.1
    551800     18460.4
    551840       18463
    551880     18463.7
    551920     18464.9
    551960       18467
    552000     18467.7
    552040     18467.8
    552080     18469.4
    552120     18470.7
    552160     18471.4
    552200       18473
    552240     18473.8
    552280     18476.6
    552320     18477.8
    552360     18479.8
    552400     18480.4
    552440     18481.3
    552480     18482.5
    552520     18484.1
    552560     18486.7
    552600     18486.9
    552640     18489.5
    552680     18490.2
    552720     18491.4
    552760     18493.5
    552800     18494.2
    552840     18494.3
    552880     18495.9
    552920     18497.2
    552960     18497.9
    553000     18499.5
    553040     18500.3
    553080     18503.1
    553120     18504.3
    553160     18506.3
    553200       18507
    553240     18507.8
    553280       18509
    553320     18510.6
    553360     18513.2
    553400     18513.5
    553440       18516
    553480     18516.7
    553520     18517.9
    553560       18520
    553600     18520.8
    553640     18520.8
    553680     18522.4
    553720     18523.7
    553760     18524.4
    553800       18526
    553840     18526.8
    553880     18529.6
    553920     18530.8
    553960     18532.8
    554000     18533.4
    554040     18534.3
    554080     18535.5
    554120     18537.1
    554160     18539.7
    554200       18540
    554240     18542.5
    554280     18543.3
    554320     18544.5
    554360     18546.5
    554400     18547.3
    554440     18547.3
    554480     18548.9
    554520     18550.2
    554560     18550.8
    554600     18552.5
    554640     18553.3
    554680     18556.1
    554720     18557.3
    554760     18559.3
    554800     18559.9
    554840     18560.8
    554880       18562
    554920     18563.6
    554960     18566.2
    555000     18566.5
    555040       18569
    555080     18569.8
    555120     18570.9
    555160       18573
    555200     18573.8
    555240     18573.8
    555280     18575.4
    555320     18576.7
    555360     18577.3
    555400     18578.9
    555440     18579.8
    555480     18582.5
    555520     18583.8
    555560     18585.8
    555600     18586.4
    555640     18587.3
    555680     18588.5
    555720     18590.2
    555760     18592.6
    555800     18592.9
    555840     18595.4
    555880     18596.2
    555920     18597.4
    555960     18599.4
    556000     18600.2
    556040     18600.3
    556080       18602
    556120     18603.3
    556160     18603.8
    556200     18605.4
    556240     18606.3
    556280       18609
    556320     18610.3
    556360     18612.3
    556400     18612.9
    556440     18613.8
    556480       18615
    556520     18616.7
    556560     18619.2
    556600     18619.5
    556640       18622
    556680     18622.7
    556720     18623.9
    556760     18625.9
    556800     18626.7
    556840     18626.8
    556880     18628.4
    556920     18629.7
    556960     18630.3
    557000     18631.9
    557040     18632.7
    557080     18635.5
    557120     18636.8
    557160     18638.8
    557200     18639.4
    557240     18640.3
    557280     18641.5
    557320     18643.1
    557360     18645.7
    557400       18646
    557440     18648.5
    557480     18649.2
    557520     18650.4
    557560     18652.4
    557600     18653.2
    557640     18653.3
    557680     18654.9
    557720     18656.2
    557760     18656.8
    557800     18658.4
    557840     18659.2
    557880       18662
    557920     18663.3
    557960     18665.3
    558000     18665.8
    558040     18666.8
    558080       18668
    558120     18669.6
    558160     18672.2
    558200     18672.5
    558240       18675
    558280     18675.7
    558320     18676.9
    558360     18678.9
    558400     18679.7
    558440     18679.8
    558480     18681.5
    558520     18682.7
    558560     18683.4
    558600     18684.9
    558640     18685.7
    558680     18688.5
    558720     18689.8
    558760     18691.8
    558800     18692.3
    558840     18693.3
    558880     18694.5
    558920     18696.1
    558960     18698.7
    559000       18699
    559040     18701.5
    559080     18702.3
    559120     18703.4
    559160     18705.4
    559200     18706.2
    559240     18706.3
    559280       18708
    559320     18709.3
    559360     18709.8
    559400     18711.4
    559440     18712.2
    559480     18714.9
    559520     18716.3
    559560     18718.2
    559600     18718.8
    559640     18719.8
    559680       18721
    559720     18722.6
    559760     18725.2
    559800     18725.5
    559840     18727.9
    559880     18728.7
    559920     18729.9
    559960     18731.9
    560000     18732.7
    560040     18732.8
    560080     18734.4
    560120     18735.7
    560160     18736.2
    560200     18737.8
    560240     18738.6
    560280     18741.4
    560320     18742.7
    560360     18744.6
    560400     18745.2
    560440     18746.2
    560480     18747.4
    560520       18749
    560560     18751.7
    560600     18751.9
    560640     18754.3
    560680     18755.1
    560720     18756.3
    560760     18758.3
    560800     18759.2
    560840     18759.3
    560880     18760.9
    560920     18762.1
    560960     18762.7
    561000     18764.2
    561040       18765
    561080     18767.8
    561120     18769.1
    561160     18771.1
    561200     18771.7
    561240     18772.7
    561280     18773.8
    561320     18775.4
    561360     18778.1
    561400     18778.4
    561440     18780.7
    561480     18781.5
    561520     18782.8
    561560     18784.8
    561600     18785.6
    561640     18785.7
    561680     18787.3
    561720     18788.5
    561760     18789.2
    561800     18790.7
    561840     18791.5
    561880     18794.3
    561920     18795.6
    561960     18797.5
    562000     18798.1
    562040     18799.2
    562080     18800.3
    562120     18801.9
    562160     18804.6
    562200     18804.8
    562240     18807.2
    562280       18808
    562320     18809.2
    562360     18811.2
    562400       18812
    562440     18812.2
    562480     18813.8
    562520       18815
    562560     18815.6
    562600     18817.2
    562640       18818
    562680     18820.8
    562720     18822.1
    562760     18824.1
    562800     18824.6
    562840     18825.7
    562880     18826.8
    562920     18828.4
    562960     18831.1
    563000     18831.3
    563040     18833.7
    563080     18834.5
    563120     18835.7
    563160     18837.8
    563200     18838.6
    563240     18838.7
    563280     18840.3
    563320     18841.6
    563360     18842.1
    563400     18843.7
    563440     18844.5
    563480     18847.3
    563520     18848.6
    563560     18850.5
    563600       18851
    563640     18852.2
    563680     18853.3
    563720     18854.9
    563760     18857.6
    563800     18857.8
    563840     18860.2
    563880       18861
    563920     18862.2
    563960     18864.3
    564000     18865.1
    564040     18865.3
    564080     18866.8
    564120       18868
    564160     18868.5
    564200     18870.2
    564240     18870.9
    564280     18873.8
    564320     18875.1
    564360       18877
    564400     18877.5
    564440     18878.7
    564480     18879.7
    564520     18881.3
    564560       18884
    564600     18884.3
    564640     18886.7
    564680     18887.5
    564720     18888.7
    564760     18890.7
    564800     18891.5
    564840     18891.8
    564880     18893.3
    564920     18894.6
    564960     18895.1
    565000     18896.8
    565040     18897.5
    565080     18900.3
    565120     18901.6
    565160     18903.5
    565200     18904.1
    565240     18905.2
    565280     18906.3
    565320     18907.9
    565360     18910.7
    565400     18910.8
    565440     18913.2
    565480       18914
    565520     18915.3
    565560     18917.3
    565600     18918.1
    565640     18918.4
    565680     18919.9
    565720     18921.2
    565760     18921.6
    565800     18923.3
    565840       18924
    565880     18926.9
    565920     18928.2
    565960     18930.1
    566000     18930.7
    566040     18931.7
    566080     18932.8
    566120     18934.5
    566160     18937.2
    566200     18937.4
    566240     18939.8
    566280     18940.6
    566320     18941.9
    566360     18943.9
    566400     18944.7
    566440       18945
    566480     18946.5
    566520     18947.8
    566560     18948.2
    566600     18949.9
    566640     18950.6
    566680     18953.5
    566720     18954.8
    566760     18956.7
    566800     18957.3
    566840     18958.4
    566880     18959.5
    566920     18961.1
    566960     18963.8
    567000       18964
    567040     18966.4
    567080     18967.2
    567120     18968.5
    567160     18970.5
    567200     18971.3
    567240     18971.6
    567280     18973.1
    567320     18974.4
    567360     18974.8
    567400     18976.6
    567440     18977.2
    567480     18980.2
    567520     18981.4
    567560     18983.3
    567600       18984
    567640     18984.9
    567680     18986.1
    567720     18987.8
    567760     18990.5
    567800     18990.7
    567840     18993.1
    567880     18993.8
    567920     18995.1
    567960     18997.1
    568000       18998
    568040     18998.2
    568080     18999.8
    568120     19001.1
    568160     19001.4
    568200     19003.2
    568240     19003.8
    568280     19006.8
    568320     19008.1
    568360     19009.9
    568400     19010.6
    568440     19011.6
    568480     19012.7
    568520     19014.4
    568560     19017.1
    568600     19017.3
    568640     19019.6
    568680     19020.4
    568720     19021.7
    568760     19023.7
    568800     19024.6
    568840     19024.9
    568880     19026.4
    568920     19027.8
    568960     19028.1
    569000     19029.9
    569040     19030.5
    569080     19033.5
    569120     19034.7
    569160     19036.6
    569200     19037.2
    569240     19038.2
    569280     19039.4
    569320     19041.1
    569360     19043.7
    569400     19043.9
    569440     19046.3
    569480     19047.1
    569520     19048.4
    569560     19050.4
    569600     19051.3
    569640     19051.6
    569680     19053.2
    569720     19054.5
    569760     19054.8
    569800     19056.6
    569840     19057.2
    569880     19060.2
    569920     19061.5
    569960     19063.3
    570000       19064
    570040       19065
    570080     19066.1
    570120     19067.9
    570160     19070.4
    570200     19070.7
    570240     19073.1
    570280     19073.9
    570320     19075.2
    570360     19077.2
    570400     19078.1
    570440     19078.5
    570480       19080
    570520     19081.3
    570560     19081.6
    570600     19083.4
    570640     19084.1
    570680       19087
    570720     19088.3
    570760     19090.2
    570800     19090.8
    570840     19091.8
    570880       19093
    570920     19094.7
    570960     19097.2
    571000     19097.6
    571040     19099.9
    571080     19100.7
    571120       19102
    571160       19104
    571200     19104.9
    571240     19105.3
    571280     19106.9
    571320     19108.2
    571360     19108.5
    571400     19110.2
    571440     19110.9
    571480     19113.9
    571520     19115.3
    571560     19117.1
    571600     19117.6
    571640     19118.6
    571680     19119.9
    571720     19121.6
    571760     19124.1
    571800     19124.4
    571840     19126.8
    571880     19127.5
    571920     19128.8
    571960     19130.9
    572000     19131.8
    572040     19132.1
    572080     19133.7
    572120     19135.1
    572160     19135.3
    572200       19137
    572240     19137.7
    572280     19140.7
    572320       19142
    572360     19143.9
    572400     19144.4
    572440     19145.4
    572480     19146.7
    572520     19148.4
    572560     19150.9
    572600     19151.2
    572640     19153.6
    572680     19154.4
    572720     19155.5
    572760     19157.7
    572800     19158.5
    572840       19159
    572880     19160.5
    572920     19161.9
    572960       19162
    573000     19163.9
    573040     19164.5
    573080     19167.5
    573120     19168.9
    573160     19170.7
    573200     19171.2
    573240     19172.3
    573280     19173.5
    573320     19175.3
    573360     19177.7
    573400       19178
    573440     19180.4
    573480     19181.2
    573520     19182.4
    573560     19184.5
    573600     19185.4
    573640     19185.8
    573680     19187.3
    573720     19188.7
    573760     19188.9
    573800     19190.7
    573840     19191.3
    573880     19194.3
    573920     19195.6
    573960     19197.5
    574000       19198
    574040       19199
    574080     19200.3
    574120       19202
    574160     19204.5
    574200     19204.7
    574240     19207.2
    574280     19207.9
    574320     19209.2
    574360     19211.3
    574400     19212.2
    574440     19212.6
    574480     19214.1
    574520     19215.5
    574560     19215.7
    574600     19217.5
    574640     19218.1
    574680     19221.1
    574720     19222.4
    574760     19224.3
    574800     19224.8
    574840     19225.9
    574880     19227.1
    574920     19228.8
    574960     19231.4
    575000     19231.6
    575040       19234
    575080     19234.7
    575120       19236
    575160     19238.1
    575200     19239.1
    575240     19239.4
    575280       19241
    575320     19242.4
    575360     19242.5
    575400     19244.3
    575440       19245
    575480       19248
    575520     19249.3
    575560     19251.2
    575600     19251.7
    575640     19252.7
    575680     19253.9
    575720     19255.6
    575760     19258.2
    575800     19258.5
    575840     19260.9
    575880     19261.6
    575920     19262.8
    575960       19265
    576000     19265.9
    576040     19266.2
    576080     19267.8
    576120     19269.2
    576160     19269.4
    576200     19271.2
    576240     19271.8
    576280     19274.8
    576320     19276.1
    576360       19278
    576400     19278.5
    576440     19279.6
    576480     19280.8
    576520     19282.4
    576560       19285
    576600     19285.3
    576640     19287.7
    576680     19288.4
    576720     19289.7
    576760     19291.9
    576800     19292.7
    576840     19293.1
    576880     19294.6
    576920     19296.1
    576960     19296.2
    577000       19298
    577040     19298.6
    577080     19301.6
    577120     19302.9
    577160     19304.9
    577200     19305.3
    577240     19306.4
    577280     19307.6
    577320     19309.3
    577360     19311.8
    577400     19312.1
    577440     19314.5
    577480     19315.3
    577520     19316.5
    577560     19318.7
    577600     19319.5
    577640     19319.9
    577680     19321.5
    577720     19322.8
    577760       19323
    577800     19324.8
    577840     19325.4
    577880     19328.5
    577920     19329.8
    577960     19331.7
    578000     19332.1
    578040     19333.2
    578080     19334.4
    578120     19336.1
    578160     19338.6
    578200     19338.9
    578240     19341.3
    578280     19342.1
    578320     19343.3
    578360     19345.5
    578400     19346.3
    578440     19346.8
    578480     19348.3
    578520     19349.7
    578560     19349.8
    578600     19351.6
    578640     19352.3
    578680     19355.3
    578720     19356.7
    578760     19358.6
    578800       19359
    578840       19360
    578880     19361.3
    578920       19363
    578960     19365.5
    579000     19365.8
    579040     19368.2
    579080     19368.9
    579120     19370.2
    579160     19372.4
    579200     19373.1
    579240     19373.6
    579280     19375.2
    579320     19376.5
    579360     19376.7
    579400     19378.4
    579440     19379.1
    579480     19382.1
    579520     19383.6
    579560     19385.4
    579600     19385.8
    579640     19386.9
    579680     19388.2
    579720     19389.8
    579760     19392.3
    579800     19392.6
    579840     19395.1
    579880     19395.7
    579920       19397
    579960     19399.2
    580000     19399.9
    580040     19400.6
    580080       19402
    580120     19403.4
    580160     19403.6
    580200     19405.3
    580240       19406
    580280     19409.1
    580320     19410.5
    580360     19412.3
    580400     19412.7
    580440     19413.8
    580480     19415.1
    580520     19416.7
    580560     19419.3
    580600     19419.6
    580640       19422
    580680     19422.7
    580720       19424
    580760     19426.1
    580800     19426.8
    580840     19427.4
    580880     19428.9
    580920     19430.3
    580960     19430.5
    581000     19432.2
    581040     19432.9
    581080       19436
    581120     19437.4
    581160     19439.2
    581200     19439.7
    581240     19440.7
    581280     19442.1
    581320     19443.6
    581360     19446.2
    581400     19446.5
    581440       19449
    581480     19449.6
    581520     19450.9
    581560       19453
    581600     19453.8
    581640     19454.3
    581680     19455.8
    581720     19457.2
    581760     19457.2
    581800     19459.1
    581840     19459.8
    581880     19462.9
    581920     19464.2
    581960     19466.1
    582000     19466.5
    582040     19467.5
    582080     19468.9
    582120     19470.5
    582160       19473
    582200     19473.3
    582240     19475.9
    582280     19476.4
    582320     19477.7
    582360     19479.9
    582400     19480.6
    582440     19481.2
    582480     19482.6
    582520       19484
    582560     19484.1
    582600       19486
    582640     19486.6
    582680     19489.6
    582720     19491.1
    582760     19492.9
    582800     19493.4
    582840     19494.3
    582880     19495.8
    582920     19497.3
    582960     19499.8
    583000     19500.2
    583040     19502.6
    583080     19503.2
    583120     19504.6
    583160     19506.7
    583200     19507.5
    583240       19508
    583280     19509.5
    583320     19510.9
    583360       19511
    583400     19512.8
    583440     19513.5
    583480     19516.5
    583520       19518
    583560     19519.8
    583600     19520.3
    583640     19521.2
    583680     19522.6
    583720     19524.2
    583760     19526.8
    583800     19527.1
    583840     19529.6
    583880     19530.1
    583920     19531.5
    583960     19533.6
    584000     19534.4
    584040     19534.9
    584080     19536.5
    584120     19537.9
    584160     19537.9
    584200     19539.7
    584240     19540.4
    584280     19543.4
    584320     19544.9
    584360     19546.8
    584400     19547.1
    584440     19548.1
    584480     19549.6
    584520     19551.1
    584560     19553.7
    584600     19554.1
    584640     19556.5
    584680     19557.1
    584720     19558.4
    584760     19560.5
    584800     19561.3
    584840     19561.9
    584880     19563.4
    584920     19564.7
    584960     19564.8
    585000     19566.6
    585040     19567.3
    585080     19570.4
    585120     19571.8
    585160     19573.7
    585200       19574
    585240       19575
    585280     19576.4
    585320       19578
    585360     19580.6
    585400       19581
    585440     19583.4
    585480     19583.9
    585520     19585.4
    585560     19587.5
    585600     19588.2
    585640     19588.8
    585680     19590.4
    585720     19591.7
    585760     19591.8
    585800     19593.6
    585840     19594.3
    585880     19597.4
    585920     19598.8
    585960     19600.7
    586000       19601
    586040       19602
    586080     19603.4
    586120     19604.9
    586160     19607.6
    586200       19608
    586240     19610.4
    586280     19610.9
    586320     19612.3
    586360     19614.4
    586400     19615.2
    586440     19615.8
    586480     19617.4
    586520     19618.7
    586560     19618.8
    586600     19620.6
    586640     19621.3
    586680     19624.3
    586720     19625.7
    586760     19627.6
    586800       19628
    586840       19629
    586880     19630.4
    586920     19631.9
    586960     19634.5
    587000     19634.9
    587040     19637.4
    587080     19637.9
    587120     19639.3
    587160     19641.3
    587200     19642.2
    587240     19642.8
    587280     19644.4
    587320     19645.7
    587360     19645.7
    587400     19647.5
    587440     19648.3
    587480     19651.3
    587520     19652.8
    587560     19654.6
    587600       19655
    587640       19656
    587680     19657.4
    587720     19658.8
    587760     19661.5
    587800     19661.9
    587840     19664.3
    587880     19664.9
    587920     19666.3
    587960     19668.3
    588000     19669.2
    588040     19669.7
    588080     19671.4
    588120     19672.6
    588160     19672.7
    588200     19674.6
    588240     19675.3
    588280     19678.3
    588320     19679.8
    588360     19681.6
    588400       19682
    588440       19683
    588480     19684.4
    588520     19685.8
    588560     19688.5
    588600     19688.9
    588640     19691.3
    588680     19691.8
    588720     19693.3
    588760     19695.3
    588800     19696.2
    588840     19696.7
    588880     19698.3
    588920     19699.6
    588960     19699.6
    589000     19701.5
    589040     19702.2
    589080     19705.2
    589120     19706.7
    589160     19708.5
    589200     19708.9
    589240     19709.9
    589280     19711.2
    589320     19712.7
    589360     19715.4
    589400     19715.8
    589440     19718.2
    589480     19718.7
    589520     19720.2
    589560     19722.2
    589600       19723
    589640     19723.5
    589680     19725.2
    589720     19726.5
    589760     19726.6
    589800     19728.4
    589840     19729.1
    589880     19732.2
    589920     19733.6
    589960     19735.5
    590000     19735.8
    590040     19736.8
    590080     19738.2
    590120     19739.6
    590160     19742.3
    590200     19742.7
    590240     19745.1
    590280     19745.6
    590320     19747.1
    590360     19749.1
    590400     19749.9
    590440     19750.4
    590480     19752.1
    590520     19753.4
    590560     19753.5
    590600     19755.3
    590640     19756.1
    590680     19759.1
    590720     19760.5
    590760     19762.4
    590800     19762.8
    590840     19763.6
    590880     19765.1
    590920     19766.5
    590960     19769.2
    591000     19769.7
    591040       19772
    591080     19772.4
    591120       19774
    591160     19775.9
    591200     19776.8
    591240     19777.4
    591280     19779.1
    591320     19780.4
    591360     19780.5
    591400     19782.2
    591440       19783
    591480     19786.1
    591520     19787.5
    591560     19789.3
    591600     19789.7
    591640     19790.6
    591680       19792
    591720     19793.4
    591760     19796.1
    591800     19796.7
    591840       19799
    591880     19799.4
    591920       19801
    591960     19802.9
    592000     19803.8
    592040     19804.3
    592080     19805.9
    592120     19807.3
    592160     19807.4
    592200     19809.2
    592240     19809.9
    592280       19813
    592320     19814.4
    592360     19816.2
    592400     19816.6
    592440     19817.5
    592480     19818.9
    592520     19820.3
    592560     19823.1
    592600     19823.6
    592640     19825.9
    592680     19826.3
    592720     19827.9
    592760     19829.8
    592800     19830.7
    592840     19831.2
    592880     19832.8
    592920     19834.2
    592960     19834.3
    593000     19836.1
    593040     19836.8
    593080     19839.9
    593120     19841.2
    593160     19843.1
    593200     19843.5
    593240     19844.4
    593280     19845.8
    593320     19847.3
    593360       19850
    593400     19850.5
    593440     19852.8
    593480     19853.2
    593520     19854.9
    593560     19856.7
    593600     19857.6
    593640       19858
    593680     19859.7
    593720     19861.1
    593760     19861.2
    593800     19862.9
    593840     19863.7
    593880     19866.7
    593920     19868.1
    593960       19870
    594000     19870.4
    594040     19871.3
    594080     19872.7
    594120     19874.2
    594160     19876.9
    594200     19877.4
    594240     19879.7
    594280     19880.1
    594320     19881.8
    594360     19883.6
    594400     19884.5
    594440     19884.9
    594480     19886.6
    594520       19888
    594560     19888.1
    594600     19889.8
    594640     19890.5
    594680     19893.7
    594720       19895
    594760     19896.9
    594800     19897.3
    594840     19898.2
    594880     19899.6
    594920     19901.1
    594960     19903.8
    595000     19904.3
    595040     19906.5
    595080       19907
    595120     19908.7
    595160     19910.5
    595200     19911.3
    595240     19911.8
    595280     19913.4
    595320     19914.9
    595360     19914.9
    595400     19916.6
    595440     19917.3
    595480     19920.5
    595520     19921.8
    595560     19923.7
    595600     19924.1
    595640     19924.9
    595680     19926.4
    595720     19927.8
    595760     19930.6
    595800     19931.1
    595840     19933.4
    595880     19933.8
    595920     19935.5
    595960     19937.3
    596000     19938.1
    596040     19938.5
    596080     19940.1
    596120     19941.6
    596160     19941.7
    596200     19943.4
    596240       19944
    596280     19947.2
    596320     19948.6
    596360     19950.4
    596400     19950.8
    596440     19951.7
    596480     19953.1
    596520     19954.6
    596560     19957.3
    596600     19957.8
    596640     19960.1
    596680     19960.5
    596720     19962.2
    596760       19964
    596800     19964.8
    596840     19965.2
    596880     19966.9
    596920     19968.3
    596960     19968.3
    597000       19970
    597040     19970.7
    597080     19973.9
    597120     19975.2
    597160     19977.1
    597200     19977.5
    597240     19978.4
    597280     19979.8
    597320     19981.2
    597360       19984
    597400     19984.5
    597440     19986.7
    597480     19987.2
    597520     19988.9
    597560     19990.6
    597600     19991.5
    597640     19991.9
    597680     19993.5
    597720       19995
    597760       19995
    597800     19996.7
    597840     19997.4
    597880     20000.6
    597920     20001.9
    597960     20003.7
    598000     20004.1
    598040       20005
    598080     20006.5
    598120     20007.9
    598160     20010.7
    598200     20011.2
    598240     20013.4
    598280     20013.9
    598320     20015.6
    598360     20017.3
    598400     20018.1
    598440     20018.6
    598480     20020.1
    598520     20021.6
    598560     20021.7
    598600     20023.4
    598640       20024
    598680     20027.3
    598720     20028.6
    598760     20030.4
    598800     20030.8
    598840     20031.7
    598880     20033.2
    598920     20034.6
    598960     20037.4
    599000     20037.9
    599040     20040.1
    599080     20040.6
    599120     20042.2
    599160       20044
    599200     20044.8
    599240     20045.3
    599280     20046.9
    599320     20048.3
    599360     20048.4
    599400     20050.1
    599440     20050.7
    599480       20054
    599520     20055.3
    599560     20057.1
    599600     20057.5
    599640     20058.4
    599680     20059.9
    599720     20061.3
    599760     20064.2
    599800     20064.6
    599840     20066.7
    599880     20067.3
    599920     20068.9
    599960     20070.7
    600000     20071.5
    600040       20072
    600080     20073.6
    600120       20075
    600160     20075.1
    600200     20076.8
    600240     20077.4
    600280     20080.6
    600320       20082
    600360     20083.7
    600400     20084.2
    600440     20085.1
    600480     20086.5
    600520     20087.9
    600560     20090.8
    600600     20091.3
    600640     20093.4
    600680     20093.9
    600720     20095.6
    600760     20097.4
    600800     20098.3
    600840     20098.6
    600880     20100.2
    600920     20101.7
    600960     20101.8
    601000     20103.4
    601040       20104
    601080     20107.3
    601120     20108.7
    601160     20110.4
    601200     20110.9
    601240     20111.7
    601280     20113.2
    601320     20114.6
    601360     20117.4
    601400     20117.9
    601440     20120.1
    601480     20120.5
    601520     20122.3
    601560     20124.1
    601600     20124.9
    601640     20125.3
    601680     20126.8
    601720     20128.3
    601760     20128.5
    601800       20130
    601840     20130.7
    601880       20134
    601920     20135.4
    601960       20137
    602000     20137.6
    602040     20138.3
    602080     20139.9
    602120     20141.3
    602160     20144.1
    602200     20144.6
    602240     20146.8
    602280     20147.2
    602320     20148.9
    602360     20150.7
    602400     20151.6
    602440     20151.9
    602480     20153.5
    602520       20155
    602560     20155.1
    602600     20156.7
    602640     20157.4
    602680     20160.6
    602720     20162.1
    602760     20163.7
    602800     20164.2
    602840       20165
    602880     20166.6
    602920     20167.9
    602960     20170.8
    603000     20171.2
    603040     20173.5
    603080     20173.9
    603120     20175.6
    603160     20177.4
    603200     20178.3
    603240     20178.7
    603280     20180.2
    603320     20181.6
    603360     20181.7
    603400     20183.4
    603440     20184.1
    603480     20187.3
    603520     20188.8
    603560     20190.4
    603600     20190.9
    603640     20191.8
    603680     20193.3
    603720     20194.7
    603760     20197.5
    603800     20197.9
    603840     20200.2
    603880     20200.6
    603920     20202.3
    603960     20204.1
    604000       20205
    604040     20205.4
    604080     20206.9
    604120     20208.4
    604160     20208.4
    604200     20210.2
    604240     20210.9
    604280     20214.1
    604320     20215.4
    604360     20217.1
    604400     20217.6
    604440     20218.5
    604480       20220
    604520     20221.4
    604560     20224.2
    604600     20224.6
    604640     20226.9
    604680     20227.4
    604720       20229
    604760     20230.8
    604800     20231.7
    604840     20232.1
    604880     20233.6
    604920       20235
    604960     20235.1
    605000     20236.9
    605040     20237.6
    605080     20240.7
    605120     20242.1
    605160     20243.8
    605200     20244.3
    605240     20245.2
    605280     20246.6
    605320     20248.1
    605360     20250.9
    605400     20251.3
    605440     20253.6
    605480       20254
    605520     20255.7
    605560     20257.4
    605600     20258.4
    605640     20258.7
    605680     20260.1
    605720     20261.6
    605760     20261.7
    605800     20263.5
    605840     20264.1
    605880     20267.4
    605920     20268.8
    605960     20270.4
    606000     20270.9
    606040     20271.8
    606080     20273.3
    606120     20274.7
    606160     20277.5
    606200     20277.9
    606240     20280.2
    606280     20280.6
    606320     20282.3
    606360       20284
    606400       20285
    606440     20285.2
    606480     20286.7
    606520     20288.2
    606560     20288.3
    606600     20290.1
    606640     20290.7
    606680     20293.9
    606720     20295.4
    606760       20297
    606800     20297.6
    606840     20298.3
    606880     20299.9
    606920     20301.3
    606960     20304.2
    607000     20304.4
    607040     20306.8
    607080     20307.2
    607120     20308.9
    607160     20310.6
    607200     20311.6
    607240     20311.8
    607280     20313.3
    607320     20314.8
    607360     20314.8
    607400     20316.7
    607440     20317.2
    607480     20320.4
    607520     20321.9
    607560     20323.6
    607600     20324.1
    607640     20324.9
    607680     20326.5
    607720     20327.8
    607760     20330.8
    607800       20331
    607840     20333.4
    607880     20333.7
    607920     20335.5
    607960     20337.2
    608000     20338.1
    608040     20338.3
    608080     20339.7
    608120     20341.3
    608160     20341.2
    608200     20343.2
    608240     20343.7
    608280     20346.9
    608320     20348.4
    608360     20350.1
    608400     20350.6
    608440     20351.4
    608480       20353
    608520     20354.3
    608560     20357.2
    608600     20357.4
    608640     20359.8
    608680     20360.2
    608720     20361.9
    608760     20363.6
    608800     20364.6
    608840     20364.7
    608880     20366.2
    608920     20367.8
    608960     20367.6
    609000     20369.6
    609040     20370.1
    609080     20373.4
    609120     20374.8
    609160     20376.5
    609200       20377
    609240     20377.8
    609280     20379.4
    609320     20380.7
    609360     20383.6
    609400     20383.9
    609440     20386.2
    609480     20386.6
    609520     20388.3
    609560       20390
    609600       20391
    609640     20391.2
    609680     20392.6
    609720     20394.2
    609760     20394.1
    609800       20396
    609840     20396.5
    609880     20399.8
    609920     20401.2
    609960     20402.9
    610000     20403.4
    610040     20404.3
    610080     20405.8
    610120     20407.2
    610160     20410.1
    610200     20410.3
    610240     20412.6
    610280       20413
    610320     20414.7
    610360     20416.5
    610400     20417.4
    610440     20417.6
    610480       20419
    610520     20420.6
    610560     20420.5
    610600     20422.4
    610640       20423
    610680     20426.3
    610720     20427.7
    610760     20429.4
    610800     20429.8
    610840     20430.7
    610880     20432.2
    610920     20433.6
    610960     20436.5
    611000     20436.8
    611040     20439.1
    611080     20439.4
    611120     20441.1
    611160     20442.9
    611200     20443.9
    611240     20444.1
    611280     20445.5
    611320     20447.1
    611360     20446.9
    611400     20448.9
    611440     20449.4
    611480     20452.7
    611520     20454.1
    611560     20455.9
    611600     20456.3
    611640     20457.2
    611680     20458.7
    611720       20460
    611760     20462.9
    611800     20463.3
    611840     20465.6
    611880     20465.9
    611920     20467.6
    611960     20469.3
    612000     20470.4
    612040     20470.6
    612080       20472
    612120     20473.5
    612160     20473.4
    612200     20475.4
    612240       20476
    612280     20479.2
    612320     20480.6
    612360     20482.4
    612400     20482.8
    612440     20483.7
    612480     20485.2
    612520     20486.6
    612560     20489.5
    612600     20489.8
    612640     20492.1
    612680     20492.4
    612720     20494.1
    612760     20495.8
    612800     20496.9
    612840     20497.1
    612880     20498.5
    612920     20500.1
    612960     20499.9
    613000     20501.8
    613040     20502.4
    613080     20505.8
    613120     20507.1
    613160     20508.9
    613200     20509.3
    613240     20510.1
    613280     20511.7
    613320     20513.1
    613360       20516
    613400     20516.3
    613440     20518.5
    613480     20518.8
    613520     20520.6
    613560     20522.3
    613600     20523.4
    613640     20523.6
    613680     20524.9
    613720     20526.5
    613760     20526.3
    613800     20528.2
    613840     20528.9
    613880     20532.2
    613920     20533.6
    613960     20535.3
    614000     20535.8
    614040     20536.6
    614080     20538.1
    614120     20539.5
    614160     20542.4
    614200     20542.7
    614240     20544.9
    614280     20545.3
    614320       20547
    614360     20548.7
    614400     20549.8
    614440       20550
    614480     20551.4
    614520     20552.9
    614560     20552.8
    614600     20554.7
    614640     20555.5
    614680     20558.7
    614720       20560
    614760     20561.7
    614800     20562.2
    614840       20563
    614880     20564.6
    614920     20565.9
    614960     20568.8
    615000     20569.2
    615040     20571.4
    615080     20571.7
    615120     20573.5
    615160     20575.2
    615200     20576.3
    615240     20576.5
    615280     20577.8
    615320     20579.3
    615360     20579.3
    615400     20581.1
    615440     20581.9
    615480     20585.2
    615520     20586.4
    615560     20588.1
    615600     20588.7
    615640     20589.5
    615680       20591
    615720     20592.4
    615760     20595.3
    615800     20595.6
    615840     20597.8
    615880     20598.1
    615920       20600
    615960     20601.6
    616000     20602.7
    616040     20602.9
    616080     20604.2
    616120     20605.8
    616160     20605.7
    616200     20607.5
    616240     20608.3
    616280     20611.6
    616320     20612.8
    616360     20614.6
    616400     20615.1
    616440     20615.8
    616480     20617.4
    616520     20618.8
    616560     20621.7
    616600     20621.9
    616640     20624.2
    616680     20624.5
    616720     20626.4
    616760       20628
    616800     20629.1
    616840     20629.3
    616880     20630.5
    616920     20632.2
    616960     20632.1
    617000     20633.9
    617040     20634.7
    617080     20637.9
    617120     20639.1
    617160     20640.9
    617200     20641.4
    617240     20642.2
    617280     20643.8
    617320     20645.2
    617360     20648.1
    617400     20648.3
    617440     20650.6
    617480     20650.9
    617520     20652.7
    617560     20654.4
    617600     20655.4
    617640     20655.5
    617680     20656.8
    617720     20658.5
    617760     20658.4
    617800     20660.2
    617840     20660.9
    617880     20664.2
    617920     20665.4
    617960     20667.2
    618000     20667.7
    618040     20668.4
    618080       20670
    618120     20671.5
    618160     20674.4
    618200     20674.5
    618240     20676.9
    618280     20677.1
    618320       20679
    618360     20680.7
    618400     20681.7
    618440     20681.8
    618480     20683.1
    618520     20684.8
    618560     20684.6
    618600     20686.5
    618640     20687.2
    618680     20690.5
    618720     20691.7
    618760     20693.5
    618800       20694
    618840     20694.8
    618880     20696.4
    618920     20697.8
    618960     20700.8
    619000     20700.9
    619040     20703.1
    619080     20703.3
    619120     20705.3
    619160       20707
    619200       20708
    619240       20708
    619280     20709.4
    619320       20711
    619360     20710.9
    619400     20712.8
    619440     20713.5
    619480     20716.7
    619520       20718
    619560     20719.7
    619600     20720.2
    619640       20721
    619680     20722.6
    619720       20724
    619760     20726.9
    619800     20727.1
    619840     20729.4
    619880     20729.6
    619920     20731.5
    619960     20733.2
    620000     20734.1
    620040     20734.2
    620080     20735.6
    620120     20737.3
    620160     20737.1
    620200       20739
    620240     20739.7
    620280       20743
    620320     20744.2
    620360     20746.1
    620400     20746.4
    620440     20747.3
    620480     20748.9
    620520     20750.2
    620560     20753.2
    620600     20753.3
    620640     20755.7
    620680     20755.8
    620720     20757.8
    620760     20759.5
    620800     20760.4
    620840     20760.6
    620880       20762
    620920     20763.6
    620960     20763.4
    621000     20765.3
    621040       20766
    621080     20769.3
    621120     20770.5
    621160     20772.4
    621200     20772.8
    621240     20773.6
    621280     20775.2
    621320     20776.5
    621360     20779.5
    621400     20779.7
    621440       20782
    621480     20782.2
    621520     20784.1
    621560     20785.9
    621600     20786.8
    621640     20786.9
    621680     20788.3
    621720     20789.9
    621760     20789.8
    621800     20791.7
    621840     20792.4
    621880     20795.6
    621920     20796.9
    621960     20798.8
    622000     20799.1
    622040       20800
    622080     20801.6
    622120     20802.9
    622160     20805.9
    622200     20806.1
    622240     20808.4
    622280     20808.5
    622320     20810.5
    622360     20812.2
    622400     20813.1
    622440     20813.3
    622480     20814.7
    622520     20816.3
    622560     20816.1
    622600     20818.1
    622640     20818.8
    622680       20822
    622720     20823.2
    622760     20825.2
    622800     20825.4
    622840     20826.4
    622880       20828
    622920     20829.3
    622960     20832.3
    623000     20832.4
    623040     20834.7
    623080     20834.9
    623120     20836.9
    623160     20838.6
    623200     20839.5
    623240     20839.6
    623280     20841.1
    623320     20842.7
    623360     20842.5
    623400     20844.5
    623440     20845.2
    623480     20848.4
    623520     20849.6
    623560     20851.6
    623600     20851.9
    623640     20852.8
    623680     20854.4
    623720     20855.7
    623760     20858.7
    623800     20858.8
    623840     20861.1
    623880     20861.4
    623920     20863.4
    623960       20865
    624000       20866
    624040     20866.1
    624080     20867.6
    624120     20869.2
    624160       20869
    624200     20870.9
    624240     20871.7
    624280     20874.9
    624320       20876
    624360     20878.1
    624400     20878.3
    624440     20879.3
    624480     20880.9
    624520     20882.1
    624560     20885.1
    624600     20885.3
    624640     20887.6
    624680     20887.9
    624720     20889.9
    624760     20891.5
    624800     20892.4
    624840     20892.5
    624880       20894
    624920     20895.6
    624960     20895.4
    625000     20897.4
    625040     20898.1
    625080     20901.2
    625120     20902.4
    625160     20904.5
    625200     20904.7
    625240     20905.6
    625280     20907.2
    625320     20908.5
    625360     20911.5
    625400     20911.6
    625440       20914
    625480     20914.3
    625520     20916.3
    625560     20917.9
    625600     20918.8
    625640     20918.8
    625680     20920.3
    625720     20921.9
    625760     20921.7
    625800     20923.7
    625840     20924.4
    625880     20927.6
    625920     20928.7
    625960     20930.8
    626000       20931
    626040     20931.9
    626080     20933.6
    626120     20934.8
    626160     20937.7
    626200     20937.9
    626240     20940.2
    626280     20940.6
    626320     20942.5
    626360     20944.1
    626400       20945
    626440     20945.1
    626480     20946.6
    626520     20948.1
    626560     20947.9
    626600     20949.9
    626640     20950.6
    626680     20953.8
    626720       20955
    626760       20957
    626800     20957.2
    626840     20958.1
    626880     20959.8
    626920     20961.1
    626960       20964
    627000     20964.2
    627040     20966.5
    627080     20966.8
    627120     20968.8
    627160     20970.4
    627200     20971.3
    627240     20971.3
    627280     20972.9
    627320     20974.4
    627360     20974.1
    627400     20976.1
    627440     20976.9
    627480     20980.1
    627520     20981.2
    627560     20983.3
    627600     20983.5
    627640     20984.4
    627680       20986
    627720     20987.4
    627760     20990.3
    627800     20990.5
    627840     20992.8
    627880     20993.1
    627920     20995.1
    627960     20996.7
    628000     20997.6
    628040     20997.6
    628080     20999.1
    628120     21000.7
    628160     21000.4
    628200     21002.4
    628240     21003.2
    628280     21006.4
    628320     21007.5
    628360     21009.7
    628400     21009.8
    628440     21010.7
    628480     21012.3
    628520     21013.6
    628560     21016.6
    628600     21016.7
    628640     21019.1
    628680     21019.4
    628720     21021.4
    628760       21023
    628800     21023.9
    628840     21023.9
    628880     21025.4
    628920       21027
    628960     21026.8
    629000     21028.8
    629040     21029.6
    629080     21032.7
    629120     21033.8
    629160       21036
    629200     21036.1
    629240     21037.1
    629280     21038.7
    629320     21039.9
    629360     21042.9
    629400     21043.1
    629440     21045.4
    629480     21045.8
    629520     21047.7
    629560     21049.3
    629600     21050.2
    629640     21050.3
    629680     21051.8
    629720     21053.3
    629760     21053.1
    629800     21055.1
    629840     21055.9
    629880     21059.1
    629920     21060.2
    629960     21062.4
    630000     21062.5
    630040     21063.4
    630080     21065.1
    630120     21066.2
    630160     21069.3
    630200     21069.5
    630240     21071.7
    630280     21072.1
    630320       21074
    630360     21075.6
    630400     21076.5
    630440     21076.7
    630480     21078.2
    630520     21079.8
    630560     21079.4
    630600     21081.4
    630640     21082.3
    630680     21085.4
    630720     21086.5
    630760     21088.8
    630800     21088.8
    630840     21089.7
    630880     21091.4
    630920     21092.6
    630960     21095.7
    631000     21095.8
    631040     21098.1
    631080     21098.5
    631120     21100.4
    631160     21101.9
    631200     21102.9
    631240       21103
    631280     21104.5
    631320     21106.1
    631360     21105.8
    631400     21107.9
    631440     21108.7
    631480     21111.7
    631520     21112.8
    631560     21115.2
    631600     21115.2
    631640     21116.1
    631680     21117.8
    631720     21118.9
    631760       21122
    631800     21122.2
    631840     21124.5
    631880     21124.9
    631920     21126.7
    631960     21128.3
    632000     21129.3
    632040     21129.4
    632080     21130.8
    632120     21132.4
    632160     21132.1
    632200     21134.2
    632240       21135
    632280     21138.1
    632320     21139.1
    632360     21141.4
    632400     21141.5
    632440     21142.4
    632480     21144.1
    632520     21145.3
    632560     21148.3
    632600     21148.5
    632640     21150.8
    632680     21151.2
    632720       21153
    632760     21154.6
    632800     21155.6
    632840     21155.7
    632880     21157.1
    632920     21158.7
    632960     21158.4
    633000     21160.5
    633040     21161.3
    633080     21164.4
    633120     21165.4
    633160     21167.8
    633200     21167.7
    633240     21168.8
    633280     21170.4
    633320     21171.5
    633360     21174.5
    633400     21174.8
    633440     21177.1
    633480     21177.5
    633520     21179.3
    633560     21180.9
    633600     21181.8
    633640     21181.9
    633680     21183.4
    633720       21185
    633760     21184.7
    633800     21186.8
    633840     21187.6
    633880     21190.7
    633920     21191.7
    633960       21194
    634000       21194
    634040       21195
    634080     21196.7
    634120     21197.8
    634160     21200.8
    634200     21200.9
    634240     21203.3
    634280     21203.7
    634320     21205.6
    634360     21207.2
    634400       21208
    634440     21208.3
    634480     21209.7
    634520     21211.3
    634560       21211
    634600     21213.1
    634640     21213.9
    634680     21216.9
    634720       21218
    634760     21220.3
    634800     21220.3
    634840     21221.3
    634880       21223
    634920     21224.2
    634960     21227.1
    635000     21227.3
    635040     21229.6
    635080       21230
    635120     21231.8
    635160     21233.5
    635200     21234.3
    635240     21234.5
    635280       21236
    635320     21237.5
    635360     21237.3
    635400     21239.5
    635440     21240.1
    635480     21243.2
    635520     21244.4
    635560     21246.6
    635600     21246.6
    635640     21247.6
    635680     21249.3
    635720     21250.4
    635760     21253.4
    635800     21253.5
    635840     21255.9
    635880     21256.3
    635920     21258.1
    635960     21259.8
    636000     21260.6
    636040     21260.7
    636080     21262.2
    636120     21263.7
    636160     21263.6
    636200     21265.7
    636240     21266.4
    636280     21269.5
    636320     21270.6
    636360     21272.8
    636400     21272.8
    636440     21273.8
    636480     21275.5
    636520     21276.7
    636560     21279.6
    636600     21279.7
    636640       21282
    636680     21282.5
    636720     21284.4
    636760       21286
    636800     21286.7
    636840     21286.8
    636880     21288.3
    636920     21289.9
    636960     21289.7
    637000     21291.8
    637040     21292.5
    637080     21295.6
    637120     21296.8
    637160     21298.9
    637200       21299
    637240     21299.9
    637280     21301.6
    637320     21302.9
    637360     21305.7
    637400     21305.8
    637440     21308.2
    637480     21308.7
    637520     21310.5
    637560     21312.2
    637600     21312.9
    637640       21313
    637680     21314.4
    637720       21316
    637760     21315.8
    637800       21318
    637840     21318.8
    637880     21321.8
    637920     21322.9
    637960     21325.1
    638000     21325.2
    638040     21326.1
    638080     21327.8
    638120       21329
    638160       21332
    638200       21332
    638240     21334.4
    638280     21334.8
    638320     21336.7
    638360     21338.4
    638400     21339.1
    638440     21339.3
    638480     21340.7
    638520     21342.3
    638560       21342
    638600     21344.2
    638640     21345.1
    638680       21348
    638720     21349.2
    638760     21351.3
    638800     21351.5
    638840     21352.5
    638880     21354.1
    638920     21355.3
    638960     21358.3
    639000     21358.3
    639040     21360.7
    639080     21361.1
    639120     21362.9
    639160     21364.7
    639200     21365.5
    639240     21365.5
    639280     21366.9
    639320     21368.6
    639360     21368.3
    639400     21370.4
    639440     21371.3
    639480     21374.2
    639520     21375.4
    639560     21377.6
    639600     21377.7
    639640     21378.7
    639680     21380.4
    639720     21381.6
    639760     21384.5
    639800     21384.5
    639840       21387
    639880     21387.4
    639920     21389.2
    639960       21391
    640000     21391.8
    640040     21391.8
    640080     21393.3
    640120     21394.9
    640160     21394.6
    640200     21396.8
    640240     21397.6
    640280     21400.6
    640320     21401.8
    640360       21404
    640400     21404.1
    640440     21405.1
    640480     21406.8
    640520     21407.9
    640560     21410.9
    640600     21410.9
    640640     21413.3
    640680     21413.7
    640720     21415.5
    640760     21417.4
    640800     21418.1
    640840     21418.2
    640880     21419.7
    640920     21421.3
    640960       21421
    641000     21423.2
    641040     21424.1
    641080     21426.9
    641120     21428.2
    641160     21430.4
    641200     21430.4
    641240     21431.5
    641280     21433.1
    641320     21434.2
    641360     21437.3
    641400     21437.3
    641440     21439.7
    641480     21440.1
    641520     21441.8
    641560     21443.7
    641600     21444.5
    641640     21444.6
    641680       21446
    641720     21447.7
    641760     21447.4
    641800     21449.5
    641840     21450.4
    641880     21453.2
    641920     21454.5
    641960     21456.7
    642000     21456.8
    642040     21457.8
    642080     21459.5
    642120     21460.6
    642160     21463.6
    642200     21463.6
    642240     21466.1
    642280     21466.5
    642320     21468.1
    642360     21470.1
    642400     21470.8
    642440       21471
    642480     21472.4
    642520       21474
    642560     21473.7
    642600     21475.8
    642640     21476.8
    642680     21479.6
    642720     21480.9
    642760       21483
    642800     21483.1
    642840     21484.2
    642880     21485.9
    642920     21486.9
    642960     21490.1
    643000       21490
    643040     21492.5
    643080     21492.8
    643120     21494.5
    643160     21496.5
    643200     21497.2
    643240     21497.4
    643280     21498.8
    643320     21500.4
    643360     21500.1
    643400     21502.2
    643440     21503.3
    643480     21506.1
    643520     21507.3
    643560     21509.5
    643600     21509.6
    643640     21510.6
    643680     21512.3
    643720     21513.3
    643760     21516.5
    643800     21516.4
    643840       21519
    643880     21519.3
    643920     21520.9
    643960     21522.9
    644000     21523.7
    644040     21523.9
    644080     21525.3
    644120       21527
    644160     21526.6
    644200     21528.7
    644240     21529.9
    644280     21532.5
    644320     21533.9
    644360       21536
    644400       21536
    644440     21537.1
    644480     21538.8
    644520     21539.9
    644560       21543
    644600     21542.9
    644640     21545.6
    644680     21545.8
    644720     21547.4
    644760     21549.4
    644800     21550.2
    644840     21550.5
    644880     21551.8
    644920     21553.5
    644960     21553.1
    645000     21555.2
    645040     21556.3
    645080       21559
    645120     21560.4
    645160     21562.6
    645200     21562.6
    645240     21563.7
    645280     21565.4
    645320     21566.4
    645360     21569.5
    645400     21569.5
    645440     21572.1
    645480     21572.3
    645520       21574
    645560       21576
    645600     21576.8
    645640       21577
    645680     21578.4
    645720     21580.1
    645760     21579.6
    645800     21581.8
    645840     21582.9
    645880     21585.6
    645920       21587
    645960     21589.1
    646000     21589.1
    646040     21590.2
    646080     21591.9
    646120     21592.9
    646160     21596.1
    646200       21596
    646240     21598.6
    646280     21598.9
    646320     21600.5
    646360     21602.6
    646400     21603.4
    646440     21603.6
    646480     21604.9
    646520     21606.7
    646560     21606.1
    646600     21608.3
    646640     21609.4
    646680     21612.1
    646720     21613.5
    646760     21615.6
    646800     21615.7
    646840     21616.7
    646880     21618.5
    646920     21619.4
    646960     21622.6
    647000     21622.5
    647040     21625.2
    647080     21625.4
    647120     21627.1
    647160       21629
    647200     21629.9
    647240       21630
    647280     21631.4
    647320     21633.1
    647360     21632.6
    647400     21634.7
    647440     21635.9
    647480     21638.6
    647520     21639.9
    647560     21642.1
    647600     21642.1
    647640     21643.1
    647680     21644.9
    647720     21645.8
    647760       21649
    647800     21648.9
    647840     21651.6
    647880       21652
    647920     21653.5
    647960     21655.5
    648000     21656.4
    648040     21656.5
    648080     21657.9
    648120     21659.6
    648160     21659.1
    648200     21661.2
    648240     21662.5
    648280     21665.1
    648320     21666.4
    648360     21668.6
    648400     21668.6
    648440     21669.6
    648480     21671.5
    648520     21672.3
    648560     21675.5
    648600     21675.5
    648640     21678.1
    648680     21678.5
    648720     21680.1
    648760       21682
    648800     21682.8
    648840       21683
    648880     21684.3
    648920     21686.2
    648960     21685.6
    649000     21687.7
    649040       21689
    649080     21691.6
    649120     21692.9
    649160     21695.2
    649200     21695.2
    649240     21696.2
    649280       21698
    649320     21698.8
    649360     21702.1
    649400       21702
    649440     21704.7
    649480       21705
    649520     21706.6
    649560     21708.6
    649600     21709.3
    649640     21709.6
    649680     21710.9
    649720     21712.7
    649760     21712.1
    649800     21714.3
    649840     21715.6
    649880     21718.1
    649920     21719.5
    649960     21721.7
    650000     21721.7
    650040     21722.7
    650080     21724.6
    650120     21725.4
    650160     21728.6
    650200     21728.6
    650240     21731.3
    650280     21731.6
    650320     21733.2
    650360     21735.1
    650400     21735.9
    650440     21736.2
    650480     21737.4
    650520     21739.3
    650560     21738.8
    650600     21740.9
    650640     21742.1
    650680     21744.7
    650720       21746
    650760     21748.3
    650800     21748.2
    650840     21749.3
    650880     21751.2
    650920       21752
    650960     21755.2
    651000     21755.1
    651040     21757.9
    651080     21758.2
    651120     21759.8
    651160     21761.7
    651200     21762.5
    651240     21762.8
    651280     21763.9
    651320     21765.8
    651360     21765.4
    651400     21767.5
    651440     21768.7
    651480     21771.4
    651520     21772.6
    651560     21774.8
    651600     21774.9
    651640     21775.9
    651680     21777.7
    651720     21778.6
    651760     21781.7
    651800     21781.7
    651840     21784.4
    651880     21784.8
    651920     21786.3
    651960     21788.2
    652000     21789.1
    652040     21789.3
    652080     21790.5
    652120     21792.4
    652160     21791.9
    652200     21794.1
    652240     21795.2
    652280     21797.9
    652320     21799.2
    652360     21801.4
    652400     21801.4
    652440     21802.5
    652480     21804.4
    652520     21805.2
    652560     21808.3
    652600     21808.3
    652640       21811
    652680     21811.3
    652720     21812.9
    652760     21814.8
    652800     21815.7
    652840     21815.9
    652880       21817
    652920       21819
    652960     21818.5
    653000     21820.6
    653040     21821.8
    653080     21824.5
    653120     21825.7
    653160       21828
    653200     21827.9
    653240       21829
    653280       21831
    653320     21831.8
    653360     21834.8
    653400     21834.8
    653440     21837.4
    653480     21837.9
    653520     21839.5
    653560     21841.4
    653600     21842.3
    653640     21842.5
    653680     21843.5
    653720     21845.6
    653760       21845
    653800     21847.1
    653840     21848.3
    653880     21851.1
    653920     21852.3
    653960     21854.6
    654000     21854.5
    654040     21855.6
    654080     21857.5
    654120     21858.3
    654160     21861.4
    654200     21861.3
    654240     21864.1
    654280     21864.5
    654320     21866.1
    654360     21867.9
    654400     21868.8
    654440     21869.1
    654480     21870.1
    654520     21872.1
    654560     21871.6
    654600     21873.7
    654640       21875
    654680     21877.7
    654720     21878.8
    654760     21881.1
    654800     21881.1
    654840     21882.1
    654880     21884.1
    654920     21884.9
    654960     21887.9
    655000     21887.9
    655040     21890.6
    655080       21891
    655120     21892.6
    655160     21894.5
    655200     21895.3
    655240     21895.7
    655280     21896.7
    655320     21898.6
    655360     21898.2
    655400     21900.3
    655440     21901.6
    655480     21904.3
    655520     21905.4
    655560     21907.6
    655600     21907.7
    655640     21908.7
    655680     21910.7
    655720     21911.4
    655760     21914.5
    655800     21914.4
    655840     21917.2
    655880     21917.6
    655920     21919.2
    655960       21921
    656000     21921.9
    656040     21922.2
    656080     21923.3
    656120     21925.2
    656160     21924.8
    656200     21926.8
    656240     21928.1
    656280     21930.8
    656320     21931.9
    656360     21934.2
    656400     21934.2
    656440     21935.3
    656480     21937.2
    656520       21938
    656560     21941.1
    656600     21940.9
    656640     21943.7
    656680     21944.2
    656720     21945.7
    656760     21947.6
    656800     21948.5
    656840     21948.7
    656880     21949.9
    656920     21951.7
    656960     21951.4
    657000     21953.4
    657040     21954.7
    657080     21957.4
    657120     21958.5
    657160     21960.8
    657200     21960.8
    657240     21961.8
    657280     21963.7
    657320     21964.5
    657360     21967.6
    657400     21967.5
    657440     21970.2
    657480     21970.7
    657520     21972.3
    657560     21974.2
    657600       21975
    657640     21975.2
    657680     21976.4
    657720     21978.3
    657760     21977.9
    657800     21979.8
    657840     21981.3
    657880       21984
    657920       21985
    657960     21987.3
    658000     21987.3
    658040     21988.3
    658080     21990.2
    658120       21991
    658160     21994.2
    658200       21994
    658240     21996.7
    658280     21997.2
    658320     21998.8
    658360     22000.7
    658400     22001.5
    658440     22001.8
    658480       22003
    658520     22004.8
    658560     22004.4
    658600     22006.3
    658640     22007.8
    658680     22010.6
    658720     22011.6
    658760     22013.9
    658800     22013.8
    658840     22014.9
    658880     22016.7
    658920     22017.6
    658960     22020.7
    659000     22020.5
    659040     22023.3
    659080     22023.8
    659120     22025.3
    659160     22027.2
    659200     22028.1
    659240     22028.4
    659280     22029.6
    659320     22031.5
    659360     22031.1
    659400       22033
    659440     22034.4
    659480     22037.2
    659520     22038.2
    659560     22040.5
    659600     22040.4
    659640     22041.5
    659680     22043.4
    659720     22044.2
    659760     22047.3
    659800     22047.1
    659840     22049.8
    659880     22050.4
    659920     22051.9
    659960     22053.8
    660000     22054.8
    660040     22054.9
    660080     22056.2
    660120     22058.1
    660160     22057.6
    660200     22059.5
    660240       22061
    660280     22063.8
    660320     22064.8
    660360     22067.1
    660400     22067.1
    660440     22068.1
    660480       22070
    660520     22070.8
    660560       22074
    660600     22073.7
    660640     22076.4
    660680       22077
    660720     22078.5
    660760     22080.4
    660800     22081.4
    660840     22081.6
    660880     22082.8
    660920     22084.7
    660960     22084.3
    661000     22086.2
    661040     22087.7
    661080     22090.5
    661120     22091.4
    661160     22093.8
    661200     22093.7
    661240     22094.7
    661280     22096.5
    661320     22097.4
    661360     22100.6
    661400     22100.4
    661440     22103.1
    661480     22103.7
    661520     22105.2
    661560       22107
    661600       22108
    661640     22108.2
    661680     22109.5
    661720     22111.4
    661760     22110.9
    661800     22112.9
    661840     22114.3
    661880     22117.1
    661920       22118
    661960     22120.4
    662000     22120.4
    662040     22121.3
    662080     22123.2
    662120       22124
    662160     22127.3
    662200       22127
    662240     22129.8
    662280     22130.3
    662320     22131.8
    662360     22133.7
    662400     22134.6
    662440     22134.8
    662480     22136.1
    662520       22138
    662560     22137.5
    662600     22139.5
    662640       22141
    662680     22143.8
    662720     22144.7
    662760     22147.1
    662800       22147
    662840       22148
    662880     22149.9
    662920     22150.7
    662960     22153.9
    663000     22153.7
    663040     22156.5
    663080       22157
    663120     22158.5
    663160     22160.4
    663200     22161.3
    663240     22161.5
    663280     22162.8
    663320     22164.8
    663360     22164.2
    663400     22166.2
    663440     22167.7
    663480     22170.5
    663520     22171.4
    663560     22173.8
    663600     22173.7
    663640     22174.7
    663680     22176.5
    663720     22177.5
    663760     22180.6
    663800     22180.4
    663840     22183.1
    663880     22183.7
    663920     22185.1
    663960     22187.1
    664000       22188
    664040     22188.2
    664080     22189.5
    664120     22191.4
    664160       22191
    664200     22192.9
    664240     22194.4
    664280     22197.2
    664320     22198.1
    664360     22200.5
    664400     22200.3
    664440     22201.4
    664480     22203.2
    664520     22204.2
    664560     22207.3
    664600       22207
    664640     22209.8
    664680     22210.4
    664720     22211.8
    664760     22213.8
    664800     22214.6
    664840     22214.9
    664880     22216.2
    664920     22218.1
    664960     22217.7
    665000     22219.6
    665040     22221.1
    665080     22223.8
    665120     22224.7
    665160     22227.2
    665200     22226.9
    665240     22228.1
    665280     22229.9
    665320     22230.9
    665360       22234
    665400     22233.6
    665440     22236.5
    665480     22237.1
    665520     22238.6
    665560     22240.5
    665600     22241.4
    665640     22241.6
    665680     22242.9
    665720     22244.7
    665760     22244.4
    665800     22246.4
    665840     22247.7
    665880     22250.6
    665920     22251.4
    665960     22253.9
    666000     22253.6
    666040     22254.8
    666080     22256.6
    666120     22257.6
    666160     22260.7
    666200     22260.4
    666240     22263.3
    666280     22263.7
    666320     22265.3
    666360     22267.1
    666400     22268.1
    666440     22268.3
    666480     22269.6
    666520     22271.5
    666560       22271
    666600     22273.1
    666640     22274.4
    666680     22277.3
    666720       22278
    666760     22280.6
    666800     22280.3
    666840     22281.5
    666880     22283.2
    666920     22284.3
    666960     22287.4
    667000     22287.1
    667040       22290
    667080     22290.4
    667120       22292
    667160     22293.9
    667200     22294.8
    667240       22295
    667280     22296.3
    667320     22298.2
    667360     22297.7
    667400     22299.8
    667440     22301.1
    667480       22304
    667520     22304.8
    667560     22307.3
    667600       22307
    667640     22308.2
    667680     22309.9
    667720       22311
    667760     22314.1
    667800     22313.8
    667840     22316.7
    667880     22317.1
    667920     22318.7
    667960     22320.6
    668000     22321.5
    668040     22321.8
    668080     22323.1
    668120       22325
    668160     22324.5
    668200     22326.5
    668240     22327.9
    668280     22330.7
    668320     22331.6
    668360       22334
    668400     22333.7
    668440       22335
    668480     22336.7
    668520     22337.8
    668560     22340.8
    668600     22340.5
    668640     22343.5
    668680     22343.8
    668720     22345.4
    668760     22347.3
    668800     22348.3
    668840     22348.5
    668880     22349.8
    668920     22351.6
    668960     22351.2
    669000     22353.2
    669040     22354.5
    669080     22357.4
    669120     22358.3
    669160     22360.7
    669200     22360.4
    669240     22361.7
    669280     22363.3
    669320     22364.5
    669360     22367.5
    669400     22367.2
    669440     22370.2
    669480     22370.6
    669520     22372.1
    669560     22373.9
    669600       22375
    669640     22375.2
    669680     22376.5
    669720     22378.4
    669760     22377.9
    669800       22380
    669840     22381.3
    669880     22384.2
    669920       22385
    669960     22387.5
    670000     22387.2
    670040     22388.4
    670080     22390.1
    670120     22391.3
    670160     22394.2
    670200       22394
    670240       22397
    670280     22397.4
    670320     22398.9
    670360     22400.7
    670400     22401.8
    670440     22402.1
    670480     22403.3
    670520     22405.1
    670560     22404.7
    670600     22406.7
    670640       22408
    670680     22410.9
    670720     22411.8
    670760     22414.3
    670800     22413.9
    670840     22415.2
    670880     22416.8
    670920       22418
    670960     22420.9
    671000     22420.7
    671040     22423.8
    671080     22424.1
    671120     22425.6
    671160     22427.5
    671200     22428.5
    671240     22428.8
    671280     22430.1
    671320     22431.9
    671360     22431.4
    671400     22433.5
    671440     22434.8
    671480     22437.6
    671520     22438.6
    671560       22441
    671600     22440.7
    671640       22442
    671680     22443.5
    671720     22444.7
    671760     22447.7
    671800     22447.4
    671840     22450.6
    671880     22450.9
    671920     22452.3
    671960     22454.2
    672000     22455.2
    672040     22455.6
    672080     22456.8
    672120     22458.6
    672160       22458
    672200     22460.3
    672240     22461.5
    672280     22464.3
    672320     22465.3
    672360     22467.7
    672400     22467.4
    672440     22468.7
    672480     22470.2
    672520     22471.4
    672560     22474.4
    672600     22474.1
    672640     22477.3
    672680     22477.6
    672720       22479
    672760     22480.9
    672800     22481.9
    672840     22482.2
    672880     22483.6
    672920     22485.4
    672960     22484.7
    673000       22487
    673040     22488.2
    673080       22491
    673120       22492
    673160     22494.4
    673200     22494.1
    673240     22495.3
    673280     22496.9
    673320     22498.2
    673360     22501.1
    673400     22500.8
    673440       22504
    673480     22504.3
    673520     22505.8
    673560     22507.6
    673600     22508.6
    673640       22509
    673680     22510.3
    673720     22512.1
    673760     22511.5
    673800     22513.7
    673840     22514.9
    673880     22517.7
    673920     22518.8
    673960     22521.2
    674000     22520.8
    674040       22522
    674080     22523.7
    674120     22524.9
    674160     22527.8
    674200     22527.5
    674240     22530.7
    674280       22531
    674320     22532.5
    674360     22534.3
    674400     22535.4
    674440     22535.7
    674480       22537
    674520     22538.8
    674560     22538.1
    674600     22540.4
    674640     22541.7
    674680     22544.5
    674720     22545.5
    674760     22547.9
    674800     22547.4
    674840     22548.7
    674880     22550.4
    674920     22551.6
    674960     22554.6
    675000     22554.2
    675040     22557.4
    675080     22557.8
    675120     22559.2
    675160     22561.1
    675200       22562
    675240     22562.4
    675280     22563.7
    675320     22565.4
    675360     22564.8
    675400     22567.1
    675440     22568.4
    675480     22571.2
    675520     22572.2
    675560     22574.6
    675600     22574.2
    675640     22575.4
    675680     22577.1
    675720     22578.2
    675760     22581.3
    675800     22580.9
    675840     22584.1
    675880     22584.5
    675920     22585.9
    675960     22587.8
    676000     22588.7
    676040       22589
    676080     22590.4
    676120     22592.1
    676160     22591.5
    676200     22593.8
    676240       22595
    676280     22597.9
    676320     22598.9
    676360     22601.3
    676400     22600.9
    676440     22602.1
    676480     22603.8
    676520     22604.9
    676560       22608
    676600     22607.6
    676640     22610.9
    676680     22611.2
    676720     22612.6
    676760     22614.6
    676800     22615.4
    676840     22615.7
    676880     22617.1
    676920     22618.9
    676960     22618.3
    677000     22620.6
    677040     22621.7
    677080     22624.6
    677120     22625.6
    677160       22628
    677200     22627.6
    677240     22628.9
    677280     22630.5
    677320     22631.7
    677360     22634.8
    677400     22634.3
    677440     22637.6
    677480     22637.9
    677520     22639.3
    677560     22641.3
    677600     22642.1
    677640     22642.4
    677680     22643.7
    677720     22645.6
    677760       22645
    677800     22647.2
    677840     22648.4
    677880     22651.2
    677920     22652.2
    677960     22654.6
    678000     22654.3
    678040     22655.6
    678080     22657.2
    678120     22658.3
    678160     22661.4
    678200       22661
    678240     22664.3
    678280     22664.5
    678320       22666
    678360     22667.9
    678400     22668.7
    678440       22669
    678480     22670.4
    678520     22672.3
    678560     22671.7
    678600     22673.8
    678640     22675.1
    678680     22677.9
    678720     22678.9
    678760     22681.3
    678800     22680.9
    678840     22682.2
    678880     22683.8
    678920     22684.9
    678960       22688
    679000     22687.7
    679040       22691
    679080     22691.1
    679120     22692.6
    679160     22694.5
    679200     22695.3
    679240     22695.5
    679280       22697
    679320     22698.9
    679360     22698.2
    679400     22700.4
    679440     22701.6
    679480     22704.5
    679520     22705.4
    679560     22707.9
    679600     22707.5
    679640     22708.7
    679680     22710.5
    679720     22711.5
    679760     22714.6
    679800     22714.2
    679840     22717.5
    679880     22717.8
    679920     22719.1
    679960     22721.1
    680000       22722
    680040     22722.2
    680080     22723.5
    680120     22725.5
    680160     22724.8
    680200       22727
    680240     22728.3
    680280     22731.2
    680320     22732.1
    680360     22734.5
    680400     22734.2
    680440     22735.3
    680480     22737.1
    680520     22738.1
    680560     22741.2
    680600     22740.8
    680640     22744.2
    680680     22744.4
    680720     22745.8
    680760     22747.7
    680800     22748.6
    680840     22748.8
    680880     22750.2
    680920     22752.3
    680960     22751.5
    681000     22753.7
    681040       22755
    681080     22757.9
    681120     22758.8
    681160     22761.3
    681200     22760.8
    681240       22762
    681280     22763.8
    681320     22764.8
    681360     22767.9
    681400     22767.5
    681440     22770.8
    681480     22771.1
    681520     22772.5
    681560     22774.4
    681600     22775.3
    681640     22775.5
    681680     22776.9
    681720     22778.9
    681760     22778.3
    681800     22780.4
    681840     22781.7
    681880     22784.7
    681920     22785.5
    681960       22788
    682000     22787.6
    682040     22788.7
    682080     22790.5
    682120     22791.5
    682160     22794.7
    682200     22794.2
    682240     22797.5
    682280     22797.9
    682320     22799.3
    682360     22801.1
    682400       22802
    682440     22802.3
    682480     22803.8
    682520     22805.7
    682560       22805
    682600     22807.2
    682640     22808.5
    682680     22811.5
    682720     22812.3
    682760     22814.8
    682800     22814.4
    682840     22815.5
    682880     22817.2
    682920     22818.3
    682960     22821.5
    683000       22821
    683040     22824.3
    683080     22824.7
    683120       22826
    683160     22827.9
    683200     22828.8
    683240       22829
    683280     22830.5
    683320     22832.4
    683360     22831.7
    683400     22833.9
    683440     22835.2
    683480     22838.3
    683520       22839
    683560     22841.5
    683600       22841
    683640     22842.2
    683680     22843.9
    683720     22845.1
    683760     22848.2
    683800     22847.7
    683840       22851
    683880     22851.4
    683920     22852.7
    683960     22854.5
    684000     22855.5
    684040     22855.7
    684080     22857.1
    684120     22859.1
    684160     22858.4
    684200     22860.5
    684240     22861.9
    684280     22864.9
    684320     22865.7
    684360     22868.2
    684400     22867.7
    684440     22868.8
    684480     22870.5
    684520     22871.7
    684560     22874.9
    684600     22874.4
    684640     22877.6
    684680       22878
    684720     22879.4
    684760     22881.2
    684800     22882.2
    684840     22882.4
    684880     22883.8
    684920     22885.7
    684960     22885.1
    685000     22887.2
    685040     22888.6
    685080     22891.6
    685120     22892.3
    685160     22894.9
    685200     22894.4
    685240     22895.5
    685280     22897.2
    685320     22898.4
    685360     22901.5
    685400     22900.9
    685440     22904.2
    685480     22904.7
    685520       22906
    685560     22907.8
    685600     22908.8
    685640       22909
    685680     22910.4
    685720     22912.3
    685760     22911.7
    685800     22913.9
    685840     22915.2
    685880     22918.3
    685920       22919
    685960     22921.6
    686000     22920.9
    686040     22922.1
    686080     22923.9
    686120     22925.1
    686160     22928.2
    686200     22927.6
    686240     22930.8
    686280     22931.4
    686320     22932.7
    686360     22934.5
    686400     22935.4
    686440     22935.7
    686480     22937.1
    686520       22939
    686560     22938.3
    686600     22940.5
    686640     22941.9
    686680       22945
    686720     22945.8
    686760     22948.3
    686800     22947.7
    686840     22948.9
    686880     22950.6
    686920     22951.8
    686960     22954.9
    687000     22954.3
    687040     22957.6
    687080     22958.2
    687120     22959.5
    687160     22961.2
    687200     22962.1
    687240     22962.5
    687280     22963.9
    687320     22965.8
    687360       22965
    687400     22967.2
    687440     22968.6
    687480     22971.7
    687520     22972.5
    687560     22975.1
    687600     22974.4
    687640     22975.6
    687680     22977.3
    687720     22978.5
    687760     22981.6
    687800       22981
    687840     22984.3
    687880     22984.9
    687920     22986.2
    687960     22987.9
    688000     22988.8
    688040     22989.2
    688080     22990.7
    688120     22992.4
    688160     22991.7
    688200     22993.9
    688240     22995.3
    688280     22998.5
    688320     22999.2
    688360     23001.8
    688400     23001.2
    688440     23002.3
    688480       23004
    688520     23005.2
    688560     23008.3
    688600     23007.7
    688640     23011.1
    688680     23011.5
    688720     23012.8
    688760     23014.6
    688800     23015.5
    688840     23015.8
    688880     23017.3
    688920     23019.1
    688960     23018.4
    689000     23020.6
    689040       23022
    689080     23025.2
    689120     23025.9
    689160     23028.4
    689200     23027.9
    689240       23029
    689280     23030.7
    689320     23031.9
    689360       23035
    689400     23034.4
    689440     23037.8
    689480     23038.3
    689520     23039.6
    689560     23041.2
    689600     23042.2
    689640     23042.6
    689680       23044
    689720     23045.8
    689760     23045.1
    689800     23047.4
    689840     23048.7
    689880     23051.9
    689920     23052.7
    689960     23055.2
    690000     23054.6
    690040     23055.8
    690080     23057.4
    690120     23058.7
    690160     23061.8
    690200     23061.2
    690240     23064.6
    690280       23065
    690320     23066.4
    690360       23068
    690400       23069
    690440     23069.3
    690480     23070.8
    690520     23072.5
    690560     23071.9
    690600     23074.2
    690640     23075.6
    690680     23078.6
    690720     23079.5
    690760       23082
    690800     23081.5
    690840     23082.5
    690880     23084.2
    690920     23085.4
    690960     23088.6
    691000       23088
    691040     23091.3
    691080     23091.8
    691120     23093.2
    691160     23094.8
    691200     23095.8
    691240     23095.9
    691280     23097.5
    691320     23099.3
    691360     23098.6
    691400     23100.9
    691440     23102.3
    691480     23105.4
    691520     23106.2
    691560     23108.6
    691600     23108.1
    691640     23109.2
    691680     23110.9
    691720       23112
    691760     23115.3
    691800     23114.6
    691840     23117.9
    691880     23118.6
    691920     23119.9
    691960     23121.5
    692000     23122.5
    692040     23122.7
    692080     23124.3
    692120       23126
    692160     23125.3
    692200     23127.6
    692240     23129.1
    692280     23132.1
    692320     23132.9
    692360     23135.5
    692400     23134.9
    692440     23135.9
    692480     23137.6
    692520     23138.8
    692560     23142.1
    692600     23141.4
    692640     23144.7
    692680     23145.4
    692720     23146.6
    692760     23148.3
    692800     23149.3
    692840     23149.5
    692880     23150.9
    692920     23152.7
    692960     23152.1
    693000     23154.4
    693040     23155.8
    693080     23158.8
    693120     23159.7
    693160     23162.2
    693200     23161.6
    693240     23162.6
    693280     23164.4
    693320     23165.6
    693360     23168.7
    693400     23168.1
    693440     23171.3
    693480     23172.1
    693520     23173.3
    693560       23175
    693600       23176
    693640       23176
    693680     23177.6
    693720     23179.5
    693760     23178.7
    693800     23181.1
    693840     23182.4
    693880     23185.5
    693920     23186.2
    693960     23188.8
[truncated: 175,974 more chars]
