# Supplementary material for: Comment on 'Valid molecular dynamics simulations of human hemoglobin require a surprisingly large box size'
Source: eLife. 2019 Jun 20;8:e44718. doi: 10.7554/eLife.44718 (PMC6586461; doi:10.7554/eLife.44718)
Supplement: Figure 2—source data 1. — The zip archive contains a README file describing which source files correspond to the different panels. [file elife-44718-fig2-data1.zip › figure2/panel_B/150A/19/msd.xvg]

# This file was created Mon Mar 11 00:52:36 2019
# Created by:
#             :-) GROMACS - gmx msd, 2018.6-dev-20190123-eb3e487 (-:
# 
# Executable:   /usr/local/gromacs/2018/2018.5-impi2017-fftw337-gcc640-cuda91/bin/gmx
# Data prefix:  /usr/local/gromacs/2018/2018.5-impi2017-fftw337-gcc640-cuda91
# Working dir:  /home/vgapsys/project/hemoglobin/hemoglobin/Meuwly/150a-elife/eq9gpu
# Command line:
#   gmx msd -s /netmount/energy/vgapsys/hemoglobin/hemoglobin/raw/150a-elife/topol.tpr -f /netmount/energy/vgapsys/hemoglobin/hemoglobin/raw/150a-elife/eq9gpu/traj_comp.xtc -trestart 800 -n index.ndx -o msd.xvg
# gmx msd is part of G R O M A C S:
#
# Gromacs Runs On Most of All Computer Systems
#
@    title "Mean Square Displacement"
@    xaxis  label "Time (ps)"
@    yaxis  label "MSD (nm\S2\N)"
@TYPE xy
# MSD gathered over 1e+06 ps with 1251 restarts
# Diffusion constants fitted from time 100000 to 900000 ps
# D[Water_&_OW] = 5.6540 (+/- 0.0081) (1e-5 cm^2/s)
         0           0
        40     1.35208
        80      2.7129
       120     4.07586
       160     5.44172
       200      6.8067
       240      8.1714
       280     9.53642
       320     10.9024
       360     12.2661
       400     13.6294
       440     14.9913
       480     16.3555
       520     17.7178
       560     19.0776
       600     20.4377
       640     21.7955
       680     23.1543
       720     24.5157
       760     25.8764
       800     27.2346
       840     28.5929
       880     29.9484
       920     31.3069
       960     32.6654
      1000     34.0222
      1040     35.3798
      1080     36.7378
      1120     38.0984
      1160     39.4541
      1200     40.8137
      1240     42.1712
      1280     43.5293
      1320     44.8863
      1360      46.241
      1400     47.5948
      1440     48.9475
      1480      50.304
      1520     51.6623
      1560     53.0214
      1600     54.3771
      1640     55.7338
      1680     57.0867
      1720      58.443
      1760     59.7975
      1800     61.1521
      1840     62.5062
      1880     63.8627
      1920     65.2228
      1960     66.5767
      2000     67.9377
      2040     69.2944
      2080     70.6534
      2120     72.0121
      2160     73.3689
      2200     74.7222
      2240     76.0739
      2280     77.4298
      2320     78.7897
      2360     80.1511
      2400      81.505
      2440     82.8596
      2480     84.2078
      2520     85.5623
      2560     86.9152
      2600     88.2706
      2640     89.6251
      2680     90.9811
      2720     92.3407
      2760     93.6911
      2800     95.0537
      2840     96.4102
      2880     97.7677
      2920     99.1273
      2960     100.482
      3000     101.835
      3040     103.187
      3080     104.543
      3120     105.901
      3160     107.263
      3200     108.617
      3240     109.972
      3280     111.321
      3320     112.676
      3360     114.028
      3400     115.385
      3440      116.74
      3480     118.101
      3520     119.463
      3560     120.813
      3600     122.175
      3640     123.527
      3680     124.885
      3720     126.243
      3760     127.596
      3800     128.946
      3840     130.294
      3880     131.651
      3920     133.007
      3960     134.372
      4000     135.725
      4040      137.08
      4080     138.427
      4120     139.783
      4160     141.137
      4200     142.492
      4240     143.848
      4280     145.206
      4320     146.566
      4360     147.913
      4400     149.277
      4440     150.627
      4480     151.983
      4520     153.339
      4560     154.688
      4600     156.036
      4640     157.384
      4680     158.739
      4720     160.095
      4760     161.462
      4800     162.814
      4840     164.169
      4880     165.515
      4920     166.871
      4960     168.224
      5000      169.58
      5040     170.935
      5080     172.296
      5120     173.658
      5160     175.005
      5200     176.367
      5240     177.711
      5280     179.066
      5320      180.42
      5360     181.769
      5400     183.116
      5440     184.465
      5480     185.819
      5520     187.175
      5560      188.54
      5600     189.891
      5640     191.245
      5680      192.59
      5720     193.947
      5760     195.299
      5800     196.653
      5840     198.009
      5880     199.371
      5920     200.735
      5960     202.079
      6000     203.443
      6040     204.787
      6080      206.14
      6120     207.496
      6160     208.848
      6200     210.196
      6240     211.548
      6280     212.901
      6320     214.257
      6360     215.622
      6400     216.969
      6440     218.324
      6480     219.665
      6520     221.021
      6560      222.37
      6600     223.725
      6640     225.081
      6680     226.443
      6720     227.807
      6760     229.148
      6800      230.51
      6840     231.851
      6880     233.204
      6920     234.562
      6960     235.914
      7000     237.261
      7040     238.614
      7080     239.968
      7120     241.325
      7160      242.69
      7200     244.036
      7240      245.39
      7280     246.729
      7320     248.088
      7360      249.44
      7400     250.797
      7440     252.155
      7480     253.516
      7520      254.88
      7560     256.221
      7600     257.586
      7640     258.926
      7680     260.281
      7720     261.642
      7760     262.996
      7800     264.346
      7840     265.701
      7880     267.056
      7920     268.412
      7960     269.777
      8000      271.12
      8040     272.471
      8080     273.807
      8120     275.167
      8160     276.519
      8200     277.877
      8240     279.236
      8280     280.597
      8320     281.962
      8360     283.299
      8400     284.664
      8440     286.003
      8480     287.359
      8520      288.72
      8560     290.074
      8600     291.424
      8640     292.777
      8680     294.132
      8720      295.49
      8760     296.856
      8800     298.198
      8840      299.55
      8880     300.884
      8920     302.245
      8960     303.598
      9000     304.959
      9040     306.322
      9080     307.686
      9120      309.05
      9160     310.388
      9200     311.755
      9240     313.096
      9280     314.452
      9320     315.814
      9360     317.168
      9400     318.514
      9440     319.866
      9480      321.22
      9520     322.576
      9560     323.943
      9600     325.282
      9640     326.633
      9680     327.963
      9720     329.322
      9760     330.674
      9800     332.034
      9840     333.397
      9880     334.761
      9920     336.127
      9960     337.465
     10000     338.837
     10040     340.179
     10080     341.539
     10120     342.902
     10160     344.257
     10200     345.606
     10240     346.961
     10280     348.318
     10320     349.675
     10360     351.046
     10400     352.387
     10440     353.739
     10480     355.067
     10520     356.428
     10560      357.78
     10600     359.144
     10640      360.51
     10680     361.877
     10720     363.249
     10760     364.587
     10800     365.961
     10840     367.304
     10880     368.664
     10920     370.029
     10960     371.386
     11000     372.734
     11040     374.089
     11080     375.449
     11120     376.806
     11160     378.179
     11200      379.52
     11240     380.875
     11280     382.203
     11320     383.567
     11360     384.919
     11400     386.284
     11440      387.65
     11480     389.017
     11520     390.387
     11560     391.723
     11600     393.099
     11640     394.439
     11680     395.797
     11720     397.158
     11760      398.51
     11800     399.856
     11840      401.21
     11880     402.569
     11920     403.924
     11960     405.298
     12000      406.64
     12040     407.995
     12080     409.325
     12120     410.692
     12160     412.045
     12200     413.411
     12240     414.775
     12280     416.143
     12320     417.513
     12360     418.849
     12400     420.227
     12440     421.565
     12480     422.921
     12520     424.281
     12560     425.634
     12600     426.978
     12640      428.33
     12680     429.691
     12720     431.046
     12760      432.42
     12800     433.761
     12840     435.116
     12880     436.444
     12920     437.814
     12960     439.166
     13000     440.532
     13040     441.896
     13080     443.265
     13120     444.634
     13160     445.968
     13200     447.349
     13240     448.687
     13280     450.042
     13320     451.401
     13360     452.756
     13400     454.099
     13440     455.452
     13480     456.813
     13520     458.169
     13560     459.548
     13600     460.892
     13640     462.247
     13680     463.578
     13720     464.949
     13760     466.302
     13800     467.668
     13840     469.033
     13880     470.402
     13920     471.775
     13960     473.107
     14000     474.489
     14040     475.824
     14080     477.179
     14120     478.538
     14160      479.89
     14200     481.233
     14240     482.584
     14280     483.945
     14320     485.298
     14360     486.678
     14400     488.021
     14440     489.375
     14480     490.705
     14520     492.079
     14560     493.432
     14600     494.798
     14640     496.163
     14680     497.532
     14720     498.906
     14760     500.234
     14800     501.617
     14840     502.945
     14880     504.301
     14920     505.659
     14960      507.01
     15000     508.352
     15040     509.703
     15080     511.061
     15120     512.412
     15160     513.793
     15200     515.135
     15240     516.487
     15280     517.814
     15320     519.187
     15360     520.537
     15400     521.905
     15440      523.27
     15480     524.641
     15520     526.018
     15560     527.347
     15600      528.73
     15640     530.057
     15680     531.411
     15720      532.77
     15760     534.123
     15800     535.468
     15840     536.821
     15880     538.181
     15920     539.531
     15960     540.914
     16000     542.255
     16040     543.604
     16080     544.929
     16120       546.3
     16160      547.65
     16200     549.017
     16240     550.384
     16280     551.758
     16320     553.135
     16360     554.461
     16400     555.848
     16440     557.176
     16480     558.529
     16520     559.889
     16560     561.238
     16600     562.581
     16640     563.935
     16680     565.295
     16720     566.646
     16760      568.03
     16800     569.372
     16840     570.724
     16880     572.049
     16920      573.42
     16960     574.768
     17000     576.135
     17040       577.5
     17080     578.873
     17120      580.25
     17160     581.572
     17200     582.958
     17240     584.285
     17280     585.636
     17320     586.993
     17360     588.341
     17400     589.683
     17440     591.036
     17480     592.397
     17520     593.748
     17560     595.134
     17600     596.476
     17640     597.826
     17680      599.15
     17720     600.523
     17760     601.871
     17800      603.24
     17840     604.606
     17880      605.98
     17920      607.36
     17960     608.684
     18000     610.071
     18040     611.396
     18080     612.747
     18120     614.108
     18160     615.458
     18200     616.801
     18240     618.156
     18280     619.516
     18320     620.865
     18360     622.255
     18400     623.596
     18440     624.945
     18480     626.268
     18520      627.64
     18560     628.987
     18600     630.356
     18640     631.721
     18680     633.098
     18720     634.476
     18760       635.8
     18800     637.189
     18840     638.515
     18880     639.867
     18920     641.229
     18960     642.578
     19000      643.92
     19040     645.274
     19080     646.636
     19120     647.989
     19160     649.379
     19200     650.719
     19240     652.072
     19280     653.393
     19320     654.768
     19360     656.119
     19400      657.49
     19440     658.854
     19480      660.23
     19520      661.61
     19560     662.935
     19600     664.326
     19640     665.651
     19680     667.005
     19720      668.37
     19760      669.72
     19800     671.061
     19840     672.415
     19880      673.78
     19920     675.136
     19960     676.529
     20000     677.869
     20040     679.225
     20080     680.545
     20120      681.92
     20160      683.27
     20200      684.64
     20240     686.005
     20280      687.38
     20320     688.755
     20360     690.078
     20400     691.469
     20440      692.79
     20480     694.145
     20520     695.511
     20560     696.861
     20600     698.202
     20640     699.555
     20680     700.922
     20720     702.279
     20760     703.677
     20800     705.017
     20840     706.373
     20880     707.692
     20920     709.068
     20960     710.419
     21000     711.791
     21040     713.158
     21080     714.532
     21120     715.909
     21160     717.229
     21200     718.621
     21240     719.942
     21280     721.297
     21320     722.663
     21360     724.013
     21400      725.35
     21440     726.701
     21480     728.066
     21520     729.421
     21560     730.819
     21600     732.156
     21640     733.511
     21680     734.827
     21720     736.203
     21760     737.549
     21800     738.924
     21840      740.29
     21880     741.666
     21920     743.038
     21960     744.356
     22000     745.745
     22040     747.063
     22080     748.417
     22120     749.783
     22160     751.133
     22200     752.466
     22240     753.815
     22280     755.178
     22320     756.531
     22360      757.93
     22400     759.264
     22440     760.618
     22480     761.933
     22520     763.309
     22560     764.653
     22600     766.027
     22640     767.394
     22680      768.77
     22720     770.141
     22760     771.453
     22800     772.843
     22840     774.159
     22880     775.512
     22920     776.879
     22960     778.227
     23000     779.561
     23040     780.909
     23080     782.273
     23120     783.625
     23160     785.024
     23200     786.358
     23240     787.711
     23280     789.024
     23320     790.398
     23360     791.742
     23400     793.114
     23440     794.482
     23480     795.855
     23520     797.225
     23560     798.533
     23600     799.924
     23640     801.235
     23680      802.59
     23720     803.959
     23760     805.306
     23800      806.64
     23840     807.988
     23880      809.35
     23920       810.7
     23960     812.101
     24000     813.432
     24040     814.783
     24080     816.098
     24120     817.474
     24160     818.814
     24200     820.189
     24240     821.558
     24280      822.93
     24320     824.303
     24360     825.609
     24400     826.999
     24440     828.309
     24480     829.662
     24520     831.033
     24560     832.382
     24600     833.712
     24640     835.059
     24680     836.418
     24720     837.766
     24760     839.166
     24800     840.498
     24840     841.854
     24880     843.169
     24920     844.547
     24960     845.888
     25000     847.262
     25040      848.63
     25080     850.001
     25120     851.372
     25160     852.674
     25200     854.064
     25240     855.374
     25280     856.731
     25320     858.103
     25360     859.451
     25400     860.783
     25440     862.128
     25480     863.489
     25520     864.837
     25560     866.242
     25600     867.576
     25640     868.929
     25680      870.24
     25720     871.616
     25760     872.955
     25800     874.332
     25840       875.7
     25880     877.072
     25920     878.445
     25960     879.746
     26000     881.135
     26040     882.443
     26080     883.797
     26120     885.169
     26160     886.515
     26200     887.845
     26240     889.189
     26280     890.546
     26320     891.893
     26360     893.296
     26400     894.628
     26440     895.978
     26480     897.284
     26520     898.661
     26560     900.001
     26600     901.379
     26640     902.749
     26680     904.122
     26720     905.493
     26760     906.794
     26800     908.183
     26840     909.491
     26880     910.848
     26920     912.221
     26960     913.569
     27000       914.9
     27040     916.241
     27080       917.6
     27120     918.945
     27160     920.349
     27200     921.677
     27240     923.024
     27280     924.328
     27320     925.707
     27360     927.049
     27400      928.43
     27440     929.803
     27480      931.18
     27520     932.553
     27560     933.854
     27600     935.245
     27640     936.553
     27680     937.908
     27720     939.283
     27760     940.628
     27800     941.958
     27840       943.3
     27880      944.66
     27920     946.004
     27960     947.406
     28000     948.732
     28040      950.08
     28080      951.38
     28120      952.76
     28160     954.107
     28200     955.488
     28240      956.86
     28280     958.238
     28320     959.611
     28360     960.912
     28400     962.305
     28440     963.613
     28480      964.97
     28520     966.343
     28560     967.688
     28600     969.017
     28640     970.356
     28680     971.717
     28720     973.062
     28760     974.469
     28800     975.797
     28840      977.15
     28880     978.451
     28920     979.833
     28960     981.178
     29000      982.56
     29040     983.932
     29080     985.314
     29120     986.689
     29160     987.989
     29200     989.386
     29240     990.696
     29280     992.049
     29320     993.428
     29360     994.771
     29400     996.099
     29440     997.438
     29480     998.797
     29520     1000.14
     29560     1001.54
     29600     1002.87
     29640     1004.22
     29680     1005.52
     29720     1006.91
     29760     1008.25
     29800     1009.64
     29840     1011.01
     29880     1012.39
     29920     1013.77
     29960     1015.07
     30000     1016.47
     30040     1017.78
     30080     1019.13
     30120     1020.51
     30160     1021.86
     30200     1023.18
     30240     1024.52
     30280     1025.88
     30320     1027.22
     30360     1028.63
     30400     1029.95
     30440      1031.3
     30480      1032.6
     30520     1033.98
     30560     1035.33
     30600     1036.71
     30640     1038.08
     30680     1039.46
     30720     1040.83
     30760     1042.13
     30800     1043.53
     30840     1044.84
     30880      1046.2
     30920     1047.57
     30960     1048.92
     31000     1050.24
     31040     1051.58
     31080     1052.94
     31120     1054.28
     31160     1055.69
     31200     1057.02
     31240     1058.36
     31280     1059.66
     31320     1061.05
     31360     1062.39
     31400     1063.78
     31440     1065.15
     31480     1066.53
     31520      1067.9
     31560      1069.2
     31600      1070.6
     31640      1071.9
     31680     1073.26
     31720     1074.64
     31760     1075.98
     31800      1077.3
     31840     1078.64
     31880        1080
     31920     1081.34
     31960     1082.76
     32000     1084.09
     32040     1085.43
     32080     1086.73
     32120     1088.12
     32160     1089.46
     32200     1090.85
     32240     1092.22
     32280     1093.59
     32320     1094.97
     32360     1096.27
     32400     1097.66
     32440     1098.96
     32480     1100.32
     32520      1101.7
     32560     1103.04
     32600     1104.36
     32640      1105.7
     32680     1107.06
     32720      1108.4
     32760     1109.81
     32800     1111.14
     32840      1112.5
     32880     1113.79
     32920     1115.18
     32960     1116.53
     33000     1117.91
     33040     1119.28
     33080     1120.65
     33120     1122.03
     33160     1123.33
     33200     1124.73
     33240     1126.03
     33280     1127.39
     33320     1128.77
     33360     1130.11
     33400     1131.43
     33440     1132.77
     33480     1134.13
     33520     1135.47
     33560     1136.89
     33600     1138.22
     33640     1139.57
     33680     1140.87
     33720     1142.26
     33760     1143.61
     33800     1144.99
     33840     1146.36
     33880     1147.74
     33920     1149.11
     33960     1150.41
     34000     1151.81
     34040     1153.11
     34080     1154.47
     34120     1155.85
     34160      1157.2
     34200     1158.52
     34240     1159.85
     34280     1161.21
     34320     1162.55
     34360     1163.96
     34400     1165.29
     34440     1166.65
     34480     1167.94
     34520     1169.34
     34560     1170.69
     34600     1172.07
     34640     1173.44
     34680     1174.82
     34720      1176.2
     34760      1177.5
     34800      1178.9
     34840     1180.19
     34880     1181.55
     34920     1182.94
     34960     1184.28
     35000      1185.6
     35040     1186.93
     35080     1188.29
     35120     1189.63
     35160     1191.05
     35200     1192.38
     35240     1193.73
     35280     1195.02
     35320     1196.41
     35360     1197.77
     35400     1199.15
     35440     1200.52
     35480      1201.9
     35520     1203.27
     35560     1204.57
     35600     1205.97
     35640     1207.26
     35680     1208.62
     35720     1210.01
     35760     1211.35
     35800     1212.67
     35840     1214.01
     35880     1215.37
     35920     1216.71
     35960     1218.14
     36000     1219.46
     36040     1220.81
     36080      1222.1
     36120      1223.5
     36160     1224.85
     36200     1226.23
     36240      1227.6
     36280     1228.98
     36320     1230.36
     36360     1231.66
     36400     1233.06
     36440     1234.35
     36480     1235.71
     36520     1237.09
     36560     1238.43
     36600     1239.75
     36640     1241.08
     36680     1242.44
     36720     1243.78
     36760      1245.2
     36800     1246.53
     36840     1247.88
     36880     1249.17
     36920     1250.57
     36960     1251.92
     37000      1253.3
     37040     1254.66
     37080     1256.05
     37120     1257.43
     37160     1258.73
     37200     1260.13
     37240     1261.41
     37280     1262.77
     37320     1264.15
     37360     1265.48
     37400      1266.8
     37440     1268.13
     37480     1269.49
     37520     1270.83
     37560     1272.26
     37600     1273.59
     37640     1274.94
     37680     1276.23
     37720     1277.63
     37760     1278.98
     37800     1280.36
     37840     1281.73
     37880     1283.11
     37920     1284.49
     37960     1285.79
     38000      1287.2
     38040     1288.48
     38080     1289.83
     38120     1291.22
     38160     1292.55
     38200     1293.86
     38240     1295.19
     38280     1296.55
     38320      1297.9
     38360     1299.33
     38400     1300.66
     38440     1302.01
     38480      1303.3
     38520      1304.7
     38560     1306.05
     38600     1307.44
     38640     1308.81
     38680     1310.19
     38720     1311.58
     38760     1312.88
     38800     1314.28
     38840     1315.57
     38880     1316.92
     38920      1318.3
     38960     1319.63
     39000     1320.95
     39040     1322.28
     39080     1323.65
     39120     1324.99
     39160     1326.43
     39200     1327.76
     39240     1329.11
     39280     1330.41
     39320      1331.8
     39360     1333.15
     39400     1334.54
     39440     1335.91
     39480     1337.29
     39520     1338.67
     39560     1339.97
     39600     1341.38
     39640     1342.66
     39680     1344.01
     39720     1345.39
     39760     1346.72
     39800     1348.04
     39840     1349.37
     39880     1350.73
     39920     1352.08
     39960     1353.53
     40000     1354.85
     40040     1356.21
     40080      1357.5
     40120      1358.9
     40160     1360.25
     40200     1361.63
     40240        1363
     40280     1364.39
     40320     1365.77
     40360     1367.08
     40400     1368.49
     40440     1369.77
     40480     1371.12
     40520     1372.51
     40560     1373.84
     40600     1375.15
     40640     1376.49
     40680     1377.85
     40720     1379.21
     40760     1380.65
     40800     1381.98
     40840     1383.33
     40880     1384.62
     40920     1386.02
     40960     1387.36
     41000     1388.75
     41040     1390.12
     41080     1391.51
     41120     1392.89
     41160     1394.19
     41200      1395.6
     41240     1396.88
     41280     1398.24
     41320     1399.62
     41360     1400.95
     41400     1402.27
     41440      1403.6
     41480     1404.97
     41520     1406.31
     41560     1407.76
     41600     1409.09
     41640     1410.44
     41680     1411.73
     41720     1413.13
     41760     1414.47
     41800     1415.86
     41840     1417.23
     41880     1418.61
     41920        1420
     41960      1421.3
     42000      1422.7
     42040     1423.98
     42080     1425.34
     42120     1426.72
     42160     1428.05
     42200     1429.37
     42240      1430.7
     42280     1432.07
     42320     1433.41
     42360     1434.86
     42400     1436.19
     42440     1437.55
     42480     1438.83
     42520     1440.23
     42560     1441.57
     42600     1442.96
     42640     1444.33
     42680     1445.71
     42720     1447.09
     42760     1448.39
     42800     1449.79
     42840     1451.07
     42880     1452.43
     42920     1453.81
     42960     1455.14
     43000     1456.45
     43040     1457.78
     43080     1459.15
     43120      1460.5
     43160     1461.94
     43200     1463.27
     43240     1464.62
     43280      1465.9
     43320      1467.3
     43360     1468.64
     43400     1470.02
     43440     1471.39
     43480     1472.77
     43520     1474.15
     43560     1475.45
     43600     1476.85
     43640     1478.13
     43680     1479.48
     43720     1480.87
     43760     1482.19
     43800      1483.5
     43840     1484.83
     43880      1486.2
     43920     1487.55
     43960        1489
     44000     1490.32
     44040     1491.67
     44080     1492.95
     44120     1494.34
     44160     1495.68
     44200     1497.07
     44240     1498.44
     44280     1499.82
     44320     1501.19
     44360     1502.49
     44400     1503.89
     44440     1505.17
     44480     1506.52
     44520      1507.9
     44560     1509.22
     44600     1510.54
     44640     1511.86
     44680     1513.23
     44720     1514.58
     44760     1516.03
     44800     1517.36
     44840     1518.71
     44880     1519.98
     44920     1521.38
     44960     1522.72
     45000     1524.11
     45040     1525.47
     45080     1526.86
     45120     1528.23
     45160     1529.52
     45200     1530.93
     45240     1532.21
     45280     1533.56
     45320     1534.94
     45360     1536.26
     45400     1537.57
     45440      1538.9
     45480     1540.27
     45520     1541.62
     45560     1543.08
     45600     1544.41
     45640     1545.75
     45680     1547.03
     45720     1548.42
     45760     1549.77
     45800     1551.15
     45840     1552.52
     45880     1553.91
     45920     1555.28
     45960     1556.57
     46000     1557.98
     46040     1559.26
     46080     1560.61
     46120     1561.99
     46160     1563.31
     46200     1564.62
     46240     1565.95
     46280     1567.33
     46320     1568.68
     46360     1570.14
     46400     1571.46
     46440     1572.81
     46480     1574.08
     46520     1575.48
     46560     1576.82
     46600      1578.2
     46640     1579.57
     46680     1580.96
     46720     1582.33
     46760     1583.62
     46800     1585.03
     46840      1586.3
     46880     1587.65
     46920     1589.03
     46960     1590.36
     47000     1591.67
     47040        1593
     47080     1594.38
     47120     1595.74
     47160      1597.2
     47200     1598.52
     47240     1599.86
     47280     1601.14
     47320     1602.53
     47360     1603.87
     47400     1605.26
     47440     1606.62
     47480     1608.01
     47520     1609.39
     47560     1610.68
     47600     1612.09
     47640     1613.36
     47680     1614.71
     47720     1616.09
     47760     1617.42
     47800     1618.74
     47840     1620.07
     47880     1621.45
     47920     1622.81
     47960     1624.27
     48000      1625.6
     48040     1626.94
     48080     1628.22
     48120     1629.61
     48160     1630.95
     48200     1632.34
     48240      1633.7
     48280     1635.09
     48320     1636.46
     48360     1637.75
     48400     1639.16
     48440     1640.43
     48480     1641.78
     48520     1643.16
     48560     1644.48
     48600     1645.81
     48640     1647.14
     48680     1648.51
     48720     1649.87
     48760     1651.34
     48800     1652.66
     48840        1654
     48880     1655.27
     48920     1656.67
     48960        1658
     49000     1659.39
     49040     1660.76
     49080     1662.15
     49120     1663.53
     49160     1664.81
     49200     1666.22
     49240      1667.5
     49280     1668.84
     49320     1670.23
     49360     1671.55
     49400     1672.88
     49440      1674.2
     49480     1675.58
     49520     1676.94
     49560     1678.41
     49600     1679.73
     49640     1681.08
     49680     1682.34
     49720     1683.73
     49760     1685.07
     49800     1686.46
     49840     1687.83
     49880     1689.22
     49920      1690.6
     49960     1691.88
     50000      1693.3
     50040     1694.57
     50080     1695.91
     50120      1697.3
     50160     1698.62
     50200     1699.94
     50240     1701.27
     50280     1702.65
     50320     1704.01
     50360     1705.48
     50400      1706.8
     50440     1708.14
     50480      1709.4
     50520     1710.79
     50560     1712.13
     50600     1713.52
     50640     1714.88
     50680     1716.27
     50720     1717.66
     50760     1718.94
     50800     1720.35
     50840     1721.63
     50880     1722.97
     50920     1724.35
     50960     1725.68
     51000        1727
     51040     1728.32
     51080      1729.7
     51120     1731.06
     51160     1732.53
     51200     1733.86
     51240      1735.2
     51280     1736.45
     51320     1737.85
     51360     1739.19
     51400     1740.58
     51440     1741.95
     51480     1743.35
     51520     1744.73
     51560     1746.02
     51600     1747.43
     51640     1748.71
     51680     1750.05
     51720     1751.44
     51760     1752.76
     51800     1754.09
     51840     1755.41
     51880     1756.79
     51920     1758.15
     51960     1759.63
     52000     1760.95
     52040     1762.29
     52080     1763.55
     52120     1764.95
     52160     1766.29
     52200     1767.69
     52240     1769.05
     52280     1770.46
     52320     1771.85
     52360     1773.12
     52400     1774.54
     52440     1775.82
     52480     1777.16
     52520     1778.54
     52560     1779.87
     52600     1781.19
     52640     1782.51
     52680     1783.89
     52720     1785.25
     52760     1786.73
     52800     1788.05
     52840     1789.39
     52880     1790.65
     52920     1792.05
     52960     1793.39
     53000     1794.79
     53040     1796.16
     53080     1797.56
     53120     1798.95
     53160     1800.23
     53200     1801.64
     53240     1802.92
     53280     1804.26
     53320     1805.65
     53360     1806.97
     53400     1808.29
     53440     1809.61
     53480     1810.99
     53520     1812.36
     53560     1813.84
     53600     1815.15
     53640      1816.5
     53680     1817.75
     53720     1819.15
     53760     1820.49
     53800     1821.88
     53840     1823.26
     53880     1824.66
     53920     1826.04
     53960     1827.32
     54000     1828.73
     54040     1830.01
     54080     1831.35
     54120     1832.73
     54160     1834.05
     54200     1835.38
     54240     1836.69
     54280     1838.08
     54320     1839.44
     54360     1840.92
     54400     1842.24
     54440     1843.58
     54480     1844.83
     54520     1846.23
     54560     1847.57
     54600     1848.97
     54640     1850.34
     54680     1851.74
     54720     1853.13
     54760     1854.41
     54800     1855.82
     54840      1857.1
     54880     1858.44
     54920     1859.83
     54960     1861.15
     55000     1862.47
     55040     1863.78
     55080     1865.17
     55120     1866.53
     55160     1868.01
     55200     1869.33
     55240     1870.67
     55280     1871.92
     55320     1873.32
     55360     1874.66
     55400     1876.06
     55440     1877.44
     55480     1878.83
     55520     1880.22
     55560     1881.49
     55600     1882.91
     55640     1884.18
     55680     1885.52
     55720     1886.91
     55760     1888.23
     55800     1889.55
     55840     1890.86
     55880     1892.25
     55920     1893.62
     55960      1895.1
     56000     1896.41
     56040     1897.76
     56080     1899.01
     56120     1900.41
     56160     1901.75
     56200     1903.15
     56240     1904.52
     56280     1905.93
     56320     1907.31
     56360     1908.58
     56400        1910
     56440     1911.27
     56480      1912.6
     56520     1913.99
     56560     1915.31
     56600     1916.63
     56640     1917.95
     56680     1919.34
     56720      1920.7
     56760     1922.19
     56800      1923.5
     56840     1924.85
     56880     1926.09
     56920      1927.5
     56960     1928.84
     57000     1930.24
     57040     1931.61
     57080     1933.01
     57120      1934.4
     57160     1935.66
     57200     1937.08
     57240     1938.35
     57280     1939.68
     57320     1941.07
     57360     1942.39
     57400     1943.71
     57440     1945.03
     57480     1946.42
     57520     1947.78
     57560     1949.28
     57600     1950.58
     57640     1951.93
     57680     1953.18
     57720     1954.58
     57760     1955.93
     57800     1957.33
     57840      1958.7
     57880      1960.1
     57920     1961.49
     57960     1962.76
     58000     1964.18
     58040     1965.44
     58080     1966.77
     58120     1968.17
     58160     1969.49
     58200     1970.81
     58240     1972.12
     58280     1973.51
     58320     1974.88
     58360     1976.37
     58400     1977.68
     58440     1979.03
     58480     1980.27
     58520     1981.68
     58560     1983.02
     58600     1984.42
     58640     1985.79
     58680      1987.2
     58720     1988.59
     58760     1989.85
     58800     1991.28
     58840     1992.54
     58880     1993.87
     58920     1995.26
     58960     1996.58
     59000      1997.9
     59040     1999.21
     59080     2000.61
     59120     2001.98
     59160     2003.47
     59200     2004.78
     59240     2006.12
     59280     2007.36
     59320     2008.77
     59360     2010.11
     59400     2011.52
     59440     2012.89
     59480      2014.3
     59520     2015.69
     59560     2016.96
     59600     2018.38
     59640     2019.64
     59680     2020.98
     59720     2022.38
     59760      2023.7
     59800     2025.02
     59840     2026.33
     59880     2027.72
     59920     2029.09
     59960     2030.59
     60000     2031.89
     60040     2033.24
     60080     2034.47
     60120     2035.88
     60160     2037.22
     60200     2038.62
     60240     2039.99
     60280      2041.4
     60320     2042.79
     60360     2044.06
     60400     2045.48
     60440     2046.74
     60480     2048.08
     60520     2049.48
     60560     2050.81
     60600     2052.13
     60640     2053.44
     60680     2054.83
     60720      2056.2
     60760     2057.69
     60800        2059
     60840     2060.34
     60880     2061.58
     60920     2062.99
     60960     2064.32
     61000     2065.73
     61040      2067.1
     61080     2068.51
     61120      2069.9
     61160     2071.17
     61200      2072.6
     61240     2073.85
     61280      2075.2
     61320      2076.6
     61360     2077.92
     61400     2079.24
     61440     2080.55
     61480     2081.95
     61520     2083.32
     61560     2084.82
     61600     2086.11
     61640     2087.46
     61680      2088.7
     61720      2090.1
     61760     2091.44
     61800     2092.85
     61840     2094.22
     61880     2095.63
     61920     2097.03
     61960     2098.29
     62000     2099.72
     62040     2100.98
     62080     2102.33
     62120     2103.72
     62160     2105.05
     62200     2106.37
     62240     2107.68
     62280     2109.08
     62320     2110.44
     62360     2111.94
     62400     2113.24
     62440     2114.59
     62480     2115.82
     62520     2117.23
     62560     2118.57
     62600     2119.97
     62640     2121.34
     62680     2122.76
     62720     2124.16
     62760     2125.43
     62800     2126.85
     62840     2128.11
     62880     2129.45
     62920     2130.85
     62960     2132.18
     63000      2133.5
     63040     2134.81
     63080     2136.21
     63120     2137.57
     63160     2139.07
     63200     2140.36
     63240     2141.71
     63280     2142.94
     63320     2144.34
     63360     2145.69
     63400     2147.09
     63440     2148.47
     63480     2149.89
     63520     2151.29
     63560     2152.56
     63600     2153.98
     63640     2155.24
     63680     2156.58
     63720     2157.97
     63760      2159.3
     63800     2160.61
     63840     2161.92
     63880     2163.32
     63920     2164.68
     63960     2166.18
     64000     2167.48
     64040     2168.83
     64080     2170.06
     64120     2171.47
     64160     2172.81
     64200     2174.22
     64240     2175.59
     64280     2177.02
     64320     2178.42
     64360     2179.69
     64400     2181.11
     64440     2182.36
     64480     2183.71
     64520     2185.11
     64560     2186.42
     64600     2187.74
     64640     2189.05
     64680     2190.45
     64720     2191.81
     64760     2193.31
     64800     2194.61
     64840     2195.95
     64880     2197.19
     64920      2198.6
     64960     2199.94
     65000     2201.36
     65040     2202.73
     65080     2204.16
     65120     2205.57
     65160     2206.83
     65200     2208.26
     65240     2209.51
     65280     2210.85
     65320     2212.24
     65360     2213.56
     65400     2214.88
     65440     2216.19
     65480     2217.58
     65520     2218.94
     65560     2220.44
     65600     2221.73
     65640     2223.08
     65680     2224.32
     65720     2225.73
     65760     2227.08
     65800     2228.49
     65840     2229.86
     65880     2231.29
     65920      2232.7
     65960     2233.96
     66000      2235.4
     66040     2236.64
     66080     2237.98
     66120     2239.38
     66160      2240.7
     66200     2242.01
     66240     2243.32
     66280     2244.72
     66320     2246.08
     66360     2247.58
     66400     2248.86
     66440     2250.22
     66480     2251.46
     66520     2252.87
     66560     2254.21
     66600     2255.63
     66640        2257
     66680     2258.42
     66720     2259.84
     66760     2261.11
     66800     2262.54
     66840     2263.78
     66880     2265.12
     66920     2266.52
     66960     2267.84
     67000     2269.15
     67040     2270.46
     67080     2271.86
     67120     2273.22
     67160     2274.73
     67200     2276.01
     67240     2277.36
     67280      2278.6
     67320        2280
     67360     2281.35
     67400     2282.77
     67440     2284.14
     67480     2285.57
     67520     2286.98
     67560     2288.25
     67600     2289.68
     67640     2290.92
     67680     2292.26
     67720     2293.66
     67760     2294.99
     67800      2296.3
     67840      2297.6
     67880        2299
     67920     2300.36
     67960     2301.88
     68000     2303.15
     68040     2304.51
     68080     2305.75
     68120     2307.15
     68160      2308.5
     68200     2309.92
     68240      2311.3
     68280     2312.73
     68320     2314.14
     68360     2315.41
     68400     2316.85
     68440     2318.09
     68480     2319.43
     68520     2320.83
     68560     2322.16
     68600     2323.47
     68640     2324.77
     68680     2326.18
     68720     2327.53
     68760     2329.05
     68800     2330.33
     68840     2331.68
     68880     2332.92
     68920     2334.33
     68960     2335.68
     69000      2337.1
     69040     2338.48
     69080     2339.91
     69120     2341.33
     69160      2342.6
     69200     2344.04
     69240     2345.28
     69280     2346.62
     69320     2348.02
     69360     2349.35
     69400     2350.66
     69440     2351.96
     69480     2353.37
     69520     2354.72
     69560     2356.24
     69600     2357.52
     69640     2358.87
     69680     2360.11
     69720     2361.52
     69760     2362.87
     69800     2364.29
     69840     2365.67
     69880      2367.1
     69920     2368.51
     69960     2369.78
     70000     2371.22
     70040     2372.46
     70080      2373.8
     70120     2375.21
     70160     2376.53
     70200     2377.84
     70240     2379.15
     70280     2380.56
     70320     2381.91
     70360     2383.43
     70400      2384.7
     70440     2386.05
     70480      2387.3
     70520      2388.7
     70560     2390.06
     70600     2391.47
     70640     2392.85
     70680     2394.28
     70720      2395.7
     70760     2396.95
     70800      2398.4
     70840     2399.64
     70880     2400.98
     70920     2402.38
     70960     2403.71
     71000     2405.03
     71040     2406.33
     71080     2407.74
     71120     2409.09
     71160     2410.62
     71200     2411.89
     71240     2413.24
     71280     2414.49
     71320      2415.9
     71360     2417.25
     71400     2418.67
     71440     2420.04
     71480     2421.48
     71520     2422.89
     71560     2424.16
     71600     2425.59
     71640     2426.84
     71680     2428.18
     71720     2429.58
     71760      2430.9
     71800     2432.22
     71840     2433.52
     71880     2434.94
     71920     2436.29
     71960     2437.83
     72000     2439.09
     72040     2440.44
     72080     2441.69
     72120      2443.1
     72160     2444.44
     72200     2445.86
     72240     2447.24
     72280     2448.67
     72320     2450.08
     72360     2451.35
     72400     2452.78
     72440     2454.02
     72480     2455.36
     72520     2456.76
     72560     2458.08
     72600      2459.4
     72640      2460.7
     72680     2462.12
     72720     2463.48
     72760     2465.02
     72800     2466.28
     72840     2467.63
     72880     2468.87
     72920     2470.28
     72960     2471.63
     73000     2473.05
     73040     2474.43
     73080     2475.86
     73120     2477.27
     73160     2478.53
     73200     2479.97
     73240     2481.21
     73280     2482.55
     73320     2483.96
     73360     2485.28
     73400     2486.59
     73440     2487.89
     73480     2489.31
     73520     2490.66
     73560     2492.21
     73600     2493.47
     73640     2494.82
     73680     2496.05
     73720     2497.46
     73760     2498.81
     73800     2500.23
     73840      2501.6
     73880     2503.04
     73920     2504.45
     73960     2505.71
     74000     2507.15
     74040     2508.39
     74080     2509.73
     74120     2511.14
     74160     2512.45
     74200     2513.77
     74240     2515.06
     74280     2516.49
     74320     2517.84
     74360     2519.38
     74400     2520.64
     74440     2521.99
     74480     2523.22
     74520     2524.63
     74560     2525.98
     74600      2527.4
     74640     2528.78
     74680     2530.21
     74720     2531.63
     74760     2532.89
     74800     2534.33
     74840     2535.56
     74880     2536.91
     74920     2538.32
     74960     2539.64
     75000     2540.96
     75040     2542.26
     75080     2543.68
     75120     2545.03
     75160     2546.57
     75200     2547.83
     75240     2549.19
     75280     2550.42
     75320     2551.83
     75360     2553.17
     75400     2554.59
     75440     2555.97
     75480      2557.4
     75520     2558.81
     75560     2560.08
     75600     2561.51
     75640     2562.75
     75680     2564.09
     75720      2565.5
     75760     2566.83
     75800     2568.15
     75840     2569.45
     75880     2570.88
     75920     2572.23
     75960     2573.77
     76000     2575.03
     76040     2576.39
     76080     2577.62
     76120     2579.03
     76160     2580.38
     76200     2581.81
     76240     2583.17
     76280     2584.61
     76320     2586.02
     76360     2587.29
     76400     2588.73
     76440     2589.96
     76480     2591.31
     76520     2592.72
     76560     2594.05
     76600     2595.37
     76640     2596.66
     76680     2598.09
     76720     2599.44
     76760     2600.99
     76800     2602.24
     76840      2603.6
     76880     2604.83
     76920     2606.24
     76960     2607.58
     77000     2609.01
     77040     2610.39
     77080     2611.82
     77120     2613.23
     77160     2614.49
     77200     2615.93
     77240     2617.18
     77280     2618.51
     77320     2619.93
     77360     2621.25
     77400     2622.57
     77440     2623.87
     77480     2625.29
     77520     2626.65
     77560     2628.19
     77600     2629.44
     77640     2630.81
     77680     2632.03
     77720     2633.45
     77760     2634.79
     77800     2636.22
     77840      2637.6
     77880     2639.04
     77920     2640.45
     77960     2641.71
     78000     2643.16
     78040      2644.4
     78080     2645.74
     78120     2647.16
     78160     2648.48
     78200      2649.8
     78240      2651.1
     78280     2652.53
     78320     2653.88
     78360     2655.43
     78400     2656.68
     78440     2658.05
     78480     2659.28
     78520      2660.7
     78560     2662.04
     78600     2663.47
     78640     2664.86
     78680      2666.3
     78720     2667.71
     78760     2668.97
     78800     2670.43
     78840     2671.67
     78880     2673.01
     78920     2674.43
     78960     2675.75
     79000     2677.07
     79040     2678.38
     79080      2679.8
     79120     2681.16
     79160     2682.71
     79200     2683.96
     79240     2685.33
     79280     2686.56
     79320     2687.98
     79360     2689.33
     79400     2690.76
     79440     2692.14
     79480     2693.58
     79520        2695
     79560     2696.26
     79600     2697.72
     79640     2698.95
     79680     2700.29
     79720     2701.72
     79760     2703.04
     79800     2704.36
     79840     2705.66
     79880     2707.09
     79920     2708.44
     79960        2710
     80000     2711.25
     80040     2712.62
     80080     2713.85
     80120     2715.27
     80160     2716.63
     80200     2718.06
     80240     2719.45
     80280     2720.89
     80320     2722.31
     80360     2723.58
     80400     2725.03
     80440     2726.27
     80480      2727.6
     80520     2729.02
     80560     2730.34
     80600     2731.66
     80640     2732.97
     80680      2734.4
     80720     2735.75
     80760      2737.3
     80800     2738.56
     80840     2739.93
     80880     2741.15
     80920     2742.58
     80960     2743.94
     81000     2745.37
     81040     2746.77
     81080      2748.2
     81120     2749.63
     81160     2750.89
     81200     2752.34
     81240     2753.57
     81280     2754.91
     81320     2756.33
     81360     2757.65
     81400     2758.96
     81440     2760.27
     81480      2761.7
     81520     2763.05
     81560     2764.61
     81600     2765.87
     81640     2767.24
     81680     2768.47
     81720      2769.9
     81760     2771.24
     81800     2772.69
     81840     2774.08
     81880     2775.52
     81920     2776.94
     81960      2778.2
     82000     2779.65
     82040     2780.87
     82080     2782.21
     82120     2783.63
     82160     2784.95
     82200     2786.26
     82240     2787.57
     82280        2789
     82320     2790.35
     82360     2791.91
     82400     2793.17
     82440     2794.54
     82480     2795.76
     82520     2797.19
     82560     2798.54
     82600     2799.98
     82640     2801.38
     82680     2802.81
     82720     2804.23
     82760     2805.47
     82800     2806.93
     82840     2808.15
     82880     2809.48
     82920      2810.9
     82960     2812.22
     83000     2813.54
     83040     2814.83
     83080     2816.26
     83120     2817.61
     83160     2819.18
     83200     2820.43
     83240     2821.81
     83280     2823.02
     83320     2824.46
     83360      2825.8
     83400     2827.24
     83440     2828.64
     83480     2830.07
     83520     2831.49
     83560     2832.73
     83600     2834.18
     83640      2835.4
     83680     2836.74
     83720     2838.16
     83760     2839.48
     83800     2840.79
     83840     2842.09
     83880     2843.51
     83920     2844.86
     83960     2846.43
     84000     2847.68
     84040     2849.06
     84080     2850.28
     84120     2851.71
     84160     2853.06
     84200      2854.5
     84240      2855.9
     84280     2857.33
     84320     2858.74
     84360     2859.98
     84400     2861.44
     84440     2862.65
     84480     2863.98
     84520      2865.4
     84560     2866.72
     84600     2868.03
     84640     2869.32
     84680     2870.75
     84720     2872.09
     84760     2873.66
     84800     2874.91
     84840     2876.29
     84880      2877.5
     84920     2878.94
     84960     2880.29
     85000     2881.72
     85040     2883.12
     85080     2884.56
     85120     2885.97
     85160     2887.21
     85200     2888.66
     85240     2889.89
     85280     2891.21
     85320     2892.63
     85360     2893.95
     85400     2895.25
     85440     2896.55
     85480     2897.97
     85520     2899.32
     85560     2900.89
     85600     2902.13
     85640     2903.51
     85680     2904.73
     85720     2906.16
     85760     2907.52
     85800     2908.95
     85840     2910.35
     85880     2911.79
     85920      2913.2
     85960     2914.45
     86000     2915.89
     86040     2917.12
     86080     2918.45
     86120     2919.86
     86160     2921.19
     86200     2922.49
     86240     2923.78
     86280     2925.21
     86320     2926.56
     86360     2928.13
     86400     2929.37
     86440     2930.75
     86480     2931.97
     86520      2933.4
     86560     2934.74
     86600     2936.18
     86640     2937.57
     86680     2939.02
     86720     2940.44
     86760     2941.68
     86800     2943.13
     86840     2944.36
     86880     2945.68
     86920      2947.1
     86960     2948.43
     87000     2949.73
     87040     2951.02
     87080     2952.44
     87120      2953.8
     87160     2955.38
     87200     2956.61
     87240        2958
     87280     2959.21
     87320     2960.64
     87360     2961.99
     87400     2963.42
     87440     2964.82
     87480     2966.27
     87520     2967.68
     87560     2968.93
     87600     2970.36
     87640      2971.6
     87680     2972.93
     87720     2974.34
     87760     2975.66
     87800     2976.96
     87840     2978.26
     87880     2979.68
     87920     2981.04
     87960     2982.62
     88000     2983.86
     88040     2985.25
     88080     2986.46
     88120     2987.89
     88160     2989.25
     88200     2990.67
     88240     2992.07
     88280     2993.53
     88320     2994.94
     88360     2996.18
     88400     2997.62
     88440     2998.85
     88480     3000.17
     88520     3001.58
     88560     3002.91
     88600     3004.21
     88640     3005.51
     88680     3006.93
     88720     3008.29
     88760     3009.87
     88800     3011.11
     88840      3012.5
     88880     3013.71
     88920     3015.14
     88960      3016.5
     89000     3017.93
     89040     3019.33
     89080     3020.79
     89120      3022.2
     89160     3023.43
     89200     3024.87
     89240      3026.1
     89280     3027.42
     89320     3028.84
     89360     3030.17
     89400     3031.47
     89440     3032.76
     89480     3034.18
     89520     3035.54
     89560     3037.12
     89600     3038.35
     89640     3039.74
     89680     3040.96
     89720     3042.38
     89760     3043.74
     89800     3045.16
     89840     3046.56
     89880     3048.02
     89920     3049.43
     89960     3050.67
     90000     3052.11
     90040     3053.33
     90080     3054.65
     90120     3056.07
     90160     3057.39
     90200     3058.69
     90240     3059.99
     90280     3061.41
     90320     3062.77
     90360     3064.34
     90400     3065.57
     90440     3066.95
     90480     3068.17
     90520     3069.59
     90560     3070.95
     90600     3072.38
     90640     3073.78
     90680     3075.24
     90720     3076.65
     90760     3077.89
     90800     3079.33
     90840     3080.55
     90880     3081.87
     90920     3083.29
     90960     3084.61
     91000     3085.92
     91040      3087.2
     91080     3088.63
     91120     3089.99
     91160     3091.57
     91200     3092.81
     91240     3094.19
     91280      3095.4
     91320     3096.83
     91360     3098.19
     91400     3099.62
     91440     3101.01
     91480     3102.48
     91520     3103.89
     91560     3105.12
     91600     3106.56
     91640     3107.78
     91680      3109.1
     91720     3110.52
     91760     3111.84
     91800     3113.15
     91840     3114.43
     91880     3115.86
     91920     3117.21
     91960      3118.8
     92000     3120.04
     92040     3121.42
     92080     3122.63
     92120     3124.06
     92160     3125.42
     92200     3126.86
     92240     3128.26
     92280     3129.72
     92320     3131.13
     92360     3132.37
     92400     3133.81
     92440     3135.02
     92480     3136.34
     92520     3137.76
     92560     3139.08
     92600     3140.38
     92640     3141.67
     92680     3143.09
     92720     3144.45
     92760     3146.03
     92800     3147.27
     92840     3148.66
     92880     3149.86
     92920      3151.3
     92960     3152.65
     93000     3154.09
     93040     3155.49
     93080     3156.95
     93120     3158.36
     93160      3159.6
     93200     3161.05
     93240     3162.25
     93280     3163.58
     93320     3164.99
     93360     3166.31
     93400     3167.62
     93440     3168.89
     93480     3170.32
     93520     3171.69
     93560     3173.27
     93600     3174.51
     93640     3175.89
     93680      3177.1
     93720     3178.53
     93760     3179.89
     93800     3181.33
     93840     3182.73
     93880     3184.19
     93920      3185.6
     93960     3186.83
     94000     3188.28
     94040     3189.48
     94080      3190.8
     94120     3192.21
     94160     3193.52
     94200     3194.83
     94240     3196.11
     94280     3197.53
     94320      3198.9
     94360     3200.48
     94400     3201.72
     94440     3203.11
     94480     3204.31
     94520     3205.75
     94560     3207.11
     94600     3208.55
     94640     3209.94
     94680     3211.41
     94720     3212.82
     94760     3214.06
     94800     3215.51
     94840     3216.71
     94880     3218.03
     94920     3219.44
     94960     3220.75
     95000     3222.05
     95040     3223.32
     95080     3224.75
     95120      3226.1
     95160     3227.69
     95200     3228.93
     95240     3230.31
     95280     3231.51
     95320     3232.95
     95360      3234.3
     95400     3235.74
     95440     3237.15
     95480     3238.62
     95520     3240.03
     95560     3241.27
     95600     3242.71
     95640     3243.91
     95680     3245.23
     95720     3246.64
     95760     3247.95
     95800     3249.26
     95840     3250.53
     95880     3251.95
     95920     3253.31
     95960      3254.9
     96000     3256.14
     96040     3257.52
     96080     3258.72
     96120     3260.16
     96160     3261.52
     96200     3262.96
     96240     3264.36
     96280     3265.84
     96320     3267.25
     96360     3268.49
     96400     3269.94
     96440     3271.14
     96480     3272.46
     96520     3273.85
     96560     3275.17
     96600     3276.48
     96640     3277.75
     96680     3279.16
     96720     3280.52
     96760     3282.11
     96800     3283.35
     96840     3284.73
     96880     3285.93
     96920     3287.37
     96960     3288.72
     97000     3290.17
     97040     3291.58
     97080     3293.04
     97120     3294.47
     97160     3295.71
     97200     3297.16
     97240     3298.35
     97280     3299.67
     97320     3301.07
     97360     3302.38
     97400     3303.69
     97440     3304.96
     97480     3306.37
     97520     3307.73
     97560     3309.32
     97600     3310.56
     97640     3311.94
     97680     3313.14
     97720     3314.57
     97760     3315.93
     97800     3317.37
     97840     3318.78
     97880     3320.25
     97920     3321.67
     97960     3322.92
     98000     3324.36
     98040     3325.55
     98080     3326.87
     98120     3328.27
     98160     3329.59
     98200     3330.89
     98240     3332.17
     98280     3333.58
     98320     3334.94
     98360     3336.54
     98400     3337.77
     98440     3339.15
     98480     3340.34
     98520     3341.79
     98560     3343.13
     98600     3344.58
     98640     3345.99
     98680     3347.46
     98720     3348.88
     98760     3350.13
     98800     3351.58
     98840     3352.77
     98880     3354.09
     98920     3355.49
     98960     3356.81
     99000     3358.12
     99040     3359.39
     99080     3360.81
     99120     3362.17
     99160     3363.77
     99200     3365.01
     99240     3366.39
     99280     3367.58
     99320     3369.02
     99360     3370.37
     99400      3371.8
     99440     3373.21
     99480     3374.68
     99520     3376.11
     99560     3377.36
     99600     3378.81
     99640        3380
     99680     3381.31
     99720     3382.73
     99760     3384.04
     99800     3385.35
     99840     3386.62
     99880     3388.04
     99920     3389.41
     99960        3391
    100000     3392.24
    100040     3393.62
    100080     3394.81
    100120     3396.25
    100160      3397.6
    100200     3399.04
    100240     3400.44
    100280     3401.92
    100320     3403.34
    100360     3404.59
    100400     3406.03
    100440     3407.22
    100480     3408.54
    100520     3409.94
    100560     3411.26
    100600     3412.58
    100640     3413.84
    100680     3415.26
    100720     3416.63
    100760     3418.23
    100800     3419.47
    100840     3420.84
    100880     3422.03
    100920     3423.48
    100960     3424.82
    101000     3426.26
    101040     3427.66
    101080     3429.13
    101120     3430.55
    101160      3431.8
    101200     3433.25
    101240     3434.44
    101280     3435.74
    101320     3437.16
    101360     3438.48
    101400     3439.79
    101440     3441.06
    101480     3442.48
    101520     3443.85
    101560     3445.44
    101600     3446.68
    101640     3448.05
    101680     3449.24
    101720     3450.69
    101760     3452.03
    101800     3453.47
    101840     3454.88
    101880     3456.35
    101920     3457.77
    101960     3459.02
    102000     3460.47
    102040     3461.65
    102080     3462.96
    102120     3464.37
    102160     3465.69
    102200     3467.01
    102240     3468.27
    102280      3469.7
    102320     3471.07
    102360     3472.66
    102400      3473.9
    102440     3475.27
    102480     3476.46
    102520     3477.92
    102560     3479.26
    102600      3480.7
    102640     3482.11
    102680     3483.59
    102720     3485.01
    102760     3486.26
    102800     3487.71
    102840      3488.9
    102880     3490.21
    102920     3491.62
    102960     3492.94
    103000     3494.26
    103040     3495.54
    103080     3496.95
    103120     3498.33
    103160     3499.92
    103200     3501.16
    103240     3502.53
    103280     3503.72
    103320     3505.18
    103360     3506.52
    103400     3507.96
    103440     3509.37
    103480     3510.85
    103520     3512.27
    103560     3513.53
    103600     3514.98
    103640     3516.17
    103680     3517.47
    103720      3518.9
    103760     3520.21
    103800     3521.53
    103840      3522.8
    103880     3524.21
    103920      3525.6
    103960     3527.19
    104000     3528.43
    104040      3529.8
    104080     3530.98
    104120     3532.45
    104160     3533.79
    104200     3535.23
    104240     3536.64
    104280     3538.12
    104320     3539.55
    104360      3540.8
    104400     3542.26
    104440     3543.44
    104480     3544.75
    104520     3546.17
    104560     3547.49
    104600     3548.81
    104640     3550.08
    104680      3551.5
    104720     3552.87
    104760     3554.46
    104800     3555.71
    104840     3557.07
    104880     3558.27
    104920     3559.73
    104960     3561.07
    105000     3562.51
    105040     3563.92
    105080     3565.41
    105120     3566.83
    105160     3568.09
    105200     3569.54
    105240     3570.72
    105280     3572.03
    105320     3573.45
    105360     3574.77
    105400     3576.09
    105440     3577.34
    105480     3578.76
    105520     3580.14
    105560     3581.74
    105600     3582.98
    105640     3584.34
    105680     3585.54
    105720     3587.01
    105760     3588.33
    105800     3589.78
    105840      3591.2
    105880     3592.68
    105920     3594.11
    105960     3595.36
    106000     3596.81
    106040     3597.99
    106080     3599.29
    106120     3600.72
    106160     3602.03
    106200     3603.35
    106240     3604.62
    106280     3606.03
    106320     3607.41
    106360     3609.01
    106400     3610.25
    106440     3611.61
    106480     3612.81
    106520     3614.27
    106560     3615.61
    106600     3617.06
    106640     3618.47
    106680     3619.96
    106720     3621.39
    106760     3622.63
    106800     3624.09
    106840     3625.26
    106880     3626.56
    106920        3628
    106960     3629.31
    107000     3630.62
    107040     3631.89
    107080      3633.3
    107120     3634.67
    107160     3636.27
    107200     3637.52
    107240     3638.88
    107280     3640.07
    107320     3641.54
    107360     3642.88
    107400     3644.32
    107440     3645.74
    107480     3647.23
    107520     3648.66
    107560      3649.9
    107600     3651.35
    107640     3652.53
    107680     3653.84
    107720     3655.27
    107760     3656.58
    107800      3657.9
    107840     3659.16
    107880     3660.57
    107920     3661.94
    107960     3663.55
    108000     3664.79
    108040     3666.16
    108080     3667.34
    108120      3668.8
    108160     3670.15
    108200      3671.6
    108240     3673.02
    108280      3674.5
    108320     3675.94
    108360     3677.18
    108400     3678.64
    108440     3679.82
    108480     3681.12
    108520     3682.56
    108560     3683.87
    108600     3685.18
    108640     3686.45
    108680     3687.86
    108720     3689.24
    108760     3690.84
    108800     3692.09
    108840     3693.46
    108880     3694.65
    108920     3696.11
    108960     3697.45
    109000      3698.9
    109040     3700.32
    109080      3701.8
    109120     3703.25
    109160     3704.49
    109200     3705.95
    109240     3707.13
    109280     3708.43
    109320     3709.87
    109360     3711.18
    109400     3712.49
    109440     3713.76
    109480     3715.17
    109520     3716.55
    109560     3718.16
    109600      3719.4
    109640     3720.76
    109680     3721.95
    109720     3723.42
    109760     3724.75
    109800      3726.2
    109840     3727.63
    109880     3729.11
    109920     3730.56
    109960     3731.79
    110000     3733.26
    110040     3734.44
    110080     3735.74
    110120     3737.18
    110160     3738.49
    110200     3739.79
    110240     3741.06
    110280     3742.48
    110320     3743.85
    110360     3745.46
    110400      3746.7
    110440     3748.07
    110480     3749.25
    110520     3750.72
    110560     3752.05
    110600     3753.49
    110640     3754.93
    110680      3756.4
    110720     3757.85
    110760     3759.09
    110800     3760.55
    110840     3761.73
    110880     3763.04
    110920     3764.47
    110960     3765.78
    111000     3767.08
    111040     3768.35
    111080     3769.77
    111120     3771.16
    111160     3772.75
    111200     3774.01
    111240     3775.37
    111280     3776.56
    111320     3778.03
    111360     3779.35
    111400      3780.8
    111440     3782.23
    111480      3783.7
    111520     3785.16
    111560     3786.39
    111600     3787.86
    111640     3789.03
    111680     3790.34
    111720     3791.78
    111760     3793.08
    111800     3794.39
    111840     3795.66
    111880     3797.08
    111920     3798.46
    111960     3800.06
    112000     3801.31
    112040     3802.66
    112080     3803.84
    112120     3805.31
    112160     3806.64
    112200     3808.09
    112240     3809.52
    112280        3811
    112320     3812.46
    112360     3813.68
    112400     3815.16
    112440     3816.32
    112480     3817.63
    112520     3819.07
    112560     3820.37
    112600     3821.68
    112640     3822.95
    112680     3824.38
    112720     3825.76
    112760     3827.36
    112800      3828.6
    112840     3829.95
    112880     3831.14
    112920     3832.61
    112960     3833.94
    113000     3835.39
    113040     3836.83
    113080      3838.3
    113120     3839.76
    113160     3840.99
    113200     3842.46
    113240     3843.62
    113280     3844.93
    113320     3846.37
    113360     3847.67
    113400     3848.98
    113440     3850.25
    113480     3851.68
    113520     3853.07
    113560     3854.67
    113600     3855.91
    113640     3857.26
    113680     3858.44
    113720     3859.92
    113760     3861.25
    113800      3862.7
    113840     3864.14
    113880     3865.62
    113920     3867.08
    113960      3868.3
    114000     3869.77
    114040     3870.94
    114080     3872.25
    114120     3873.68
    114160     3874.99
    114200      3876.3
    114240     3877.57
    114280        3879
    114320     3880.39
    114360     3881.99
    114400     3883.23
    114440     3884.58
    114480     3885.76
    114520     3887.24
    114560     3888.56
    114600     3890.01
    114640     3891.45
    114680     3892.93
    114720     3894.39
    114760     3895.61
    114800     3897.09
    114840     3898.26
    114880     3899.57
    114920     3900.99
    114960      3902.3
    115000     3903.62
    115040     3904.89
    115080     3906.31
    115120      3907.7
    115160      3909.3
    115200     3910.54
    115240     3911.89
    115280     3913.06
    115320     3914.55
    115360     3915.87
    115400     3917.32
    115440     3918.77
    115480     3920.24
    115520      3921.7
    115560     3922.91
    115600      3924.4
    115640     3925.57
    115680     3926.87
    115720     3928.29
    115760      3929.6
    115800     3930.92
    115840     3932.18
    115880     3933.61
    115920        3935
    115960     3936.59
    116000     3937.83
    116040     3939.18
    116080     3940.36
    116120     3941.84
    116160     3943.17
    116200     3944.61
    116240     3946.07
    116280     3947.55
    116320     3949.01
    116360     3950.21
    116400      3951.7
    116440     3952.87
    116480     3954.16
    116520     3955.58
    116560     3956.89
    116600     3958.21
    116640     3959.48
    116680     3960.89
    116720     3962.28
    116760     3963.88
    116800     3965.12
    116840     3966.46
    116880     3967.63
    116920     3969.13
    116960     3970.45
    117000      3971.9
    117040     3973.36
    117080     3974.83
    117120      3976.3
    117160      3977.5
    117200     3978.99
    117240     3980.15
    117280     3981.45
    117320     3982.86
    117360     3984.17
    117400     3985.48
    117440     3986.76
    117480     3988.18
    117520     3989.56
    117560     3991.15
    117600     3992.39
    117640     3993.74
    117680      3994.9
    117720     3996.39
    117760     3997.72
    117800     3999.17
    117840     4000.63
    117880      4002.1
    117920     4003.58
    117960     4004.78
    118000     4006.26
    118040     4007.42
    118080     4008.73
    118120     4010.14
    118160     4011.44
    118200     4012.76
    118240     4014.04
    118280     4015.45
    118320     4016.83
    118360     4018.44
    118400     4019.68
    118440     4021.02
    118480     4022.18
    118520     4023.68
    118560     4025.01
    118600     4026.46
    118640     4027.92
    118680      4029.4
    118720     4030.87
    118760     4032.07
    118800     4033.55
    118840     4034.72
    118880     4036.02
    118920     4037.43
    118960     4038.73
    119000     4040.05
    119040     4041.33
    119080     4042.75
    119120     4044.13
    119160     4045.74
    119200     4046.98
    119240     4048.32
    119280     4049.48
    119320     4050.97
    119360      4052.3
    119400     4053.75
    119440     4055.21
    119480     4056.69
    119520     4058.16
    119560     4059.35
    119600     4060.84
    119640        4062
    119680      4063.3
    119720     4064.72
    119760     4066.02
    119800     4067.34
    119840     4068.61
    119880     4070.03
    119920     4071.41
    119960     4073.02
    120000     4074.26
    120040     4075.59
    120080     4076.75
    120120     4078.24
    120160     4079.57
    120200     4081.03
    120240     4082.48
    120280     4083.96
    120320     4085.44
    120360     4086.63
    120400     4088.12
    120440     4089.28
    120480     4090.59
    120520        4092
    120560     4093.31
    120600     4094.62
    120640      4095.9
    120680     4097.31
    120720     4098.69
    120760      4100.3
    120800     4101.54
    120840     4102.87
    120880     4104.03
    120920     4105.52
    120960     4106.85
    121000      4108.3
    121040     4109.76
    121080     4111.23
    121120      4112.7
    121160     4113.91
    121200      4115.4
    121240     4116.56
    121280     4117.87
    121320     4119.28
    121360     4120.59
    121400     4121.91
    121440     4123.17
    121480      4124.6
    121520     4125.97
    121560     4127.58
    121600     4128.82
    121640     4130.15
    121680     4131.31
    121720      4132.8
    121760     4134.12
    121800     4135.57
    121840     4137.03
    121880      4138.5
    121920     4139.98
    121960     4141.18
    122000     4142.68
    122040     4143.83
    122080     4145.14
    122120     4146.56
    122160     4147.86
    122200     4149.18
    122240     4150.46
    122280     4151.86
    122320     4153.25
    122360     4154.86
    122400     4156.09
    122440     4157.44
    122480     4158.58
    122520     4160.07
    122560      4161.4
    122600     4162.85
    122640     4164.31
    122680     4165.78
    122720     4167.26
    122760     4168.46
    122800     4169.96
    122840     4171.11
    122880     4172.41
    122920     4173.83
    122960     4175.12
    123000     4176.45
    123040     4177.73
    123080     4179.15
    123120     4180.53
    123160     4182.14
    123200     4183.37
    123240     4184.71
    123280     4185.86
    123320     4187.35
    123360     4188.68
    123400     4190.13
    123440     4191.59
    123480     4193.07
    123520     4194.55
    123560     4195.75
    123600     4197.24
    123640     4198.41
    123680      4199.7
    123720     4201.12
    123760     4202.41
    123800     4203.74
    123840     4205.01
    123880     4206.43
    123920     4207.81
    123960     4209.42
    124000     4210.66
    124040     4212.01
    124080     4213.15
    124120     4214.65
    124160     4215.97
    124200     4217.42
    124240     4218.88
    124280     4220.36
    124320     4221.85
    124360     4223.04
    124400     4224.54
    124440     4225.71
    124480        4227
    124520     4228.42
    124560     4229.71
    124600     4231.03
    124640     4232.31
    124680     4233.73
    124720     4235.11
    124760     4236.72
    124800     4237.95
    124840      4239.3
    124880     4240.45
    124920     4241.94
    124960     4243.27
    125000     4244.73
    125040      4246.2
    125080     4247.68
    125120     4249.17
    125160     4250.37
    125200     4251.87
    125240     4253.04
    125280     4254.32
    125320     4255.75
    125360     4257.04
    125400     4258.36
    125440     4259.64
    125480     4261.06
    125520     4262.44
    125560     4264.05
    125600     4265.28
    125640     4266.64
    125680     4267.78
    125720     4269.27
    125760      4270.6
    125800     4272.06
    125840     4273.52
    125880     4275.01
    125920      4276.5
    125960      4277.7
    126000      4279.2
    126040     4280.37
    126080     4281.65
    126120     4283.08
    126160     4284.37
    126200      4285.7
    126240     4286.98
    126280     4288.39
    126320     4289.77
    126360     4291.39
    126400     4292.63
    126440     4293.98
    126480     4295.12
    126520     4296.62
    126560     4297.95
    126600     4299.41
    126640     4300.86
    126680     4302.35
    126720     4303.84
    126760     4305.03
    126800     4306.53
    126840     4307.69
    126880     4308.98
    126920     4310.42
    126960      4311.7
    127000     4313.03
    127040      4314.3
    127080     4315.72
    127120     4317.08
    127160      4318.7
    127200     4319.94
    127240      4321.3
    127280     4322.44
    127320     4323.93
    127360     4325.25
    127400     4326.72
    127440     4328.18
    127480     4329.67
    127520     4331.16
    127560     4332.35
    127600     4333.85
    127640     4335.02
    127680      4336.3
    127720     4337.73
    127760     4339.02
    127800     4340.35
    127840     4341.62
    127880     4343.05
    127920     4344.41
    127960     4346.04
    128000     4347.27
    128040     4348.62
    128080     4349.76
    128120     4351.24
    128160     4352.57
    128200     4354.04
    128240     4355.49
    128280     4356.99
    128320     4358.48
    128360     4359.67
    128400     4361.18
    128440     4362.34
    128480     4363.63
    128520     4365.07
    128560     4366.34
    128600     4367.68
    128640     4368.95
    128680     4370.37
    128720     4371.74
    128760     4373.37
    128800      4374.6
    128840     4375.95
    128880     4377.08
    128920     4378.57
    128960      4379.9
    129000     4381.36
    129040     4382.82
    129080     4384.32
    129120      4385.8
    129160     4386.99
    129200      4388.5
    129240     4389.67
    129280     4390.95
    129320     4392.38
    129360     4393.67
    129400     4395.01
    129440     4396.27
    129480      4397.7
    129520     4399.06
    129560     4400.69
    129600     4401.92
    129640     4403.26
    129680      4404.4
    129720     4405.88
    129760     4407.21
    129800     4408.68
    129840     4410.14
    129880     4411.62
    129920     4413.12
    129960     4414.31
    130000     4415.82
    130040     4416.99
    130080     4418.27
    130120      4419.7
    130160     4420.97
    130200     4422.32
    130240     4423.58
    130280     4425.01
    130320     4426.37
    130360        4428
    130400     4429.23
    130440     4430.57
    130480     4431.71
    130520     4433.19
    130560     4434.53
    130600     4435.99
    130640     4437.45
    130680     4438.94
    130720     4440.43
    130760     4441.63
    130800     4443.14
    130840      4444.3
    130880     4445.59
    130920     4447.03
    130960      4448.3
    131000     4449.65
    131040      4450.9
    131080     4452.33
    131120     4453.69
    131160     4455.33
    131200     4456.56
    131240      4457.9
    131280     4459.03
    131320      4460.5
    131360     4461.85
    131400     4463.31
    131440     4464.77
    131480     4466.25
    131520     4467.75
    131560     4468.94
    131600     4470.45
    131640     4471.63
    131680      4472.9
    131720     4474.34
    131760     4475.62
    131800     4476.96
    131840     4478.21
    131880     4479.64
    131920     4481.01
    131960     4482.65
    132000     4483.87
    132040     4485.19
    132080     4486.33
    132120     4487.82
    132160     4489.15
    132200     4490.62
    132240     4492.07
    132280     4493.57
    132320     4495.06
    132360     4496.26
    132400     4497.77
    132440     4498.94
    132480     4500.22
    132520     4501.67
    132560     4502.93
    132600     4504.28
    132640     4505.54
    132680     4506.95
    132720     4508.32
    132760     4509.96
    132800     4511.18
    132840      4512.5
    132880     4513.64
    132920     4515.14
    132960     4516.46
    133000     4517.94
    133040     4519.39
    133080     4520.88
    133120     4522.38
    133160     4523.57
    133200     4525.09
    133240     4526.26
    133280     4527.53
    133320     4528.98
    133360     4530.25
    133400      4531.6
    133440     4532.85
    133480     4534.27
    133520     4535.64
    133560     4537.28
    133600      4538.5
    133640     4539.83
    133680     4540.96
    133720     4542.46
    133760     4543.78
    133800     4545.25
    133840     4546.71
    133880     4548.19
    133920     4549.69
    133960     4550.87
    134000     4552.38
    134040     4553.55
    134080     4554.83
    134120     4556.26
    134160     4557.54
    134200     4558.88
    134240     4560.14
    134280     4561.55
    134320     4562.92
    134360     4564.55
    134400     4565.77
    134440     4567.12
    134480     4568.25
    134520     4569.74
    134560     4571.06
    134600     4572.54
    134640     4573.99
    134680     4575.48
    134720     4576.98
    134760     4578.16
    134800     4579.66
    134840     4580.83
    134880      4582.1
    134920     4583.54
    134960     4584.82
    135000     4586.16
    135040     4587.41
    135080     4588.82
    135120     4590.18
    135160     4591.83
    135200     4593.05
    135240     4594.39
    135280     4595.52
    135320     4597.01
    135360     4598.33
    135400      4599.8
    135440     4601.26
    135480     4602.75
    135520     4604.25
    135560     4605.44
    135600     4606.95
    135640     4608.12
    135680     4609.39
    135720     4610.82
    135760      4612.1
    135800     4613.44
    135840     4614.69
    135880     4616.11
    135920     4617.46
    135960     4619.12
    136000     4620.32
    136040     4621.67
    136080      4622.8
    136120     4624.29
    136160     4625.62
    136200     4627.09
    136240     4628.54
    136280     4630.04
    136320     4631.54
    136360     4632.74
    136400     4634.23
    136440     4635.41
    136480     4636.68
    136520     4638.12
    136560     4639.39
    136600     4640.74
    136640        4642
    136680     4643.41
    136720     4644.77
    136760     4646.42
    136800     4647.64
    136840     4648.97
    136880      4650.1
    136920     4651.59
    136960     4652.92
    137000     4654.39
    137040     4655.85
    137080     4657.35
    137120     4658.86
    137160     4660.05
    137200     4661.55
    137240     4662.72
    137280        4664
    137320     4665.44
    137360     4666.71
    137400     4668.06
    137440     4669.32
    137480     4670.73
    137520     4672.09
    137560     4673.75
    137600     4674.95
    137640     4676.29
    137680     4677.42
    137720     4678.91
    137760     4680.23
    137800     4681.71
    137840     4683.17
    137880     4684.66
    137920     4686.18
    137960     4687.36
    138000     4688.86
    138040     4690.03
    138080     4691.31
    138120     4692.74
    138160     4694.02
    138200     4695.38
    138240     4696.63
    138280     4698.05
    138320     4699.41
    138360     4701.07
    138400     4702.27
    138440     4703.61
    138480     4704.72
    138520     4706.22
    138560     4707.54
    138600     4709.02
    138640     4710.47
    138680     4711.97
    138720     4713.48
    138760     4714.67
    138800     4716.16
    138840     4717.33
    138880     4718.61
    138920     4720.05
    138960     4721.32
    139000     4722.69
    139040     4723.94
    139080     4725.36
    139120     4726.71
    139160     4728.38
    139200     4729.59
    139240     4730.92
    139280     4732.04
    139320     4733.54
    139360     4734.85
    139400     4736.34
    139440     4737.79
    139480     4739.27
    139520     4740.79
    139560     4741.99
    139600     4743.48
    139640     4744.64
    139680     4745.93
    139720     4747.36
    139760     4748.63
    139800     4749.99
    139840     4751.25
    139880     4752.66
    139920     4754.03
    139960     4755.69
    140000      4756.9
    140040     4758.24
    140080     4759.36
    140120     4760.85
    140160     4762.17
    140200     4763.63
    140240     4765.09
    140280     4766.58
    140320     4768.09
    140360     4769.28
    140400     4770.79
    140440     4771.95
    140480     4773.23
    140520     4774.67
    140560     4775.93
    140600      4777.3
    140640     4778.55
    140680     4779.96
    140720     4781.33
    140760     4782.99
    140800      4784.2
    140840     4785.54
    140880     4786.66
    140920     4788.15
    140960     4789.47
    141000     4790.94
    141040     4792.39
    141080     4793.88
    141120     4795.39
    141160     4796.58
    141200     4798.08
    141240     4799.24
    141280     4800.53
    141320     4801.96
    141360     4803.23
    141400     4804.58
    141440     4805.83
    141480     4807.26
    141520     4808.62
    141560     4810.28
    141600      4811.5
    141640     4812.84
    141680     4813.96
    141720     4815.46
    141760     4816.76
    141800     4818.24
    141840     4819.69
    141880     4821.17
    141920     4822.68
    141960     4823.87
    142000     4825.38
    142040     4826.53
    142080     4827.82
    142120     4829.25
    142160     4830.52
    142200     4831.88
    142240     4833.13
    142280     4834.56
    142320     4835.91
    142360     4837.58
    142400      4838.8
    142440     4840.13
    142480     4841.25
    142520     4842.75
    142560     4844.06
    142600     4845.53
    142640     4846.98
    142680     4848.48
    142720     4849.97
    142760     4851.16
    142800     4852.67
    142840     4853.82
    142880     4855.09
    142920     4856.54
    142960     4857.81
    143000     4859.18
    143040     4860.43
    143080     4861.85
    143120     4863.21
    143160     4864.88
    143200      4866.1
    143240     4867.44
    143280     4868.56
    143320     4870.05
    143360     4871.38
    143400     4872.85
    143440     4874.29
    143480      4875.8
    143520     4877.29
    143560     4878.48
    143600     4879.98
    143640     4881.13
    143680     4882.41
    143720     4883.85
    143760     4885.13
    143800     4886.48
    143840     4887.73
    143880     4889.17
    143920     4890.52
    143960     4892.19
    144000     4893.41
    144040     4894.76
    144080     4895.88
    144120     4897.37
    144160     4898.68
    144200     4900.17
    144240      4901.6
    144280     4903.11
    144320      4904.6
    144360     4905.78
    144400      4907.3
    144440     4908.44
    144480     4909.72
    144520     4911.15
    144560     4912.44
    144600     4913.79
    144640     4915.04
    144680     4916.48
    144720     4917.82
    144760      4919.5
    144800     4920.71
    144840     4922.06
    144880     4923.17
    144920     4924.68
    144960     4925.98
    145000     4927.47
    145040      4928.9
    145080     4930.41
    145120      4931.9
    145160     4933.08
    145200      4934.6
    145240     4935.73
    145280     4937.02
    145320     4938.47
    145360     4939.74
    145400     4941.09
    145440     4942.34
    145480     4943.78
    145520     4945.11
    145560     4946.81
    145600     4948.01
    145640     4949.35
    145680     4950.45
    145720     4951.95
    145760     4953.26
    145800     4954.75
    145840     4956.18
    145880     4957.69
    145920     4959.18
    145960     4960.37
    146000     4961.88
    146040     4963.01
    146080      4964.3
    146120     4965.74
    146160     4967.02
    146200     4968.38
    146240     4969.62
    146280     4971.06
    146320     4972.39
    146360     4974.09
    146400      4975.3
    146440     4976.63
    146480     4977.73
    146520     4979.24
    146560     4980.54
    146600     4982.03
    146640     4983.47
    146680     4984.97
    146720     4986.45
    146760     4987.66
    146800     4989.16
    146840     4990.29
    146880     4991.58
    146920     4993.03
    146960      4994.3
    147000     4995.66
    147040     4996.91
    147080     4998.35
    147120     4999.67
    147160     5001.37
    147200     5002.58
    147240      5003.9
    147280     5004.99
    147320      5006.5
    147360      5007.8
    147400      5009.3
    147440     5010.73
    147480     5012.23
    147520     5013.72
    147560     5014.91
    147600     5016.43
    147640     5017.54
    147680     5018.84
    147720     5020.29
    147760     5021.56
    147800     5022.92
    147840     5024.17
    147880      5025.6
    147920     5026.94
    147960     5028.64
    148000     5029.84
    148040     5031.17
    148080     5032.26
    148120     5033.76
    148160     5035.07
    148200     5036.56
    148240        5038
    148280      5039.5
    148320     5040.98
    148360     5042.18
    148400     5043.71
    148440     5044.82
    148480     5046.11
    148520     5047.55
    148560     5048.83
    148600     5050.19
    148640     5051.44
    148680     5052.87
    148720     5054.21
    148760      5055.9
    148800      5057.1
    148840     5058.44
    148880     5059.52
    148920     5061.03
    148960     5062.34
    149000     5063.83
    149040     5065.26
    149080     5066.76
    149120     5068.25
    149160     5069.43
    149200     5070.97
    149240     5072.07
    149280     5073.36
    149320     5074.81
    149360     5076.08
    149400     5077.44
    149440      5078.7
    149480     5080.13
    149520     5081.47
    149560     5083.17
    149600     5084.36
    149640      5085.7
    149680     5086.78
    149720     5088.28
    149760      5089.6
    149800     5091.09
    149840     5092.52
    149880     5094.02
    149920     5095.51
    149960     5096.69
    150000     5098.23
    150040     5099.34
    150080     5100.62
    150120     5102.08
    150160     5103.34
    150200      5104.7
    150240     5105.95
    150280     5107.39
    150320     5108.72
    150360     5110.42
    150400     5111.61
    150440     5112.96
    150480     5114.03
    150520     5115.54
    150560     5116.85
    150600     5118.35
    150640     5119.78
    150680     5121.27
    150720     5122.77
    150760     5123.94
    150800     5125.48
    150840     5126.59
    150880     5127.87
    150920     5129.32
    150960     5130.59
    151000     5131.96
    151040     5133.22
    151080     5134.65
    151120     5135.98
    151160     5137.68
    151200     5138.87
    151240     5140.23
    151280      5141.3
    151320     5142.81
    151360     5144.12
    151400     5145.61
    151440     5147.04
    151480     5148.55
    151520     5150.04
    151560      5151.2
    151600     5152.76
    151640     5153.86
    151680     5155.15
    151720      5156.6
    151760     5157.88
    151800     5159.25
    151840      5160.5
    151880     5161.94
    151920     5163.27
    151960     5164.97
    152000     5166.16
    152040     5167.51
    152080     5168.58
    152120      5170.1
    152160      5171.4
    152200      5172.9
    152240     5174.34
    152280     5175.83
    152320     5177.33
    152360     5178.48
    152400     5180.05
    152440     5181.15
    152480     5182.44
    152520     5183.89
    152560     5185.17
    152600     5186.54
    152640     5187.79
    152680     5189.21
    152720     5190.54
    152760     5192.23
    152800     5193.43
    152840     5194.78
    152880     5195.84
    152920     5197.37
    152960     5198.66
    153000     5200.16
    153040      5201.6
    153080      5203.1
    153120     5204.61
    153160     5205.74
    153200     5207.31
    153240     5208.41
    153280      5209.7
    153320     5211.15
    153360     5212.43
    153400      5213.8
    153440     5215.04
    153480     5216.47
    153520      5217.8
    153560     5219.49
    153600     5220.69
    153640     5222.04
    153680     5223.11
    153720     5224.63
    153760     5225.92
    153800     5227.43
    153840     5228.87
    153880     5230.36
    153920     5231.87
    153960        5233
    154000     5234.57
    154040     5235.66
    154080     5236.94
    154120      5238.4
    154160     5239.66
    154200     5241.03
    154240     5242.28
    154280      5243.7
    154320     5245.04
    154360     5246.72
    154400     5247.93
    154440     5249.29
    154480     5250.36
    154520     5251.88
    154560     5253.18
    154600     5254.68
    154640     5256.12
    154680     5257.63
    154720     5259.15
    154760     5260.27
    154800     5261.83
    154840     5262.94
    154880     5264.23
    154920     5265.67
    154960     5266.94
    155000     5268.31
    155040     5269.55
    155080     5270.98
    155120     5272.31
    155160        5274
    155200     5275.21
    155240     5276.57
    155280     5277.62
    155320     5279.17
    155360     5280.45
    155400     5281.95
    155440     5283.39
    155480      5284.9
    155520     5286.41
    155560     5287.54
    155600     5289.11
    155640     5290.21
    155680     5291.49
    155720     5292.95
    155760     5294.21
    155800     5295.58
    155840     5296.83
    155880     5298.25
    155920     5299.58
    155960     5301.27
    156000     5302.47
    156040     5303.84
    156080     5304.89
    156120     5306.44
    156160     5307.71
    156200     5309.23
    156240     5310.67
    156280     5312.18
    156320      5313.7
    156360     5314.81
    156400     5316.38
    156440     5317.48
    156480     5318.76
    156520     5320.21
    156560     5321.47
    156600     5322.84
    156640     5324.08
    156680     5325.52
    156720     5326.85
    156760     5328.55
    156800     5329.74
    156840     5331.12
    156880     5332.18
    156920     5333.71
    156960     5334.99
    157000      5336.5
    157040     5337.94
    157080     5339.44
    157120     5340.95
    157160     5342.07
    157200     5343.64
    157240     5344.73
    157280     5346.01
    157320     5347.45
    157360     5348.72
    157400     5350.08
    157440     5351.32
    157480     5352.76
    157520     5354.08
    157560     5355.79
    157600     5356.99
    157640     5358.36
    157680     5359.42
    157720     5360.96
    157760     5362.24
    157800     5363.74
    157840     5365.18
    157880     5366.68
    157920      5368.2
    157960     5369.31
    158000     5370.88
    158040     5371.96
    158080     5373.24
    158120     5374.68
    158160     5375.95
    158200     5377.31
    158240     5378.55
    158280     5379.98
    158320     5381.31
    158360     5383.01
    158400     5384.21
    158440     5385.56
    158480     5386.62
    158520     5388.17
    158560     5389.44
    158600     5390.95
    158640     5392.39
    158680     5393.88
    158720      5395.4
    158760     5396.51
    158800     5398.09
    158840     5399.16
    158880     5400.45
    158920     5401.87
    158960     5403.15
    159000      5404.5
    159040     5405.75
    159080     5407.18
    159120      5408.5
    159160      5410.2
    159200     5411.41
    159240     5412.76
    159280     5413.82
    159320     5415.37
    159360     5416.63
    159400     5418.14
    159440     5419.57
    159480     5421.07
    159520     5422.59
    159560      5423.7
    159600     5425.26
    159640     5426.35
    159680     5427.63
    159720     5429.05
    159760     5430.32
    159800     5431.68
    159840     5432.93
    159880     5434.37
    159920     5435.69
    159960     5437.39
    160000     5438.59
    160040     5439.94
    160080     5441.01
    160120     5442.55
    160160     5443.81
    160200     5445.33
    160240     5446.75
    160280     5448.25
    160320     5449.77
    160360     5450.88
    160400     5452.45
    160440     5453.54
    160480     5454.82
    160520     5456.25
    160560     5457.51
    160600     5458.88
    160640     5460.12
    160680     5461.55
    160720     5462.87
    160760     5464.59
    160800     5465.78
    160840     5467.14
    160880      5468.2
    160920     5469.74
    160960        5471
    161000     5472.52
    161040     5473.96
    161080     5475.44
    161120     5476.98
    161160     5478.07
    161200     5479.65
    161240     5480.74
    161280     5482.02
    161320     5483.45
    161360     5484.71
    161400     5486.07
    161440     5487.31
    161480     5488.75
    161520     5490.07
    161560     5491.77
    161600     5492.98
    161640     5494.34
    161680      5495.4
    161720     5496.94
    161760     5498.21
    161800     5499.73
    161840     5501.16
    161880     5502.66
    161920     5504.19
    161960     5505.29
    162000     5506.87
    162040     5507.95
    162080     5509.23
    162120     5510.66
    162160     5511.91
    162200     5513.28
    162240     5514.52
    162280     5515.96
    162320     5517.27
    162360     5518.98
    162400     5520.18
    162440     5521.55
    162480     5522.59
    162520     5524.13
    162560     5525.41
    162600     5526.93
    162640     5528.36
    162680     5529.85
    162720     5531.38
    162760     5532.48
    162800     5534.06
    162840     5535.15
    162880     5536.42
    162920     5537.84
    162960     5539.09
    163000     5540.47
    163040     5541.71
    163080     5543.14
    163120     5544.45
    163160     5546.16
    163200     5547.36
    163240     5548.73
    163280     5549.78
    163320     5551.34
    163360      5552.6
    163400     5554.12
    163440     5555.56
    163480     5557.05
    163520     5558.57
    163560     5559.67
    163600     5561.26
    163640     5562.34
    163680     5563.61
    163720     5565.03
    163760     5566.29
    163800     5567.65
    163840     5568.89
    163880     5570.31
    163920     5571.63
    163960     5573.34
    164000     5574.53
    164040      5575.9
    164080     5576.95
    164120      5578.5
    164160     5579.78
    164200     5581.29
    164240     5582.73
    164280     5584.22
    164320     5585.75
    164360     5586.85
    164400     5588.45
    164440     5589.52
    164480     5590.79
    164520     5592.23
    164560     5593.47
    164600     5594.83
    164640     5596.06
    164680     5597.49
    164720     5598.82
    164760     5600.53
    164800     5601.72
    164840     5603.08
    164880     5604.13
    164920     5605.68
    164960     5606.96
    165000     5608.47
    165040     5609.92
    165080      5611.4
    165120     5612.94
    165160     5614.03
    165200     5615.63
    165240      5616.7
    165280     5617.97
    165320      5619.4
    165360     5620.65
    165400     5622.02
    165440     5623.24
    165480     5624.67
    165520        5626
    165560     5627.71
    165600      5628.9
    165640     5630.26
    165680     5631.31
    165720     5632.85
    165760     5634.13
    165800     5635.65
    165840      5637.1
    165880     5638.58
    165920     5640.12
    165960     5641.19
    166000      5642.8
    166040     5643.87
    166080     5645.14
    166120     5646.58
    166160     5647.81
    166200     5649.19
    166240     5650.42
    166280     5651.85
    166320     5653.16
    166360     5654.88
    166400     5656.08
    166440     5657.43
    166480     5658.48
    166520     5660.03
    166560     5661.31
    166600     5662.83
    166640     5664.27
    166680     5665.76
    166720      5667.3
    166760     5668.38
    166800     5669.98
    166840     5671.04
    166880     5672.31
    166920     5673.75
    166960     5674.99
    167000     5676.36
    167040     5677.59
    167080     5679.03
    167120     5680.34
    167160     5682.06
    167200     5683.27
    167240     5684.62
    167280     5685.66
    167320     5687.23
    167360     5688.49
    167400     5690.02
    167440     5691.46
    167480     5692.96
    167520     5694.48
    167560     5695.57
    167600     5697.16
    167640     5698.23
    167680     5699.49
    167720     5700.94
    167760     5702.17
    167800     5703.53
    167840     5704.77
    167880      5706.2
    167920      5707.5
    167960     5709.24
    168000     5710.44
    168040     5711.78
    168080     5712.83
    168120     5714.41
    168160     5715.67
    168200     5717.19
    168240     5718.65
    168280     5720.14
    168320     5721.67
    168360     5722.75
    168400     5724.35
    168440     5725.42
    168480     5726.67
    168520     5728.11
    168560     5729.36
    168600     5730.71
    168640     5731.95
    168680     5733.38
    168720     5734.69
    168760     5736.43
    168800     5737.63
    168840     5738.96
    168880     5740.01
    168920     5741.59
    168960     5742.85
    169000     5744.38
    169040     5745.83
    169080     5747.32
    169120     5748.85
    169160     5749.93
    169200     5751.53
    169240      5752.6
    169280     5753.85
    169320      5755.3
    169360     5756.53
    169400     5757.89
    169440     5759.12
    169480     5760.57
    169520     5761.87
    169560     5763.61
    169600      5764.8
    169640     5766.16
    169680     5767.21
    169720     5768.78
    169760     5770.04
    169800     5771.57
    169840     5773.03
    169880      5774.5
    169920     5776.05
    169960     5777.13
    170000     5778.71
    170040     5779.79
    170080     5781.03
    170120     5782.49
    170160     5783.72
    170200     5785.07
    170240      5786.3
    170280     5787.74
    170320     5789.05
    170360     5790.78
    170400     5791.98
    170440     5793.34
    170480     5794.39
    170520     5795.96
    170560     5797.22
    170600     5798.75
    170640     5800.22
    170680     5801.69
    170720     5803.23
    170760     5804.31
    170800     5805.89
    170840     5806.97
    170880     5808.22
    170920     5809.66
    170960      5810.9
    171000     5812.25
    171040     5813.49
    171080     5814.93
    171120     5816.25
    171160     5817.98
    171200     5819.17
    171240     5820.53
    171280     5821.59
    171320     5823.15
    171360     5824.42
    171400     5825.93
    171440     5827.41
    171480     5828.87
    171520     5830.42
    171560     5831.49
    171600     5833.07
    171640     5834.16
    171680     5835.39
    171720     5836.85
    171760     5838.09
    171800     5839.44
    171840     5840.67
    171880     5842.12
    171920     5843.44
    171960     5845.19
    172000     5846.37
    172040     5847.73
    172080     5848.78
    172120     5850.35
    172160     5851.62
    172200     5853.13
    172240     5854.61
    172280     5856.08
    172320     5857.62
    172360     5858.71
    172400     5860.29
    172440     5861.36
    172480     5862.59
    172520     5864.04
    172560     5865.29
    172600     5866.63
    172640     5867.87
    172680     5869.32
    172720     5870.63
    172760     5872.37
    172800     5873.56
    172840      5874.9
    172880     5875.95
    172920     5877.53
    172960      5878.8
    173000     5880.31
    173040     5881.79
    173080     5883.26
    173120     5884.81
    173160     5885.89
    173200     5887.48
    173240     5888.55
    173280     5889.78
    173320     5891.23
    173360     5892.48
    173400     5893.83
    173440     5895.06
    173480     5896.51
    173520     5897.82
    173560     5899.57
    173600     5900.76
    173640      5902.1
    173680     5903.15
    173720     5904.72
    173760     5905.98
    173800     5907.51
    173840        5909
    173880     5910.46
    173920     5911.99
    173960     5913.09
    174000     5914.67
    174040     5915.74
    174080     5916.98
    174120     5918.43
    174160     5919.68
    174200     5921.03
    174240     5922.27
    174280      5923.7
    174320     5925.02
    174360     5926.77
    174400     5927.95
    174440      5929.3
    174480     5930.35
    174520     5931.92
    174560     5933.19
    174600     5934.71
    174640     5936.17
    174680     5937.65
    174720     5939.19
    174760     5940.28
    174800     5941.87
    174840     5942.94
    174880     5944.16
    174920     5945.62
    174960     5946.87
    175000     5948.22
    175040     5949.45
    175080      5950.9
    175120      5952.2
    175160     5953.97
    175200     5955.15
    175240     5956.52
    175280     5957.55
    175320     5959.13
    175360     5960.39
    175400      5961.9
    175440     5963.39
    175480     5964.85
    175520     5966.39
    175560     5967.48
    175600     5969.07
    175640     5970.14
    175680     5971.36
    175720     5972.82
    175760     5974.07
    175800     5975.42
    175840     5976.66
    175880      5978.1
    175920      5979.4
    175960     5981.17
    176000     5982.35
    176040     5983.71
    176080     5984.74
    176120     5986.33
    176160     5987.58
    176200     5989.09
    176240     5990.58
    176280     5992.05
    176320     5993.58
    176360     5994.67
    176400     5996.26
    176440     5997.34
    176480     5998.55
    176520     6000.01
    176560     6001.27
    176600     6002.62
    176640     6003.85
    176680     6005.29
    176720      6006.6
    176760     6008.37
    176800     6009.55
    176840      6010.9
    176880     6011.93
    176920     6013.52
    176960     6014.78
    177000     6016.28
    177040     6017.78
    177080     6019.25
    177120     6020.79
    177160     6021.88
    177200     6023.47
    177240     6024.52
    177280     6025.74
    177320     6027.21
    177360     6028.47
    177400     6029.82
    177440     6031.05
    177480     6032.49
    177520      6033.8
    177560     6035.57
    177600     6036.74
    177640     6038.12
    177680     6039.13
    177720     6040.73
    177760     6041.99
    177800      6043.5
    177840        6045
    177880     6046.46
    177920        6048
    177960     6049.08
    178000     6050.67
    178040     6051.73
    178080     6052.95
    178120     6054.42
    178160     6055.69
    178200     6057.03
    178240     6058.27
    178280     6059.71
    178320     6061.01
    178360     6062.79
    178400     6063.96
    178440     6065.33
    178480     6066.35
    178520     6067.94
    178560     6069.19
    178600     6070.71
    178640      6072.2
    178680     6073.67
    178720      6075.2
    178760     6076.28
    178800     6077.88
    178840     6078.93
    178880     6080.17
    178920     6081.64
    178960      6082.9
    179000     6084.24
    179040     6085.49
    179080     6086.94
    179120     6088.23
    179160     6090.02
    179200     6091.18
    179240     6092.56
    179280     6093.59
    179320     6095.18
    179360     6096.43
    179400     6097.93
    179440     6099.43
    179480     6100.89
    179520     6102.43
    179560     6103.52
    179600     6105.11
    179640     6106.16
    179680     6107.41
    179720     6108.87
    179760     6110.15
    179800      6111.5
    179840     6112.73
    179880     6114.19
    179920     6115.47
    179960     6117.27
    180000     6118.44
    180040     6119.83
    180080     6120.86
    180120     6122.46
    180160     6123.69
    180200     6125.21
    180240     6126.71
    180280     6128.16
    180320      6129.7
    180360     6130.79
    180400     6132.39
    180440     6133.44
    180480     6134.69
    180520     6136.15
    180560     6137.42
    180600     6138.77
    180640        6140
    180680     6141.46
    180720     6142.75
    180760     6144.54
    180800     6145.73
    180840     6147.11
    180880     6148.15
    180920     6149.74
    180960     6150.98
    181000     6152.49
    181040     6153.99
    181080     6155.46
    181120     6156.99
    181160     6158.09
    181200     6159.68
    181240     6160.73
    181280     6161.97
    181320     6163.44
    181360     6164.72
    181400     6166.06
    181440      6167.3
    181480     6168.76
    181520     6170.06
    181560     6171.84
    181600     6173.03
    181640     6174.41
    181680     6175.45
    181720     6177.04
    181760     6178.29
    181800     6179.79
    181840      6181.3
    181880     6182.75
    181920      6184.3
    181960      6185.4
    182000     6186.99
    182040     6188.04
    182080     6189.29
    182120     6190.77
    182160     6192.02
    182200     6193.37
    182240      6194.6
    182280     6196.07
    182320     6197.36
    182360     6199.14
    182400     6200.34
    182440      6201.7
    182480     6202.75
    182520     6204.32
    182560     6205.58
    182600     6207.07
    182640     6208.57
    182680     6210.04
    182720     6211.57
    182760     6212.68
    182800     6214.28
    182840     6215.33
    182880     6216.57
    182920     6218.04
    182960      6219.3
    183000     6220.65
    183040     6221.88
    183080     6223.33
    183120     6224.63
    183160     6226.41
    183200     6227.59
    183240     6228.96
    183280     6229.99
    183320     6231.56
    183360     6232.82
    183400      6234.3
    183440     6235.81
    183480     6237.28
    183520      6238.8
    183560     6239.92
    183600     6241.51
    183640     6242.55
    183680      6243.8
    183720     6245.28
    183760     6246.53
    183800     6247.87
    183840      6249.1
    183880     6250.57
    183920     6251.86
    183960     6253.64
    184000     6254.82
    184040      6256.2
    184080     6257.23
    184120     6258.81
    184160     6260.05
    184200     6261.54
    184240     6263.04
    184280     6264.51
    184320     6266.03
    184360     6267.14
    184400     6268.74
    184440     6269.78
    184480     6271.04
    184520      6272.5
    184560     6273.75
    184600     6275.09
    184640     6276.32
    184680     6277.79
    184720     6279.08
    184760     6280.86
    184800     6282.04
    184840     6283.41
    184880     6284.43
    184920     6286.01
    184960     6287.26
    185000     6288.74
    185040     6290.25
    185080     6291.72
    185120     6293.24
    185160     6294.35
    185200     6295.94
    185240     6296.99
    185280     6298.24
    185320      6299.7
    185360     6300.96
    185400      6302.3
    185440     6303.52
    185480        6305
    185520     6306.27
    185560     6308.06
    185600     6309.24
    185640      6310.6
    185680     6311.63
    185720     6313.22
    185760     6314.46
    185800     6315.94
    185840     6317.46
    185880     6318.92
    185920     6320.45
    185960     6321.55
    186000     6323.15
    186040     6324.19
    186080     6325.45
    186120      6326.9
    186160     6328.15
    186200     6329.51
    186240     6330.74
    186280     6332.21
    186320     6333.48
    186360     6335.27
    186400     6336.44
    186440     6337.81
    186480     6338.84
    186520     6340.42
    186560     6341.67
    186600     6343.14
    186640     6344.67
    186680     6346.13
    186720     6347.65
    186760     6348.76
    186800     6350.36
    186840     6351.39
    186880     6352.67
    186920     6354.11
    186960     6355.36
    187000     6356.72
    187040     6357.94
    187080     6359.42
    187120     6360.68
    187160     6362.47
    187200     6363.65
    187240        6365
    187280     6366.03
    187320     6367.61
    187360     6368.85
    187400     6370.33
    187440     6371.85
    187480     6373.32
    187520     6374.84
    187560     6375.94
    187600     6377.54
    187640     6378.57
    187680     6379.85
    187720      6381.3
    187760     6382.54
    187800      6383.9
    187840     6385.13
    187880     6386.61
    187920     6387.88
    187960     6389.66
    188000     6390.83
    188040     6392.18
    188080     6393.22
    188120      6394.8
    188160     6396.04
    188200     6397.52
    188240     6399.04
    188280     6400.51
    188320     6402.02
    188360     6403.13
    188400     6404.72
    188440     6405.77
    188480     6407.05
    188520      6408.5
    188560     6409.73
    188600     6411.09
    188640     6412.32
    188680      6413.8
    188720     6415.07
    188760     6416.85
    188800     6418.02
    188840     6419.36
    188880     6420.39
    188920     6421.98
    188960     6423.21
    189000      6424.7
    189040     6426.24
    189080     6427.69
    189120     6429.21
    189160     6430.34
    189200     6431.92
    189240     6432.97
    189280     6434.23
    189320      6435.7
    189360     6436.94
    189400     6438.31
    189440     6439.52
    189480     6441.01
    189520     6442.27
    189560     6444.06
    189600     6445.24
    189640     6446.57
    189680     6447.59
    189720     6449.18
    189760     6450.44
    189800     6451.92
    189840     6453.46
    189880     6454.92
    189920     6456.43
    189960     6457.56
    190000     6459.14
    190040     6460.19
    190080     6461.46
    190120     6462.94
    190160     6464.18
    190200     6465.52
    190240     6466.74
    190280     6468.23
    190320     6469.49
    190360     6471.29
    190400     6472.45
    190440     6473.81
    190480     6474.81
    190520     6476.41
    190560     6477.65
    190600     6479.14
    190640     6480.68
    190680     6482.16
    190720     6483.65
    190760     6484.79
    190800     6486.38
    190840     6487.43
    190880     6488.69
    190920     6490.16
    190960     6491.39
    191000     6492.74
    191040     6493.97
    191080     6495.46
    191120     6496.72
    191160     6498.52
    191200     6499.68
    191240     6501.03
    191280     6502.02
    191320     6503.62
    191360     6504.87
    191400     6506.35
    191440     6507.89
    191480     6509.36
    191520     6510.87
    191560     6512.02
    191600     6513.59
    191640     6514.65
    191680      6515.9
    191720     6517.39
    191760     6518.61
    191800     6519.95
    191840     6521.17
    191880     6522.67
    191920     6523.92
    191960     6525.71
    192000     6526.88
    192040     6528.23
    192080     6529.24
    192120     6530.83
    192160     6532.08
    192200     6533.56
    192240      6535.1
    192280     6536.57
    192320     6538.07
    192360     6539.23
    192400     6540.82
    192440     6541.86
    192480     6543.11
    192520      6544.6
    192560     6545.82
    192600     6547.15
    192640     6548.38
    192680     6549.87
    192720     6551.12
    192760     6552.93
    192800      6554.1
    192840     6555.46
    192880     6556.46
    192920     6558.05
    192960     6559.31
    193000      6560.8
    193040     6562.33
    193080     6563.81
    193120      6565.3
    193160     6566.45
    193200     6568.05
    193240     6569.09
    193280     6570.35
    193320     6571.83
    193360     6573.06
    193400     6574.38
    193440      6575.6
    193480     6577.09
    193520     6578.35
    193560     6580.16
    193600     6581.33
    193640     6582.68
    193680     6583.69
    193720     6585.28
    193760     6586.54
    193800     6588.03
    193840     6589.56
    193880     6591.05
    193920     6592.54
    193960     6593.67
    194000     6595.27
    194040     6596.32
    194080     6597.56
    194120     6599.06
    194160     6600.29
    194200     6601.61
    194240     6602.83
    194280     6604.32
    194320     6605.58
    194360     6607.39
    194400     6608.56
    194440     6609.93
    194480     6610.94
    194520     6612.52
    194560     6613.79
    194600     6615.27
    194640      6616.8
    194680     6618.29
    194720     6619.79
    194760      6620.9
    194800     6622.51
    194840     6623.55
    194880      6624.8
    194920     6626.29
    194960     6627.52
    195000     6628.83
    195040     6630.06
    195080     6631.55
    195120      6632.8
    195160     6634.62
    195200     6635.78
    195240     6637.14
    195280     6638.16
    195320     6639.76
    195360        6641
    195400     6642.48
    195440        6644
    195480      6645.5
    195520     6646.98
    195560      6648.1
    195600     6649.71
    195640     6650.76
    195680        6652
    195720     6653.49
    195760     6654.73
    195800     6656.03
    195840     6657.27
    195880     6658.74
    195920     6659.99
    195960     6661.81
    196000     6662.98
    196040     6664.34
    196080     6665.34
    196120     6666.96
    196160     6668.18
    196200     6669.67
    196240      6671.2
    196280     6672.69
    196320     6674.19
    196360     6675.31
    196400     6676.91
    196440     6677.97
    196480      6679.2
    196520     6680.69
    196560     6681.94
    196600     6683.24
    196640     6684.46
    196680     6685.95
    196720     6687.19
    196760     6689.01
    196800     6690.18
    196840     6691.53
    196880     6692.53
    196920     6694.16
    196960     6695.37
    197000     6696.86
    197040     6698.39
    197080     6699.89
    197120     6701.37
    197160      6702.5
    197200      6704.1
    197240     6705.17
    197280     6706.39
    197320     6707.89
    197360     6709.13
    197400     6710.42
    197440     6711.66
    197480     6713.14
    197520     6714.37
    197560     6716.19
    197600     6717.36
    197640     6718.72
    197680     6719.72
    197720     6721.32
    197760     6722.54
    197800     6724.03
    197840     6725.57
    197880     6727.06
    197920     6728.55
    197960     6729.67
    198000     6731.27
    198040     6732.34
    198080     6733.56
    198120     6735.06
    198160      6736.3
    198200     6737.61
    198240     6738.83
    198280     6740.31
    198320     6741.54
    198360     6743.36
    198400     6744.53
    198440     6745.89
    198480     6746.89
    198520     6748.49
    198560     6749.72
    198600      6751.2
    198640     6752.72
    198680     6754.22
    198720     6755.71
    198760     6756.84
    198800     6758.44
    198840      6759.5
    198880     6760.74
    198920     6762.22
    198960     6763.45
    199000     6764.77
    199040        6766
    199080     6767.47
    199120     6768.69
    199160     6770.52
    199200      6771.7
    199240     6773.05
    199280     6774.05
    199320     6775.65
    199360     6776.88
    199400     6778.37
    199440     6779.89
    199480     6781.39
    199520     6782.89
    199560     6784.01
    199600     6785.63
    199640     6786.67
    199680     6787.91
    199720     6789.39
    199760     6790.63
    199800     6791.95
    199840     6793.17
    199880     6794.65
    199920     6795.85
    199960     6797.69
    200000     6798.88
    200040     6800.24
    200080     6801.24
    200120     6802.83
    200160     6804.07
    200200     6805.56
    200240     6807.07
    200280     6808.58
    200320     6810.08
    200360     6811.21
    200400     6812.82
    200440     6813.84
    200480     6815.09
    200520     6816.59
    200560     6817.82
    200600     6819.13
    200640     6820.36
    200680     6821.83
    200720     6823.04
    200760     6824.87
    200800     6826.05
    200840      6827.4
    200880     6828.41
    200920     6830.01
    200960     6831.24
    201000     6832.74
    201040     6834.26
    201080     6835.75
    201120     6837.25
    201160     6838.37
    201200     6839.98
    201240     6841.03
    201280     6842.28
    201320     6843.76
    201360     6844.99
    201400     6846.31
    201440     6847.54
    201480     6849.01
    201520     6850.22
    201560     6852.04
    201600     6853.24
    201640     6854.58
    201680     6855.59
    201720     6857.19
    201760     6858.44
    201800     6859.91
    201840     6861.44
    201880     6862.93
    201920     6864.44
    201960     6865.54
    202000     6867.16
    202040     6868.21
    202080     6869.44
    202120     6870.94
    202160     6872.15
    202200     6873.49
    202240      6874.7
    202280     6876.19
    202320     6877.39
    202360     6879.21
    202400     6880.39
    202440     6881.73
    202480     6882.76
    202520     6884.35
    202560     6885.61
    202600     6887.08
    202640     6888.61
    202680     6890.08
    202720      6891.6
    202760      6892.7
    202800     6894.33
    202840     6895.36
    202880     6896.61
    202920     6898.11
    202960     6899.33
    203000     6900.65
    203040     6901.86
    203080     6903.33
    203120     6904.56
    203160     6906.37
    203200     6907.56
    203240      6908.9
    203280     6909.92
    203320     6911.51
    203360     6912.77
    203400     6914.24
    203440     6915.76
    203480     6917.25
    203520     6918.76
    203560     6919.86
    203600     6921.49
    203640     6922.52
    203680     6923.76
    203720     6925.27
    203760     6926.49
    203800     6927.82
    203840     6929.03
    203880     6930.49
    203920     6931.71
    203960     6933.54
    204000     6934.73
    204040     6936.07
    204080      6937.1
    204120     6938.69
    204160     6939.94
    204200     6941.41
    204240     6942.93
    204280     6944.43
    204320     6945.94
    204360     6947.05
    204400     6948.67
    204440      6949.7
    204480     6950.94
    204520     6952.45
    204560     6953.67
    204600     6954.99
    204640     6956.19
    204680     6957.68
    204720     6958.89
    204760     6960.72
    204800     6961.92
    204840     6963.27
    204880     6964.29
    204920     6965.88
    204960     6967.14
    205000     6968.63
    205040     6970.15
    205080     6971.65
    205120     6973.14
    205160     6974.25
    205200     6975.88
    205240      6976.9
    205280     6978.13
    205320     6979.65
    205360     6980.86
    205400     6982.19
    205440     6983.39
    205480     6984.87
    205520     6986.09
    205560     6987.92
    205600     6989.13
    205640     6990.48
    205680      6991.5
    205720     6993.09
    205760     6994.36
    205800     6995.83
    205840     6997.36
    205880     6998.85
    205920     7000.37
    205960     7001.47
    206000     7003.09
    206040     7004.12
    206080     7005.34
    206120     7006.87
    206160     7008.09
    206200      7009.4
    206240     7010.61
    206280     7012.08
    206320     7013.31
    206360     7015.13
    206400     7016.34
    206440     7017.68
    206480     7018.71
    206520      7020.3
    206560     7021.56
    206600     7023.04
    206640     7024.55
    206680     7026.07
    206720     7027.58
    206760     7028.68
    206800     7030.32
    206840     7031.33
    206880     7032.57
    206920     7034.08
    206960      7035.3
    207000     7036.62
    207040      7037.8
    207080     7039.29
    207120      7040.5
    207160     7042.35
    207200     7043.55
    207240     7044.89
    207280     7045.91
    207320     7047.51
    207360     7048.77
    207400     7050.26
    207440     7051.76
    207480     7053.27
    207520     7054.78
    207560     7055.88
    207600      7057.5
    207640     7058.54
    207680     7059.76
    207720     7061.27
    207760     7062.48
    207800      7063.8
    207840     7064.98
    207880     7066.46
    207920     7067.68
    207960     7069.52
    208000     7070.71
    208040     7072.05
    208080     7073.06
    208120     7074.67
    208160     7075.94
    208200     7077.41
    208240     7078.92
    208280     7080.43
    208320     7081.94
    208360     7083.03
    208400     7084.67
    208440     7085.69
    208480     7086.92
    208520     7088.44
    208560     7089.66
    208600     7090.96
    208640     7092.14
    208680     7093.63
    208720     7094.84
    208760     7096.69
    208800     7097.89
    208840     7099.22
    208880     7100.23
    208920     7101.85
    208960     7103.11
    209000     7104.58
    209040     7106.09
    209080      7107.6
    209120     7109.12
    209160      7110.2
    209200     7111.84
    209240     7112.87
    209280     7114.09
    209320      7115.6
    209360     7116.84
    209400     7118.12
    209440     7119.31
    209480      7120.8
    209520     7122.03
    209560     7123.87
    209600     7125.07
    209640     7126.38
    209680     7127.41
    209720     7129.03
    209760     7130.29
    209800     7131.76
    209840     7133.27
    209880     7134.76
    209920     7136.29
    209960     7137.36
    210000     7139.01
    210040     7140.04
    210080     7141.25
    210120     7142.77
    210160        7144
    210200      7145.3
    210240     7146.48
    210280     7147.97
    210320     7149.19
    210360     7151.03
    210400     7152.23
    210440     7153.54
    210480     7154.56
    210520     7156.19
    210560     7157.44
    210600     7158.91
    210640     7160.43
    210680     7161.93
    210720     7163.45
    210760     7164.51
    210800     7166.16
    210840     7167.19
    210880      7168.4
    210920     7169.93
    210960     7171.14
    211000     7172.45
    211040     7173.64
    211080     7175.12
    211120     7176.34
    211160     7178.17
    211200     7179.39
    211240     7180.69
    211280     7181.72
    211320     7183.35
    211360     7184.59
    211400     7186.07
    211440     7187.58
    211480     7189.08
    211520      7190.6
    211560     7191.67
    211600     7193.32
    211640     7194.35
    211680     7195.56
    211720     7197.07
    211760      7198.3
    211800     7199.61
    211840     7200.79
    211880     7202.29
    211920     7203.49
    211960     7205.32
    212000     7206.53
    212040     7207.84
    212080     7208.86
    212120     7210.49
    212160     7211.72
    212200     7213.19
    212240     7214.69
    212280     7216.19
    212320     7217.72
    212360     7218.78
    212400     7220.42
    212440     7221.46
    212480     7222.67
    212520     7224.18
    212560     7225.41
    212600     7226.71
    212640     7227.89
    212680     7229.39
    212720     7230.59
    212760     7232.43
    212800     7233.63
    212840     7234.94
    212880     7235.95
    212920     7237.58
    212960      7238.8
    213000     7240.28
    213040     7241.78
    213080     7243.29
    213120     7244.81
    213160     7245.87
    213200     7247.51
    213240     7248.55
    213280     7249.76
    213320     7251.26
    213360     7252.49
    213400     7253.79
    213440     7254.97
    213480     7256.47
    213520     7257.69
    213560     7259.51
    213600     7260.71
    213640     7262.01
    213680     7263.04
    213720     7264.66
    213760     7265.89
    213800     7267.36
    213840     7268.87
    213880     7270.38
    213920     7271.89
    213960     7272.95
    214000     7274.59
    214040     7275.64
    214080     7276.83
    214120     7278.35
    214160     7279.57
    214200     7280.89
    214240     7282.06
    214280     7283.56
    214320     7284.78
    214360     7286.61
    214400     7287.81
    214440     7289.12
    214480     7290.15
    214520     7291.75
    214560     7292.98
    214600     7294.46
    214640     7295.97
    214680     7297.48
    214720        7299
    214760     7300.04
    214800     7301.69
    214840     7302.72
    214880     7303.94
    214920     7305.45
    214960     7306.66
    215000     7307.98
    215040     7309.17
    215080     7310.66
    215120     7311.89
    215160     7313.72
    215200     7314.92
    215240     7316.21
    215280     7317.23
    215320     7318.84
    215360     7320.08
    215400     7321.55
    215440     7323.07
    215480     7324.58
    215520     7326.08
    215560     7327.14
    215600     7328.78
    215640     7329.81
    215680     7331.03
    215720     7332.54
    215760     7333.74
    215800     7335.07
    215840     7336.25
    215880     7337.74
    215920     7338.97
    215960     7340.81
    216000        7342
    216040      7343.3
    216080     7344.31
    216120     7345.92
    216160     7347.16
    216200     7348.65
    216240     7350.14
    216280     7351.65
    216320     7353.17
    216360     7354.21
    216400     7355.85
    216440     7356.88
    216480     7358.11
    216520      7359.6
    216560     7360.82
    216600     7362.14
    216640     7363.31
    216680     7364.81
    216720     7366.04
    216760     7367.88
    216800     7369.07
    216840     7370.37
    216880     7371.38
    216920        7373
    216960     7374.23
    217000     7375.72
    217040     7377.23
    217080     7378.73
    217120     7380.25
    217160     7381.29
    217200     7382.94
    217240     7383.97
    217280     7385.19
    217320     7386.69
    217360     7387.91
    217400     7389.24
    217440     7390.38
    217480      7391.9
    217520     7393.12
    217560     7394.98
    217600     7396.17
    217640     7397.46
    217680     7398.47
    217720     7400.09
    217760     7401.33
    217800     7402.81
    217840     7404.31
    217880     7405.83
    217920     7407.35
    217960     7408.38
    218000     7410.04
    218040     7411.06
    218080     7412.29
    218120     7413.78
    218160     7414.99
    218200     7416.32
    218240     7417.46
    218280     7418.98
    218320     7420.21
    218360     7422.08
    218400     7423.25
    218440     7424.55
    218480     7425.56
    218520     7427.16
    218560     7428.41
    218600      7429.9
    218640      7431.4
    218680     7432.91
    218720     7434.44
    218760     7435.46
    218800     7437.11
    218840     7438.13
    218880     7439.37
    218920     7440.85
    218960     7442.05
    219000     7443.41
    219040     7444.53
    219080     7446.04
    219120     7447.29
    219160     7449.15
    219200     7450.32
    219240     7451.63
    219280     7452.62
    219320     7454.24
    219360     7455.48
    219400     7456.97
    219440     7458.47
    219480     7459.98
    219520     7461.51
    219560     7462.53
    219600     7464.18
    219640      7465.2
    219680     7466.43
    219720     7467.92
    219760     7469.13
    219800     7470.47
    219840     7471.59
    219880     7473.11
    219920     7474.34
    219960      7476.2
    220000     7477.38
    220040      7478.7
    220080     7479.67
    220120      7481.3
    220160     7482.53
    220200     7484.03
    220240     7485.53
    220280     7487.04
    220320     7488.58
    220360      7489.6
    220400     7491.24
    220440     7492.26
    220480     7493.49
    220520     7494.98
    220560     7496.19
    220600     7497.53
    220640     7498.65
    220680     7500.16
    220720     7501.41
    220760     7503.27
    220800     7504.44
    220840     7505.77
    220880     7506.73
    220920     7508.37
    220960     7509.59
    221000      7511.1
    221040     7512.58
    221080      7514.1
    221120     7515.62
    221160     7516.65
    221200     7518.28
    221240      7519.3
    221280     7520.53
    221320     7522.02
    221360     7523.21
    221400     7524.56
    221440     7525.69
    221480     7527.19
    221520     7528.43
    221560     7530.31
    221600     7531.47
    221640      7532.8
    221680     7533.75
    221720     7535.39
    221760      7536.6
    221800      7538.1
    221840     7539.59
    221880     7541.12
    221920     7542.63
    221960     7543.65
    222000     7545.28
    222040      7546.3
    222080     7547.52
    222120     7549.01
    222160     7550.22
    222200     7551.55
    222240     7552.68
    222280     7554.19
    222320     7555.42
    222360     7557.31
    222400     7558.47
    222440      7559.8
    222480     7560.75
    222520      7562.4
    222560     7563.59
    222600     7565.09
    222640      7566.6
    222680      7568.1
    222720     7569.62
    222760     7570.65
    222800     7572.27
    222840      7573.3
    222880     7574.52
    222920     7576.01
    222960     7577.21
    223000     7578.54
    223040     7579.67
    223080     7581.19
    223120     7582.43
    223160     7584.29
    223200     7585.46
    223240     7586.79
    223280     7587.75
    223320     7589.39
    223360     7590.59
    223400     7592.09
    223440     7593.58
    223480     7595.09
    223520     7596.62
    223560     7597.63
    223600     7599.26
    223640     7600.27
    223680     7601.48
    223720     7602.97
    223760     7604.18
    223800     7605.52
    223840     7606.64
    223880     7608.18
    223920     7609.41
    223960     7611.27
    224000     7612.46
    224040     7613.76
    224080     7614.72
    224120     7616.37
    224160     7617.57
    224200     7619.06
    224240     7620.56
    224280     7622.05
    224320     7623.56
    224360      7624.6
    224400     7626.23
    224440     7627.23
    224480     7628.45
    224520     7629.95
    224560     7631.17
    224600      7632.5
    224640     7633.62
    224680     7635.15
    224720     7636.41
    224760     7638.26
    224800     7639.44
    224840     7640.74
    224880      7641.7
    224920     7643.34
    224960     7644.55
    225000     7646.05
    225040     7647.53
    225080     7649.03
    225120     7650.54
    225160     7651.59
    225200     7653.21
    225240     7654.22
    225280     7655.43
    225320     7656.91
    225360     7658.13
    225400     7659.46
    225440     7660.61
    225480     7662.15
    225520     7663.38
    225560     7665.24
    225600     7666.41
    225640     7667.72
    225680     7668.65
    225720     7670.31
    225760      7671.5
    225800     7673.01
    225840      7674.5
    225880        7676
    225920      7677.5
    225960     7678.56
    226000     7680.18
    226040     7681.19
    226080     7682.41
    226120      7683.9
    226160      7685.1
    226200     7686.44
    226240     7687.58
    226280     7689.11
    226320     7690.34
    226360     7692.21
    226400     7693.39
    226440     7694.69
    226480     7695.63
    226520     7697.29
    226560     7698.49
    226600     7699.98
    226640     7701.47
    226680     7702.98
    226720     7704.49
    226760     7705.54
    226800     7707.16
    226840     7708.19
    226880      7709.4
    226920     7710.89
    226960      7712.1
    227000     7713.43
    227040     7714.58
    227080      7716.1
    227120     7717.33
    227160     7719.19
    227200     7720.38
    227240     7721.69
    227280     7722.64
    227320     7724.28
    227360     7725.49
    227400     7726.98
    227440     7728.47
    227480     7729.98
    227520     7731.49
    227560     7732.54
    227600     7734.17
    227640     7735.19
    227680     7736.41
    227720     7737.91
    227760     7739.12
    227800     7740.45
    227840     7741.58
    227880     7743.13
    227920     7744.35
    227960     7746.21
    228000      7747.4
    228040      7748.7
    228080     7749.63
    228120     7751.27
    228160      7752.5
    228200     7753.99
    228240     7755.48
    228280     7756.99
    228320     7758.51
    228360     7759.54
    228400     7761.18
    228440     7762.19
    228480     7763.43
    228520     7764.92
    228560     7766.11
    228600     7767.45
    228640     7768.58
    228680     7770.11
    228720     7771.35
    228760      7773.2
    228800     7774.39
    228840     7775.71
    228880     7776.64
    228920     7778.27
    228960      7779.5
    229000     7780.98
    229040     7782.46
    229080     7783.99
    229120     7785.51
    229160     7786.55
    229200      7788.2
    229240     7789.19
    229280     7790.45
    229320     7791.93
    229360     7793.13
    229400     7794.47
    229440     7795.61
    229480     7797.14
    229520     7798.39
    229560     7800.24
    229600     7801.44
    229640     7802.75
    229680     7803.69
    229720      7805.3
    229760     7806.52
    229800     7808.01
    229840     7809.48
    229880     7811.01
    229920     7812.55
    229960     7813.58
    230000     7815.23
    230040     7816.23
    230080     7817.48
    230120     7818.97
    230160     7820.17
    230200     7821.51
    230240     7822.62
    230280     7824.17
    230320     7825.41
    230360     7827.27
    230400     7828.45
    230440     7829.79
    230480     7830.72
    230520     7832.32
    230560     7833.55
    230600     7835.03
    230640     7836.53
    230680     7838.05
    230720     7839.58
    230760     7840.63
    230800     7842.27
    230840     7843.26
    230880     7844.53
    230920        7846
    230960      7847.2
    231000     7848.55
    231040     7849.66
    231080     7851.21
    231120     7852.45
    231160     7854.32
    231200     7855.49
    231240     7856.82
    231280     7857.76
    231320     7859.37
    231360     7860.58
    231400     7862.08
    231440     7863.57
    231480     7865.09
    231520     7866.62
    231560     7867.66
    231600      7869.3
    231640     7870.31
    231680     7871.57
    231720     7873.05
    231760     7874.24
    231800     7875.58
    231840     7876.69
    231880     7878.24
    231920     7879.48
    231960     7881.34
    232000     7882.52
    232040     7883.85
    232080     7884.78
    232120     7886.37
    232160      7887.6
    232200     7889.09
    232240     7890.56
    232280      7892.1
    232320     7893.62
    232360     7894.69
    232400     7896.32
    232440     7897.33
    232480     7898.58
    232520     7900.05
    232560     7901.27
    232600     7902.62
    232640     7903.71
    232680     7905.27
    232720     7906.51
    232760     7908.37
    232800     7909.56
    232840     7910.87
    232880     7911.78
    232920     7913.39
    232960      7914.6
    233000     7916.11
    233040     7917.59
    233080     7919.12
    233120     7920.62
    233160     7921.69
    233200     7923.32
    233240     7924.34
    233280     7925.59
    233320     7927.05
    233360     7928.25
    233400     7929.61
    233440      7930.7
    233480     7932.24
    233520     7933.48
    233560     7935.35
    233600     7936.53
    233640     7937.86
    233680     7938.76
    233720     7940.38
    233760      7941.6
    233800     7943.08
    233840     7944.58
    233880     7946.11
    233920     7947.62
    233960     7948.69
    234000     7950.32
    234040     7951.31
    234080     7952.57
    234120     7954.04
    234160     7955.24
    234200     7956.57
    234240     7957.69
    234280     7959.23
    234320     7960.47
    234360     7962.34
    234400     7963.52
    234440     7964.84
    234480     7965.74
    234520     7967.37
    234560     7968.57
    234600     7970.07
    234640     7971.56
    234680      7973.1
    234720     7974.61
    234760     7975.68
    234800     7977.31
    234840     7978.31
    234880     7979.57
    234920     7981.02
    234960     7982.25
    235000     7983.58
    235040     7984.69
    235080     7986.23
    235120     7987.49
    235160     7989.34
    235200     7990.52
    235240     7991.83
    235280     7992.73
    235320     7994.37
    235360     7995.57
    235400     7997.08
    235440     7998.55
    235480     8000.11
    235520     8001.62
    235560     8002.68
    235600     8004.31
    235640      8005.3
    235680     8006.56
    235720     8008.02
    235760     8009.23
    235800     8010.58
    235840     8011.67
    235880     8013.22
    235920     8014.47
    235960     8016.32
    236000     8017.49
    236040     8018.83
    236080     8019.72
    236120     8021.36
    236160     8022.57
    236200     8024.06
    236240     8025.53
    236280     8027.09
    236320     8028.62
    236360     8029.68
    236400     8031.31
    236440      8032.3
    236480     8033.55
    236520        8035
    236560     8036.22
    236600     8037.56
    236640     8038.64
    236680      8040.2
    236720     8041.47
    236760     8043.31
    236800     8044.47
    236840     8045.82
    236880     8046.71
    236920     8048.36
    236960     8049.57
    237000     8051.06
    237040     8052.54
    237080     8054.09
    237120     8055.61
    237160     8056.66
    237200     8058.29
    237240     8059.29
    237280     8060.53
    237320        8062
    237360     8063.21
    237400     8064.54
    237440     8065.62
    237480      8067.2
    237520     8068.45
    237560     8070.29
    237600     8071.47
    237640     8072.82
    237680      8073.7
    237720     8075.35
    237760     8076.58
    237800     8078.05
    237840     8079.54
    237880     8081.08
    237920      8082.6
    237960     8083.66
    238000     8085.29
    238040     8086.28
    238080     8087.54
    238120        8089
    238160     8090.19
    238200     8091.54
    238240     8092.61
    238280     8094.19
    238320     8095.43
    238360     8097.27
    238400     8098.46
    238440     8099.81
    238480     8100.67
    238520     8102.33
    238560     8103.56
    238600     8105.03
    238640     8106.53
    238680     8108.07
    238720     8109.59
    238760     8110.65
    238800     8112.27
    238840     8113.28
    238880     8114.51
    238920     8115.97
    238960     8117.19
    239000     8118.53
    239040     8119.59
    239080     8121.18
    239120     8122.42
    239160     8124.26
    239200     8125.45
    239240     8126.79
    239280     8127.65
    239320     8129.32
    239360     8130.53
    239400     8132.02
    239440      8133.5
    239480     8135.03
    239520     8136.54
    239560     8137.61
    239600     8139.25
    239640     8140.24
    239680     8141.47
    239720     8142.94
    239760     8144.14
    239800     8145.49
    239840     8146.56
    239880     8148.14
    239920     8149.37
    239960     8151.22
    240000     8152.43
    240040     8153.73
    240080     8154.62
    240120     8156.26
    240160     8157.49
    240200     8158.98
    240240     8160.46
    240280     8161.98
    240320     8163.51
    240360     8164.57
    240400      8166.2
    240440     8167.21
    240480     8168.44
    240520     8169.92
    240560      8171.1
    240600     8172.45
    240640     8173.53
    240680      8175.1
    240720     8176.33
    240760     8178.17
    240800     8179.38
    240840     8180.69
    240880     8181.58
    240920     8183.23
    240960     8184.45
    241000     8185.92
    241040     8187.41
    241080     8188.94
    241120     8190.46
    241160     8191.52
    241200     8193.15
    241240     8194.17
    241280      8195.4
    241320     8196.87
    241360     8198.05
    241400     8199.41
    241440     8200.49
    241480     8202.06
    241520     8203.29
    241560     8205.13
    241600     8206.34
    241640     8207.64
    241680     8208.54
    241720      8210.2
    241760     8211.41
    241800      8212.9
    241840     8214.38
    241880      8215.9
    241920     8217.42
    241960     8218.49
    242000     8220.12
    242040     8221.13
    242080     8222.35
    242120     8223.84
    242160     8225.01
    242200     8226.37
    242240     8227.47
    242280     8229.03
    242320     8230.26
    242360     8232.09
    242400     8233.29
    242440     8234.61
    242480     8235.52
    242520     8237.18
    242560     8238.38
    242600     8239.88
    242640     8241.35
    242680     8242.88
    242720     8244.38
    242760     8245.45
    242800     8247.09
    242840     8248.09
    242880     8249.31
    242920      8250.8
    242960     8251.98
    243000     8253.32
    243040     8254.42
    243080        8256
    243120     8257.23
    243160     8259.06
    243200     8260.27
    243240     8261.58
    243280      8262.5
    243320     8264.13
    243360     8265.33
    243400     8266.85
    243440     8268.31
    243480     8269.82
    243520     8271.33
    243560      8272.4
    243600     8274.05
    243640     8275.04
    243680     8276.26
    243720     8277.75
    243760     8278.92
    243800     8280.28
    243840     8281.36
    243880     8282.94
    243920     8284.19
    243960     8286.03
    244000     8287.23
    244040     8288.56
    244080     8289.46
    244120      8291.1
    244160      8292.3
    244200     8293.82
    244240     8295.28
    244280     8296.79
    244320      8298.3
    244360     8299.37
    244400     8301.02
    244440     8302.02
    244480     8303.23
    244520     8304.73
    244560     8305.91
    244600     8307.27
    244640     8308.35
    244680     8309.93
    244720     8311.16
    244760     8313.02
    244800     8314.23
    244840     8315.56
    244880     8316.46
    244920     8318.11
    244960      8319.3
    245000     8320.82
    245040     8322.27
    245080     8323.78
    245120      8325.3
    245160     8326.37
    245200     8328.02
    245240     8329.02
    245280     8330.25
    245320     8331.76
    245360     8332.93
    245400     8334.29
    245440     8335.37
    245480     8336.94
    245520     8338.18
    245560     8340.05
    245600     8341.24
    245640     8342.57
    245680     8343.48
    245720     8345.11
    245760      8346.3
    245800     8347.83
    245840     8349.29
    245880      8350.8
    245920     8352.29
    245960     8353.36
    246000     8355.04
    246040     8356.04
    246080     8357.27
    246120     8358.76
    246160     8359.94
    246200     8361.28
    246240     8362.36
    246280     8363.95
    246320     8365.18
    246360     8367.04
    246400     8368.24
    246440     8369.56
    246480     8370.47
    246520      8372.1
    246560     8373.28
    246600     8374.82
    246640     8376.26
    246680     8377.79
    246720     8379.28
    246760     8380.37
    246800     8382.03
    246840     8383.02
    246880     8384.25
    246920     8385.76
    246960     8386.92
    247000      8388.3
    247040     8389.37
    247080     8390.93
    247120     8392.17
    247160     8394.06
    247200     8395.25
    247240     8396.56
    247280     8397.48
    247320      8399.1
    247360     8400.29
    247400     8401.81
    247440     8403.27
    247480     8404.77
    247520     8406.27
    247560     8407.37
    247600     8409.04
    247640     8410.01
    247680     8411.25
    247720     8412.76
    247760     8413.93
    247800      8415.3
    247840     8416.37
    247880     8417.95
    247920     8419.18
    247960     8421.07
    248000     8422.24
    248040     8423.57
    248080     8424.49
    248120     8426.11
    248160     8427.29
    248200     8428.82
    248240     8430.27
    248280     8431.78
    248320     8433.28
    248360     8434.38
    248400     8436.04
    248440     8437.02
    248480     8438.26
    248520     8439.76
    248560     8440.94
    248600      8442.3
    248640     8443.38
    248680     8444.94
    248720     8446.18
    248760     8448.08
    248800     8449.25
    248840     8450.59
    248880      8451.5
    248920     8453.11
    248960     8454.31
    249000     8455.84
    249040     8457.28
    249080     8458.79
    249120     8460.31
    249160     8461.41
    249200     8463.06
    249240     8464.04
    249280     8465.29
    249320     8466.79
    249360     8467.97
    249400     8469.34
    249440     8470.41
    249480     8471.99
    249520     8473.22
    249560     8475.12
    249600     8476.28
    249640     8477.61
    249680     8478.54
    249720     8480.13
    249760     8481.34
    249800     8482.86
    249840     8484.29
    249880      8485.8
    249920     8487.32
    249960     8488.43
    250000     8490.09
    250040     8491.07
    250080      8492.3
    250120     8493.82
    250160        8495
    250200     8496.36
    250240     8497.42
    250280     8499.02
    250320     8500.24
    250360     8502.14
    250400      8503.3
    250440     8504.62
    250480     8505.54
    250520     8507.14
    250560     8508.34
    250600     8509.87
    250640     8511.31
    250680     8512.83
    250720     8514.35
    250760     8515.45
    250800      8517.1
    250840     8518.07
    250880     8519.33
    250920     8520.83
    250960     8522.02
    251000     8523.38
    251040     8524.43
    251080     8526.05
    251120     8527.27
    251160     8529.16
    251200     8530.32
    251240     8531.63
    251280     8532.53
    251320     8534.14
    251360     8535.34
    251400     8536.88
    251440      8538.3
    251480     8539.82
    251520     8541.35
    251560     8542.46
    251600     8544.09
    251640     8545.07
    251680     8546.33
    251720     8547.83
    251760     8549.01
    251800     8550.38
    251840     8551.42
    251880     8553.04
    251920     8554.26
    251960     8556.16
    252000     8557.33
    252040     8558.64
    252080     8559.54
    252120     8561.13
    252160     8562.33
    252200     8563.87
    252240     8565.29
    252280     8566.82
    252320     8568.35
    252360     8569.44
    252400     8571.06
    252440     8572.06
    252480     8573.31
    252520     8574.82
    252560     8575.99
    252600     8577.35
    252640     8578.39
    252680     8580.01
    252720     8581.23
    252760     8583.14
    252800     8584.29
    252840     8585.59
    252880     8586.51
    252920     8588.09
    252960     8589.28
    253000     8590.81
    253040     8592.24
    253080     8593.76
    253120     8595.28
    253160     8596.38
    253200     8598.01
    253240     8598.99
    253280     8600.26
    253320     8601.74
    253360     8602.93
    253400      8604.3
    253440     8605.33
    253480     8606.96
    253520     8608.16
    253560     8610.08
    253600     8611.23
    253640     8612.53
    253680     8613.44
    253720     8615.03
    253760     8616.22
    253800     8617.78
    253840     8619.19
    253880      8620.7
    253920     8622.22
    253960     8623.34
    254000     8624.96
    254040     8625.95
    254080     8627.21
    254120     8628.71
    254160     8629.87
    254200     8631.25
    254240     8632.28
    254280     8633.92
    254320     8635.11
    254360     8637.03
    254400     8638.17
    254440     8639.48
    254480      8640.4
    254520     8641.99
    254560     8643.18
    254600     8644.74
    254640     8646.15
    254680     8647.67
    254720     8649.19
    254760     8650.31
    254800     8651.93
    254840     8652.91
    254880     8654.17
    254920     8655.66
    254960     8656.83
    255000     8658.22
    255040     8659.25
    255080     8660.89
    255120     8662.08
    255160     8663.99
    255200     8665.15
    255240     8666.47
    255280     8667.36
    255320     8668.98
    255360     8670.16
    255400     8671.72
    255440     8673.13
    255480     8674.65
    255520     8676.16
    255560     8677.28
    255600     8678.92
    255640     8679.89
    255680     8681.13
    255720     8682.64
    255760     8683.81
    255800     8685.19
    255840     8686.24
    255880     8687.85
    255920     8689.05
    255960     8690.97
    256000     8692.12
    256040     8693.45
    256080     8694.34
    256120     8695.96
    256160     8697.13
    256200     8698.71
    256240     8700.11
    256280     8701.64
    256320     8703.14
    256360     8704.27
    256400     8705.89
    256440     8706.88
    256480     8708.11
    256520     8709.63
    256560      8710.8
    256600     8712.19
    256640     8713.21
    256680     8714.84
    256720     8716.03
    256760     8717.96
    256800     8719.11
    256840     8720.45
    256880     8721.35
    256920     8722.94
    256960     8724.13
    257000     8725.71
    257040      8727.1
    257080     8728.64
    257120     8730.16
    257160     8731.26
    257200     8732.88
    257240     8733.87
    257280      8735.1
    257320     8736.63
    257360     8737.82
    257400     8739.21
    257440     8740.22
    257480     8741.83
    257520     8743.04
    257560     8744.96
    257600      8746.1
    257640     8747.45
    257680     8748.36
    257720     8749.94
    257760     8751.13
    257800     8752.71
    257840     8754.12
    257880     8755.63
    257920     8757.15
    257960     8758.25
    258000     8759.87
    258040     8760.87
    258080      8762.1
    258120     8763.63
    258160     8764.82
    258200     8766.19
    258240     8767.22
    258280     8768.83
    258320     8770.03
    258360     8771.94
    258400     8773.08
    258440     8774.43
    258480     8775.34
    258520     8776.93
    258560     8778.11
    258600     8779.68
    258640     8781.08
    258680     8782.62
    258720     8784.12
    258760     8785.22
    258800     8786.85
    258840     8787.83
    258880     8789.07
    258920      8790.6
    258960     8791.76
    259000     8793.14
    259040     8794.16
    259080     8795.78
    259120     8796.96
    259160      8798.9
    259200     8800.03
    259240     8801.38
    259280     8802.29
    259320     8803.89
    259360     8805.08
    259400     8806.65
    259440     8808.04
    259480     8809.57
    259520      8811.1
    259560     8812.17
    259600     8813.82
    259640     8814.79
    259680     8816.03
    259720     8817.57
    259760     8818.73
    259800     8820.12
    259840     8821.12
    259880     8822.75
    259920     8823.93
    259960     8825.86
    260000     8827.01
    260040     8828.36
    260080     8829.27
    260120     8830.88
    260160     8832.04
    260200     8833.63
    260240     8835.03
    260280     8836.54
    260320     8838.08
    260360     8839.16
    260400     8840.81
    260440     8841.79
    260480     8843.04
    260520     8844.57
    260560     8845.74
    260600     8847.11
    260640     8848.13
    260680     8849.75
    260720     8850.93
    260760     8852.86
    260800     8854.01
    260840     8855.38
    260880      8856.3
    260920     8857.89
    260960     8859.06
    261000     8860.63
    261040     8862.04
    261080     8863.56
    261120     8865.08
    261160     8866.18
    261200     8867.82
    261240     8868.79
    261280     8870.04
    261320     8871.57
    261360     8872.74
    261400     8874.12
    261440     8875.14
    261480     8876.77
    261520     8877.95
    261560     8879.88
    261600     8881.03
    261640      8882.4
    261680     8883.32
    261720     8884.92
    261760     8886.08
    261800     8887.67
    261840     8889.06
    261880     8890.59
    261920     8892.12
    261960      8893.2
    262000     8894.84
    262040     8895.83
    262080     8897.07
    262120     8898.59
    262160     8899.76
    262200     8901.14
    262240     8902.18
    262280     8903.81
    262320     8904.99
    262360     8906.92
    262400     8908.07
    262440     8909.44
    262480     8910.36
    262520     8911.97
    262560     8913.12
    262600      8914.7
    262640     8916.09
    262680     8917.62
    262720     8919.13
    262760     8920.23
    262800     8921.88
    262840     8922.84
    262880     8924.09
    262920     8925.63
    262960     8926.81
    263000     8928.18
    263040      8929.2
    263080     8930.85
    263120     8932.02
    263160     8933.96
    263200     8935.09
    263240     8936.47
    263280     8937.38
    263320     8938.98
    263360     8940.13
    263400     8941.72
    263440     8943.11
    263480     8944.65
    263520     8946.16
    263560     8947.25
    263600     8948.92
    263640     8949.88
    263680     8951.13
    263720     8952.66
    263760     8953.84
    263800     8955.21
    263840     8956.23
    263880     8957.89
    263920     8959.05
    263960        8961
    264000     8962.11
    264040     8963.48
    264080     8964.41
    264120        8966
    264160     8967.15
    264200     8968.75
    264240     8970.14
    264280     8971.68
    264320      8973.2
    264360     8974.27
    264400     8975.93
    264440      8976.9
    264480     8978.17
    264520     8979.68
    264560     8980.86
    264600     8982.25
    264640     8983.25
    264680     8984.92
    264720     8986.09
    264760     8988.01
    264800     8989.16
    264840     8990.53
    264880     8991.44
    264920     8993.03
    264960     8994.17
    265000     8995.79
    265040     8997.17
    265080     8998.72
    265120     9000.23
    265160     9001.31
    265200     9002.97
    265240     9003.92
    265280     9005.19
    265320     9006.71
    265360     9007.88
    265400     9009.27
    265440     9010.26
    265480     9011.93
    265520      9013.1
    265560     9015.02
    265600     9016.17
    265640     9017.55
    265680     9018.46
    265720     9020.03
    265760     9021.18
    265800      9022.8
    265840     9024.18
    265880     9025.74
    265920     9027.25
    265960     9028.33
    266000        9030
    266040     9030.94
    266080     9032.21
    266120     9033.74
    266160      9034.9
    266200     9036.29
    266240     9037.28
    266280     9038.96
    266320     9040.13
    266360     9042.06
    266400     9043.22
    266440     9044.58
    266480      9045.5
    266520     9047.05
    266560     9048.21
    266600     9049.83
    266640     9051.21
    266680     9052.78
    266720     9054.27
    266760     9055.37
    266800     9057.02
    266840     9057.95
    266880     9059.22
    266920     9060.75
    266960      9061.9
    267000      9063.3
    267040      9064.3
    267080     9065.95
    267120     9067.15
    267160     9069.06
    267200     9070.25
    267240      9071.6
    267280     9072.52
    267320     9074.08
    267360     9075.24
    267400     9076.86
    267440     9078.24
    267480      9079.8
    267520      9081.3
    267560     9082.42
    267600     9084.06
    267640        9085
    267680     9086.26
    267720     9087.79
    267760     9088.94
    267800     9090.34
    267840     9091.32
    267880     9092.99
    267920     9094.19
    267960      9096.1
    268000     9097.27
    268040     9098.64
    268080     9099.55
    268120      9101.1
    268160     9102.26
    268200      9103.9
    268240     9105.28
    268280     9106.83
    268320     9108.33
    268360     9109.44
    268400     9111.08
    268440     9112.02
    268480     9113.28
    268520     9114.81
    268560     9115.95
    268600     9117.34
    268640     9118.35
    268680     9120.01
    268720     9121.21
    268760     9123.13
    268800     9124.29
    268840     9125.67
    268880     9126.58
    268920     9128.13
    268960      9129.3
    269000     9130.91
    269040      9132.3
    269080     9133.85
    269120     9135.34
    269160     9136.46
    269200     9138.08
    269240     9139.03
    269280     9140.28
    269320     9141.82
    269360     9142.97
    269400     9144.37
    269440     9145.36
    269480     9147.03
    269520     9148.22
    269560     9150.13
    269600     9151.31
    269640     9152.68
    269680      9153.6
    269720     9155.13
    269760     9156.31
    269800     9157.94
    269840     9159.31
    269880     9160.88
    269920     9162.35
    269960     9163.46
    270000     9165.12
    270040     9166.06
    270080     9167.31
    270120     9168.84
    270160        9170
    270200      9171.4
    270240     9172.36
    270280     9174.05
    270320     9175.24
    270360     9177.15
    270400     9178.34
    270440      9179.7
    270480     9180.62
    270520     9182.14
    270560     9183.31
    270600     9184.95
    270640     9186.31
    270680     9187.87
    270720     9189.33
    270760     9190.46
    270800     9192.11
    270840     9193.05
    270880     9194.31
    270920     9195.82
    270960     9196.99
    271000     9198.39
    271040     9199.35
    271080     9201.04
    271120     9202.24
    271160     9204.14
    271200     9205.32
    271240      9206.7
    271280     9207.62
    271320     9209.14
    271360     9210.31
    271400     9211.96
    271440      9213.3
    271480     9214.87
    271520     9216.31
    271560     9217.46
    271600     9219.11
    271640     9220.04
    271680     9221.29
    271720     9222.81
    271760     9223.99
    271800     9225.37
    271840     9226.34
    271880     9228.02
    271920     9229.21
    271960     9231.12
    272000      9232.3
    272040     9233.68
    272080     9234.61
    272120     9236.13
    272160     9237.28
    272200     9238.95
    272240      9240.3
    272280     9241.85
    272320     9243.32
    272360     9244.45
    272400      9246.1
    272440     9247.03
    272480      9248.3
    272520     9249.81
    272560        9251
    272600     9252.36
    272640     9253.34
    272680     9255.01
    272720     9256.21
    272760     9258.11
    272800      9259.3
    272840     9260.67
    272880     9261.62
    272920     9263.12
    272960     9264.26
    273000     9265.94
    273040     9267.28
    273080     9268.84
    273120     9270.28
    273160     9271.44
    273200     9273.08
    273240     9274.02
    273280     9275.28
    273320     9276.78
    273360     9277.95
    273400     9279.34
    273440      9280.3
    273480     9281.96
    273520     9283.17
    273560     9285.06
    273600     9286.24
    273640     9287.63
    273680     9288.58
    273720     9290.09
    273760     9291.22
    273800     9292.89
    273840     9294.23
    273880     9295.81
    273920     9297.23
    273960      9298.4
    274000     9300.04
    274040     9300.98
    274080     9302.24
    274120     9303.73
    274160     9304.92
    274200     9306.31
    274240     9307.26
    274280     9308.93
    274320     9310.13
    274360     9312.03
    274400     9313.21
    274440     9314.59
    274480     9315.53
    274520     9317.04
    274560     9318.19
    274600     9319.87
    274640     9321.22
    274680     9322.78
    274720      9324.2
    274760     9325.36
    274800     9327.02
    274840     9327.96
    274880      9329.2
    274920      9330.7
    274960      9331.9
    275000     9333.25
    275040     9334.23
    275080      9335.9
    275120     9337.09
    275160     9338.99
    275200     9340.18
    275240     9341.57
    275280      9342.5
    275320     9344.02
    275360     9345.15
    275400     9346.85
    275440      9348.2
    275480     9349.76
    275520     9351.21
    275560     9352.34
    275600        9354
    275640     9354.95
    275680      9356.2
    275720      9357.7
    275760      9358.9
    275800     9360.27
    275840     9361.23
    275880     9362.91
    275920     9364.08
    275960     9365.98
    276000     9367.18
    276040     9368.56
    276080     9369.49
    276120     9371.02
    276160     9372.16
    276200     9373.85
    276240      9375.2
    276280     9376.79
    276320     9378.22
    276360     9379.36
    276400     9381.01
    276440     9381.97
    276480     9383.21
    276520     9384.72
    276560     9385.92
    276600     9387.29
    276640     9388.24
    276680     9389.93
    276720     9391.08
    276760        9393
    276800     9394.21
    276840     9395.55
    276880     9396.49
    276920     9398.02
    276960     9399.15
    277000     9400.86
    277040     9402.21
    277080     9403.79
    277120     9405.22
    277160     9406.36
    277200     9408.02
    277240     9408.98
    277280     9410.21
    277320     9411.71
    277360     9412.92
    277400     9414.29
    277440     9415.24
    277480     9416.93
    277520     9418.07
    277560     9419.99
    277600     9421.22
    277640     9422.57
    277680      9423.5
    277720     9425.03
    277760     9426.17
    277800     9427.88
    277840      9429.2
    277880      9430.8
    277920     9432.23
    277960     9433.37
    278000     9435.04
    278040        9436
    278080     9437.21
    278120     9438.72
    278160     9439.91
    278200     9441.29
    278240     9442.25
    278280     9443.92
    278320     9445.06
    278360        9447
    278400     9448.21
    278440     9449.57
    278480     9450.51
    278520     9452.04
    278560     9453.17
    278600      9454.9
    278640     9456.22
    278680     9457.82
    278720     9459.25
    278760     9460.38
    278800     9462.03
    278840     9463.02
    278880     9464.22
    278920     9465.74
    278960     9466.93
    279000      9468.3
    279040     9469.27
    279080     9470.94
    279120     9472.09
    279160     9474.02
    279200     9475.22
    279240     9476.58
    279280     9477.52
    279320     9479.06
    279360      9480.2
    279400     9481.92
    279440     9483.25
    279480     9484.84
    279520     9486.27
    279560     9487.41
    279600     9489.08
    279640     9490.05
    279680     9491.24
    279720     9492.76
    279760     9493.97
    279800     9495.32
    279840     9496.29
    279880     9497.95
    279920     9499.11
    279960     9501.03
    280000     9502.24
    280040      9503.6
    280080     9504.52
    280120     9506.08
    280160     9507.21
    280200     9508.93
    280240     9510.26
    280280     9511.84
    280320     9513.28
    280360     9514.43
    280400      9516.1
    280440     9517.07
    280480     9518.27
    280520     9519.77
    280560     9520.98
    280600     9522.33
    280640     9523.31
    280680     9524.98
    280720     9526.12
    280760     9528.06
    280800     9529.28
    280840     9530.62
    280880     9531.55
    280920     9533.11
    280960     9534.23
    281000     9535.96
    281040     9537.29
    281080     9538.87
    281120     9540.33
    281160     9541.47
    281200     9543.14
    281240     9544.11
    281280     9545.29
    281320     9546.81
    281360     9548.01
    281400     9549.37
    281440     9550.34
    281480     9552.02
    281520     9553.17
    281560     9555.11
    281600      9556.3
    281640     9557.66
    281680     9558.58
    281720     9560.13
    281760     9561.26
    281800     9562.98
    281840     9564.33
    281880     9565.89
    281920     9567.36
    281960      9568.5
    282000     9570.19
    282040     9571.16
    282080     9572.34
    282120     9573.85
    282160     9575.05
    282200      9576.4
    282240     9577.37
    282280     9579.05
    282320      9580.2
    282360     9582.14
    282400     9583.35
    282440      9584.7
    282480     9585.61
    282520     9587.17
    282560      9588.3
    282600     9590.02
    282640     9591.39
    282680     9592.94
    282720     9594.39
    282760     9595.55
    282800     9597.24
    282840     9598.21
    282880     9599.38
    282920      9600.9
    282960     9602.11
    283000     9603.47
    283040     9604.43
    283080     9606.11
    283120     9607.27
    283160      9609.2
    283200     9610.39
    283240     9611.76
    283280     9612.67
    283320     9614.24
    283360     9615.36
    283400     9617.09
    283440     9618.45
    283480        9620
    283520     9621.46
    283560     9622.61
    283600     9624.29
    283640     9625.27
    283680     9626.44
    283720     9627.96
    283760     9629.16
    283800     9630.53
    283840     9631.47
    283880     9633.17
    283920     9634.32
    283960     9636.25
    284000     9637.46
    284040     9638.82
    284080     9639.72
    284120      9641.3
    284160     9642.43
    284200     9644.17
    284240      9645.5
    284280     9647.05
    284320     9648.51
    284360      9649.7
    284400     9651.37
    284440     9652.33
    284480      9653.5
    284520     9655.02
    284560     9656.24
    284600     9657.58
    284640     9658.51
    284680     9660.21
    284720     9661.36
    284760     9663.31
    284800     9664.52
    284840     9665.89
    284880      9666.8
    284920     9668.37
    284960     9669.51
    285000     9671.24
    285040     9672.57
    285080     9674.12
    285120     9675.58
    285160     9676.76
    285200     9678.46
    285240      9679.4
    285280     9680.56
    285320     9682.08
    285360     9683.31
    285400     9684.66
    285440     9685.59
    285480     9687.28
    285520     9688.44
    285560     9690.39
    285600     9691.58
    285640     9692.96
    285680     9693.85
    285720     9695.44
    285760     9696.56
    285800     9698.31
    285840     9699.64
    285880     9701.18
    285920     9702.64
    285960     9703.82
    286000     9705.52
    286040     9706.46
    286080     9707.62
    286120     9709.13
    286160     9710.37
    286200     9711.73
    286240     9712.63
    286280     9714.35
    286320      9715.5
    286360     9717.44
    286400     9718.65
    286440     9720.04
    286480     9720.92
    286520     9722.51
    286560     9723.63
    286600     9725.36
    286640     9726.69
    286680     9728.23
    286720      9729.7
    286760     9730.88
    286800     9732.59
    286840     9733.52
    286880     9734.68
    286920      9736.2
    286960     9737.43
    287000     9738.78
    287040      9739.7
    287080      9741.4
    287120     9742.55
    287160     9744.49
    287200     9745.71
    287240     9747.08
    287280     9747.97
    287320     9749.57
    287360     9750.69
    287400     9752.42
    287440     9753.75
    287480      9755.3
    287520     9756.78
    287560     9757.94
    287600     9759.64
    287640     9760.57
    287680     9761.74
    287720     9763.26
    287760     9764.51
    287800     9765.83
    287840     9766.74
    287880     9768.44
    287920     9769.59
    287960     9771.55
    288000     9772.75
    288040     9774.13
    288080     9775.02
    288120     9776.64
    288160     9777.77
    288200     9779.49
    288240     9780.79
    288280     9782.36
    288320     9783.84
    288360     9784.99
    288400      9786.7
    288440     9787.61
    288480     9788.78
    288520      9790.3
    288560     9791.54
    288600     9792.85
    288640     9793.76
    288680     9795.46
    288720     9796.62
    288760      9798.6
    288800     9799.78
    288840     9801.16
    288880     9802.05
    288920     9803.66
    288960     9804.79
    289000      9806.5
    289040     9807.82
    289080     9809.37
    289120     9810.87
    289160     9812.02
    289200     9813.72
    289240     9814.63
    289280     9815.81
    289320     9817.33
    289360     9818.56
    289400      9819.9
    289440      9820.8
    289480      9822.5
    289520     9823.67
    289560     9825.64
    289600     9826.83
    289640      9828.2
    289680     9829.08
    289720     9830.71
    289760     9831.82
    289800     9833.54
    289840     9834.85
    289880     9836.41
    289920      9837.9
    289960     9839.05
    290000     9840.77
    290040     9841.67
    290080     9842.85
    290120     9844.36
    290160      9845.6
    290200     9846.93
    290240     9847.82
    290280     9849.54
    290320     9850.69
    290360     9852.68
    290400     9853.83
    290440     9855.22
    290480      9856.1
    290520     9857.74
    290560     9858.86
    290600     9860.56
    290640     9861.88
    290680     9863.43
    290720     9864.93
    290760     9866.07
    290800     9867.81
    290840     9868.69
    290880     9869.89
    290920     9871.38
    290960     9872.62
    291000     9873.96
    291040     9874.85
    291080     9876.55
    291120     9877.72
    291160     9879.71
    291200     9880.87
    291240     9882.27
    291280     9883.15
    291320     9884.77
    291360     9885.88
    291400      9887.6
    291440     9888.92
    291480     9890.48
    291520     9891.99
    291560     9893.11
    291600     9894.86
    291640     9895.73
    291680     9896.94
    291720     9898.42
    291760     9899.68
    291800     9900.99
    291840     9901.91
    291880     9903.61
    291920     9904.78
    291960     9906.76
    292000     9907.92
    292040     9909.31
    292080      9910.2
    292120     9911.82
    292160     9912.92
    292200     9914.64
    292240     9915.94
    292280     9917.52
    292320     9919.02
    292360     9920.14
    292400     9921.88
    292440     9922.78
    292480     9923.99
    292520     9925.46
    292560     9926.69
    292600     9928.05
    292640     9928.95
    292680     9930.65
    292720     9931.79
    292760      9933.8
    292800     9934.97
    292840     9936.33
    292880     9937.22
    292920     9938.85
    292960     9939.95
    293000     9941.66
    293040     9942.99
    293080     9944.56
    293120     9946.03
    293160     9947.16
    293200     9948.92
    293240     9949.81
    293280     9950.99
    293320     9952.48
    293360     9953.73
    293400     9955.07
    293440     9955.99
    293480     9957.68
    293520      9958.8
    293560     9960.84
    293600     9961.99
    293640     9963.37
    293680     9964.27
    293720     9965.91
    293760     9967.02
    293800     9968.74
    293840     9970.05
    293880     9971.63
    293920     9973.11
    293960     9974.24
    294000     9975.99
    294040     9976.87
    294080     9978.08
    294120     9979.55
    294160     9980.79
    294200     9982.14
    294240     9983.06
    294280     9984.73
    294320     9985.87
    294360     9987.89
    294400     9989.05
    294440     9990.45
    294480     9991.34
    294520     9992.96
    294560      9994.1
    294600     9995.81
    294640     9997.12
    294680      9998.7
    294720     10000.2
    294760     10001.3
    294800     10003.1
    294840     10003.9
    294880     10005.2
    294920     10006.6
    294960     10007.9
    295000     10009.2
    295040     10010.1
    295080     10011.8
    295120     10012.9
    295160       10015
    295200     10016.1
    295240     10017.5
    295280     10018.4
    295320       10020
    295360     10021.2
    295400     10022.9
    295440     10024.2
    295480     10025.8
    295520     10027.3
    295560     10028.4
    295600     10030.2
    295640       10031
    295680     10032.2
    295720     10033.7
    295760       10035
    295800     10036.3
    295840     10037.2
    295880     10038.9
    295920       10040
    295960       10042
    296000     10043.2
    296040     10044.6
    296080     10045.5
    296120     10047.1
    296160     10048.2
    296200       10050
    296240     10051.3
    296280     10052.8
    296320     10054.4
    296360     10055.5
    296400     10057.2
    296440     10058.1
    296480     10059.3
    296520     10060.8
    296560     10062.1
    296600     10063.4
    296640     10064.3
    296680       10066
    296720     10067.1
    296760     10069.1
    296800     10070.3
    296840     10071.7
    296880     10072.6
    296920     10074.2
    296960     10075.3
    297000     10077.1
    297040     10078.4
    297080     10079.9
    297120     10081.5
    297160     10082.6
    297200     10084.3
    297240     10085.2
    297280     10086.4
    297320     10087.9
    297360     10089.1
    297400     10090.5
    297440     10091.4
    297480       10093
    297520     10094.2
    297560     10096.2
    297600     10097.4
    297640     10098.7
    297680     10099.6
    297720     10101.3
    297760     10102.4
    297800     10104.1
    297840     10105.5
    297880       10107
    297920     10108.5
    297960     10109.7
    298000     10111.4
    298040     10112.3
    298080     10113.5
    298120     10114.9
    298160     10116.2
    298200     10117.5
    298240     10118.5
    298280     10120.1
    298320     10121.2
    298360     10123.3
    298400     10124.4
    298440     10125.8
    298480     10126.7
    298520     10128.4
    298560     10129.4
    298600     10131.1
    298640     10132.5
    298680     10134.1
    298720     10135.6
    298760     10136.7
    298800     10138.4
    298840     10139.3
    298880     10140.5
    298920     10141.9
    298960     10143.2
    299000     10144.5
    299040     10145.5
    299080     10147.1
    299120     10148.2
    299160     10150.3
    299200     10151.5
    299240     10152.8
    299280     10153.7
    299320     10155.4
    299360     10156.5
    299400     10158.2
    299440     10159.5
    299480     10161.1
    299520     10162.6
    299560     10163.7
    299600     10165.4
    299640     10166.3
    299680     10167.5
    299720     10168.9
    299760     10170.2
    299800     10171.5
    299840     10172.5
    299880     10174.1
    299920     10175.2
    299960     10177.3
    300000     10178.4
    300040     10179.8
    300080     10180.7
    300120     10182.4
    300160     10183.4
    300200     10185.2
    300240     10186.4
    300280       10188
    300320     10189.5
    300360     10190.7
    300400     10192.4
    300440     10193.3
    300480     10194.4
    300520     10195.9
    300560     10197.2
    300600     10198.5
    300640     10199.4
    300680     10201.1
    300720     10202.2
    300760     10204.2
    300800     10205.4
    300840     10206.8
    300880     10207.6
    300920     10209.3
    300960     10210.4
    301000     10212.1
    301040     10213.4
    301080       10215
    301120     10216.5
    301160     10217.6
    301200     10219.4
    301240     10220.2
    301280     10221.4
    301320     10222.9
    301360     10224.1
    301400     10225.4
    301440     10226.4
    301480     10228.1
    301520     10229.2
    301560     10231.2
    301600     10232.4
    301640     10233.7
    301680     10234.6
    301720     10236.3
    301760     10237.4
    301800     10239.1
    301840     10240.4
    301880       10242
    301920     10243.5
    301960     10244.6
    302000     10246.4
    302040     10247.2
    302080     10248.4
    302120     10249.9
    302160     10251.1
    302200     10252.4
    302240     10253.4
    302280       10255
    302320     10256.2
    302360     10258.2
    302400     10259.4
    302440     10260.7
    302480     10261.6
    302520     10263.3
    302560     10264.4
    302600     10266.1
    302640     10267.3
    302680     10268.9
    302720     10270.5
    302760     10271.6
    302800     10273.3
    302840     10274.2
    302880     10275.4
    302920     10276.9
    302960     10278.1
    303000     10279.4
    303040     10280.4
    303080       10282
    303120     10283.2
    303160     10285.2
    303200     10286.3
    303240     10287.7
    303280     10288.6
    303320     10290.3
    303360     10291.4
    303400     10293.1
    303440     10294.3
    303480     10295.9
    303520     10297.4
    303560     10298.6
    303600     10300.3
    303640     10301.2
    303680     10302.4
    303720     10303.8
    303760     10305.1
    303800     10306.4
    303840     10307.4
    303880       10309
    303920     10310.1
    303960     10312.2
    304000     10313.3
    304040     10314.7
    304080     10315.6
    304120     10317.3
    304160     10318.3
    304200     10320.1
    304240     10321.3
    304280     10322.9
    304320     10324.4
    304360     10325.5
    304400     10327.3
    304440     10328.2
    304480     10329.3
    304520     10330.8
    304560     10332.1
    304600     10333.4
    304640     10334.4
    304680       10336
    304720     10337.1
    304760     10339.1
    304800     10340.3
    304840     10341.7
    304880     10342.6
    304920     10344.3
    304960     10345.3
    305000       10347
    305040     10348.3
    305080     10349.9
    305120     10351.4
    305160     10352.5
    305200     10354.3
    305240     10355.1
    305280     10356.3
    305320     10357.8
    305360     10359.1
    305400     10360.4
    305440     10361.3
    305480       10363
    305520     10364.1
    305560     10366.1
    305600     10367.3
    305640     10368.7
    305680     10369.5
    305720     10371.2
    305760     10372.3
    305800       10374
    305840     10375.3
    305880     10376.9
    305920     10378.4
    305960     10379.5
    306000     10381.3
    306040     10382.1
    306080     10383.3
    306120     10384.8
    306160     10386.1
    306200     10387.4
    306240     10388.3
    306280       10390
    306320     10391.1
    306360     10393.1
    306400     10394.3
    306440     10395.7
    306480     10396.6
    306520     10398.2
    306560     10399.3
    306600       10401
    306640     10402.3
    306680     10403.9
    306720     10405.4
    306760     10406.5
    306800     10408.2
    306840     10409.2
    306880     10410.3
    306920     10411.8
    306960     10413.1
    307000     10414.4
    307040     10415.3
    307080       10417
    307120     10418.1
    307160     10420.1
    307200     10421.3
    307240     10422.7
    307280     10423.6
    307320     10425.3
    307360     10426.3
    307400       10428
    307440     10429.3
    307480     10430.9
    307520     10432.4
    307560     10433.5
    307600     10435.3
    307640     10436.2
    307680     10437.3
    307720     10438.8
    307760     10440.1
    307800     10441.4
    307840     10442.3
    307880       10444
    307920     10445.1
    307960     10447.1
    308000     10448.3
    308040     10449.7
    308080     10450.6
    308120     10452.3
    308160     10453.3
    308200       10455
    308240     10456.3
    308280     10457.9
    308320     10459.4
    308360     10460.5
    308400     10462.3
    308440     10463.2
    308480     10464.4
    308520     10465.8
    308560     10467.1
    308600     10468.4
    308640     10469.3
    308680       10471
    308720     10472.1
    308760     10474.2
    308800     10475.3
    308840     10476.7
    308880     10477.6
    308920     10479.3
    308960     10480.3
    309000     10482.1
    309040     10483.3
    309080     10484.9
    309120     10486.4
    309160     10487.6
    309200     10489.3
    309240     10490.2
    309280     10491.4
    309320     10492.8
    309360     10494.1
    309400     10495.4
    309440     10496.3
    309480       10498
    309520     10499.1
    309560     10501.2
    309600     10502.3
    309640     10503.7
    309680     10504.6
    309720     10506.3
    309760     10507.3
    309800       10509
    309840     10510.3
    309880     10511.9
    309920     10513.4
    309960     10514.5
    310000     10516.2
    310040     10517.2
    310080     10518.4
    310120     10519.8
    310160     10521.1
    310200     10522.4
    310240     10523.3
    310280       10525
    310320     10526.1
    310360     10528.1
    310400     10529.3
    310440     10530.7
    310480     10531.5
    310520     10533.3
    310560     10534.2
    310600       10536
    310640     10537.3
    310680     10538.9
    310720     10540.4
    310760     10541.5
    310800     10543.2
    310840     10544.1
    310880     10545.4
    310920     10546.7
    310960       10548
    311000     10549.3
    311040     10550.3
    311080       10552
    311120     10553.1
    311160     10555.1
    311200     10556.3
    311240     10557.7
    311280     10558.5
    311320     10560.2
    311360     10561.2
    311400       10563
    311440     10564.2
    311480     10565.8
    311520     10567.3
    311560     10568.4
    311600     10570.1
    311640     10571.1
    311680     10572.3
    311720     10573.7
    311760       10575
    311800     10576.3
    311840     10577.2
    311880     10578.9
    311920       10580
    311960       10582
    312000     10583.2
    312040     10584.6
    312080     10585.5
    312120     10587.2
    312160     10588.2
    312200     10589.9
    312240     10591.2
    312280     10592.8
    312320     10594.2
    312360     10595.3
    312400     10597.1
    312440       10598
    312480     10599.2
    312520     10600.6
    312560     10601.9
    312600     10603.2
    312640     10604.1
    312680     10605.8
    312720     10606.9
    312760       10609
    312800     10610.1
    312840     10611.6
    312880     10612.4
    312920     10614.1
    312960     10615.1
    313000     10616.8
    313040     10618.1
    313080     10619.7
    313120     10621.2
    313160     10622.3
    313200     10624.1
    313240     10624.9
    313280     10626.2
    313320     10627.6
    313360     10628.9
    313400     10630.2
    313440     10631.1
    313480     10632.8
    313520     10633.9
    313560     10635.9
    313600     10637.1
    313640     10638.5
    313680     10639.4
    313720     10641.1
    313760     10642.1
    313800     10643.8
    313840     10645.1
    313880     10646.7
    313920     10648.2
    313960     10649.2
    314000       10651
    314040     10651.9
    314080     10653.1
    314120     10654.5
    314160     10655.8
    314200     10657.1
    314240     10658.1
    314280     10659.8
    314320     10660.9
    314360     10662.9
    314400     10664.1
    314440     10665.5
    314480     10666.3
    314520       10668
    314560       10669
    314600     10670.8
    314640     10672.1
    314680     10673.7
    314720     10675.1
    314760     10676.2
    314800       10678
    314840     10678.9
    314880     10680.1
    314920     10681.5
    314960     10682.8
    315000     10684.1
    315040     10685.1
    315080     10686.8
    315120     10687.8
    315160     10689.9
    315200       10691
    315240     10692.5
    315280     10693.3
    315320       10695
    315360       10696
    315400     10697.8
    315440       10699
    315480     10700.6
    315520     10702.1
    315560     10703.2
    315600       10705
    315640     10705.8
    315680     10707.1
    315720     10708.5
    315760     10709.8
    315800     10711.1
    315840       10712
    315880     10713.8
    315920     10714.8
    315960     10716.8
    316000       10718
    316040     10719.4
    316080     10720.3
    316120       10722
    316160     10722.9
    316200     10724.7
    316240       10726
    316280     10727.6
    316320     10729.1
    316360     10730.1
    316400       10732
    316440     10732.8
    316480     10734.1
    316520     10735.4
    316560     10736.8
    316600     10738.1
    316640       10739
    316680     10740.7
    316720     10741.8
    316760     10743.9
    316800       10745
    316840     10746.4
    316880     10747.3
    316920     10748.9
    316960     10749.9
    317000     10751.7
    317040       10753
    317080     10754.6
    317120     10756.1
    317160     10757.1
    317200     10758.9
    317240     10759.8
    317280     10761.1
    317320     10762.4
    317360     10763.8
    317400     10765.1
    317440       10766
    317480     10767.7
    317520     10768.8
    317560     10770.8
    317600       10772
    317640     10773.4
    317680     10774.2
    317720     10775.9
    317760     10776.9
    317800     10778.7
    317840       10780
    317880     10781.6
    317920     10783.1
    317960     10784.1
    318000     10785.9
    318040     10786.8
    318080     10788.1
    318120     10789.4
    318160     10790.8
    318200     10792.1
    318240       10793
    318280     10794.7
    318320     10795.8
    318360     10797.8
    318400       10799
    318440     10800.4
    318480     10801.2
    318520       10803
    318560     10803.9
    318600     10805.7
    318640       10807
    318680     10808.6
    318720     10810.1
    318760     10811.1
    318800     10812.9
    318840     10813.8
    318880     10815.1
    318920     10816.4
    318960     10817.8
    319000     10819.1
    319040       10820
    319080     10821.7
    319120     10822.8
    319160     10824.8
    319200     10825.9
    319240     10827.4
    319280     10828.2
    319320     10829.9
    319360     10830.9
    319400     10832.7
    319440     10833.9
    319480     10835.6
    319520       10837
    319560     10838.1
    319600     10839.9
    319640     10840.7
    319680     10842.1
    319720     10843.4
    319760     10844.8
    319800       10846
    319840     10846.9
    319880     10848.7
    319920     10849.7
    319960     10851.8
    320000     10852.9
    320040     10854.3
    320080     10855.2
    320120     10856.9
    320160     10857.8
    320200     10859.6
    320240     10860.9
    320280     10862.5
    320320       10864
    320360       10865
    320400     10866.9
    320440     10867.7
    320480       10869
    320520     10870.3
    320560     10871.7
    320600     10872.9
    320640     10873.9
    320680     10875.6
    320720     10876.7
    320760     10878.8
    320800     10879.9
    320840     10881.3
    320880     10882.1
    320920     10883.8
    320960     10884.7
    321000     10886.5
    321040     10887.8
    321080     10889.5
    321120     10890.9
    321160       10892
    321200     10893.8
    321240     10894.7
    321280       10896
    321320     10897.2
    321360     10898.7
    321400     10899.9
    321440     10900.8
    321480     10902.6
    321520     10903.6
    321560     10905.7
    321600     10906.8
    321640     10908.2
    321680     10909.1
    321720     10910.8
    321760     10911.7
    321800     10913.5
    321840     10914.8
    321880     10916.4
    321920     10917.9
    321960     10918.9
    322000     10920.8
    322040     10921.6
    322080     10922.9
    322120     10924.2
    322160     10925.6
    322200     10926.8
    322240     10927.8
    322280     10929.5
    322320     10930.6
    322360     10932.6
    322400     10933.7
    322440     10935.2
    322480       10936
    322520     10937.7
    322560     10938.6
    322600     10940.4
    322640     10941.7
    322680     10943.4
    322720     10944.8
    322760     10945.9
    322800     10947.7
    322840     10948.5
    322880     10949.9
    322920     10951.1
    322960     10952.6
    323000     10953.8
    323040     10954.7
    323080     10956.4
    323120     10957.5
    323160     10959.6
    323200     10960.7
    323240     10962.1
    323280       10963
    323320     10964.7
    323360     10965.6
    323400     10967.4
    323440     10968.7
    323480     10970.3
    323520     10971.8
    323560     10972.8
    323600     10974.7
    323640     10975.5
    323680     10976.8
    323720     10978.1
    323760     10979.5
    323800     10980.8
    323840     10981.7
    323880     10983.4
    323920     10984.5
    323960     10986.6
    324000     10987.6
    324040     10989.1
    324080     10989.9
    324120     10991.6
    324160     10992.5
    324200     10994.3
    324240     10995.6
    324280     10997.2
    324320     10998.7
    324360     10999.8
    324400     11001.6
    324440     11002.4
    324480     11003.8
    324520     11005.1
    324560     11006.4
    324600     11007.7
    324640     11008.6
    324680     11010.3
    324720     11011.4
    324760     11013.5
    324800     11014.6
    324840       11016
    324880     11016.8
    324920     11018.5
    324960     11019.5
    325000     11021.3
    325040     11022.5
    325080     11024.2
    325120     11025.6
    325160     11026.7
    325200     11028.5
    325240     11029.4
    325280     11030.7
    325320       11032
    325360     11033.4
    325400     11034.6
    325440     11035.5
    325480     11037.3
    325520     11038.4
    325560     11040.4
    325600     11041.5
    325640     11042.9
    325680     11043.7
    325720     11045.5
    325760     11046.4
    325800     11048.2
    325840     11049.5
    325880     11051.1
    325920     11052.6
    325960     11053.6
    326000     11055.5
    326040     11056.4
    326080     11057.7
    326120       11059
    326160     11060.4
    326200     11061.6
    326240     11062.5
    326280     11064.2
    326320     11065.3
    326360     11067.4
    326400     11068.5
    326440     11069.9
    326480     11070.7
    326520     11072.5
    326560     11073.4
    326600     11075.2
    326640     11076.5
    326680     11078.1
    326720     11079.6
    326760     11080.6
    326800     11082.5
    326840     11083.3
    326880     11084.6
    326920     11085.9
    326960     11087.3
    327000     11088.6
    327040     11089.5
    327080     11091.2
    327120     11092.3
    327160     11094.4
    327200     11095.5
    327240     11096.9
    327280     11097.7
    327320     11099.4
    327360     11100.4
    327400     11102.2
    327440     11103.5
    327480     11105.1
    327520     11106.6
    327560     11107.6
    327600     11109.4
    327640     11110.3
    327680     11111.6
    327720     11112.9
    327760     11114.3
    327800     11115.5
    327840     11116.5
    327880     11118.2
    327920     11119.3
    327960     11121.3
    328000     11122.4
    328040     11123.8
    328080     11124.6
    328120     11126.4
    328160     11127.3
    328200     11129.1
    328240     11130.4
    328280       11132
    328320     11133.5
    328360     11134.5
    328400     11136.4
    328440     11137.2
    328480     11138.5
    328520     11139.9
    328560     11141.2
    328600     11142.5
    328640     11143.4
    328680     11145.1
    328720     11146.2
    328760     11148.3
    328800     11149.4
    328840     11150.8
    328880     11151.6
    328920     11153.3
    328960     11154.2
    329000       11156
    329040     11157.3
    329080       11159
    329120     11160.4
    329160     11161.4
    329200     11163.3
    329240     11164.2
    329280     11165.5
    329320     11166.8
    329360     11168.2
    329400     11169.4
    329440     11170.4
    329480     11172.1
    329520     11173.2
    329560     11175.2
    329600     11176.3
    329640     11177.7
    329680     11178.5
    329720     11180.3
    329760     11181.2
    329800       11183
    329840     11184.3
    329880     11185.9
    329920     11187.4
    329960     11188.4
    330000     11190.3
    330040     11191.1
    330080     11192.4
    330120     11193.7
    330160     11195.1
    330200     11196.3
    330240     11197.3
    330280       11199
    330320     11200.1
    330360     11202.2
    330400     11203.3
    330440     11204.7
    330480     11205.4
    330520     11207.2
    330560     11208.1
    330600     11209.9
    330640     11211.2
    330680     11212.8
    330720     11214.3
    330760     11215.3
    330800     11217.2
    330840       11218
    330880     11219.4
    330920     11220.7
    330960     11222.1
    331000     11223.2
    331040     11224.2
    331080     11225.9
    331120     11227.1
    331160     11229.1
    331200     11230.2
    331240     11231.6
    331280     11232.4
    331320     11234.2
    331360     11235.1
    331400     11236.8
    331440     11238.1
    331480     11239.8
    331520     11241.2
    331560     11242.3
    331600     11244.1
    331640       11245
    331680     11246.3
    331720     11247.6
    331760       11249
    331800     11250.2
    331840     11251.2
    331880     11252.9
    331920       11254
    331960       11256
    332000     11257.1
    332040     11258.5
    332080     11259.4
    332120     11261.1
    332160       11262
    332200     11263.8
    332240     11265.1
    332280     11266.8
    332320     11268.2
    332360     11269.2
    332400     11271.1
    332440     11271.9
    332480     11273.3
    332520     11274.6
    332560       11276
    332600     11277.1
    332640     11278.1
    332680     11279.8
    332720       11281
    332760       11283
    332800     11284.1
    332840     11285.5
    332880     11286.3
    332920     11288.1
    332960       11289
    333000     11290.7
    333040       11292
    333080     11293.7
    333120     11295.1
    333160     11296.2
    333200       11298
    333240     11298.9
    333280     11300.2
    333320     11301.5
    333360     11302.9
    333400     11304.1
    333440     11305.1
    333480     11306.8
    333520     11307.9
    333560       11310
    333600     11311.1
    333640     11312.5
    333680     11313.3
    333720       11315
    333760     11315.9
    333800     11317.7
    333840       11319
    333880     11320.7
    333920     11322.1
    333960     11323.2
    334000       11325
    334040     11325.9
    334080     11327.2
    334120     11328.5
    334160     11329.9
    334200     11331.1
    334240     11332.1
    334280     11333.7
    334320     11334.9
    334360     11336.9
    334400       11338
    334440     11339.4
    334480     11340.2
    334520       11342
    334560     11342.9
    334600     11344.6
    334640       11346
    334680     11347.6
    334720       11349
    334760     11350.1
    334800       11352
    334840     11352.8
    334880     11354.1
    334920     11355.5
    334960     11356.8
    335000       11358
    335040       11359
    335080     11360.7
    335120     11361.8
    335160     11363.9
    335200     11364.9
    335240     11366.3
    335280     11367.2
    335320     11368.9
    335360     11369.8
    335400     11371.6
    335440     11372.9
    335480     11374.5
    335520       11376
    335560     11377.1
    335600     11378.9
    335640     11379.7
    335680     11381.1
    335720     11382.4
    335760     11383.8
    335800     11384.9
    335840     11385.9
    335880     11387.6
    335920     11388.8
    335960     11390.8
    336000     11391.9
    336040     11393.2
    336080     11394.1
    336120     11395.8
    336160     11396.7
    336200     11398.5
    336240     11399.8
    336280     11401.4
    336320     11402.9
    336360     11403.9
    336400     11405.8
    336440     11406.6
    336480       11408
    336520     11409.3
    336560     11410.7
    336600     11411.8
    336640     11412.8
    336680     11414.5
    336720     11415.7
    336760     11417.7
    336800     11418.8
    336840     11420.2
    336880       11421
    336920     11422.8
    336960     11423.6
    337000     11425.4
    337040     11426.7
    337080     11428.4
    337120     11429.8
    337160     11430.9
    337200     11432.7
    337240     11433.6
    337280     11434.9
    337320     11436.2
    337360     11437.6
    337400     11438.8
    337440     11439.8
    337480     11441.5
    337520     11442.6
    337560     11444.7
    337600     11445.7
    337640     11447.1
    337680     11447.9
    337720     11449.7
    337760     11450.5
    337800     11452.3
    337840     11453.6
    337880     11455.3
    337920     11456.7
    337960     11457.8
    338000     11459.6
    338040     11460.4
    338080     11461.8
    338120     11463.1
    338160     11464.5
    338200     11465.7
    338240     11466.6
    338280     11468.4
    338320     11469.5
    338360     11471.6
    338400     11472.6
    338440       11474
    338480     11474.8
    338520     11476.6
    338560     11477.5
    338600     11479.2
    338640     11480.5
    338680     11482.2
    338720     11483.6
    338760     11484.7
    338800     11486.5
    338840     11487.4
    338880     11488.7
    338920     11490.1
    338960     11491.4
    339000     11492.6
    339040     11493.6
    339080     11495.3
    339120     11496.4
    339160     11498.5
    339200     11499.5
    339240     11500.9
    339280     11501.7
    339320     11503.5
    339360     11504.4
    339400     11506.1
    339440     11507.5
    339480     11509.1
    339520     11510.5
    339560     11511.6
    339600     11513.5
    339640     11514.3
    339680     11515.6
    339720       11517
    339760     11518.3
    339800     11519.5
    339840     11520.5
    339880     11522.2
    339920     11523.3
    339960     11525.4
    340000     11526.4
    340040     11527.8
    340080     11528.7
    340120     11530.5
    340160     11531.3
    340200       11533
    340240     11534.4
    340280     11536.1
    340320     11537.5
    340360     11538.6
    340400     11540.4
    340440     11541.2
    340480     11542.6
    340520     11543.9
    340560     11545.3
    340600     11546.4
    340640     11547.4
    340680     11549.1
    340720     11550.3
    340760     11552.4
    340800     11553.4
    340840     11554.8
    340880     11555.6
    340920     11557.4
    340960     11558.2
    341000       11560
    341040     11561.3
    341080       11563
    341120     11564.4
    341160     11565.5
    341200     11567.3
    341240     11568.2
    341280     11569.5
    341320     11570.9
    341360     11572.2
    341400     11573.4
    341440     11574.4
    341480     11576.1
    341520     11577.2
    341560     11579.3
    341600     11580.3
    341640     11581.7
    341680     11582.5
    341720     11584.4
    341760     11585.2
    341800     11586.9
    341840     11588.3
    341880     11589.9
    341920     11591.3
    341960     11592.5
    342000     11594.3
    342040     11595.1
    342080     11596.5
    342120     11597.8
    342160     11599.1
    342200     11600.4
    342240     11601.3
    342280       11603
    342320     11604.1
    342360     11606.2
    342400     11607.3
    342440     11608.7
    342480     11609.5
    342520     11611.4
    342560     11612.2
    342600     11613.9
    342640     11615.3
    342680     11616.9
    342720     11618.3
    342760     11619.5
    342800     11621.3
    342840     11622.1
    342880     11623.5
    342920     11624.8
    342960     11626.1
    343000     11627.4
    343040     11628.3
    343080       11630
    343120     11631.1
    343160     11633.2
    343200     11634.2
    343240     11635.7
    343280     11636.5
    343320     11638.3
    343360     11639.1
    343400     11640.9
    343440     11642.3
    343480     11643.9
    343520     11645.3
    343560     11646.4
    343600     11648.3
    343640     11649.1
    343680     11650.4
    343720     11651.8
    343760     11653.1
    343800     11654.3
    343840     11655.3
    343880     11656.9
    343920     11658.1
    343960     11660.2
    344000     11661.2
    344040     11662.6
    344080     11663.5
    344120     11665.3
    344160     11666.1
    344200     11667.8
    344240     11669.2
    344280     11670.9
    344320     11672.3
    344360     11673.4
    344400     11675.3
    344440     11676.1
    344480     11677.4
    344520     11678.7
    344560       11680
    344600     11681.3
    344640     11682.2
    344680     11683.9
    344720       11685
    344760     11687.1
    344800     11688.1
    344840     11689.6
    344880     11690.4
    344920     11692.3
    344960     11693.1
    345000     11694.8
    345040     11696.2
    345080     11697.8
    345120     11699.2
    345160     11700.3
    345200     11702.2
    345240       11703
    345280     11704.4
    345320     11705.7
    345360       11707
    345400     11708.3
    345440     11709.2
    345480     11710.9
    345520       11712
    345560     11714.1
    345600     11715.1
    345640     11716.6
    345680     11717.4
    345720     11719.2
    345760       11720
    345800     11721.8
    345840     11723.1
    345880     11724.8
    345920     11726.2
    345960     11727.3
    346000     11729.2
    346040       11730
    346080     11731.3
    346120     11732.7
    346160       11734
    346200     11735.2
    346240     11736.2
    346280     11737.8
    346320       11739
    346360     11741.1
    346400       11742
    346440     11743.5
    346480     11744.4
    346520     11746.2
    346560       11747
    346600     11748.8
    346640     11750.1
    346680     11751.8
    346720     11753.1
    346760     11754.3
    346800     11756.2
    346840       11757
    346880     11758.3
    346920     11759.6
    346960     11760.9
    347000     11762.2
    347040     11763.1
    347080     11764.8
    347120     11765.9
    347160       11768
    347200       11769
    347240     11770.5
    347280     11771.3
    347320     11773.2
    347360     11773.9
    347400     11775.7
    347440     11777.1
    347480     11778.7
    347520     11780.1
    347560     11781.2
    347600     11783.1
    347640     11783.9
    347680     11785.2
    347720     11786.6
    347760     11787.9
    347800     11789.2
    347840     11790.1
    347880     11791.7
    347920     11792.9
    347960       11795
    348000       11796
    348040     11797.5
    348080     11798.3
    348120     11800.1
    348160     11800.9
    348200     11802.7
    348240       11804
    348280     11805.7
    348320       11807
    348360     11808.2
    348400       11810
    348440     11810.8
    348480     11812.2
    348520     11813.5
    348560     11814.8
    348600     11816.1
    348640     11816.9
    348680     11818.7
    348720     11819.8
    348760     11821.9
    348800     11822.9
    348840     11824.4
    348880     11825.2
    348920       11827
    348960     11827.8
    349000     11829.6
    349040     11830.9
    349080     11832.6
    349120     11833.9
    349160     11835.1
    349200     11836.9
    349240     11837.7
    349280     11839.1
    349320     11840.4
    349360     11841.8
    349400       11843
    349440     11843.9
    349480     11845.6
    349520     11846.7
    349560     11848.8
    349600     11849.8
    349640     11851.3
    349680     11852.1
    349720     11853.9
    349760     11854.7
    349800     11856.5
    349840     11857.8
    349880     11859.5
    349920     11860.8
    349960       11862
    350000     11863.8
    350040     11864.7
    350080       11866
    350120     11867.3
    350160     11868.7
    350200     11869.9
    350240     11870.8
    350280     11872.5
    350320     11873.6
    350360     11875.7
    350400     11876.7
    350440     11878.2
    350480     11879.1
    350520     11880.8
    350560     11881.6
    350600     11883.4
    350640     11884.7
    350680     11886.4
    350720     11887.7
    350760     11888.9
    350800     11890.8
    350840     11891.6
    350880     11892.9
    350920     11894.2
    350960     11895.6
    351000     11896.9
    351040     11897.7
    351080     11899.4
    351120     11900.6
    351160     11902.6
    351200     11903.7
    351240     11905.1
    351280       11906
    351320     11907.8
    351360     11908.5
    351400     11910.3
    351440     11911.7
    351480     11913.4
    351520     11914.7
    351560     11915.8
    351600     11917.7
    351640     11918.5
    351680     11919.8
    351720     11921.2
    351760     11922.6
    351800     11923.8
    351840     11924.7
    351880     11926.4
    351920     11927.5
    351960     11929.6
    352000     11930.6
    352040     11932.1
    352080       11933
    352120     11934.8
    352160     11935.5
    352200     11937.3
    352240     11938.6
    352280     11940.3
    352320     11941.6
    352360     11942.8
    352400     11944.7
    352440     11945.5
    352480     11946.8
    352520     11948.2
    352560     11949.5
    352600     11950.8
    352640     11951.7
    352680     11953.4
    352720     11954.5
    352760     11956.6
    352800     11957.6
    352840     11959.1
    352880       11960
    352920     11961.8
    352960     11962.5
    353000     11964.3
    353040     11965.6
    353080     11967.3
    353120     11968.7
    353160     11969.8
    353200     11971.7
    353240     11972.5
    353280     11973.9
    353320     11975.2
    353360     11976.6
    353400     11977.8
    353440     11978.7
    353480     11980.4
    353520     11981.6
    353560     11983.6
    353600     11984.7
    353640     11986.1
    353680       11987
    353720     11988.8
    353760     11989.5
    353800     11991.4
    353840     11992.7
    353880     11994.4
    353920     11995.7
    353960     11996.8
    354000     11998.7
    354040     11999.6
    354080     12000.9
    354120     12002.3
    354160     12003.6
    354200     12004.9
    354240     12005.7
    354280     12007.4
    354320     12008.6
    354360     12010.7
    354400     12011.7
    354440     12013.2
    354480     12014.1
    354520     12015.8
    354560     12016.6
    354600     12018.4
    354640     12019.7
    354680     12021.4
    354720     12022.7
    354760     12023.8
    354800     12025.7
    354840     12026.6
    354880     12027.9
    354920     12029.3
    354960     12030.6
    355000     12031.9
    355040     12032.7
    355080     12034.5
    355120     12035.6
    355160     12037.7
    355200     12038.8
    355240     12040.2
    355280     12041.1
    355320     12042.9
    355360     12043.6
    355400     12045.4
    355440     12046.7
    355480     12048.5
    355520     12049.8
    355560     12050.9
    355600     12052.7
    355640     12053.6
    355680       12055
    355720     12056.4
    355760     12057.7
    355800       12059
    355840     12059.8
    355880     12061.5
    355920     12062.6
    355960     12064.8
    356000     12065.8
    356040     12067.2
    356080     12068.1
    356120     12069.9
    356160     12070.6
    356200     12072.5
    356240     12073.8
    356280     12075.5
    356320     12076.8
    356360     12077.9
    356400     12079.8
    356440     12080.7
    356480       12082
    356520     12083.4
    356560     12084.7
    356600       12086
    356640     12086.9
    356680     12088.5
    356720     12089.7
    356760     12091.8
    356800     12092.8
    356840     12094.3
    356880     12095.1
    356920     12096.9
    356960     12097.7
    357000     12099.5
    357040     12100.8
    357080     12102.5
    357120     12103.8
    357160     12104.9
    357200     12106.8
    357240     12107.7
    357280     12109.1
    357320     12110.4
    357360     12111.7
    357400     12113.1
    357440     12113.8
    357480     12115.5
    357520     12116.7
    357560     12118.8
    357600     12119.9
    357640     12121.3
    357680     12122.2
    357720     12123.9
    357760     12124.6
    357800     12126.5
    357840     12127.8
    357880     12129.5
    357920     12130.8
    357960     12131.9
    358000     12133.8
    358040     12134.7
    358080       12136
    358120     12137.4
    358160     12138.8
    358200       12140
    358240     12140.9
    358280     12142.5
    358320     12143.7
    358360     12145.8
    358400     12146.9
    358440     12148.3
    358480     12149.1
    358520     12150.9
    358560     12151.6
    358600     12153.5
    358640     12154.8
    358680     12156.5
    358720     12157.8
    358760     12158.9
    358800     12160.8
    358840     12161.7
    358880       12163
    358920     12164.4
    358960     12165.8
    359000       12167
    359040     12167.8
    359080     12169.6
    359120     12170.7
    359160     12172.8
    359200     12173.8
    359240     12175.3
    359280     12176.1
    359320     12177.9
    359360     12178.6
    359400     12180.5
    359440     12181.8
    359480     12183.5
    359520     12184.8
    359560     12185.9
    359600     12187.8
    359640     12188.7
    359680       12190
    359720     12191.4
    359760     12192.7
    359800       12194
    359840     12194.8
    359880     12196.5
    359920     12197.6
    359960     12199.8
    360000     12200.8
    360040     12202.3
    360080     12203.1
    360120     12204.9
    360160     12205.6
    360200     12207.5
    360240     12208.8
    360280     12210.4
    360320     12211.8
    360360     12212.9
    360400     12214.7
    360440     12215.7
    360480       12217
    360520     12218.4
    360560     12219.7
    360600       12221
    360640     12221.8
    360680     12223.5
    360720     12224.6
    360760     12226.8
    360800     12227.8
    360840     12229.2
    360880     12230.1
    360920     12231.9
    360960     12232.6
    361000     12234.4
    361040     12235.8
    361080     12237.4
    361120     12238.8
    361160     12239.8
    361200     12241.7
    361240     12242.6
    361280       12244
    361320     12245.3
    361360     12246.7
    361400       12248
    361440     12248.7
    361480     12250.5
    361520     12251.6
    361560     12253.8
    361600     12254.8
    361640     12256.2
    361680       12257
    361720     12258.8
    361760     12259.5
    361800     12261.4
    361840     12262.7
    361880     12264.4
    361920     12265.7
    361960     12266.8
    362000     12268.6
    362040     12269.6
    362080       12271
    362120     12272.3
    362160     12273.6
    362200     12274.9
    362240     12275.7
    362280     12277.4
    362320     12278.5
    362360     12280.7
    362400     12281.7
    362440     12283.2
    362480       12284
    362520     12285.8
    362560     12286.5
    362600     12288.4
    362640     12289.7
    362680     12291.4
    362720     12292.7
    362760     12293.8
    362800     12295.6
    362840     12296.6
    362880     12297.9
    362920     12299.3
    362960     12300.6
    363000     12301.9
    363040     12302.7
    363080     12304.4
    363120     12305.5
    363160     12307.7
    363200     12308.7
    363240     12310.2
    363280       12311
    363320     12312.8
    363360     12313.5
    363400     12315.4
    363440     12316.7
    363480     12318.4
    363520     12319.7
    363560     12320.8
    363600     12322.6
    363640     12323.6
    363680     12324.9
    363720     12326.2
    363760     12327.6
    363800     12328.9
    363840     12329.7
    363880     12331.4
    363920     12332.5
    363960     12334.7
    364000     12335.7
    364040     12337.2
    364080       12338
    364120     12339.8
    364160     12340.4
    364200     12342.4
    364240     12343.7
    364280     12345.4
    364320     12346.7
    364360     12347.7
    364400     12349.6
    364440     12350.5
    364480     12351.8
    364520     12353.2
    364560     12354.6
    364600     12355.9
    364640     12356.6
    364680     12358.4
    364720     12359.4
    364760     12361.7
    364800     12362.7
    364840     12364.2
    364880       12365
    364920     12366.8
    364960     12367.4
    365000     12369.3
    365040     12370.7
    365080     12372.3
    365120     12373.6
    365160     12374.7
    365200     12376.6
    365240     12377.5
    365280     12378.8
    365320     12380.2
    365360     12381.6
    365400     12382.9
    365440     12383.6
    365480     12385.5
    365520     12386.5
    365560     12388.7
    365600     12389.7
    365640     12391.2
    365680       12392
    365720     12393.8
    365760     12394.5
    365800     12396.4
    365840     12397.7
    365880     12399.4
    365920     12400.7
    365960     12401.8
    366000     12403.6
    366040     12404.6
    366080     12405.9
    366120     12407.3
    366160     12408.6
    366200       12410
    366240     12410.7
    366280     12412.5
    366320     12413.5
    366360     12415.8
    366400     12416.8
    366440     12418.3
    366480     12419.1
    366520     12420.9
    366560     12421.5
    366600     12423.4
    366640     12424.8
    366680     12426.4
    366720     12427.8
    366760     12428.8
    366800     12430.7
    366840     12431.6
    366880     12432.9
    366920     12434.3
    366960     12435.7
    367000     12437.1
    367040     12437.8
    367080     12439.6
    367120     12440.6
    367160     12442.9
    367200     12443.9
    367240     12445.4
    367280     12446.1
    367320     12447.9
    367360     12448.6
    367400     12450.5
    367440     12451.9
    367480     12453.5
    367520     12454.8
    367560       12456
    367600     12457.8
    367640     12458.7
    367680       12460
    367720     12461.4
    367760     12462.8
    367800     12464.1
    367840     12464.8
    367880     12466.6
    367920     12467.7
    367960       12470
    368000     12470.9
    368040     12472.4
    368080     12473.2
    368120       12475
    368160     12475.7
    368200     12477.6
    368240     12478.9
    368280     12480.6
    368320       12482
    368360       12483
    368400     12484.9
    368440     12485.8
    368480     12487.1
    368520     12488.5
    368560     12489.9
    368600     12491.2
    368640     12491.9
    368680     12493.7
    368720     12494.8
    368760     12497.1
    368800     12498.1
    368840     12499.6
    368880     12500.4
    368920     12502.1
    368960     12502.8
    369000     12504.7
    369040       12506
    369080     12507.7
    369120     12509.1
    369160     12510.2
    369200       12512
    369240       12513
    369280     12514.3
    369320     12515.7
    369360       12517
    369400     12518.3
    369440     12519.1
    369480     12520.9
    369520     12521.9
    369560     12524.3
    369600     12525.2
    369640     12526.7
    369680     12527.5
    369720     12529.3
    369760       12530
    369800     12531.9
    369840     12533.2
    369880     12534.8
    369920     12536.2
    369960     12537.3
    370000     12539.1
    370040     12540.1
    370080     12541.4
    370120     12542.8
    370160     12544.1
    370200     12545.5
    370240     12546.2
    370280       12548
    370320     12549.1
    370360     12551.4
    370400     12552.3
    370440     12553.9
    370480     12554.6
    370520     12556.4
    370560     12557.1
    370600       12559
    370640     12560.4
    370680       12562
    370720     12563.4
    370760     12564.5
    370800     12566.3
    370840     12567.2
    370880     12568.6
    370920       12570
    370960     12571.3
    371000     12572.7
    371040     12573.3
    371080     12575.2
    371120     12576.2
    371160     12578.5
    371200     12579.5
    371240       12581
    371280     12581.8
    371320     12583.6
    371360     12584.2
    371400     12586.2
    371440     12587.5
    371480     12589.1
    371520     12590.5
    371560     12591.6
    371600     12593.5
    371640     12594.4
    371680     12595.7
    371720     12597.1
    371760     12598.4
    371800     12599.8
    371840     12600.5
    371880     12602.3
    371920     12603.4
    371960     12605.6
    372000     12606.6
    372040     12608.1
    372080     12608.9
    372120     12610.7
    372160     12611.4
    372200     12613.3
    372240     12614.6
    372280     12616.2
    372320     12617.6
    372360     12618.7
    372400     12620.6
    372440     12621.5
    372480     12622.8
    372520     12624.2
    372560     12625.6
    372600     12626.9
    372640     12627.6
    372680     12629.4
    372720     12630.5
    372760     12632.8
    372800     12633.7
    372840     12635.2
    372880       12636
    372920     12637.8
    372960     12638.5
    373000     12640.4
    373040     12641.8
    373080     12643.4
    373120     12644.8
    373160     12645.9
    373200     12647.7
    373240     12648.6
    373280     12649.9
    373320     12651.4
    373360     12652.7
    373400       12654
    373440     12654.8
    373480     12656.6
    373520     12657.6
    373560     12659.9
    373600     12660.9
    373640     12662.3
    373680     12663.1
    373720     12664.9
    373760     12665.6
    373800     12667.5
    373840     12668.9
    373880     12670.5
    373920     12671.9
    373960       12673
    374000     12674.8
    374040     12675.7
    374080     12677.1
    374120     12678.5
    374160     12679.8
    374200     12681.2
    374240     12681.9
    374280     12683.7
    374320     12684.8
    374360     12687.1
    374400       12688
    374440     12689.5
    374480     12690.2
    374520     12692.1
    374560     12692.8
    374600     12694.6
    374640       12696
    374680     12697.6
    374720       12699
    374760     12700.1
    374800       12702
    374840     12702.9
    374880     12704.2
    374920     12705.6
    374960       12707
    375000     12708.3
    375040       12709
    375080     12710.9
    375120     12711.9
    375160     12714.2
    375200     12715.1
    375240     12716.6
    375280     12717.4
    375320     12719.2
    375360     12719.9
    375400     12721.8
    375440     12723.2
    375480     12724.8
    375520     12726.2
    375560     12727.3
    375600     12729.1
    375640       12730
    375680     12731.4
    375720     12732.8
    375760     12734.1
    375800     12735.4
    375840     12736.1
    375880       12738
    375920       12739
    375960     12741.4
    376000     12742.3
    376040     12743.8
    376080     12744.5
    376120     12746.4
    376160     12747.1
    376200     12748.9
    376240     12750.3
    376280     12751.9
    376320     12753.3
    376360     12754.4
    376400     12756.3
    376440     12757.2
    376480     12758.5
    376520     12759.9
    376560     12761.3
    376600     12762.6
    376640     12763.3
    376680     12765.1
    376720     12766.2
    376760     12768.5
    376800     12769.4
    376840     12770.9
    376880     12771.6
    376920     12773.4
    376960     12774.2
    377000       12776
    377040     12777.4
    377080       12779
    377120     12780.4
    377160     12781.5
    377200     12783.4
    377240     12784.3
    377280     12785.6
    377320       12787
    377360     12788.4
    377400     12789.7
    377440     12790.4
    377480     12792.2
    377520     12793.3
    377560     12795.6
    377600     12796.5
    377640       12798
    377680     12798.7
    377720     12800.6
    377760     12801.3
    377800     12803.1
    377840     12804.5
    377880     12806.1
    377920     12807.6
    377960     12808.6
    378000     12810.5
    378040     12811.4
    378080     12812.7
    378120     12814.1
    378160     12815.5
    378200     12816.8
    378240     12817.5
    378280     12819.3
    378320     12820.4
    378360     12822.7
    378400     12823.6
    378440     12825.1
    378480     12825.8
    378520     12827.6
    378560     12828.3
    378600     12830.2
    378640     12831.6
    378680     12833.2
    378720     12834.7
    378760     12835.7
    378800     12837.6
    378840     12838.5
    378880     12839.8
    378920     12841.2
    378960     12842.6
    379000     12843.9
    379040     12844.5
    379080     12846.4
    379120     12847.5
    379160     12849.8
    379200     12850.7
    379240     12852.2
    379280     12852.9
    379320     12854.8
    379360     12855.4
    379400     12857.3
    379440     12858.7
    379480     12860.3
    379520     12861.7
    379560     12862.8
    379600     12864.7
    379640     12865.6
    379680     12866.9
    379720     12868.4
    379760     12869.7
    379800     12870.9
    379840     12871.7
    379880     12873.5
    379920     12874.6
    379960     12876.9
    380000     12877.8
    380040     12879.3
    380080       12880
    380120     12881.9
    380160     12882.6
    380200     12884.4
    380240     12885.8
    380280     12887.4
    380320     12888.9
    380360     12889.9
    380400     12891.8
    380440     12892.7
    380480       12894
    380520     12895.5
    380560     12896.8
    380600     12898.1
    380640     12898.7
    380680     12900.6
    380720     12901.7
    380760       12904
    380800     12904.8
    380840     12906.4
    380880     12907.1
    380920       12909
    380960     12909.7
    381000     12911.5
    381040     12912.9
    381080     12914.5
    381120       12916
    381160       12917
    381200     12918.9
    381240     12919.9
    381280     12921.1
    381320     12922.6
    381360     12923.9
    381400     12925.2
    381440     12925.8
    381480     12927.7
    381520     12928.8
    381560     12931.1
    381600       12932
    381640     12933.5
    381680     12934.2
    381720     12936.1
    381760     12936.8
    381800     12938.6
    381840       12940
    381880     12941.6
    381920     12943.1
    381960     12944.2
    382000       12946
    382040       12947
    382080     12948.3
    382120     12949.7
    382160     12951.1
    382200     12952.3
    382240       12953
    382280     12954.9
    382320     12955.9
    382360     12958.2
    382400     12959.1
    382440     12960.7
    382480     12961.4
    382520     12963.3
    382560     12963.9
    382600     12965.8
    382640     12967.1
    382680     12968.7
    382720     12970.2
    382760     12971.3
    382800     12973.2
    382840     12974.1
    382880     12975.4
    382920     12976.8
    382960     12978.2
    383000     12979.4
    383040     12980.1
    383080       12982
    383120       12983
    383160     12985.3
    383200     12986.2
    383240     12987.8
    383280     12988.5
    383320     12990.4
    383360       12991
    383400     12992.9
    383440     12994.2
    383480     12995.8
    383520     12997.3
    383560     12998.4
    383600     13000.3
    383640     13001.2
    383680     13002.5
    383720     13003.9
    383760     13005.3
    383800     13006.5
    383840     13007.3
    383880     13009.1
    383920     13010.1
    383960     13012.5
    384000     13013.3
    384040     13014.9
    384080     13015.6
    384120     13017.5
    384160     13018.1
    384200       13020
    384240     13021.3
    384280       13023
    384320     13024.4
    384360     13025.5
    384400     13027.4
    384440     13028.4
    384480     13029.6
    384520     13031.1
    384560     13032.4
    384600     13033.6
    384640     13034.4
    384680     13036.3
    384720     13037.2
    384760     13039.6
    384800     13040.4
    384840       13042
    384880     13042.7
    384920     13044.6
    384960     13045.2
    385000     13047.1
    385040     13048.4
    385080     13050.1
    385120     13051.5
    385160     13052.6
    385200     13054.5
    385240     13055.5
    385280     13056.7
    385320     13058.1
    385360     13059.5
    385400     13060.7
    385440     13061.5
    385480     13063.3
    385520     13064.3
    385560     13066.7
    385600     13067.5
    385640     13069.1
    385680     13069.8
    385720     13071.7
    385760     13072.3
    385800     13074.2
    385840     13075.5
    385880     13077.2
    385920     13078.6
    385960     13079.7
    386000     13081.6
    386040     13082.5
    386080     13083.8
    386120     13085.2
    386160     13086.6
    386200     13087.8
    386240     13088.5
    386280     13090.4
    386320     13091.4
    386360     13093.8
    386400     13094.6
    386440     13096.2
    386480     13096.9
    386520     13098.8
    386560     13099.4
    386600     13101.2
    386640     13102.6
    386680     13104.3
    386720     13105.7
    386760     13106.8
    386800     13108.7
    386840     13109.6
    386880     13110.9
    386920     13112.3
    386960     13113.7
    387000     13114.9
    387040     13115.6
    387080     13117.5
    387120     13118.5
    387160     13120.8
    387200     13121.7
    387240     13123.2
    387280       13124
    387320     13125.8
    387360     13126.5
    387400     13128.3
    387440     13129.6
    387480     13131.3
    387520     13132.8
    387560     13133.9
    387600     13135.8
    387640     13136.7
    387680     13137.9
    387720     13139.3
    387760     13140.7
    387800     13141.9
    387840     13142.6
    387880     13144.5
    387920     13145.5
    387960     13147.9
    388000     13148.7
    388040     13150.3
    388080       13151
    388120     13152.9
    388160     13153.5
    388200     13155.4
    388240     13156.6
    388280     13158.4
    388320     13159.8
    388360     13160.9
    388400     13162.8
    388440     13163.7
    388480       13165
    388520     13166.4
    388560     13167.8
    388600       13169
    388640     13169.7
    388680     13171.5
    388720     13172.5
    388760     13174.9
    388800     13175.7
    388840     13177.3
    388880       13178
    388920     13179.9
    388960     13180.5
    389000     13182.4
    389040     13183.7
    389080     13185.4
    389120     13186.9
    389160       13188
    389200     13189.8
    389240     13190.8
    389280       13192
    389320     13193.4
    389360     13194.8
    389400       13196
    389440     13196.7
    389480     13198.5
    389520     13199.6
    389560     13201.9
    389600     13202.8
    389640     13204.3
    389680     13205.1
    389720     13206.9
    389760     13207.5
    389800     13209.4
    389840     13210.7
    389880     13212.4
    389920     13213.9
    389960       13215
    390000     13216.8
    390040     13217.8
    390080       13219
    390120     13220.4
    390160     13221.8
    390200       13223
    390240     13223.7
    390280     13225.5
    390320     13226.6
    390360     13228.9
    390400     13229.7
    390440     13231.3
    390480       13232
    390520     13233.9
    390560     13234.5
    390600     13236.4
    390640     13237.7
    390680     13239.4
    390720     13240.9
    390760       13242
    390800     13243.8
    390840     13244.8
    390880       13246
    390920     13247.4
    390960     13248.8
    391000       13250
    391040     13250.7
    391080     13252.5
    391120     13253.5
    391160     13255.9
    391200     13256.7
    391240     13258.3
    391280       13259
    391320     13260.9
    391360     13261.5
    391400     13263.3
    391440     13264.7
    391480     13266.3
    391520     13267.9
    391560     13268.9
    391600     13270.8
    391640     13271.8
    391680     13272.9
    391720     13274.4
    391760     13275.8
    391800       13277
    391840     13277.7
    391880     13279.5
    391920     13280.5
    391960     13282.9
    392000     13283.7
    392040     13285.3
    392080       13286
    392120     13287.9
    392160     13288.5
    392200     13290.3
    392240     13291.7
    392280     13293.3
    392320     13294.9
    392360     13295.9
    392400     13297.8
    392440     13298.8
    392480     13299.9
    392520     13301.4
    392560     13302.8
    392600       13304
    392640     13304.7
    392680     13306.5
    392720     13307.6
    392760     13309.9
    392800     13310.7
    392840     13312.3
    392880     13313.1
    392920     13314.9
    392960     13315.5
    393000     13317.3
    393040     13318.7
    393080     13320.3
    393120     13321.9
    393160     13322.9
    393200     13324.8
    393240     13325.8
    393280     13326.9
    393320     13328.4
    393360     13329.8
    393400       13331
    393440     13331.7
    393480     13333.5
    393520     13334.6
    393560       13337
    393600     13337.8
    393640     13339.4
    393680     13340.1
    393720     13341.9
    393760     13342.5
    393800     13344.4
    393840     13345.8
    393880     13347.4
    393920       13349
    393960       13350
    394000     13351.9
    394040     13352.8
    394080       13354
    394120     13355.5
    394160     13356.9
    394200     13358.1
    394240     13358.8
    394280     13360.6
    394320     13361.7
    394360     13364.1
    394400     13364.8
    394440     13366.4
    394480     13367.2
    394520       13369
    394560     13369.6
    394600     13371.5
    394640     13372.8
    394680     13374.5
    394720       13376
    394760     13377.1
    394800       13379
    394840     13379.9
    394880     13381.1
    394920     13382.5
    394960     13383.9
    395000     13385.1
    395040     13385.8
    395080     13387.7
    395120     13388.7
    395160     13391.1
    395200     13391.9
    395240     13393.5
    395280     13394.3
    395320     13396.1
    395360     13396.6
    395400     13398.5
    395440     13399.9
    395480     13401.5
    395520     13403.1
    395560     13404.1
    395600       13406
    395640       13407
    395680     13408.1
    395720     13409.6
    395760       13411
    395800     13412.2
    395840     13412.9
    395880     13414.8
    395920     13415.8
    395960     13418.2
    396000       13419
    396040     13420.6
    396080     13421.3
    396120     13423.1
    396160     13423.7
    396200     13425.6
    396240       13427
    396280     13428.6
    396320     13430.2
    396360     13431.2
    396400     13433.1
    396440       13434
    396480     13435.2
    396520     13436.6
    396560       13438
    396600     13439.2
    396640       13440
    396680     13441.8
    396720     13442.9
    396760     13445.3
    396800       13446
    396840     13447.6
    396880     13448.3
    396920     13450.2
    396960     13450.7
    397000     13452.7
    397040       13454
    397080     13455.6
    397120     13457.2
    397160     13458.3
    397200     13460.1
    397240       13461
    397280     13462.2
    397320     13463.6
    397360     13465.1
    397400     13466.2
    397440       13467
    397480     13468.8
    397520     13469.9
    397560     13472.3
    397600       13473
    397640     13474.6
    397680     13475.4
    397720     13477.1
    397760     13477.7
    397800     13479.6
    397840       13481
    397880     13482.6
    397920     13484.2
    397960     13485.3
    398000     13487.1
    398040       13488
    398080     13489.2
    398120     13490.6
    398160     13492.1
    398200     13493.2
    398240       13494
    398280     13495.8
    398320     13496.9
    398360     13499.3
    398400       13500
    398440     13501.6
    398480     13502.4
    398520     13504.2
    398560     13504.8
    398600     13506.6
    398640       13508
    398680     13509.7
    398720     13511.3
    398760     13512.3
    398800     13514.1
    398840     13515.1
    398880     13516.2
    398920     13517.7
    398960     13519.1
    399000     13520.3
    399040       13521
    399080     13522.8
    399120     13523.9
    399160     13526.3
    399200       13527
    399240     13528.6
    399280     13529.4
    399320     13531.2
    399360     13531.8
    399400     13533.7
    399440       13535
    399480     13536.7
    399520     13538.3
    399560     13539.3
    399600     13541.1
    399640     13542.1
    399680     13543.2
    399720     13544.7
    399760     13546.2
    399800     13547.3
    399840     13548.1
    399880     13549.8
    399920     13550.9
    399960     13553.3
    400000       13554
    400040     13555.7
    400080     13556.4
    400120     13558.2
    400160     13558.8
    400200     13560.7
    400240     13562.1
    400280     13563.7
    400320     13565.3
    400360     13566.3
    400400     13568.2
    400440     13569.1
    400480     13570.3
    400520     13571.7
    400560     13573.2
    400600     13574.3
    400640     13575.1
    400680     13576.9
    400720     13577.9
    400760     13580.4
    400800     13581.1
    400840     13582.7
    400880     13583.4
    400920     13585.2
    400960     13585.8
    401000     13587.7
    401040     13589.1
    401080     13590.8
    401120     13592.3
    401160     13593.3
    401200     13595.2
    401240     13596.1
    401280     13597.3
    401320     13598.7
    401360     13600.2
    401400     13601.3
    401440     13602.1
    401480     13603.9
    401520       13605
    401560     13607.4
    401600     13608.1
    401640     13609.7
    401680     13610.4
    401720     13612.2
    401760     13612.8
    401800     13614.7
    401840     13616.1
    401880     13617.8
    401920     13619.3
    401960     13620.3
    402000     13622.2
    402040     13623.1
    402080     13624.3
    402120     13625.7
    402160     13627.2
    402200     13628.4
    402240     13629.1
    402280     13630.9
    402320       13632
    402360     13634.4
    402400     13635.1
    402440     13636.7
    402480     13637.5
    402520     13639.2
    402560     13639.9
    402600     13641.7
    402640     13643.1
    402680     13644.8
    402720     13646.4
    402760     13647.3
    402800     13649.2
    402840     13650.2
    402880     13651.3
    402920     13652.8
    402960     13654.2
    403000     13655.4
    403040     13656.2
    403080     13657.9
    403120       13659
    403160     13661.5
    403200     13662.2
    403240     13663.8
    403280     13664.5
    403320     13666.3
    403360     13666.9
    403400     13668.8
    403440     13670.2
    403480     13671.9
    403520     13673.4
    403560     13674.4
    403600     13676.3
    403640     13677.2
    403680     13678.4
    403720     13679.8
    403760     13681.3
    403800     13682.5
    403840     13683.3
    403880       13685
    403920     13686.1
    403960     13688.5
    404000     13689.2
    404040     13690.8
    404080     13691.6
    404120     13693.4
    404160       13694
    404200     13695.8
    404240     13697.3
    404280     13698.9
    404320     13700.5
    404360     13701.5
    404400     13703.3
    404440     13704.3
    404480     13705.5
    404520     13706.9
    404560     13708.3
    404600     13709.6
    404640     13710.4
    404680     13712.1
    404720     13713.1
    404760     13715.6
    404800     13716.3
    404840     13717.9
    404880     13718.6
    404920     13720.5
    404960     13721.1
    405000     13722.9
    405040     13724.3
    405080       13726
    405120     13727.6
    405160     13728.6
    405200     13730.4
    405240     13731.4
    405280     13732.5
    405320       13734
    405360     13735.4
    405400     13736.6
    405440     13737.4
    405480     13739.2
    405520     13740.2
    405560     13742.7
    405600     13743.4
    405640     13745.1
    405680     13745.7
    405720     13747.6
    405760     13748.2
    405800       13750
    405840     13751.4
    405880     13753.2
    405920     13754.7
    405960     13755.7
    406000     13757.5
    406040     13758.5
    406080     13759.7
    406120     13761.1
    406160     13762.5
    406200     13763.8
    406240     13764.5
    406280     13766.3
    406320     13767.4
    406360     13769.8
    406400     13770.5
    406440     13772.2
    406480     13772.9
    406520     13774.7
    406560     13775.3
    406600     13777.2
    406640     13778.6
    406680     13780.3
    406720     13781.8
    406760     13782.8
    406800     13784.7
    406840     13785.7
    406880     13786.9
    406920     13788.2
    406960     13789.7
    407000     13790.9
    407040     13791.7
    407080     13793.5
    407120     13794.5
    407160       13797
    407200     13797.7
    407240     13799.4
    407280       13800
    407320     13801.8
    407360     13802.4
    407400     13804.3
    407440     13805.7
    407480     13807.5
    407520       13809
    407560       13810
    407600     13811.9
    407640     13812.9
    407680       13814
    407720     13815.4
    407760     13816.9
    407800     13818.1
    407840     13818.9
    407880     13820.7
    407920     13821.7
    407960     13824.2
    408000     13824.9
    408040     13826.5
    408080     13827.2
    408120       13829
    408160     13829.6
    408200     13831.5
    408240     13832.9
    408280     13834.7
    408320     13836.2
    408360     13837.2
    408400       13839
    408440       13840
    408480     13841.2
    408520     13842.6
    408560       13844
    408600     13845.3
    408640     13846.1
    408680     13847.8
    408720     13848.9
    408760     13851.4
    408800       13852
    408840     13853.7
    408880     13854.4
    408920     13856.2
    408960     13856.8
    409000     13858.7
    409040     13860.1
    409080     13861.9
    409120     13863.4
    409160     13864.3
    409200     13866.2
    409240     13867.2
    409280     13868.4
    409320     13869.8
    409360     13871.2
    409400     13872.5
    409440     13873.3
    409480       13875
    409520     13876.1
    409560     13878.6
    409600     13879.2
    409640     13880.9
    409680     13881.6
    409720     13883.5
    409760       13884
    409800     13885.9
    409840     13887.3
    409880       13889
    409920     13890.5
    409960     13891.6
    410000     13893.4
    410040     13894.4
    410080     13895.5
    410120       13897
    410160     13898.4
    410200     13899.6
    410240     13900.5
    410280     13902.2
    410320     13903.3
    410360     13905.8
    410400     13906.4
    410440     13908.1
    410480     13908.8
    410520     13910.7
    410560     13911.2
    410600     13913.1
    410640     13914.5
    410680     13916.3
    410720     13917.7
    410760     13918.8
    410800     13920.6
    410840     13921.6
    410880     13922.7
    410920     13924.2
    410960     13925.5
    411000     13926.8
    411040     13927.7
    411080     13929.4
    411120     13930.5
    411160       13933
    411200     13933.6
    411240     13935.3
    411280       13936
    411320     13937.9
    411360     13938.4
    411400     13940.3
    411440     13941.6
    411480     13943.5
    411520     13944.9
    411560     13945.9
    411600     13947.8
    411640     13948.8
    411680     13949.9
    411720     13951.3
    411760     13952.8
    411800       13954
    411840     13954.9
    411880     13956.6
    411920     13957.7
    411960     13960.2
    412000     13960.8
    412040     13962.5
    412080     13963.2
    412120     13965.1
    412160     13965.5
    412200     13967.5
    412240     13968.8
    412280     13970.6
    412320     13972.1
    412360     13973.1
    412400       13975
    412440       13976
    412480     13977.1
    412520     13978.5
    412560       13980
    412600     13981.2
    412640       13982
    412680     13983.8
    412720     13984.9
    412760     13987.4
    412800       13988
    412840     13989.6
    412880     13990.4
    412920     13992.3
    412960     13992.8
    413000     13994.6
    413040       13996
    413080     13997.8
    413120     13999.3
    413160     14000.3
    413200     14002.2
    413240     14003.2
    413280     14004.3
    413320     14005.7
    413360     14007.2
    413400     14008.4
    413440     14009.2
    413480       14011
    413520     14012.1
    413560     14014.6
    413600     14015.2
    413640     14016.8
    413680     14017.6
    413720     14019.5
    413760     14019.9
    413800     14021.8
    413840     14023.2
    413880       14025
    413920     14026.5
    413960     14027.5
    414000     14029.3
    414040     14030.4
    414080     14031.5
    414120     14032.9
    414160     14034.4
    414200     14035.6
    414240     14036.4
    414280     14038.2
    414320     14039.2
    414360     14041.7
    414400     14042.3
    414440       14044
    414480     14044.8
    414520     14046.6
    414560     14047.1
    414600       14049
    414640     14050.4
    414680     14052.2
    414720     14053.7
    414760     14054.6
    414800     14056.5
    414840     14057.6
    414880     14058.7
    414920     14060.1
    414960     14061.5
    415000     14062.8
    415040     14063.6
    415080     14065.4
    415120     14066.4
    415160     14068.9
    415200     14069.5
    415240     14071.2
    415280       14072
    415320     14073.8
    415360     14074.3
    415400     14076.2
    415440     14077.5
    415480     14079.4
    415520     14080.9
    415560     14081.8
    415600     14083.7
    415640     14084.8
    415680     14085.8
    415720     14087.3
    415760     14088.7
    415800       14090
    415840     14090.8
    415880     14092.5
    415920     14093.6
    415960     14096.1
    416000     14096.7
    416040     14098.3
    416080     14099.2
    416120       14101
    416160     14101.5
    416200     14103.4
    416240     14104.7
    416280     14106.6
    416320     14108.1
    416360       14109
    416400     14110.9
    416440     14111.9
    416480       14113
    416520     14114.5
    416560     14115.8
    416600     14117.2
    416640       14118
    416680     14119.7
    416720     14120.8
    416760     14123.3
    416800     14123.9
    416840     14125.6
    416880     14126.3
    416920     14128.3
    416960     14128.7
    417000     14130.6
    417040     14131.9
    417080     14133.8
    417120     14135.3
    417160     14136.2
    417200     14138.1
    417240     14139.2
    417280     14140.3
    417320     14141.7
    417360     14143.1
    417400     14144.4
    417440     14145.2
    417480       14147
    417520       14148
    417560     14150.5
    417600     14151.1
    417640     14152.8
    417680     14153.6
    417720     14155.5
    417760     14155.9
    417800     14157.8
    417840     14159.2
    417880       14161
    417920     14162.5
    417960     14163.5
    418000     14165.3
    418040     14166.4
    418080     14167.5
    418120       14169
    418160     14170.4
    418200     14171.6
    418240     14172.4
    418280     14174.2
    418320     14175.3
    418360     14177.8
    418400     14178.4
    418440     14180.1
    418480     14180.8
    418520     14182.7
    418560     14183.1
    418600       14185
    418640     14186.4
    418680     14188.3
    418720     14189.8
    418760     14190.7
    418800     14192.6
    418840     14193.7
    418880     14194.8
    418920     14196.2
    418960     14197.6
    419000     14198.9
    419040     14199.7
    419080     14201.5
    419120     14202.6
    419160     14205.1
    419200     14205.6
    419240     14207.3
    419280     14208.1
    419320       14210
    419360     14210.4
    419400     14212.3
    419440     14213.7
    419480     14215.6
    419520     14217.1
    419560       14218
    419600     14219.9
    419640       14221
    419680     14222.1
    419720     14223.5
    419760     14224.9
    419800     14226.2
    419840       14227
    419880     14228.7
    419920     14229.8
    419960     14232.4
    420000     14232.9
    420040     14234.6
    420080     14235.4
    420120     14237.3
    420160     14237.7
    420200     14239.5
    420240     14240.9
    420280     14242.8
    420320     14244.3
    420360     14245.2
    420400     14247.2
    420440     14248.2
    420480     14249.3
    420520     14250.8
    420560     14252.2
    420600     14253.5
    420640     14254.3
    420680       14256
    420720     14257.1
    420760     14259.7
    420800     14260.2
    420840     14261.9
    420880     14262.6
    420920     14264.5
    420960       14265
    421000     14266.8
    421040     14268.2
    421080     14270.1
    421120     14271.6
    421160     14272.5
    421200     14274.4
    421240     14275.5
    421280     14276.6
    421320     14278.1
    421360     14279.4
    421400     14280.8
    421440     14281.5
    421480     14283.3
    421520     14284.4
    421560     14286.9
    421600     14287.5
    421640     14289.2
    421680     14289.9
    421720     14291.8
    421760     14292.3
    421800     14294.1
    421840     14295.5
    421880     14297.4
    421920     14298.9
    421960     14299.8
    422000     14301.7
    422040     14302.8
    422080     14303.9
    422120     14305.3
    422160     14306.7
    422200       14308
    422240     14308.8
    422280     14310.6
    422320     14311.7
    422360     14314.2
    422400     14314.7
    422440     14316.4
    422480     14317.2
    422520     14319.1
    422560     14319.5
    422600     14321.4
    422640     14322.8
    422680     14324.7
    422720     14326.2
    422760     14327.1
    422800       14329
    422840     14330.1
    422880     14331.2
    422920     14332.6
    422960       14334
    423000     14335.3
    423040     14336.1
    423080     14337.8
    423120       14339
    423160     14341.5
    423200       14342
    423240     14343.7
    423280     14344.5
    423320     14346.4
    423360     14346.8
    423400     14348.6
    423440       14350
    423480     14351.9
    423520     14353.5
    423560     14354.4
    423600     14356.3
    423640     14357.4
    423680     14358.5
    423720     14359.9
    423760     14361.2
    423800     14362.6
    423840     14363.4
    423880     14365.1
    423920     14366.3
    423960     14368.8
    424000     14369.3
    424040       14371
    424080     14371.8
    424120     14373.6
    424160     14374.1
    424200     14375.9
    424240     14377.3
    424280     14379.2
    424320     14380.8
    424360     14381.6
    424400     14383.6
    424440     14384.7
    424480     14385.8
    424520     14387.2
    424560     14388.6
    424600     14389.9
    424640     14390.6
    424680     14392.4
    424720     14393.6
    424760     14396.1
    424800     14396.5
    424840     14398.3
    424880     14399.1
    424920       14401
    424960     14401.4
    425000     14403.2
    425040     14404.6
    425080     14406.5
    425120     14408.1
    425160       14409
    425200     14410.9
    425240       14412
    425280     14413.2
    425320     14414.5
    425360     14415.9
    425400     14417.3
    425440       14418
    425480     14419.7
    425520     14420.9
    425560     14423.4
    425600     14423.9
    425640     14425.6
    425680     14426.4
    425720     14428.3
    425760     14428.8
    425800     14430.5
    425840       14432
    425880     14433.9
    425920     14435.4
    425960     14436.3
    426000     14438.3
    426040     14439.4
    426080     14440.5
    426120     14441.9
    426160     14443.2
    426200     14444.6
    426240     14445.3
    426280       14447
    426320     14448.2
    426360     14450.7
    426400     14451.2
    426440     14452.9
    426480     14453.7
    426520     14455.6
    426560     14456.1
    426600     14457.8
    426640     14459.3
    426680     14461.2
    426720     14462.8
    426760     14463.7
    426800     14465.6
    426840     14466.7
    426880     14467.9
    426920     14469.2
    426960     14470.6
    427000       14472
    427040     14472.7
    427080     14474.4
    427120     14475.6
    427160       14478
    427200     14478.6
    427240     14480.3
    427280       14481
    427320     14482.9
    427360     14483.4
    427400     14485.2
    427440     14486.6
    427480     14488.6
    427520     14490.1
    427560       14491
    427600     14492.9
    427640     14494.1
    427680     14495.2
    427720     14496.5
    427760     14497.9
    427800     14499.3
    427840       14500
    427880     14501.7
    427920     14502.9
    427960     14505.4
    428000     14505.9
    428040     14507.6
    428080     14508.3
    428120     14510.3
    428160     14510.7
    428200     14512.5
    428240     14513.9
    428280     14515.9
    428320     14517.4
    428360     14518.3
    428400     14520.2
    428440     14521.4
    428480     14522.5
    428520     14523.8
    428560     14525.2
    428600     14526.6
    428640     14527.3
    428680       14529
    428720     14530.2
    428760     14532.7
    428800     14533.2
    428840     14534.9
    428880     14535.6
    428920     14537.5
    428960       14538
    429000     14539.8
    429040     14541.2
    429080     14543.2
    429120     14544.7
    429160     14545.6
    429200     14547.5
    429240     14548.7
    429280     14549.8
    429320     14551.1
    429360     14552.5
    429400     14553.8
    429440     14554.6
    429480     14556.3
    429520     14557.5
    429560       14560
    429600     14560.5
    429640     14562.2
    429680       14563
    429720     14564.9
    429760     14565.3
    429800     14567.1
    429840     14568.6
    429880     14570.5
    429920     14572.1
    429960     14572.9
    430000     14574.8
    430040       14576
    430080     14577.1
    430120     14578.4
    430160     14579.8
    430200     14581.2
    430240     14581.9
    430280     14583.6
    430320     14584.8
    430360     14587.3
    430400     14587.8
    430440     14589.5
    430480     14590.3
    430520     14592.2
    430560     14592.7
    430600     14594.4
    430640     14595.9
    430680     14597.8
    430720     14599.4
    430760     14600.2
    430800     14602.2
    430840     14603.3
    430880     14604.5
    430920     14605.8
    430960     14607.2
    431000     14608.5
    431040     14609.3
    431080       14611
    431120     14612.2
    431160     14614.7
    431200     14615.2
    431240     14616.9
    431280     14617.6
    431320     14619.5
    431360       14620
    431400     14621.8
    431440     14623.3
    431480     14625.2
    431520     14626.8
    431560     14627.6
    431600     14629.6
    431640     14630.7
    431680     14631.9
    431720     14633.2
    431760     14634.5
    431800     14635.9
    431840     14636.7
    431880     14638.4
    431920     14639.6
    431960     14642.1
    432000     14642.6
    432040     14644.3
    432080       14645
    432120     14646.9
    432160     14647.4
    432200     14649.2
    432240     14650.7
    432280     14652.6
    432320     14654.2
    432360       14655
    432400       14657
    432440     14658.1
    432480     14659.3
    432520     14660.6
    432560     14661.9
    432600     14663.3
    432640     14664.1
    432680     14665.8
    432720     14667.1
    432760     14669.5
    432800       14670
    432840     14671.7
    432880     14672.5
    432920     14674.4
    432960     14674.9
    433000     14676.6
    433040     14678.2
    433080       14680
    433120     14681.6
    433160     14682.4
    433200     14684.4
    433240     14685.6
    433280     14686.7
    433320       14688
    433360     14689.4
    433400     14690.8
    433440     14691.5
    433480     14693.2
    433520     14694.5
    433560       14697
    433600     14697.5
    433640     14699.2
    433680     14699.9
    433720     14701.8
    433760     14702.3
    433800     14704.1
    433840     14705.6
    433880     14707.4
    433920     14709.1
    433960     14709.9
    434000     14711.9
    434040       14713
    434080     14714.1
    434120     14715.5
    434160     14716.8
    434200     14718.2
    434240       14719
    434280     14720.6
    434320     14721.9
    434360     14724.4
    434400     14724.9
    434440     14726.6
    434480     14727.4
    434520     14729.3
    434560     14729.7
    434600     14731.5
    434640       14733
    434680     14734.9
    434720     14736.5
    434760     14737.3
    434800     14739.3
    434840     14740.4
    434880     14741.6
    434920     14742.9
    434960     14744.2
    435000     14745.7
    435040     14746.4
    435080     14748.1
    435120     14749.3
    435160     14751.9
    435200     14752.3
    435240       14754
    435280     14754.8
    435320     14756.7
    435360     14757.2
    435400     14758.9
    435440     14760.4
    435480     14762.3
    435520     14763.9
    435560     14764.7
    435600     14766.7
    435640     14767.8
    435680       14769
    435720     14770.3
    435760     14771.6
    435800     14773.1
    435840     14773.8
    435880     14775.5
    435920     14776.8
    435960     14779.3
    436000     14779.8
    436040     14781.5
    436080     14782.2
    436120     14784.1
    436160     14784.6
    436200     14786.4
    436240     14787.9
    436280     14789.8
    436320     14791.3
    436360     14792.2
    436400     14794.2
    436440     14795.3
    436480     14796.4
    436520     14797.7
    436560     14799.1
    436600     14800.5
    436640     14801.2
    436680     14802.9
    436720     14804.2
    436760     14806.7
    436800     14807.2
    436840     14808.9
    436880     14809.7
    436920     14811.6
    436960     14812.1
    437000     14813.9
    437040     14815.3
    437080     14817.2
    437120     14818.8
    437160     14819.6
    437200     14821.6
    437240     14822.7
    437280     14823.9
    437320     14825.2
    437360     14826.5
    437400       14828
    437440     14828.7
    437480     14830.4
    437520     14831.7
    437560     14834.2
    437600     14834.7
    437640     14836.4
    437680     14837.1
    437720       14839
    437760     14839.5
    437800     14841.3
    437840     14842.8
    437880     14844.7
    437920     14846.2
    437960     14847.1
    438000     14849.1
    438040     14850.2
    438080     14851.3
    438120     14852.6
    438160     14853.9
    438200     14855.4
    438240     14856.1
    438280     14857.8
    438320     14859.1
    438360     14861.7
    438400     14862.1
    438440     14863.8
    438480     14864.6
    438520     14866.5
    438560       14867
    438600     14868.7
    438640     14870.2
    438680     14872.1
    438720     14873.7
    438760     14874.5
    438800     14876.5
    438840     14877.6
    438880     14878.7
    438920       14880
    438960     14881.4
    439000     14882.9
    439040     14883.6
    439080     14885.3
    439120     14886.5
    439160     14889.1
    439200     14889.5
    439240     14891.2
    439280       14892
    439320     14893.9
    439360     14894.4
    439400     14896.2
    439440     14897.6
    439480     14899.6
    439520     14901.1
    439560     14901.9
    439600       14904
    439640     14905.1
    439680     14906.2
    439720     14907.5
    439760     14908.8
    439800     14910.4
    439840     14911.1
    439880     14912.8
    439920       14914
    439960     14916.6
    440000       14917
    440040     14918.7
    440080     14919.5
    440120     14921.4
    440160     14921.8
    440200     14923.6
    440240     14925.1
    440280       14927
    440320     14928.6
    440360     14929.4
    440400     14931.4
    440440     14932.6
    440480     14933.7
    440520       14935
    440560     14936.3
    440600     14937.8
    440640     14938.5
    440680     14940.3
    440720     14941.5
    440760       14944
    440800     14944.5
    440840     14946.1
    440880       14947
    440920     14948.8
    440960     14949.3
    441000     14951.1
    441040     14952.6
    441080     14954.5
    441120     14956.1
    441160     14956.8
    441200     14958.8
    441240     14960.1
    441280     14961.1
    441320     14962.5
    441360     14963.8
    441400     14965.3
    441440     14965.9
    441480     14967.8
    441520       14969
    441560     14971.5
    441600       14972
    441640     14973.6
    441680     14974.4
    441720     14976.3
    441760     14976.8
    441800     14978.5
    441840     14980.1
    441880     14981.9
    441920     14983.5
    441960     14984.3
    442000     14986.3
    442040     14987.5
    442080     14988.5
    442120     14989.9
    442160     14991.2
    442200     14992.8
    442240     14993.4
    442280     14995.2
    442320     14996.4
    442360     14998.9
    442400     14999.4
    442440       15001
    442480     15001.8
    442520     15003.7
    442560     15004.2
    442600     15005.9
    442640     15007.5
    442680     15009.4
    442720       15011
    442760     15011.7
    442800     15013.7
    442840       15015
    442880     15015.9
    442920     15017.4
    442960     15018.6
    443000     15020.2
    443040     15020.8
    443080     15022.6
    443120     15023.8
    443160     15026.4
    443200     15026.9
    443240     15028.4
    443280     15029.3
    443320     15031.2
    443360     15031.7
    443400     15033.4
    443440     15034.9
    443480     15036.9
    443520     15038.4
    443560     15039.1
    443600     15041.2
    443640     15042.4
    443680     15043.4
    443720     15044.8
    443760       15046
    443800     15047.6
    443840     15048.3
    443880     15050.1
    443920     15051.3
    443960     15053.8
    444000     15054.3
    444040     15055.9
    444080     15056.7
    444120     15058.6
    444160     15059.1
    444200     15060.8
    444240     15062.4
    444280     15064.3
    444320     15065.9
    444360     15066.6
    444400     15068.6
    444440     15069.9
    444480     15070.9
    444520     15072.3
    444560     15073.5
    444600     15075.1
    444640     15075.7
    444680     15077.6
    444720     15078.8
    444760     15081.3
    444800     15081.8
    444840     15083.4
    444880     15084.3
    444920     15086.1
    444960     15086.6
    445000     15088.4
    445040     15089.9
    445080     15091.9
    445120     15093.4
    445160     15094.1
    445200     15096.2
    445240     15097.4
    445280     15098.4
    445320     15099.8
    445360       15101
    445400     15102.6
    445440     15103.3
    445480     15105.1
    445520     15106.3
    445560     15108.8
    445600     15109.3
    445640       15111
    445680     15111.8
    445720     15113.7
    445760     15114.2
    445800     15115.9
    445840     15117.4
    445880     15119.4
    445920       15121
    445960     15121.7
    446000     15123.7
    446040     15124.9
    446080     15125.9
    446120     15127.4
    446160     15128.6
    446200     15130.2
    446240     15130.8
    446280     15132.6
    446320     15133.8
    446360     15136.4
    446400     15136.9
    446440     15138.5
    446480     15139.4
    446520     15141.2
    446560     15141.7
    446600     15143.5
    446640       15145
    446680     15146.9
    446720     15148.5
    446760     15149.2
    446800     15151.3
    446840     15152.4
    446880     15153.5
    446920     15154.9
    446960     15156.1
    447000     15157.7
    447040     15158.4
    447080     15160.2
    447120     15161.4
    447160     15163.9
    447200     15164.4
    447240     15166.1
    447280     15166.9
    447320     15168.8
    447360     15169.2
    447400       15171
    447440     15172.5
    447480     15174.5
    447520     15176.1
    447560     15176.8
    447600     15178.8
    447640       15180
    447680       15181
    447720     15182.4
    447760     15183.6
    447800     15185.2
    447840     15185.9
    447880     15187.7
    447920     15188.9
    447960     15191.4
    448000     15191.9
    448040     15193.6
    448080     15194.4
    448120     15196.3
    448160     15196.8
    448200     15198.5
    448240       15200
    448280       15202
    448320     15203.6
    448360     15204.3
    448400     15206.3
    448440     15207.5
    448480     15208.6
    448520       15210
    448560     15211.2
    448600     15212.8
    448640     15213.4
    448680     15215.3
    448720     15216.4
    448760       15219
    448800     15219.5
    448840     15221.1
    448880       15222
    448920     15223.8
    448960     15224.3
    449000       15226
    449040     15227.6
    449080     15229.6
    449120     15231.2
    449160     15231.9
    449200     15233.9
    449240     15235.1
    449280     15236.2
    449320     15237.5
    449360     15238.7
    449400     15240.3
    449440       15241
    449480     15242.9
    449520     15243.9
    449560     15246.5
    449600       15247
    449640     15248.7
    449680     15249.6
    449720     15251.5
    449760     15251.9
    449800     15253.7
    449840     15255.2
    449880     15257.2
    449920     15258.8
    449960     15259.5
    450000     15261.5
    450040     15262.7
    450080     15263.8
    450120     15265.1
    450160     15266.3
    450200     15267.9
    450240     15268.6
    450280     15270.5
    450320     15271.5
    450360     15274.1
    450400     15274.6
    450440     15276.3
    450480     15277.1
    450520       15279
    450560     15279.5
    450600     15281.3
    450640     15282.8
    450680     15284.8
    450720     15286.4
    450760     15287.1
    450800     15289.1
    450840     15290.3
    450880     15291.3
    450920     15292.7
    450960     15293.9
    451000     15295.5
    451040     15296.2
    451080     15298.1
    451120     15299.2
    451160     15301.7
    451200     15302.2
    451240     15303.9
    451280     15304.7
    451320     15306.6
    451360     15307.1
    451400     15308.8
    451440     15310.3
    451480     15312.4
    451520     15313.9
    451560     15314.7
    451600     15316.7
    451640     15317.9
    451680     15318.9
    451720     15320.2
    451760     15321.5
    451800     15323.1
    451840     15323.7
    451880     15325.7
    451920     15326.7
    451960     15329.3
    452000     15329.8
    452040     15331.5
    452080     15332.2
    452120     15334.1
    452160     15334.7
    452200     15336.4
    452240     15337.8
    452280     15339.9
    452320     15341.5
    452360     15342.2
    452400     15344.2
    452440     15345.4
    452480     15346.5
    452520     15347.8
    452560       15349
    452600     15350.6
    452640     15351.3
    452680     15353.2
    452720     15354.3
    452760     15356.9
    452800     15357.3
    452840       15359
    452880     15359.8
    452920     15361.7
    452960     15362.2
    453000     15363.9
    453040     15365.4
    453080     15367.5
    453120     15369.1
    453160     15369.8
    453200     15371.8
    453240     15372.9
    453280       15374
    453320     15375.3
    453360     15376.6
    453400     15378.2
    453440     15378.8
    453480     15380.7
    453520     15381.8
    453560     15384.4
    453600     15384.8
    453640     15386.6
    453680     15387.3
    453720     15389.2
    453760     15389.8
    453800     15391.5
    453840       15393
    453880     15395.1
    453920     15396.6
    453960     15397.4
    454000     15399.3
    454040     15400.5
    454080     15401.6
    454120     15402.9
    454160     15404.2
    454200     15405.8
    454240     15406.4
    454280     15408.3
    454320     15409.4
    454360     15411.9
    454400     15412.4
    454440     15414.2
    454480     15414.9
    454520     15416.8
    454560     15417.4
    454600     15419.1
    454640     15420.5
    454680     15422.6
    454720     15424.2
    454760       15425
    454800     15426.9
    454840       15428
    454880     15429.2
    454920     15430.5
    454960     15431.8
    455000     15433.4
    455040     15433.9
    455080     15435.9
    455120       15437
    455160     15439.5
    455200       15440
    455240     15441.8
    455280     15442.5
    455320     15444.3
    455360       15445
    455400     15446.7
    455440     15448.2
    455480     15450.2
    455520     15451.8
    455560     15452.6
    455600     15454.5
    455640     15455.6
    455680     15456.8
    455720     15458.1
    455760     15459.4
    455800       15461
    455840     15461.5
    455880     15463.4
    455920     15464.6
    455960     15467.1
    456000     15467.6
    456040     15469.3
    456080       15470
    456120     15471.9
    456160     15472.5
    456200     15474.2
    456240     15475.7
    456280     15477.7
    456320     15479.4
    456360     15480.1
    456400       15482
    456440     15483.2
    456480     15484.3
    456520     15485.6
    456560     15486.9
    456600     15488.5
    456640       15489
    456680       15491
    456720     15492.2
    456760     15494.7
    456800     15495.1
    456840     15496.9
    456880     15497.5
    456920     15499.4
    456960       15500
    457000     15501.8
    457040     15503.2
    457080     15505.2
    457120     15506.9
    457160     15507.6
    457200     15509.5
    457240     15510.7
    457280     15511.9
    457320     15513.1
    457360     15514.4
    457400       15516
    457440     15516.6
    457480     15518.5
    457520     15519.7
    457560     15522.2
    457600     15522.7
    457640     15524.4
    457680       15525
    457720     15526.9
    457760     15527.5
    457800     15529.3
    457840     15530.7
    457880     15532.7
    457920     15534.4
    457960     15535.1
    458000       15537
    458040     15538.2
    458080     15539.4
    458120     15540.7
    458160     15541.9
    458200     15543.5
    458240     15544.1
    458280       15546
    458320     15547.2
    458360     15549.7
    458400     15550.2
    458440     15551.9
    458480     15552.6
    458520     15554.4
    458560       15555
    458600     15556.8
    458640     15558.2
    458680     15560.2
    458720     15561.9
    458760     15562.6
    458800     15564.5
    458840     15565.7
    458880     15566.9
    458920     15568.2
    458960     15569.4
    459000       15571
    459040     15571.5
    459080     15573.5
    459120     15574.7
    459160     15577.2
    459200     15577.6
    459240     15579.4
    459280       15580
    459320     15581.8
    459360     15582.5
    459400     15584.3
    459440     15585.7
    459480     15587.7
    459520     15589.4
    459560       15590
    459600       15592
    459640     15593.2
    459680     15594.4
    459720     15595.7
    459760     15596.9
    459800     15598.5
    459840       15599
    459880       15601
    459920     15602.2
    459960     15604.7
    460000     15605.1
    460040     15606.9
    460080     15607.5
    460120     15609.3
    460160     15609.9
    460200     15611.8
    460240     15613.1
    460280     15615.2
    460320     15616.9
    460360     15617.5
    460400     15619.5
    460440     15620.7
    460480     15621.9
    460520     15623.1
    460560     15624.3
    460600       15626
    460640     15626.5
    460680     15628.4
    460720     15629.7
    460760     15632.1
    460800     15632.6
    460840     15634.3
    460880       15635
    460920     15636.8
    460960     15637.4
    461000     15639.2
    461040     15640.6
    461080     15642.7
    461120     15644.4
    461160       15645
    461200     15646.9
    461240     15648.2
    461280     15649.4
    461320     15650.6
    461360     15651.8
    461400     15653.5
    461440       15654
    461480     15655.9
    461520     15657.2
    461560     15659.6
    461600     15660.2
    461640     15661.8
    461680     15662.5
    461720     15664.3
    461760     15664.9
    461800     15666.7
    461840     15668.1
    461880     15670.3
    461920     15671.9
    461960     15672.5
    462000     15674.4
    462040     15675.7
    462080     15676.9
    462120     15678.1
    462160     15679.3
    462200     15680.9
    462240     15681.5
    462280     15683.4
    462320     15684.7
    462360     15687.1
    462400     15687.7
    462440     15689.3
    462480       15690
    462520     15691.8
    462560     15692.4
    462600     15694.2
    462640     15695.6
    462680     15697.7
    462720     15699.3
    462760     15699.9
    462800     15701.9
    462840     15703.1
    462880     15704.3
    462920     15705.6
    462960     15706.8
    463000     15708.4
    463040       15709
    463080     15710.8
    463120     15712.2
    463160     15714.6
    463200     15715.1
    463240     15716.8
    463280     15717.5
    463320     15719.3
    463360     15719.9
    463400     15721.7
    463440     15723.1
    463480     15725.2
    463520     15726.8
    463560     15727.4
    463600     15729.4
    463640     15730.6
    463680     15731.8
    463720     15733.1
    463760     15734.2
    463800     15735.9
    463840     15736.4
    463880     15738.3
    463920     15739.6
    463960     15742.1
    464000     15742.6
    464040     15744.2
    464080     15744.9
    464120     15746.7
    464160     15747.3
    464200     15749.1
    464240     15750.6
    464280     15752.7
    464320     15754.3
    464360     15754.8
    464400     15756.9
    464440       15758
    464480     15759.3
    464520     15760.6
    464560     15761.7
    464600     15763.3
    464640     15763.9
    464680     15765.8
    464720     15767.1
    464760     15769.5
    464800       15770
    464840     15771.7
    464880     15772.4
    464920     15774.2
    464960     15774.7
    465000     15776.6
    465040       15778
    465080     15780.1
    465120     15781.7
    465160     15782.2
    465200     15784.3
    465240     15785.5
    465280     15786.7
    465320       15788
    465360     15789.1
    465400     15790.8
    465440     15791.3
    465480     15793.2
    465520     15794.5
    465560       15797
    465600     15797.5
    465640     15799.1
    465680     15799.8
    465720     15801.6
    465760     15802.2
    465800     15804.1
    465840     15805.5
    465880     15807.5
    465920     15809.1
    465960     15809.7
    466000     15811.7
    466040     15812.9
    466080     15814.1
    466120     15815.5
    466160     15816.5
    466200     15818.2
    466240     15818.8
    466280     15820.6
    466320     15821.9
    466360     15824.4
    466400     15824.9
    466440     15826.5
    466480     15827.2
    466520       15829
    466560     15829.5
    466600     15831.4
    466640     15832.8
    466680     15834.9
    466720     15836.5
    466760     15837.1
    466800     15839.1
    466840     15840.3
    466880     15841.5
    466920     15842.8
    466960     15843.9
    467000     15845.6
    467040     15846.1
    467080       15848
    467120     15849.3
    467160     15851.8
    467200     15852.3
    467240     15853.9
    467280     15854.6
    467320     15856.4
    467360     15856.9
    467400     15858.8
    467440     15860.2
    467480     15862.2
    467520     15863.9
    467560     15864.5
    467600     15866.5
    467640     15867.7
    467680     15868.9
    467720     15870.2
    467760     15871.3
    467800       15873
    467840     15873.5
    467880     15875.4
    467920     15876.7
    467960     15879.2
    468000     15879.7
    468040     15881.3
    468080       15882
    468120     15883.8
    468160     15884.3
    468200     15886.2
    468240     15887.6
    468280     15889.6
    468320     15891.3
    468360     15891.9
    468400     15893.9
    468440     15895.1
    468480     15896.3
    468520     15897.6
    468560     15898.7
    468600     15900.4
    468640     15900.9
    468680     15902.8
    468720     15904.1
    468760     15906.6
    468800     15907.1
    468840     15908.7
    468880     15909.4
    468920     15911.2
    468960     15911.7
    469000     15913.6
    469040       15915
    469080       15917
    469120     15918.7
    469160     15919.3
    469200     15921.4
    469240     15922.5
    469280     15923.7
    469320     15925.1
    469360     15926.1
    469400     15927.8
    469440     15928.4
    469480     15930.2
    469520     15931.5
    469560       15934
    469600     15934.5
    469640     15936.2
    469680     15936.9
    469720     15938.7
    469760     15939.2
    469800     15941.1
    469840     15942.4
    469880     15944.5
    469920     15946.2
    469960     15946.8
    470000     15948.8
    470040       15950
    470080     15951.2
    470120     15952.6
    470160     15953.6
    470200     15955.3
    470240     15955.9
    470280     15957.7
    470320       15959
    470360     15961.5
    470400       15962
    470440     15963.7
    470480     15964.4
    470520     15966.2
    470560     15966.6
    470600     15968.6
    470640       15970
    470680     15972.1
    470720     15973.8
    470760     15974.3
    470800     15976.3
    470840     15977.5
    470880     15978.7
    470920     15980.1
    470960     15981.1
    471000     15982.8
    471040     15983.3
    471080     15985.3
    471120     15986.5
    471160     15989.1
    471200     15989.5
    471240     15991.2
    471280     15991.9
    471320     15993.7
    471360     15994.2
    471400     15996.1
    471440     15997.5
    471480     15999.6
    471520     16001.3
    471560     16001.8
    471600     16003.8
    471640       16005
    471680     16006.2
    471720     16007.5
    471760     16008.6
    471800     16010.3
    471840     16010.8
    471880     16012.7
    471920       16014
    471960     16016.6
    472000       16017
    472040     16018.7
    472080     16019.4
    472120     16021.1
    472160     16021.6
    472200     16023.6
    472240       16025
    472280     16027.1
    472320     16028.8
    472360     16029.3
    472400     16031.3
    472440     16032.5
    472480     16033.7
    472520       16035
    472560     16036.1
    472600     16037.7
    472640     16038.3
    472680     16040.2
    472720     16041.5
    472760       16044
    472800     16044.4
    472840     16046.1
    472880     16046.8
    472920     16048.6
    472960     16049.1
    473000     16051.1
    473040     16052.4
    473080     16054.5
    473120     16056.2
    473160     16056.7
    473200     16058.7
    473240     16059.9
    473280     16061.1
    473320     16062.4
    473360     16063.5
    473400     16065.2
    473440     16065.8
    473480     16067.7
    473520     16068.9
    473560     16071.5
    473600     16071.9
    473640     16073.5
    473680     16074.2
    473720       16076
    473760     16076.5
    473800     16078.4
    473840     16079.8
    473880     16081.9
    473920     16083.6
    473960     16084.1
    474000     16086.1
    474040     16087.3
    474080     16088.5
    474120     16089.9
    474160     16090.9
    474200     16092.5
    474240     16093.2
    474280     16095.1
    474320     16096.4
    474360     16098.9
    474400     16099.3
    474440       16101
    474480     16101.6
    474520     16103.4
    474560     16103.9
    474600     16105.8
    474640     16107.2
    474680     16109.3
    474720       16111
    474760     16111.5
    474800     16113.5
    474840     16114.7
    474880     16115.9
    474920     16117.3
    474960     16118.3
    475000       16120
    475040     16120.6
    475080     16122.5
    475120     16123.8
    475160     16126.3
    475200     16126.7
    475240     16128.3
    475280       16129
    475320     16130.8
    475360     16131.3
    475400     16133.2
    475440     16134.6
    475480     16136.7
    475520     16138.4
    475560     16138.9
    475600     16140.9
    475640     16142.1
    475680     16143.3
    475720     16144.7
    475760     16145.7
    475800     16147.3
    475840       16148
    475880     16149.9
    475920     16151.2
    475960     16153.7
    476000     16154.1
    476040     16155.7
    476080     16156.4
    476120     16158.2
    476160     16158.6
    476200     16160.6
    476240       16162
    476280       16164
    476320     16165.7
    476360     16166.3
    476400     16168.2
    476440     16169.4
    476480     16170.7
    476520       16172
    476560     16173.1
    476600     16174.7
    476640     16175.3
    476680     16177.2
    476720     16178.5
    476760       16181
    476800     16181.4
    476840       16183
    476880     16183.8
    476920     16185.5
    476960       16186
    477000     16187.9
    477040     16189.3
    477080     16191.4
    477120     16193.1
    477160     16193.6
    477200     16195.6
    477240     16196.8
    477280       16198
    477320     16199.3
    477360     16200.4
    477400       16202
    477440     16202.6
    477480     16204.6
    477520     16205.9
    477560     16208.3
    477600     16208.8
    477640     16210.4
    477680     16211.2
    477720     16212.9
    477760     16213.3
    477800     16215.3
    477840     16216.7
    477880     16218.8
    477920     16220.5
    477960       16221
    478000     16222.9
    478040     16224.2
    478080     16225.4
    478120     16226.7
    478160     16227.8
    478200     16229.4
    478240     16230.1
    478280       16232
    478320     16233.3
    478360     16235.7
    478400     16236.2
    478440     16237.8
    478480     16238.6
    478520     16240.3
    478560     16240.7
    478600     16242.7
    478640     16244.1
    478680     16246.2
    478720     16247.9
    478760     16248.5
    478800     16250.3
    478840     16251.6
    478880     16252.8
    478920     16254.1
    478960     16255.2
    479000     16256.8
    479040     16257.5
    479080     16259.4
    479120     16260.7
    479160     16263.1
    479200     16263.6
    479240     16265.3
    479280       16266
    479320     16267.7
    479360     16268.2
    479400     16270.2
    479440     16271.5
    479480     16273.6
    479520     16275.4
    479560     16275.9
    479600     16277.8
    479640       16279
    479680     16280.2
    479720     16281.5
    479760     16282.7
    479800     16284.2
    479840     16284.9
    479880     16286.9
    479920     16288.2
    479960     16290.6
    480000     16291.1
    480040     16292.7
    480080     16293.5
    480120     16295.1
    480160     16295.6
    480200     16297.6
    480240     16298.9
    480280       16301
    480320     16302.8
    480360     16303.3
    480400     16305.2
    480440     16306.4
    480480     16307.7
    480520     16308.9
    480560     16310.1
    480600     16311.6
    480640     16312.4
    480680     16314.3
    480720     16315.6
    480760       16318
    480800     16318.5
    480840     16320.1
    480880     16320.9
    480920     16322.6
    480960       16323
    481000       16325
    481040     16326.3
    481080     16328.5
    481120     16330.2
    481160     16330.8
    481200     16332.6
    481240     16333.9
    481280     16335.1
    481320     16336.4
    481360     16337.5
    481400     16339.1
    481440     16339.8
    481480     16341.8
    481520     16343.1
    481560     16345.4
    481600     16345.9
    481640     16347.6
    481680     16348.3
    481720       16350
    481760     16350.4
    481800     16352.5
    481840     16353.8
    481880       16356
    481920     16357.7
    481960     16358.2
    482000     16360.1
    482040     16361.3
    482080     16362.5
    482120     16363.8
    482160       16365
    482200     16366.5
    482240     16367.2
    482280     16369.2
    482320     16370.5
    482360     16372.9
    482400     16373.3
    482440       16375
    482480     16375.7
    482520     16377.4
    482560     16377.8
    482600     16379.9
    482640     16381.2
    482680     16383.4
    482720     16385.1
    482760     16385.6
    482800     16387.4
    482840     16388.7
    482880       16390
    482920     16391.2
    482960     16392.4
    483000     16393.9
    483040     16394.6
    483080     16396.6
    483120     16397.9
    483160     16400.3
    483200     16400.8
    483240     16402.4
    483280     16403.1
    483320     16404.8
    483360     16405.2
    483400     16407.3
    483440     16408.5
    483480     16410.8
    483520     16412.5
    483560       16413
    483600     16414.8
    483640     16416.2
    483680     16417.4
    483720     16418.6
    483760     16419.8
    483800     16421.3
    483840       16422
    483880       16424
    483920     16425.3
    483960     16427.7
    484000     16428.1
    484040     16429.8
    484080     16430.6
    484120     16432.2
    484160     16432.7
    484200     16434.7
    484240       16436
    484280     16438.3
    484320     16439.9
    484360     16440.5
    484400     16442.3
    484440     16443.6
    484480     16444.8
    484520     16446.1
    484560     16447.3
    484600     16448.7
    484640     16449.5
    484680     16451.5
    484720     16452.8
    484760     16455.1
    484800     16455.6
    484840     16457.3
    484880     16458.1
    484920     16459.7
    484960     16460.1
    485000     16462.2
    485040     16463.5
    485080     16465.7
    485120     16467.4
    485160     16467.9
    485200     16469.8
    485240     16471.1
    485280     16472.3
    485320     16473.5
    485360     16474.7
    485400     16476.2
    485440       16477
    485480       16479
    485520     16480.2
    485560     16482.6
    485600       16483
    485640     16484.8
    485680     16485.6
    485720     16487.2
    485760     16487.6
    485800     16489.7
    485840     16490.9
    485880     16493.2
    485920     16494.9
    485960     16495.4
    486000     16497.2
    486040     16498.6
    486080     16499.8
    486120     16501.1
    486160     16502.2
    486200     16503.7
    486240     16504.5
    486280     16506.4
    486320     16507.7
    486360     16510.1
    486400     16510.6
    486440     16512.2
    486480     16513.1
    486520     16514.7
    486560     16515.1
    486600     16517.1
    486640     16518.5
    486680     16520.7
    486720     16522.4
    486760     16522.9
    486800     16524.7
    486840     16526.1
    486880     16527.3
    486920     16528.6
    486960     16529.8
    487000     16531.2
    487040     16531.9
    487080     16533.9
    487120     16535.2
    487160     16537.6
    487200     16538.1
    487240     16539.7
    487280     16540.5
    487320     16542.1
    487360     16542.6
    487400     16544.6
    487440     16545.9
    487480     16548.2
    487520     16549.9
    487560     16550.3
    487600     16552.2
    487640     16553.5
    487680     16554.8
    487720       16556
    487760     16557.2
    487800     16558.6
    487840     16559.4
    487880     16561.4
    487920     16562.7
    487960     16565.1
    488000     16565.5
    488040     16567.2
    488080       16568
    488120     16569.6
    488160       16570
    488200     16572.1
    488240     16573.4
    488280     16575.6
    488320     16577.4
    488360     16577.8
    488400     16579.7
    488440       16581
    488480     16582.2
    488520     16583.4
    488560     16584.7
    488600     16586.1
    488640     16586.9
    488680     16588.9
    488720     16590.2
    488760     16592.6
    488800       16593
    488840     16594.6
    488880     16595.4
    488920       16597
    488960     16597.5
    489000     16599.5
    489040     16600.8
    489080     16603.1
    489120     16604.8
    489160     16605.2
    489200     16607.1
    489240     16608.4
    489280     16609.6
    489320     16610.8
    489360     16612.1
    489400     16613.5
    489440     16614.3
    489480     16616.3
    489520     16617.6
    489560       16620
    489600     16620.5
    489640     16622.1
    489680     16622.8
    489720     16624.5
    489760     16624.9
    489800       16627
    489840     16628.3
    489880     16630.5
    489920     16632.3
    489960     16632.6
    490000     16634.6
    490040     16635.8
    490080     16637.1
    490120     16638.3
    490160     16639.5
    490200     16640.9
    490240     16641.7
    490280     16643.7
    490320       16645
    490360     16647.5
    490400     16647.9
    490440     16649.5
    490480     16650.2
    490520     16651.9
    490560     16652.3
    490600     16654.4
    490640     16655.7
    490680       16658
    490720     16659.7
    490760     16660.1
    490800       16662
    490840     16663.2
    490880     16664.5
    490920     16665.7
    490960     16666.9
    491000     16668.3
    491040     16669.1
    491080     16671.1
    491120     16672.4
    491160     16674.9
    491200     16675.3
    491240       16677
    491280     16677.7
    491320     16679.3
    491360     16679.7
    491400     16681.8
    491440     16683.1
    491480     16685.3
    491520     16687.1
    491560     16687.5
    491600     16689.4
    491640     16690.6
    491680     16691.8
    491720     16693.1
    491760     16694.3
    491800     16695.7
    491840     16696.5
    491880     16698.5
    491920     16699.8
    491960     16702.3
    492000     16702.7
    492040     16704.4
    492080     16705.1
    492120     16706.7
    492160     16707.1
    492200     16709.2
    492240     16710.5
    492280     16712.7
    492320     16714.5
    492360     16714.9
    492400     16716.8
    492440       16718
    492480     16719.3
    492520     16720.5
    492560     16721.7
    492600     16723.2
    492640     16723.9
    492680     16725.9
    492720     16727.2
    492760     16729.7
    492800     16730.1
    492840     16731.8
    492880     16732.5
    492920     16734.1
    492960     16734.5
    493000     16736.6
    493040     16737.9
    493080     16740.1
    493120     16741.9
    493160     16742.3
    493200     16744.2
    493240     16745.5
    493280     16746.6
    493320     16747.9
    493360     16749.1
    493400     16750.6
    493440     16751.3
    493480     16753.3
    493520     16754.6
    493560     16757.1
    493600     16757.5
    493640     16759.3
    493680       16760
    493720     16761.6
    493760       16762
    493800       16764
    493840     16765.3
    493880     16767.6
    493920     16769.3
    493960     16769.8
    494000     16771.6
    494040     16772.9
    494080     16774.1
    494120     16775.3
    494160     16776.5
    494200       16778
    494240     16778.8
    494280     16780.7
    494320       16782
    494360     16784.5
    494400     16784.9
    494440     16786.7
    494480     16787.4
    494520       16789
    494560     16789.4
    494600     16791.4
    494640     16792.8
    494680       16795
    494720     16796.7
    494760     16797.2
    494800     16799.1
    494840     16800.3
    494880     16801.5
    494920     16802.7
    494960       16804
    495000     16805.5
    495040     16806.2
    495080     16808.2
    495120     16809.5
    495160       16812
    495200     16812.3
    495240     16814.1
    495280     16814.8
    495320     16816.4
    495360     16816.8
    495400     16818.9
    495440     16820.2
    495480     16822.5
    495520     16824.2
    495560     16824.6
    495600     16826.5
    495640     16827.7
    495680     16828.9
    495720     16830.2
    495760     16831.4
    495800     16832.9
    495840     16833.7
    495880     16835.7
    495920     16836.9
    495960     16839.4
    496000     16839.8
    496040     16841.5
    496080     16842.2
    496120     16843.8
    496160     16844.3
    496200     16846.2
    496240     16847.6
    496280     16849.9
    496320     16851.6
    496360     16852.1
    496400     16853.9
    496440     16855.2
    496480     16856.4
    496520     16857.5
    496560     16858.8
    496600     16860.3
    496640       16861
    496680     16863.1
    496720     16864.3
    496760     16866.8
    496800     16867.2
    496840     16868.9
    496880     16869.6
    496920     16871.2
    496960     16871.7
    497000     16873.6
    497040       16875
    497080     16877.3
    497120       16879
    497160     16879.5
    497200     16881.3
    497240     16882.5
    497280     16883.8
    497320     16884.9
    497360     16886.2
    497400     16887.7
    497440     16888.4
    497480     16890.5
    497520     16891.7
    497560     16894.2
    497600     16894.6
    497640     16896.3
    497680     16896.9
    497720     16898.6
    497760       16899
    497800       16901
    497840     16902.4
    497880     16904.7
    497920     16906.5
    497960     16906.9
    498000     16908.7
    498040     16909.9
    498080     16911.1
    498120     16912.3
    498160     16913.6
    498200     16915.1
    498240     16915.8
    498280     16917.8
    498320       16919
    498360     16921.6
    498400     16921.9
    498440     16923.7
    498480     16924.3
    498520       16926
    498560     16926.4
    498600     16928.4
    498640     16929.8
    498680       16932
    498720     16933.9
    498760     16934.2
    498800     16936.1
    498840     16937.3
    498880     16938.5
    498920     16939.7
    498960     16941.1
    499000     16942.5
    499040     16943.2
    499080     16945.3
    499120     16946.5
    499160       16949
    499200     16949.3
    499240     16951.1
    499280     16951.7
    499320     16953.3
    499360     16953.9
    499400     16955.8
    499440     16957.3
    499480     16959.4
    499520     16961.2
    499560     16961.6
    499600     16963.5
    499640     16964.7
    499680       16966
    499720     16967.1
    499760     16968.5
    499800     16969.9
    499840     16970.6
    499880     16972.6
    499920     16973.9
    499960     16976.4
    500000     16976.7
    500040     16978.5
    500080     16979.1
    500120     16980.7
    500160     16981.2
    500200     16983.1
    500240     16984.6
    500280     16986.8
    500320     16988.6
    500360       16989
    500400     16990.9
    500440     16992.1
    500480     16993.4
    500520     16994.5
    500560     16995.9
    500600     16997.2
    500640       16998
    500680       17000
    500720     17001.2
    500760     17003.8
    500800     17004.1
    500840     17005.9
    500880     17006.5
    500920     17008.1
    500960     17008.6
    501000     17010.5
    501040       17012
    501080     17014.1
    501120       17016
    501160     17016.4
    501200     17018.2
    501240     17019.5
    501280     17020.7
    501320     17021.9
    501360     17023.3
    501400     17024.6
    501440     17025.3
    501480     17027.3
    501520     17028.6
    501560     17031.1
    501600     17031.4
    501640     17033.3
    501680     17033.9
    501720     17035.5
    501760       17036
    501800     17037.9
    501840     17039.4
    501880     17041.5
    501920     17043.3
    501960     17043.8
    502000     17045.6
    502040     17046.9
    502080     17048.1
    502120     17049.2
    502160     17050.6
    502200     17051.9
    502240     17052.7
    502280     17054.7
    502320       17056
    502360     17058.4
    502400     17058.8
    502440     17060.7
    502480     17061.2
    502520     17062.8
    502560     17063.3
    502600     17065.2
    502640     17066.8
    502680     17068.9
    502720     17070.8
    502760     17071.2
    502800       17073
    502840     17074.2
    502880     17075.5
    502920     17076.6
    502960       17078
    503000     17079.3
    503040       17080
    503080     17082.1
    503120     17083.4
    503160     17085.8
    503200     17086.2
    503240     17088.1
    503280     17088.6
    503320     17090.2
    503360     17090.7
    503400     17092.7
    503440     17094.1
    503480     17096.3
    503520     17098.2
    503560     17098.6
    503600     17100.4
    503640     17101.6
    503680     17102.8
    503720       17104
    503760     17105.4
    503800     17106.8
    503840     17107.4
    503880     17109.5
    503920     17110.9
    503960     17113.3
    504000     17113.6
    504040     17115.5
    504080     17116.1
    504120     17117.7
    504160     17118.2
    504200     17120.1
    504240     17121.6
    504280     17123.8
    504320     17125.7
    504360       17126
    504400     17127.9
    504440     17129.1
    504480     17130.3
    504520     17131.5
    504560     17132.9
    504600     17134.2
    504640     17134.9
    504680       17137
    504720     17138.3
    504760     17140.7
    504800       17141
    504840       17143
    504880     17143.6
    504920     17145.2
    504960     17145.7
    505000     17147.6
    505040     17149.1
    505080     17151.2
    505120     17153.2
    505160     17153.5
    505200     17155.4
    505240     17156.6
    505280     17157.8
    505320       17159
    505360     17160.4
    505400     17161.7
    505440     17162.4
    505480     17164.5
    505520     17165.8
    505560     17168.2
    505600     17168.5
    505640     17170.6
    505680     17171.1
    505720     17172.7
    505760     17173.2
    505800     17175.2
    505840     17176.6
    505880     17178.8
    505920     17180.7
    505960       17181
    506000       17183
    506040     17184.2
    506080     17185.4
    506120     17186.5
    506160       17188
    506200     17189.3
    506240     17189.9
    506280     17192.1
    506320     17193.4
    506360     17195.8
    506400     17196.1
    506440     17198.1
    506480     17198.7
    506520     17200.3
    506560     17200.8
    506600     17202.7
    506640     17204.1
    506680     17206.4
    506720     17208.3
    506760     17208.6
    506800     17210.5
    506840     17211.8
    506880     17212.9
    506920     17214.1
    506960     17215.5
    507000     17216.8
    507040     17217.5
    507080     17219.6
    507120     17220.9
    507160     17223.3
    507200     17223.6
    507240     17225.7
    507280     17226.2
    507320     17227.8
    507360     17228.3
    507400     17230.2
    507440     17231.7
    507480     17233.9
    507520     17235.8
    507560     17236.1
    507600       17238
    507640     17239.3
    507680     17240.5
    507720     17241.6
    507760     17243.1
    507800     17244.3
    507840       17245
    507880     17247.2
    507920     17248.4
    507960     17250.8
    508000     17251.2
    508040     17253.2
    508080     17253.8
    508120     17255.4
    508160     17255.9
    508200     17257.8
    508240     17259.2
    508280     17261.4
    508320     17263.4
    508360     17263.7
    508400     17265.5
    508440     17266.8
    508480       17268
    508520     17269.1
    508560     17270.6
    508600     17271.9
    508640     17272.6
    508680     17274.7
    508720     17275.9
    508760     17278.4
    508800     17278.7
    508840     17280.7
    508880     17281.3
    508920     17282.9
    508960     17283.4
    509000     17285.3
    509040     17286.8
    509080     17288.9
    509120     17290.9
    509160     17291.2
    509200       17293
    509240     17294.3
    509280     17295.5
    509320     17296.7
    509360     17298.1
    509400     17299.4
    509440     17300.1
    509480     17302.2
    509520     17303.5
    509560     17305.9
    509600     17306.3
    509640     17308.3
    509680     17308.8
    509720     17310.5
    509760     17310.9
    509800     17312.9
    509840     17314.3
    509880     17316.4
    509920     17318.4
    509960     17318.7
    510000     17320.5
    510040     17321.8
    510080     17323.1
    510120     17324.2
    510160     17325.7
    510200     17326.9
    510240     17327.6
    510280     17329.8
    510320       17331
    510360     17333.4
    510400     17333.9
    510440     17335.8
    510480     17336.3
    510520       17338
    510560     17338.4
    510600     17340.3
    510640     17341.8
    510680     17343.9
    510720     17345.9
    510760     17346.2
    510800     17348.1
    510840     17349.3
    510880     17350.6
    510920     17351.7
    510960     17353.2
    511000     17354.4
    511040     17355.1
    511080     17357.3
    511120     17358.5
    511160     17360.9
    511200     17361.4
    511240     17363.3
    511280     17363.8
    511320     17365.4
    511360     17365.9
    511400     17367.9
    511440     17369.3
    511480     17371.5
    511520     17373.5
    511560     17373.8
    511600     17375.6
    511640     17376.8
    511680     17378.1
    511720     17379.2
    511760     17380.7
    511800     17381.9
    511840     17382.7
    511880     17384.8
    511920       17386
    511960     17388.4
    512000     17388.9
    512040     17390.8
    512080     17391.3
    512120       17393
    512160     17393.4
    512200     17395.4
    512240     17396.8
    512280     17398.9
    512320     17400.9
    512360     17401.3
    512400     17403.1
    512440     17404.3
    512480     17405.5
    512520     17406.7
    512560     17408.2
    512600     17409.5
    512640     17410.2
    512680     17412.3
    512720     17413.5
    512760     17415.9
    512800     17416.3
    512840     17418.3
    512880     17418.8
    512920     17420.4
    512960     17420.9
    513000     17422.8
    513040     17424.3
    513080     17426.4
    513120     17428.4
    513160     17428.7
    513200     17430.6
    513240     17431.9
    513280     17433.1
    513320     17434.2
    513360     17435.6
    513400     17436.9
    513440     17437.6
    513480     17439.8
    513520       17441
    513560     17443.4
    513600     17443.8
    513640     17445.8
    513680     17446.3
    513720     17447.8
    513760     17448.4
    513800     17450.3
    513840     17451.7
    513880     17453.8
    513920     17455.9
    513960     17456.2
    514000       17458
    514040     17459.3
    514080     17460.5
    514120     17461.7
    514160     17463.1
    514200     17464.4
    514240     17465.1
    514280     17467.3
    514320     17468.5
    514360     17470.8
    514400     17471.3
    514440     17473.2
    514480     17473.7
    514520     17475.3
    514560     17475.9
    514600     17477.8
    514640     17479.1
    514680     17481.3
    514720     17483.3
    514760     17483.6
    514800     17485.4
    514840     17486.7
    514880       17488
    514920     17489.1
    514960     17490.5
    515000     17491.9
    515040     17492.5
    515080     17494.7
    515120     17495.9
    515160     17498.2
    515200     17498.8
    515240     17500.7
    515280     17501.1
    515320     17502.7
    515360     17503.3
    515400     17505.2
    515440     17506.6
    515480     17508.8
    515520     17510.8
    515560     17511.1
    515600     17512.9
    515640     17514.2
    515680     17515.5
    515720     17516.6
    515760       17518
    515800     17519.4
    515840       17520
    515880     17522.2
    515920     17523.4
    515960     17525.7
    516000     17526.3
    516040     17528.3
    516080     17528.7
    516120     17530.2
    516160     17530.9
    516200     17532.7
    516240     17534.2
    516280     17536.3
    516320     17538.4
    516360     17538.7
    516400     17540.5
    516440     17541.8
    516480       17543
    516520     17544.2
    516560     17545.6
    516600     17546.9
    516640     17547.5
    516680     17549.8
    516720       17551
    516760     17553.3
    516800     17553.8
    516840     17555.8
    516880     17556.3
    516920     17557.8
    516960     17558.5
    517000     17560.3
    517040     17561.7
    517080     17563.8
    517120     17565.9
    517160     17566.2
    517200       17568
    517240     17569.4
    517280     17570.6
    517320     17571.8
    517360     17573.2
    517400     17574.5
    517440     17575.1
    517480     17577.4
    517520     17578.6
    517560     17580.9
    517600     17581.4
    517640     17583.4
    517680     17583.8
    517720     17585.4
    517760       17586
    517800     17587.8
    517840     17589.3
    517880     17591.4
    517920     17593.5
    517960     17593.8
    518000     17595.6
    518040     17596.9
    518080     17598.1
    518120     17599.4
    518160     17600.7
    518200       17602
    518240     17602.7
    518280     17604.9
    518320     17606.1
    518360     17608.4
    518400     17608.9
    518440     17610.9
    518480     17611.4
    518520     17612.9
    518560     17613.5
    518600     17615.3
    518640     17616.8
    518680       17619
    518720       17621
    518760     17621.4
    518800     17623.2
    518840     17624.5
    518880     17625.7
    518920     17626.9
    518960     17628.3
    519000     17629.6
    519040     17630.2
    519080     17632.4
    519120     17633.7
    519160       17636
    519200     17636.4
    519240     17638.5
    519280       17639
    519320     17640.5
    519360     17641.1
    519400     17642.9
    519440     17644.5
    519480     17646.6
    519520     17648.6
    519560     17648.9
    519600     17650.8
    519640     17652.1
    519680     17653.3
    519720     17654.5
    519760     17655.9
    519800     17657.3
    519840     17657.8
    519880       17660
    519920     17661.3
    519960     17663.6
    520000       17664
    520040     17666.1
    520080     17666.5
    520120     17668.1
    520160     17668.7
    520200     17670.4
    520240       17672
    520280     17674.1
    520320     17676.2
    520360     17676.4
    520400     17678.3
    520440     17679.6
    520480     17680.8
    520520     17682.1
    520560     17683.4
    520600     17684.8
    520640     17685.4
    520680     17687.6
    520720     17688.9
    520760     17691.2
    520800     17691.6
    520840     17693.6
    520880     17694.1
    520920     17695.6
    520960     17696.2
    521000       17698
    521040     17699.5
    521080     17701.6
    521120     17703.7
    521160       17704
    521200     17705.9
    521240     17707.2
    521280     17708.4
    521320     17709.6
    521360     17710.9
    521400     17712.3
    521440       17713
    521480     17715.2
    521520     17716.4
    521560     17718.7
    521600     17719.1
    521640     17721.2
    521680     17721.7
    521720     17723.2
    521760     17723.8
    521800     17725.6
    521840     17727.1
    521880     17729.2
    521920     17731.3
    521960     17731.5
    522000     17733.5
    522040     17734.8
    522080     17735.9
    522120     17737.2
    522160     17738.6
    522200     17739.9
    522240     17740.5
    522280     17742.7
    522320       17744
    522360     17746.3
    522400     17746.7
    522440     17748.8
    522480     17749.3
    522520     17750.7
    522560     17751.4
    522600     17753.1
    522640     17754.7
    522680     17756.8
    522720     17758.9
    522760     17759.1
    522800     17761.1
    522840     17762.4
    522880     17763.5
    522920     17764.8
    522960     17766.1
    523000     17767.5
    523040     17768.1
    523080     17770.3
    523120     17771.5
    523160     17773.9
    523200     17774.2
    523240     17776.4
    523280     17776.8
    523320     17778.3
    523360       17779
    523400     17780.8
    523440     17782.3
    523480     17784.4
    523520     17786.5
    523560     17786.7
    523600     17788.7
    523640       17790
    523680     17791.1
    523720     17792.4
    523760     17793.8
    523800     17795.1
    523840     17795.7
    523880     17797.9
    523920     17799.1
    523960     17801.5
    524000     17801.9
    524040       17804
    524080     17804.5
    524120       17806
    524160     17806.6
    524200     17808.4
    524240       17810
    524280     17812.1
    524320     17814.2
    524360     17814.4
    524400     17816.4
    524440     17817.6
    524480     17818.7
    524520       17820
    524560     17821.4
    524600     17822.8
    524640     17823.4
    524680     17825.5
    524720     17826.8
    524760     17829.2
    524800     17829.5
    524840     17831.7
    524880     17832.1
    524920     17833.6
    524960     17834.3
    525000     17836.1
    525040     17837.7
    525080     17839.7
    525120     17841.8
    525160     17842.1
    525200       17844
    525240     17845.3
    525280     17846.4
    525320     17847.7
    525360     17849.1
    525400     17850.4
    525440       17851
    525480     17853.2
    525520     17854.5
    525560     17856.9
    525600     17857.2
    525640     17859.4
    525680     17859.8
    525720     17861.3
    525760       17862
    525800     17863.8
    525840     17865.4
    525880     17867.4
    525920     17869.5
    525960     17869.7
    526000     17871.7
    526040       17873
    526080     17874.1
    526120     17875.5
    526160     17876.8
    526200     17878.2
    526240     17878.7
    526280     17880.8
    526320     17882.2
    526360     17884.5
    526400     17884.9
    526440     17887.1
    526480     17887.5
    526520       17889
    526560     17889.7
    526600     17891.5
    526640     17893.1
    526680     17895.2
    526720     17897.2
    526760     17897.5
    526800     17899.4
    526840     17900.7
    526880     17901.8
    526920     17903.2
    526960     17904.5
    527000     17905.9
    527040     17906.4
    527080     17908.5
    527120     17909.9
    527160     17912.3
    527200     17912.6
    527240     17914.8
    527280     17915.1
    527320     17916.7
    527360     17917.4
    527400     17919.2
    527440     17920.8
    527480     17922.8
    527520     17924.9
    527560     17925.1
    527600     17927.1
    527640     17928.4
    527680     17929.5
    527720     17930.9
    527760     17932.1
    527800     17933.6
    527840     17934.1
    527880     17936.2
    527920     17937.5
    527960     17939.9
    528000     17940.3
    528040     17942.5
    528080     17942.8
    528120     17944.4
    528160     17945.1
    528200     17946.8
    528240     17948.5
    528280     17950.5
    528320     17952.6
    528360     17952.8
    528400     17954.8
    528440       17956
    528480     17957.1
    528520     17958.5
    528560     17959.8
    528600     17961.3
    528640     17961.8
    528680     17963.9
    528720     17965.2
    528760     17967.6
    528800       17968
    528840     17970.1
    528880     17970.5
    528920       17972
    528960     17972.8
    529000     17974.5
    529040     17976.1
    529080     17978.2
    529120     17980.3
    529160     17980.4
    529200     17982.5
    529240     17983.7
    529280     17984.7
    529320     17986.1
    529360     17987.4
    529400     17988.9
    529440     17989.4
    529480     17991.5
    529520     17992.8
    529560     17995.3
    529600     17995.6
    529640     17997.7
    529680       17998
    529720     17999.6
    529760     18000.4
    529800       18002
    529840     18003.7
    529880     18005.8
    529920     18007.8
    529960       18008
    530000       18010
    530040     18011.2
    530080     18012.3
    530120     18013.7
    530160       18015
    530200     18016.5
    530240       18017
    530280     18019.1
    530320     18020.4
    530360     18022.8
    530400     18023.1
    530440     18025.3
    530480     18025.6
    530520     18027.2
    530560     18027.9
    530600     18029.6
    530640     18031.2
    530680     18033.4
    530720     18035.4
    530760     18035.6
    530800     18037.6
    530840     18038.8
    530880     18039.9
    530920     18041.3
    530960     18042.6
    531000     18044.1
    531040     18044.6
    531080     18046.7
    531120       18048
    531160     18050.4
    531200     18050.8
    531240     18052.9
    531280     18053.2
    531320     18054.8
    531360     18055.5
    531400     18057.2
    531440     18058.9
    531480     18060.9
    531520       18063
    531560     18063.1
    531600     18065.2
    531640     18066.4
    531680     18067.4
    531720     18068.9
    531760     18070.2
    531800     18071.6
    531840     18072.2
    531880     18074.3
    531920     18075.6
    531960       18078
    532000     18078.4
    532040     18080.5
    532080     18080.8
    532120     18082.3
    532160     18083.1
    532200     18084.8
    532240     18086.5
    532280     18088.5
    532320     18090.6
    532360     18090.7
    532400     18092.8
    532440       18094
    532480       18095
    532520     18096.5
    532560     18097.7
    532600     18099.2
    532640     18099.8
    532680     18101.9
    532720     18103.2
    532760     18105.6
    532800     18105.9
    532840     18108.1
    532880     18108.4
    532920     18109.9
    532960     18110.6
    533000     18112.4
    533040       18114
    533080     18116.1
    533120     18118.1
    533160     18118.3
    533200     18120.3
    533240     18121.5
    533280     18122.5
    533320       18124
    533360     18125.3
    533400     18126.8
    533440     18127.4
    533480     18129.4
    533520     18130.7
    533560     18133.1
    533600     18133.5
    533640     18135.6
    533680       18136
    533720     18137.4
    533760     18138.2
    533800     18139.9
    533840     18141.5
    533880     18143.7
    533920     18145.7
    533960     18145.8
    534000     18147.8
    534040       18149
    534080     18150.1
    534120     18151.6
    534160     18152.8
    534200     18154.3
    534240     18154.9
    534280       18157
    534320     18158.3
    534360     18160.7
    534400       18161
    534440     18163.1
    534480     18163.4
    534520     18164.9
    534560     18165.7
    534600     18167.4
    534640     18169.1
    534680     18171.2
    534720     18173.1
    534760     18173.3
    534800     18175.3
    534840     18176.5
    534880     18177.6
    534920       18179
    534960     18180.3
    535000     18181.8
    535040     18182.4
    535080     18184.5
    535120     18185.8
    535160     18188.2
    535200     18188.5
    535240     18190.6
    535280       18191
    535320     18192.4
    535360     18193.2
    535400       18195
    535440     18196.5
    535480     18198.7
    535520     18200.6
    535560     18200.8
    535600     18202.8
    535640       18204
    535680     18205.1
    535720     18206.5
    535760     18207.9
    535800     18209.3
    535840     18209.9
    535880       18212
    535920     18213.3
    535960     18215.7
    536000       18216
    536040     18218.1
    536080     18218.5
    536120     18219.9
    536160     18220.7
    536200     18222.4
    536240       18224
    536280     18226.2
    536320     18228.1
    536360     18228.3
    536400     18230.2
    536440     18231.5
    536480     18232.6
    536520       18234
    536560     18235.3
    536600     18236.8
    536640     18237.3
    536680     18239.5
    536720     18240.8
    536760     18243.2
    536800     18243.4
    536840     18245.6
    536880       18246
    536920     18247.5
    536960     18248.2
    537000     18249.9
    537040     18251.5
    537080     18253.7
    537120     18255.6
    537160     18255.8
    537200     18257.7
    537240       18259
    537280       18260
    537320     18261.5
    537360     18262.8
    537400     18264.3
    537440     18264.8
    537480     18266.9
    537520     18268.2
    537560     18270.6
    537600     18270.9
    537640     18273.1
    537680     18273.4
    537720     18274.9
    537760     18275.6
    537800     18277.3
    537840       18279
    537880     18281.1
    537920     18283.1
    537960     18283.2
    538000     18285.1
    538040     18286.5
    538080     18287.5
    538120     18288.9
    538160     18290.2
    538200     18291.7
    538240     18292.2
    538280     18294.4
    538320     18295.7
    538360     18298.1
    538400     18298.4
    538440     18300.6
    538480     18300.9
    538520     18302.4
    538560     18303.1
    538600     18304.8
    538640     18306.5
    538680     18308.6
    538720     18310.6
    538760     18310.7
    538800     18312.7
    538840       18314
    538880     18314.9
    538920     18316.4
    538960     18317.7
    539000     18319.2
    539040     18319.7
    539080     18321.9
    539120     18323.2
    539160     18325.6
    539200     18325.8
    539240     18327.9
    539280     18328.3
    539320     18329.8
    539360     18330.5
    539400     18332.2
    539440     18333.9
    539480       18336
    539520       18338
    539560     18338.2
    539600     18340.1
    539640     18341.4
    539680     18342.4
    539720     18343.9
    539760     18345.2
    539800     18346.6
    539840     18347.2
    539880     18349.4
    539920     18350.6
    539960     18353.1
    540000     18353.3
    540040     18355.4
    540080     18355.8
    540120     18357.3
    540160     18357.9
    540200     18359.6
    540240     18361.3
    540280     18363.4
    540320     18365.5
    540360     18365.6
    540400     18367.5
    540440     18368.8
    540480     18369.8
    540520     18371.3
    540560     18372.6
    540600       18374
    540640     18374.6
    540680     18376.8
    540720       18378
    540760     18380.5
    540800     18380.7
    540840     18382.8
    540880     18383.2
    540920     18384.8
    540960     18385.4
    541000     18387.1
    541040     18388.8
    541080     18390.8
    541120     18392.9
    541160     18393.1
    541200       18395
    541240     18396.3
    541280     18397.3
    541320     18398.7
    541360       18400
    541400     18401.4
    541440       18402
    541480     18404.2
    541520     18405.4
    541560       18408
    541600     18408.1
    541640     18410.3
    541680     18410.7
    541720     18412.2
    541760     18412.8
    541800     18414.5
    541840     18416.2
    541880     18418.2
    541920     18420.3
    541960     18420.5
    542000     18422.4
    542040     18423.7
    542080     18424.7
    542120     18426.2
    542160     18427.5
    542200     18428.9
    542240     18429.4
    542280     18431.6
    542320     18432.8
    542360     18435.4
    542400     18435.6
    542440     18437.7
    542480     18438.1
    542520     18439.5
    542560     18440.2
    542600     18441.9
    542640     18443.6
    542680     18445.6
    542720     18447.7
    542760     18447.8
    542800     18449.8
    542840     18451.1
    542880     18452.1
    542920     18453.6
    542960     18454.9
    543000     18456.3
    543040     18456.9
    543080       18459
    543120     18460.3
    543160     18462.8
    543200       18463
    543240     18465.1
    543280     18465.5
    543320       18467
    543360     18467.6
    543400     18469.3
    543440       18471
    543480     18473.1
    543520     18475.2
    543560     18475.3
    543600     18477.2
    543640     18478.5
    543680     18479.5
    543720       18481
    543760     18482.3
    543800     18483.7
    543840     18484.3
    543880     18486.5
    543920     18487.7
    543960     18490.3
    544000     18490.4
    544040     18492.5
    544080     18492.8
    544120     18494.4
    544160       18495
    544200     18496.7
    544240     18498.4
    544280     18500.5
    544320     18502.6
    544360     18502.7
    544400     18504.6
    544440     18505.9
    544480     18506.8
    544520     18508.4
    544560     18509.7
    544600     18511.1
    544640     18511.7
    544680     18513.9
    544720     18515.1
    544760     18517.7
    544800     18517.8
    544840     18519.9
    544880     18520.2
    544920     18521.8
    544960     18522.4
    545000     18524.1
    545040     18525.8
    545080     18527.9
    545120       18530
    545160     18530.2
    545200       18532
    545240     18533.3
    545280     18534.2
    545320     18535.8
    545360     18537.1
    545400     18538.5
    545440     18539.1
    545480     18541.2
    545520     18542.5
    545560     18545.1
    545600     18545.2
    545640     18547.3
    545680     18547.7
    545720     18549.2
    545760     18549.8
    545800     18551.5
    545840     18553.2
    545880     18555.3
    545920     18557.4
    545960     18557.5
    546000     18559.3
    546040     18560.6
    546080     18561.7
    546120     18563.2
    546160     18564.5
    546200     18565.9
    546240     18566.5
    546280     18568.6
    546320     18569.9
    546360     18572.5
    546400     18572.6
    546440     18574.8
    546480     18575.1
    546520     18576.6
    546560     18577.3
    546600     18578.9
    546640     18580.7
    546680     18582.7
    546720     18584.8
    546760       18585
    546800     18586.8
    546840       18588
    546880       18589
    546920     18590.6
    546960     18591.9
    547000     18593.4
    547040     18593.9
    547080       18596
    547120     18597.3
    547160     18599.9
    547200       18600
    547240     18602.2
    547280     18602.5
    547320       18604
    547360     18604.7
    547400     18606.4
    547440       18608
    547480     18610.1
    547520     18612.2
    547560     18612.4
    547600     18614.1
    547640     18615.4
    547680     18616.4
    547720       18618
    547760     18619.3
    547800     18620.8
    547840     18621.3
    547880     18623.4
    547920     18624.7
    547960     18627.3
    548000     18627.3
    548040     18629.5
    548080     18629.9
    548120     18631.3
    548160       18632
    548200     18633.6
    548240     18635.4
    548280     18637.4
    548320     18639.5
    548360     18639.7
    548400     18641.4
    548440     18642.8
    548480     18643.8
    548520     18645.3
    548560     18646.6
    548600       18648
    548640     18648.5
    548680     18650.7
    548720       18652
    548760     18654.5
    548800     18654.6
    548840     18656.7
    548880     18657.1
    548920     18658.6
    548960     18659.3
    549000     18660.9
    549040     18662.6
    549080     18664.6
    549120     18666.8
    549160     18666.9
    549200     18668.7
    549240       18670
    549280       18671
    549320     18672.6
    549360     18673.8
    549400     18675.3
    549440     18675.8
    549480     18677.9
    549520     18679.3
    549560     18681.8
    549600     18681.9
    549640     18683.9
    549680     18684.3
    549720     18685.7
    549760     18686.4
    549800       18688
    549840     18689.8
    549880     18691.8
    549920     18693.9
    549960     18694.1
    550000     18695.8
    550040     18697.2
    550080     18698.1
    550120     18699.7
    550160       18701
    550200     18702.5
    550240     18702.9
    550280     18705.1
    550320     18706.4
    550360     18708.9
    550400       18709
    550440       18711
    550480     18711.3
    550520     18712.9
    550560     18713.5
    550600     18715.1
    550640     18716.9
    550680     18718.9
    550720       18721
    550760     18721.2
    550800     18722.9
    550840     18724.3
    550880     18725.2
    550920     18726.8
    550960     18728.1
    551000     18729.5
    551040       18730
    551080     18732.1
    551120     18733.5
    551160       18736
    551200     18736.1
    551240     18738.2
    551280     18738.5
    551320       18740
    551360     18740.6
    551400     18742.3
    551440     18744.1
    551480       18746
    551520     18748.1
    551560     18748.4
    551600       18750
    551640     18751.4
    551680     18752.4
    551720     18753.9
    551760     18755.2
    551800     18756.7
    551840     18757.1
    551880     18759.3
    551920     18760.6
    551960     18763.1
    552000     18763.2
    552040     18765.3
    552080     18765.6
    552120     18767.1
    552160     18767.7
    552200     18769.4
    552240     18771.2
    552280     18773.1
    552320     18775.2
    552360     18775.5
    552400     18777.1
    552440     18778.6
    552480     18779.4
    552520       18781
    552560     18782.3
    552600     18783.7
    552640     18784.2
    552680     18786.3
    552720     18787.7
    552760     18790.1
    552800     18790.3
    552840     18792.4
    552880     18792.8
    552920     18794.2
    552960     18794.8
    553000     18796.5
    553040     18798.3
    553080     18800.3
    553120     18802.4
    553160     18802.6
    553200     18804.3
    553240     18805.7
    553280     18806.6
    553320     18808.1
    553360     18809.4
    553400     18810.9
    553440     18811.3
    553480     18813.5
    553520     18814.8
    553560     18817.2
    553600     18817.4
    553640     18819.6
    553680     18819.9
    553720     18821.4
    553760     18821.9
    553800     18823.6
    553840     18825.5
    553880     18827.4
    553920     18829.6
    553960     18829.8
    554000     18831.5
    554040     18832.9
    554080     18833.7
    554120     18835.4
    554160     18836.6
    554200     18838.1
    554240     18838.4
    554280     18840.7
    554320       18842
    554360     18844.4
    554400     18844.5
    554440     18846.9
    554480     18847.1
    554520     18848.5
    554560     18849.1
    554600     18850.9
    554640     18852.7
    554680     18854.6
    554720     18856.8
    554760       18857
    554800     18858.7
    554840     18860.1
    554880       18861
    554920     18862.6
    554960     18863.8
    555000     18865.3
    555040     18865.6
    555080     18867.9
    555120     18869.2
    555160     18871.6
    555200     18871.7
    555240       18874
    555280     18874.3
    555320     18875.8
    555360     18876.4
    555400     18878.1
    555440     18879.9
    555480     18881.9
    555520     18884.1
    555560     18884.3
    555600     18885.9
    555640     18887.4
    555680     18888.3
    555720     18889.8
    555760     18891.1
    555800     18892.5
    555840     18892.9
    555880     18895.1
    555920     18896.5
    555960     18898.9
    556000       18899
    556040     18901.3
    556080     18901.6
    556120     18903.1
    556160     18903.6
    556200     18905.4
    556240     18907.2
    556280     18909.2
    556320     18911.3
    556360     18911.6
    556400     18913.2
    556440     18914.6
    556480     18915.5
    556520     18917.1
    556560     18918.3
    556600     18919.8
    556640     18920.2
    556680     18922.3
    556720     18923.7
    556760     18926.2
    556800     18926.3
    556840     18928.7
    556880     18928.9
    556920     18930.4
    556960       18931
    557000     18932.6
    557040     18934.4
    557080     18936.5
    557120     18938.6
    557160     18938.8
    557200     18940.5
    557240     18941.9
    557280     18942.8
    557320     18944.3
    557360     18945.6
    557400     18947.1
    557440     18947.4
    557480     18949.6
    557520       18951
    557560     18953.4
    557600     18953.6
    557640       18956
    557680     18956.2
    557720     18957.7
    557760     18958.2
    557800       18960
    557840     18961.7
    557880     18963.8
    557920       18966
    557960     18966.1
    558000     18967.8
    558040     18969.2
    558080     18970.1
    558120     18971.7
    558160     18972.9
    558200     18974.4
    558240     18974.8
    558280     18976.9
    558320     18978.3
    558360     18980.7
    558400     18980.9
    558440     18983.3
    558480     18983.6
    558520       18985
    558560     18985.5
    558600     18987.2
    558640       18989
    558680     18991.1
    558720     18993.3
    558760     18993.4
    558800     18995.1
    558840     18996.5
    558880     18997.4
    558920       18999
    558960     19000.2
    559000     19001.7
    559040       19002
    559080     19004.2
    559120     19005.5
    559160       19008
    559200     19008.2
    559240     19010.5
    559280     19010.8
    559320     19012.3
    559360     19012.7
    559400     19014.5
    559440     19016.2
    559480     19018.3
    559520     19020.5
    559560     19020.7
    559600     19022.3
    559640     19023.8
    559680     19024.6
    559720     19026.2
    559760     19027.4
    559800       19029
    559840     19029.3
    559880     19031.5
    559920     19032.8
    559960     19035.3
    560000     19035.5
    560040     19037.8
    560080     19038.1
    560120     19039.5
    560160       19040
    560200     19041.8
    560240     19043.5
    560280     19045.6
    560320     19047.8
    560360     19047.9
    560400     19049.6
    560440       19051
    560480     19051.8
    560520     19053.4
    560560     19054.7
    560600     19056.2
    560640     19056.5
    560680     19058.7
    560720     19059.9
    560760     19062.5
    560800     19062.7
    560840       19065
    560880     19065.3
    560920     19066.7
    560960     19067.2
    561000       19069
    561040     19070.6
    561080     19072.8
    561120       19075
    561160     19075.1
    561200     19076.8
    561240     19078.1
    561280       19079
    561320     19080.6
    561360     19081.8
    561400     19083.4
    561440     19083.7
    561480     19085.8
    561520     19087.1
    561560     19089.7
    561600     19089.9
    561640     19092.2
    561680     19092.4
    561720     19093.9
    561760     19094.4
    561800     19096.2
    561840     19097.8
    561880       19100
    561920     19102.2
    561960     19102.3
    562000     19103.9
    562040     19105.4
    562080     19106.2
    562120     19107.8
    562160       19109
    562200     19110.7
    562240       19111
    562280       19113
    562320     19114.4
    562360     19116.9
    562400     19117.1
    562440     19119.4
    562480     19119.7
    562520     19121.1
    562560     19121.6
    562600     19123.3
    562640       19125
    562680     19127.1
    562720     19129.3
    562760     19129.5
    562800     19131.1
    562840     19132.6
    562880     19133.4
    562920       19135
    562960     19136.2
    563000     19137.9
    563040     19138.1
    563080     19140.1
    563120     19141.5
    563160       19144
    563200     19144.2
    563240     19146.5
    563280     19146.8
    563320     19148.2
    563360     19148.6
    563400     19150.5
    563440     19152.1
    563480     19154.3
    563520     19156.4
    563560     19156.5
    563600     19158.2
    563640     19159.6
    563680     19160.5
    563720     19162.1
    563760     19163.3
    563800       19165
    563840     19165.2
    563880     19167.2
    563920     19168.6
    563960     19171.1
    564000     19171.3
    564040     19173.6
    564080     19173.9
    564120     19175.4
    564160     19175.8
    564200     19177.6
    564240     19179.2
    564280     19181.4
    564320     19183.6
    564360     19183.7
    564400     19185.4
    564440     19186.8
    564480     19187.6
    564520     19189.2
    564560     19190.5
    564600     19192.2
    564640     19192.3
    564680     19194.3
    564720     19195.7
    564760     19198.2
    564800     19198.4
    564840     19200.7
    564880       19201
    564920     19202.5
    564960     19202.9
    565000     19204.7
    565040     19206.3
    565080     19208.5
    565120     19210.7
    565160     19210.8
    565200     19212.5
    565240     19213.9
    565280     19214.7
    565320     19216.4
    565360     19217.6
    565400     19219.2
    565440     19219.4
    565480     19221.4
    565520     19222.8
    565560     19225.4
    565600     19225.5
    565640     19227.8
    565680     19228.1
    565720     19229.6
    565760     19229.9
    565800     19231.8
    565840     19233.5
    565880     19235.6
    565920     19237.8
    565960     19237.9
    566000     19239.5
    566040       19241
    566080     19241.7
    566120     19243.4
    566160     19244.6
    566200     19246.3
    566240     19246.5
    566280     19248.5
    566320     19249.8
    566360     19252.4
    566400     19252.6
    566440     19254.9
    566480     19255.1
    566520     19256.7
    566560     19256.9
    566600     19258.9
    566640     19260.4
    566680     19262.7
    566720     19264.8
    566760     19264.9
    566800     19266.6
    566840     19268.1
    566880     19268.8
    566920     19270.4
    566960     19271.7
    567000     19273.4
    567040     19273.6
    567080     19275.6
    567120     19276.9
    567160     19279.5
    567200     19279.7
    567240       19282
    567280     19282.2
    567320     19283.8
    567360     19284.1
    567400       19286
    567440     19287.6
    567480     19289.8
    567520     19291.9
    567560       19292
    567600     19293.7
    567640     19295.3
    567680     19295.9
    567720     19297.6
    567760     19298.9
    567800     19300.5
    567840     19300.7
    567880     19302.7
    567920       19304
    567960     19306.6
    568000     19306.8
    568040       19309
    568080     19309.3
    568120     19310.9
    568160     19311.1
    568200     19313.1
    568240     19314.7
    568280     19316.9
    568320       19319
    568360     19319.2
    568400     19320.8
    568440     19322.4
    568480       19323
    568520     19324.6
    568560     19325.9
    568600     19327.7
    568640     19327.8
    568680     19329.8
    568720     19331.1
    568760     19333.7
    568800     19333.9
    568840     19336.1
    568880     19336.4
    568920     19338.1
    568960     19338.3
    569000     19340.1
    569040     19341.8
    569080       19344
    569120     19346.1
    569160     19346.3
    569200     19347.9
    569240     19349.5
    569280     19350.1
    569320     19351.8
    569360       19353
    569400     19354.7
    569440     19354.9
    569480     19356.9
    569520     19358.2
    569560     19360.8
    569600       19361
    569640     19363.3
    569680     19363.5
    569720     19365.2
    569760     19365.5
    569800     19367.2
    569840       19369
    569880     19371.2
    569920     19373.4
    569960     19373.5
    570000     19375.1
    570040     19376.7
    570080     19377.3
    570120       19379
    570160     19380.2
    570200     19381.9
    570240     19382.1
    570280     19384.1
    570320     19385.4
    570360     19388.1
    570400     19388.2
    570440     19390.5
    570480     19390.7
    570520     19392.5
    570560     19392.7
    570600     19394.4
    570640     19396.3
    570680     19398.5
    570720     19400.6
    570760     19400.7
    570800     19402.4
    570840       19404
    570880     19404.5
    570920     19406.2
    570960     19407.5
    571000     19409.2
    571040     19409.4
    571080     19411.4
    571120     19412.6
    571160     19415.4
    571200     19415.5
    571240     19417.8
    571280       19418
    571320     19419.7
    571360     19419.9
    571400     19421.7
    571440     19423.5
    571480     19425.7
    571520     19427.8
    571560       19428
    571600     19429.7
    571640     19431.2
    571680     19431.8
    571720     19433.5
    571760     19434.7
    571800     19436.5
    571840     19436.7
    571880     19438.6
    571920     19439.8
    571960     19442.6
    572000     19442.8
    572040     19445.1
    572080     19445.2
    572120       19447
    572160     19447.2
    572200       19449
    572240     19450.8
    572280     19453.1
    572320     19455.2
    572360     19455.3
    572400       19457
    572440     19458.6
    572480     19459.1
    572520     19460.8
    572560       19462
    572600     19463.7
    572640       19464
    572680     19465.9
    572720     19467.2
    572760     19469.9
    572800     19470.1
    572840     19472.3
    572880     19472.6
    572920     19474.3
    572960     19474.6
    573000     19476.4
    573040     19478.1
    573080     19480.4
    573120     19482.4
    573160     19482.7
    573200     19484.3
    573240     19485.9
    573280     19486.4
    573320     19488.1
    573360     19489.3
    573400       19491
    573440     19491.3
    573480     19493.3
    573520     19494.5
    573560     19497.1
    573600     19497.4
    573640     19499.7
    573680     19499.9
    573720     19501.6
    573760     19501.8
    573800     19503.7
    573840     19505.4
    573880     19507.7
    573920     19509.7
    573960     19509.9
    574000     19511.6
    574040     19513.1
    574080     19513.7
    574120     19515.4
    574160     19516.6
    574200     19518.3
    574240     19518.5
    574280     19520.5
    574320     19521.7
    574360     19524.4
    574400     19524.6
    574440     19526.9
    574480     19527.1
    574520     19528.8
    574560     19529.1
    574600     19530.9
    574640     19532.6
    574680       19535
    574720       19537
    574760     19537.1
    574800     19538.9
    574840     19540.3
    574880     19540.9
    574920     19542.6
    574960     19543.8
    575000     19545.5
    575040     19545.8
    575080     19547.8
    575120     19548.9
    575160     19551.7
    575200     19551.9
    575240     19554.2
    575280     19554.4
    575320     19556.1
    575360     19556.3
    575400     19558.2
    575440     19559.8
    575480     19562.3
    575520     19564.2
    575560     19564.3
    575600     19566.1
    575640     19567.6
    575680     19568.2
    575720     19569.8
    575760       19571
    575800     19572.7
    575840       19573
    575880       19575
    575920     19576.2
    575960     19578.9
    576000     19579.1
    576040     19581.3
    576080     19581.6
    576120     19583.3
    576160     19583.5
    576200     19585.4
    576240       19587
    576280     19589.5
    576320     19591.4
    576360     19591.5
    576400     19593.3
    576440     19594.8
    576480     19595.4
    576520       19597
    576560     19598.2
    576600     19599.9
    576640     19600.2
    576680     19602.2
    576720     19603.4
    576760     19606.1
    576800     19606.3
    576840     19608.5
    576880     19608.8
    576920     19610.5
    576960     19610.7
    577000     19612.6
    577040     19614.2
    577080     19616.6
    577120     19618.5
    577160     19618.6
    577200     19620.5
    577240     19621.9
    577280     19622.5
    577320     19624.1
    577360     19625.3
    577400       19627
    577440     19627.3
    577480     19629.4
    577520     19630.6
    577560     19633.2
    577600     19633.5
    577640     19635.6
    577680     19635.8
    577720     19637.5
    577760     19637.7
    577800     19639.7
    577840     19641.3
    577880     19643.7
    577920     19645.6
    577960     19645.7
    578000     19647.6
    578040       19649
    578080     19649.6
    578120     19651.2
    578160     19652.4
    578200     19654.1
    578240     19654.5
    578280     19656.5
    578320     19657.7
    578360     19660.3
    578400     19660.6
    578440     19662.6
    578480     19662.8
    578520     19664.6
    578560     19664.7
    578600     19666.7
    578640     19668.4
    578680     19670.8
    578720     19672.6
    578760     19672.8
    578800     19674.6
    578840     19676.1
    578880     19676.6
    578920     19678.3
    578960     19679.4
    579000     19681.1
    579040     19681.6
    579080     19683.6
    579120     19684.7
    579160     19687.4
    579200     19687.6
    579240     19689.7
    579280     19689.9
    579320     19691.6
    579360     19691.8
    579400     19693.7
    579440     19695.4
    579480     19697.8
    579520     19699.8
    579560     19699.8
    579600     19701.7
    579640     19703.2
    579680     19703.6
    579720     19705.4
    579760     19706.5
    579800     19708.2
    579840     19708.6
    579880     19710.7
    579920     19711.8
    579960     19714.5
    580000     19714.7
    580040     19716.8
    580080       19717
    580120     19718.7
    580160     19718.9
    580200     19720.8
    580240     19722.5
    580280     19724.9
    580320     19726.9
    580360     19726.9
    580400     19728.8
    580440     19730.3
    580480     19730.7
    580520     19732.5
    580560     19733.6
    580600     19735.3
    580640     19735.7
    580680     19737.8
    580720     19738.9
    580760     19741.6
    580800     19741.8
    580840     19743.8
    580880     19744.2
    580920     19745.8
    580960       19746
    581000     19747.9
    581040     19749.6
    581080       19752
    581120       19754
    581160       19754
    581200     19755.9
    581240     19757.4
    581280     19757.8
    581320     19759.6
    581360     19760.7
    581400     19762.4
    581440     19762.8
    581480     19764.9
    581520       19766
    581560     19768.7
    581600       19769
    581640       19771
    581680     19771.3
    581720       19773
    581760     19773.1
    581800     19775.1
    581840     19776.7
    581880     19779.1
    581920     19781.2
    581960     19781.1
    582000       19783
    582040     19784.6
    582080       19785
    582120     19786.7
    582160     19787.8
    582200     19789.6
    582240     19789.9
    582280       19792
    582320     19793.2
    582360     19795.9
    582400     19796.1
    582440     19798.2
    582480     19798.4
    582520     19800.1
    582560     19800.3
    582600     19802.2
    582640     19803.8
    582680     19806.3
    582720     19808.3
    582760     19808.3
    582800     19810.1
    582840     19811.8
    582880     19812.1
    582920     19813.9
    582960       19815
    583000     19816.7
    583040     19817.1
    583080     19819.2
    583120     19820.3
    583160       19823
    583200     19823.2
    583240     19825.3
    583280     19825.5
    583320     19827.2
    583360     19827.4
    583400     19829.3
    583440     19830.9
    583480     19833.4
    583520     19835.4
    583560     19835.4
    583600     19837.2
    583640     19838.9
    583680     19839.2
    583720       19841
    583760     19842.1
    583800     19843.9
    583840     19844.1
    583880     19846.3
    583920     19847.4
    583960     19850.1
    584000     19850.4
    584040     19852.4
    584080     19852.6
    584120     19854.3
    584160     19854.5
    584200     19856.3
    584240     19857.9
    584280     19860.5
    584320     19862.5
    584360     19862.5
    584400     19864.2
    584440       19866
    584480     19866.3
    584520     19868.1
    584560     19869.2
    584600       19871
    584640     19871.2
    584680     19873.5
    584720     19874.5
    584760     19877.1
    584800     19877.5
    584840     19879.5
    584880     19879.7
    584920     19881.4
    584960     19881.6
    585000     19883.4
    585040     19885.1
    585080     19887.6
    585120     19889.6
    585160     19889.6
    585200     19891.4
    585240       19893
    585280     19893.3
    585320     19895.2
    585360     19896.3
    585400       19898
    585440     19898.2
    585480     19900.5
    585520     19901.6
    585560     19904.2
    585600     19904.6
    585640     19906.5
    585680     19906.7
    585720     19908.4
    585760     19908.6
    585800     19910.5
    585840     19912.1
    585880     19914.6
    585920     19916.7
    585960     19916.6
    586000     19918.4
    586040     19920.1
    586080     19920.4
    586120     19922.2
    586160     19923.3
    586200     19925.1
    586240     19925.2
    586280     19927.6
    586320     19928.6
    586360     19931.2
    586400     19931.6
    586440     19933.5
    586480     19933.8
    586520     19935.5
    586560     19935.6
    586600     19937.6
    586640     19939.2
    586680     19941.6
    586720     19943.7
    586760     19943.7
    586800     19945.4
    586840     19947.2
    586880     19947.4
    586920     19949.3
    586960     19950.3
    587000     19952.1
    587040     19952.3
    587080     19954.6
    587120     19955.7
    587160     19958.3
    587200     19958.7
    587240     19960.6
    587280     19960.8
    587320     19962.4
    587360     19962.6
    587400     19964.5
    587440     19966.1
    587480     19968.6
    587520     19970.7
    587560     19970.7
    587600     19972.4
    587640     19974.1
    587680     19974.4
    587720     19976.2
    587760     19977.3
    587800     19979.1
    587840     19979.3
    587880     19981.6
    587920     19982.6
    587960     19985.2
    588000     19985.7
    588040     19987.6
    588080     19987.8
    588120     19989.4
    588160     19989.6
    588200     19991.5
    588240     19993.2
    588280     19995.6
    588320     19997.7
    588360     19997.6
    588400     19999.4
    588440     20001.1
    588480     20001.3
    588520     20003.2
    588560     20004.3
    588600     20006.1
    588640     20006.3
    588680     20008.6
    588720     20009.6
    588760     20012.1
    588800     20012.7
    588840     20014.5
    588880     20014.7
    588920     20016.4
    588960     20016.5
    589000     20018.5
    589040     20020.1
    589080     20022.5
    589120     20024.6
    589160     20024.6
    589200     20026.3
    589240     20028.1
    589280     20028.3
    589320     20030.2
    589360     20031.3
    589400       20033
    589440     20033.2
    589480     20035.5
    589520     20036.6
    589560     20039.1
    589600     20039.6
    589640     20041.5
    589680     20041.7
    589720     20043.3
    589760     20043.5
    589800     20045.4
    589840     20047.1
    589880     20049.5
    589920     20051.6
    589960     20051.5
    590000     20053.3
    590040     20055.1
    590080     20055.2
    590120     20057.1
    590160     20058.2
    590200       20060
    590240     20060.2
    590280     20062.5
    590320     20063.6
    590360       20066
    590400     20066.6
    590440     20068.3
    590480     20068.6
    590520     20070.2
    590560     20070.4
    590600     20072.4
    590640       20074
    590680     20076.4
    590720     20078.4
    590760     20078.4
    590800     20080.1
    590840       20082
    590880     20082.1
    590920       20084
    590960     20085.1
    591000     20086.8
    591040     20087.1
    591080     20089.3
    591120     20090.5
    591160     20092.8
    591200     20093.5
    591240     20095.2
    591280     20095.5
    591320     20097.2
    591360     20097.3
    591400     20099.3
    591440     20100.9
    591480     20103.3
    591520     20105.3
    591560     20105.4
    591600       20107
    591640     20108.9
    591680       20109
    591720     20110.8
    591760     20111.9
    591800     20113.7
    591840       20114
    591880     20116.3
    591920     20117.3
    591960     20119.7
    592000     20120.3
    592040     20122.1
    592080     20122.4
    592120       20124
    592160     20124.1
    592200     20126.1
    592240     20127.8
    592280     20130.1
    592320     20132.2
    592360     20132.2
    592400     20133.9
    592440     20135.8
    592480     20135.8
    592520     20137.6
    592560     20138.8
    592600     20140.6
    592640     20140.9
    592680     20143.1
    592720     20144.2
    592760     20146.5
    592800     20147.2
    592840     20148.9
    592880     20149.2
    592920     20150.8
    592960     20150.9
    593000     20152.9
    593040     20154.7
    593080       20157
    593120       20159
    593160     20159.1
    593200     20160.7
    593240     20162.5
    593280     20162.7
    593320     20164.4
    593360     20165.6
    593400     20167.5
    593440     20167.7
    593480     20169.9
    593520     20171.1
    593560     20173.4
    593600     20173.9
    593640     20175.7
    593680       20176
    593720     20177.7
    593760     20177.6
    593800     20179.7
    593840     20181.4
    593880     20183.7
    593920     20185.8
    593960     20185.8
    594000     20187.4
    594040     20189.3
    594080     20189.4
    594120     20191.2
    594160     20192.4
    594200     20194.2
    594240     20194.5
    594280     20196.7
    594320     20197.8
    594360     20200.1
    594400     20200.7
    594440     20202.5
    594480     20202.8
    594520     20204.4
    594560     20204.4
    594600     20206.5
    594640     20208.2
    594680     20210.5
    594720     20212.6
    594760     20212.7
    594800     20214.3
    594840     20216.1
    594880     20216.3
    594920       20218
    594960     20219.2
    595000     20221.1
    595040     20221.3
    595080     20223.5
    595120     20224.6
    595160     20226.9
    595200     20227.6
    595240     20229.4
    595280     20229.7
    595320     20231.3
    595360     20231.3
    595400     20233.3
    595440     20235.1
    595480     20237.4
    595520     20239.5
    595560     20239.6
    595600     20241.2
    595640       20243
    595680     20243.1
    595720     20244.9
    595760     20246.2
    595800       20248
    595840     20248.2
    595880     20250.4
    595920     20251.5
    595960     20253.8
    596000     20254.5
    596040     20256.2
    596080     20256.6
    596120     20258.1
    596160     20258.1
    596200     20260.2
    596240     20261.9
    596280     20264.2
    596320     20266.3
    596360     20266.4
    596400       20268
    596440     20269.9
    596480       20270
    596520     20271.8
    596560     20273.1
    596600     20274.8
    596640     20275.1
    596680     20277.2
    596720     20278.4
    596760     20280.7
    596800     20281.4
    596840     20283.2
    596880     20283.6
    596920     20285.2
    596960       20285
    597000     20287.2
    597040     20288.8
    597080     20291.1
    597120     20293.3
    597160     20293.3
    597200       20295
    597240     20296.9
    597280     20296.9
    597320     20298.9
    597360     20300.1
    597400     20301.8
    597440       20302
    597480     20304.2
    597520     20305.4
    597560     20307.7
    597600     20308.4
    597640     20310.2
    597680     20310.6
    597720     20312.1
    597760     20312.1
    597800     20314.2
    597840     20315.7
    597880     20318.1
    597920     20320.2
    597960     20320.3
    598000       20322
    598040     20323.8
    598080     20323.8
    598120     20325.8
    598160       20327
    598200     20328.7
    598240     20328.9
    598280     20331.1
    598320     20332.3
    598360     20334.7
    598400     20335.3
    598440     20337.1
    598480     20337.5
    598520       20339
    598560       20339
    598600       20341
    598640     20342.6
    598680       20345
    598720     20347.1
    598760     20347.2
    598800     20348.8
    598840     20350.7
    598880     20350.7
    598920     20352.7
    598960       20354
    599000     20355.6
    599040     20355.8
    599080       20358
    599120     20359.2
    599160     20361.6
    599200     20362.2
    599240       20364
    599280     20364.3
    599320     20365.8
    599360     20365.9
    599400     20367.9
    599440     20369.6
    599480     20371.8
    599520     20373.9
    599560     20374.1
    599600     20375.7
    599640     20377.6
    599680     20377.6
    599720     20379.6
    599760     20380.8
    599800     20382.5
    599840     20382.7
    599880     20384.9
    599920     20386.1
    599960     20388.5
    600000     20389.1
    600040     20390.8
    600080     20391.1
    600120     20392.7
    600160     20392.7
    600200     20394.7
    600240     20396.4
    600280     20398.7
    600320     20400.8
    600360     20400.9
    600400     20402.5
    600440     20404.4
    600480     20404.5
    600520     20406.4
    600560     20407.7
    600600     20409.3
    600640     20409.5
    600680     20411.7
    600720     20412.9
    600760     20415.3
    600800     20415.9
    600840     20417.6
    600880     20417.9
    600920     20419.4
    600960     20419.5
    601000     20421.5
    601040     20423.3
    601080     20425.4
    601120     20427.6
    601160     20427.7
    601200     20429.3
    601240     20431.1
    601280     20431.2
    601320     20433.1
    601360     20434.5
    601400       20436
    601440     20436.3
    601480     20438.4
    601520     20439.7
    601560     20442.1
    601600     20442.7
    601640     20444.4
    601680     20444.7
    601720     20446.2
    601760     20446.3
    601800     20448.3
    601840       20450
    601880     20452.2
    601920     20454.4
    601960     20454.5
    602000     20456.1
    602040     20457.9
    602080       20458
    602120     20459.9
    602160     20461.3
    602200     20462.8
    602240     20463.1
    602280     20465.2
    602320     20466.5
    602360     20468.9
    602400     20469.5
    602440     20471.2
    602480     20471.5
    602520     20473.1
    602560     20473.1
    602600     20475.1
    602640     20476.9
    602680     20479.1
    602720     20481.2
    602760     20481.3
    602800     20482.9
    602840     20484.8
    602880     20484.8
    602920     20486.8
    602960     20488.1
    603000     20489.7
    603040     20489.9
    603080       20492
    603120     20493.3
    603160     20495.7
    603200     20496.3
    603240     20498.1
    603280     20498.3
    603320       20500
    603360     20499.9
    603400       20502
    603440     20503.7
    603480     20505.9
    603520     20508.1
    603560     20508.2
    603600     20509.7
    603640     20511.7
    603680     20511.7
    603720     20513.6
    603760     20514.9
    603800     20516.6
    603840     20516.8
    603880     20518.9
    603920     20520.2
    603960     20522.5
    604000     20523.2
    604040     20524.9
    604080     20525.2
    604120     20526.7
    604160     20526.8
    604200     20528.8
    604240     20530.6
    604280     20532.8
    604320     20534.9
    604360     20535.1
    604400     20536.6
    604440     20538.5
    604480     20538.5
    604520     20540.4
    604560     20541.7
    604600     20543.4
    604640     20543.6
    604680     20545.7
    604720     20547.1
    604760     20549.4
    604800       20550
    604840     20551.8
    604880       20552
    604920     20553.6
    604960     20553.7
    605000     20555.7
    605040     20557.5
    605080     20559.6
    605120     20561.7
    605160       20562
    605200     20563.5
    605240     20565.4
    605280     20565.4
    605320     20567.3
    605360     20568.6
    605400     20570.3
    605440     20570.5
    605480     20572.6
    605520       20574
    605560     20576.2
    605600     20576.9
    605640     20578.7
    605680     20578.9
    605720     20580.5
    605760     20580.5
    605800     20582.5
    605840     20584.3
    605880     20586.5
    605920     20588.6
    605960     20588.8
    606000     20590.4
    606040     20592.2
    606080     20592.3
    606120     20594.2
    606160     20595.4
    606200     20597.1
    606240     20597.3
    606280     20599.5
    606320     20600.8
    606360     20603.1
    606400     20603.7
    606440     20605.5
    606480     20605.7
    606520     20607.3
    606560     20607.3
    606600     20609.4
    606640     20611.2
    606680     20613.2
    606720     20615.4
    606760     20615.6
    606800     20617.2
    606840       20619
    606880     20619.2
    606920       20621
    606960     20622.3
    607000     20623.9
    607040     20624.1
    607080     20626.4
    607120     20627.7
    607160       20630
    607200     20630.6
    607240     20632.4
    607280     20632.6
    607320     20634.2
    607360     20634.3
    607400     20636.3
    607440     20638.1
    607480     20640.1
    607520     20642.4
    607560     20642.5
    607600     20644.1
    607640     20645.9
    607680     20646.1
    607720     20647.9
    607760     20649.2
    607800     20650.8
    607840     20651.1
    607880     20653.4
    607920     20654.6
    607960     20656.9
    608000     20657.4
    608040     20659.3
    608080     20659.5
    608120     20661.1
    608160     20661.2
    608200     20663.1
    608240       20665
    608280     20667.1
    608320     20669.2
    608360     20669.3
    608400       20671
    608440     20672.8
    608480       20673
    608520     20674.8
    608560     20676.2
    608600     20677.8
    608640       20678
    608680     20680.3
    608720     20681.5
    608760     20683.8
    608800     20684.4
    608840     20686.3
    608880     20686.5
    608920       20688
    608960     20688.2
    609000     20690.1
    609040       20692
    609080       20694
    609120     20696.2
    609160     20696.4
    609200       20698
    609240     20699.8
    609280       20700
    609320     20701.8
    609360     20703.1
    609400     20704.7
    609440     20704.9
    609480     20707.3
    609520     20708.5
    609560     20710.8
    609600     20711.4
    609640     20713.3
    609680     20713.4
    609720       20715
    609760     20715.1
    609800       20717
    609840     20718.9
    609880       20721
    609920     20723.1
    609960     20723.3
    610000     20724.9
    610040     20726.8
    610080     20726.9
    610120     20728.7
    610160       20730
    610200     20731.7
    610240     20731.8
    610280     20734.2
    610320     20735.4
    610360     20737.8
    610400     20738.4
    610440     20740.2
    610480     20740.3
    610520       20742
    610560     20742.1
    610600     20744.1
    610640       20746
    610680       20748
    610720     20750.1
    610760     20750.3
    610800     20751.9
    610840     20753.8
    610880     20753.8
    610920     20755.8
    610960       20757
    611000     20758.7
    611040     20758.9
    611080     20761.3
    611120     20762.5
    611160     20764.8
    611200     20765.4
    611240     20767.3
    611280     20767.4
    611320       20769
    611360     20769.2
    611400     20771.2
    611440       20773
    611480     20775.1
    611520     20777.2
    611560     20777.3
    611600     20778.9
    611640     20780.9
    611680     20780.9
    611720     20782.8
    611760       20784
    611800     20785.8
    611840     20785.9
    611880     20788.3
    611920     20789.5
    611960     20791.9
    612000     20792.4
    612040     20794.3
    612080     20794.4
    612120       20796
    612160     20796.2
    612200     20798.1
    612240       20800
    612280     20802.1
    612320     20804.2
    612360     20804.3
    612400     20805.9
    612440     20807.8
    612480     20807.9
    612520     20809.8
    612560     20811.1
    612600     20812.8
    612640     20812.9
    612680     20815.3
    612720     20816.5
    612760     20818.8
    612800     20819.4
    612840     20821.3
    612880     20821.3
    612920     20822.9
    612960     20823.1
    613000       20825
    613040     20826.9
    613080     20829.1
    613120     20831.2
    613160     20831.2
    613200     20832.8
    613240     20834.8
    613280     20834.8
    613320     20836.7
    613360       20838
    613400     20839.7
    613440     20839.8
    613480     20842.3
    613520     20843.4
    613560     20845.7
    613600     20846.3
    613640     20848.2
    613680     20848.2
    613720     20849.9
    613760       20850
    613800       20852
    613840     20853.8
    613880       20856
    613920     20858.1
    613960     20858.2
    614000     20859.7
    614040     20861.7
    614080     20861.7
    614120     20863.7
    614160     20864.9
    614200     20866.7
    614240     20866.8
    614280     20869.2
    614320     20870.4
    614360     20872.6
    614400     20873.3
    614440     20875.1
    614480       20875
    614520     20876.8
    614560     20876.9
    614600     20878.8
    614640     20880.7
    614680     20882.9
    614720     20884.9
    614760       20885
    614800     20886.6
    614840     20888.6
    614880     20888.5
    614920     20890.6
    614960     20891.8
    615000     20893.5
    615040     20893.6
    615080       20896
    615120     20897.2
    615160     20899.5
    615200     20900.1
    615240     20901.9
    615280     20901.7
    615320     20903.6
    615360     20903.7
    615400     20905.6
    615440     20907.4
    615480     20909.7
    615520     20911.7
    615560     20911.8
    615600     20913.4
    615640     20915.3
    615680     20915.3
    615720     20917.4
    615760     20918.6
    615800     20920.3
    615840     20920.5
    615880     20922.8
    615920       20924
    615960     20926.2
    616000     20926.9
    616040     20928.7
    616080     20928.5
    616120     20930.4
    616160     20930.4
    616200     20932.4
    616240     20934.2
    616280     20936.4
    616320     20938.6
    616360     20938.6
    616400     20940.2
    616440     20942.1
    616480     20942.1
    616520     20944.2
    616560     20945.4
    616600       20947
    616640     20947.2
    616680     20949.6
    616720     20950.8
    616760     20953.1
    616800     20953.7
    616840     20955.4
    616880     20955.2
    616920     20957.1
    616960     20957.2
    617000     20959.2
    617040       20961
    617080     20963.2
    617120     20965.3
    617160     20965.3
    617200     20966.9
    617240     20968.8
    617280     20968.8
    617320     20970.9
    617360     20972.1
    617400     20973.8
    617440       20974
    617480     20976.3
    617520     20977.5
    617560     20979.8
    617600     20980.5
    617640     20982.1
    617680     20981.9
    617720     20983.8
    617760     20983.9
    617800     20985.8
    617840     20987.6
    617880     20989.9
    617920     20991.9
    617960       20992
    618000     20993.6
    618040     20995.5
    618080     20995.5
    618120     20997.6
    618160     20998.7
    618200     21000.4
    618240     21000.7
    618280     21002.9
    618320     21004.2
    618360     21006.5
    618400     21007.1
    618440     21008.7
    618480     21008.5
    618520     21010.3
    618560     21010.5
    618600     21012.3
    618640     21014.2
    618680     21016.4
    618720     21018.6
    618760     21018.6
    618800     21020.2
    618840     21022.1
    618880     21022.1
    618920     21024.2
    618960     21025.4
    619000     21027.1
    619040     21027.3
    619080     21029.6
    619120     21030.8
    619160     21033.1
    619200     21033.7
    619240     21035.3
    619280     21035.1
    619320     21036.9
    619360       21037
    619400     21038.9
    619440     21040.7
    619480       21043
    619520     21045.2
    619560     21045.2
    619600     21046.9
    619640     21048.7
    619680     21048.6
    619720     21050.9
    619760       21052
    619800     21053.7
    619840     21053.9
    619880     21056.2
    619920     21057.4
    619960     21059.8
    620000     21060.4
    620040     21061.9
    620080     21061.8
    620120     21063.6
    620160     21063.7
    620200     21065.6
    620240     21067.4
    620280     21069.6
    620320     21071.8
    620360     21071.9
    620400     21073.5
    620440     21075.3
    620480     21075.2
    620520     21077.5
    620560     21078.6
    620600     21080.4
    620640     21080.5
    620680     21082.7
    620720       21084
    620760     21086.4
    620800       21087
    620840     21088.5
    620880     21088.4
    620920     21090.2
    620960     21090.3
    621000     21092.2
    621040       21094
    621080     21096.3
    621120     21098.5
    621160     21098.5
    621200     21100.2
    621240       21102
    621280     21101.8
    621320     21104.1
    621360     21105.2
    621400       21107
    621440     21107.2
    621480     21109.4
    621520     21110.7
    621560     21113.1
    621600     21113.6
    621640     21115.1
    621680     21115.1
    621720     21116.9
    621760       21117
    621800     21118.9
    621840     21120.7
    621880       21123
    621920     21125.1
    621960     21125.1
    622000     21126.8
    622040     21128.7
    622080     21128.4
    622120     21130.7
    622160     21131.8
    622200     21133.6
    622240     21133.8
    622280       21136
    622320     21137.3
    622360     21139.7
    622400     21140.2
    622440     21141.8
    622480     21141.8
    622520     21143.6
    622560     21143.6
    622600     21145.6
    622640     21147.4
    622680     21149.7
    622720     21151.8
    622760     21151.8
    622800     21153.5
    622840     21155.3
    622880     21155.1
    622920     21157.4
    622960     21158.5
    623000     21160.3
    623040     21160.4
    623080     21162.7
    623120       21164
    623160     21166.4
    623200     21166.9
    623240     21168.4
    623280     21168.4
    623320     21170.2
    623360     21170.2
    623400     21172.2
    623440     21174.1
    623480     21176.3
    623520     21178.4
    623560     21178.4
    623600     21180.1
    623640       21182
    623680     21181.8
    623720       21184
    623760     21185.1
    623800     21186.9
    623840       21187
    623880     21189.3
    623920     21190.7
    623960     21193.1
    624000     21193.6
    624040     21195.1
    624080     21195.1
    624120     21196.9
    624160       21197
    624200     21198.8
    624240     21200.8
    624280       21203
    624320     21205.2
    624360     21205.1
    624400     21206.8
    624440     21208.7
    624480     21208.5
    624520     21210.8
    624560     21211.9
    624600     21213.8
    624640     21213.8
    624680     21216.1
    624720     21217.4
    624760     21219.7
    624800     21220.3
    624840     21221.9
    624880     21221.9
    624920     21223.6
    624960     21223.7
    625000     21225.6
    625040     21227.5
    625080     21229.7
    625120       21232
    625160     21231.9
    625200     21233.5
    625240     21235.5
    625280     21235.2
    625320     21237.6
    625360     21238.6
    625400     21240.5
    625440     21240.6
    625480     21242.8
    625520     21244.1
    625560     21246.4
    625600       21247
    625640     21248.7
    625680     21248.6
    625720     21250.4
    625760     21250.4
    625800     21252.4
    625840     21254.3
    625880     21256.5
    625920     21258.7
    625960     21258.6
    626000     21260.3
    626040     21262.3
    626080       21262
    626120     21264.3
    626160     21265.4
    626200     21267.3
    626240     21267.3
    626280     21269.6
    626320     21270.9
    626360     21273.2
    626400     21273.8
    626440     21275.5
    626480     21275.5
    626520     21277.2
    626560     21277.3
    626600     21279.2
    626640     21281.1
    626680     21283.3
    626720     21285.5
    626760     21285.5
    626800     21287.1
    626840       21289
    626880     21288.8
    626920       21291
    626960     21292.2
    627000     21294.1
    627040     21294.1
    627080     21296.4
    627120     21297.7
    627160       21300
    627200     21300.6
    627240     21302.3
    627280     21302.2
    627320     21303.9
    627360     21304.1
    627400       21306
    627440     21307.9
    627480     21310.1
    627520     21312.3
    627560     21312.3
    627600     21313.9
    627640     21315.8
    627680     21315.5
    627720     21317.8
    627760       21319
    627800     21320.9
    627840     21320.9
    627880     21323.2
    627920     21324.5
    627960     21326.7
    628000     21327.4
    628040     21329.1
    628080       21329
    628120     21330.7
    628160     21330.9
    628200     21332.7
    628240     21334.7
    628280     21336.9
    628320     21339.1
    628360       21339
    628400     21340.7
    628440     21342.6
    628480     21342.3
    628520     21344.6
    628560     21345.8
    628600     21347.7
    628640     21347.6
    628680       21350
    628720     21351.3
    628760     21353.5
    628800     21354.1
    628840     21355.8
    628880     21355.7
    628920     21357.5
    628960     21357.6
    629000     21359.5
    629040     21361.4
    629080     21363.6
    629120     21365.8
    629160     21365.7
    629200     21367.5
    629240     21369.4
    629280     21369.1
    629320     21371.3
    629360     21372.6
    629400     21374.5
    629440     21374.4
    629480     21376.7
    629520       21378
    629560     21380.2
    629600     21380.8
    629640     21382.6
    629680     21382.6
    629720     21384.3
    629760     21384.4
    629800     21386.2
    629840     21388.2
    629880     21390.5
    629920     21392.7
    629960     21392.6
    630000     21394.3
    630040     21396.2
    630080     21395.9
    630120     21398.1
    630160     21399.5
    630200     21401.3
    630240     21401.3
    630280     21403.6
    630320     21404.9
    630360     21407.1
    630400     21407.7
    630440     21409.4
    630480     21409.4
    630520     21411.1
    630560     21411.2
    630600       21413
    630640     21415.1
    630680     21417.3
    630720     21419.5
    630760     21419.4
    630800     21421.1
    630840     21423.1
    630880     21422.7
    630920     21424.9
    630960     21426.2
    631000     21428.1
    631040       21428
    631080     21430.5
    631120     21431.6
    631160     21433.8
    631200     21434.4
    631240     21436.2
    631280     21436.2
    631320     21437.8
    631360       21438
    631400     21439.9
    631440     21441.9
    631480       21444
    631520     21446.3
    631560     21446.2
    631600     21447.9
    631640     21449.8
    631680     21449.4
    631720     21451.6
    631760       21453
    631800     21454.8
    631840     21454.8
    631880     21457.3
    631920     21458.4
    631960     21460.5
    632000     21461.1
    632040     21462.9
    632080       21463
    632120     21464.5
    632160     21464.7
    632200     21466.6
    632240     21468.6
    632280     21470.8
    632320       21473
    632360     21472.9
    632400     21474.6
    632440     21476.5
    632480     21476.1
    632520     21478.3
    632560     21479.7
    632600     21481.5
    632640     21481.5
    632680       21484
    632720     21485.1
    632760     21487.3
    632800     21487.9
    632840     21489.8
    632880     21489.7
    632920     21491.3
    632960     21491.5
    633000     21493.3
    633040     21495.4
    633080     21497.6
    633120     21499.8
    633160     21499.6
    633200     21501.4
    633240     21503.3
    633280     21502.9
    633320     21505.1
    633360     21506.5
    633400     21508.3
    633440     21508.3
    633480     21510.7
    633520     21511.8
    633560       21514
    633600     21514.6
    633640     21516.5
    633680     21516.4
    633720       21518
    633760     21518.2
    633800       21520
    633840     21522.2
    633880     21524.3
    633920     21526.5
    633960     21526.4
    634000     21528.1
    634040       21530
    634080     21529.5
    634120     21531.7
    634160     21533.2
    634200       21535
    634240       21535
    634280     21537.4
    634320     21538.4
    634360     21540.7
    634400     21541.3
    634440     21543.2
    634480     21543.1
    634520     21544.8
    634560     21544.9
    634600     21546.8
    634640     21548.9
    634680     21550.9
    634720     21553.1
    634760     21553.1
    634800     21554.8
    634840     21556.7
    634880     21556.2
    634920     21558.4
    634960     21559.9
    635000     21561.7
    635040     21561.6
    635080       21564
    635120     21565.1
    635160     21567.3
    635200     21567.9
    635240     21569.9
    635280     21569.8
    635320     21571.4
    635360     21571.6
    635400     21573.4
    635440     21575.5
    635480     21577.6
    635520     21579.8
    635560     21579.8
    635600     21581.5
    635640     21583.4
    635680     21582.9
    635720     21585.2
    635760     21586.6
    635800     21588.3
    635840     21588.3
    635880     21590.7
    635920     21591.8
    635960       21594
    636000     21594.6
    636040     21596.6
    636080     21596.5
    636120     21598.2
    636160     21598.4
    636200     21600.2
    636240     21602.3
    636280     21604.3
    636320     21606.6
    636360     21606.6
    636400     21608.3
    636440     21610.2
    636480     21609.6
    636520     21611.9
    636560     21613.4
    636600     21615.1
    636640       21615
    636680     21617.4
    636720     21618.6
    636760     21620.8
    636800     21621.4
    636840     21623.3
    636880     21623.2
    636920     21624.9
    636960     21625.1
    637000     21626.9
    637040     21628.9
    637080       21631
    637120     21633.2
    637160     21633.3
    637200     21634.9
    637240     21636.8
    637280     21636.4
    637320     21638.6
    637360     21640.1
    637400     21641.8
    637440     21641.7
    637480     21644.1
    637520     21645.2
    637560     21647.5
    637600     21648.2
    637640       21650
    637680     21649.9
    637720     21651.6
    637760     21651.8
    637800     21653.6
    637840     21655.7
    637880     21657.7
    637920       21660
    637960       21660
    638000     21661.6
    638040     21663.6
    638080     21663.1
    638120     21665.3
    638160     21666.8
    638200     21668.5
    638240     21668.4
    638280     21670.9
    638320       21672
    638360     21674.2
    638400     21674.8
    638440     21676.6
    638480     21676.7
    638520     21678.4
    638560     21678.6
    638600     21680.3
    638640     21682.3
    638680     21684.3
    638720     21686.7
    638760     21686.7
    638800     21688.3
    638840     21690.3
    638880     21689.8
    638920       21692
    638960     21693.5
    639000     21695.2
    639040     21695.1
    639080     21697.5
    639120     21698.7
    639160     21700.9
    639200     21701.6
    639240     21703.4
    639280     21703.4
    639320     21705.1
    639360     21705.4
    639400       21707
    639440     21709.1
    639480     21711.1
    639520     21713.4
    639560     21713.4
    639600     21715.1
    639640       21717
    639680     21716.4
    639720     21718.7
    639760     21720.2
    639800     21721.8
    639840     21721.7
    639880     21724.2
    639920     21725.4
    639960     21727.6
    640000     21728.3
    640040     21730.1
    640080     21730.2
    640120     21731.8
    640160     21732.2
    640200     21733.9
    640240     21735.9
    640280     21737.9
    640320     21740.1
    640360     21740.2
    640400     21741.8
    640440     21743.8
    640480     21743.2
    640520     21745.5
    640560       21747
    640600     21748.6
    640640     21748.5
    640680       21751
    640720     21752.2
    640760     21754.4
    640800       21755
    640840     21756.9
    640880       21757
    640920     21758.6
    640960     21758.9
    641000     21760.6
    641040     21762.7
    641080     21764.6
    641120     21766.9
    641160     21766.9
    641200     21768.6
    641240     21770.5
    641280     21769.9
    641320     21772.3
    641360     21773.8
    641400     21775.4
    641440     21775.3
    641480     21777.7
    641520     21778.9
    641560     21781.1
    641600     21781.8
    641640     21783.6
    641680     21783.7
    641720     21785.3
    641760     21785.7
    641800     21787.4
    641840     21789.4
    641880     21791.3
    641920     21793.5
    641960     21793.7
    642000     21795.3
    642040     21797.3
    642080     21796.6
    642120       21799
    642160     21800.5
    642200       21802
    642240       21802
    642280     21804.4
    642320     21805.7
    642360     21807.8
    642400     21808.5
    642440     21810.4
    642480     21810.5
    642520     21812.1
    642560     21812.4
    642600     21814.2
    642640     21816.2
    642680     21818.1
    642720     21820.3
    642760     21820.5
    642800     21822.1
    642840     21824.1
    642880     21823.4
    642920     21825.8
    642960     21827.3
    643000     21828.8
    643040     21828.9
    643080     21831.2
    643120     21832.5
    643160     21834.6
    643200     21835.2
    643240     21837.3
    643280     21837.3
    643320       21839
    643360     21839.2
    643400       21841
    643440       21843
    643480     21844.8
    643520     21847.2
    643560     21847.2
    643600     21848.9
    643640     21850.9
    643680     21850.2
    643720     21852.7
    643760     21854.2
    643800     21855.7
    643840     21855.8
    643880       21858
    643920     21859.3
    643960     21861.5
    644000       21862
    644040     21864.1
    644080     21864.2
    644120     21865.8
    644160     21866.1
    644200     21867.8
    644240     21869.8
    644280     21871.6
    644320       21874
    644360     21874.1
    644400     21875.8
    644440     21877.7
    644480       21877
    644520     21879.5
    644560       21881
    644600     21882.5
    644640     21882.6
    644680     21884.9
    644720     21886.2
    644760     21888.4
    644800     21888.9
    644840     21890.9
    644880       21891
    644920     21892.7
    644960     21892.9
    645000     21894.6
    645040     21896.6
    645080     21898.4
    645120     21900.8
    645160     21900.9
    645200     21902.6
    645240     21904.6
    645280     21903.8
    645320     21906.3
    645360     21907.8
    645400     21909.4
    645440     21909.4
    645480     21911.6
    645520       21913
    645560     21915.1
    645600     21915.7
    645640     21917.7
    645680     21917.8
    645720     21919.5
    645760     21919.7
    645800     21921.3
    645840     21923.3
    645880     21925.3
    645920     21927.6
    645960     21927.7
    646000     21929.3
    646040     21931.3
    646080     21930.7
    646120     21933.2
    646160     21934.6
    646200     21936.1
    646240     21936.3
    646280     21938.4
    646320     21939.8
    646360     21941.9
    646400     21942.5
    646440     21944.5
    646480     21944.6
    646520     21946.3
    646560     21946.4
    646600       21948
    646640     21950.1
    646680       21952
    646720     21954.4
    646760     21954.5
    646800     21956.1
    646840     21958.1
    646880     21957.4
    646920       21960
    646960     21961.4
    647000     21962.9
    647040       21963
    647080     21965.2
    647120     21966.6
    647160     21968.7
    647200     21969.2
    647240     21971.3
    647280     21971.5
    647320     21973.1
    647360     21973.1
    647400     21974.9
    647440     21976.9
    647480     21978.9
    647520     21981.3
    647560     21981.3
    647600       21983
    647640       21985
    647680     21984.3
    647720     21986.8
    647760     21988.3
    647800     21989.7
    647840     21989.9
    647880       21992
    647920     21993.5
    647960     21995.5
    648000     21996.1
    648040     21998.1
    648080     21998.3
    648120     21999.8
    648160     21999.9
    648200     22001.6
    648240     22003.6
    648280     22005.6
    648320       22008
    648360       22008
    648400     22009.7
    648440     22011.7
    648480       22011
    648520     22013.5
    648560     22015.1
    648600     22016.4
    648640     22016.7
    648680     22018.8
    648720     22020.3
    648760     22022.3
    648800     22022.8
    648840     22024.8
    648880     22025.1
    648920     22026.6
    648960     22026.7
    649000     22028.5
    649040     22030.4
    649080     22032.4
    649120     22034.8
    649160     22034.8
    649200     22036.5
    649240     22038.4
    649280     22037.8
    649320     22040.3
    649360     22041.8
    649400     22043.2
    649440     22043.4
    649480     22045.5
    649520     22047.1
    649560       22049
    649600     22049.5
    649640     22051.6
    649680     22051.9
    649720     22053.3
    649760     22053.5
    649800     22055.1
    649840     22057.1
    649880     22059.2
    649920     22061.5
    649960     22061.4
    650000     22063.1
    650040     22065.1
    650080     22064.5
    650120       22067
    650160     22068.5
    650200     22069.8
    650240     22070.1
    650280     22072.2
    650320     22073.8
    650360     22075.7
    650400     22076.3
    650440     22078.3
    650480     22078.6
    650520     22080.1
    650560     22080.2
    650600     22081.9
    650640     22083.8
    650680     22085.9
    650720     22088.2
    650760     22088.2
    650800     22089.9
    650840     22091.8
    650880     22091.2
    650920     22093.8
    650960     22095.3
    651000     22096.6
    651040     22096.9
    651080       22099
    651120     22100.6
    651160     22102.4
    651200     22103.1
    651240       22105
    651280     22105.4
    651320     22106.8
    651360       22107
    651400     22108.7
    651440     22110.5
    651480     22112.6
    651520     22114.9
    651560       22115
    651600     22116.6
    651640     22118.6
    651680       22118
    651720     22120.6
    651760       22122
    651800     22123.3
    651840     22123.6
    651880     22125.7
    651920     22127.3
    651960     22129.2
    652000     22129.8
    652040     22131.7
    652080     22132.1
    652120     22133.5
    652160     22133.7
    652200     22135.4
    652240     22137.2
    652280     22139.4
    652320     22141.7
    652360     22141.6
    652400     22143.4
    652440     22145.2
    652480     22144.7
    652520     22147.2
    652560     22148.7
    652600       22150
    652640     22150.3
    652680     22152.4
    652720       22154
    652760     22155.9
    652800     22156.5
    652840     22158.3
    652880     22158.8
    652920     22160.1
    652960     22160.4
    653000     22162.1
    653040     22163.9
    653080     22166.1
    653120     22168.4
    653160     22168.3
    653200     22170.1
    653240     22171.9
    653280     22171.4
    653320     22173.8
    653360     22175.4
    653400     22176.7
    653440       22177
    653480     22179.1
    653520     22180.7
    653560     22182.6
    653600     22183.2
    653640       22185
    653680     22185.4
    653720     22186.8
    653760     22187.1
    653800     22188.8
    653840     22190.7
    653880     22192.7
    653920       22195
    653960       22195
    654000     22196.8
    654040     22198.6
    654080     22198.1
    654120     22200.6
    654160     22202.1
    654200     22203.4
    654240     22203.7
    654280     22205.8
    654320     22207.4
    654360     22209.3
    654400     22209.9
    654440     22211.8
    654480     22212.1
    654520     22213.6
    654560     22213.9
    654600     22215.6
    654640     22217.4
    654680     22219.5
    654720     22221.8
    654760     22221.7
    654800     22223.5
    654840     22225.4
    654880     22224.8
    654920     22227.3
    654960     22228.8
    655000     22230.1
    655040     22230.3
    655080     22232.5
    655120     22234.1
    655160       22236
    655200     22236.6
    655240     22238.5
    655280     22238.8
    655320     22240.3
    655360     22240.6
    655400     22242.3
    655440     22244.1
    655480     22246.1
    655520     22248.5
    655560     22248.4
    655600     22250.3
    655640     22252.1
    655680     22251.5
    655720     22254.1
    655760     22255.6
    655800     22256.8
    655840     22257.1
    655880     22259.3
    655920     22260.9
    655960     22262.8
    656000     22263.4
    656040     22265.2
    656080     22265.5
    656120       22267
    656160     22267.3
    656200       22269
    656240     22270.8
    656280     22272.8
    656320     22275.2
    656360     22275.1
    656400     22276.9
    656440     22278.7
    656480     22278.2
    656520     22280.8
    656560     22282.2
    656600     22283.4
    656640     22283.8
    656680     22285.9
    656720     22287.6
    656760     22289.4
    656800     22290.1
    656840     22291.9
    656880     22292.2
    656920     22293.8
    656960     22293.9
    657000     22295.7
    657040     22297.4
    657080     22299.5
    657120     22301.9
    657160     22301.8
    657200     22303.6
    657240     22305.4
    657280     22304.8
    657320     22307.5
    657360     22308.9
    657400     22310.1
    657440     22310.4
    657480     22312.6
    657520     22314.2
    657560     22316.1
    657600     22316.7
    657640     22318.5
    657680     22318.9
    657720     22320.4
    657760     22320.6
    657800     22322.3
    657840     22324.1
    657880     22326.1
    657920     22328.5
    657960     22328.4
    658000     22330.2
    658040       22332
    658080     22331.4
    658120     22334.1
    658160     22335.5
    658200     22336.7
    658240     22337.1
    658280     22339.2
    658320     22340.8
    658360     22342.7
    658400     22343.3
    658440     22345.1
    658480     22345.4
    658520       22347
    658560     22347.2
    658600     22348.9
    658640     22350.7
    658680     22352.8
    658720     22355.1
    658760     22354.9
    658800     22356.8
    658840     22358.5
    658880     22357.9
    658920     22360.8
    658960     22362.1
    659000     22363.3
    659040     22363.5
    659080     22365.8
    659120     22367.3
    659160     22369.2
    659200     22369.8
    659240     22371.7
    659280       22372
    659320     22373.6
    659360     22373.8
    659400     22375.6
    659440     22377.3
    659480     22379.4
    659520     22381.7
    659560     22381.6
    659600     22383.4
    659640     22385.1
    659680     22384.5
    659720     22387.3
    659760     22388.7
    659800     22389.9
    659840     22390.1
    659880     22392.3
    659920     22393.9
    659960     22395.7
    660000     22396.3
    660040     22398.3
    660080     22398.6
    660120     22400.2
    660160     22400.4
    660200     22402.1
    660240     22403.9
    660280     22406.1
    660320     22408.3
    660360     22408.2
    660400       22410
    660440     22411.7
    660480     22411.1
    660520     22413.9
    660560     22415.3
    660600     22416.5
    660640     22416.8
    660680     22418.9
    660720     22420.5
    660760     22422.3
    660800     22422.9
    660840     22424.9
    660880     22425.2
    660920     22426.8
    660960       22427
    661000     22428.7
    661040     22430.4
    661080     22432.7
    661120     22434.9
    661160     22434.8
    661200     22436.6
    661240     22438.3
    661280     22437.6
    661320     22440.4
    661360     22441.9
    661400     22443.1
    661440     22443.3
    661480     22445.4
    661520     22447.1
    661560     22448.9
    661600     22449.5
    661640     22451.5
    661680     22451.7
    661720     22453.3
    661760     22453.6
    661800     22455.3
    661840       22457
    661880     22459.2
    661920     22461.5
    661960     22461.3
    662000     22463.1
    662040     22464.9
    662080     22464.1
    662120     22466.9
    662160     22468.5
    662200     22469.6
    662240     22469.8
    662280     22471.9
    662320     22473.6
    662360     22475.5
    662400       22476
    662440       22478
    662480     22478.2
    662520     22479.9
    662560     22480.1
    662600     22481.8
    662640     22483.5
    662680     22485.7
    662720     22488.1
    662760     22487.8
    662800     22489.6
    662840     22491.4
    662880     22490.6
    662920     22493.5
    662960     22494.9
    663000     22496.1
    663040     22496.2
    663080     22498.4
    663120     22500.1
    663160     22501.9
    663200     22502.6
    663240     22504.5
    663280     22504.7
    663320     22506.4
    663360     22506.5
    663400     22508.3
    663440       22510
    663480     22512.2
    663520     22514.5
    663560     22514.3
    663600     22516.1
    663640     22517.9
    663680       22517
    663720     22519.9
    663760     22521.4
    663800     22522.6
    663840     22522.7
    663880       22525
    663920     22526.6
    663960     22528.5
    664000     22529.1
    664040     22531.1
    664080     22531.3
    664120       22533
    664160     22533.1
    664200     22534.8
    664240     22536.5
    664280     22538.7
    664320     22541.1
    664360     22540.7
    664400     22542.6
    664440     22544.4
    664480     22543.5
    664520     22546.5
    664560     22547.9
    664600       22549
    664640     22549.1
    664680     22551.4
    664720       22553
    664760       22555
    664800     22555.6
    664840     22557.5
    664880     22557.8
    664920     22559.5
    664960     22559.6
    665000     22561.3
    665040       22563
    665080     22565.1
    665120     22567.5
    665160     22567.2
    665200     22569.1
    665240     22570.8
    665280     22569.9
    665320     22572.9
    665360     22574.3
    665400     22575.4
    665440     22575.6
    665480     22577.9
    665520     22579.5
    665560     22581.4
    665600     22582.1
    665640       22584
    665680     22584.3
    665720       22586
    665760       22586
    665800     22587.8
    665840     22589.4
    665880     22591.6
    665920       22594
    665960     22593.7
    666000     22595.6
    666040     22597.3
    666080     22596.3
    666120     22599.4
    666160     22600.8
    666200     22601.9
    666240     22602.2
    666280     22604.4
    666320       22606
    666360     22607.9
    666400     22608.5
    666440     22610.5
    666480     22610.8
    666520     22612.5
    666560     22612.5
    666600     22614.3
    666640     22615.9
    666680     22618.1
    666720     22620.5
    666760     22620.2
    666800     22622.2
    666840     22623.9
    666880     22622.8
    666920       22626
    666960     22627.4
    667000     22628.4
    667040     22628.7
    667080     22630.9
    667120     22632.6
    667160     22634.5
    667200       22635
    667240     22637.1
    667280     22637.3
    667320       22639
    667360     22639.1
    667400     22640.9
    667440     22642.5
    667480     22644.7
    667520     22647.1
    667560     22646.7
    667600     22648.7
    667640     22650.5
    667680     22649.4
    667720     22652.6
    667760       22654
    667800     22654.9
    667840     22655.4
    667880     22657.5
    667920     22659.2
    667960     22661.1
    668000     22661.6
    668040     22663.7
    668080     22663.9
    668120     22665.6
    668160     22665.7
    668200     22667.5
    668240     22669.2
    668280     22671.3
    668320     22673.8
    668360     22673.4
    668400     22675.4
    668440     22677.1
    668480     22676.1
    668520     22679.2
    668560     22680.6
    668600     22681.6
    668640       22682
    668680     22684.1
    668720     22685.9
    668760     22687.7
    668800     22688.3
    668840     22690.4
    668880     22690.6
    668920     22692.2
    668960     22692.4
    669000     22694.2
    669040     22695.9
    669080     22697.9
    669120     22700.4
    669160     22700.1
    669200       22702
    669240     22703.9
    669280     22702.7
    669320     22705.9
    669360     22707.3
    669400     22708.3
    669440     22708.8
    669480     22710.8
    669520     22712.6
    669560     22714.5
    669600       22715
    669640     22717.2
    669680     22717.3
    669720     22718.8
    669760     22719.1
    669800     22720.9
    669840     22722.6
    669880     22724.6
    669920     22727.1
    669960     22726.9
    670000     22728.7
    670040     22730.6
    670080     22729.5
    670120     22732.7
    670160       22734
    670200     22735.1
    670240     22735.5
    670280     22737.5
    670320     22739.3
    670360     22741.2
    670400     22741.7
    670440     22743.9
    670480       22744
    670520     22745.6
    670560     22745.9
    670600     22747.5
    670640     22749.3
    670680     22751.3
    670720     22753.9
    670760     22753.6
    670800     22755.4
    670840     22757.3
    670880     22756.2
    670920     22759.4
    670960     22760.7
    671000     22761.7
    671040     22762.2
    671080     22764.2
    671120       22766
    671160     22767.9
    671200     22768.5
    671240     22770.6
    671280     22770.8
    671320     22772.3
    671360     22772.6
    671400     22774.2
    671440       22776
    671480     22778.1
    671520     22780.6
    671560     22780.2
    671600       22782
    671640       22784
    671680     22782.9
    671720       22786
    671760     22787.5
    671800     22788.4
    671840     22788.9
    671880     22790.9
    671920     22792.6
    671960     22794.7
    672000     22795.1
    672040     22797.3
    672080     22797.4
    672120       22799
    672160     22799.3
    672200     22800.9
    672240     22802.6
    672280     22804.8
    672320     22807.4
    672360       22807
    672400     22808.7
    672440     22810.7
    672480     22809.6
    672520     22812.7
    672560     22814.1
    672600     22815.2
    672640     22815.5
    672680     22817.5
    672720     22819.3
    672760     22821.4
    672800     22821.8
    672840     22823.9
    672880     22824.1
    672920     22825.7
    672960       22826
    673000     22827.6
    673040     22829.3
    673080     22831.4
    673120       22834
    673160     22833.6
    673200     22835.3
    673240     22837.4
    673280     22836.2
    673320     22839.3
    673360     22840.8
    673400     22841.9
    673440     22842.2
    673480     22844.2
    673520     22846.1
    673560       22848
    673600     22848.5
    673640     22850.6
    673680     22850.7
    673720     22852.4
    673760     22852.6
    673800     22854.2
    673840     22855.9
    673880     22857.9
    673920     22860.6
    673960     22860.3
    674000     22861.9
    674040     22863.9
    674080     22862.8
    674120       22866
    674160     22867.4
    674200     22868.4
    674240     22868.8
    674280     22870.7
    674320     22872.7
    674360     22874.6
    674400     22875.1
    674440     22877.2
    674480     22877.5
    674520     22878.9
    674560     22879.2
    674600     22880.8
    674640     22882.6
    674680     22884.6
    674720     22887.3
    674760       22887
    674800     22888.6
    674840     22890.6
    674880     22889.6
    674920     22892.7
    674960     22894.1
    675000     22895.2
    675040     22895.5
    675080     22897.5
    675120     22899.4
    675160     22901.3
    675200     22901.9
    675240     22903.8
    675280     22904.1
    675320     22905.7
    675360     22905.9
    675400     22907.5
    675440     22909.3
    675480     22911.3
    675520     22914.1
    675560     22913.8
    675600     22915.3
    675640     22917.5
    675680     22916.3
    675720     22919.5
    675760     22920.9
    675800       22922
    675840     22922.3
    675880     22924.3
    675920     22926.1
    675960     22928.1
    676000     22928.6
    676040     22930.6
    676080     22930.9
    676120     22932.5
    676160     22932.7
    676200     22934.3
    676240     22936.1
    676280     22938.1
    676320     22940.9
    676360     22940.5
    676400       22942
    676440     22944.2
    676480       22943
    676520     22946.1
    676560     22947.7
    676600     22948.7
    676640       22949
    676680     22951.1
    676720     22952.9
    676760     22954.9
    676800     22955.4
    676840     22957.3
    676880     22957.6
    676920     22959.2
    676960     22959.4
    677000       22961
    677040     22962.7
    677080     22964.8
    677120     22967.7
    677160     22967.2
    677200     22968.7
    677240     22970.9
    677280     22969.7
    677320     22972.8
    677360     22974.5
    677400     22975.3
    677440     22975.8
    677480     22977.7
    677520     22979.5
    677560     22981.5
    677600     22982.1
    677640     22983.8
    677680     22984.3
    677720     22985.9
    677760       22986
    677800     22987.7
    677840     22989.4
    677880     22991.4
    677920     22994.4
    677960     22993.9
    678000     22995.3
    678040     22997.7
    678080     22996.4
    678120     22999.4
    678160     23001.1
    678200       23002
    678240     23002.4
    678280     23004.5
    678320     23006.1
    678360     23008.2
    678400     23008.9
    678440     23010.6
    678480     23011.1
    678520     23012.7
    678560     23012.8
    678600     23014.5
    678640     23016.1
    678680     23018.2
    678720     23021.3
    678760     23020.7
    678800     23022.1
    678840     23024.5
    678880     23023.3
    678920     23026.3
    678960       23028
    679000     23028.8
    679040     23029.3
    679080     23031.3
    679120       23033
    679160     23035.1
    679200     23035.8
    679240     23037.5
    679280       23038
    679320     23039.5
    679360     23039.6
    679400     23041.3
    679440       23043
    679480       23045
    679520     23048.1
    679560     23047.5
    679600     23048.9
    679640     23051.4
    679680     23050.1
    679720       23053
    679760     23054.8
    679800     23055.6
    679840     23056.2
    679880     23058.1
    679920     23059.8
    679960     23061.9
    680000     23062.6
    680040     23064.3
    680080     23064.8
    680120     23066.4
    680160     23066.5
    680200     23068.2
    680240     23069.8
    680280     23071.9
    680320       23075
    680360     23074.3
    680400     23075.8
    680440     23078.2
    680480     23076.9
    680520     23079.9
    680560     23081.6
    680600     23082.5
    680640     23083.1
    680680       23085
    680720     23086.7
    680760     23088.8
    680800     23089.4
    680840     23091.2
    680880     23091.7
    680920     23093.3
    680960     23093.3
    681000       23095
    681040     23096.7
    681080     23098.7
    681120     23101.9
    681160     23101.3
    681200     23102.8
    681240       23105
    681280     23103.8
    681320     23106.9
    681360     23108.5
    681400     23109.4
    681440     23109.9
    681480     23111.9
    681520     23113.5
    681560     23115.6
    681600     23116.3
    681640     23118.1
    681680     23118.5
    681720     23120.2
    681760     23120.2
    681800     23121.9
    681840     23123.6
    681880     23125.5
    681920     23128.8
    681960     23128.2
    682000     23129.6
    682040     23131.8
    682080     23130.7
    682120     23133.7
    682160     23135.5
    682200     23136.3
    682240     23136.8
    682280     23138.8
    682320     23140.4
    682360     23142.5
    682400     23143.2
    682440     23144.9
    682480     23145.4
    682520       23147
    682560     23147.1
    682600     23148.7
    682640     23150.5
    682680     23152.4
    682720     23155.6
    682760     23155.1
    682800     23156.5
    682840     23158.7
    682880     23157.6
    682920     23160.6
    682960     23162.3
    683000     23163.2
    683040     23163.7
    683080     23165.7
    683120     23167.3
    683160     23169.4
    683200     23170.1
    683240     23171.8
    683280     23172.2
    683320     23173.8
    683360     23173.9
    683400     23175.6
    683440     23177.4
    683480     23179.3
    683520     23182.5
    683560     23181.9
    683600     23183.5
    683640     23185.6
    683680     23184.4
    683720     23187.4
    683760     23189.1
    683800       23190
    683840     23190.6
    683880     23192.5
    683920     23194.1
    683960     23196.3
    684000     23196.9
    684040     23198.5
    684080       23199
    684120     23200.5
    684160     23200.8
    684200     23202.4
    684240     23204.2
    684280     23206.1
    684320     23209.2
    684360     23208.6
    684400     23210.2
    684440     23212.3
    684480     23211.1
    684520     23214.2
    684560     23215.9
    684600     23216.8
    684640     23217.4
    684680     23219.3
    684720     23220.9
    684760     23223.1
    684800     23223.7
    684840     23225.3
    684880     23225.7
    684920     23227.3
    684960     23227.6
    685000     23229.2
    685040       23231
    685080     23232.9
    685120     23236.1
    685160     23235.5
    685200     23237.2
    685240     23239.2
    685280       23238
    685320       23241
    685360     23242.7
    685400     23243.7
    685440     23244.3
    685480     23246.2
    685520     23247.8
    685560       23250
    685600     23250.6
    685640     23252.2
    685680     23252.6
    685720     23254.2
    685760     23254.6
    685800     23256.2
    685840       23258
    685880     23259.8
    685920       23263
    685960     23262.5
    686000     23264.1
    686040     23266.2
    686080       23265
    686120       23268
    686160     23269.8
    686200     23270.7
    686240     23271.2
    686280     23273.1
    686320     23274.8
    686360       23277
    686400     23277.6
    686440     23279.3
    686480     23279.7
    686520     23281.3
    686560     23281.6
    686600     23283.2
    686640     23285.1
    686680     23286.9
    686720     23290.2
    686760     23289.6
    686800     23291.2
    686840     23293.3
    686880       23292
    686920     23295.1
    686960     23296.9
    687000     23297.7
    687040     23298.4
    687080     23300.1
    687120     23301.8
    687160     23304.1
    687200     23304.7
    687240     23306.5
    687280     23306.9
    687320     23308.4
    687360     23308.8
    687400     23310.4
    687440     23312.2
    687480       23314
    687520     23317.3
    687560     23316.8
    687600     23318.3
    687640     23320.5
    687680     23319.2
    687720     23322.2
    687760     23324.1
    687800     23324.9
    687840     23325.6
    687880     23327.3
    687920     23329.1
    687960     23331.2
    688000     23331.9
    688040     23333.6
    688080     23334.1
    688120     23335.6
    688160       23336
    688200     23337.6
    688240     23339.5
    688280     23341.3
    688320     23344.5
    688360       23344
    688400     23345.6
    688440     23347.8
    688480     23346.5
    688520     23349.6
    688560     23351.3
    688600     23352.3
    688640     23352.9
    688680     23354.7
    688720     23356.4
    688760     23358.6
    688800     23359.2
    688840     23360.9
    688880     23361.5
    688920     23362.9
    688960     23363.3
    689000     23364.9
    689040     23366.7
    689080     23368.6
    689120     23371.8
    689160     23371.3
    689200     23372.8
    689240     23375.1
    689280     23373.7
    689320     23376.8
    689360     23378.6
    689400     23379.6
    689440     23380.2
    689480       23382
    689520     23383.6
    689560     23385.9
    689600     23386.5
    689640     23388.2
    689680     23388.8
    689720     23390.2
    689760     23390.6
    689800     23392.1
    689840       23394
    689880     23395.9
    689920     23399.3
    689960     23398.7
    690000     23400.1
    690040     23402.5
    690080       23401
    690120     23404.2
    690160       23406
    690200       23407
    690240     23407.6
    690280     23409.3
    690320       23411
    690360     23413.2
    690400     23413.8
    690440     23415.6
    690480     23416.1
    690520     23417.5
    690560     23417.8
    690600     23419.6
    690640     23421.4
    690680     23423.3
    690720     23426.6
    690760     23426.2
    690800     23427.6
    690840     23429.9
    690880     23428.4
    690920     23431.5
    690960     23433.3
    691000     23434.4
    691040       23435
    691080     23436.7
    691120     23438.4
    691160     23440.6
    691200     23441.2
    691240       23443
    691280     23443.5
    691320     23444.9
    691360     23445.2
    691400       23447
    691440     23448.8
    691480     23450.7
    691520     23454.1
    691560     23453.6
    691600     23454.9
    691640     23457.4
    691680     23455.9
    691720       23459
    691760     23460.8
    691800     23461.8
    691840     23462.4
    691880     23464.1
    691920     23465.9
    691960       23468
    692000     23468.6
    692040     23470.4
    692080       23471
    692120     23472.3
    692160     23472.6
    692200     23474.4
    692240     23476.2
    692280     23478.1
    692320     23481.4
    692360       23481
    692400     23482.3
    692440     23484.8
    692480     23483.2
    692520     23486.2
    692560     23488.2
    692600     23489.1
    692640     23489.8
    692680     23491.4
    692720     23493.2
    692760     23495.3
    692800     23495.8
    692840     23497.8
    692880     23498.3
    692920     23499.6
    692960     23499.9
    693000     23501.8
    693040     23503.5
    693080     23505.3
    693120     23508.6
    693160     23508.3
    693200     23509.6
    693240     23512.1
    693280     23510.5
    693320     23513.5
    693360     23515.4
    693400     23516.5
    693440     23517.1
    693480     23518.7
    693520     23520.4
    693560     23522.5
    693600     23523.1
    693640     23525.2
    693680     23525.6
    693720     23526.9
    693760     23527.2
    693800       23529
    693840     23530.7
    693880     23532.6
    693920     23535.9
[truncated: 175,997 more chars]
