# Supplementary material for: Comment on 'Valid molecular dynamics simulations of human hemoglobin require a surprisingly large box size'
Source: eLife. 2019 Jun 20;8:e44718. doi: 10.7554/eLife.44718 (PMC6586461; doi:10.7554/eLife.44718)
Supplement: Figure 2—source data 1. — The zip archive contains a README file describing which source files correspond to the different panels. [file elife-44718-fig2-data1.zip › figure2/panel_B/150A/1/msd.xvg]

# This file was created Fri Mar  8 14:46:23 2019
# Created by:
#             :-) GROMACS - gmx msd, 2018.5-dev-20181129-d5972f7 (-:
# 
# Executable:   /usr/local/gromacs/2018/2018.4-impi2017-fftw337-gcc640-cuda91/bin/gmx
# Data prefix:  /usr/local/gromacs/2018/2018.4-impi2017-fftw337-gcc640-cuda91
# Working dir:  /home/vgapsys/project/hemoglobin/hemoglobin/Meuwly/150a-elife/eq1
# Command line:
#   gmx msd -s /netmount/energy/vgapsys/hemoglobin/hemoglobin/raw/150a-elife/topol.tpr -f /netmount/energy/vgapsys/hemoglobin/hemoglobin/raw/150a-elife/0/traj_comp.xtc -trestart 800 -n index.ndx -o msd.xvg
# gmx msd is part of G R O M A C S:
#
# Getting the Right Output Means no Artefacts in Calculating Stuff
#
@    title "Mean Square Displacement"
@    xaxis  label "Time (ps)"
@    yaxis  label "MSD (nm\S2\N)"
@TYPE xy
# MSD gathered over 1e+06 ps with 1251 restarts
# Diffusion constants fitted from time 100000 to 900000 ps
# D[Water_&_OW] = 5.5516 (+/- 0.0845) (1e-5 cm^2/s)
         0           0
        40     1.35352
        80     2.71709
       120     4.08328
       160     5.45019
       200     6.81659
       240     8.18599
       280     9.55241
       320     10.9182
       360     12.2808
       400     13.6445
       440     15.0065
       480     16.3724
       520     17.7364
       560     19.1019
       600     20.4641
       640     21.8247
       680     23.1874
       720     24.5514
       760      25.914
       800     27.2756
       840     28.6399
       880     29.9983
       920     31.3611
       960      32.721
      1000     34.0772
      1040     35.4399
      1080     36.7997
      1120     38.1581
      1160     39.5125
      1200     40.8683
      1240     42.2212
      1280      43.581
      1320     44.9388
      1360     46.2993
      1400     47.6562
      1440     49.0141
      1480     50.3718
      1520       51.73
      1560      53.088
      1600     54.4476
      1640     55.8102
      1680     57.1674
      1720     58.5272
      1760     59.8824
      1800     61.2346
      1840     62.5949
      1880     63.9491
      1920     65.3056
      1960     66.6564
      2000     68.0104
      2040     69.3604
      2080     70.7186
      2120      72.077
      2160     73.4392
      2200     74.7949
      2240     76.1515
      2280     77.5051
      2320     78.8595
      2360     80.2139
      2400     81.5737
      2440     82.9362
      2480     84.2905
      2520     85.6496
      2560      87.004
      2600     88.3532
      2640     89.7117
      2680     91.0633
      2720     92.4191
      2760     93.7678
      2800      95.124
      2840      96.472
      2880      97.829
      2920      99.184
      2960     100.546
      3000     101.897
      3040     103.251
      3080       104.6
      3120     105.952
      3160     107.305
      3200     108.666
      3240     110.028
      3280     111.382
      3320     112.739
      3360     114.088
      3400     115.436
      3440     116.795
      3480     118.145
      3520       119.5
      3560     120.843
      3600     122.197
      3640     123.541
      3680     124.897
      3720     126.253
      3760     127.615
      3800     128.967
      3840     130.322
      3880     131.669
      3920     133.017
      3960     134.366
      4000     135.725
      4040     137.084
      4080     138.434
      4120     139.791
      4160     141.139
      4200     142.485
      4240     143.844
      4280     145.191
      4320     146.542
      4360     147.883
      4400     149.233
      4440     150.575
      4480     151.931
      4520     153.286
      4560     154.647
      4600     155.998
      4640     157.355
      4680     158.699
      4720     160.044
      4760     161.388
      4800     162.744
      4840       164.1
      4880     165.448
      4920     166.805
      4960     168.151
      5000     169.496
      5040     170.854
      5080       172.2
      5120     173.553
      5160     174.891
      5200      176.24
      5240     177.577
      5280     178.932
      5320     180.285
      5360     181.647
      5400     182.998
      5440     184.359
      5480     185.705
      5520     187.051
      5560     188.395
      5600     189.754
      5640      191.11
      5680     192.456
      5720     193.811
      5760     195.157
      5800       196.5
      5840     197.859
      5880     199.205
      5920     200.556
      5960     201.894
      6000     203.246
      6040     204.583
      6080      205.94
      6120     207.292
      6160     208.652
      6200         210
      6240     211.361
      6280     212.707
      6320     214.054
      6360     215.398
      6400     216.756
      6440     218.113
      6480     219.456
      6520     220.812
      6560      222.16
      6600     223.505
      6640     224.868
      6680     226.215
      6720     227.566
      6760     228.904
      6800     230.258
      6840     231.596
      6880     232.953
      6920     234.306
      6960     235.672
      7000     237.023
      7040     238.387
      7080     239.731
      7120     241.077
      7160     242.421
      7200     243.778
      7240     245.131
      7280     246.471
      7320     247.828
      7360     249.175
      7400      250.52
      7440     251.881
      7480     253.226
      7520     254.578
      7560     255.915
      7600      257.27
      7640     258.607
      7680     259.965
      7720     261.316
      7760      262.68
      7800      264.03
      7840     265.395
      7880     266.742
      7920     268.089
      7960     269.433
      8000     270.792
      8040     272.146
      8080     273.485
      8120     274.843
      8160     276.192
      8200     277.535
      8240     278.897
      8280     280.243
      8320     281.597
      8360     282.935
      8400     284.295
      8440     285.635
      8480     286.998
      8520     288.353
      8560     289.721
      8600     291.072
      8640      292.44
      8680     293.788
      8720     295.136
      8760      296.48
      8800     297.838
      8840     299.188
      8880     300.527
      8920     301.886
      8960     303.235
      9000     304.579
      9040     305.941
      9080     307.285
      9120     308.639
      9160     309.976
      9200     311.338
      9240     312.677
      9280     314.042
      9320     315.399
      9360     316.765
      9400     318.114
      9440     319.481
      9480     320.828
      9520     322.176
      9560     323.519
      9600      324.88
      9640      326.23
      9680     327.569
      9720     328.931
      9760      330.28
      9800     331.625
      9840     332.988
      9880     334.331
      9920     335.684
      9960     337.018
     10000     338.381
     10040     339.721
     10080     341.086
     10120     342.443
     10160     343.809
     10200     345.158
     10240     346.526
     10280     347.874
     10320     349.225
     10360     350.569
     10400     351.934
     10440     353.284
     10480     354.619
     10520     355.982
     10560     357.331
     10600     358.674
     10640     360.037
     10680     361.378
     10720     362.732
     10760     364.065
     10800     365.429
     10840     366.767
     10880     368.134
     10920      369.49
     10960     370.858
     11000     372.207
     11040     373.576
     11080     374.924
     11120     376.273
     11160     377.616
     11200      378.98
     11240     380.334
     11280     381.669
     11320     383.032
     11360     384.378
     11400      385.72
     11440     387.084
     11480     388.425
     11520      389.78
     11560     391.113
     11600     392.477
     11640     393.815
     11680     395.182
     11720     396.536
     11760     397.905
     11800     399.256
     11840     400.627
     11880     401.975
     11920     403.325
     11960     404.666
     12000     406.029
     12040     407.382
     12080     408.715
     12120     410.077
     12160     411.424
     12200     412.768
     12240     414.133
     12280     415.476
     12320     416.832
     12360     418.165
     12400     419.529
     12440     420.863
     12480     422.228
     12520     423.578
     12560     424.944
     12600     426.292
     12640     427.664
     12680     429.014
     12720     430.363
     12760     431.705
     12800     433.068
     12840     434.421
     12880      435.75
     12920     437.109
     12960     438.455
     13000     439.795
     13040      441.16
     13080     442.501
     13120     443.856
     13160     445.186
     13200     446.547
     13240      447.88
     13280     449.244
     13320     450.592
     13360     451.957
     13400     453.304
     13440     454.679
     13480     456.031
     13520     457.382
     13560     458.724
     13600     460.088
     13640      461.44
     13680     462.766
     13720     464.126
     13760      465.47
     13800      466.81
     13840     468.175
     13880     469.519
     13920     470.876
     13960     472.208
     14000     473.574
     14040     474.908
     14080     476.275
     14120     477.623
     14160     478.987
     14200     480.333
     14240     481.709
     14280     483.062
     14320     484.413
     14360     485.753
     14400     487.117
     14440     488.465
     14480     489.788
     14520     491.148
     14560     492.493
     14600     493.834
     14640     495.201
     14680     496.543
     14720     497.899
     14760     499.229
     14800     500.593
     14840     501.925
     14880     503.294
     14920      504.64
     14960     506.005
     15000     507.346
     15040     508.723
     15080     510.073
     15120      511.42
     15160     512.756
     15200      514.12
     15240     515.465
     15280     516.787
     15320     518.148
     15360      519.49
     15400      520.83
     15440     522.199
     15480     523.541
     15520     524.899
     15560     526.231
     15600     527.598
     15640      528.93
     15680       530.3
     15720     531.647
     15760     533.012
     15800     534.351
     15840     535.728
     15880     537.078
     15920     538.425
     15960     539.763
     16000     541.128
     16040      542.47
     16080     543.789
     16120      545.15
     16160     546.496
     16200     547.838
     16240     549.208
     16280     550.551
     16320      551.91
     16360     553.241
     16400      554.61
     16440      555.94
     16480      557.31
     16520     558.658
     16560     560.024
     16600     561.363
     16640     562.742
     16680     564.093
     16720     565.441
     16760     566.777
     16800     568.141
     16840     569.483
     16880     570.802
     16920     572.163
     16960     573.509
     17000     574.851
     17040     576.222
     17080     577.566
     17120     578.927
     17160     580.257
     17200      581.63
     17240     582.957
     17280     584.324
     17320     585.674
     17360     587.041
     17400     588.379
     17440     589.761
     17480     591.112
     17520     592.461
     17560     593.799
     17600     595.169
     17640     596.516
     17680     597.834
     17720     599.198
     17760     600.543
     17800     601.885
     17840     603.256
     17880       604.6
     17920     605.961
     17960     607.289
     18000     608.666
     18040     609.996
     18080     611.366
     18120     612.716
     18160     614.082
     18200     615.422
     18240     616.807
     18280      618.16
     18320     619.509
     18360      620.85
     18400     622.221
     18440     623.567
     18480     624.884
     18520     626.249
     18560      627.59
     18600     628.933
     18640     630.304
     18680     631.647
     18720     633.008
     18760     634.338
     18800     635.717
     18840     637.047
     18880      638.42
     18920     639.771
     18960     641.134
     19000      642.47
     19040     643.854
     19080     645.202
     19120     646.549
     19160     647.887
     19200      649.26
     19240      650.61
     19280     651.924
     19320      653.29
     19360     654.634
     19400     655.976
     19440     657.352
     19480     658.698
     19520     660.065
     19560     661.398
     19600     662.778
     19640     664.106
     19680     665.481
     19720     666.831
     19760     668.195
     19800     669.531
     19840     670.917
     19880     672.265
     19920      673.61
     19960     674.948
     20000     676.324
     20040     677.673
     20080     678.986
     20120     680.352
     20160     681.694
     20200     683.034
     20240     684.407
     20280     685.752
     20320     687.116
     20360     688.445
     20400     689.825
     20440     691.149
     20480     692.524
     20520     693.875
     20560     695.241
     20600     696.578
     20640     697.966
     20680     699.313
     20720     700.661
     20760     701.998
     20800     703.377
     20840     704.724
     20880     706.037
     20920     707.406
     20960     708.749
     21000     710.087
     21040     711.458
     21080     712.801
     21120     714.164
     21160      715.49
     21200     716.871
     21240     718.193
     21280     719.566
     21320     720.914
     21360     722.279
     21400     723.612
     21440     724.999
     21480     726.344
     21520     727.688
     21560     729.023
     21600     730.401
     21640     731.747
     21680     733.056
     21720     734.424
     21760     735.767
     21800     737.104
     21840     738.477
     21880     739.821
     21920     741.186
     21960     742.513
     22000     743.896
     22040     745.217
     22080     746.593
     22120     747.943
     22160     749.308
     22200      750.64
     22240      752.03
     22280     753.375
     22320     754.725
     22360     756.062
     22400     757.442
     22440     758.787
     22480     760.095
     22520     761.466
     22560     762.806
     22600     764.147
     22640     765.519
     22680     766.864
     22720     768.229
     22760     769.557
     22800     770.942
     22840     772.266
     22880     773.641
     22920     774.992
     22960      776.36
     23000     777.691
     23040      779.08
     23080     780.426
     23120     781.773
     23160     783.113
     23200     784.493
     23240     785.834
     23280     787.142
     23320     788.512
     23360     789.853
     23400     791.194
     23440     792.572
     23480     793.917
     23520     795.287
     23560     796.614
     23600         798
     23640     799.324
     23680     800.703
     23720     802.053
     23760     803.424
     23800     804.757
     23840     806.148
     23880     807.492
     23920     808.839
     23960     810.176
     24000     811.556
     24040     812.897
     24080     814.202
     24120     815.572
     24160     816.911
     24200     818.254
     24240     819.634
     24280     820.979
     24320     822.349
     24360     823.675
     24400     825.059
     24440     826.382
     24480     827.764
     24520     829.116
     24560     830.486
     24600     831.819
     24640     833.211
     24680     834.557
     24720     835.905
     24760     837.242
     24800     838.623
     24840     839.972
     24880     841.274
     24920     842.645
     24960     843.983
     25000     845.326
     25040     846.708
     25080     848.053
     25120     849.422
     25160     850.745
     25200      852.13
     25240     853.452
     25280     854.836
     25320      856.19
     25360     857.561
     25400     858.891
     25440     860.284
     25480      861.63
     25520      862.98
     25560      864.32
     25600     865.705
     25640     867.056
     25680     868.357
     25720     869.728
     25760     871.067
     25800      872.41
     25840     873.796
     25880      875.14
     25920     876.512
     25960     877.832
     26000     879.217
     26040     880.541
     26080     881.927
     26120     883.277
     26160     884.645
     26200     885.974
     26240     887.366
     26280     888.711
     26320     890.059
     26360     891.392
     26400     892.773
     26440     894.124
     26480     895.421
     26520     896.794
     26560     898.132
     26600     899.476
     26640     900.864
     26680     902.211
     26720     903.578
     26760     904.899
     26800     906.284
     26840     907.607
     26880     908.994
     26920     910.344
     26960     911.709
     27000     913.036
     27040     914.427
     27080     915.771
     27120      917.12
     27160     918.451
     27200     919.833
     27240      921.18
     27280     922.475
     27320     923.847
     27360     925.183
     27400     926.529
     27440     927.917
     27480     929.266
     27520     930.635
     27560     931.954
     27600     933.343
     27640     934.666
     27680     936.056
     27720     937.407
     27760     938.775
     27800     940.102
     27840     941.497
     27880     942.841
     27920      944.19
     27960     945.522
     28000     946.904
     28040      948.25
     28080     949.546
     28120     950.916
     28160     952.253
     28200     953.598
     28240     954.988
     28280     956.338
     28320     957.711
     28360      959.03
     28400     960.421
     28440     961.744
     28480     963.136
     28520     964.494
     28560      965.86
     28600     967.191
     28640     968.586
     28680     969.931
     28720      971.28
     28760     972.611
     28800     973.993
     28840      975.34
     28880     976.633
     28920     978.004
     28960     979.343
     29000     980.687
     29040     982.078
     29080     983.427
     29120     984.802
     29160     986.121
     29200     987.517
     29240     988.839
     29280     990.233
     29320     991.593
     29360     992.959
     29400     994.291
     29440     995.691
     29480     997.037
     29520     998.385
     29560     999.718
     29600      1001.1
     29640     1002.45
     29680     1003.74
     29720     1005.11
     29760     1006.45
     29800     1007.79
     29840     1009.18
     29880     1010.53
     29920      1011.9
     29960     1013.22
     30000     1014.61
     30040     1015.93
     30080     1017.33
     30120     1018.69
     30160     1020.06
     30200     1021.39
     30240      1022.8
     30280     1024.14
     30320     1025.49
     30360     1026.83
     30400     1028.21
     30440     1029.55
     30480     1030.84
     30520     1032.21
     30560     1033.55
     30600      1034.9
     30640     1036.29
     30680     1037.63
     30720     1039.01
     30760     1040.33
     30800     1041.72
     30840     1043.04
     30880     1044.44
     30920     1045.79
     30960     1047.16
     31000     1048.49
     31040      1049.9
     31080     1051.25
     31120      1052.6
     31160     1053.94
     31200     1055.33
     31240     1056.67
     31280     1057.96
     31320     1059.33
     31360     1060.66
     31400     1062.01
     31440      1063.4
     31480     1064.75
     31520     1066.12
     31560     1067.44
     31600     1068.84
     31640     1070.15
     31680     1071.55
     31720     1072.91
     31760     1074.28
     31800     1075.61
     31840     1077.02
     31880     1078.37
     31920     1079.72
     31960     1081.06
     32000     1082.45
     32040     1083.79
     32080     1085.07
     32120     1086.44
     32160     1087.78
     32200     1089.12
     32240     1090.52
     32280     1091.86
     32320     1093.23
     32360     1094.55
     32400     1095.95
     32440     1097.27
     32480     1098.68
     32520     1100.03
     32560      1101.4
     32600     1102.74
     32640     1104.15
     32680      1105.5
     32720     1106.85
     32760     1108.19
     32800     1109.57
     32840     1110.92
     32880     1112.19
     32920     1113.57
     32960      1114.9
     33000     1116.24
     33040     1117.64
     33080     1118.98
     33120     1120.36
     33160     1121.67
     33200     1123.08
     33240     1124.39
     33280      1125.8
     33320     1127.16
     33360     1128.53
     33400     1129.86
     33440     1131.27
     33480     1132.62
     33520     1133.97
     33560      1135.3
     33600     1136.69
     33640     1138.04
     33680     1139.31
     33720     1140.69
     33760     1142.02
     33800     1143.37
     33840     1144.77
     33880     1146.11
     33920     1147.49
     33960     1148.81
     34000     1150.21
     34040     1151.52
     34080     1152.93
     34120     1154.29
     34160     1155.66
     34200     1156.99
     34240      1158.4
     34280     1159.75
     34320     1161.09
     34360     1162.43
     34400     1163.82
     34440     1165.16
     34480     1166.44
     34520     1167.81
     34560     1169.15
     34600     1170.49
     34640     1171.89
     34680     1173.24
     34720     1174.61
     34760     1175.93
     34800     1177.33
     34840     1178.65
     34880     1180.05
     34920     1181.42
     34960     1182.79
     35000     1184.12
     35040     1185.53
     35080     1186.88
     35120     1188.22
     35160     1189.56
     35200     1190.94
     35240     1192.29
     35280     1193.57
     35320     1194.95
     35360     1196.28
     35400     1197.62
     35440     1199.03
     35480     1200.37
     35520     1201.74
     35560     1203.06
     35600     1204.47
     35640     1205.78
     35680     1207.19
     35720     1208.55
     35760     1209.92
     35800     1211.26
     35840     1212.68
     35880     1214.02
     35920     1215.36
     35960     1216.69
     36000     1218.08
     36040     1219.42
     36080      1220.7
     36120     1222.08
     36160     1223.41
     36200     1224.75
     36240     1226.16
     36280      1227.5
     36320     1228.88
     36360     1230.19
     36400      1231.6
     36440     1232.92
     36480     1234.32
     36520     1235.68
     36560     1237.06
     36600     1238.39
     36640     1239.81
     36680     1241.15
     36720      1242.5
     36760     1243.83
     36800     1245.21
     36840     1246.55
     36880     1247.82
     36920      1249.2
     36960     1250.53
     37000     1251.87
     37040     1253.28
     37080     1254.62
     37120     1255.99
     37160     1257.31
     37200     1258.71
     37240     1260.02
     37280     1261.43
     37320     1262.79
     37360     1264.16
     37400      1265.5
     37440     1266.92
     37480     1268.26
     37520      1269.6
     37560     1270.93
     37600     1272.31
     37640     1273.66
     37680     1274.92
     37720      1276.3
     37760     1277.63
     37800     1278.96
     37840     1280.37
     37880     1281.71
     37920     1283.08
     37960      1284.4
     38000      1285.8
     38040     1287.12
     38080     1288.53
     38120     1289.89
     38160     1291.25
     38200     1292.59
     38240     1294.01
     38280     1295.35
     38320      1296.7
     38360     1298.03
     38400     1299.41
     38440     1300.76
     38480     1302.02
     38520      1303.4
     38560     1304.72
     38600     1306.06
     38640     1307.46
     38680      1308.8
     38720     1310.18
     38760     1311.49
     38800      1312.9
     38840     1314.21
     38880     1315.61
     38920     1316.97
     38960     1318.34
     39000     1319.68
     39040      1321.1
     39080     1322.44
     39120     1323.78
     39160     1325.12
     39200     1326.51
     39240     1327.85
     39280     1329.11
     39320     1330.49
     39360     1331.82
     39400     1333.15
     39440     1334.56
     39480      1335.9
     39520     1337.27
     39560     1338.59
     39600     1339.99
     39640      1341.3
     39680     1342.71
     39720     1344.07
     39760     1345.44
     39800     1346.77
     39840     1348.19
     39880     1349.53
     39920     1350.89
     39960     1352.22
     40000     1353.61
     40040     1354.95
     40080     1356.22
     40120      1357.6
     40160     1358.93
     40200     1360.26
     40240     1361.66
     40280        1363
     40320     1364.37
     40360     1365.68
     40400     1367.09
     40440      1368.4
     40480     1369.81
     40520     1371.17
     40560     1372.53
     40600     1373.86
     40640     1375.28
     40680     1376.63
     40720     1377.98
     40760     1379.31
     40800      1380.7
     40840     1382.05
     40880     1383.32
     40920      1384.7
     40960     1386.03
     41000     1387.37
     41040     1388.77
     41080     1390.11
     41120     1391.48
     41160      1392.8
     41200     1394.21
     41240     1395.52
     41280     1396.92
     41320     1398.28
     41360     1399.65
     41400     1400.98
     41440     1402.41
     41480     1403.75
     41520      1405.1
     41560     1406.44
     41600     1407.83
     41640     1409.17
     41680     1410.44
     41720     1411.83
     41760     1413.16
     41800     1414.49
     41840      1415.9
     41880     1417.23
     41920     1418.61
     41960     1419.92
     42000     1421.33
     42040     1422.63
     42080     1424.04
     42120      1425.4
     42160     1426.76
     42200      1428.1
     42240     1429.53
     42280     1430.87
     42320     1432.22
     42360     1433.56
     42400     1434.95
     42440      1436.3
     42480     1437.56
     42520     1438.95
     42560     1440.28
     42600     1441.62
     42640     1443.02
     42680     1444.36
     42720     1445.73
     42760     1447.05
     42800     1448.46
     42840     1449.77
     42880     1451.17
     42920     1452.53
     42960     1453.89
     43000     1455.22
     43040     1456.65
     43080     1457.99
     43120     1459.35
     43160     1460.68
     43200     1462.06
     43240     1463.42
     43280     1464.68
     43320     1466.06
     43360     1467.39
     43400     1468.72
     43440     1470.13
     43480     1471.47
     43520     1472.84
     43560     1474.15
     43600     1475.56
     43640     1476.87
     43680     1478.27
     43720     1479.63
     43760     1480.99
     43800     1482.32
     43840     1483.74
     43880     1485.09
     43920     1486.44
     43960     1487.77
     44000     1489.16
     44040     1490.51
     44080     1491.77
     44120     1493.16
     44160     1494.48
     44200     1495.82
     44240     1497.23
     44280     1498.57
     44320     1499.94
     44360     1501.26
     44400     1502.67
     44440     1503.96
     44480     1505.37
     44520     1506.72
     44560     1508.08
     44600      1509.4
     44640     1510.83
     44680     1512.17
     44720     1513.53
     44760     1514.86
     44800     1516.25
     44840      1517.6
     44880     1518.86
     44920     1520.25
     44960     1521.58
     45000     1522.92
     45040     1524.34
     45080     1525.68
     45120     1527.05
     45160     1528.37
     45200     1529.77
     45240     1531.07
     45280     1532.48
     45320     1533.83
     45360     1535.19
     45400     1536.52
     45440     1537.94
     45480     1539.28
     45520     1540.64
     45560     1541.97
     45600     1543.36
     45640     1544.71
     45680     1545.97
     45720     1547.36
     45760     1548.69
     45800     1550.03
     45840     1551.45
     45880     1552.79
     45920     1554.16
     45960     1555.48
     46000     1556.89
     46040     1558.18
     46080     1559.59
     46120     1560.94
     46160      1562.3
     46200     1563.63
     46240     1565.06
     46280      1566.4
     46320     1567.75
     46360     1569.08
     46400     1570.47
     46440     1571.83
     46480     1573.09
     46520     1574.48
     46560     1575.81
     46600     1577.14
     46640     1578.56
     46680      1579.9
     46720     1581.28
     46760     1582.59
     46800        1584
     46840     1585.29
     46880      1586.7
     46920     1588.06
     46960     1589.42
     47000     1590.75
     47040     1592.18
     47080     1593.52
     47120     1594.88
     47160     1596.21
     47200      1597.6
     47240     1598.96
     47280     1600.22
     47320     1601.61
     47360     1602.94
     47400     1604.28
     47440      1605.7
     47480     1607.04
     47520     1608.42
     47560     1609.73
     47600     1611.15
     47640     1612.44
     47680     1613.84
     47720      1615.2
     47760     1616.57
     47800      1617.9
     47840     1619.33
     47880     1620.67
     47920     1622.04
     47960     1623.36
     48000     1624.76
     48040     1626.11
     48080     1627.37
     48120     1628.77
     48160      1630.1
     48200     1631.44
     48240     1632.86
     48280      1634.2
     48320     1635.58
     48360     1636.89
     48400      1638.3
     48440     1639.59
     48480        1641
     48520     1642.36
     48560     1643.72
     48600     1645.05
     48640     1646.49
     48680     1647.83
     48720     1649.18
     48760     1650.51
     48800     1651.91
     48840     1653.26
     48880     1654.52
     48920     1655.92
     48960     1657.25
     49000     1658.58
     49040        1660
     49080     1661.34
     49120     1662.72
     49160     1664.03
     49200     1665.45
     49240     1666.74
     49280     1668.15
     49320     1669.51
     49360     1670.87
     49400     1672.21
     49440     1673.64
     49480     1674.99
     49520     1676.35
     49560     1677.67
     49600     1679.08
     49640     1680.43
     49680     1681.69
     49720     1683.09
     49760     1684.43
     49800     1685.76
     49840     1687.18
     49880     1688.52
     49920     1689.89
     49960     1691.21
     50000     1692.63
     50040     1693.92
     50080     1695.33
     50120     1696.69
     50160     1698.05
     50200     1699.38
     50240     1700.82
     50280     1702.17
     50320     1703.52
     50360     1704.85
     50400     1706.26
     50440      1707.6
     50480     1708.87
     50520     1710.27
     50560      1711.6
     50600     1712.94
     50640     1714.36
     50680     1715.69
     50720     1717.07
     50760     1718.39
     50800     1719.81
     50840      1721.1
     50880     1722.51
     50920     1723.87
     50960     1725.23
     51000     1726.56
     51040        1728
     51080     1729.34
     51120      1730.7
     51160     1732.03
     51200     1733.43
     51240     1734.77
     51280     1736.04
     51320     1737.44
     51360     1738.77
     51400      1740.1
     51440     1741.53
     51480     1742.86
     51520     1744.24
     51560     1745.55
     51600     1746.98
     51640     1748.27
     51680     1749.68
     51720     1751.04
     51760      1752.4
     51800     1753.73
     51840     1755.17
     51880     1756.51
     51920     1757.87
     51960     1759.19
     52000     1760.59
     52040     1761.94
     52080      1763.2
     52120     1764.61
     52160     1765.95
     52200     1767.28
     52240      1768.7
     52280     1770.03
     52320     1771.42
     52360     1772.73
     52400     1774.15
     52440     1775.44
     52480     1776.85
     52520     1778.21
     52560     1779.56
     52600     1780.89
     52640     1782.33
     52680     1783.67
     52720     1785.02
     52760     1786.35
     52800     1787.75
     52840      1789.1
     52880     1790.37
     52920     1791.78
     52960     1793.11
     53000     1794.45
     53040     1795.87
     53080      1797.2
     53120     1798.59
     53160      1799.9
     53200     1801.32
     53240     1802.61
     53280     1804.03
     53320     1805.38
     53360     1806.73
     53400     1808.05
     53440     1809.49
     53480     1810.84
     53520     1812.19
     53560     1813.52
     53600     1814.92
     53640     1816.27
     53680     1817.54
     53720     1818.95
     53760     1820.28
     53800     1821.62
     53840     1823.04
     53880     1824.38
     53920     1825.76
     53960     1827.07
     54000     1828.49
     54040     1829.77
     54080     1831.19
     54120     1832.54
     54160      1833.9
     54200     1835.21
     54240     1836.66
     54280        1838
     54320     1839.36
     54360     1840.69
     54400     1842.08
     54440     1843.43
     54480     1844.69
     54520      1846.1
     54560     1847.43
     54600     1848.77
     54640      1850.2
     54680     1851.53
     54720     1852.91
     54760     1854.22
     54800     1855.63
     54840     1856.91
     54880     1858.33
     54920     1859.68
     54960     1861.04
     55000     1862.36
     55040      1863.8
     55080     1865.14
     55120     1866.49
     55160     1867.82
     55200     1869.22
     55240     1870.56
     55280     1871.82
     55320     1873.22
     55360     1874.55
     55400     1875.89
     55440     1877.32
     55480     1878.64
     55520     1880.03
     55560     1881.33
     55600     1882.76
     55640     1884.03
     55680     1885.45
     55720      1886.8
     55760     1888.17
     55800     1889.48
     55840     1890.92
     55880     1892.26
     55920     1893.62
     55960     1894.94
     56000     1896.34
     56040     1897.67
     56080     1898.93
     56120     1900.33
     56160     1901.66
     56200        1903
     56240     1904.43
     56280     1905.75
     56320     1907.14
     56360     1908.44
     56400     1909.86
     56440     1911.14
     56480     1912.57
     56520     1913.91
     56560     1915.28
     56600      1916.6
     56640     1918.04
     56680     1919.37
     56720     1920.73
     56760     1922.05
     56800     1923.45
     56840     1924.79
     56880     1926.04
     56920     1927.46
     56960     1928.78
     57000     1930.12
     57040     1931.55
     57080     1932.88
     57120     1934.26
     57160     1935.57
     57200        1937
     57240     1938.27
     57280      1939.7
     57320     1941.04
     57360     1942.41
     57400     1943.72
     57440     1945.17
     57480      1946.5
     57520     1947.85
     57560     1949.17
     57600     1950.57
     57640     1951.91
     57680     1953.17
     57720     1954.58
     57760     1955.91
     57800     1957.25
     57840     1958.67
     57880        1960
     57920     1961.39
     57960     1962.69
     58000     1964.12
     58040      1965.4
     58080     1966.83
     58120     1968.18
     58160     1969.55
     58200     1970.86
     58240     1972.31
     58280     1973.64
     58320        1975
     58360     1976.32
     58400     1977.72
     58440     1979.06
     58480     1980.31
     58520     1981.73
     58560     1983.05
     58600     1984.39
     58640     1985.81
     58680     1987.14
     58720     1988.52
     58760     1989.82
     58800     1991.26
     58840     1992.54
     58880     1993.97
     58920     1995.32
     58960     1996.68
     59000        1998
     59040     1999.45
     59080     2000.79
     59120     2002.14
     59160     2003.46
     59200     2004.86
     59240     2006.19
     59280     2007.44
     59320     2008.86
     59360     2010.18
     59400     2011.53
     59440     2012.95
     59480     2014.27
     59520     2015.66
     59560     2016.96
     59600      2018.4
     59640     2019.67
     59680      2021.1
     59720     2022.46
     59760     2023.82
     59800     2025.14
     59840     2026.59
     59880     2027.92
     59920     2029.27
     59960     2030.58
     60000     2031.98
     60040     2033.32
     60080     2034.56
     60120     2035.99
     60160     2037.31
     60200     2038.65
     60240     2040.07
     60280      2041.4
     60320     2042.78
     60360     2044.08
     60400     2045.51
     60440     2046.79
     60480     2048.22
     60520     2049.57
     60560     2050.93
     60600     2052.25
     60640     2053.71
     60680     2055.03
     60720     2056.38
     60760      2057.7
     60800     2059.09
     60840     2060.43
     60880     2061.67
     60920     2063.09
     60960     2064.41
     61000     2065.75
     61040     2067.17
     61080     2068.49
     61120     2069.88
     61160     2071.18
     61200     2072.61
     61240     2073.89
     61280     2075.32
     61320     2076.67
     61360     2078.03
     61400     2079.35
     61440     2080.81
     61480     2082.13
     61520     2083.48
     61560     2084.81
     61600      2086.2
     61640     2087.54
     61680     2088.79
     61720     2090.21
     61760     2091.53
     61800     2092.87
     61840     2094.29
     61880     2095.62
     61920        2097
     61960     2098.31
     62000     2099.74
     62040     2101.02
     62080     2102.45
     62120     2103.81
     62160     2105.17
     62200     2106.49
     62240     2107.94
     62280     2109.28
     62320     2110.63
     62360     2111.95
     62400     2113.35
     62440     2114.69
     62480     2115.94
     62520     2117.36
     62560     2118.68
     62600     2120.02
     62640     2121.45
     62680     2122.77
     62720     2124.16
     62760     2125.46
     62800      2126.9
     62840     2128.18
     62880     2129.61
     62920     2130.97
     62960     2132.33
     63000     2133.65
     63040      2135.1
     63080     2136.43
     63120     2137.78
     63160     2139.11
     63200     2140.51
     63240     2141.85
     63280      2143.1
     63320     2144.51
     63360     2145.84
     63400     2147.18
     63440     2148.62
     63480     2149.94
     63520     2151.32
     63560     2152.62
     63600     2154.06
     63640     2155.33
     63680     2156.77
     63720     2158.13
     63760     2159.49
     63800      2160.8
     63840     2162.26
     63880     2163.59
     63920     2164.94
     63960     2166.26
     64000     2167.66
     64040        2169
     64080     2170.25
     64120     2171.67
     64160     2172.99
     64200     2174.34
     64240     2175.77
     64280      2177.1
     64320     2178.48
     64360     2179.78
     64400     2181.22
     64440     2182.49
     64480     2183.92
     64520     2185.29
     64560     2186.64
     64600     2187.96
     64640     2189.42
     64680     2190.74
     64720      2192.1
     64760     2193.42
     64800     2194.82
     64840     2196.16
     64880      2197.4
     64920     2198.83
     64960     2200.15
     65000     2201.49
     65040     2202.92
     65080     2204.24
     65120     2205.62
     65160     2206.92
     65200     2208.36
     65240     2209.63
     65280     2211.06
     65320     2212.42
     65360     2213.78
     65400     2215.09
     65440     2216.55
     65480     2217.88
     65520     2219.24
     65560     2220.56
     65600     2221.96
     65640      2223.3
     65680     2224.55
     65720     2225.97
     65760     2227.29
     65800     2228.63
     65840     2230.06
     65880     2231.38
     65920     2232.76
     65960     2234.06
     66000      2235.5
     66040     2236.76
     66080     2238.19
     66120     2239.55
     66160      2240.9
     66200     2242.22
     66240     2243.68
     66280     2245.01
     66320     2246.37
     66360     2247.69
     66400      2249.1
     66440     2250.44
     66480     2251.68
     66520      2253.1
     66560     2254.42
     66600     2255.75
     66640     2257.18
     66680      2258.5
     66720     2259.88
     66760     2261.18
     66800     2262.61
     66840     2263.88
     66880     2265.31
     66920     2266.67
     66960     2268.02
     67000     2269.34
     67040     2270.81
     67080     2272.14
     67120     2273.48
     67160     2274.81
     67200     2276.21
     67240     2277.55
     67280     2278.79
     67320     2280.21
     67360     2281.52
     67400     2282.86
     67440     2284.29
     67480     2285.61
     67520        2287
     67560     2288.29
     67600     2289.72
     67640     2290.99
     67680     2292.42
     67720     2293.77
     67760     2295.13
     67800     2296.44
     67840     2297.91
     67880     2299.24
     67920     2300.58
     67960      2301.9
     68000      2303.3
     68040     2304.64
     68080     2305.88
     68120      2307.3
     68160     2308.61
     68200     2309.96
     68240     2311.38
     68280     2312.71
     68320     2314.09
     68360     2315.39
     68400     2316.84
     68440      2318.1
     68480     2319.53
     68520     2320.89
     68560     2322.25
     68600     2323.56
     68640     2325.03
     68680     2326.35
     68720      2327.7
     68760     2329.02
     68800     2330.42
     68840     2331.76
     68880        2333
     68920     2334.42
     68960     2335.73
     69000     2337.07
     69040     2338.49
     69080     2339.82
     69120     2341.21
     69160     2342.51
     69200     2343.95
     69240     2345.22
     69280     2346.65
     69320     2348.01
     69360     2349.37
     69400     2350.69
     69440     2352.15
     69480     2353.48
     69520     2354.83
     69560     2356.15
     69600     2357.55
     69640     2358.89
     69680     2360.12
     69720     2361.54
     69760     2362.85
     69800      2364.2
     69840     2365.62
     69880     2366.95
     69920     2368.33
     69960     2369.63
     70000     2371.08
     70040     2372.34
     70080     2373.77
     70120     2375.14
     70160      2376.5
     70200     2377.82
     70240     2379.29
     70280     2380.61
     70320     2381.97
     70360     2383.29
     70400     2384.69
     70440     2386.03
     70480     2387.26
     70520     2388.69
     70560        2390
     70600     2391.35
     70640     2392.77
     70680      2394.1
     70720     2395.48
     70760     2396.77
     70800     2398.22
     70840     2399.49
     70880     2400.92
     70920     2402.29
     70960     2403.65
     71000     2404.97
     71040     2406.44
     71080     2407.77
     71120     2409.12
     71160     2410.44
     71200     2411.84
     71240     2413.19
     71280     2414.41
     71320     2415.83
     71360     2417.15
     71400     2418.49
     71440     2419.91
     71480     2421.24
     71520     2422.63
     71560     2423.92
     71600     2425.37
     71640     2426.63
     71680     2428.07
     71720     2429.44
     71760      2430.8
     71800     2432.12
     71840     2433.59
     71880     2434.91
     71920     2436.27
     71960     2437.59
     72000     2438.99
     72040     2440.33
     72080     2441.55
     72120     2442.98
     72160     2444.28
     72200     2445.63
     72240     2447.05
     72280     2448.38
     72320     2449.77
     72360     2451.06
     72400     2452.51
     72440     2453.77
     72480     2455.21
     72520     2456.58
     72560     2457.95
     72600     2459.26
     72640     2460.73
     72680     2462.06
     72720     2463.41
     72760     2464.73
     72800     2466.13
     72840     2467.47
     72880     2468.69
     72920     2470.12
     72960     2471.42
     73000     2472.78
     73040      2474.2
     73080     2475.53
     73120     2476.92
     73160     2478.21
     73200     2479.66
     73240     2480.92
     73280     2482.37
     73320     2483.73
     73360      2485.1
     73400     2486.41
     73440     2487.89
     73480     2489.22
     73520     2490.57
     73560     2491.89
     73600     2493.28
     73640     2494.63
     73680     2495.85
     73720     2497.28
     73760     2498.58
     73800     2499.94
     73840     2501.36
     73880     2502.69
     73920     2504.07
     73960     2505.36
     74000     2506.81
     74040     2508.07
     74080     2509.51
     74120     2510.88
     74160     2512.24
     74200     2513.55
     74240     2515.03
     74280     2516.36
     74320     2517.71
     74360     2519.03
     74400     2520.43
     74440     2521.77
     74480     2522.99
     74520     2524.42
     74560     2525.72
     74600     2527.08
     74640      2528.5
     74680     2529.83
     74720     2531.21
     74760     2532.52
     74800     2533.97
     74840     2535.22
     74880     2536.67
     74920     2538.04
     74960      2539.4
     75000     2540.71
     75040     2542.19
     75080     2543.52
     75120     2544.88
     75160     2546.19
     75200     2547.59
     75240     2548.94
     75280     2550.16
     75320     2551.58
     75360     2552.88
     75400     2554.24
     75440     2555.66
     75480        2557
     75520     2558.38
     75560     2559.68
     75600     2561.12
     75640     2562.38
     75680     2563.82
     75720     2565.19
     75760     2566.55
     75800     2567.86
     75840     2569.34
     75880     2570.66
     75920     2572.02
     75960     2573.34
     76000     2574.74
     76040     2576.09
     76080     2577.29
     76120     2578.73
     76160     2580.02
     76200     2581.38
     76240     2582.81
     76280     2584.14
     76320     2585.52
     76360     2586.82
     76400     2588.28
     76440     2589.53
     76480     2590.98
     76520     2592.35
     76560     2593.71
     76600     2595.01
     76640     2596.49
     76680     2597.82
     76720     2599.18
     76760     2600.49
     76800     2601.89
     76840     2603.24
     76880     2604.45
     76920     2605.88
     76960     2607.17
     77000     2608.54
     77040     2609.96
     77080      2611.3
     77120     2612.68
     77160     2613.98
     77200     2615.43
     77240     2616.69
     77280     2618.13
     77320      2619.5
     77360     2620.86
     77400     2622.16
     77440     2623.64
     77480     2624.97
     77520     2626.33
     77560     2627.65
     77600     2629.05
     77640      2630.4
     77680     2631.61
     77720     2633.05
     77760     2634.34
     77800      2635.7
     77840     2637.13
     77880     2638.47
     77920     2639.84
     77960     2641.15
     78000      2642.6
     78040     2643.86
     78080     2645.29
     78120     2646.66
     78160     2648.03
     78200     2649.33
     78240     2650.81
     78280     2652.14
     78320      2653.5
     78360     2654.82
     78400     2656.23
     78440     2657.57
     78480     2658.78
     78520     2660.22
     78560     2661.51
     78600     2662.87
     78640      2664.3
     78680     2665.64
     78720     2667.02
     78760     2668.32
     78800     2669.77
     78840     2671.03
     78880     2672.47
     78920     2673.84
     78960      2675.2
     79000      2676.5
     79040     2677.99
     79080     2679.31
     79120     2680.67
     79160     2681.99
     79200      2683.4
     79240     2684.74
     79280     2685.95
     79320     2687.38
     79360     2688.67
     79400     2690.04
     79440     2691.46
     79480      2692.8
     79520     2694.18
     79560     2695.48
     79600     2696.94
     79640     2698.19
     79680     2699.63
     79720        2701
     79760     2702.37
     79800     2703.67
     79840     2705.15
     79880     2706.48
     79920     2707.83
     79960     2709.15
     80000     2710.56
     80040      2711.9
     80080      2713.1
     80120     2714.53
     80160     2715.82
     80200     2717.19
     80240     2718.61
     80280     2719.95
     80320     2721.33
     80360     2722.63
     80400     2724.09
     80440     2725.35
     80480     2726.78
     80520     2728.15
     80560     2729.52
     80600     2730.82
     80640      2732.3
     80680     2733.63
     80720     2734.98
     80760     2736.29
     80800      2737.7
     80840     2739.04
     80880     2740.25
     80920     2741.67
     80960     2742.96
     81000     2744.33
     81040     2745.75
     81080     2747.09
     81120     2748.47
     81160     2749.77
     81200     2751.22
     81240     2752.48
     81280     2753.92
     81320     2755.29
     81360     2756.65
     81400     2757.94
     81440     2759.42
     81480     2760.75
     81520      2762.1
     81560     2763.41
     81600     2764.82
     81640     2766.15
     81680     2767.35
     81720     2768.77
     81760     2770.06
     81800     2771.43
     81840     2772.85
     81880     2774.19
     81920     2775.57
     81960     2776.87
     82000     2778.32
     82040     2779.57
     82080     2781.02
     82120     2782.39
     82160     2783.75
     82200     2785.04
     82240     2786.52
     82280     2787.85
     82320      2789.2
     82360     2790.51
     82400     2791.92
     82440     2793.24
     82480     2794.44
     82520     2795.87
     82560     2797.16
     82600     2798.52
     82640     2799.95
     82680     2801.28
     82720     2802.66
     82760     2803.96
     82800     2805.42
     82840     2806.67
     82880     2808.12
     82920     2809.49
     82960     2810.85
     83000     2812.14
     83040     2813.63
     83080     2814.95
     83120     2816.31
     83160      2817.6
     83200     2819.02
     83240     2820.34
     83280     2821.54
     83320     2822.96
     83360     2824.25
     83400     2825.61
     83440     2827.04
     83480     2828.37
     83520     2829.74
     83560     2831.04
     83600     2832.49
     83640     2833.75
     83680      2835.2
     83720     2836.57
     83760     2837.93
     83800     2839.22
     83840     2840.71
     83880     2842.03
     83920     2843.39
     83960     2844.68
     84000      2846.1
     84040     2847.42
     84080     2848.61
     84120     2850.04
     84160     2851.33
     84200     2852.69
     84240     2854.12
     84280     2855.44
     84320     2856.81
     84360     2858.11
     84400     2859.57
     84440     2860.83
     84480     2862.27
     84520     2863.64
     84560     2865.01
     84600     2866.29
     84640     2867.78
     84680     2869.11
     84720     2870.46
     84760     2871.76
     84800     2873.17
     84840      2874.5
     84880     2875.69
     84920     2877.12
     84960     2878.41
     85000     2879.77
     85040     2881.19
     85080     2882.52
     85120      2883.9
     85160     2885.19
     85200     2886.65
     85240      2887.9
     85280     2889.34
     85320     2890.72
     85360     2892.08
     85400     2893.37
     85440     2894.86
     85480     2896.19
     85520     2897.54
     85560     2898.84
     85600     2900.26
     85640     2901.58
     85680     2902.76
     85720      2904.2
     85760     2905.48
     85800     2906.84
     85840     2908.27
     85880      2909.6
     85920     2910.97
     85960     2912.26
     86000     2913.72
     86040     2914.98
     86080     2916.42
     86120     2917.79
     86160     2919.15
     86200     2920.45
     86240     2921.94
     86280     2923.26
     86320     2924.62
     86360     2925.92
     86400     2927.34
     86440     2928.66
     86480     2929.84
     86520     2931.28
     86560     2932.56
     86600     2933.93
     86640     2935.35
     86680     2936.68
     86720     2938.05
     86760     2939.34
     86800      2940.8
     86840     2942.05
     86880     2943.49
     86920     2944.85
     86960     2946.22
     87000     2947.51
     87040        2949
     87080     2950.33
     87120     2951.69
     87160     2952.99
     87200     2954.41
     87240     2955.74
     87280     2956.92
     87320     2958.36
     87360     2959.64
     87400     2961.01
     87440     2962.43
     87480     2963.76
     87520     2965.13
     87560     2966.43
     87600     2967.88
     87640     2969.14
     87680     2970.58
     87720     2971.94
     87760      2973.3
     87800     2974.59
     87840     2976.08
     87880      2977.4
     87920     2978.76
     87960     2980.06
     88000     2981.47
     88040     2982.81
     88080     2983.98
     88120     2985.42
     88160      2986.7
     88200     2988.07
     88240     2989.49
     88280     2990.81
     88320     2992.19
     88360     2993.47
     88400     2994.94
     88440     2996.19
     88480     2997.63
     88520     2998.99
     88560     3000.36
     88600     3001.64
     88640     3003.13
     88680     3004.45
     88720      3005.8
     88760     3007.11
     88800     3008.52
     88840     3009.85
     88880     3011.02
     88920     3012.46
     88960     3013.73
     89000      3015.1
     89040     3016.51
     89080     3017.84
     89120     3019.21
     89160      3020.5
     89200     3021.96
     89240     3023.21
     89280     3024.65
     89320     3026.02
     89360     3027.38
     89400     3028.65
     89440     3030.15
     89480     3031.47
     89520     3032.82
     89560     3034.12
     89600     3035.53
     89640     3036.86
     89680     3038.04
     89720     3039.47
     89760     3040.74
     89800     3042.11
     89840     3043.53
     89880     3044.86
     89920     3046.23
     89960     3047.51
     90000     3048.97
     90040     3050.22
     90080     3051.66
     90120     3053.03
     90160     3054.39
     90200     3055.66
     90240     3057.16
     90280     3058.48
     90320     3059.82
     90360     3061.13
     90400     3062.53
     90440     3063.86
     90480     3065.03
     90520     3066.46
     90560     3067.74
     90600      3069.1
     90640     3070.52
     90680     3071.85
     90720     3073.22
     90760      3074.5
     90800     3075.96
     90840     3077.21
     90880     3078.65
     90920     3080.02
     90960     3081.38
     91000     3082.65
     91040     3084.15
     91080     3085.47
     91120     3086.82
     91160     3088.12
     91200     3089.53
     91240     3090.85
     91280     3092.02
     91320     3093.45
     91360     3094.72
     91400     3096.09
     91440     3097.51
     91480     3098.84
     91520     3100.21
     91560     3101.49
     91600     3102.95
     91640     3104.19
     91680     3105.63
     91720        3107
     91760     3108.36
     91800     3109.64
     91840     3111.14
     91880     3112.45
     91920     3113.79
     91960      3115.1
     92000     3116.51
     92040     3117.83
     92080        3119
     92120     3120.43
     92160      3121.7
     92200     3123.06
     92240     3124.48
     92280     3125.81
     92320     3127.18
     92360     3128.45
     92400     3129.92
     92440     3131.17
     92480     3132.61
     92520     3133.98
     92560     3135.35
     92600     3136.62
     92640     3138.12
     92680     3139.44
     92720     3140.78
     92760     3142.09
     92800     3143.49
     92840     3144.82
     92880     3145.99
     92920     3147.42
     92960     3148.69
     93000     3150.05
     93040     3151.47
     93080      3152.8
     93120     3154.17
     93160     3155.45
     93200     3156.91
     93240     3158.16
     93280     3159.59
     93320     3160.96
     93360     3162.32
     93400     3163.59
     93440      3165.1
     93480     3166.41
     93520     3167.74
     93560     3169.05
     93600     3170.46
     93640     3171.79
     93680     3172.96
     93720     3174.39
     93760     3175.65
     93800     3177.02
     93840     3178.44
     93880     3179.77
     93920     3181.14
     93960     3182.41
     94000     3183.88
     94040     3185.13
     94080     3186.55
     94120     3187.92
     94160     3189.29
     94200     3190.55
     94240     3192.06
     94280     3193.37
     94320     3194.71
     94360     3196.02
     94400     3197.42
     94440     3198.74
     94480     3199.91
     94520     3201.34
     94560     3202.61
     94600     3203.97
     94640     3205.39
     94680     3206.72
     94720     3208.09
     94760     3209.36
     94800     3210.83
     94840     3212.07
     94880      3213.5
     94920     3214.86
     94960     3216.23
     95000     3217.49
     95040        3219
     95080     3220.31
     95120     3221.64
     95160     3222.96
     95200     3224.36
     95240     3225.68
     95280     3226.84
     95320     3228.28
     95360     3229.54
     95400     3230.91
     95440     3232.32
     95480     3233.65
     95520     3235.02
     95560     3236.29
     95600     3237.76
     95640        3239
     95680     3240.43
     95720     3241.79
     95760     3243.16
     95800     3244.42
     95840     3245.93
     95880     3247.24
     95920     3248.57
     95960     3249.88
     96000     3251.28
     96040      3252.6
     96080     3253.76
     96120     3255.19
     96160     3256.45
     96200     3257.81
     96240     3259.23
     96280     3260.56
     96320     3261.93
     96360      3263.2
     96400     3264.68
     96440     3265.92
     96480     3267.35
     96520     3268.72
     96560     3270.08
     96600     3271.34
     96640     3272.84
     96680     3274.16
     96720     3275.49
     96760      3276.8
     96800      3278.2
     96840     3279.51
     96880     3280.67
     96920      3282.1
     96960     3283.36
     97000     3284.73
     97040     3286.14
     97080     3287.48
     97120     3288.85
     97160     3290.12
     97200      3291.6
     97240     3292.85
     97280     3294.27
     97320     3295.64
     97360     3297.01
     97400     3298.26
     97440     3299.78
     97480     3301.09
     97520     3302.41
     97560     3303.73
     97600     3305.12
     97640     3306.43
     97680     3307.59
     97720     3309.02
     97760     3310.28
     97800     3311.65
     97840     3313.06
     97880     3314.41
     97920     3315.77
     97960     3317.05
     98000     3318.52
     98040     3319.77
     98080     3321.21
     98120     3322.57
     98160     3323.94
     98200      3325.2
     98240     3326.71
     98280     3328.03
     98320     3329.34
     98360     3330.66
     98400     3332.06
     98440     3333.38
     98480     3334.54
     98520     3335.96
     98560     3337.21
     98600     3338.59
     98640     3339.99
     98680     3341.34
     98720      3342.7
     98760     3343.97
     98800     3345.44
     98840     3346.69
     98880     3348.13
     98920     3349.49
     98960     3350.85
     99000     3352.11
     99040     3353.62
     99080     3354.94
     99120     3356.25
     99160     3357.57
     99200     3358.96
     99240     3360.28
     99280     3361.44
     99320     3362.87
     99360     3364.12
     99400     3365.49
     99440      3366.9
     99480     3368.25
     99520     3369.61
     99560     3370.88
     99600     3372.35
     99640     3373.59
     99680     3375.03
     99720     3376.41
     99760     3377.77
     99800     3379.02
     99840     3380.53
     99880     3381.84
     99920     3383.16
     99960     3384.47
    100000     3385.86
    100040     3387.19
    100080     3388.35
    100120     3389.78
    100160     3391.03
    100200      3392.4
    100240     3393.81
    100280     3395.16
    100320     3396.53
    100360     3397.79
    100400     3399.26
    100440      3400.5
    100480     3401.95
    100520     3403.32
    100560     3404.68
    100600     3405.92
    100640     3407.43
    100680     3408.75
    100720     3410.06
    100760     3411.38
    100800     3412.78
    100840     3414.09
    100880     3415.25
    100920     3416.68
    100960     3417.93
    101000     3419.31
    101040     3420.71
    101080     3422.06
    101120     3423.43
    101160     3424.68
    101200     3426.16
    101240     3427.41
    101280     3428.85
    101320     3430.22
    101360     3431.58
    101400     3432.83
    101440     3434.34
    101480     3435.65
    101520     3436.97
    101560     3438.28
    101600     3439.68
    101640        3441
    101680     3442.16
    101720     3443.59
    101760     3444.85
    101800     3446.22
    101840     3447.63
    101880     3448.97
    101920     3450.34
    101960     3451.59
    102000     3453.07
    102040     3454.32
    102080     3455.77
    102120     3457.13
    102160      3458.5
    102200     3459.74
    102240     3461.25
    102280     3462.56
    102320     3463.88
    102360      3465.2
    102400     3466.59
    102440     3467.92
    102480     3469.07
    102520      3470.5
    102560     3471.76
    102600     3473.12
    102640     3474.53
    102680     3475.88
    102720     3477.25
    102760      3478.5
    102800     3479.98
    102840     3481.22
    102880     3482.68
    102920     3484.04
    102960      3485.4
    103000     3486.65
    103040     3488.16
    103080     3489.47
    103120     3490.79
    103160      3492.1
    103200      3493.5
    103240     3494.82
    103280     3495.98
    103320     3497.41
    103360     3498.66
    103400     3500.03
    103440     3501.43
    103480     3502.77
    103520     3504.15
    103560     3505.39
    103600     3506.88
    103640     3508.11
    103680     3509.57
    103720     3510.93
    103760      3512.3
    103800     3513.54
    103840     3515.05
    103880     3516.35
    103920     3517.68
    103960     3518.99
    104000      3520.4
    104040     3521.71
    104080     3522.87
    104120     3524.31
    104160     3525.56
    104200     3526.93
    104240     3528.33
    104280     3529.69
    104320     3531.06
    104360      3532.3
    104400     3533.79
    104440     3535.02
    104480     3536.48
    104520     3537.84
    104560     3539.21
    104600     3540.45
    104640     3541.96
    104680     3543.27
    104720     3544.59
    104760      3545.9
    104800     3547.31
    104840     3548.62
    104880     3549.77
    104920     3551.22
    104960     3552.46
    105000     3553.83
    105040     3555.23
    105080     3556.58
    105120     3557.95
    105160     3559.21
    105200      3560.7
    105240     3561.92
    105280     3563.39
    105320     3564.74
    105360     3566.12
    105400     3567.35
    105440     3568.88
    105480     3570.17
    105520      3571.5
    105560      3572.8
    105600     3574.21
    105640     3575.51
    105680     3576.67
    105720     3578.11
    105760     3579.35
    105800     3580.72
    105840     3582.12
    105880     3583.47
    105920     3584.84
    105960     3586.09
    106000     3587.58
    106040     3588.81
    106080     3590.28
    106120     3591.64
    106160     3593.01
    106200     3594.25
    106240     3595.77
    106280     3597.07
    106320      3598.4
    106360     3599.71
    106400     3601.11
    106440      3602.4
    106480     3603.55
    106520        3605
    106560     3606.24
    106600     3607.61
    106640     3609.01
    106680     3610.37
    106720     3611.75
    106760     3612.99
    106800     3614.48
    106840     3615.71
    106880     3617.18
    106920     3618.54
    106960     3619.91
    107000     3621.15
    107040     3622.67
    107080     3623.97
    107120     3625.29
    107160      3626.6
    107200     3628.01
    107240      3629.3
    107280     3630.45
    107320      3631.9
    107360     3633.14
    107400     3634.51
    107440     3635.91
    107480     3637.27
    107520     3638.64
    107560     3639.89
    107600     3641.37
    107640      3642.6
    107680     3644.07
    107720     3645.44
    107760     3646.81
    107800     3648.05
    107840     3649.56
    107880     3650.87
    107920     3652.19
    107960      3653.5
    108000     3654.91
    108040      3656.2
    108080     3657.34
    108120     3658.79
    108160     3660.03
    108200      3661.4
    108240      3662.8
    108280     3664.15
    108320     3665.53
    108360     3666.77
    108400     3668.26
    108440     3669.49
    108480     3670.97
    108520     3672.33
    108560      3673.7
    108600     3674.94
    108640     3676.46
    108680     3677.76
    108720     3679.09
    108760     3680.39
    108800     3681.81
    108840      3683.1
    108880     3684.25
    108920     3685.69
    108960     3686.93
    109000      3688.3
    109040     3689.71
    109080     3691.06
    109120     3692.43
    109160     3693.68
    109200     3695.17
    109240     3696.39
    109280     3697.88
    109320     3699.23
    109360      3700.6
    109400     3701.85
    109440     3703.37
    109480     3704.67
    109520        3706
    109560      3707.3
    109600     3708.71
    109640     3710.02
    109680     3711.17
    109720     3712.62
    109760     3713.86
    109800     3715.22
    109840     3716.62
    109880     3717.98
    109920     3719.36
    109960      3720.6
    110000      3722.1
    110040     3723.31
    110080     3724.79
    110120     3726.14
    110160     3727.52
    110200     3728.76
    110240     3730.27
    110280     3731.58
    110320      3732.9
    110360      3734.2
    110400     3735.61
    110440     3736.93
    110480     3738.07
    110520     3739.52
    110560     3740.76
    110600     3742.11
    110640     3743.51
    110680     3744.88
    110720     3746.25
    110760     3747.49
    110800     3748.99
    110840      3750.2
    110880     3751.69
    110920     3753.03
    110960     3754.42
    111000     3755.65
    111040     3757.17
    111080     3758.48
    111120      3759.8
    111160     3761.11
    111200     3762.53
    111240     3763.83
    111280     3764.98
    111320     3766.42
    111360     3767.67
    111400     3769.02
    111440     3770.43
    111480     3771.79
    111520     3773.17
    111560     3774.41
    111600     3775.91
    111640     3777.12
    111680     3778.61
    111720     3779.96
    111760     3781.35
    111800     3782.59
    111840     3784.11
    111880     3785.41
    111920     3786.72
    111960     3788.02
    112000     3789.44
    112040     3790.74
    112080     3791.89
    112120     3793.33
    112160     3794.58
    112200     3795.93
    112240     3797.33
    112280      3798.7
    112320     3800.08
    112360     3801.31
    112400     3802.82
    112440     3804.03
    112480     3805.53
    112520     3806.87
    112560     3808.26
    112600      3809.5
    112640     3811.02
    112680     3812.32
    112720     3813.63
    112760     3814.93
    112800     3816.35
    112840     3817.65
    112880      3818.8
    112920     3820.24
    112960     3821.49
    113000     3822.84
    113040     3824.25
    113080      3825.6
    113120     3826.99
    113160     3828.23
    113200     3829.74
    113240     3830.95
    113280     3832.45
    113320     3833.79
    113360     3835.18
    113400     3836.42
    113440     3837.95
    113480     3839.25
    113520     3840.56
    113560     3841.86
    113600     3843.28
    113640     3844.58
    113680     3845.73
    113720     3847.17
    113760     3848.41
    113800     3849.77
    113840     3851.18
    113880     3852.54
    113920     3853.92
    113960     3855.15
    114000     3856.67
    114040     3857.87
    114080     3859.37
    114120     3860.72
    114160     3862.11
    114200     3863.35
    114240     3864.88
    114280     3866.18
    114320     3867.48
    114360     3868.79
    114400     3870.21
    114440      3871.5
    114480     3872.64
    114520     3874.08
    114560     3875.33
    114600     3876.68
    114640     3878.09
    114680     3879.45
    114720     3880.84
    114760     3882.08
    114800     3883.59
    114840     3884.79
    114880     3886.29
    114920     3887.64
    114960     3889.04
    115000     3890.27
    115040      3891.8
    115080     3893.11
    115120     3894.41
    115160     3895.71
    115200     3897.13
    115240     3898.42
    115280     3899.57
    115320     3901.01
    115360     3902.25
    115400      3903.6
    115440     3905.02
    115480     3906.37
    115520     3907.76
    115560        3909
    115600     3910.52
    115640     3911.72
    115680     3913.22
    115720     3914.56
    115760     3915.95
    115800      3917.2
    115840     3918.73
    115880     3920.03
    115920     3921.34
    115960     3922.64
    116000     3924.06
    116040     3925.35
    116080      3926.5
    116120     3927.94
    116160     3929.18
    116200     3930.53
    116240     3931.95
    116280      3933.3
    116320     3934.69
    116360     3935.93
    116400     3937.44
    116440     3938.64
    116480     3940.14
    116520     3941.48
    116560     3942.88
    116600     3944.12
    116640     3945.65
    116680     3946.94
    116720     3948.24
    116760     3949.55
    116800     3950.97
    116840     3952.27
    116880     3953.41
    116920     3954.86
    116960      3956.1
    117000     3957.45
    117040     3958.87
    117080     3960.23
    117120     3961.62
    117160     3962.85
    117200     3964.38
    117240     3965.57
    117280     3967.06
    117320      3968.4
    117360      3969.8
    117400     3971.03
    117440     3972.57
    117480     3973.85
    117520     3975.16
    117560     3976.46
    117600     3977.88
    117640     3979.18
    117680     3980.32
    117720     3981.78
    117760     3983.02
    117800     3984.37
    117840     3985.79
    117880     3987.14
    117920     3988.54
    117960     3989.77
    118000     3991.29
    118040     3992.48
    118080     3993.98
    118120     3995.32
    118160     3996.72
    118200     3997.95
    118240     3999.49
    118280     4000.77
    118320     4002.08
    118360     4003.38
    118400     4004.79
    118440     4006.09
    118480     4007.24
    118520     4008.69
    118560     4009.94
    118600     4011.28
    118640     4012.71
    118680     4014.07
    118720     4015.46
    118760      4016.7
    118800     4018.22
    118840     4019.41
    118880     4020.91
    118920     4022.25
    118960     4023.65
    119000     4024.89
    119040     4026.42
    119080      4027.7
    119120     4029.01
    119160     4030.31
    119200     4031.72
    119240     4033.02
    119280     4034.16
    119320     4035.62
    119360     4036.87
    119400     4038.22
    119440     4039.64
    119480        4041
    119520     4042.39
    119560     4043.63
    119600     4045.14
    119640     4046.33
    119680     4047.84
    119720     4049.18
    119760     4050.56
    119800     4051.81
    119840     4053.33
    119880     4054.62
    119920     4055.92
    119960     4057.22
    120000     4058.64
    120040     4059.93
    120080     4061.07
    120120     4062.53
    120160     4063.77
    120200     4065.13
    120240     4066.54
    120280      4067.9
    120320      4069.3
    120360     4070.53
    120400     4072.04
    120440     4073.24
    120480     4074.74
    120520     4076.07
    120560     4077.46
    120600      4078.7
    120640     4080.23
    120680     4081.51
    120720     4082.81
    120760     4084.11
    120800     4085.53
    120840     4086.83
    120880     4087.96
    120920     4089.43
    120960     4090.68
    121000     4092.02
    121040     4093.44
    121080      4094.8
    121120     4096.19
    121160     4097.43
    121200     4098.94
    121240     4100.14
    121280     4101.64
    121320     4102.97
    121360     4104.37
    121400      4105.6
    121440     4107.13
    121480     4108.41
    121520     4109.71
    121560     4111.01
    121600     4112.43
    121640     4113.72
    121680     4114.85
    121720     4116.33
    121760     4117.56
    121800     4118.91
    121840     4120.33
    121880     4121.68
    121920     4123.08
    121960     4124.32
    122000     4125.82
    122040     4127.03
    122080     4128.53
    122120     4129.86
    122160     4131.25
    122200     4132.48
    122240     4134.01
    122280     4135.29
    122320     4136.58
    122360     4137.88
    122400      4139.3
    122440      4140.6
    122480     4141.72
    122520      4143.2
    122560     4144.44
    122600     4145.78
    122640      4147.2
    122680     4148.55
    122720     4149.95
    122760     4151.18
    122800     4152.69
    122840     4153.89
    122880      4155.4
    122920     4156.72
    122960      4158.1
    123000     4159.35
    123040     4160.88
    123080     4162.16
    123120     4163.45
    123160     4164.75
    123200     4166.16
    123240     4167.46
    123280      4168.6
    123320     4170.07
    123360     4171.31
    123400     4172.64
    123440     4174.07
    123480     4175.42
    123520     4176.82
    123560     4178.05
    123600     4179.56
    123640     4180.76
    123680     4182.27
    123720     4183.59
    123760     4184.97
    123800     4186.22
    123840     4187.75
    123880     4189.03
    123920     4190.33
    123960     4191.63
    124000     4193.05
    124040     4194.34
    124080     4195.47
    124120     4196.95
    124160     4198.19
    124200     4199.52
    124240     4200.95
    124280      4202.3
    124320      4203.7
    124360     4204.92
    124400     4206.44
    124440     4207.63
    124480     4209.14
    124520     4210.46
    124560     4211.85
    124600     4213.09
    124640     4214.61
    124680      4215.9
    124720      4217.2
    124760     4218.49
    124800     4219.91
    124840      4221.2
    124880     4222.33
    124920      4223.8
    124960     4225.03
    125000     4226.38
    125040     4227.81
    125080     4229.16
    125120     4230.56
    125160     4231.78
    125200      4233.3
    125240     4234.49
    125280        4236
    125320     4237.31
    125360     4238.69
    125400     4239.94
    125440     4241.46
    125480     4242.76
    125520     4244.05
    125560     4245.34
    125600     4246.77
    125640     4248.05
    125680     4249.18
    125720     4250.65
    125760     4251.88
    125800     4253.23
    125840     4254.66
    125880     4256.01
    125920     4257.41
    125960     4258.63
    126000     4260.16
    126040     4261.34
    126080     4262.85
    126120     4264.17
    126160     4265.56
    126200     4266.81
    126240     4268.34
    126280     4269.63
    126320     4270.93
    126360     4272.22
    126400     4273.65
    126440     4274.93
    126480     4276.07
    126520     4277.54
    126560     4278.77
    126600     4280.11
    126640     4281.55
    126680     4282.89
    126720     4284.29
    126760     4285.51
    126800     4287.04
    126840     4288.22
    126880     4289.73
    126920     4291.05
    126960     4292.44
    127000     4293.69
    127040     4295.23
    127080     4296.52
    127120     4297.82
    127160     4299.12
    127200     4300.55
    127240     4301.84
    127280     4302.97
    127320     4304.45
    127360     4305.67
    127400     4307.02
    127440     4308.45
    127480      4309.8
    127520      4311.2
    127560     4312.42
    127600     4313.95
    127640     4315.12
    127680     4316.63
    127720     4317.95
    127760     4319.34
    127800     4320.58
    127840     4322.13
    127880      4323.4
    127920      4324.7
    127960     4326.01
    128000     4327.44
    128040     4328.73
    128080     4329.85
    128120     4331.33
    128160     4332.55
    128200     4333.91
    128240     4335.33
    128280     4336.68
    128320     4338.08
    128360     4339.29
    128400     4340.82
    128440     4341.99
    128480     4343.51
    128520     4344.83
    128560     4346.22
    128600     4347.46
    128640        4349
    128680     4350.29
    128720     4351.58
    128760     4352.89
    128800     4354.32
    128840     4355.61
    128880     4356.74
    128920     4358.22
    128960     4359.44
    129000      4360.8
    129040     4362.22
    129080     4363.57
    129120     4364.98
    129160     4366.18
    129200     4367.72
    129240     4368.88
    129280      4370.4
    129320     4371.73
    129360     4373.11
    129400     4374.35
    129440     4375.91
    129480     4377.18
    129520     4378.48
    129560     4379.78
    129600     4381.21
    129640      4382.5
    129680     4383.64
    129720     4385.11
    129760     4386.33
    129800      4387.7
    129840      4389.1
    129880     4390.46
    129920     4391.87
    129960     4393.07
    130000     4394.61
    130040     4395.77
    130080     4397.29
    130120     4398.62
    130160     4399.99
    130200     4401.25
    130240      4402.8
    130280     4404.07
    130320     4405.36
    130360     4406.67
    130400      4408.1
    130440     4409.39
    130480     4410.53
    130520     4411.99
    130560     4413.22
    130600     4414.57
    130640     4415.98
    130680     4417.33
    130720     4418.74
    130760     4419.95
    130800     4421.48
    130840     4422.64
    130880     4424.17
    130920     4425.49
    130960     4426.87
    131000     4428.13
    131040     4429.68
    131080     4430.96
    131120     4432.24
    131160     4433.55
    131200     4434.98
    131240     4436.27
    131280     4437.41
    131320     4438.88
    131360      4440.1
    131400     4441.46
    131440     4442.87
    131480     4444.23
    131520     4445.63
    131560     4446.83
    131600     4448.37
    131640     4449.53
    131680     4451.07
    131720     4452.39
    131760     4453.78
    131800     4455.02
    131840     4456.57
    131880     4457.86
    131920     4459.14
    131960     4460.45
    132000     4461.88
    132040     4463.17
    132080     4464.31
    132120     4465.78
    132160     4466.99
    132200     4468.37
    132240     4469.77
    132280     4471.12
    132320     4472.53
    132360     4473.73
    132400     4475.28
    132440     4476.43
    132480     4477.97
    132520      4479.3
    132560     4480.68
    132600     4481.92
    132640     4483.47
    132680     4484.74
    132720     4486.03
    132760     4487.33
    132800     4488.77
    132840     4490.06
    132880      4491.2
    132920     4492.66
    132960     4493.88
    133000     4495.25
    133040     4496.64
    133080        4498
    133120      4499.4
    133160      4500.6
    133200     4502.15
    133240     4503.31
    133280     4504.85
    133320     4506.18
    133360     4507.55
    133400      4508.8
    133440     4510.35
    133480     4511.62
    133520     4512.91
    133560     4514.22
    133600     4515.65
    133640     4516.93
    133680     4518.07
    133720     4519.53
    133760     4520.74
    133800     4522.12
    133840     4523.52
    133880     4524.87
    133920     4526.27
    133960     4527.47
    134000     4529.02
    134040     4530.18
    134080     4531.71
    134120     4533.05
    134160     4534.41
    134200     4535.67
    134240     4537.21
    134280     4538.47
    134320     4539.76
    134360     4541.07
    134400      4542.5
    134440     4543.79
    134480     4544.93
    134520     4546.39
    134560      4547.6
    134600     4548.97
    134640     4550.38
    134680     4551.73
    134720     4553.13
    134760     4554.31
    134800     4555.88
    134840     4557.02
    134880     4558.56
    134920     4559.88
    134960     4561.25
    135000     4562.49
    135040     4564.04
    135080     4565.29
    135120     4566.58
    135160     4567.89
    135200     4569.32
    135240      4570.6
    135280     4571.74
    135320     4573.21
    135360     4574.41
    135400      4575.8
    135440      4577.2
    135480     4578.54
    135520     4579.96
    135560     4581.13
    135600     4582.69
    135640     4583.84
    135680     4585.38
    135720      4586.7
    135760     4588.07
    135800     4589.32
    135840     4590.85
    135880     4592.11
    135920      4593.4
    135960     4594.71
    136000     4596.14
    136040     4597.42
    136080     4598.56
    136120     4600.02
    136160     4601.23
    136200     4602.61
    136240     4604.02
    136280     4605.36
    136320     4606.77
    136360     4607.94
    136400     4609.51
    136440     4610.64
    136480     4612.18
    136520     4613.51
    136560     4614.89
    136600     4616.12
    136640     4617.67
    136680     4618.93
    136720     4620.21
    136760     4621.52
    136800     4622.95
    136840     4624.22
    136880     4625.35
    136920     4626.83
    136960     4628.01
    137000      4629.4
    137040     4630.81
    137080     4632.14
    137120     4633.56
    137160     4634.74
    137200     4636.29
    137240     4637.44
    137280     4638.97
    137320      4640.3
    137360     4641.68
    137400     4642.91
    137440     4644.46
    137480     4645.72
    137520        4647
    137560     4648.31
    137600     4649.73
    137640     4651.01
    137680     4652.14
    137720     4653.61
    137760     4654.81
    137800     4656.19
    137840     4657.58
    137880     4658.93
    137920     4660.34
    137960     4661.52
    138000     4663.07
    138040      4664.2
    138080     4665.74
    138120     4667.07
    138160     4668.44
    138200     4669.66
    138240     4671.21
    138280     4672.48
    138320     4673.77
    138360     4675.06
    138400     4676.48
    138440     4677.76
    138480     4678.89
    138520     4680.37
    138560     4681.56
    138600     4682.94
    138640     4684.35
    138680     4685.68
    138720     4687.09
    138760     4688.27
    138800     4689.83
    138840     4690.96
    138880      4692.5
    138920     4693.83
    138960      4695.2
    139000     4696.42
    139040     4697.98
    139080     4699.24
    139120     4700.52
    139160     4701.83
    139200     4703.25
    139240     4704.54
    139280     4705.66
    139320     4707.14
    139360     4708.33
    139400     4709.72
    139440     4711.12
    139480     4712.46
    139520     4713.86
    139560     4715.04
    139600     4716.59
    139640     4717.73
    139680     4719.27
    139720      4720.6
    139760     4721.97
    139800      4723.2
    139840     4724.76
    139880     4726.02
    139920      4727.3
    139960      4728.6
    140000     4730.03
    140040     4731.32
    140080     4732.43
    140120     4733.92
    140160     4735.11
    140200      4736.5
    140240      4737.9
    140280     4739.24
    140320     4740.64
    140360     4741.82
    140400     4743.39
    140440     4744.52
    140480     4746.06
    140520      4747.4
    140560     4748.78
    140600     4750.01
    140640     4751.56
    140680     4752.82
    140720      4754.1
    140760      4755.4
    140800     4756.83
    140840     4758.11
    140880     4759.23
    140920     4760.72
    140960     4761.91
    141000      4763.3
    141040     4764.69
    141080     4766.03
    141120     4767.44
    141160     4768.61
    141200     4770.17
    141240      4771.3
    141280     4772.84
    141320     4774.17
    141360     4775.56
    141400     4776.79
    141440     4778.34
    141480      4779.6
    141520     4780.87
    141560     4782.17
    141600      4783.6
    141640     4784.87
    141680     4785.98
    141720     4787.47
    141760     4788.66
    141800     4790.06
    141840     4791.44
    141880     4792.79
    141920      4794.2
    141960     4795.37
    142000     4796.94
    142040     4798.06
    142080      4799.6
    142120     4800.93
    142160      4802.3
    142200     4803.54
    142240     4805.09
    142280     4806.35
    142320     4807.63
    142360     4808.93
    142400     4810.35
    142440     4811.63
    142480     4812.75
    142520     4814.24
    142560     4815.43
    142600     4816.81
    142640     4818.22
    142680     4819.57
    142720     4820.97
    142760     4822.13
    142800      4823.7
    142840     4824.82
    142880     4826.36
    142920     4827.69
    142960     4829.07
    143000      4830.3
    143040     4831.85
    143080     4833.12
    143120     4834.39
    143160     4835.68
    143200     4837.12
    143240     4838.38
    143280     4839.51
    143320     4840.99
    143360     4842.18
    143400     4843.57
    143440     4844.97
    143480     4846.32
    143520     4847.71
    143560     4848.89
    143600     4850.45
    143640     4851.56
    143680      4853.1
    143720     4854.42
    143760     4855.81
    143800     4857.04
    143840     4858.58
    143880     4859.85
    143920     4861.12
    143960     4862.41
    144000     4863.86
    144040     4865.12
    144080     4866.25
    144120     4867.74
    144160     4868.93
    144200     4870.33
    144240     4871.73
    144280     4873.08
    144320     4874.46
    144360     4875.64
    144400      4877.2
    144440     4878.31
    144480     4879.86
    144520     4881.19
    144560     4882.57
    144600     4883.81
    144640     4885.35
    144680     4886.62
    144720     4887.89
    144760     4889.18
    144800     4890.61
    144840     4891.89
    144880        4893
    144920     4894.49
    144960     4895.68
    145000     4897.09
    145040     4898.49
    145080     4899.84
    145120     4901.23
    145160     4902.41
    145200     4903.97
    145240     4905.08
    145280     4906.62
    145320     4907.95
    145360     4909.34
    145400     4910.57
    145440     4912.12
    145480     4913.38
    145520     4914.64
    145560     4915.94
    145600     4917.38
    145640     4918.64
    145680     4919.76
    145720     4921.25
    145760     4922.43
    145800     4923.85
    145840     4925.24
    145880      4926.6
    145920     4927.98
    145960     4929.16
    146000     4930.73
    146040     4931.82
    146080     4933.37
    146120     4934.71
    146160      4936.1
    146200     4937.33
    146240     4938.88
    146280     4940.15
    146320     4941.41
    146360     4942.71
    146400     4944.14
    146440      4945.4
    146480     4946.53
    146520     4948.01
    146560     4949.19
    146600     4950.62
    146640        4952
    146680     4953.36
    146720     4954.74
    146760     4955.92
    146800     4957.49
    146840     4958.58
    146880     4960.14
    146920     4961.47
    146960     4962.86
    147000      4964.1
    147040     4965.65
    147080     4966.92
    147120     4968.19
    147160     4969.49
    147200     4970.92
    147240     4972.17
    147280      4973.3
    147320     4974.78
    147360     4975.97
    147400     4977.38
    147440     4978.75
    147480     4980.11
    147520      4981.5
    147560     4982.67
    147600     4984.23
    147640     4985.33
    147680     4986.89
    147720     4988.23
    147760     4989.62
    147800     4990.85
    147840      4992.4
    147880     4993.68
    147920     4994.93
    147960     4996.24
    148000     4997.67
    148040     4998.93
    148080     5000.05
    148120     5001.53
    148160     5002.73
    148200     5004.14
    148240     5005.51
    148280     5006.87
    148320     5008.26
    148360     5009.43
    148400     5010.99
    148440     5012.08
    148480     5013.65
    148520     5014.98
    148560     5016.36
    148600     5017.59
    148640     5019.14
    148680     5020.41
    148720     5021.68
    148760     5022.99
    148800     5024.42
    148840     5025.67
    148880      5026.8
    148920     5028.28
    148960     5029.47
    149000     5030.88
    149040     5032.26
    149080     5033.64
    149120     5035.02
    149160     5036.18
    149200     5037.75
    149240     5038.84
    149280      5040.4
    149320     5041.73
    149360     5043.11
    149400     5044.34
    149440     5045.89
    149480     5047.15
    149520     5048.43
    149560     5049.73
    149600     5051.16
    149640     5052.42
    149680     5053.53
    149720     5055.03
    149760     5056.22
    149800     5057.63
    149840     5059.01
    149880     5060.39
    149920     5061.77
    149960     5062.93
    150000      5064.5
    150040     5065.58
    150080     5067.15
    150120     5068.47
    150160     5069.86
    150200     5071.08
    150240     5072.64
    150280      5073.9
    150320     5075.17
    150360     5076.47
    150400     5077.91
    150440     5079.17
    150480     5080.28
    150520     5081.78
    150560     5082.96
    150600     5084.38
    150640     5085.76
    150680     5087.15
    150720     5088.53
    150760     5089.68
    150800     5091.25
    150840     5092.35
    150880      5093.9
    150920     5095.24
    150960     5096.62
    151000     5097.85
    151040      5099.4
    151080     5100.65
    151120     5101.94
    151160     5103.23
    151200     5104.67
    151240     5105.92
    151280     5107.03
    151320     5108.53
    151360      5109.7
    151400     5111.12
    151440      5112.5
    151480     5113.88
    151520     5115.27
    151560     5116.41
    151600     5117.98
    151640     5119.07
    151680     5120.63
    151720     5121.97
    151760     5123.36
    151800     5124.58
    151840     5126.14
    151880     5127.38
    151920     5128.67
    151960     5129.98
    152000     5131.41
    152040     5132.66
    152080     5133.76
    152120     5135.26
    152160     5136.43
    152200     5137.84
    152240     5139.22
    152280      5140.6
    152320        5142
    152360     5143.14
    152400      5144.7
    152440     5145.78
    152480     5147.35
    152520     5148.69
    152560     5150.07
    152600      5151.3
    152640     5152.87
    152680      5154.1
    152720     5155.39
    152760      5156.7
    152800     5158.14
    152840     5159.39
    152880     5160.49
    152920     5161.98
    152960     5163.15
    153000     5164.56
    153040     5165.95
    153080     5167.32
    153120     5168.71
    153160     5169.85
    153200     5171.42
    153240     5172.51
    153280     5174.09
    153320     5175.41
    153360     5176.81
    153400     5178.03
    153440     5179.61
    153480     5180.84
    153520     5182.14
    153560     5183.43
    153600     5184.88
    153640     5186.14
    153680     5187.24
    153720     5188.74
    153760     5189.92
    153800     5191.31
    153840      5192.7
    153880     5194.09
    153920     5195.47
    153960      5196.6
    154000     5198.18
    154040     5199.28
    154080     5200.84
    154120     5202.17
    154160     5203.56
    154200     5204.79
    154240     5206.36
    154280     5207.59
    154320      5208.9
    154360     5210.19
    154400     5211.64
    154440     5212.91
    154480     5214.01
    154520      5215.5
    154560     5216.68
    154600     5218.08
    154640     5219.48
    154680     5220.86
    154720     5222.24
    154760     5223.37
    154800     5224.95
    154840     5226.04
    154880     5227.61
    154920     5228.94
    154960     5230.33
    155000     5231.56
    155040     5233.13
    155080     5234.38
    155120     5235.67
    155160     5236.95
    155200      5238.4
    155240     5239.68
    155280     5240.77
    155320     5242.26
    155360     5243.45
    155400     5244.84
    155440     5246.25
    155480     5247.63
    155520     5249.01
    155560     5250.14
    155600     5251.71
    155640      5252.8
    155680     5254.37
    155720     5255.69
    155760     5257.08
    155800     5258.31
    155840     5259.88
    155880     5261.12
    155920     5262.42
    155960     5263.71
    156000     5265.16
    156040     5266.42
    156080     5267.51
    156120     5269.02
    156160     5270.19
    156200      5271.6
    156240     5272.99
    156280     5274.39
    156320     5275.77
    156360      5276.9
    156400     5278.48
    156440     5279.56
    156480     5281.13
    156520     5282.44
    156560     5283.84
    156600     5285.07
    156640     5286.64
    156680     5287.86
    156720     5289.17
    156760     5290.46
    156800      5291.9
    156840     5293.16
    156880     5294.24
    156920     5295.75
    156960     5296.92
    157000     5298.33
    157040     5299.73
    157080     5301.12
    157120     5302.51
    157160     5303.64
    157200     5305.21
    157240      5306.3
    157280     5307.86
    157320     5309.18
    157360     5310.58
    157400     5311.79
    157440     5313.36
    157480      5314.6
    157520      5315.9
    157560     5317.19
    157600     5318.63
    157640     5319.89
    157680     5320.99
    157720     5322.48
    157760     5323.65
    157800     5325.07
    157840     5326.47
    157880     5327.86
    157920     5329.25
    157960     5330.38
    158000     5331.95
    158040     5333.03
    158080      5334.6
    158120     5335.92
    158160     5337.32
    158200     5338.54
    158240     5340.11
    158280     5341.35
    158320     5342.66
    158360     5343.94
    158400     5345.38
    158440     5346.64
    158480     5347.74
    158520     5349.24
    158560      5350.4
    158600     5351.83
    158640     5353.22
    158680     5354.62
    158720        5356
    158760     5357.13
    158800      5358.7
    158840     5359.78
    158880     5361.35
    158920     5362.67
    158960     5364.07
    159000      5365.3
    159040     5366.85
    159080     5368.08
    159120     5369.39
    159160     5370.69
    159200     5372.12
    159240     5373.38
    159280     5374.48
    159320     5375.96
    159360     5377.13
    159400     5378.55
    159440     5379.95
    159480     5381.34
    159520     5382.73
    159560     5383.85
    159600     5385.43
    159640     5386.51
    159680     5388.08
    159720      5389.4
    159760     5390.81
    159800     5392.02
    159840     5393.58
    159880     5394.82
    159920     5396.13
    159960     5397.43
    160000     5398.86
    160040     5400.13
    160080     5401.24
    160120     5402.72
    160160     5403.89
    160200     5405.32
    160240      5406.7
    160280      5408.1
    160320     5409.48
    160360      5410.6
    160400     5412.19
    160440     5413.28
    160480     5414.85
    160520     5416.17
    160560     5417.58
    160600     5418.79
    160640     5420.36
    160680      5421.6
    160720     5422.91
    160760      5424.2
    160800     5425.64
    160840     5426.91
    160880     5428.01
    160920      5429.5
    160960     5430.67
    161000     5432.09
    161040     5433.48
    161080     5434.88
    161120     5436.25
    161160     5437.38
    161200     5438.96
    161240     5440.04
    161280     5441.62
    161320     5442.94
    161360     5444.34
    161400     5445.56
    161440     5447.13
    161480     5448.36
    161520     5449.67
    161560     5450.96
    161600     5452.41
    161640     5453.68
    161680     5454.78
    161720     5456.26
    161760     5457.43
    161800     5458.86
    161840     5460.26
    161880     5461.65
    161920     5463.03
    161960     5464.15
    162000     5465.72
    162040     5466.81
    162080     5468.38
    162120     5469.69
    162160      5471.1
    162200      5472.3
    162240     5473.88
    162280      5475.1
    162320     5476.43
    162360      5477.7
    162400     5479.16
    162440     5480.44
    162480     5481.53
    162520     5483.01
    162560     5484.18
    162600     5485.62
    162640        5487
    162680      5488.4
    162720     5489.78
    162760      5490.9
    162800     5492.47
    162840     5493.56
    162880     5495.12
    162920     5496.44
    162960     5497.85
    163000     5499.07
    163040     5500.64
    163080     5501.84
    163120     5503.16
    163160     5504.45
    163200      5505.9
    163240     5507.18
    163280     5508.27
    163320     5509.76
    163360     5510.92
    163400     5512.35
    163440     5513.75
    163480     5515.15
    163520     5516.53
    163560     5517.65
    163600     5519.22
    163640     5520.31
    163680     5521.88
    163720      5523.2
    163760      5524.6
    163800     5525.81
    163840     5527.38
    163880     5528.59
    163920      5529.9
    163960     5531.19
    164000     5532.63
    164040     5533.92
    164080     5535.01
    164120     5536.49
    164160     5537.67
    164200      5539.1
    164240      5540.5
    164280     5541.89
    164320     5543.27
    164360     5544.39
    164400     5545.97
    164440     5547.06
    164480     5548.62
    164520     5549.94
    164560     5551.33
    164600     5552.55
    164640     5554.11
    164680     5555.32
    164720     5556.64
    164760     5557.93
    164800     5559.37
    164840     5560.65
    164880     5561.74
    164920     5563.22
    164960     5564.39
    165000     5565.83
    165040     5567.23
    165080     5568.61
    165120     5569.99
    165160     5571.12
    165200     5572.69
    165240     5573.79
    165280     5575.34
    165320     5576.66
    165360     5578.07
    165400     5579.27
    165440     5580.83
    165480     5582.03
    165520     5583.35
    165560     5584.65
    165600     5586.09
    165640     5587.37
    165680     5588.47
    165720     5589.94
    165760     5591.11
    165800     5592.55
    165840     5593.95
    165880     5595.33
    165920     5596.71
    165960     5597.84
    166000      5599.4
    166040     5600.51
    166080     5602.06
    166120     5603.38
    166160     5604.77
    166200     5605.98
    166240     5607.54
    166280     5608.75
    166320     5610.07
    166360     5611.35
    166400      5612.8
    166440     5614.08
    166480     5615.18
    166520     5616.65
    166560     5617.81
    166600     5619.26
    166640     5620.67
    166680     5622.05
    166720     5623.42
    166760     5624.56
    166800     5626.11
    166840     5627.22
    166880     5628.78
    166920      5630.1
    166960     5631.48
    167000      5632.7
    167040     5634.25
    167080     5635.47
    167120     5636.79
    167160     5638.08
    167200     5639.53
    167240     5640.81
    167280     5641.93
    167320     5643.39
    167360     5644.55
    167400        5646
    167440     5647.41
    167480     5648.78
    167520     5650.16
    167560     5651.29
    167600     5652.85
    167640     5653.97
    167680     5655.53
    167720     5656.84
    167760     5658.23
    167800     5659.45
    167840        5661
    167880     5662.21
    167920     5663.54
    167960     5664.83
    168000     5666.28
    168040     5667.57
    168080     5668.67
    168120     5670.14
    168160     5671.31
    168200     5672.77
    168240     5674.17
    168280     5675.56
    168320     5676.94
    168360     5678.07
    168400     5679.62
    168440     5680.74
    168480      5682.3
    168520     5683.61
    168560     5685.01
    168600     5686.22
    168640     5687.78
    168680     5688.98
    168720      5690.3
    168760      5691.6
    168800     5693.04
    168840     5694.33
    168880     5695.42
    168920     5696.89
    168960     5698.06
    169000     5699.52
    169040     5700.93
    169080     5702.31
    169120      5703.7
    169160      5704.8
    169200     5706.37
    169240     5707.48
    169280     5709.04
    169320     5710.35
    169360     5711.74
    169400     5712.95
    169440     5714.52
    169480     5715.72
    169520     5717.05
    169560     5718.35
    169600     5719.77
    169640     5721.07
    169680     5722.16
    169720     5723.64
    169760      5724.8
    169800     5726.27
    169840     5727.67
    169880     5729.04
    169920     5730.43
    169960     5731.54
    170000     5733.11
    170040     5734.22
    170080     5735.77
    170120     5737.09
    170160     5738.48
    170200     5739.67
    170240     5741.26
    170280     5742.44
    170320     5743.78
    170360     5745.08
    170400      5746.5
    170440      5747.8
    170480      5748.9
    170520     5750.37
    170560     5751.54
    170600     5753.01
    170640     5754.41
    170680     5755.79
    170720     5757.17
    170760     5758.28
    170800     5759.86
    170840     5760.97
    170880     5762.53
    170920     5763.84
    170960     5765.24
    171000     5766.44
    171040     5768.03
    171080     5769.22
    171120     5770.56
    171160     5771.85
    171200     5773.28
    171240     5774.58
    171280     5775.68
    171320     5777.16
    171360     5778.33
    171400     5779.81
    171440     5781.21
    171480     5782.59
    171520     5783.98
    171560      5785.1
    171600     5786.67
    171640     5787.77
    171680     5789.34
    171720     5790.65
    171760     5792.05
    171800     5793.25
    171840     5794.83
    171880     5796.03
    171920     5797.36
    171960     5798.67
    172000      5800.1
    172040     5801.39
    172080     5802.49
    172120     5803.97
    172160     5805.14
    172200     5806.61
    172240     5808.02
    172280      5809.4
    172320      5810.8
    172360      5811.9
    172400     5813.48
    172440     5814.59
    172480     5816.15
    172520     5817.46
    172560     5818.85
    172600     5820.06
    172640     5821.64
    172680     5822.83
    172720     5824.18
    172760     5825.48
    172800     5826.91
    172840     5828.19
    172880     5829.29
    172920     5830.77
    172960     5831.94
    173000     5833.41
    173040     5834.82
    173080      5836.2
    173120      5837.6
    173160     5838.69
    173200     5840.28
    173240     5841.39
    173280     5842.95
    173320     5844.26
    173360     5845.64
    173400     5846.85
    173440     5848.43
    173480     5849.62
    173520     5850.96
    173560     5852.27
    173600     5853.69
    173640     5854.98
    173680     5856.08
    173720     5857.55
    173760     5858.72
    173800     5860.19
    173840     5861.61
    173880     5862.98
    173920     5864.37
    173960     5865.47
    174000     5867.05
    174040     5868.16
    174080     5869.71
    174120     5871.02
    174160     5872.41
    174200     5873.62
    174240     5875.19
    174280     5876.39
    174320     5877.73
    174360     5879.04
    174400     5880.46
    174440     5881.74
    174480     5882.83
    174520     5884.31
    174560     5885.48
    174600     5886.95
    174640     5888.37
    174680     5889.73
    174720     5891.13
    174760     5892.23
    174800      5893.8
    174840     5894.92
    174880     5896.47
    174920     5897.78
    174960     5899.16
    175000     5900.38
    175040     5901.96
    175080     5903.14
    175120     5904.48
    175160     5905.79
    175200     5907.21
    175240     5908.48
    175280     5909.59
    175320     5911.06
    175360     5912.23
    175400      5913.7
    175440     5915.11
    175480     5916.49
    175520     5917.88
    175560     5918.98
    175600     5920.57
    175640     5921.67
    175680     5923.22
    175720     5924.53
    175760     5925.92
    175800     5927.14
    175840     5928.72
    175880     5929.91
    175920     5931.24
    175960     5932.55
    176000     5933.97
    176040     5935.24
    176080     5936.34
    176120     5937.81
    176160     5938.99
    176200     5940.44
    176240     5941.86
    176280     5943.23
    176320     5944.63
    176360     5945.73
    176400      5947.3
    176440     5948.41
    176480     5949.95
    176520     5951.27
    176560     5952.66
    176600     5953.89
    176640     5955.45
    176680     5956.64
    176720     5957.98
    176760     5959.29
    176800     5960.71
    176840     5961.99
    176880     5963.08
    176920     5964.56
    176960     5965.73
    177000     5967.17
    177040      5968.6
    177080     5969.97
    177120     5971.37
    177160     5972.47
    177200     5974.04
    177240     5975.14
    177280     5976.68
    177320        5978
    177360     5979.39
    177400     5980.61
    177440     5982.17
    177480     5983.37
    177520      5984.7
    177560     5986.02
    177600     5987.45
    177640     5988.72
    177680     5989.82
    177720     5991.28
    177760     5992.46
    177800      5993.9
    177840     5995.34
    177880      5996.7
    177920      5998.1
    177960      5999.2
    178000     6000.76
    178040     6001.87
    178080     6003.43
    178120     6004.73
    178160     6006.13
    178200     6007.34
    178240     6008.89
    178280     6010.09
    178320     6011.42
    178360     6012.74
    178400     6014.17
    178440     6015.46
    178480     6016.55
    178520     6018.01
    178560      6019.2
    178600     6020.64
    178640     6022.08
    178680     6023.42
    178720     6024.84
    178760     6025.93
    178800      6027.5
    178840      6028.6
    178880     6030.16
    178920     6031.47
    178960     6032.86
    179000     6034.08
    179040     6035.65
    179080     6036.83
    179120     6038.17
    179160     6039.49
    179200     6040.91
    179240     6042.23
    179280      6043.3
    179320     6044.77
    179360     6045.95
    179400     6047.38
    179440     6048.82
    179480     6050.17
    179520     6051.59
    179560     6052.67
    179600     6054.26
    179640     6055.36
    179680     6056.92
    179720     6058.23
    179760     6059.63
    179800     6060.84
    179840     6062.41
    179880      6063.6
    179920     6064.92
    179960     6066.25
    180000     6067.66
    180040     6068.98
    180080     6070.06
    180120     6071.52
    180160      6072.7
    180200     6074.14
    180240     6075.57
    180280     6076.92
    180320     6078.34
    180360     6079.43
    180400        6081
    180440     6082.11
    180480     6083.65
    180520     6084.97
    180560     6086.37
    180600     6087.58
    180640     6089.15
    180680     6090.34
    180720     6091.67
    180760     6092.98
    180800      6094.4
    180840     6095.71
    180880     6096.79
    180920     6098.26
    180960     6099.43
    181000     6100.87
    181040      6102.3
    181080     6103.65
    181120     6105.07
    181160     6106.15
    181200     6107.73
    181240     6108.83
    181280     6110.38
    181320      6111.7
    181360     6113.09
    181400      6114.3
    181440     6115.88
    181480     6117.07
    181520     6118.39
    181560     6119.71
    181600     6121.12
    181640     6122.44
    181680     6123.51
    181720     6124.98
    181760     6126.14
    181800     6127.59
    181840     6129.01
    181880     6130.37
    181920     6131.78
    181960     6132.87
    182000     6134.45
    182040     6135.55
    182080      6137.1
    182120     6138.41
    182160     6139.81
    182200     6141.02
    182240     6142.59
    182280     6143.78
    182320     6145.11
    182360     6146.44
    182400     6147.84
    182440     6149.15
    182480     6150.22
    182520     6151.69
    182560     6152.84
    182600     6154.29
    182640     6155.72
    182680     6157.07
    182720     6158.49
    182760     6159.58
    182800     6161.15
    182840     6162.25
    182880      6163.8
    182920     6165.12
    182960     6166.52
    183000     6167.73
    183040     6169.29
    183080     6170.49
    183120      6171.8
    183160     6173.15
    183200     6174.54
    183240     6175.84
    183280     6176.93
    183320     6178.39
    183360     6179.54
    183400     6180.99
    183440     6182.43
    183480     6183.78
    183520      6185.2
    183560     6186.29
    183600     6187.85
    183640     6188.97
    183680     6190.52
    183720     6191.83
    183760     6193.23
    183800     6194.45
    183840     6196.01
    183880     6197.21
    183920     6198.53
    183960     6199.87
    184000     6201.27
    184040     6202.56
    184080     6203.66
    184120     6205.12
    184160     6206.27
    184200     6207.72
    184240     6209.15
    184280     6210.52
    184320     6211.92
    184360     6213.02
    184400     6214.58
    184440      6215.7
    184480     6217.25
    184520     6218.56
    184560     6219.96
    184600     6221.18
    184640     6222.74
    184680     6223.95
    184720     6225.27
    184760     6226.61
    184800     6228.01
    184840     6229.31
    184880      6230.4
    184920     6231.86
    184960     6233.01
    185000     6234.47
    185040      6235.9
    185080     6237.25
    185120     6238.65
    185160     6239.75
    185200     6241.32
    185240     6242.43
    185280     6243.99
    185320      6245.3
    185360     6246.69
    185400     6247.91
    185440     6249.48
    185480     6250.68
    185520     6251.99
    185560     6253.35
    185600     6254.74
    185640     6256.06
    185680     6257.15
    185720     6258.59
    185760     6259.76
    185800      6261.2
    185840     6262.64
    185880     6263.99
    185920      6265.4
    185960     6266.49
    186000     6268.07
    186040     6269.19
    186080     6270.74
    186120     6272.04
    186160     6273.45
    186200     6274.67
    186240     6276.22
    186280     6277.43
    186320     6278.74
    186360     6280.11
    186400     6281.49
    186440     6282.79
    186480     6283.89
    186520     6285.33
    186560     6286.48
    186600     6287.94
    186640     6289.37
    186680     6290.71
    186720     6292.13
    186760     6293.21
    186800     6294.79
    186840      6295.9
    186880     6297.46
    186920     6298.78
    186960     6300.17
    187000     6301.39
    187040     6302.95
    187080     6304.16
    187120     6305.47
    187160     6306.83
    187200     6308.22
    187240     6309.52
    187280      6310.6
    187320     6312.04
    187360      6313.2
    187400     6314.66
    187440     6316.09
    187480     6317.43
    187520     6318.86
    187560     6319.94
    187600     6321.53
    187640     6322.63
    187680     6324.21
    187720     6325.52
    187760     6326.91
    187800     6328.13
    187840     6329.69
    187880      6330.9
    187920     6332.21
    187960     6333.57
    188000     6334.96
    188040     6336.26
    188080     6337.36
    188120     6338.79
    188160     6339.94
    188200      6341.4
    188240     6342.83
    188280     6344.18
    188320     6345.61
    188360     6346.68
    188400     6348.27
    188440     6349.37
    188480     6350.95
    188520     6352.24
    188560     6353.65
    188600     6354.86
    188640     6356.44
    188680     6357.64
    188720     6358.97
    188760     6360.32
    188800     6361.72
    188840     6363.01
    188880     6364.11
    188920     6365.53
    188960     6366.69
    189000     6368.15
    189040     6369.58
    189080     6370.92
    189120     6372.36
    189160     6373.43
    189200     6375.02
    189240     6376.12
    189280     6377.68
    189320     6378.98
    189360      6380.4
    189400     6381.59
    189440     6383.16
    189480     6384.38
    189520     6385.69
    189560     6387.06
    189600     6388.47
    189640     6389.75
    189680     6390.84
    189720     6392.27
    189760     6393.42
    189800      6394.9
    189840     6396.32
    189880     6397.67
    189920      6399.1
    189960     6400.19
    190000     6401.77
    190040     6402.87
    190080     6404.43
    190120     6405.74
    190160     6407.14
    190200     6408.35
    190240     6409.92
    190280     6411.13
    190320     6412.45
    190360     6413.81
    190400      6415.2
    190440     6416.49
    190480     6417.59
    190520     6419.01
    190560     6420.18
    190600     6421.66
    190640     6423.07
    190680     6424.42
    190720     6425.84
    190760     6426.93
    190800     6428.53
    190840     6429.63
    190880     6431.19
    190920      6432.5
    190960     6433.89
    191000      6435.1
    191040     6436.67
    191080     6437.88
    191120     6439.19
    191160     6440.55
    191200     6441.93
    191240     6443.22
    191280     6444.31
    191320     6445.74
    191360     6446.91
    191400     6448.39
    191440      6449.8
    191480     6451.15
    191520     6452.58
    191560     6453.67
    191600     6455.27
    191640     6456.37
    191680     6457.93
    191720     6459.22
    191760     6460.63
    191800     6461.84
    191840     6463.41
    191880     6464.63
    191920     6465.94
    191960      6467.3
    192000     6468.68
    192040     6469.97
    192080     6471.05
    192120     6472.49
    192160     6473.64
    192200     6475.13
    192240     6476.54
    192280     6477.89
    192320     6479.32
    192360     6480.41
    192400     6482.01
    192440      6483.1
    192480     6484.66
    192520     6485.97
    192560     6487.36
    192600     6488.58
    192640     6490.14
    192680     6491.36
    192720     6492.68
    192760     6494.04
    192800     6495.42
    192840      6496.7
    192880     6497.79
    192920     6499.22
    192960     6500.37
    193000     6501.86
    193040     6503.27
    193080     6504.61
    193120     6506.05
    193160     6507.14
    193200     6508.75
    193240     6509.83
    193280      6511.4
    193320      6512.7
    193360     6514.09
    193400     6515.32
    193440     6516.87
    193480     6518.11
    193520     6519.43
    193560     6520.78
    193600     6522.16
    193640     6523.42
    193680     6524.52
    193720     6525.95
    193760     6527.11
    193800     6528.61
    193840        6530
    193880     6531.36
    193920      6532.8
    193960     6533.88
    194000      6535.5
    194040     6536.59
    194080     6538.15
    194120     6539.45
    194160     6540.83
    194200     6542.07
    194240     6543.62
    194280     6544.85
    194320     6546.17
    194360     6547.53
    194400     6548.92
    194440     6550.18
    194480     6551.28
    194520     6552.71
    194560     6553.88
    194600     6555.35
    194640     6556.76
    194680     6558.12
    194720     6559.57
    194760     6560.64
    194800     6562.27
    194840     6563.34
    194880     6564.91
    194920     6566.21
    194960      6567.6
    195000     6568.84
    195040     6570.37
    195080     6571.62
    195120     6572.94
    195160      6574.3
    195200     6575.69
    195240     6576.95
    195280     6578.04
    195320     6579.48
    195360     6580.64
    195400     6582.13
    195440     6583.55
    195480     6584.91
    195520     6586.36
    195560     6587.43
    195600     6589.05
    195640     6590.12
    195680     6591.71
    195720        6593
    195760     6594.39
    195800     6595.64
    195840     6597.17
    195880     6598.41
    195920     6599.73
    195960      6601.1
    196000     6602.49
    196040     6603.73
    196080     6604.82
    196120     6606.26
    196160     6607.42
    196200     6608.91
    196240     6610.32
    196280     6611.68
    196320     6613.15
    196360     6614.21
    196400     6615.84
    196440     6616.91
    196480      6618.5
    196520     6619.79
    196560     6621.18
    196600     6622.43
    196640     6623.96
    196680      6625.2
    196720     6626.53
    196760     6627.89
    196800     6629.29
    196840     6630.52
    196880     6631.61
    196920     6633.05
    196960      6634.2
    197000     6635.68
    197040      6637.1
    197080     6638.46
    197120     6639.93
    197160        6641
    197200     6642.62
    197240     6643.69
    197280     6645.28
    197320     6646.57
    197360     6647.96
    197400     6649.21
    197440     6650.73
    197480     6651.98
    197520     6653.31
    197560     6654.66
    197600     6656.06
    197640      6657.3
    197680      6658.4
    197720     6659.82
    197760     6660.98
    197800     6662.47
    197840     6663.89
    197880     6665.24
    197920     6666.71
    197960     6667.78
    198000     6669.41
    198040     6670.48
    198080     6672.06
    198120     6673.35
    198160     6674.75
    198200     6675.99
    198240     6677.54
    198280     6678.77
    198320      6680.1
    198360     6681.44
    198400     6682.86
    198440     6684.06
    198480     6685.15
    198520     6686.59
    198560     6687.74
    198600     6689.23
    198640     6690.65
    198680        6692
    198720     6693.48
    198760     6694.53
    198800     6696.17
    198840     6697.23
    198880     6698.81
    198920     6700.11
    198960      6701.5
    199000     6702.73
    199040     6704.27
    199080     6705.52
    199120     6706.83
    199160     6708.17
    199200     6709.59
    199240     6710.79
    199280     6711.88
    199320     6713.34
    199360     6714.47
    199400     6715.98
    199440     6717.39
    199480     6718.75
    199520     6720.22
    199560     6721.29
    199600     6722.92
    199640     6723.98
    199680     6725.56
    199720     6726.86
    199760     6728.25
    199800     6729.48
    199840     6731.03
    199880     6732.28
    199920     6733.59
    199960     6734.92
    200000     6736.34
    200040     6737.55
    200080     6738.64
    200120      6740.1
    200160     6741.23
    200200     6742.75
    200240     6744.14
    200280     6745.51
    200320     6746.98
    200360     6748.04
    200400     6749.68
    200440     6750.75
    200480     6752.32
    200520     6753.61
    200560     6755.01
    200600     6756.25
    200640      6757.8
    200680     6759.05
    200720     6760.35
    200760     6761.69
    200800     6763.12
    200840     6764.32
    200880     6765.41
    200920     6766.87
    200960     6768.01
    201000     6769.52
    201040     6770.93
    201080     6772.29
    201120     6773.76
    201160     6774.82
    201200     6776.46
    201240     6777.53
    201280     6779.08
    201320     6780.38
    201360     6781.78
    201400     6783.02
    201440     6784.58
    201480      6785.8
    201520     6787.11
    201560     6788.45
    201600     6789.88
    201640     6791.09
    201680     6792.18
    201720     6793.64
    201760     6794.78
    201800     6796.29
    201840      6797.7
    201880     6799.05
    201920     6800.53
    201960     6801.58
    202000     6803.23
    202040     6804.31
    202080     6805.87
    202120     6807.17
    202160     6808.56
    202200     6809.79
    202240     6811.35
    202280     6812.57
    202320     6813.88
    202360     6815.23
    202400     6816.66
    202440     6817.87
    202480     6818.96
    202520     6820.42
    202560     6821.56
    202600     6823.06
    202640     6824.47
    202680     6825.84
    202720     6827.31
    202760     6828.36
    202800        6830
    202840     6831.08
    202880     6832.63
    202920     6833.92
    202960     6835.33
    203000     6836.58
    203040     6838.12
    203080     6839.35
    203120     6840.65
    203160     6842.01
    203200     6843.44
    203240     6844.65
    203280     6845.74
    203320     6847.21
    203360     6848.34
    203400     6849.85
    203440     6851.26
    203480     6852.63
    203520      6854.1
    203560     6855.16
    203600     6856.79
    203640     6857.88
    203680     6859.45
    203720     6860.74
    203760     6862.13
    203800     6863.38
    203840     6864.91
    203880     6866.14
    203920     6867.45
    203960     6868.79
    204000     6870.23
    204040     6871.42
    204080     6872.52
    204120     6873.98
    204160      6875.1
    204200     6876.61
    204240     6878.03
    204280     6879.39
    204320     6880.86
    204360     6881.92
    204400     6883.55
    204440     6884.64
    204480     6886.21
    204520     6887.49
    204560     6888.89
    204600     6890.13
    204640     6891.67
    204680      6892.9
    204720      6894.2
    204760     6895.54
    204800     6896.99
    204840     6898.18
    204880     6899.26
    204920     6900.72
    204960     6901.85
    205000     6903.35
    205040     6904.76
    205080     6906.12
    205120     6907.59
    205160     6908.64
    205200     6910.28
    205240     6911.35
    205280     6912.91
    205320     6914.19
    205360     6915.58
    205400     6916.83
    205440     6918.37
    205480     6919.59
    205520     6920.89
    205560     6922.23
    205600     6923.68
    205640     6924.85
    205680     6925.96
    205720     6927.42
    205760     6928.55
    205800     6930.06
    205840     6931.46
    205880     6932.82
    205920     6934.29
    205960     6935.37
    206000        6937
    206040     6938.07
    206080     6939.62
    206120      6940.9
    206160     6942.29
    206200     6943.54
    206240     6945.09
    206280      6946.3
    206320      6947.6
    206360     6948.95
    206400     6950.39
    206440     6951.58
    206480     6952.68
    206520     6954.14
    206560     6955.28
    206600     6956.81
    206640      6958.2
    206680     6959.56
    206720     6961.03
    206760      6962.1
    206800     6963.74
    206840     6964.81
    206880     6966.36
    206920     6967.62
    206960     6969.02
    207000     6970.27
    207040      6971.8
    207080     6973.01
    207120     6974.32
    207160     6975.67
    207200      6977.1
    207240     6978.31
    207280     6979.41
    207320     6980.87
    207360     6982.01
    207400     6983.53
    207440     6984.93
    207480     6986.28
    207520     6987.75
    207560     6988.82
    207600     6990.47
    207640     6991.55
    207680     6993.09
    207720     6994.34
    207760     6995.74
    207800     6996.99
    207840     6998.54
    207880     6999.74
    207920     7001.05
    207960      7002.4
    208000     7003.84
    208040     7005.05
    208080     7006.16
    208120     7007.62
    208160     7008.76
    208200     7010.27
    208240     7011.67
    208280     7013.03
    208320     7014.48
    208360     7015.56
    208400     7017.19
    208440     7018.27
    208480     7019.81
    208520     7021.07
    208560     7022.46
    208600     7023.72
    208640     7025.27
    208680     7026.49
    208720     7027.77
    208760     7029.14
    208800     7030.59
    208840     7031.78
    208880     7032.89
    208920     7034.36
    208960      7035.5
    209000     7037.01
    209040     7038.41
    209080     7039.78
    209120     7041.23
    209160     7042.31
    209200     7043.95
    209240     7045.01
    209280     7046.56
    209320     7047.83
    209360     7049.21
    209400     7050.47
    209440     7052.02
    209480     7053.23
    209520     7054.52
    209560     7055.88
    209600     7057.33
    209640     7058.52
    209680     7059.62
    209720      7061.1
    209760     7062.22
    209800     7063.75
    209840     7065.13
    209880      7066.5
    209920     7067.96
    209960     7069.04
    210000     7070.68
    210040     7071.75
    210080      7073.3
    210120     7074.57
    210160     7075.95
    210200      7077.2
    210240     7078.74
    210280     7079.95
    210320     7081.26
    210360     7082.63
    210400     7084.08
    210440     7085.24
    210480     7086.34
    210520     7087.83
    210560     7088.96
    210600     7090.47
    210640     7091.86
    210680     7093.23
    210720      7094.7
    210760     7095.76
    210800     7097.41
    210840     7098.48
    210880     7100.04
    210920      7101.3
    210960     7102.68
    211000     7103.93
    211040     7105.49
    211080     7106.69
    211120     7108.01
    211160     7109.37
    211200     7110.81
    211240     7111.97
    211280     7113.07
    211320     7114.56
    211360      7115.7
    211400     7117.21
    211440      7118.6
    211480     7119.96
    211520     7121.43
    211560     7122.49
    211600     7124.14
    211640     7125.21
    211680     7126.78
    211720     7128.04
    211760     7129.42
    211800     7130.69
    211840     7132.24
    211880     7133.45
    211920     7134.75
    211960     7136.13
    212000     7137.58
    212040     7138.71
    212080     7139.84
    212120     7141.32
    212160     7142.46
    212200     7143.97
    212240     7145.37
    212280     7146.74
    212320      7148.2
    212360     7149.26
    212400     7150.92
    212440     7151.98
    212480     7153.55
    212520     7154.82
    212560      7156.2
    212600     7157.47
    212640     7159.02
    212680     7160.22
    212720     7161.54
    212760     7162.93
    212800     7164.37
    212840      7165.5
    212880     7166.62
    212920      7168.1
    212960     7169.24
    213000     7170.76
    213040     7172.15
    213080     7173.52
    213120        7175
    213160     7176.06
    213200     7177.71
    213240     7178.77
    213280     7180.34
    213320     7181.61
    213360        7183
    213400     7184.26
    213440      7185.8
    213480     7187.01
    213520     7188.32
    213560     7189.71
    213600     7191.15
    213640     7192.27
    213680      7193.4
    213720     7194.87
    213760     7196.01
    213800     7197.53
    213840     7198.92
    213880      7200.3
    213920     7201.76
    213960     7202.81
    214000     7204.46
    214040     7205.52
    214080      7207.1
    214120     7208.36
    214160     7209.76
    214200     7211.02
    214240     7212.56
    214280     7213.76
    214320     7215.08
    214360     7216.45
    214400     7217.89
    214440     7219.05
    214480     7220.17
    214520     7221.66
    214560     7222.77
    214600      7224.3
    214640     7225.71
    214680     7227.08
    214720     7228.54
    214760     7229.59
    214800     7231.23
    214840     7232.29
    214880     7233.89
    214920     7235.16
    214960     7236.55
    215000     7237.81
    215040     7239.37
    215080     7240.56
    215120     7241.87
    215160     7243.25
    215200      7244.7
    215240     7245.85
    215280     7246.97
    215320     7248.46
    215360     7249.58
    215400      7251.1
    215440     7252.49
    215480     7253.87
    215520     7255.33
    215560     7256.39
    215600     7258.03
    215640     7259.09
    215680     7260.69
    215720     7261.95
    215760     7263.35
    215800     7264.62
    215840     7266.18
    215880     7267.37
    215920     7268.69
    215960     7270.06
    216000     7271.52
    216040     7272.65
    216080     7273.78
    216120     7275.26
    216160     7276.39
    216200     7277.89
    216240      7279.3
    216280     7280.66
    216320     7282.11
    216360     7283.18
    216400     7284.81
    216440     7285.89
    216480     7287.47
    216520     7288.73
    216560     7290.13
    216600     7291.39
    216640     7292.96
    216680     7294.16
    216720     7295.47
    216760     7296.85
    216800     7298.31
    216840     7299.44
    216880     7300.57
    216920     7302.04
    216960     7303.18
    217000     7304.68
    217040     7306.09
    217080     7307.44
    217120      7308.9
    217160     7309.98
    217200     7311.61
    217240     7312.69
    217280     7314.28
    217320     7315.54
    217360     7316.93
    217400      7318.2
    217440     7319.77
    217480     7320.98
    217520     7322.28
    217560     7323.66
    217600     7325.13
    217640     7326.25
    217680     7327.37
    217720     7328.85
    217760     7329.97
    217800     7331.49
    217840     7332.91
    217880     7334.24
    217920     7335.71
    217960     7336.78
    218000     7338.42
    218040     7339.48
    218080     7341.07
    218120     7342.33
    218160     7343.72
    218200     7344.98
    218240     7346.57
    218280     7347.77
    218320     7349.06
    218360     7350.44
    218400     7351.91
    218440     7353.03
    218480     7354.16
    218520     7355.64
    218560     7356.77
    218600     7358.27
    218640      7359.7
    218680     7361.03
    218720      7362.5
    218760     7363.57
    218800     7365.22
    218840     7366.27
    218880     7367.86
    218920     7369.13
    218960     7370.52
    219000     7371.78
    219040     7373.37
    219080     7374.56
    219120     7375.86
    219160     7377.24
    219200     7378.71
    219240     7379.82
    219280     7380.96
    219320     7382.42
    219360     7383.55
    219400     7385.07
    219440     7386.49
    219480     7387.82
    219520      7389.3
    219560     7390.37
    219600     7392.01
    219640     7393.07
    219680     7394.66
    219720     7395.92
    219760     7397.31
    219800     7398.58
    219840     7400.17
    219880     7401.37
    219920     7402.66
    219960     7404.03
    220000     7405.51
    220040     7406.62
    220080     7407.75
    220120     7409.21
    220160     7410.34
    220200     7411.86
    220240     7413.29
    220280     7414.62
    220320     7416.09
    220360     7417.17
    220400     7418.82
    220440     7419.88
    220480     7421.47
    220520     7422.71
    220560     7424.11
    220600     7425.39
    220640     7426.97
    220680     7428.17
    220720     7429.48
    220760     7430.84
    220800     7432.31
    220840     7433.41
    220880     7434.54
    220920     7436.01
    220960     7437.13
    221000     7438.64
    221040     7440.07
    221080      7441.4
    221120     7442.88
    221160     7443.95
    221200     7445.61
    221240     7446.67
    221280     7448.27
    221320      7449.5
    221360     7450.89
    221400     7452.17
    221440     7453.75
    221480     7454.95
    221520     7456.25
    221560     7457.62
    221600     7459.09
    221640     7460.19
    221680      7461.3
    221720     7462.78
    221760     7463.91
    221800      7465.4
    221840     7466.84
    221880     7468.17
    221920     7469.65
    221960     7470.72
    222000     7472.37
    222040     7473.42
    222080     7475.02
    222120     7476.25
    222160     7477.67
    222200     7478.92
    222240     7480.52
    222280     7481.71
    222320        7483
    222360     7484.39
    222400     7485.86
    222440     7486.93
    222480     7488.05
    222520     7489.53
    222560     7490.65
    222600     7492.16
    222640     7493.58
    222680     7494.92
    222720     7496.41
    222760     7497.47
    222800     7499.14
    222840     7500.18
    222880     7501.78
    222920        7503
    222960     7504.41
    223000     7505.66
    223040     7507.26
    223080     7508.45
    223120     7509.75
    223160     7511.12
    223200     7512.59
    223240      7513.7
    223280     7514.81
    223320     7516.29
    223360     7517.43
    223400     7518.93
    223440     7520.36
    223480     7521.69
    223520     7523.19
    223560     7524.25
    223600     7525.92
    223640     7526.98
    223680     7528.57
    223720     7529.78
    223760      7531.2
    223800     7532.46
    223840     7534.07
    223880     7535.25
    223920     7536.54
    223960     7537.92
    224000     7539.39
    224040     7540.49
    224080     7541.59
    224120     7543.07
    224160     7544.21
    224200     7545.71
    224240     7547.12
    224280     7548.47
    224320     7549.97
    224360     7551.02
    224400     7552.69
    224440     7553.75
    224480     7555.34
    224520     7556.55
    224560     7557.97
    224600     7559.23
    224640     7560.84
    224680     7562.04
    224720     7563.33
    224760     7564.71
    224800     7566.19
    224840     7567.26
    224880     7568.38
    224920     7569.85
    224960     7570.99
    225000     7572.49
    225040     7573.91
    225080     7575.27
    225120     7576.76
    225160     7577.82
    225200     7579.49
    225240     7580.56
    225280     7582.15
    225320     7583.35
    225360     7584.77
    225400     7586.04
    225440     7587.65
    225480     7588.85
    225520     7590.13
    225560     7591.52
    225600     7592.99
    225640     7594.06
    225680     7595.18
    225720     7596.65
    225760     7597.79
    225800     7599.29
    225840     7600.71
    225880     7602.08
    225920     7603.55
    225960     7604.62
    226000     7606.29
    226040     7607.34
    226080     7608.93
    226120     7610.14
    226160     7611.57
    226200     7612.83
    226240     7614.44
    226280     7615.64
    226320     7616.92
    226360      7618.3
    226400     7619.78
    226440     7620.85
    226480     7621.97
    226520     7623.44
    226560     7624.59
    226600     7626.08
    226640      7627.5
    226680     7628.86
    226720     7630.35
    226760     7631.41
    226800     7633.08
    226840     7634.13
    226880     7635.74
    226920     7636.95
    226960     7638.39
    227000     7639.63
    227040     7641.25
    227080     7642.44
    227120     7643.72
    227160     7645.11
    227200     7646.59
    227240     7647.68
    227280     7648.79
    227320     7650.26
    227360      7651.4
    227400     7652.91
    227440     7654.33
    227480     7655.68
    227520     7657.18
    227560     7658.24
    227600      7659.9
    227640     7660.96
    227680     7662.56
    227720     7663.76
    227760      7665.2
    227800     7666.46
    227840     7668.08
    227880     7669.27
    227920     7670.55
    227960     7671.93
    228000      7673.4
    228040     7674.49
    228080     7675.61
    228120     7677.09
    228160     7678.22
    228200     7679.73
    228240     7681.15
    228280     7682.51
    228320     7684.01
    228360     7685.06
    228400     7686.73
    228440     7687.79
    228480      7689.4
    228520      7690.6
    228560     7692.03
    228600     7693.29
    228640     7694.91
    228680     7696.12
    228720     7697.39
    228760     7698.76
    228800     7700.24
    228840     7701.33
    228880     7702.45
    228920     7703.93
    228960     7705.07
    229000     7706.57
    229040     7708.01
    229080     7709.37
    229120     7710.85
    229160      7711.9
    229200     7713.58
    229240     7714.63
    229280     7716.24
    229320     7717.44
    229360     7718.88
    229400     7720.15
    229440     7721.75
    229480     7722.98
    229520     7724.23
    229560     7725.62
    229600     7727.09
    229640     7728.15
    229680     7729.29
    229720     7730.76
    229760      7731.9
    229800      7733.4
    229840     7734.85
    229880      7736.2
    229920     7737.68
    229960     7738.73
    230000      7740.4
    230040     7741.46
    230080     7743.08
    230120     7744.27
    230160     7745.72
    230200     7746.99
    230240     7748.61
    230280     7749.82
    230320     7751.08
    230360     7752.46
    230400     7753.94
    230440     7755.03
    230480     7756.16
    230520     7757.64
    230560     7758.76
    230600     7760.27
    230640     7761.72
    230680     7763.07
    230720     7764.54
    230760      7765.6
    230800     7767.29
    230840     7768.34
    230880     7769.95
    230920     7771.14
    230960     7772.57
    231000     7773.86
    231040     7775.48
    231080     7776.69
    231120     7777.94
    231160     7779.32
    231200      7780.8
    231240     7781.87
    231280     7782.99
    231320     7784.48
    231360      7785.6
    231400     7787.09
    231440     7788.56
    231480     7789.91
    231520      7791.4
    231560     7792.44
    231600     7794.14
    231640     7795.18
    231680     7796.79
    231720        7798
    231760     7799.41
    231800     7800.71
    231840     7802.35
    231880     7803.54
    231920     7804.78
    231960     7806.16
    232000     7807.64
    232040      7808.7
    232080     7809.83
    232120     7811.32
    232160     7812.44
    232200     7813.93
    232240      7815.4
    232280     7816.74
    232320     7818.23
    232360     7819.28
    232400     7820.98
    232440     7822.02
    232480     7823.63
    232520     7824.83
    232560     7826.25
    232600     7827.56
    232640     7829.18
    232680     7830.37
    232720     7831.62
    232760     7832.99
    232800     7834.47
    232840     7835.54
    232880     7836.65
    232920     7838.15
    232960     7839.27
    233000     7840.75
    233040     7842.23
    233080     7843.56
    233120     7845.04
    233160      7846.1
    233200     7847.79
    233240     7848.83
    233280     7850.45
    233320     7851.66
    233360     7853.08
    233400     7854.36
    233440     7856.01
    233480      7857.2
    233520     7858.45
    233560      7859.8
    233600     7861.29
    233640     7862.35
    233680     7863.45
    233720     7864.96
    233760     7866.06
    233800     7867.55
    233840     7869.03
    233880     7870.36
    233920     7871.86
    233960      7872.9
    234000      7874.6
    234040     7875.65
    234080     7877.25
    234120     7878.47
    234160     7879.88
    234200     7881.17
    234240     7882.81
    234280     7883.99
    234320     7885.24
    234360     7886.59
    234400     7888.06
    234440     7889.14
    234480     7890.23
    234520     7891.74
    234560     7892.84
    234600     7894.34
    234640     7895.81
    234680     7897.15
    234720     7898.66
    234760      7899.7
    234800     7901.41
    234840     7902.45
    234880     7904.07
    234920     7905.27
    234960     7906.69
    235000     7907.98
    235040     7909.63
    235080     7910.81
    235120     7912.06
    235160     7913.41
    235200     7914.88
    235240     7915.94
    235280     7917.04
    235320     7918.56
    235360     7919.66
    235400     7921.15
    235440     7922.63
    235480     7923.97
    235520     7925.47
    235560     7926.52
    235600     7928.22
    235640     7929.26
    235680     7930.89
    235720      7932.1
    235760     7933.51
    235800     7934.81
    235840     7936.44
    235880     7937.62
    235920     7938.87
    235960     7940.23
    236000     7941.69
    236040     7942.74
    236080     7943.85
    236120     7945.36
    236160     7946.47
    236200     7947.95
    236240     7949.44
    236280     7950.77
    236320     7952.28
    236360     7953.31
    236400     7955.01
    236440     7956.07
    236480     7957.69
    236520     7958.89
    236560     7960.31
    236600     7961.61
    236640     7963.25
    236680     7964.43
    236720     7965.68
    236760     7967.02
    236800      7968.5
    236840     7969.54
    236880     7970.65
    236920     7972.17
    236960     7973.26
    237000     7974.74
    237040     7976.23
    237080     7977.57
    237120     7979.07
    237160     7980.11
    237200     7981.81
    237240     7982.88
    237280      7984.5
    237320     7985.69
    237360     7987.14
    237400     7988.42
    237440     7990.06
    237480     7991.24
    237520     7992.49
    237560     7993.83
    237600      7995.3
    237640     7996.34
    237680     7997.46
    237720     7998.98
    237760     8000.08
    237800     8001.56
    237840     8003.05
    237880     8004.36
    237920     8005.88
    237960     8006.89
    238000      8008.6
    238040     8009.66
    238080     8011.29
    238120     8012.47
    238160     8013.91
    238200     8015.19
    238240     8016.83
    238280     8018.01
    238320     8019.26
    238360     8020.58
    238400     8022.07
    238440      8023.1
    238480     8024.21
    238520     8025.73
    238560     8026.83
    238600     8028.32
    238640     8029.79
    238680     8031.11
    238720     8032.63
    238760     8033.64
    238800     8035.35
    238840     8036.42
    238880     8038.04
    238920     8039.21
    238960     8040.64
    239000     8041.94
    239040     8043.57
    239080     8044.75
    239120     8045.99
    239160     8047.33
    239200      8048.8
    239240     8049.82
    239280     8050.93
    239320     8052.46
    239360     8053.56
    239400     8055.05
    239440     8056.53
    239480     8057.86
    239520     8059.37
    239560     8060.38
    239600     8062.07
    239640     8063.15
    239680     8064.76
    239720     8065.94
    239760     8067.37
    239800     8068.67
    239840     8070.31
    239880     8071.47
    239920     8072.72
    239960     8074.06
    240000     8075.52
    240040     8076.57
    240080     8077.68
    240120      8079.2
    240160     8080.29
    240200     8081.78
    240240     8083.27
    240280     8084.61
    240320     8086.12
    240360     8087.13
    240400     8088.83
    240440      8089.9
    240480     8091.52
    240520      8092.7
    240560     8094.13
    240600     8095.42
    240640     8097.07
    240680     8098.23
    240720     8099.49
    240760     8100.82
    240800      8102.3
    240840     8103.32
    240880     8104.43
    240920     8105.97
    240960     8107.07
    241000     8108.56
    241040     8110.04
    241080     8111.39
    241120     8112.88
    241160      8113.9
    241200      8115.6
    241240     8116.66
    241280     8118.28
    241320     8119.47
    241360      8120.9
    241400     8122.22
    241440     8123.84
    241480     8125.01
    241520     8126.27
    241560     8127.61
    241600     8129.08
    241640     8130.12
    241680     8131.23
    241720     8132.76
    241760     8133.86
    241800     8135.36
    241840     8136.83
    241880     8138.19
    241920     8139.68
    241960      8140.7
    242000     8142.39
    242040     8143.48
    242080     8145.08
    242120     8146.27
    242160     8147.71
    242200     8149.01
    242240     8150.65
    242280     8151.84
    242320     8153.09
    242360     8154.43
    242400     8155.91
    242440     8156.95
    242480     8158.04
    242520     8159.59
    242560     8160.68
    242600     8162.18
    242640     8163.66
    242680     8164.99
    242720      8166.5
    242760     8167.51
    242800     8169.21
    242840     8170.28
    242880     8171.91
    242920     8173.07
    242960     8174.51
    243000     8175.84
    243040     8177.47
    243080     8178.65
    243120     8179.92
    243160     8181.24
    243200     8182.71
    243240     8183.74
    243280     8184.83
    243320     8186.37
    243360     8187.48
    243400     8188.96
    243440     8190.45
    243480     8191.77
    243520     8193.28
    243560     8194.29
    243600     8195.98
    243640     8197.07
    243680      8198.7
    243720     8199.85
    243760     8201.31
    243800     8202.62
    243840     8204.27
    243880     8205.42
    243920      8206.7
    243960     8208.04
    244000     8209.51
    244040     8210.54
    244080     8211.64
    244120     8213.17
    244160     8214.26
    244200     8215.76
    244240     8217.24
    244280     8218.58
    244320     8220.08
    244360     8221.09
    244400     8222.79
    244440     8223.87
    244480     8225.51
    244520     8226.66
    244560     8228.13
    244600     8229.44
    244640     8231.07
    244680     8232.23
    244720     8233.52
    244760     8234.85
    244800     8236.33
    244840     8237.34
    244880     8238.45
    244920     8239.96
    244960     8241.07
    245000     8242.58
    245040     8244.07
    245080     8245.38
    245120      8246.9
    245160     8247.92
    245200     8249.61
    245240     8250.69
    245280     8252.32
    245320     8253.48
    245360     8254.96
    245400     8256.28
    245440      8257.9
    245480     8259.08
    245520     8260.34
    245560      8261.7
    245600     8263.16
    245640     8264.17
    245680     8265.29
    245720      8266.8
    245760      8267.9
    245800     8269.41
    245840     8270.89
    245880     8272.21
    245920     8273.72
    245960     8274.73
    246000     8276.43
    246040     8277.51
    246080     8279.13
    246120     8280.29
    246160     8281.77
    246200     8283.08
    246240     8284.71
    246280     8285.87
    246320     8287.14
    246360      8288.5
    246400     8289.96
    246440     8290.97
    246480     8292.08
    246520     8293.61
    246560     8294.72
    246600     8296.21
    246640      8297.7
    246680     8299.01
    246720     8300.53
    246760     8301.53
    246800     8303.24
    246840     8304.32
    246880     8305.93
    246920     8307.09
    246960     8308.56
    247000     8309.89
    247040     8311.51
    247080     8312.66
    247120     8313.93
    247160     8315.29
    247200     8316.77
    247240     8317.79
    247280      8318.9
    247320     8320.42
    247360     8321.51
    247400     8323.02
    247440      8324.5
    247480     8325.82
    247520     8327.34
    247560     8328.37
    247600     8330.06
    247640     8331.14
    247680     8332.75
    247720     8333.91
    247760     8335.39
    247800     8336.72
    247840     8338.35
    247880      8339.5
    247920     8340.76
    247960     8342.14
    248000     8343.61
    248040     8344.63
    248080     8345.73
    248120     8347.24
    248160     8348.35
    248200     8349.84
    248240     8351.35
    248280     8352.64
    248320     8354.17
    248360     8355.19
    248400     8356.89
    248440     8357.96
    248480     8359.58
    248520     8360.73
    248560     8362.23
    248600     8363.54
    248640     8365.17
    248680     8366.32
    248720     8367.59
    248760     8368.96
    248800     8370.43
    248840     8371.43
    248880     8372.54
    248920     8374.05
    248960     8375.17
    249000     8376.65
    249040     8378.15
    249080     8379.45
    249120     8380.98
    249160     8381.98
    249200     8383.68
    249240     8384.75
    249280     8386.36
    249320     8387.51
    249360     8389.03
    249400     8390.32
    249440     8391.95
    249480      8393.1
    249520     8394.39
    249560     8395.76
    249600     8397.23
    249640     8398.22
    249680     8399.34
    249720     8400.86
    249760     8401.97
    249800     8403.45
    249840     8404.94
    249880     8406.25
    249920     8407.78
    249960     8408.79
    250000     8410.47
    250040     8411.57
    250080     8413.16
    250120     8414.32
    250160     8415.82
    250200     8417.12
    250240     8418.74
    250280      8419.9
    250320     8421.19
    250360     8422.55
    250400     8424.03
    250440     8425.02
    250480     8426.13
    250520     8427.66
    250560      8428.8
    250600     8430.26
    250640     8431.74
    250680     8433.06
    250720     8434.58
    250760     8435.58
    250800     8437.27
    250840     8438.35
    250880     8439.96
    250920     8441.11
    250960     8442.62
    251000     8443.92
    251040     8445.53
    251080     8446.71
    251120     8447.99
    251160     8449.34
    251200     8450.82
    251240     8451.82
    251280     8452.92
    251320     8454.46
    251360      8455.6
    251400     8457.05
    251440     8458.54
    251480     8459.86
    251520      8461.4
    251560     8462.38
    251600     8464.08
    251640     8465.17
    251680     8466.76
    251720     8467.92
    251760     8469.41
    251800     8470.71
    251840     8472.34
    251880     8473.49
    251920     8474.78
    251960     8476.14
    252000     8477.61
    252040      8478.6
    252080     8479.71
    252120     8481.25
    252160     8482.39
    252200     8483.84
    252240     8485.33
    252280     8486.65
    252320     8488.18
    252360     8489.15
    252400     8490.86
    252440     8491.96
    252480     8493.56
    252520     8494.71
    252560     8496.21
    252600     8497.52
    252640     8499.15
    252680     8500.29
    252720     8501.57
    252760     8502.93
    252800     8504.42
    252840      8505.4
    252880     8506.51
    252920     8508.08
    252960     8509.23
    253000     8510.65
    253040     8512.16
    253080     8513.48
    253120        8515
    253160     8515.98
    253200     8517.67
    253240     8518.78
    253280     8520.38
    253320     8521.53
    253360     8523.02
    253400     8524.33
    253440     8525.98
    253480     8527.12
    253520      8528.4
    253560     8529.76
    253600     8531.22
    253640     8532.22
    253680     8533.32
    253720     8534.89
    253760     8536.04
    253800     8537.46
    253840     8538.96
    253880     8540.27
    253920      8541.8
    253960     8542.78
    254000     8544.48
    254040     8545.59
    254080     8547.18
    254120     8548.35
    254160     8549.83
    254200     8551.13
    254240     8552.78
    254280     8553.92
    254320     8555.19
    254360     8556.55
    254400     8558.02
    254440     8559.02
    254480      8560.1
    254520     8561.67
    254560     8562.82
    254600     8564.25
    254640     8565.74
    254680     8567.05
    254720     8568.58
    254760     8569.57
    254800     8571.27
    254840     8572.38
    254880     8573.97
    254920     8575.12
    254960     8576.62
    255000     8577.92
    255040     8579.57
    255080     8580.72
    255120     8581.99
    255160     8583.37
    255200     8584.81
    255240     8585.81
    255280      8586.9
    255320     8588.47
    255360     8589.62
    255400     8591.05
    255440     8592.53
    255480     8593.85
    255520     8595.39
    255560     8596.37
    255600     8598.07
    255640     8599.17
    255680     8600.77
    255720     8601.92
    255760     8603.43
    255800     8604.72
    255840     8606.38
    255880     8607.51
    255920     8608.79
    255960     8610.16
    256000     8611.61
    256040     8612.62
    256080     8613.71
    256120     8615.28
    256160     8616.43
    256200     8617.85
    256240     8619.34
    256280     8620.67
    256320     8622.19
    256360     8623.19
    256400     8624.87
    256440     8625.97
    256480     8627.57
    256520     8628.72
    256560     8630.23
    256600     8631.52
    256640     8633.18
    256680      8634.3
    256720      8635.6
    256760     8636.95
    256800     8638.41
    256840     8639.44
    256880     8640.51
    256920     8642.09
    256960     8643.24
    257000     8644.66
    257040     8646.14
    257080     8647.49
    257120     8649.01
    257160        8650
    257200     8651.68
    257240     8652.79
    257280     8654.38
    257320     8655.53
    257360     8657.04
    257400     8658.34
    257440     8659.99
    257480     8661.13
    257520     8662.44
    257560     8663.77
    257600     8665.22
    257640     8666.26
    257680     8667.32
    257720     8668.91
    257760     8670.06
    257800     8671.46
    257840     8672.96
    257880     8674.31
    257920     8675.84
    257960     8676.82
    258000      8678.5
    258040     8679.62
    258080     8681.21
    258120     8682.36
    258160     8683.87
    258200     8685.16
    258240      8686.8
    258280     8687.95
    258320     8689.25
    258360     8690.58
    258400     8692.04
    258440     8693.07
    258480     8694.15
    258520     8695.73
    258560     8696.87
    258600     8698.28
    258640     8699.78
    258680     8701.12
    258720     8702.66
    258760     8703.64
    258800     8705.31
    258840     8706.43
    258880     8708.02
    258920     8709.18
    258960     8710.68
    259000     8711.97
    259040     8713.62
    259080     8714.75
    259120     8716.06
    259160     8717.38
    259200     8718.83
    259240     8719.86
    259280     8720.93
    259320     8722.52
    259360     8723.67
    259400     8725.08
    259440     8726.56
    259480     8727.91
    259520     8729.45
    259560     8730.42
    259600     8732.08
    259640     8733.22
    259680      8734.8
    259720     8735.96
    259760     8737.46
    259800     8738.76
    259840     8740.41
    259880     8741.54
    259920     8742.83
    259960     8744.15
    260000     8745.62
    260040     8746.63
    260080     8747.69
    260120     8749.29
    260160     8750.44
    260200     8751.84
    260240     8753.32
    260280     8754.67
    260320     8756.21
    260360     8757.18
    260400     8758.85
    260440     8759.99
    260480     8761.56
    260520     8762.73
    260560     8764.24
    260600     8765.53
    260640     8767.18
    260680     8768.28
    260720     8769.58
    260760      8770.9
    260800     8772.38
    260840     8773.39
    260880     8774.44
    260920     8776.04
    260960     8777.19
    261000      8778.6
    261040     8780.08
    261080     8781.43
    261120     8782.97
    261160     8783.93
    261200     8785.59
    261240     8786.73
    261280     8788.33
    261320     8789.48
    261360     8790.99
    261400     8792.28
    261440     8793.95
    261480     8795.04
    261520     8796.34
    261560     8797.68
    261600     8799.14
    261640     8800.14
    261680     8801.18
    261720     8802.79
    261760     8803.94
    261800     8805.36
    261840     8806.82
    261880     8808.17
    261920     8809.72
    261960     8810.68
    262000     8812.34
    262040     8813.47
    262080     8815.06
    262120     8816.23
    262160     8817.74
    262200     8819.04
    262240      8820.7
    262280      8821.8
    262320     8823.09
    262360     8824.44
    262400     8825.88
    262440      8826.9
    262480     8827.93
    262520     8829.55
    262560     8830.69
    262600     8832.11
    262640     8833.58
    262680     8834.93
    262720     8836.49
    262760     8837.44
    262800      8839.1
    262840     8840.23
    262880     8841.82
    262920     8842.98
    262960      8844.5
    263000      8845.8
    263040     8847.46
    263080     8848.56
    263120     8849.85
    263160     8851.19
    263200     8852.64
    263240     8853.65
    263280     8854.69
    263320      8856.3
    263360     8857.46
    263400     8858.86
    263440     8860.35
    263480      8861.7
    263520     8863.26
    263560      8864.2
    263600     8865.86
    263640     8867.01
    263680     8868.58
    263720     8869.74
    263760     8871.26
    263800     8872.57
    263840     8874.23
    263880     8875.33
    263920     8876.62
    263960     8877.96
    264000     8879.41
    264040     8880.42
    264080     8881.46
    264120     8883.07
    264160     8884.24
    264200     8885.63
    264240     8887.13
    264280     8888.47
    264320     8890.07
    264360        8891
    264400     8892.67
    264440     8893.81
    264480     8895.38
    264520     8896.53
    264560     8898.06
    264600     8899.37
    264640     8901.03
    264680     8902.11
    264720     8903.41
    264760     8904.76
    264800      8906.2
    264840     8907.23
    264880     8908.25
    264920     8909.86
    264960        8911
    265000     8912.42
    265040     8913.91
    265080     8915.26
    265120     8916.85
    265160     8917.79
    265200     8919.44
    265240      8920.6
    265280     8922.18
    265320     8923.33
    265360     8924.83
    265400     8926.15
    265440     8927.82
    265480      8928.9
    265520     8930.21
    265560     8931.54
    265600     8932.99
    265640     8934.01
    265680     8935.02
    265720     8936.65
    265760     8937.81
    265800      8939.2
    265840      8940.7
    265880     8942.05
    265920     8943.65
    265960     8944.59
    266000     8946.24
    266040     8947.39
    266080     8948.98
    266120     8950.11
    266160     8951.61
    266200     8952.94
    266240     8954.61
    266280     8955.69
    266320        8957
    266360     8958.31
    266400     8959.77
    266440     8960.79
    266480     8961.79
    266520     8963.44
    266560     8964.59
    266600        8966
    266640      8967.5
    266680     8968.84
    266720     8970.45
    266760     8971.39
    266800     8973.04
    266840     8974.17
    266880     8975.76
    266920     8976.91
    266960     8978.41
    267000     8979.74
    267040     8981.41
    267080     8982.49
    267120     8983.79
    267160     8985.12
    267200     8986.56
    267240     8987.58
    267280      8988.6
    267320     8990.23
    267360     8991.38
    267400     8992.79
    267440      8994.3
    267480     8995.64
    267520     8997.24
    267560     8998.19
    267600     8999.84
    267640     9000.97
    267680     9002.56
    267720     9003.69
    267760      9005.2
    267800     9006.52
    267840     9008.21
    267880     9009.28
    267920     9010.58
    267960     9011.91
    268000     9013.37
    268040     9014.37
    268080     9015.37
    268120     9017.01
    268160     9018.15
    268200     9019.55
    268240     9021.07
    268280     9022.41
    268320        9024
    268360     9024.95
    268400      9026.6
    268440     9027.74
    268480     9029.31
    268520     9030.45
    268560     9031.96
    268600     9033.27
    268640     9034.96
    268680     9036.04
    268720     9037.32
    268760     9038.66
    268800     9040.12
    268840     9041.12
    268880     9042.13
    268920     9043.77
    268960      9044.9
    269000      9046.3
    269040     9047.82
    269080     9049.16
    269120     9050.77
    269160     9051.69
    269200     9053.34
    269240      9054.5
    269280     9056.06
    269320     9057.19
    269360     9058.72
    269400     9060.04
    269440     9061.72
    269480     9062.81
    269520     9064.06
    269560     9065.43
    269600     9066.89
    269640     9067.87
    269680     9068.88
    269720     9070.53
    269760     9071.65
    269800     9073.06
    269840     9074.57
    269880      9075.9
    269920     9077.51
    269960     9078.44
    270000     9080.08
    270040     9081.25
    270080      9082.8
    270120     9083.92
    270160     9085.46
    270200      9086.8
    270240     9088.46
    270280     9089.56
    270320      9090.8
    270360     9092.18
    270400     9093.63
    270440     9094.61
    270480     9095.64
    270520     9097.27
    270560     9098.41
    270600     9099.83
    270640     9101.33
    270680     9102.69
    270720     9104.27
    270760     9105.21
    270800     9106.86
    270840     9108.01
    270880     9109.57
    270920     9110.68
    270960     9112.21
    271000     9113.58
    271040     9115.23
    271080     9116.34
    271120     9117.58
    271160     9118.95
    271200     9120.41
    271240      9121.4
    271280     9122.44
    271320     9124.08
    271360     9125.21
    271400     9126.63
    271440     9128.15
    271480     9129.51
    271520     9131.09
    271560     9132.02
    271600     9133.67
    271640     9134.82
    271680     9136.39
    271720     9137.48
    271760     9139.03
    271800      9140.4
    271840     9142.04
    271880     9143.17
    271920     9144.38
    271960     9145.77
    272000     9147.23
    272040     9148.24
    272080     9149.28
    272120     9150.93
    272160     9152.05
    272200     9153.48
    272240        9155
    272280     9156.36
    272320     9157.95
    272360     9158.88
    272400     9160.52
    272440      9161.7
    272480     9163.26
    272520     9164.33
    272560     9165.89
    272600     9167.27
    272640     9168.92
    272680     9170.03
    272720     9171.23
    272760     9172.61
    272800     9174.08
    272840      9175.1
    272880     9176.12
    272920     9177.78
    272960     9178.88
    273000     9180.34
    273040     9181.84
    273080      9183.2
    273120     9184.79
    273160     9185.73
    273200     9187.35
    273240     9188.52
    273280     9190.09
    273320     9191.17
    273360     9192.72
    273400      9194.1
    273440     9195.76
    273480     9196.88
    273520     9198.07
    273560     9199.43
    273600      9200.9
    273640     9201.94
    273680     9202.99
    273720     9204.63
    273760     9205.74
    273800      9207.2
    273840     9208.71
    273880     9210.05
    273920     9211.64
    273960     9212.59
    274000     9214.21
    274040     9215.38
    274080     9216.96
    274120     9218.04
    274160     9219.58
    274200     9220.97
    274240     9222.64
    274280     9223.75
    274320     9224.95
    274360      9226.3
    274400     9227.79
    274440     9228.83
    274480     9229.89
    274520     9231.51
    274560     9232.63
    274600     9234.08
    274640     9235.59
    274680     9236.92
    274720     9238.52
    274760     9239.47
    274800      9241.1
    274840     9242.28
    274880     9243.83
    274920     9244.91
    274960     9246.47
    275000     9247.85
    275040     9249.52
    275080     9250.63
    275120     9251.83
    275160     9253.18
    275200     9254.67
    275240     9255.71
    275280     9256.76
    275320      9258.4
    275360     9259.52
    275400     9260.96
    275440     9262.49
    275480     9263.79
    275520     9265.41
    275560     9266.36
    275600     9267.99
    275640     9269.16
    275680     9270.72
    275720      9271.8
    275760     9273.35
    275800     9274.75
    275840      9276.4
    275880     9277.54
    275920     9278.73
    275960     9280.08
    276000     9281.56
    276040     9282.61
    276080     9283.67
    276120     9285.32
    276160     9286.43
    276200     9287.88
    276240      9289.4
    276280     9290.72
    276320     9292.34
    276360     9293.27
    276400     9294.91
    276440     9296.07
    276480     9297.63
    276520     9298.71
    276560     9300.25
    276600     9301.68
    276640     9303.33
    276680     9304.44
    276720     9305.63
    276760     9306.99
    276800     9308.49
    276840     9309.53
    276880     9310.59
    276920     9312.23
    276960     9313.33
    277000      9314.8
    277040     9316.31
    277080     9317.61
    277120     9319.24
    277160     9320.17
    277200      9321.8
    277240     9322.97
    277280     9324.53
    277320      9325.6
    277360     9327.15
    277400     9328.57
    277440     9330.22
    277480     9331.34
    277520     9332.54
    277560     9333.88
    277600     9335.37
    277640     9336.42
    277680     9337.48
    277720     9339.11
    277760     9340.22
    277800     9341.67
    277840      9343.2
    277880     9344.49
    277920     9346.12
    277960     9347.06
    278000      9348.7
    278040     9349.87
    278080     9351.42
    278120     9352.49
    278160     9354.02
    278200     9355.44
    278240     9357.09
    278280     9358.21
    278320     9359.41
    278360     9360.75
    278400     9362.26
    278440      9363.3
    278480     9364.35
    278520     9365.99
    278560      9367.1
    278600     9368.56
    278640     9370.09
    278680     9371.39
    278720     9373.01
    278760     9373.95
    278800     9375.59
    278840     9376.76
    278880      9378.3
    278920     9379.39
    278960     9380.92
    279000     9382.35
    279040     9383.97
    279080     9385.11
    279120     9386.29
    279160     9387.64
    279200     9389.14
    279240      9390.2
    279280     9391.25
    279320     9392.89
    279360        9394
    279400     9395.46
    279440        9397
    279480     9398.28
    279520     9399.91
    279560     9400.85
    279600     9402.49
    279640     9403.65
    279680     9405.21
    279720      9406.3
    279760     9407.85
    279800     9409.26
    279840      9410.9
    279880     9412.01
    279920     9413.21
    279960     9414.55
    280000     9416.07
    280040     9417.11
    280080     9418.17
    280120     9419.82
    280160     9420.94
    280200      9422.4
    280240     9423.93
    280280     9425.22
    280320     9426.84
    280360     9427.78
    280400     9429.43
    280440     9430.59
    280480     9432.14
    280520     9433.23
    280560     9434.77
    280600     9436.19
    280640     9437.83
    280680     9438.96
    280720     9440.15
    280760      9441.5
    280800     9443.01
    280840     9444.04
    280880     9445.09
    280920     9446.77
    280960     9447.87
    281000     9449.32
    281040     9450.85
    281080     9452.13
    281120     9453.76
    281160     9454.72
    281200     9456.33
    281240      9457.5
    281280     9459.06
    281320     9460.16
    281360     9461.69
    281400      9463.1
    281440     9464.75
    281480     9465.87
    281520     9467.06
    281560     9468.41
    281600     9469.91
    281640     9470.94
    281680     9471.98
    281720     9473.64
    281760     9474.76
    281800     9476.19
    281840     9477.73
    281880        9479
    281920     9480.64
    281960      9481.6
    282000     9483.21
    282040     9484.38
    282080     9485.94
    282120     9487.02
    282160     9488.57
    282200        9490
    282240     9491.64
    282280     9492.75
    282320     9493.94
    282360     9495.29
    282400     9496.82
    282440     9497.82
    282480     9498.87
    282520     9500.54
    282560     9501.64
    282600     9503.08
    282640     9504.61
    282680     9505.89
    282720     9507.53
    282760     9508.49
    282800     9510.13
    282840     9511.28
    282880     9512.85
    282920     9513.94
    282960     9515.48
    283000      9516.9
    283040     9518.56
    283080     9519.66
    283120     9520.84
    283160     9522.19
    283200     9523.71
    283240     9524.72
    283280     9525.78
    283320     9527.44
    283360     9528.54
    283400     9529.96
    283440     9531.51
    283480      9532.8
    283520     9534.42
    283560     9535.39
    283600     9537.03
    283640     9538.18
    283680     9539.74
    283720     9540.82
    283760     9542.37
    283800     9543.81
    283840     9545.43
    283880     9546.55
    283920     9547.74
    283960     9549.09
    284000      9550.6
    284040     9551.62
    284080     9552.68
    284120     9554.33
    284160     9555.45
    284200     9556.86
    284240     9558.41
    284280      9559.7
    284320     9561.36
    284360     9562.31
    284400     9563.94
    284440     9565.09
    284480     9566.64
    284520     9567.72
    284560     9569.28
    284600     9570.71
    284640     9572.33
    284680     9573.45
    284720     9574.64
    284760        9576
    284800     9577.51
    284840     9578.52
    284880     9579.58
    284920     9581.24
    284960     9582.36
    285000     9583.78
    285040     9585.33
    285080     9586.59
    285120     9588.27
    285160     9589.22
    285200     9590.87
    285240     9591.99
    285280     9593.54
    285320     9594.62
    285360     9596.18
    285400     9597.62
    285440     9599.24
    285480     9600.36
    285520     9601.53
    285560      9602.9
    285600     9604.42
    285640     9605.42
    285680     9606.47
    285720     9608.15
    285760     9609.25
    285800     9610.67
    285840     9612.22
    285880     9613.49
    285920     9615.14
    285960     9616.12
    286000     9617.75
    286040     9618.88
    286080     9620.42
    286120      9621.5
    286160     9623.06
    286200     9624.51
    286240     9626.11
    286280     9627.25
    286320     9628.42
    286360     9629.78
    286400     9631.31
    286440     9632.33
    286480     9633.38
    286520     9635.05
    286560     9636.16
    286600     9637.58
    286640     9639.11
    286680     9640.39
    286720     9642.05
    286760     9643.01
    286800     9644.64
    286840     9645.77
    286880     9647.32
    286920     9648.37
    286960     9649.94
    287000     9651.39
    287040        9653
    287080     9654.14
    287120     9655.31
    287160     9656.67
    287200     9658.19
    287240     9659.22
    287280     9660.25
    287320     9661.94
    287360     9663.03
    287400     9664.47
    287440     9665.99
    287480     9667.27
    287520     9668.92
    287560     9669.88
    287600     9671.51
    287640     9672.64
    287680     9674.18
    287720     9675.24
    287760     9676.83
    287800     9678.27
    287840      9679.9
    287880     9681.02
    287920     9682.19
    287960     9683.56
    288000     9685.08
    288040      9686.1
    288080     9687.13
    288120     9688.84
    288160     9689.91
    288200     9691.34
    288240     9692.88
    288280     9694.17
    288320     9695.82
    288360     9696.77
    288400      9698.4
    288440     9699.54
    288480     9701.07
    288520     9702.13
    288560     9703.73
    288600     9705.16
    288640     9706.79
    288680     9707.92
    288720     9709.08
    288760     9710.46
    288800        9712
    288840     9713.01
    288880     9714.06
    288920     9715.75
    288960     9716.84
    289000     9718.24
    289040     9719.79
    289080     9721.08
    289120     9722.75
    289160     9723.68
    289200     9725.31
    289240     9726.47
    289280     9727.99
    289320     9729.06
    289360     9730.66
    289400      9732.1
    289440     9733.71
    289480     9734.85
    289520     9736.01
    289560      9737.4
    289600     9738.94
    289640     9739.94
    289680     9740.99
    289720     9742.67
    289760     9743.76
    289800     9745.18
    289840      9746.7
    289880     9748.02
    289920     9749.67
    289960      9750.6
    290000     9752.25
    290040     9753.41
    290080     9754.94
    290120     9755.99
    290160     9757.58
    290200     9759.03
    290240     9760.64
    290280     9761.77
    290320     9762.95
    290360     9764.31
    290400     9765.85
    290440     9766.85
    290480     9767.89
    290520     9769.59
    290560     9770.68
    290600     9772.11
    290640     9773.62
    290680     9774.92
    290720     9776.59
    290760     9777.51
    290800     9779.15
    290840      9780.3
    290880     9781.85
    290920     9782.88
    290960     9784.48
    291000     9785.94
    291040     9787.54
    291080     9788.64
    291120     9789.83
    291160     9791.18
    291200     9792.73
    291240     9793.74
    291280     9794.77
    291320     9796.46
    291360     9797.56
    291400        9799
    291440     9800.51
    291480     9801.81
    291520     9803.47
    291560      9804.4
    291600     9806.02
    291640     9807.18
    291680     9808.72
    291720     9809.79
    291760      9811.4
    291800     9812.83
    291840     9814.43
    291880     9815.56
    291920     9816.73
    291960     9818.08
    292000     9819.65
    292040     9820.64
    292080     9821.66
    292120     9823.37
    292160     9824.47
    292200     9825.89
    292240     9827.41
    292280     9828.71
    292320     9830.37
    292360      9831.3
    292400     9832.91
    292440     9834.08
    292480     9835.61
    292520     9836.67
    292560     9838.26
    292600     9839.71
    292640     9841.31
    292680     9842.43
    292720      9843.6
    292760     9844.98
    292800     9846.55
    292840     9847.54
    292880     9848.56
    292920     9850.26
    292960     9851.35
    293000     9852.78
    293040     9854.29
    293080      9855.6
    293120     9857.28
    293160     9858.19
    293200      9859.8
    293240     9860.98
    293280     9862.49
    293320     9863.55
    293360     9865.14
    293400     9866.61
    293440     9868.19
    293480      9869.3
    293520     9870.48
    293560     9871.84
    293600     9873.43
    293640     9874.45
    293680     9875.45
    293720     9877.17
    293760     9878.26
    293800     9879.68
    293840     9881.19
    293880     9882.48
    293920     9884.18
    293960     9885.08
    294000      9886.7
    294040     9887.87
    294080      9889.4
    294120     9890.46
    294160     9892.04
    294200     9893.51
    294240      9895.1
    294280      9896.2
    294320     9897.38
    294360     9898.74
    294400     9900.32
    294440     9901.35
    294480     9902.33
    294520     9904.05
    294560     9905.14
    294600     9906.57
    294640     9908.07
    294680     9909.33
    294720     9911.04
    294760     9911.95
    294800     9913.56
    294840     9914.74
    294880     9916.27
    294920     9917.31
    294960     9918.89
    295000     9920.37
    295040     9921.95
    295080     9923.07
    295120     9924.25
    295160     9925.57
    295200     9927.17
    295240     9928.18
    295280     9929.16
    295320      9930.9
    295360     9931.98
    295400     9933.41
    295440     9934.92
    295480     9936.19
    295520      9937.9
    295560     9938.78
    295600     9940.39
    295640     9941.57
    295680     9943.09
    295720     9944.15
    295760     9945.73
    295800      9947.2
    295840     9948.79
    295880     9949.92
    295920      9951.1
    295960     9952.43
    296000     9954.01
    296040     9954.99
    296080     9955.99
    296120     9957.71
    296160     9958.82
    296200     9960.23
    296240     9961.75
    296280        9963
    296320     9964.71
    296360     9965.59
    296400     9967.19
    296440     9968.38
    296480      9969.9
    296520     9970.95
    296560     9972.53
    296600     9973.99
    296640     9975.58
    296680     9976.72
    296720     9977.89
    296760     9979.23
    296800      9980.8
    296840     9981.78
    296880     9982.78
    296920     9984.49
    296960     9985.61
    297000     9987.02
    297040     9988.53
    297080     9989.79
    297120     9991.51
    297160     9992.38
    297200     9993.96
    297240     9995.15
    297280     9996.68
    297320     9997.71
    297360      9999.3
    297400     10000.8
    297440     10002.4
    297480     10003.5
    297520     10004.7
    297560       10006
    297600     10007.6
    297640     10008.6
    297680     10009.6
    297720     10011.3
    297760     10012.4
    297800     10013.8
    297840     10015.3
    297880     10016.6
    297920     10018.3
    297960     10019.2
    298000     10020.8
    298040     10021.9
    298080     10023.5
    298120     10024.5
    298160     10026.1
    298200     10027.6
    298240     10029.1
    298280     10030.3
    298320     10031.4
    298360     10032.8
    298400     10034.3
    298440     10035.3
    298480     10036.3
    298520     10038.1
    298560     10039.2
    298600     10040.6
    298640     10042.1
    298680     10043.4
    298720     10045.1
    298760     10045.9
    298800     10047.5
    298840     10048.7
    298880     10050.2
    298920     10051.3
    298960     10052.9
    299000     10054.3
    299040     10055.9
    299080       10057
    299120     10058.2
    299160     10059.5
    299200     10061.1
    299240     10062.1
    299280     10063.1
    299320     10064.8
    299360       10066
    299400     10067.4
    299440     10068.9
    299480     10070.1
    299520     10071.9
    299560     10072.7
    299600     10074.3
    299640     10075.5
    299680       10077
    299720       10078
    299760     10079.6
    299800     10081.1
    299840     10082.7
    299880     10083.8
    299920       10085
    299960     10086.3
    300000     10087.9
    300040     10088.9
    300080     10089.9
    300120     10091.6
    300160     10092.7
    300200     10094.2
    300240     10095.7
    300280     10096.9
    300320     10098.7
    300360     10099.5
    300400     10101.1
    300440     10102.3
    300480     10103.8
    300520     10104.8
    300560     10106.4
    300600     10107.9
    300640     10109.5
    300680     10110.6
    300720     10111.8
    300760     10113.1
    300800     10114.7
    300840     10115.7
    300880     10116.7
    300920     10118.4
    300960     10119.6
    301000     10120.9
    301040     10122.5
    301080     10123.7
    301120     10125.5
    301160     10126.3
    301200     10127.9
    301240     10129.1
    301280     10130.6
    301320     10131.6
    301360     10133.2
    301400     10134.7
    301440     10136.3
    301480     10137.4
    301520     10138.6
    301560     10139.9
    301600     10141.5
    301640     10142.5
    301680     10143.5
    301720     10145.2
    301760     10146.3
    301800     10147.7
    301840     10149.2
    301880     10150.5
    301920     10152.2
    301960     10153.1
    302000     10154.7
    302040     10155.9
    302080     10157.4
    302120     10158.4
    302160       10160
    302200     10161.5
    302240     10163.1
    302280     10164.2
    302320     10165.4
    302360     10166.7
    302400     10168.3
    302440     10169.3
    302480     10170.3
    302520       10172
    302560     10173.1
    302600     10174.5
    302640       10176
    302680     10177.3
    302720       10179
    302760     10179.9
    302800     10181.5
    302840     10182.7
    302880     10184.2
    302920     10185.2
    302960     10186.8
    303000     10188.3
    303040     10189.9
    303080       10191
    303120     10192.2
    303160     10193.5
    303200     10195.1
    303240     10196.1
    303280     10197.1
    303320     10198.8
    303360     10199.9
    303400     10201.3
    303440     10202.9
    303480     10204.1
    303520     10205.9
    303560     10206.7
    303600     10208.3
    303640     10209.5
    303680       10211
    303720       10212
    303760     10213.6
    303800     10215.1
    303840     10216.7
    303880     10217.8
    303920       10219
    303960     10220.3
    304000     10221.9
    304040     10222.9
    304080     10223.9
    304120     10225.7
    304160     10226.8
    304200     10228.2
    304240     10229.7
    304280       10231
    304320     10232.7
    304360     10233.5
    304400     10235.2
    304440     10236.3
    304480     10237.8
    304520     10238.9
    304560     10240.5
    304600     10241.9
    304640     10243.6
    304680     10244.7
    304720     10245.8
    304760     10247.2
    304800     10248.8
    304840     10249.8
    304880     10250.8
    304920     10252.5
    304960     10253.6
    305000       10255
    305040     10256.5
    305080     10257.8
    305120     10259.6
    305160     10260.4
    305200       10262
    305240     10263.2
    305280     10264.7
    305320     10265.8
    305360     10267.4
    305400     10268.8
    305440     10270.5
    305480     10271.6
    305520     10272.7
    305560     10274.1
    305600     10275.7
    305640     10276.7
    305680     10277.7
    305720     10279.4
    305760     10280.5
    305800     10281.9
    305840     10283.4
    305880     10284.7
    305920     10286.5
    305960     10287.3
    306000     10288.9
    306040     10290.1
    306080     10291.6
    306120     10292.7
    306160     10294.2
    306200     10295.7
    306240     10297.4
    306280     10298.4
    306320     10299.6
    306360       10301
    306400     10302.6
    306440     10303.6
    306480     10304.6
    306520     10306.3
    306560     10307.4
    306600     10308.8
    306640     10310.3
    306680     10311.6
    306720     10313.4
    306760     10314.2
    306800     10315.8
    306840       10317
    306880     10318.5
    306920     10319.6
    306960     10321.1
    307000     10322.6
    307040     10324.2
    307080     10325.3
    307120     10326.5
    307160     10327.9
    307200     10329.5
    307240     10330.4
    307280     10331.4
    307320     10333.2
    307360     10334.3
    307400     10335.7
    307440     10337.2
    307480     10338.5
    307520     10340.3
    307560     10341.1
    307600     10342.7
    307640     10343.9
    307680     10345.4
    307720     10346.5
    307760     10348.1
    307800     10349.5
    307840     10351.2
    307880     10352.2
    307920     10353.4
    307960     10354.8
    308000     10356.4
    308040     10357.4
    308080     10358.3
    308120     10360.1
    308160     10361.2
    308200     10362.6
    308240     10364.1
    308280     10365.4
    308320     10367.2
    308360       10368
    308400     10369.6
    308440     10370.8
    308480     10372.3
    308520     10373.4
    308560       10375
    308600     10376.4
    308640     10378.1
    308680     10379.1
    308720     10380.3
    308760     10381.7
    308800     10383.3
    308840     10384.3
    308880     10385.3
    308920       10387
    308960     10388.1
    309000     10389.5
    309040     10391.1
    309080     10392.3
    309120     10394.1
    309160     10394.9
    309200     10396.6
    309240     10397.7
    309280     10399.3
    309320     10400.3
    309360     10401.9
    309400     10403.4
    309440       10405
    309480     10406.1
    309520     10407.3
    309560     10408.6
    309600     10410.3
    309640     10411.2
    309680     10412.2
    309720     10413.9
    309760     10415.1
    309800     10416.5
    309840       10418
    309880     10419.3
    309920     10421.1
    309960     10421.8
    310000     10423.4
    310040     10424.6
    310080     10426.2
    310120     10427.2
    310160     10428.8
    310200     10430.3
    310240     10431.9
    310280       10433
    310320     10434.2
    310360     10435.5
    310400     10437.2
    310440     10438.1
    310480     10439.1
    310520     10440.8
    310560     10441.9
    310600     10443.3
    310640     10444.8
    310680     10446.1
    310720     10447.9
    310760     10448.7
    310800     10450.3
    310840     10451.5
    310880       10453
    310920     10454.1
    310960     10455.7
    311000     10457.1
    311040     10458.8
    311080     10459.9
    311120     10461.1
    311160     10462.4
    311200       10464
    311240       10465
    311280     10465.9
    311320     10467.7
    311360     10468.8
    311400     10470.2
    311440     10471.7
    311480       10473
    311520     10474.8
    311560     10475.6
    311600     10477.2
    311640     10478.4
    311680     10479.9
    311720       10481
    311760     10482.5
    311800       10484
    311840     10485.7
    311880     10486.7
    311920     10487.9
    311960     10489.3
    312000     10490.9
    312040     10491.8
    312080     10492.8
    312120     10494.6
    312160     10495.7
    312200     10497.1
    312240     10498.6
    312280     10499.9
    312320     10501.7
    312360     10502.5
    312400     10504.1
    312440     10505.3
    312480     10506.8
    312520     10507.9
    312560     10509.4
    312600     10510.9
    312640     10512.6
    312680     10513.6
    312720     10514.8
    312760     10516.2
    312800     10517.8
    312840     10518.7
    312880     10519.7
    312920     10521.5
    312960     10522.6
    313000       10524
    313040     10525.5
    313080     10526.8
    313120     10528.6
    313160     10529.4
    313200       10531
    313240     10532.2
    313280     10533.7
    313320     10534.8
    313360     10536.3
    313400     10537.9
    313440     10539.5
    313480     10540.5
    313520     10541.7
    313560     10543.1
    313600     10544.7
    313640     10545.7
    313680     10546.7
    313720     10548.4
    313760     10549.5
    313800     10550.9
    313840     10552.4
    313880     10553.7
    313920     10555.5
    313960     10556.3
    314000     10557.9
    314040     10559.1
    314080     10560.7
    314120     10561.7
    314160     10563.2
    314200     10564.7
    314240     10566.4
    314280     10567.4
    314320     10568.6
    314360       10570
    314400     10571.6
    314440     10572.5
    314480     10573.5
    314520     10575.2
    314560     10576.4
    314600     10577.8
    314640     10579.3
    314680     10580.6
    314720     10582.4
    314760     10583.2
    314800     10584.8
    314840     10586.1
    314880     10587.6
    314920     10588.6
    314960     10590.1
    315000     10591.6
    315040     10593.3
    315080     10594.3
    315120     10595.5
    315160     10596.9
    315200     10598.5
    315240     10599.4
    315280     10600.4
    315320     10602.2
    315360     10603.3
    315400     10604.7
    315440     10606.2
    315480     10607.5
    315520     10609.3
    315560     10610.1
    315600     10611.7
    315640     10612.9
    315680     10614.5
    315720     10615.5
    315760     10617.1
    315800     10618.6
    315840     10620.2
    315880     10621.2
    315920     10622.4
    315960     10623.8
    316000     10625.5
    316040     10626.4
    316080     10627.4
    316120     10629.1
    316160     10630.2
    316200     10631.6
    316240     10633.2
    316280     10634.4
    316320     10636.2
    316360       10637
    316400     10638.6
    316440     10639.8
    316480     10641.4
    316520     10642.4
    316560     10643.9
    316600     10645.4
    316640     10647.1
    316680     10648.1
    316720     10649.3
    316760     10650.7
    316800     10652.3
    316840     10653.3
    316880     10654.3
    316920       10656
    316960     10657.1
    317000     10658.5
    317040     10660.1
    317080     10661.4
    317120     10663.1
    317160     10663.9
    317200     10665.5
    317240     10666.8
    317280     10668.3
    317320     10669.3
    317360     10670.9
    317400     10672.4
    317440       10674
    317480     10675.1
    317520     10676.3
    317560     10677.6
    317600     10679.3
    317640     10680.2
    317680     10681.2
    317720     10682.9
    317760       10684
    317800     10685.4
    317840       10687
    317880     10688.3
    317920       10690
    317960     10690.8
    318000     10692.5
    318040     10693.7
    318080     10695.2
    318120     10696.2
    318160     10697.8
    318200     10699.2
    318240     10700.9
    318280     10701.9
    318320     10703.2
    318360     10704.5
    318400     10706.2
    318440     10707.1
    318480       10708
    318520     10709.7
    318560     10710.9
    318600     10712.3
    318640     10713.9
    318680     10715.1
    318720     10716.9
    318760     10717.7
    318800     10719.3
    318840     10720.5
    318880     10722.1
    318920     10723.1
    318960     10724.6
    319000     10726.1
    319040     10727.8
    319080     10728.8
    319120       10730
    319160     10731.4
    319200       10733
    319240     10733.9
    319280     10734.9
    319320     10736.6
    319360     10737.8
    319400     10739.2
    319440     10740.7
    319480       10742
    319520     10743.8
    319560     10744.6
    319600     10746.2
    319640     10747.4
    319680     10748.9
    319720     10749.9
    319760     10751.5
    319800       10753
    319840     10754.6
    319880     10755.7
    319920       10757
    319960     10758.3
    320000     10759.9
    320040     10760.8
    320080     10761.8
    320120     10763.5
    320160     10764.7
    320200     10766.1
    320240     10767.7
    320280     10768.9
    320320     10770.7
    320360     10771.5
    320400     10773.1
    320440     10774.3
    320480     10775.9
    320520     10776.8
    320560     10778.4
    320600     10779.9
    320640     10781.5
    320680     10782.6
    320720     10783.9
    320760     10785.2
    320800     10786.8
    320840     10787.8
    320880     10788.7
    320920     10790.4
    320960     10791.6
    321000       10793
    321040     10794.6
    321080     10795.9
    321120     10797.7
    321160     10798.4
    321200       10800
    321240     10801.3
    321280     10802.8
    321320     10803.8
    321360     10805.3
    321400     10806.9
    321440     10808.5
    321480     10809.6
    321520     10810.8
    321560     10812.2
    321600     10813.8
    321640     10814.7
    321680     10815.7
    321720     10817.4
    321760     10818.6
    321800       10820
    321840     10821.5
    321880     10822.8
    321920     10824.6
    321960     10825.3
    322000       10827
    322040     10828.2
    322080     10829.7
    322120     10830.7
    322160     10832.3
    322200     10833.8
    322240     10835.4
    322280     10836.5
    322320     10837.8
    322360     10839.1
    322400     10840.7
    322440     10841.6
    322480     10842.6
    322520     10844.3
    322560     10845.5
    322600     10846.9
    322640     10848.5
    322680     10849.7
    322720     10851.6
    322760     10852.3
    322800     10853.9
    322840     10855.1
    322880     10856.7
    322920     10857.7
    322960     10859.2
    323000     10860.7
    323040     10862.4
    323080     10863.4
    323120     10864.7
    323160       10866
    323200     10867.7
    323240     10868.6
    323280     10869.6
    323320     10871.3
    323360     10872.5
    323400     10873.9
    323440     10875.4
    323480     10876.7
    323520     10878.5
    323560     10879.2
    323600     10880.9
    323640     10882.1
    323680     10883.6
    323720     10884.6
    323760     10886.1
    323800     10887.7
    323840     10889.3
    323880     10890.3
    323920     10891.6
    323960     10892.9
    324000     10894.6
    324040     10895.5
    324080     10896.5
    324120     10898.2
    324160     10899.4
    324200     10900.8
    324240     10902.4
    324280     10903.6
    324320     10905.4
    324360     10906.1
    324400     10907.8
    324440       10909
    324480     10910.5
    324520     10911.5
    324560       10913
    324600     10914.6
    324640     10916.2
    324680     10917.2
    324720     10918.5
    324760     10919.8
    324800     10921.5
    324840     10922.4
    324880     10923.4
    324920     10925.1
    324960     10926.3
    325000     10927.6
    325040     10929.2
    325080     10930.5
    325120     10932.3
    325160       10933
    325200     10934.6
    325240     10935.9
    325280     10937.4
    325320     10938.4
    325360     10939.9
    325400     10941.4
    325440     10943.1
    325480     10944.1
    325520     10945.4
    325560     10946.7
    325600     10948.3
    325640     10949.2
    325680     10950.2
    325720     10951.9
    325760     10953.1
    325800     10954.5
    325840     10956.1
    325880     10957.3
    325920     10959.2
    325960     10959.9
    326000     10961.5
    326040     10962.7
    326080     10964.2
    326120     10965.2
    326160     10966.7
    326200     10968.3
    326240       10970
    326280       10971
    326320     10972.3
    326360     10973.6
    326400     10975.2
    326440     10976.1
    326480     10977.1
    326520     10978.8
    326560       10980
    326600     10981.4
    326640       10983
    326680     10984.2
    326720       10986
    326760     10986.8
    326800     10988.4
    326840     10989.6
    326880     10991.1
    326920     10992.2
    326960     10993.6
    327000     10995.2
    327040     10996.8
    327080     10997.9
    327120     10999.2
    327160     11000.5
    327200     11002.1
    327240       11003
    327280       11004
    327320     11005.7
    327360     11006.9
    327400     11008.3
    327440     11009.8
    327480     11011.1
    327520     11012.9
    327560     11013.6
    327600     11015.2
    327640     11016.5
    327680       11018
    327720       11019
    327760     11020.5
    327800     11022.1
    327840     11023.7
    327880     11024.7
    327920       11026
    327960     11027.4
    328000       11029
    328040     11029.9
    328080     11030.8
    328120     11032.5
    328160     11033.7
    328200     11035.1
    328240     11036.7
    328280       11038
    328320     11039.8
    328360     11040.5
    328400     11042.1
    328440     11043.3
    328480     11044.8
    328520     11045.9
    328560     11047.3
    328600     11048.9
    328640     11050.5
    328680     11051.6
    328720     11052.9
    328760     11054.2
    328800     11055.8
    328840     11056.7
    328880     11057.7
    328920     11059.4
    328960     11060.6
    329000       11062
    329040     11063.6
    329080     11064.8
    329120     11066.6
    329160     11067.3
    329200     11068.9
    329240     11070.2
    329280     11071.7
    329320     11072.8
    329360     11074.2
    329400     11075.8
    329440     11077.4
    329480     11078.4
    329520     11079.7
    329560       11081
    329600     11082.7
    329640     11083.6
    329680     11084.5
    329720     11086.2
    329760     11087.4
    329800     11088.8
    329840     11090.4
    329880     11091.7
    329920     11093.5
    329960     11094.2
    330000     11095.8
    330040     11097.1
    330080     11098.5
    330120     11099.6
    330160     11101.1
    330200     11102.6
    330240     11104.3
    330280     11105.3
    330320     11106.6
    330360     11107.9
    330400     11109.6
    330440     11110.4
    330480     11111.4
    330520     11113.1
    330560     11114.3
    330600     11115.7
    330640     11117.2
    330680     11118.5
    330720     11120.3
    330760       11121
    330800     11122.6
    330840     11123.9
    330880     11125.4
    330920     11126.4
    330960     11127.9
    331000     11129.5
    331040     11131.1
    331080     11132.2
    331120     11133.5
    331160     11134.8
    331200     11136.4
    331240     11137.3
    331280     11138.2
    331320     11139.9
    331360     11141.1
    331400     11142.5
    331440     11144.1
    331480     11145.3
    331520     11147.2
    331560     11147.9
    331600     11149.5
    331640     11150.7
    331680     11152.2
    331720     11153.3
    331760     11154.8
    331800     11156.3
    331840       11158
    331880       11159
    331920     11160.3
    331960     11161.6
    332000     11163.3
    332040     11164.1
    332080     11165.1
    332120     11166.8
    332160       11168
    332200     11169.4
    332240       11171
    332280     11172.3
    332320       11174
    332360     11174.8
    332400     11176.4
    332440     11177.6
    332480     11179.1
    332520     11180.2
    332560     11181.7
    332600     11183.2
    332640     11184.9
    332680     11185.9
    332720     11187.2
    332760     11188.5
    332800     11190.2
    332840       11191
    332880       11192
    332920     11193.7
    332960     11194.9
    333000     11196.3
    333040     11197.9
    333080     11199.1
    333120     11200.9
    333160     11201.6
    333200     11203.2
    333240     11204.5
    333280       11206
    333320     11207.1
    333360     11208.5
    333400     11210.1
    333440     11211.7
    333480     11212.8
    333520     11214.1
    333560     11215.3
    333600       11217
    333640     11217.9
    333680     11218.8
    333720     11220.6
    333760     11221.8
    333800     11223.2
    333840     11224.8
    333880       11226
    333920     11227.8
    333960     11228.5
    334000     11230.1
    334040     11231.4
    334080     11232.9
    334120     11233.9
    334160     11235.4
    334200     11236.9
    334240     11238.6
    334280     11239.6
    334320     11240.9
    334360     11242.2
    334400     11243.9
    334440     11244.8
    334480     11245.7
    334520     11247.4
    334560     11248.6
    334600       11250
    334640     11251.7
    334680     11252.9
    334720     11254.7
    334760     11255.4
    334800       11257
    334840     11258.3
    334880     11259.7
    334920     11260.8
    334960     11262.2
    335000     11263.8
    335040     11265.5
    335080     11266.5
    335120     11267.8
    335160     11269.1
    335200     11270.7
    335240     11271.6
    335280     11272.6
    335320     11274.3
    335360     11275.5
    335400     11276.9
    335440     11278.5
    335480     11279.8
    335520     11281.5
    335560     11282.3
    335600     11283.9
    335640     11285.1
    335680     11286.6
    335720     11287.7
    335760     11289.1
    335800     11290.7
    335840     11292.3
    335880     11293.3
    335920     11294.7
    335960     11295.9
    336000     11297.6
    336040     11298.5
    336080     11299.4
    336120     11301.1
    336160     11302.4
    336200     11303.7
    336240     11305.4
    336280     11306.6
    336320     11308.4
    336360     11309.2
    336400     11310.7
    336440       11312
    336480     11313.5
    336520     11314.6
    336560       11316
    336600     11317.6
    336640     11319.2
    336680     11320.2
    336720     11321.6
    336760     11322.8
    336800     11324.5
    336840     11325.4
    336880     11326.3
    336920       11328
    336960     11329.2
    337000     11330.6
    337040     11332.3
    337080     11333.5
    337120     11335.3
    337160       11336
    337200     11337.6
    337240     11338.9
    337280     11340.3
    337320     11341.5
    337360     11342.9
    337400     11344.4
    337440     11346.1
    337480     11347.1
    337520     11348.4
    337560     11349.7
    337600     11351.4
    337640     11352.3
    337680     11353.2
    337720     11354.9
    337760     11356.1
    337800     11357.5
    337840     11359.2
    337880     11360.4
    337920     11362.2
    337960     11362.9
    338000     11364.5
    338040     11365.7
    338080     11367.2
    338120     11368.4
    338160     11369.7
    338200     11371.3
    338240       11373
    338280       11374
    338320     11375.3
    338360     11376.6
    338400     11378.3
    338440     11379.2
    338480     11380.1
    338520     11381.8
    338560       11383
    338600     11384.4
    338640     11386.1
    338680     11387.3
    338720     11389.1
    338760     11389.8
    338800     11391.4
    338840     11392.6
    338880     11394.1
    338920     11395.2
    338960     11396.6
    339000     11398.2
    339040     11399.8
    339080     11400.8
    339120     11402.2
    339160     11403.5
    339200     11405.1
    339240       11406
    339280       11407
    339320     11408.7
    339360     11409.9
    339400     11411.3
    339440     11412.9
    339480     11414.1
    339520     11415.9
    339560     11416.6
    339600     11418.2
    339640     11419.5
    339680       11421
    339720     11422.1
    339760     11423.5
    339800       11425
    339840     11426.7
    339880     11427.7
    339920       11429
    339960     11430.3
    340000       11432
    340040     11432.9
    340080     11433.9
    340120     11435.5
    340160     11436.8
    340200     11438.1
    340240     11439.8
    340280       11441
    340320     11442.8
    340360     11443.5
    340400     11445.1
    340440     11446.4
    340480     11447.8
    340520     11448.9
    340560     11450.4
    340600     11451.9
    340640     11453.6
    340680     11454.6
    340720     11455.9
    340760     11457.2
    340800     11458.9
    340840     11459.8
    340880     11460.7
    340920     11462.4
    340960     11463.6
    341000       11465
    341040     11466.7
    341080     11467.9
    341120     11469.7
    341160     11470.4
    341200       11472
    341240     11473.2
    341280     11474.7
    341320     11475.8
    341360     11477.3
    341400     11478.8
    341440     11480.5
    341480     11481.4
    341520     11482.8
    341560     11484.1
    341600     11485.8
    341640     11486.7
    341680     11487.6
    341720     11489.3
    341760     11490.5
    341800     11491.9
    341840     11493.6
    341880     11494.8
    341920     11496.6
    341960     11497.3
    342000     11498.9
    342040     11500.1
    342080     11501.6
    342120     11502.7
    342160     11504.2
    342200     11505.7
    342240     11507.3
    342280     11508.3
    342320     11509.7
    342360       11511
    342400     11512.6
    342440     11513.6
    342480     11514.5
    342520     11516.2
    342560     11517.4
    342600     11518.8
    342640     11520.5
    342680     11521.7
    342720     11523.5
    342760     11524.2
    342800     11525.8
    342840       11527
    342880     11528.5
    342920     11529.6
    342960     11531.1
    343000     11532.6
    343040     11534.3
    343080     11535.3
    343120     11536.6
    343160     11537.9
    343200     11539.5
    343240     11540.4
    343280     11541.4
    343320     11543.1
    343360     11544.3
    343400     11545.7
    343440     11547.4
    343480     11548.6
    343520     11550.4
    343560     11551.1
    343600     11552.7
    343640     11553.9
    343680     11555.4
    343720     11556.5
    343760     11557.9
    343800     11559.5
    343840     11561.1
    343880     11562.1
    343920     11563.5
    343960     11564.8
    344000     11566.4
    344040     11567.3
    344080     11568.3
    344120     11569.9
    344160     11571.2
    344200     11572.6
    344240     11574.2
    344280     11575.4
    344320     11577.2
    344360       11578
    344400     11579.6
    344440     11580.8
    344480     11582.3
    344520     11583.4
    344560     11584.8
    344600     11586.4
    344640       11588
    344680       11589
    344720     11590.4
    344760     11591.6
    344800     11593.3
    344840     11594.2
    344880     11595.2
    344920     11596.8
    344960     11598.1
    345000     11599.5
    345040     11601.1
    345080     11602.3
    345120     11604.1
    345160     11604.8
    345200     11606.4
    345240     11607.7
    345280     11609.2
    345320     11610.2
    345360     11611.6
    345400     11613.2
    345440     11614.8
    345480     11615.9
    345520     11617.2
    345560     11618.5
    345600     11620.1
    345640       11621
    345680       11622
    345720     11623.7
    345760     11624.9
    345800     11626.3
    345840     11627.9
    345880     11629.1
    345920     11630.9
    345960     11631.7
    346000     11633.2
    346040     11634.5
    346080       11636
    346120     11637.1
    346160     11638.5
    346200     11640.1
    346240     11641.7
    346280     11642.7
    346320     11644.1
    346360     11645.3
    346400       11647
    346440     11647.9
    346480     11648.9
    346520     11650.5
    346560     11651.8
    346600     11653.2
    346640     11654.8
    346680       11656
    346720     11657.8
    346760     11658.6
    346800     11660.2
    346840     11661.4
    346880     11662.9
    346920       11664
    346960     11665.4
    347000       11667
    347040     11668.6
    347080     11669.6
    347120       11671
    347160     11672.2
    347200     11673.9
    347240     11674.8
    347280     11675.8
    347320     11677.4
    347360     11678.7
    347400     11680.1
    347440     11681.7
    347480     11682.9
    347520     11684.7
    347560     11685.4
    347600       11687
    347640     11688.3
    347680     11689.8
    347720     11690.9
    347760     11692.3
    347800     11693.8
    347840     11695.5
    347880     11696.5
    347920     11697.8
    347960     11699.1
    348000     11700.8
    348040     11701.7
    348080     11702.7
    348120     11704.3
    348160     11705.6
    348200       11707
    348240     11708.6
    348280     11709.8
    348320     11711.6
    348360     11712.4
    348400     11713.9
    348440     11715.2
    348480     11716.7
    348520     11717.8
    348560     11719.2
    348600     11720.7
    348640     11722.4
    348680     11723.4
    348720     11724.7
    348760       11726
    348800     11727.7
    348840     11728.6
    348880     11729.6
    348920     11731.2
    348960     11732.5
    349000     11733.9
    349040     11735.5
    349080     11736.7
    349120     11738.5
    349160     11739.2
    349200     11740.8
    349240     11742.2
    349280     11743.6
    349320     11744.7
    349360     11746.1
    349400     11747.6
    349440     11749.3
    349480     11750.3
    349520     11751.6
    349560     11752.9
    349600     11754.6
    349640     11755.5
    349680     11756.5
    349720     11758.1
    349760     11759.4
    349800     11760.8
    349840     11762.4
    349880     11763.6
    349920     11765.4
    349960     11766.1
    350000     11767.7
    350040     11769.1
    350080     11770.5
    350120     11771.6
    350160       11773
    350200     11774.5
    350240     11776.2
    350280     11777.2
    350320     11778.6
    350360     11779.8
    350400     11781.5
    350440     11782.4
    350480     11783.4
    350520       11785
    350560     11786.3
    350600     11787.7
    350640     11789.3
    350680     11790.6
    350720     11792.3
    350760     11793.1
    350800     11794.7
    350840       11796
    350880     11797.4
    350920     11798.6
    350960     11799.9
    351000     11801.5
    351040     11803.2
    351080     11804.2
    351120     11805.5
    351160     11806.8
    351200     11808.5
    351240     11809.4
    351280     11810.3
    351320       11812
    351360     11813.2
    351400     11814.7
    351440     11816.2
    351480     11817.5
    351520     11819.3
    351560       11820
    351600     11821.6
    351640     11822.9
    351680     11824.4
    351720     11825.5
    351760     11826.9
    351800     11828.4
    351840     11830.1
    351880     11831.1
    351920     11832.5
    351960     11833.8
    352000     11835.4
    352040     11836.3
    352080     11837.3
    352120     11838.9
    352160     11840.2
    352200     11841.6
    352240     11843.2
    352280     11844.5
    352320     11846.2
    352360     11846.9
    352400     11848.6
    352440     11849.9
    352480     11851.3
    352520     11852.5
    352560     11853.8
    352600     11855.4
    352640     11857.1
    352680     11858.1
    352720     11859.4
    352760     11860.7
    352800     11862.4
    352840     11863.3
    352880     11864.2
    352920     11865.9
    352960     11867.1
    353000     11868.6
    353040     11870.1
    353080     11871.4
    353120     11873.2
    353160     11873.9
    353200     11875.5
    353240     11876.8
    353280     11878.3
    353320     11879.4
    353360     11880.8
    353400     11882.4
    353440     11884.1
    353480     11885.1
    353520     11886.4
    353560     11887.7
    353600     11889.3
    353640     11890.3
    353680     11891.2
    353720     11892.9
    353760     11894.2
    353800     11895.6
    353840     11897.1
    353880     11898.4
    353920     11900.2
    353960     11900.9
    354000     11902.5
    354040     11903.8
    354080     11905.3
    354120     11906.4
    354160     11907.8
    354200     11909.4
    354240     11911.1
    354280     11912.1
    354320     11913.4
    354360     11914.7
    354400     11916.4
    354440     11917.3
    354480     11918.2
    354520     11919.9
    354560     11921.2
    354600     11922.6
    354640     11924.1
    354680     11925.4
    354720     11927.2
    354760     11927.9
    354800     11929.6
    354840     11930.9
    354880     11932.3
    354920     11933.4
    354960     11934.8
    355000     11936.4
    355040     11938.1
    355080     11939.1
    355120     11940.4
    355160     11941.7
    355200     11943.4
    355240     11944.3
    355280     11945.3
    355320     11946.9
    355360     11948.2
    355400     11949.6
    355440     11951.1
    355480     11952.4
    355520     11954.3
    355560     11954.9
    355600     11956.6
    355640     11957.9
    355680     11959.3
    355720     11960.5
    355760     11961.9
    355800     11963.4
    355840     11965.1
    355880     11966.1
    355920     11967.5
    355960     11968.8
    356000     11970.4
    356040     11971.3
    356080     11972.3
    356120     11973.9
    356160     11975.2
    356200     11976.7
    356240     11978.2
    356280     11979.5
    356320     11981.3
    356360       11982
    356400     11983.6
    356440     11984.9
    356480     11986.4
    356520     11987.5
    356560     11988.9
    356600     11990.5
    356640     11992.2
    356680     11993.2
    356720     11994.5
    356760     11995.8
    356800     11997.5
    356840     11998.4
    356880     11999.3
    356920       12001
    356960     12002.3
    357000     12003.7
    357040     12005.2
    357080     12006.5
    357120     12008.4
    357160       12009
    357200     12010.7
    357240       12012
    357280     12013.4
    357320     12014.6
    357360     12015.9
    357400     12017.5
    357440     12019.2
    357480     12020.2
    357520     12021.5
    357560     12022.8
    357600     12024.5
    357640     12025.4
    357680     12026.3
    357720     12027.9
    357760     12029.2
    357800     12030.7
    357840     12032.2
    357880     12033.5
    357920     12035.3
    357960       12036
    358000     12037.6
    358040       12039
    358080     12040.4
    358120     12041.5
    358160     12042.9
    358200     12044.4
    358240     12046.2
    358280     12047.2
    358320     12048.5
    358360     12049.8
    358400     12051.5
    358440     12052.3
    358480     12053.3
    358520     12054.9
    358560     12056.2
    358600     12057.7
    358640     12059.2
    358680     12060.5
    358720     12062.3
    358760       12063
    358800     12064.6
    358840       12066
    358880     12067.4
    358920     12068.5
    358960     12069.9
    359000     12071.4
    359040     12073.2
    359080     12074.2
    359120     12075.5
    359160     12076.8
    359200     12078.4
    359240     12079.3
    359280     12080.3
    359320     12081.9
    359360     12083.2
    359400     12084.6
    359440     12086.2
    359480     12087.5
    359520     12089.3
    359560       12090
    359600     12091.6
    359640       12093
    359680     12094.3
    359720     12095.5
    359760     12096.9
    359800     12098.4
    359840     12100.2
    359880     12101.2
    359920     12102.5
    359960     12103.7
    360000     12105.4
    360040     12106.2
    360080     12107.2
    360120     12108.9
    360160     12110.2
    360200     12111.6
    360240     12113.2
    360280     12114.4
    360320     12116.2
    360360       12117
    360400     12118.6
    360440     12119.9
    360480     12121.3
    360520     12122.5
    360560     12123.8
    360600     12125.4
    360640     12127.1
    360680     12128.1
    360720     12129.4
    360760     12130.7
    360800     12132.4
    360840     12133.2
    360880     12134.2
    360920     12135.8
    360960     12137.2
    361000     12138.6
    361040     12140.1
    361080     12141.4
    361120     12143.2
    361160     12143.9
    361200     12145.5
    361240     12146.9
    361280     12148.3
    361320     12149.4
    361360     12150.8
    361400     12152.4
    361440     12154.1
    361480     12155.1
    361520     12156.4
    361560     12157.7
    361600     12159.4
    361640     12160.2
    361680     12161.2
    361720     12162.8
    361760     12164.1
    361800     12165.6
    361840     12167.1
    361880     12168.4
    361920     12170.2
    361960     12170.9
    362000     12172.5
    362040     12173.9
    362080     12175.3
    362120     12176.4
    362160     12177.8
    362200     12179.3
    362240     12181.1
    362280     12182.1
    362320     12183.3
    362360     12184.6
    362400     12186.3
    362440     12187.2
    362480     12188.1
    362520     12189.7
    362560     12191.1
    362600     12192.5
    362640     12194.1
    362680     12195.4
    362720     12197.2
    362760     12197.9
    362800     12199.5
    362840     12200.8
    362880     12202.2
    362920     12203.4
    362960     12204.8
    363000     12206.3
    363040       12208
    363080       12209
    363120     12210.3
    363160     12211.6
    363200     12213.3
    363240     12214.1
    363280     12215.1
    363320     12216.7
    363360       12218
    363400     12219.5
    363440       12221
    363480     12222.3
    363520     12224.1
    363560     12224.8
    363600     12226.4
    363640     12227.7
    363680     12229.1
    363720     12230.3
    363760     12231.7
    363800     12233.2
    363840     12234.9
    363880     12235.9
    363920     12237.2
    363960     12238.5
    364000     12240.2
    364040       12241
    364080       12242
    364120     12243.6
    364160     12244.9
    364200     12246.4
    364240     12247.9
    364280     12249.2
    364320       12251
    364360     12251.7
    364400     12253.3
    364440     12254.7
    364480       12256
    364520     12257.2
    364560     12258.6
    364600     12260.1
    364640     12261.8
    364680     12262.9
    364720     12264.1
    364760     12265.4
    364800     12267.1
    364840     12267.9
    364880     12268.9
    364920     12270.5
    364960     12271.9
    365000     12273.3
    365040     12274.8
    365080     12276.1
    365120     12277.9
    365160     12278.6
    365200     12280.2
    365240     12281.6
    365280       12283
    365320     12284.1
    365360     12285.6
    365400     12287.1
    365440     12288.8
    365480     12289.8
    365520     12291.1
    365560     12292.4
    365600     12294.1
    365640     12294.8
    365680     12295.9
    365720     12297.4
    365760     12298.8
    365800     12300.2
    365840     12301.8
    365880     12303.1
    365920     12304.9
    365960     12305.6
    366000     12307.2
    366040     12308.6
    366080     12309.9
    366120     12311.1
    366160     12312.5
    366200       12314
    366240     12315.7
    366280     12316.7
    366320       12318
    366360     12319.3
    366400       12321
    366440     12321.8
    366480     12322.8
    366520     12324.4
    366560     12325.8
    366600     12327.2
    366640     12328.7
    366680       12330
    366720     12331.8
    366760     12332.5
    366800     12334.2
    366840     12335.6
    366880     12336.9
    366920     12338.1
    366960     12339.5
    367000       12341
    367040     12342.7
    367080     12343.7
    367120       12345
    367160     12346.3
    367200       12348
    367240     12348.8
    367280     12349.8
    367320     12351.3
    367360     12352.7
    367400     12354.1
    367440     12355.7
    367480       12357
    367520     12358.8
    367560     12359.5
    367600     12361.1
    367640     12362.5
    367680     12363.9
    367720       12365
    367760     12366.4
    367800       12368
    367840     12369.6
    367880     12370.7
    367920     12371.9
    367960     12373.3
    368000     12374.9
    368040     12375.7
    368080     12376.7
    368120     12378.3
    368160     12379.6
    368200     12381.1
    368240     12382.7
    368280       12384
    368320     12385.8
    368360     12386.4
    368400     12388.1
    368440     12389.5
    368480     12390.8
    368520       12392
    368560     12393.4
    368600     12394.9
    368640     12396.6
    368680     12397.6
    368720     12398.9
    368760     12400.3
    368800     12401.9
    368840     12402.7
    368880     12403.7
    368920     12405.2
    368960     12406.6
    369000     12408.1
    369040     12409.6
    369080     12410.9
    369120     12412.7
    369160     12413.4
    369200       12415
    369240     12416.4
    369280     12417.7
    369320     12418.9
    369360     12420.3
    369400     12421.9
    369440     12423.5
    369480     12424.5
    369520     12425.8
    369560     12427.2
    369600     12428.8
    369640     12429.6
    369680     12430.6
    369720     12432.1
    369760     12433.5
    369800     12434.9
    369840     12436.5
    369880     12437.8
    369920     12439.6
    369960     12440.2
    370000     12441.9
    370040     12443.3
    370080     12444.6
    370120     12445.7
    370160     12447.2
    370200     12448.7
    370240     12450.4
    370280     12451.4
    370320     12452.6
    370360       12454
    370400     12455.7
    370440     12456.4
    370480     12457.4
    370520     12458.9
    370560     12460.3
    370600     12461.7
    370640     12463.3
    370680     12464.6
    370720     12466.4
    370760       12467
    370800     12468.7
    370840     12470.1
    370880     12471.4
    370920     12472.6
    370960       12474
    371000     12475.5
    371040     12477.2
    371080     12478.2
    371120     12479.5
    371160     12480.8
    371200     12482.5
    371240     12483.2
    371280     12484.2
    371320     12485.7
    371360     12487.2
    371400     12488.6
    371440     12490.1
    371480     12491.5
    371520     12493.2
    371560     12493.8
    371600     12495.5
    371640     12496.9
    371680     12498.2
    371720     12499.4
    371760     12500.8
    371800     12502.3
    371840       12504
    371880       12505
    371920     12506.3
    371960     12507.6
    372000     12509.3
    372040     12510.1
    372080     12511.1
    372120     12512.6
    372160       12514
    372200     12515.4
    372240       12517
    372280     12518.3
    372320     12520.1
    372360     12520.6
    372400     12522.3
    372440     12523.8
    372480     12525.1
    372520     12526.3
    372560     12527.6
    372600     12529.2
    372640     12530.8
    372680     12531.8
    372720     12533.1
    372760     12534.4
    372800     12536.1
    372840     12536.9
    372880     12537.9
    372920     12539.4
    372960     12540.9
    373000     12542.3
    373040     12543.8
    373080     12545.1
    373120     12546.9
    373160     12547.5
    373200     12549.2
    373240     12550.6
    373280     12551.9
    373320     12553.1
    373360     12554.5
    373400       12556
    373440     12557.6
    373480     12558.7
    373520       12560
    373560     12561.3
    373600       12563
    373640     12563.8
    373680     12564.8
    373720     12566.3
    373760     12567.7
    373800     12569.1
    373840     12570.7
    373880       12572
    373920     12573.8
    373960     12574.4
    374000     12576.1
    374040     12577.5
    374080     12578.8
    374120       12580
    374160     12581.3
    374200     12582.9
    374240     12584.5
    374280     12585.6
    374320     12586.8
    374360     12588.2
    374400     12589.8
    374440     12590.6
    374480     12591.6
    374520     12593.2
    374560     12594.6
    374600       12596
    374640     12597.5
    374680     12598.8
    374720     12600.7
    374760     12601.2
    374800     12602.9
    374840     12604.4
    374880     12605.7
    374920     12606.9
    374960     12608.2
    375000     12609.8
    375040     12611.4
    375080     12612.4
    375120     12613.7
    375160     12615.1
    375200     12616.7
    375240     12617.5
    375280     12618.5
    375320     12620.1
    375360     12621.5
    375400     12622.9
    375440     12624.4
    375480     12625.7
    375520     12627.6
    375560     12628.1
    375600     12629.8
    375640     12631.3
    375680     12632.6
    375720     12633.8
    375760     12635.1
    375800     12636.7
    375840     12638.3
    375880     12639.4
    375920     12640.6
    375960       12642
    376000     12643.6
    376040     12644.5
    376080     12645.5
    376120       12647
    376160     12648.5
    376200     12649.8
    376240     12651.4
    376280     12652.7
    376320     12654.5
    376360     12655.1
    376400     12656.8
    376440     12658.2
    376480     12659.5
    376520     12660.7
    376560       12662
    376600     12663.6
    376640     12665.2
    376680     12666.3
    376720     12667.5
    376760     12668.9
    376800     12670.5
    376840     12671.4
    376880     12672.4
    376920     12673.9
    376960     12675.4
    377000     12676.8
    377040     12678.3
    377080     12679.6
    377120     12681.4
    377160       12682
    377200     12683.7
    377240     12685.1
    377280     12686.5
    377320     12687.6
    377360       12689
    377400     12690.5
    377440     12692.2
    377480     12693.2
    377520     12694.4
    377560     12695.8
    377600     12697.5
    377640     12698.3
    377680     12699.3
    377720     12700.9
    377760     12702.3
    377800     12703.7
    377840     12705.2
    377880     12706.5
    377920     12708.3
    377960     12708.9
    378000     12710.6
    378040       12712
    378080     12713.4
    378120     12714.5
    378160     12715.9
    378200     12717.4
    378240     12719.1
    378280     12720.1
    378320     12721.3
    378360     12722.7
    378400     12724.3
    378440     12725.3
    378480     12726.3
    378520     12727.8
    378560     12729.2
    378600     12730.6
    378640     12732.1
    378680     12733.4
    378720     12735.3
    378760     12735.8
    378800     12737.5
    378840     12738.9
    378880     12740.3
    378920     12741.5
    378960     12742.8
    379000     12744.4
    379040       12746
    379080     12747.1
    379120     12748.3
    379160     12749.6
    379200     12751.2
    379240     12752.2
    379280     12753.2
    379320     12754.7
    379360     12756.1
    379400     12757.5
    379440     12759.1
    379480     12760.4
    379520     12762.2
    379560     12762.7
    379600     12764.5
    379640     12765.9
    379680     12767.3
    379720     12768.4
    379760     12769.8
    379800     12771.3
    379840     12772.9
    379880       12774
    379920     12775.3
    379960     12776.6
    380000     12778.3
    380040     12779.2
    380080     12780.2
    380120     12781.7
    380160     12783.1
    380200     12784.5
    380240     12786.1
    380280     12787.3
    380320     12789.2
    380360     12789.7
    380400     12791.4
    380440     12792.9
    380480     12794.2
    380520     12795.4
    380560     12796.7
    380600     12798.4
    380640     12799.9
    380680       12801
    380720     12802.3
    380760     12803.6
    380800     12805.2
    380840     12806.2
    380880     12807.1
    380920     12808.6
    380960     12810.1
    381000     12811.5
    381040       12813
    381080     12814.3
    381120     12816.2
    381160     12816.7
    381200     12818.4
    381240     12819.9
    381280     12821.2
    381320     12822.4
    381360     12823.7
    381400     12825.3
    381440     12826.9
    381480       12828
    381520     12829.2
    381560     12830.6
    381600     12832.2
    381640     12833.2
    381680     12834.1
    381720     12835.6
    381760       12837
    381800     12838.5
    381840       12840
    381880     12841.3
    381920     12843.1
    381960     12843.6
    382000     12845.3
    382040     12846.8
    382080     12848.2
    382120     12849.4
    382160     12850.7
    382200     12852.3
    382240     12853.9
    382280       12855
    382320     12856.2
    382360     12857.6
    382400     12859.1
    382440     12860.1
    382480     12861.1
    382520     12862.6
    382560       12864
    382600     12865.5
    382640     12866.9
    382680     12868.2
    382720     12870.1
    382760     12870.6
    382800     12872.3
    382840     12873.8
    382880     12875.2
    382920     12876.3
    382960     12877.7
    383000     12879.3
    383040     12880.9
    383080     12881.9
    383120     12883.2
    383160     12884.6
    383200     12886.1
    383240     12887.1
    383280     12888.1
    383320     12889.6
    383360       12891
    383400     12892.5
    383440     12893.9
    383480     12895.2
    383520     12897.1
    383560     12897.6
    383600     12899.3
    383640     12900.8
    383680     12902.1
    383720     12903.3
    383760     12904.6
    383800     12906.3
    383840     12907.9
    383880     12908.9
    383920     12910.2
    383960     12911.6
    384000     12913.1
    384040     12914.1
    384080     12915.1
    384120     12916.6
    384160       12918
    384200     12919.4
    384240     12920.9
    384280     12922.2
    384320     12924.1
    384360     12924.6
    384400     12926.3
    384440     12927.8
    384480     12929.1
    384520     12930.3
    384560     12931.6
    384600     12933.3
    384640     12934.9
    384680       12936
    384720     12937.2
    384760     12938.6
    384800     12940.1
    384840     12941.1
    384880     12942.1
    384920     12943.6
    384960       12945
    385000     12946.5
    385040       12948
    385080     12949.2
    385120     12951.1
    385160     12951.6
    385200     12953.4
    385240     12954.8
    385280     12956.2
    385320     12957.4
    385360     12958.7
    385400     12960.3
    385440     12961.9
    385480       12963
    385520     12964.2
    385560     12965.6
    385600     12967.2
    385640     12968.1
    385680     12969.1
    385720     12970.6
    385760       12972
    385800     12973.5
    385840       12975
    385880     12976.3
    385920     12978.1
    385960     12978.6
    386000     12980.4
    386040     12981.8
    386080     12983.2
    386120     12984.4
    386160     12985.7
    386200     12987.3
    386240     12988.9
    386280       12990
    386320     12991.3
    386360     12992.6
    386400     12994.2
    386440     12995.1
    386480     12996.1
    386520     12997.6
    386560     12999.1
    386600     13000.5
    386640       13002
    386680     13003.3
    386720     13005.1
    386760     13005.7
    386800     13007.4
    386840     13008.8
    386880     13010.2
    386920     13011.4
    386960     13012.7
    387000     13014.3
    387040       13016
    387080       13017
    387120     13018.3
    387160     13019.7
    387200     13021.2
    387240     13022.2
    387280     13023.1
    387320     13024.7
    387360     13026.1
    387400     13027.5
    387440       13029
    387480     13030.3
    387520     13032.2
    387560     13032.7
    387600     13034.5
    387640     13035.9
    387680     13037.2
    387720     13038.4
    387760     13039.7
    387800     13041.4
    387840       13043
    387880       13044
    387920     13045.4
    387960     13046.7
    388000     13048.3
    388040     13049.2
    388080     13050.2
    388120     13051.7
    388160     13053.1
    388200     13054.6
    388240     13056.1
    388280     13057.4
    388320     13059.2
    388360     13059.7
    388400     13061.5
    388440     13062.9
    388480     13064.2
    388520     13065.5
    388560     13066.7
    388600     13068.4
    388640       13070
    388680     13071.1
    388720     13072.4
    388760     13073.7
    388800     13075.3
    388840     13076.2
    388880     13077.2
    388920     13078.7
    388960     13080.1
    389000     13081.6
    389040     13083.1
    389080     13084.4
    389120     13086.2
    389160     13086.7
    389200     13088.5
    389240     13089.9
    389280     13091.3
    389320     13092.5
    389360     13093.7
    389400     13095.4
    389440       13097
    389480     13098.1
    389520     13099.4
    389560     13100.7
    389600     13102.3
    389640     13103.2
    389680     13104.2
    389720     13105.7
    389760     13107.1
    389800     13108.6
    389840     13110.1
    389880     13111.4
    389920     13113.2
    389960     13113.7
    390000     13115.5
    390040     13116.9
    390080     13118.2
    390120     13119.4
    390160     13120.7
    390200     13122.3
    390240       13124
    390280       13125
    390320     13126.3
    390360     13127.7
    390400     13129.3
    390440     13130.2
    390480     13131.2
    390520     13132.7
    390560     13134.1
    390600     13135.6
    390640       13137
    390680     13138.3
    390720     13140.1
    390760     13140.7
    390800     13142.4
    390840     13143.8
    390880     13145.2
    390920     13146.4
    390960     13147.7
    391000     13149.3
    391040     13150.9
    391080       13152
    391120     13153.3
    391160     13154.6
    391200     13156.2
    391240     13157.1
    391280     13158.1
    391320     13159.6
    391360       13161
    391400     13162.5
    391440       13164
    391480     13165.2
    391520     13167.1
    391560     13167.6
    391600     13169.4
    391640     13170.7
    391680     13172.2
    391720     13173.3
    391760     13174.6
    391800     13176.2
    391840     13177.9
    391880     13178.9
    391920     13180.2
    391960     13181.6
    392000     13183.2
    392040       13184
    392080       13185
    392120     13186.5
    392160     13187.9
    392200     13189.4
    392240     13190.9
    392280     13192.2
    392320       13194
    392360     13194.6
    392400     13196.3
    392440     13197.7
    392480     13199.1
    392520     13200.2
    392560     13201.5
    392600     13203.2
    392640     13204.8
    392680     13205.9
    392720     13207.1
    392760     13208.5
    392800     13210.1
    392840       13211
    392880       13212
    392920     13213.5
    392960     13214.8
    393000     13216.3
    393040     13217.9
    393080     13219.1
    393120       13221
    393160     13221.5
    393200     13223.3
    393240     13224.6
    393280       13226
    393320     13227.2
    393360     13228.4
    393400     13230.1
    393440     13231.7
    393480     13232.8
    393520     13234.1
    393560     13235.4
    393600       13237
    393640     13237.9
    393680     13238.9
    393720     13240.4
    393760     13241.8
    393800     13243.3
    393840     13244.8
    393880     13246.1
    393920     13247.9
    393960     13248.4
    394000     13250.2
    394040     13251.6
    394080       13253
    394120     13254.1
    394160     13255.4
    394200     13257.1
    394240     13258.6
    394280     13259.7
    394320     13261.1
    394360     13262.4
    394400       13264
    394440     13264.8
    394480     13265.9
    394520     13267.4
    394560     13268.7
    394600     13270.2
    394640     13271.7
    394680       13273
    394720     13274.8
    394760     13275.3
    394800     13277.1
    394840     13278.5
    394880       13280
    394920       13281
    394960     13282.3
    395000       13284
    395040     13285.6
    395080     13286.7
    395120       13288
    395160     13289.3
    395200     13290.9
    395240     13291.8
    395280     13292.8
    395320     13294.3
    395360     13295.7
    395400     13297.1
    395440     13298.6
    395480     13299.9
    395520     13301.7
    395560     13302.3
    395600     13304.1
    395640     13305.4
    395680     13306.9
    395720       13308
    395760     13309.2
    395800     13310.9
    395840     13312.5
    395880     13313.6
    395920     13314.9
    395960     13316.2
    396000     13317.9
    396040     13318.7
    396080     13319.7
    396120     13321.2
    396160     13322.6
    396200     13324.1
    396240     13325.5
    396280     13326.9
    396320     13328.7
    396360     13329.2
    396400       13331
    396440     13332.3
    396480     13333.8
    396520     13334.9
    396560     13336.1
    396600     13337.8
    396640     13339.4
    396680     13340.5
    396720     13341.8
    396760     13343.1
    396800     13344.7
    396840     13345.6
    396880     13346.6
    396920     13348.1
    396960     13349.5
    397000     13350.9
    397040     13352.4
    397080     13353.7
    397120     13355.5
    397160     13356.1
    397200     13357.9
    397240     13359.2
    397280     13360.6
    397320     13361.7
    397360       13363
    397400     13364.7
    397440     13366.3
    397480     13367.4
    397520     13368.6
    397560       13370
    397600     13371.6
    397640     13372.4
    397680     13373.5
    397720     13374.9
    397760     13376.3
    397800     13377.8
    397840     13379.3
    397880     13380.6
    397920     13382.4
    397960     13382.9
    398000     13384.7
    398040     13386.1
    398080     13387.5
    398120     13388.6
    398160     13389.9
    398200     13391.6
    398240     13393.2
    398280     13394.2
    398320     13395.5
    398360     13396.9
    398400     13398.5
    398440     13399.3
    398480     13400.3
    398520     13401.8
    398560     13403.2
    398600     13404.7
    398640     13406.1
    398680     13407.4
    398720     13409.3
    398760     13409.8
    398800     13411.6
    398840     13412.9
    398880     13414.4
    398920     13415.4
    398960     13416.7
    399000     13418.4
    399040       13420
    399080     13421.1
    399120     13422.4
    399160     13423.7
    399200     13425.3
    399240     13426.1
    399280     13427.2
    399320     13428.6
    399360       13430
    399400     13431.5
    399440       13433
    399480     13434.2
    399520     13436.1
    399560     13436.6
    399600     13438.4
    399640     13439.7
    399680     13441.2
    399720     13442.3
    399760     13443.5
    399800     13445.3
    399840     13446.8
    399880     13447.9
    399920     13449.2
    399960     13450.5
    400000     13452.1
    400040       13453
    400080       13454
    400120     13455.5
    400160     13456.9
    400200     13458.3
    400240     13459.8
    400280     13461.1
    400320     13462.9
    400360     13463.4
    400400     13465.3
    400440     13466.6
    400480       13468
    400520     13469.1
    400560     13470.4
    400600     13472.1
    400640     13473.7
    400680     13474.8
    400720       13476
    400760     13477.3
    400800       13479
    400840     13479.8
    400880     13480.9
    400920     13482.3
    400960     13483.7
    401000     13485.1
    401040     13486.6
    401080     13487.9
    401120     13489.8
    401160     13490.2
    401200     13492.1
    401240     13493.4
    401280     13494.8
    401320     13495.9
    401360     13497.2
    401400     13498.9
    401440     13500.5
    401480     13501.6
    401520     13502.8
    401560     13504.2
    401600     13505.8
    401640     13506.6
    401680     13507.6
    401720     13509.1
    401760     13510.5
    401800     13511.9
    401840     13513.5
    401880     13514.7
    401920     13516.6
    401960     13517.1
    402000     13518.9
    402040     13520.2
    402080     13521.6
    402120     13522.8
    402160       13524
    402200     13525.7
    402240     13527.3
    402280     13528.4
    402320     13529.7
    402360       13531
    402400     13532.6
    402440     13533.5
    402480     13534.5
    402520     13535.9
    402560     13537.3
    402600     13538.8
    402640     13540.3
    402680     13541.5
    402720     13543.4
    402760     13543.9
    402800     13545.7
    402840       13547
    402880     13548.5
    402920     13549.6
    402960     13550.8
    403000     13552.6
    403040     13554.2
    403080     13555.2
    403120     13556.5
    403160     13557.8
    403200     13559.4
    403240     13560.3
    403280     13561.3
    403320     13562.7
    403360     13564.2
    403400     13565.6
    403440     13567.1
    403480     13568.4
    403520     13570.2
    403560     13570.7
    403600     13572.6
    403640     13573.9
    403680     13575.3
    403720     13576.4
    403760     13577.7
    403800     13579.3
    403840       13581
    403880       13582
    403920     13583.3
    403960     13584.7
    404000     13586.3
    404040     13587.1
    404080     13588.1
    404120     13589.6
    404160       13591
    404200     13592.4
    404240       13594
    404280     13595.2
    404320     13597.1
    404360     13597.6
    404400     13599.4
    404440     13600.7
    404480     13602.1
    404520     13603.3
    404560     13604.5
    404600     13606.2
    404640     13607.8
    404680     13608.9
    404720     13610.2
    404760     13611.5
    404800     13613.1
    404840     13613.9
    404880     13614.9
    404920     13616.4
    404960     13617.8
    405000     13619.2
    405040     13620.8
    405080       13622
    405120     13623.9
    405160     13624.4
    405200     13626.2
    405240     13627.5
    405280     13628.9
    405320       13630
    405360     13631.3
    405400     13632.9
    405440     13634.6
    405480     13635.6
    405520       13637
    405560     13638.3
    405600     13639.9
    405640     13640.7
    405680     13641.7
    405720     13643.2
    405760     13644.6
    405800       13646
    405840     13647.6
    405880     13648.8
    405920     13650.7
    405960     13651.2
    406000       13653
    406040     13654.3
    406080     13655.7
    406120     13656.8
    406160     13658.1
    406200     13659.7
    406240     13661.4
    406280     13662.4
    406320     13663.8
    406360     13665.1
    406400     13666.7
    406440     13667.5
    406480     13668.5
    406520       13670
    406560     13671.4
    406600     13672.8
    406640     13674.4
    406680     13675.6
    406720     13677.4
    406760     13677.9
    406800     13679.8
    406840     13681.1
    406880     13682.5
    406920     13683.6
    406960     13684.9
    407000     13686.5
    407040     13688.1
    407080     13689.2
    407120     13690.6
    407160     13691.8
    407200     13693.5
    407240     13694.3
    407280     13695.3
    407320     13696.8
    407360     13698.1
    407400     13699.6
    407440     13701.2
    407480     13702.4
    407520     13704.2
    407560     13704.7
    407600     13706.6
    407640     13707.9
    407680     13709.3
    407720     13710.4
    407760     13711.6
    407800     13713.3
    407840     13714.9
    407880       13716
    407920     13717.3
    407960     13718.6
    408000     13720.2
    408040       13721
    408080     13722.1
    408120     13723.5
    408160     13724.9
    408200     13726.3
    408240     13727.9
    408280     13729.1
    408320     13730.9
    408360     13731.4
    408400     13733.3
    408440     13734.6
    408480       13736
    408520     13737.1
    408560     13738.4
    408600       13740
    408640     13741.7
    408680     13742.7
    408720     13744.1
    408760     13745.4
    408800       13747
    408840     13747.8
    408880     13748.8
    408920     13750.2
    408960     13751.6
    409000       13753
    409040     13754.6
    409080     13755.8
    409120     13757.7
    409160     13758.1
    409200       13760
    409240     13761.3
    409280     13762.7
    409320     13763.9
    409360     13765.1
    409400     13766.7
    409440     13768.4
    409480     13769.4
    409520     13770.8
    409560     13772.1
    409600     13773.7
    409640     13774.5
    409680     13775.5
    409720     13776.9
    409760     13778.3
    409800     13779.7
    409840     13781.3
    409880     13782.5
    409920     13784.3
    409960     13784.8
    410000     13786.7
    410040       13788
    410080     13789.3
    410120     13790.5
    410160     13791.8
    410200     13793.4
    410240     13795.1
    410280     13796.1
    410320     13797.5
    410360     13798.8
    410400     13800.4
    410440     13801.2
    410480     13802.2
    410520     13803.6
    410560       13805
    410600     13806.4
    410640       13808
    410680     13809.2
    410720       13811
    410760     13811.5
    410800     13813.4
    410840     13814.7
    410880       13816
    410920     13817.2
    410960     13818.5
    411000     13820.1
    411040     13821.8
    411080     13822.8
    411120     13824.2
    411160     13825.5
    411200     13827.1
    411240     13827.9
    411280     13828.9
    411320     13830.4
    411360     13831.7
    411400     13833.2
    411440     13834.7
    411480       13836
    411520     13837.8
    411560     13838.3
    411600     13840.2
    411640     13841.4
    411680     13842.8
    411720       13844
    411760     13845.3
    411800     13846.9
    411840     13848.5
    411880     13849.5
    411920     13850.9
    411960     13852.2
    412000     13853.9
    412040     13854.7
    412080     13855.7
    412120     13857.1
    412160     13858.5
    412200     13859.9
    412240     13861.5
    412280     13862.7
    412320     13864.6
    412360       13865
    412400     13866.9
    412440     13868.2
    412480     13869.6
    412520     13870.8
    412560       13872
    412600     13873.6
    412640     13875.3
    412680     13876.3
    412720     13877.7
    412760       13879
    412800     13880.7
    412840     13881.4
    412880     13882.4
    412920     13883.9
    412960     13885.3
    413000     13886.7
    413040     13888.3
    413080     13889.5
    413120     13891.3
    413160     13891.8
    413200     13893.7
    413240       13895
    413280     13896.4
    413320     13897.6
    413360     13898.9
    413400     13900.5
    413440     13902.1
    413480     13903.1
    413520     13904.5
    413560     13905.8
    413600     13907.4
    413640     13908.2
    413680     13909.2
    413720     13910.7
    413760     13912.1
    413800     13913.5
    413840     13915.1
    413880     13916.3
    413920     13918.1
    413960     13918.6
    414000     13920.5
    414040     13921.8
    414080     13923.2
    414120     13924.4
    414160     13925.6
    414200     13927.2
    414240     13928.9
    414280     13929.9
    414320     13931.3
    414360     13932.6
    414400     13934.2
    414440       13935
    414480       13936
    414520     13937.4
    414560     13938.8
    414600     13940.3
    414640     13941.8
    414680     13943.1
    414720     13944.9
    414760     13945.4
    414800     13947.3
    414840     13948.6
    414880     13949.9
    414920     13951.1
    414960     13952.4
    415000       13954
    415040     13955.7
    415080     13956.6
    415120     13958.1
    415160     13959.3
    415200       13961
    415240     13961.7
    415280     13962.7
    415320     13964.2
    415360     13965.6
    415400       13967
    415440     13968.6
    415480     13969.8
    415520     13971.6
    415560     13972.1
    415600       13974
    415640     13975.3
    415680     13976.7
    415720     13977.8
    415760     13979.1
    415800     13980.8
    415840     13982.4
    415880     13983.3
    415920     13984.8
    415960     13986.1
    416000     13987.7
    416040     13988.5
    416080     13989.5
    416120     13990.9
    416160     13992.3
    416200     13993.8
    416240     13995.3
    416280     13996.6
    416320     13998.4
    416360     13998.9
    416400     14000.8
    416440     14002.1
    416480     14003.4
    416520     14004.6
    416560     14005.9
    416600     14007.5
    416640     14009.1
    416680     14010.1
    416720     14011.5
    416760     14012.8
    416800     14014.4
    416840     14015.2
    416880     14016.2
    416920     14017.7
    416960     14019.1
    417000     14020.5
    417040       14022
    417080     14023.4
    417120     14025.1
    417160     14025.6
    417200     14027.5
    417240     14028.8
    417280     14030.2
    417320     14031.3
    417360     14032.6
    417400     14034.3
    417440     14035.9
    417480     14036.8
    417520     14038.3
    417560     14039.6
    417600     14041.2
    417640       14042
    417680       14043
    417720     14044.4
    417760     14045.9
    417800     14047.3
    417840     14048.8
    417880     14050.1
    417920     14051.9
    417960     14052.4
    418000     14054.3
    418040     14055.6
    418080     14056.9
    418120     14058.1
    418160     14059.4
    418200       14061
    418240     14062.6
    418280     14063.6
    418320       14065
    418360     14066.3
    418400       14068
    418440     14068.7
    418480     14069.8
    418520     14071.2
    418560     14072.6
    418600     14074.1
    418640     14075.5
    418680     14076.9
    418720     14078.7
    418760     14079.2
    418800       14081
    418840     14082.3
    418880     14083.6
    418920     14084.8
    418960     14086.2
    419000     14087.8
    419040     14089.4
    419080     14090.4
    419120     14091.8
    419160     14093.1
    419200     14094.7
    419240     14095.5
    419280     14096.5
    419320     14097.9
    419360     14099.4
    419400     14100.8
    419440     14102.3
    419480     14103.7
    419520     14105.4
    419560     14105.9
    419600     14107.8
    419640     14109.1
    419680     14110.4
    419720     14111.6
    419760     14112.9
    419800     14114.6
    419840     14116.2
    419880     14117.1
    419920     14118.5
    419960     14119.9
    420000     14121.5
    420040     14122.3
    420080     14123.3
    420120     14124.7
    420160     14126.2
    420200     14127.6
    420240     14129.1
    420280     14130.5
    420320     14132.2
    420360     14132.7
    420400     14134.5
    420440     14135.9
    420480     14137.2
    420520     14138.4
    420560     14139.7
    420600     14141.3
    420640     14142.9
    420680     14143.9
    420720     14145.3
    420760     14146.7
    420800     14148.2
    420840     14149.1
    420880     14150.1
    420920     14151.5
    420960     14152.9
    421000     14154.3
    421040     14155.9
    421080     14157.2
    421120       14159
    421160     14159.4
    421200     14161.3
    421240     14162.6
    421280       14164
    421320     14165.1
    421360     14166.5
    421400     14168.1
    421440     14169.7
    421480     14170.7
    421520     14172.1
    421560     14173.4
    421600       14175
    421640     14175.8
    421680     14176.8
    421720     14178.2
    421760     14179.7
    421800     14181.1
    421840     14182.6
    421880       14184
    421920     14185.7
    421960     14186.2
    422000       14188
    422040     14189.4
    422080     14190.7
    422120     14191.9
    422160     14193.2
    422200     14194.8
    422240     14196.4
    422280     14197.4
    422320     14198.8
    422360     14200.2
    422400     14201.6
    422440     14202.5
    422480     14203.5
    422520     14204.9
    422560     14206.4
    422600     14207.8
    422640     14209.3
    422680     14210.7
    422720     14212.4
    422760     14212.9
    422800     14214.7
    422840     14216.1
    422880     14217.4
    422920     14218.6
    422960     14219.9
    423000     14221.5
    423040     14223.1
    423080     14224.1
    423120     14225.5
    423160     14226.9
    423200     14228.3
    423240     14229.2
    423280     14230.3
    423320     14231.6
    423360     14233.1
    423400     14234.5
    423440       14236
    423480     14237.4
    423520     14239.1
    423560     14239.6
    423600     14241.4
    423640     14242.8
    423680     14244.1
    423720     14245.3
    423760     14246.6
    423800     14248.3
    423840     14249.9
    423880     14250.9
    423920     14252.3
    423960     14253.6
    424000     14255.1
    424040       14256
    424080       14257
    424120     14258.4
    424160     14259.9
    424200     14261.2
    424240     14262.8
    424280     14264.2
    424320     14265.9
    424360     14266.4
    424400     14268.2
    424440     14269.6
    424480     14270.9
    424520     14272.1
    424560     14273.4
    424600     14275.1
    424640     14276.6
    424680     14277.6
    424720       14279
    424760     14280.4
    424800     14281.8
    424840     14282.8
    424880     14283.8
    424920     14285.1
    424960     14286.6
    425000       14288
    425040     14289.6
    425080     14290.9
    425120     14292.6
    425160     14293.2
    425200     14294.9
    425240     14296.3
    425280     14297.6
    425320     14298.8
    425360     14300.1
    425400     14301.8
    425440     14303.4
    425480     14304.4
    425520     14305.8
    425560     14307.1
    425600     14308.6
    425640     14309.5
    425680     14310.5
    425720     14311.8
    425760     14313.3
    425800     14314.7
    425840     14316.3
    425880     14317.7
    425920     14319.4
    425960     14319.9
    426000     14321.7
    426040     14323.1
    426080     14324.3
    426120     14325.6
    426160     14326.9
    426200     14328.5
    426240     14330.1
    426280     14331.1
    426320     14332.5
    426360     14333.9
    426400     14335.3
    426440     14336.3
    426480     14337.2
    426520     14338.6
    426560     14340.1
    426600     14341.4
    426640     14343.1
    426680     14344.4
    426720     14346.1
    426760     14346.6
    426800     14348.4
    426840     14349.8
    426880     14351.1
    426920     14352.3
    426960     14353.6
    427000     14355.3
    427040     14356.9
    427080     14357.9
    427120     14359.3
    427160     14360.6
    427200     14362.1
    427240       14363
    427280       14364
    427320     14365.3
    427360     14366.9
    427400     14368.2
    427440     14369.9
    427480     14371.2
    427520     14372.9
    427560     14373.4
    427600     14375.2
    427640     14376.6
    427680     14377.9
    427720     14379.1
    427760     14380.4
    427800       14382
    427840     14383.7
    427880     14384.6
    427920     14386.1
    427960     14387.4
    428000     14388.9
    428040     14389.9
    428080     14390.8
    428120     14392.1
    428160     14393.7
    428200       14395
    428240     14396.7
    428280       14398
    428320     14399.7
    428360     14400.2
    428400       14402
    428440     14403.4
    428480     14404.7
    428520     14405.8
    428560     14407.2
    428600     14408.8
    428640     14410.5
    428680     14411.4
    428720     14412.9
    428760     14414.2
    428800     14415.7
    428840     14416.6
    428880     14417.6
    428920     14418.9
    428960     14420.4
    429000     14421.8
    429040     14423.4
    429080     14424.8
    429120     14426.5
    429160       14427
    429200     14428.8
    429240     14430.2
    429280     14431.5
    429320     14432.6
    429360       14434
    429400     14435.6
    429440     14437.2
    429480     14438.2
    429520     14439.7
    429560       14441
    429600     14442.4
    429640     14443.4
    429680     14444.4
    429720     14445.7
    429760     14447.2
    429800     14448.6
    429840     14450.2
    429880     14451.6
    429920     14453.3
    429960     14453.8
    430000     14455.6
    430040     14456.9
    430080     14458.3
    430120     14459.4
    430160     14460.8
    430200     14462.4
    430240       14464
    430280       14465
    430320     14466.4
    430360     14467.8
    430400     14469.2
    430440     14470.2
    430480     14471.2
    430520     14472.5
    430560       14474
    430600     14475.4
    430640       14477
    430680     14478.4
    430720     14480.1
    430760     14480.6
    430800     14482.4
    430840     14483.7
    430880       14485
    430920     14486.2
    430960     14487.6
    431000     14489.2
    431040     14490.8
    431080     14491.8
    431120     14493.2
    431160     14494.6
    431200       14496
    431240       14497
    431280       14498
    431320     14499.2
    431360     14500.8
    431400     14502.2
    431440     14503.8
    431480     14505.2
    431520     14506.8
    431560     14507.4
    431600     14509.2
    431640     14510.5
    431680     14511.8
    431720       14513
    431760     14514.3
    431800       14516
    431840     14517.6
    431880     14518.6
    431920       14520
    431960     14521.3
    432000     14522.7
    432040     14523.8
    432080     14524.8
    432120       14526
    432160     14527.6
    432200     14528.9
    432240     14530.6
    432280       14532
    432320     14533.6
    432360     14534.1
    432400     14535.9
    432440     14537.3
    432480     14538.6
    432520     14539.8
    432560     14541.2
    432600     14542.8
    432640     14544.4
    432680     14545.4
    432720     14546.8
    432760     14548.1
    432800     14549.5
    432840     14550.6
    432880     14551.6
    432920     14552.8
    432960     14554.4
    433000     14555.7
    433040     14557.4
    433080     14558.8
    433120     14560.3
    433160     14560.9
    433200     14562.7
    433240     14564.1
    433280     14565.4
    433320     14566.6
    433360     14567.9
    433400     14569.5
    433440     14571.2
    433480     14572.1
    433520     14573.6
    433560     14574.9
    433600     14576.3
    433640     14577.4
    433680     14578.4
    433720     14579.6
    433760     14581.2
    433800     14582.6
    433840     14584.2
    433880     14585.6
    433920     14587.2
    433960     14587.7
    434000     14589.5
    434040     14590.9
    434080     14592.2
    434120     14593.4
    434160     14594.8
    434200     14596.3
    434240       14598
    434280     14598.9
    434320     14600.4
    434360     14601.7
    434400     14603.1
    434440     14604.2
    434480     14605.2
    434520     14606.4
    434560       14608
    434600     14609.4
    434640       14611
    434680     14612.4
    434720       14614
    434760     14614.5
    434800     14616.4
    434840     14617.7
    434880       14619
    434920     14620.2
    434960     14621.6
    435000     14623.2
    435040     14624.8
    435080     14625.8
    435120     14627.2
    435160     14628.5
    435200     14629.9
    435240       14631
    435280       14632
    435320     14633.2
    435360     14634.8
    435400     14636.2
    435440     14637.8
    435480     14639.2
    435520     14640.8
    435560     14641.4
    435600     14643.2
    435640     14644.6
    435680     14645.9
    435720     14647.1
    435760     14648.4
    435800       14650
    435840     14651.7
    435880     14652.6
    435920     14654.1
    435960     14655.4
    436000     14656.8
    436040     14657.9
    436080     14658.9
    436120     14660.1
    436160     14661.7
    436200     14663.1
    436240     14664.7
    436280     14666.1
    436320     14667.7
    436360     14668.2
    436400     14670.1
    436440     14671.4
    436480     14672.8
    436520     14673.9
    436560     14675.3
    436600     14676.9
    436640     14678.5
    436680     14679.5
    436720     14680.9
    436760     14682.2
    436800     14683.6
    436840     14684.7
    436880     14685.7
    436920     14686.9
    436960     14688.6
    437000     14689.9
    437040     14691.6
    437080     14692.9
    437120     14694.5
    437160     14695.1
    437200     14696.9
    437240     14698.3
    437280     14699.6
    437320     14700.8
    437360     14702.1
    437400     14703.7
    437440     14705.4
    437480     14706.3
    437520     14707.8
    437560     14709.1
    437600     14710.4
    437640     14711.6
    437680     14712.6
    437720     14713.8
    437760     14715.5
    437800     14716.7
    437840     14718.4
    437880     14719.8
    437920     14721.3
    437960     14721.9
    438000     14723.7
    438040     14725.2
    438080     14726.5
    438120     14727.6
    438160       14729
    438200     14730.6
    438240     14732.2
    438280     14733.2
    438320     14734.6
    438360     14735.9
    438400     14737.3
    438440     14738.4
    438480     14739.5
    438520     14740.6
    438560     14742.3
    438600     14743.6
    438640     14745.3
    438680     14746.6
    438720     14748.2
    438760     14748.8
    438800     14750.5
    438840       14752
    438880     14753.3
    438920     14754.5
    438960     14755.8
    439000     14757.4
    439040       14759
    439080       14760
    439120     14761.4
    439160     14762.8
    439200     14764.1
    439240     14765.3
    439280     14766.2
    439320     14767.4
    439360     14769.1
    439400     14770.4
    439440     14772.1
    439480     14773.4
    439520       14775
    439560     14775.6
    439600     14777.4
    439640     14778.8
    439680     14780.2
    439720     14781.3
    439760     14782.6
    439800     14784.2
    439840     14785.8
    439880     14786.8
    439920     14788.2
    439960     14789.5
    440000     14790.9
    440040     14792.1
    440080     14793.1
    440120     14794.2
    440160     14795.9
    440200     14797.2
    440240     14798.9
    440280     14800.2
    440320     14801.8
    440360     14802.4
    440400     14804.2
    440440     14805.6
    440480       14807
    440520     14808.1
    440560     14809.5
    440600       14811
    440640     14812.7
    440680     14813.6
    440720     14815.1
    440760     14816.3
    440800     14817.7
    440840     14818.9
    440880     14819.9
    440920     14821.1
    440960     14822.7
    441000       14824
    441040     14825.7
    441080       14827
    441120     14828.6
    441160     14829.2
    441200       14831
    441240     14832.4
    441280     14833.8
    441320     14834.9
    441360     14836.3
    441400     14837.9
    441440     14839.5
    441480     14840.4
    441520     14841.9
    441560     14843.2
    441600     14844.5
    441640     14845.7
    441680     14846.7
    441720     14847.9
    441760     14849.6
    441800     14850.9
    441840     14852.6
    441880     14853.9
    441920     14855.4
    441960       14856
    442000     14857.9
    442040     14859.3
    442080     14860.7
    442120     14861.8
    442160     14863.1
    442200     14864.7
    442240     14866.3
    442280     14867.3
    442320     14868.8
    442360       14870
    442400     14871.4
    442440     14872.6
    442480     14873.5
    442520     14874.7
    442560     14876.4
    442600     14877.7
    442640     14879.5
    442680     14880.7
    442720     14882.3
    442760     14882.9
    442800     14884.7
    442840     14886.1
    442880     14887.5
    442920     14888.6
    442960       14890
    443000     14891.6
    443040     14893.2
    443080     14894.1
    443120     14895.6
    443160     14896.8
    443200     14898.2
    443240     14899.4
    443280     14900.4
    443320     14901.6
    443360     14903.2
    443400     14904.5
    443440     14906.3
    443480     14907.5
    443520     14909.1
    443560     14909.7
    443600     14911.5
    443640     14912.9
    443680     14914.3
    443720     14915.5
    443760     14916.8
    443800     14918.4
    443840       14920
    443880       14921
    443920     14922.5
    443960     14923.7
    444000       14925
    444040     14926.2
    444080     14927.2
    444120     14928.3
    444160       14930
    444200     14931.3
    444240     14933.1
    444280     14934.3
    444320     14935.9
    444360     14936.5
    444400     14938.4
    444440     14939.8
    444480     14941.2
    444520     14942.3
    444560     14943.6
    444600     14945.2
    444640     14946.9
    444680     14947.7
    444720     14949.3
    444760     14950.5
    444800     14951.9
    444840       14953
    444880       14954
    444920     14955.1
    444960     14956.8
    445000     14958.1
    445040     14959.9
    445080     14961.2
    445120     14962.7
    445160     14963.3
    445200     14965.2
    445240     14966.6
    445280       14968
    445320     14969.1
    445360     14970.4
    445400       14972
    445440     14973.6
    445480     14974.5
    445520       14976
    445560     14977.2
    445600     14978.6
    445640     14979.8
    445680     14980.8
    445720     14981.9
    445760     14983.5
    445800     14984.9
    445840     14986.7
    445880     14987.9
    445920     14989.4
    445960     14990.1
    446000       14992
    446040     14993.3
    446080     14994.8
    446120     14995.8
    446160     14997.2
    446200     14998.8
    446240     15000.4
    446280     15001.3
    446320     15002.8
    446360       15004
    446400     15005.4
    446440     15006.5
    446480     15007.5
    446520     15008.7
    446560     15010.3
    446600     15011.7
    446640     15013.4
    446680     15014.7
    446720     15016.2
    446760     15016.8
    446800     15018.7
    446840     15020.1
    446880     15021.5
    446920     15022.6
    446960     15023.9
    447000     15025.5
    447040     15027.2
    447080       15028
    447120     15029.5
    447160     15030.7
    447200     15032.1
    447240     15033.3
    447280     15034.3
    447320     15035.4
    447360       15037
    447400     15038.4
    447440     15040.2
    447480     15041.5
    447520     15042.9
    447560     15043.6
    447600     15045.4
    447640     15046.8
    447680     15048.3
    447720     15049.3
    447760     15050.6
    447800     15052.3
    447840     15053.9
    447880     15054.8
    447920     15056.3
    447960     15057.5
    448000     15058.8
    448040       15060
    448080       15061
    448120     15062.1
    448160     15063.8
    448200     15065.1
    448240     15066.9
    448280     15068.2
    448320     15069.7
    448360     15070.3
    448400     15072.2
    448440     15073.5
    448480       15075
    448520       15076
    448560     15077.4
    448600       15079
    448640     15080.6
    448680     15081.5
    448720       15083
    448760     15084.2
    448800     15085.6
    448840     15086.7
    448880     15087.7
    448920     15088.8
    448960     15090.4
    449000     15091.8
    449040     15093.6
    449080     15094.8
    449120     15096.3
    449160     15096.9
    449200     15098.9
    449240     15100.2
    449280     15101.7
    449320     15102.7
    449360       15104
    449400     15105.6
    449440     15107.2
    449480     15108.1
    449520     15109.6
    449560     15110.8
    449600     15112.2
    449640     15113.4
    449680     15114.4
    449720     15115.5
    449760     15117.1
    449800     15118.4
    449840     15120.3
    449880     15121.5
    449920       15123
    449960     15123.6
    450000     15125.5
    450040     15126.8
    450080     15128.3
    450120     15129.3
    450160     15130.6
    450200     15132.3
    450240     15133.9
    450280     15134.8
    450320     15136.2
    450360     15137.5
    450400     15138.9
    450440       15140
    450480       15141
    450520     15142.2
    450560     15143.8
    450600     15145.1
    450640       15147
    450680     15148.2
    450720     15149.7
    450760     15150.2
    450800     15152.2
    450840     15153.5
    450880       15155
    450920       15156
    450960     15157.3
    451000       15159
    451040     15160.5
    451080     15161.4
    451120     15162.9
    451160     15164.2
    451200     15165.6
    451240     15166.7
    451280     15167.8
    451320     15168.9
    451360     15170.5
    451400     15171.8
    451440     15173.7
    451480     15174.9
    451520     15176.3
    451560     15176.9
    451600     15178.9
    451640     15180.2
    451680     15181.7
    451720     15182.7
    451760       15184
    451800     15185.7
    451840     15187.2
    451880     15188.2
    451920     15189.7
    451960     15190.9
    452000     15192.3
    452040     15193.4
    452080     15194.4
    452120     15195.6
    452160     15197.2
    452200     15198.5
    452240     15200.3
    452280     15201.6
    452320       15203
    452360     15203.6
    452400     15205.6
    452440     15206.9
    452480     15208.4
    452520     15209.4
    452560     15210.7
    452600     15212.3
    452640     15213.9
    452680     15214.8
    452720     15216.4
    452760     15217.6
    452800     15218.9
    452840     15220.1
    452880     15221.1
    452920     15222.2
    452960     15223.8
    453000     15225.1
    453040       15227
    453080     15228.2
    453120     15229.7
    453160     15230.3
    453200     15232.2
    453240     15233.5
    453280       15235
    453320       15236
    453360     15237.3
    453400       15239
    453440     15240.5
    453480     15241.5
    453520       15243
    453560     15244.2
    453600     15245.6
    453640     15246.7
    453680     15247.7
    453720     15248.8
    453760     15250.4
    453800     15251.7
    453840     15253.6
    453880     15254.8
    453920     15256.3
    453960     15256.9
    454000     15258.8
    454040     15260.1
    454080     15261.6
    454120     15262.6
    454160     15263.9
    454200     15265.7
    454240     15267.2
    454280     15268.1
    454320     15269.6
    454360     15270.8
    454400     15272.3
    454440     15273.3
    454480     15274.3
    454520     15275.5
    454560     15277.1
    454600     15278.4
    454640     15280.3
    454680     15281.4
    454720     15282.9
    454760     15283.5
    454800     15285.5
    454840     15286.8
    454880     15288.2
    454920     15289.2
    454960     15290.6
    455000     15292.3
    455040     15293.8
    455080     15294.7
    455120     15296.2
    455160     15297.4
    455200     15298.9
    455240       15300
    455280       15301
    455320     15302.1
    455360     15303.7
    455400       15305
    455440     15306.9
    455480     15308.1
    455520     15309.6
    455560     15310.2
    455600     15312.1
    455640     15313.4
    455680     15314.9
    455720     15315.9
    455760     15317.2
    455800     15318.9
    455840     15320.4
    455880     15321.3
    455920     15322.8
    455960     15324.1
    456000     15325.5
    456040     15326.6
    456080     15327.6
    456120     15328.7
    456160     15330.3
    456200     15331.6
    456240     15333.5
    456280     15334.7
    456320     15336.2
    456360     15336.8
    456400     15338.7
    456440       15340
    456480     15341.5
    456520     15342.5
    456560     15343.8
    456600     15345.5
    456640       15347
    456680     15347.9
    456720     15349.4
    456760     15350.7
    456800     15352.1
    456840     15353.2
    456880     15354.2
    456920     15355.4
    456960     15356.9
    457000     15358.2
    457040     15360.1
    457080     15361.4
    457120     15362.8
    457160     15363.4
    457200     15365.3
    457240     15366.6
    457280     15368.1
    457320     15369.1
    457360     15370.5
    457400     15372.1
    457440     15373.6
    457480     15374.5
    457520       15376
    457560     15377.3
    457600     15378.7
    457640     15379.9
    457680     15380.8
    457720       15382
    457760     15383.6
    457800     15384.9
    457840     15386.8
    457880       15388
    457920     15389.5
    457960       15390
    458000     15391.9
    458040     15393.2
    458080     15394.7
    458120     15395.7
    458160     15397.1
    458200     15398.8
    458240     15400.3
    458280     15401.2
    458320     15402.7
    458360     15403.9
    458400     15405.4
    458440     15406.5
    458480     15407.5
    458520     15408.7
    458560     15410.2
    458600     15411.5
    458640     15413.5
    458680     15414.6
    458720     15416.1
    458760     15416.7
    458800     15418.6
    458840     15419.9
    458880     15421.4
    458920     15422.4
    458960     15423.7
    459000     15425.4
    459040       15427
    459080     15427.9
    459120     15429.4
    459160     15430.6
    459200       15432
    459240     15433.2
    459280     15434.2
    459320     15435.3
    459360       15437
    459400     15438.2
    459440     15440.2
    459480     15441.3
    459520     15442.8
    459560     15443.4
    459600     15445.3
    459640     15446.6
    459680     15448.1
    459720     15449.2
    459760     15450.5
    459800     15452.2
    459840     15453.7
    459880     15454.6
    459920     15456.1
    459960     15457.3
    460000     15458.8
    460040     15459.9
    460080     15460.9
    460120       15462
    460160     15463.6
    460200       15465
    460240     15466.9
    460280       15468
    460320     15469.5
    460360     15470.1
    460400       15472
    460440     15473.3
    460480     15474.9
    460520     15475.9
    460560     15477.2
    460600     15478.9
    460640     15480.4
    460680     15481.3
    460720     15482.8
    460760       15484
    460800     15485.4
    460840     15486.6
    460880     15487.5
    460920     15488.7
    460960     15490.3
    461000     15491.6
    461040     15493.5
    461080     15494.7
    461120     15496.2
    461160     15496.8
    461200     15498.6
    461240       15500
    461280     15501.6
    461320     15502.6
    461360     15503.8
    461400     15505.6
    461440     15507.1
    461480       15508
    461520     15509.5
    461560     15510.7
    461600     15512.1
    461640     15513.3
    461680     15514.2
    461720     15515.4
    461760       15517
    461800     15518.3
    461840     15520.2
    461880     15521.4
    461920     15522.9
    461960     15523.5
    462000     15525.3
    462040     15526.7
    462080     15528.2
    462120     15529.2
    462160     15530.5
    462200     15532.3
    462240     15533.8
    462280     15534.7
    462320     15536.1
    462360     15537.3
    462400     15538.8
    462440       15540
    462480     15540.9
    462520       15542
    462560     15543.7
    462600       15545
    462640     15546.8
    462680       15548
    462720     15549.6
    462760     15550.2
    462800       15552
    462840     15553.4
    462880     15554.9
    462920     15555.8
    462960     15557.1
    463000     15558.9
    463040     15560.4
    463080     15561.2
    463120     15562.8
    463160       15564
    463200     15565.5
    463240     15566.6
    463280     15567.5
    463320     15568.6
    463360     15570.3
    463400     15571.7
    463440     15573.5
    463480     15574.7
    463520     15576.2
    463560     15576.8
    463600     15578.6
    463640       15580
    463680     15581.5
    463720     15582.5
    463760     15583.8
    463800     15585.6
    463840       15587
    463880     15587.8
    463920     15589.4
    463960     15590.6
    464000     15592.1
    464040     15593.2
    464080     15594.2
    464120     15595.3
    464160     15596.9
    464200     15598.3
    464240     15600.1
    464280     15601.3
    464320     15602.9
    464360     15603.4
    464400     15605.3
    464440     15606.7
    464480     15608.1
    464520     15609.1
    464560     15610.4
    464600     15612.2
    464640     15613.7
    464680     15614.5
    464720       15616
    464760     15617.2
    464800     15618.7
    464840     15619.9
    464880     15620.8
    464920     15621.9
    464960     15623.6
    465000     15624.9
    465040     15626.8
    465080       15628
    465120     15629.5
    465160     15630.1
    465200     15631.9
    465240     15633.3
    465280     15634.8
    465320     15635.7
    465360       15637
    465400     15638.9
    465440     15640.3
    465480     15641.1
    465520     15642.7
    465560     15643.9
    465600     15645.4
    465640     15646.5
    465680     15647.5
    465720     15648.6
    465760     15650.2
    465800     15651.6
    465840     15653.4
    465880     15654.6
    465920     15656.1
    465960     15656.7
    466000     15658.5
    466040     15659.9
    466080     15661.5
    466120     15662.3
    466160     15663.7
    466200     15665.5
    466240       15667
    466280     15667.8
    466320     15669.3
    466360     15670.5
    466400       15672
    466440     15673.2
    466480     15674.1
    466520     15675.2
    466560     15676.9
    466600     15678.2
    466640       15680
    466680     15681.2
    466720     15682.7
    466760     15683.4
    466800     15685.1
    466840     15686.6
    466880     15688.1
    466920       15689
    466960     15690.3
    467000     15692.1
    467040     15693.6
    467080     15694.4
    467120     15695.9
    467160     15697.1
    467200     15698.6
    467240     15699.8
    467280     15700.7
    467320     15701.8
    467360     15703.4
    467400     15704.8
    467440     15706.6
    467480     15707.8
    467520     15709.3
    467560       15710
    467600     15711.7
    467640     15713.1
    467680     15714.7
    467720     15715.6
    467760     15716.9
    467800     15718.7
    467840     15720.2
    467880       15721
    467920     15722.5
    467960     15723.7
    468000     15725.3
    468040     15726.4
    468080     15727.3
    468120     15728.4
    468160     15730.1
    468200     15731.4
    468240     15733.2
    468280     15734.4
    468320       15736
    468360     15736.6
    468400     15738.4
    468440     15739.8
    468480     15741.3
    468520     15742.3
    468560     15743.6
    468600     15745.4
    468640     15746.8
    468680     15747.6
    468720     15749.2
    468760     15750.4
    468800     15751.9
    468840     15753.1
    468880       15754
    468920     15755.1
    468960     15756.8
    469000     15758.1
    469040     15759.9
    469080     15761.1
    469120     15762.7
    469160     15763.3
    469200       15765
    469240     15766.5
    469280       15768
    469320       15769
    469360     15770.3
    469400     15772.1
    469440     15773.6
    469480     15774.3
    469520     15775.9
    469560     15777.1
    469600     15778.6
    469640     15779.8
    469680     15780.7
    469720     15781.8
    469760     15783.5
    469800     15784.8
    469840     15786.6
    469880     15787.8
    469920     15789.4
    469960       15790
    470000     15791.7
    470040     15793.1
    470080     15794.7
    470120     15795.7
    470160       15797
    470200     15798.7
    470240     15800.2
    470280       15801
    470320     15802.6
    470360     15803.8
    470400     15805.3
    470440     15806.5
    470480     15807.3
    470520     15808.5
    470560     15810.1
    470600     15811.5
    470640     15813.2
    470680     15814.5
    470720     15816.1
    470760     15816.6
    470800     15818.4
    470840     15819.8
    470880     15821.4
    470920     15822.3
    470960     15823.6
    471000     15825.4
    471040     15826.9
    471080     15827.7
    471120     15829.3
    471160     15830.4
    471200       15832
    471240     15833.1
    471280       15834
    471320     15835.1
    471360     15836.8
    471400     15838.2
    471440     15839.9
    471480     15841.1
    471520     15842.7
    471560     15843.3
    471600       15845
    471640     15846.5
    471680       15848
    471720       15849
    471760     15850.2
    471800       15852
    471840     15853.5
    471880     15854.3
    471920     15855.9
    471960     15857.1
    472000     15858.6
    472040     15859.8
    472080     15860.6
    472120     15861.8
    472160     15863.4
    472200     15864.8
    472240     15866.6
    472280     15867.8
    472320     15869.4
    472360       15870
    472400     15871.6
    472440     15873.1
    472480     15874.6
    472520     15875.6
    472560     15876.9
    472600     15878.7
    472640     15880.1
    472680     15880.9
    472720     15882.6
    472760     15883.7
    472800     15885.3
    472840     15886.4
    472880     15887.3
    472920     15888.4
    472960       15890
    473000     15891.4
    473040     15893.2
    473080     15894.4
    473120       15896
    473160     15896.6
    473200     15898.2
    473240     15899.7
    473280     15901.3
    473320     15902.2
    473360     15903.5
    473400     15905.3
    473440     15906.8
    473480     15907.5
    473520     15909.2
    473560     15910.3
    473600     15911.9
    473640       15913
    473680       15914
    473720       15915
    473760     15916.6
    473800       15918
    473840     15919.8
    473880       15921
    473920     15922.6
    473960     15923.2
    474000     15924.9
    474040     15926.3
    474080     15927.9
    474120     15928.8
    474160     15930.1
    474200     15931.9
    474240     15933.3
    474280     15934.1
    474320     15935.8
    474360     15936.9
    474400     15938.5
    474440     15939.6
    474480     15940.5
    474520     15941.6
    474560     15943.2
    474600     15944.6
    474640     15946.4
    474680     15947.6
    474720     15949.2
    474760     15949.8
    474800     15951.4
    474840     15952.9
    474880     15954.5
    474920     15955.4
    474960     15956.7
    475000     15958.5
    475040     15959.9
    475080     15960.6
    475120     15962.4
    475160     15963.5
    475200       15965
    475240     15966.2
    475280     15967.1
    475320     15968.2
    475360     15969.8
    475400     15971.2
    475440       15973
    475480     15974.2
    475520     15975.8
    475560     15976.4
    475600       15978
    475640     15979.5
    475680       15981
    475720       15982
    475760     15983.3
    475800     15985.1
    475840     15986.5
    475880     15987.2
    475920     15988.9
    475960     15990.1
    476000     15991.6
    476040     15992.7
    476080     15993.7
    476120     15994.8
    476160     15996.4
    476200     15997.8
    476240     15999.6
    476280     16000.8
    476320     16002.4
    476360     16002.9
    476400     16004.6
    476440     16006.1
    476480     16007.6
    476520     16008.5
    476560     16009.9
    476600     16011.7
    476640       16013
    476680     16013.9
    476720     16015.5
    476760     16016.7
    476800     16018.2
    476840     16019.4
    476880     16020.3
    476920     16021.3
    476960       16023
    477000     16024.4
    477040     16026.1
    477080     16027.4
    477120       16029
    477160     16029.5
    477200     16031.2
    477240     16032.7
    477280     16034.2
    477320     16035.1
    477360     16036.5
    477400     16038.3
    477440     16039.7
    477480     16040.4
    477520     16042.1
    477560     16043.3
    477600     16044.8
    477640     16045.9
    477680     16046.9
    477720     16047.9
    477760     16049.6
    477800       16051
    477840     16052.7
    477880       16054
    477920     16055.5
    477960     16056.2
    478000     16057.8
    478040     16059.3
    478080     16060.8
    478120     16061.7
    478160     16063.1
    478200     16064.9
    478240     16066.3
    478280       16067
    478320     16068.7
    478360     16069.9
    478400     16071.4
    478440     16072.5
    478480     16073.5
    478520     16074.5
    478560     16076.1
    478600     16077.5
    478640     16079.3
    478680     16080.6
    478720     16082.1
    478760     16082.7
    478800     16084.3
    478840     16085.9
    478880     16087.4
    478920     16088.3
    478960     16089.7
    479000     16091.5
    479040     16092.9
    479080     16093.6
    479120     16095.2
    479160     16096.5
    479200       16098
    479240     16099.2
    479280     16100.1
    479320     16101.1
    479360     16102.7
    479400     16104.1
    479440     16105.9
    479480     16107.3
    479520     16108.8
    479560     16109.4
    479600     16110.9
    479640     16112.5
    479680       16114
    479720     16114.9
    479760     16116.3
    479800     16118.1
    479840     16119.5
    479880     16120.3
    479920     16121.9
    479960     16123.2
    480000     16124.7
    480040     16125.8
    480080     16126.7
    480120     16127.8
    480160     16129.4
    480200     16130.8
    480240     16132.6
    480280     16133.9
    480320     16135.5
    480360     16136.1
    480400     16137.6
    480440     16139.2
    480480     16140.7
    480520     16141.6
    480560       16143
    480600     16144.8
    480640     16146.2
    480680     16146.9
    480720     16148.6
    480760     16149.8
    480800     16151.3
    480840     16152.4
    480880     16153.4
    480920     16154.4
    480960       16156
    481000     16157.4
    481040     16159.3
    481080     16160.6
    481120     16162.1
    481160     16162.7
    481200     16164.3
    481240     16165.8
    481280     16167.3
    481320     16168.2
    481360     16169.7
    481400     16171.5
    481440     16172.8
    481480     16173.6
    481520     16175.2
    481560     16176.5
    481600     16178.1
    481640     16179.1
    481680     16180.1
    481720     16181.1
    481760     16182.7
    481800     16184.1
    481840       16186
    481880     16187.2
    481920     16188.8
    481960     16189.4
    482000     16190.9
    482040     16192.5
    482080       16194
    482120     16194.9
    482160     16196.4
    482200     16198.2
    482240     16199.5
    482280     16200.3
    482320     16201.9
    482360     16203.2
    482400     16204.8
    482440     16205.8
    482480     16206.8
    482520     16207.8
    482560     16209.4
    482600     16210.8
    482640     16212.7
    482680       16214
    482720     16215.5
    482760     16216.1
    482800     16217.7
    482840     16219.2
    482880     16220.8
    482920     16221.7
    482960     16223.1
    483000     16224.9
    483040     16226.3
    483080       16227
    483120     16228.6
    483160     16229.9
    483200     16231.5
    483240     16232.5
    483280     16233.5
    483320     16234.5
    483360     16236.1
    483400     16237.5
    483440     16239.4
    483480     16240.6
    483520     16242.2
    483560     16242.8
    483600     16244.3
    483640     16245.9
    483680     16247.4
    483720     16248.3
    483760     16249.8
    483800     16251.7
    483840       16253
    483880     16253.7
    483920     16255.4
    483960     16256.6
    484000     16258.2
    484040     16259.2
    484080     16260.2
    484120     16261.2
    484160     16262.8
    484200     16264.2
    484240     16266.1
    484280     16267.3
    484320     16268.9
    484360     16269.5
    484400     16271.1
    484440     16272.6
    484480     16274.1
    484520     16275.1
    484560     16276.5
    484600     16278.4
    484640     16279.7
    484680     16280.4
    484720       16282
    484760     16283.3
    484800     16284.9
    484840     16285.9
    484880     16286.9
    484920     16287.9
    484960     16289.5
    485000     16290.9
    485040     16292.8
    485080       16294
    485120     16295.6
    485160     16296.2
    485200     16297.7
    485240     16299.3
    485280     16300.8
    485320     16301.8
    485360     16303.2
    485400     16305.1
    485440     16306.4
    485480     16307.1
    485520     16308.7
    485560       16310
    485600     16311.5
    485640     16312.6
    485680     16313.6
    485720     16314.6
    485760     16316.2
    485800     16317.5
    485840     16319.5
    485880     16320.7
    485920     16322.3
    485960     16322.9
    486000     16324.4
    486040       16326
    486080     16327.5
    486120     16328.5
    486160     16329.9
    486200     16331.8
    486240     16333.1
    486280     16333.8
    486320     16335.5
    486360     16336.7
    486400     16338.2
    486440     16339.3
    486480     16340.3
    486520     16341.3
    486560     16342.9
    486600     16344.2
    486640     16346.2
    486680     16347.4
    486720       16349
    486760     16349.6
    486800     16351.1
    486840     16352.7
    486880     16354.2
    486920     16355.2
    486960     16356.5
    487000     16358.5
    487040     16359.8
    487080     16360.5
    487120     16362.1
    487160     16363.4
    487200     16364.9
    487240       16366
    487280       16367
    487320     16367.9
    487360     16369.6
    487400     16370.9
    487440     16372.8
    487480     16374.1
    487520     16375.6
    487560     16376.3
    487600     16377.8
    487640     16379.4
    487680     16380.9
    487720     16381.8
    487760     16383.2
    487800     16385.2
    487840     16386.4
    487880     16387.1
    487920     16388.8
    487960     16390.1
    488000     16391.6
    488040     16392.6
    488080     16393.6
    488120     16394.6
    488160     16396.2
    488200     16397.5
    488240     16399.5
    488280     16400.7
    488320     16402.3
    488360     16402.9
    488400     16404.4
    488440     16406.1
    488480     16407.5
    488520     16408.4
    488560     16409.8
    488600     16411.8
    488640     16413.1
    488680     16413.8
    488720     16415.4
    488760     16416.7
    488800     16418.2
    488840     16419.2
    488880     16420.2
    488920     16421.2
    488960     16422.8
    489000     16424.1
    489040     16426.1
    489080     16427.4
    489120     16428.9
    489160     16429.5
    489200     16431.1
    489240     16432.7
    489280     16434.2
    489320     16435.1
    489360     16436.5
    489400     16438.4
    489440     16439.7
    489480     16440.4
    489520       16442
    489560     16443.4
    489600     16444.9
    489640     16445.9
    489680     16446.9
    489720     16447.8
    489760     16449.5
    489800     16450.8
    489840     16452.8
    489880       16454
    489920     16455.6
    489960     16456.2
    490000     16457.7
    490040     16459.3
    490080     16460.8
    490120     16461.7
    490160     16463.1
    490200     16465.1
    490240     16466.3
    490280     16467.1
    490320     16468.7
    490360     16470.1
    490400     16471.6
    490440     16472.6
    490480     16473.5
    490520     16474.5
    490560     16476.1
    490600     16477.4
    490640     16479.4
    490680     16480.7
    490720     16482.2
    490760     16482.8
    490800     16484.4
    490840       16486
    490880     16487.4
    490920     16488.3
    490960     16489.7
    491000     16491.7
    491040     16492.9
    491080     16493.7
    491120     16495.3
    491160     16496.7
    491200     16498.2
    491240     16499.2
    491280     16500.1
    491320     16501.1
    491360     16502.7
    491400       16504
    491440       16506
    491480     16507.3
    491520     16508.8
    491560     16509.5
    491600       16511
    491640     16512.6
    491680     16514.1
    491720       16515
    491760     16516.4
    491800     16518.3
    491840     16519.6
    491880     16520.4
    491920       16522
    491960     16523.3
    492000     16524.8
    492040     16525.8
    492080     16526.8
    492120     16527.8
    492160     16529.4
    492200     16530.6
    492240     16532.7
    492280       16534
    492320     16535.5
    492360     16536.1
    492400     16537.6
    492440     16539.2
    492480     16540.7
    492520     16541.6
    492560     16543.1
    492600       16545
    492640     16546.2
    492680       16547
    492720     16548.6
    492760     16549.9
    492800     16551.4
    492840     16552.4
    492880     16553.5
    492920     16554.4
    492960       16556
    493000     16557.3
    493040     16559.3
    493080     16560.6
    493120     16562.1
    493160     16562.8
    493200     16564.3
    493240     16565.8
    493280     16567.4
    493320     16568.2
    493360     16569.7
    493400     16571.6
    493440     16572.9
    493480     16573.6
    493520     16575.2
    493560     16576.6
    493600     16578.1
    493640       16579
    493680     16580.1
    493720       16581
    493760     16582.6
    493800     16583.8
    493840     16585.8
    493880     16587.2
    493920     16588.7
    493960     16589.4
    494000     16590.9
    494040     16592.5
    494080     16593.9
    494120     16594.8
    494160     16596.3
    494200     16598.2
    494240     16599.4
    494280     16600.2
    494320     16601.8
    494360     16603.2
    494400     16604.7
    494440     16605.6
    494480     16606.7
    494520     16607.6
    494560     16609.2
    494600     16610.5
    494640     16612.4
    494680     16613.8
    494720     16615.3
    494760       16616
    494800     16617.5
    494840       16619
    494880     16620.5
    494920     16621.4
    494960     16622.9
    495000     16624.8
    495040       16626
    495080     16626.8
    495120     16628.4
    495160     16629.8
    495200     16631.3
    495240     16632.2
    495280     16633.2
    495320     16634.2
    495360     16635.7
    495400       16637
    495440       16639
    495480     16640.4
    495520     16641.9
    495560     16642.6
    495600     16644.1
    495640     16645.6
    495680     16647.1
    495720       16648
    495760     16649.5
    495800     16651.4
    495840     16652.6
    495880     16653.4
    495920       16655
    495960     16656.4
    496000     16657.9
    496040     16658.8
    496080     16659.9
    496120     16660.8
    496160     16662.3
    496200     16663.6
    496240     16665.6
    496280       16667
    496320     16668.5
    496360     16669.2
    496400     16670.7
    496440     16672.2
    496480     16673.7
    496520     16674.6
    496560     16676.1
    496600       16678
    496640     16679.2
    496680       16680
    496720     16681.6
    496760       16683
    496800     16684.4
    496840     16685.4
    496880     16686.5
    496920     16687.4
    496960     16688.9
    497000     16690.2
    497040     16692.2
    497080     16693.6
    497120     16695.1
    497160     16695.8
    497200     16697.3
    497240     16698.9
    497280     16700.3
    497320     16701.3
    497360     16702.7
    497400     16704.7
    497440     16705.8
    497480     16706.6
    497520     16708.2
    497560     16709.6
    497600     16711.1
    497640       16712
    497680     16713.1
    497720       16714
    497760     16715.6
    497800     16716.8
    497840     16718.8
    497880     16720.2
    497920     16721.7
    497960     16722.4
    498000     16723.9
    498040     16725.5
    498080     16726.9
    498120     16727.9
    498160     16729.3
    498200     16731.3
    498240     16732.5
    498280     16733.2
    498320     16734.8
    498360     16736.2
    498400     16737.7
    498440     16738.6
    498480     16739.7
    498520     16740.6
    498560     16742.2
    498600     16743.5
    498640     16745.4
    498680     16746.9
    498720     16748.3
    498760     16749.1
    498800     16750.5
    498840     16752.1
    498880     16753.5
    498920     16754.5
    498960       16756
    499000     16757.9
    499040     16759.1
    499080     16759.9
    499120     16761.5
    499160     16762.8
    499200     16764.3
    499240     16765.2
    499280     16766.3
    499320     16767.2
    499360     16768.8
    499400     16770.1
    499440       16772
    499480     16773.5
    499520     16774.9
    499560     16775.7
    499600     16777.1
    499640     16778.7
    499680     16780.1
    499720     16781.2
    499760     16782.6
    499800     16784.5
    499840     16785.7
    499880     16786.5
    499920     16788.1
    499960     16789.4
    500000       16791
    500040     16791.9
    500080     16792.9
    500120     16793.8
    500160     16795.4
    500200     16796.7
    500240     16798.6
    500280     16800.1
    500320     16801.5
    500360     16802.3
    500400     16803.7
    500440     16805.3
    500480     16806.7
    500520     16807.7
    500560     16809.2
    500600     16811.1
    500640     16812.3
    500680     16813.1
    500720     16814.7
    500760     16816.1
    500800     16817.6
    500840     16818.5
    500880     16819.6
    500920     16820.4
    500960       16822
    501000     16823.3
    501040     16825.3
    501080     16826.7
    501120     16828.2
    501160     16828.9
    501200     16830.4
    501240       16832
    501280     16833.3
    501320     16834.4
    501360     16835.8
    501400     16837.8
    501440     16838.9
    501480     16839.7
    501520     16841.3
    501560     16842.7
    501600     16844.2
    501640     16845.1
    501680     16846.2
    501720       16847
    501760     16848.7
    501800       16850
    501840     16851.9
    501880     16853.3
    501920     16854.8
    501960     16855.6
    502000       16857
    502040     16858.6
    502080       16860
    502120       16861
    502160     16862.5
    502200     16864.5
    502240     16865.6
    502280     16866.4
    502320       16868
    502360     16869.3
    502400     16870.8
    502440     16871.7
    502480     16872.8
    502520     16873.6
    502560     16875.3
    502600     16876.6
    502640     16878.5
    502680     16879.9
    502720     16881.5
    502760     16882.2
    502800     16883.7
    502840     16885.2
    502880     16886.6
    502920     16887.6
    502960       16889
    503000       16891
    503040     16892.2
    503080       16893
    503120     16894.6
    503160     16895.9
    503200     16897.4
    503240     16898.3
    503280     16899.5
    503320     16900.2
    503360     16901.9
    503400     16903.2
    503440     16905.2
    503480     16906.6
    503520     16908.1
    503560     16908.8
    503600     16910.3
    503640     16911.9
    503680     16913.2
    503720     16914.3
    503760     16915.7
    503800     16917.7
    503840     16918.8
    503880     16919.6
    503920     16921.2
    503960     16922.6
    504000     16924.1
    504040       16925
    504080     16926.1
    504120     16926.8
    504160     16928.5
    504200     16929.8
    504240     16931.8
    504280     16933.2
    504320     16934.7
    504360     16935.5
    504400     16936.9
    504440     16938.5
    504480     16939.8
    504520     16940.9
    504560     16942.3
    504600     16944.3
    504640     16945.5
    504680     16946.2
    504720     16947.8
    504760     16949.2
    504800     16950.6
    504840     16951.5
    504880     16952.6
    504920     16953.4
    504960     16955.1
    505000     16956.4
    505040     16958.4
    505080     16959.8
    505120     16961.3
    505160     16962.1
    505200     16963.5
    505240     16965.1
    505280     16966.4
    505320     16967.5
    505360     16968.8
    505400     16970.9
    505440       16972
    505480     16972.8
    505520     16974.4
    505560     16975.7
    505600     16977.2
    505640     16978.1
    505680     16979.2
    505720     16979.9
    505760     16981.7
    505800       16983
    505840       16985
    505880     16986.4
    505920     16987.9
    505960     16988.6
    506000     16990.1
    506040     16991.6
    506080       16993
    506120     16994.1
    506160     16995.4
    506200     16997.5
    506240     16998.6
    506280     16999.3
    506320       17001
    506360     17002.3
    506400     17003.8
    506440     17004.7
    506480     17005.8
    506520     17006.5
    506560     17008.3
    506600     17009.6
    506640     17011.6
    506680       17013
    506720     17014.5
    506760     17015.3
    506800     17016.7
    506840     17018.2
    506880     17019.6
    506920     17020.7
    506960       17022
    507000     17024.1
    507040     17025.2
    507080     17025.9
    507120     17027.6
    507160       17029
    507200     17030.4
    507240     17031.4
    507280     17032.4
    507320     17033.2
    507360       17035
    507400     17036.3
    507440     17038.3
    507480     17039.6
    507520     17041.2
    507560       17042
    507600     17043.4
    507640     17044.9
    507680     17046.3
    507720     17047.3
    507760     17048.7
    507800     17050.7
    507840     17051.9
    507880     17052.5
    507920     17054.3
    507960     17055.6
    508000     17057.1
    508040     17058.1
    508080     17059.1
    508120     17059.8
    508160     17061.6
    508200     17062.9
    508240     17064.9
    508280     17066.3
    508320     17067.9
    508360     17068.6
    508400       17070
    508440     17071.5
    508480       17073
    508520       17074
    508560     17075.3
    508600     17077.4
    508640     17078.6
    508680     17079.2
    508720     17080.9
    508760     17082.3
    508800     17083.8
    508840     17084.8
    508880     17085.8
    508920     17086.5
    508960     17088.3
    509000     17089.6
    509040     17091.6
    509080       17093
    509120     17094.5
    509160     17095.2
    509200     17096.7
    509240     17098.2
    509280     17099.7
    509320     17100.7
    509360       17102
    509400       17104
    509440     17105.2
    509480     17105.9
    509520     17107.6
    509560     17108.9
    509600     17110.4
    509640     17111.4
    509680     17112.4
    509720     17113.1
    509760     17114.9
    509800     17116.2
    509840     17118.2
    509880     17119.6
    509920     17121.1
    509960     17121.8
    510000     17123.3
    510040     17124.8
    510080     17126.3
    510120     17127.3
    510160     17128.6
    510200     17130.6
    510240     17131.8
    510280     17132.5
    510320     17134.2
    510360     17135.6
    510400       17137
    510440       17138
    510480     17139.1
    510520     17139.8
    510560     17141.6
    510600     17142.9
    510640     17144.9
    510680     17146.2
    510720     17147.8
    510760     17148.5
    510800       17150
    510840     17151.4
    510880     17152.9
    510920       17154
    510960     17155.2
    511000     17157.3
    511040     17158.4
    511080     17159.1
    511120     17160.9
    511160     17162.2
    511200     17163.7
    511240     17164.7
    511280     17165.7
    511320     17166.4
    511360     17168.2
    511400     17169.5
    511440     17171.5
    511480     17172.9
    511520     17174.4
    511560     17175.1
    511600     17176.6
    511640     17178.1
    511680     17179.6
    511720     17180.7
    511760     17181.9
    511800     17183.9
    511840     17185.1
    511880     17185.8
    511920     17187.5
    511960     17188.8
    512000     17190.3
    512040     17191.4
    512080     17192.3
    512120     17193.1
    512160     17194.8
    512200     17196.1
    512240     17198.1
    512280     17199.5
    512320       17201
    512360     17201.7
    512400     17203.2
    512440     17204.7
    512480     17206.2
    512520     17207.2
    512560     17208.5
    512600     17210.5
    512640     17211.7
    512680     17212.4
    512720     17214.1
    512760     17215.4
    512800     17216.9
    512840     17217.9
    512880     17218.9
    512920     17219.7
    512960     17221.4
    513000     17222.7
    513040     17224.7
    513080       17226
    513120     17227.6
    513160     17228.3
    513200     17229.8
    513240     17231.3
    513280     17232.8
    513320     17233.9
    513360     17235.1
    513400     17237.1
    513440     17238.3
    513480       17239
    513520     17240.7
    513560     17242.1
    513600     17243.5
    513640     17244.5
    513680     17245.5
    513720     17246.3
    513760       17248
    513800     17249.3
    513840     17251.3
    513880     17252.7
    513920     17254.2
    513960     17254.8
    514000     17256.4
    514040     17257.9
    514080     17259.4
    514120     17260.5
    514160     17261.7
    514200     17263.7
    514240     17264.9
    514280     17265.6
    514320     17267.3
    514360     17268.7
    514400     17270.1
    514440     17271.2
    514480     17272.2
    514520     17272.9
    514560     17274.6
    514600       17276
    514640     17277.9
    514680     17279.3
    514720     17280.9
    514760     17281.5
    514800     17283.1
    514840     17284.5
    514880       17286
    514920     17287.1
    514960     17288.4
    515000     17290.4
    515040     17291.6
    515080     17292.2
    515120       17294
    515160     17295.3
    515200     17296.8
    515240     17297.8
    515280     17298.8
    515320     17299.5
    515360     17301.3
    515400     17302.6
    515440     17304.6
    515480     17305.9
    515520     17307.5
    515560     17308.1
    515600     17309.7
    515640     17311.2
    515680     17312.7
    515720     17313.8
    515760       17315
    515800     17317.1
    515840     17318.2
    515880     17318.9
    515920     17320.6
    515960       17322
    516000     17323.5
    516040     17324.4
    516080     17325.4
    516120     17326.1
    516160     17327.9
    516200     17329.2
    516240     17331.2
    516280     17332.6
    516320     17334.1
    516360     17334.8
    516400     17336.3
    516440     17337.8
    516480     17339.3
    516520     17340.5
    516560     17341.7
    516600     17343.7
    516640     17344.8
    516680     17345.5
    516720     17347.3
    516760     17348.6
    516800     17350.1
    516840       17351
    516880     17352.1
    516920     17352.8
    516960     17354.6
    517000     17355.8
    517040     17357.8
    517080     17359.2
    517120     17360.8
    517160     17361.4
    517200     17362.9
    517240     17364.4
    517280       17366
    517320       17367
    517360     17368.4
    517400     17370.3
    517440     17371.5
    517480     17372.1
    517520     17373.9
    517560     17375.2
    517600     17376.7
    517640     17377.7
    517680     17378.7
    517720     17379.4
    517760     17381.2
    517800     17382.4
    517840     17384.5
    517880     17385.8
    517920     17387.5
    517960       17388
    518000     17389.6
    518040       17391
    518080     17392.6
    518120     17393.7
    518160     17394.9
    518200       17397
    518240     17398.1
    518280     17398.8
    518320     17400.5
    518360     17401.8
    518400     17403.3
    518440     17404.3
    518480     17405.3
    518520       17406
    518560     17407.8
    518600     17409.1
    518640     17411.2
    518680     17412.4
    518720     17414.1
    518760     17414.7
    518800     17416.2
    518840     17417.6
    518880     17419.2
    518920     17420.3
    518960     17421.5
    519000     17423.6
    519040     17424.8
    519080     17425.4
    519120     17427.1
    519160     17428.4
    519200     17429.9
    519240     17430.9
    519280       17432
    519320     17432.7
    519360     17434.5
    519400     17435.7
    519440     17437.8
    519480       17439
    519520     17440.8
    519560     17441.3
    519600     17442.8
    519640     17444.3
    519680     17445.8
    519720     17446.9
    519760     17448.2
    519800     17450.2
    519840     17451.4
    519880       17452
    519920     17453.7
    519960       17455
    520000     17456.5
    520040     17457.6
    520080     17458.5
    520120     17459.3
    520160     17461.1
    520200     17462.3
    520240     17464.5
    520280     17465.7
    520320     17467.4
    520360       17468
    520400     17469.5
    520440     17470.9
    520480     17472.5
    520520     17473.6
    520560     17474.8
    520600     17476.8
    520640       17478
    520680     17478.6
    520720     17480.4
    520760     17481.7
    520800     17483.1
    520840     17484.2
    520880     17485.2
    520920       17486
    520960     17487.7
    521000       17489
    521040     17491.1
    521080     17492.3
    521120     17494.1
    521160     17494.6
    521200     17496.1
    521240     17497.5
    521280     17499.1
    521320     17500.2
    521360     17501.5
    521400     17503.5
    521440     17504.7
    521480     17505.3
    521520     17507.1
    521560     17508.3
    521600     17509.8
    521640     17510.8
    521680     17511.8
    521720     17512.7
    521760     17514.4
    521800     17515.6
    521840     17517.7
    521880     17518.9
    521920     17520.7
    521960     17521.2
    522000     17522.7
    522040     17524.1
    522080     17525.8
    522120     17526.8
    522160     17528.1
    522200     17530.1
    522240     17531.2
    522280     17531.9
    522320     17533.6
    522360     17534.9
    522400     17536.4
    522440     17537.4
    522480     17538.4
    522520     17539.2
    522560     17540.9
    522600     17542.2
    522640     17544.3
    522680     17545.5
    522720     17547.3
    522760     17547.8
    522800     17549.3
    522840     17550.7
    522880     17552.3
    522920     17553.4
    522960     17554.7
    523000     17556.7
    523040     17557.8
    523080     17558.4
    523120     17560.2
    523160     17561.5
    523200       17563
    523240       17564
    523280       17565
    523320     17565.8
    523360     17567.5
    523400     17568.8
    523440     17570.8
    523480     17572.1
    523520     17573.9
    523560     17574.3
    523600     17575.9
    523640     17577.3
    523680     17578.9
    523720       17580
    523760     17581.3
    523800     17583.2
    523840     17584.4
    523880       17585
    523920     17586.8
    523960     17588.1
    524000     17589.6
    524040     17590.6
    524080     17591.6
    524120     17592.3
    524160       17594
    524200     17595.3
    524240     17597.4
    524280     17598.6
    524320     17600.4
    524360     17600.9
    524400     17602.5
    524440     17603.9
    524480     17605.5
    524520     17606.5
    524560     17607.8
    524600     17609.8
    524640       17611
    524680     17611.6
    524720     17613.4
    524760     17614.7
    524800     17616.1
    524840     17617.1
    524880     17618.1
    524920     17618.9
    524960     17620.6
    525000     17621.9
    525040     17623.9
    525080     17625.2
    525120       17627
    525160     17627.5
    525200       17629
    525240     17630.4
    525280       17632
    525320     17633.1
    525360     17634.4
    525400     17636.3
    525440     17637.5
    525480     17638.2
    525520     17639.9
    525560     17641.2
    525600     17642.7
    525640     17643.7
    525680     17644.7
    525720     17645.4
    525760     17647.1
    525800     17648.5
    525840     17650.5
    525880     17651.8
    525920     17653.5
    525960       17654
    526000     17655.6
    526040       17657
    526080     17658.6
    526120     17659.7
    526160     17660.9
    526200     17662.9
    526240     17664.1
    526280     17664.8
    526320     17666.4
    526360     17667.8
    526400     17669.2
    526440     17670.3
    526480     17671.2
    526520       17672
    526560     17673.7
    526600       17675
    526640       17677
    526680     17678.3
    526720     17680.1
    526760     17680.5
    526800     17682.1
    526840     17683.6
    526880     17685.1
    526920     17686.2
    526960     17687.4
    527000     17689.4
    527040     17690.6
    527080     17691.3
    527120       17693
    527160     17694.3
    527200     17695.8
    527240     17696.8
    527280     17697.7
    527320     17698.6
    527360     17700.3
    527400     17701.6
    527440     17703.6
    527480     17704.9
    527520     17706.7
    527560     17707.1
    527600     17708.7
    527640     17710.1
    527680     17711.7
    527720     17712.8
    527760       17714
    527800     17715.9
    527840     17717.2
    527880     17717.8
    527920     17719.6
    527960     17720.9
    528000     17722.4
    528040     17723.5
    528080     17724.4
    528120     17725.2
    528160     17726.9
    528200     17728.2
    528240     17730.2
    528280     17731.5
    528320     17733.3
    528360     17733.7
    528400     17735.3
    528440     17736.7
    528480     17738.3
    528520     17739.3
    528560     17740.6
    528600     17742.5
    528640     17743.7
    528680     17744.4
    528720     17746.2
    528760     17747.5
    528800     17749.1
    528840     17750.1
    528880       17751
    528920     17751.8
    528960     17753.5
    529000     17754.8
    529040     17756.8
    529080     17758.1
    529120     17759.9
    529160     17760.4
    529200     17761.9
    529240     17763.3
    529280     17764.9
    529320       17766
    529360     17767.2
    529400     17769.1
    529440     17770.4
    529480     17771.1
    529520     17772.8
    529560     17774.1
    529600     17775.7
    529640     17776.7
    529680     17777.6
    529720     17778.4
    529760     17780.1
    529800     17781.4
    529840     17783.4
    529880     17784.7
    529920     17786.6
    529960       17787
    530000     17788.5
    530040     17789.9
    530080     17791.5
    530120     17792.6
    530160     17793.8
    530200     17795.7
    530240       17797
    530280     17797.7
    530320     17799.4
    530360     17800.8
    530400     17802.3
    530440     17803.4
    530480     17804.3
    530520     17805.1
    530560     17806.7
    530600       17808
    530640     17810.1
    530680     17811.4
    530720     17813.3
    530760     17813.6
    530800     17815.2
    530840     17816.6
    530880     17818.2
    530920     17819.3
    530960     17820.5
    531000     17822.4
    531040     17823.7
    531080     17824.4
    531120       17826
    531160     17827.5
    531200       17829
    531240     17830.1
    531280     17830.9
    531320     17831.8
    531360     17833.4
    531400     17834.7
    531440     17836.7
    531480     17838.1
    531520       17840
    531560     17840.2
    531600     17841.9
    531640     17843.2
    531680     17844.8
    531720     17845.9
    531760     17847.2
    531800     17849.1
    531840     17850.3
    531880       17851
    531920     17852.7
    531960     17854.2
    532000     17855.6
    532040     17856.7
    532080     17857.6
    532120     17858.4
    532160     17860.1
    532200     17861.4
    532240     17863.4
    532280     17864.7
    532320     17866.6
    532360     17866.8
    532400     17868.5
    532440     17869.9
    532480     17871.4
    532520     17872.6
    532560     17873.8
    532600     17875.7
    532640     17876.9
    532680     17877.7
    532720     17879.4
    532760     17880.8
    532800     17882.2
    532840     17883.3
    532880     17884.2
    532920       17885
    532960     17886.7
    533000       17888
    533040       17890
    533080     17891.3
    533120     17893.1
    533160     17893.5
    533200     17895.2
    533240     17896.5
    533280     17898.1
    533320     17899.2
    533360     17900.4
    533400     17902.3
    533440     17903.5
    533480     17904.3
    533520       17906
    533560     17907.4
    533600     17908.9
    533640       17910
    533680     17910.8
    533720     17911.6
    533760     17913.3
    533800     17914.6
    533840     17916.7
    533880     17917.9
    533920     17919.7
    533960     17920.1
    534000     17921.7
    534040     17923.1
    534080     17924.7
    534120     17925.8
    534160       17927
    534200       17929
    534240     17930.1
    534280     17930.9
    534320     17932.6
    534360       17934
    534400     17935.5
    534440     17936.6
    534480     17937.4
    534520     17938.3
    534560     17939.9
    534600     17941.2
    534640     17943.3
    534680     17944.5
    534720     17946.3
    534760     17946.7
    534800     17948.3
    534840     17949.7
    534880     17951.3
    534920     17952.4
    534960     17953.6
    535000     17955.5
    535040     17956.7
    535080     17957.4
    535120     17959.2
    535160     17960.6
    535200       17962
    535240     17963.2
    535280       17964
    535320     17964.9
    535360     17966.5
    535400     17967.8
    535440     17969.9
    535480     17971.1
    535520     17972.9
    535560     17973.3
    535600       17975
    535640     17976.3
    535680     17977.9
    535720       17979
    535760     17980.2
    535800     17982.2
    535840     17983.4
    535880     17984.1
    535920     17985.8
    535960     17987.2
    536000     17988.6
    536040     17989.8
    536080     17990.6
    536120     17991.5
    536160     17993.1
    536200     17994.5
    536240     17996.6
    536280     17997.7
    536320     17999.6
    536360     17999.9
    536400     18001.6
    536440       18003
    536480     18004.5
    536520     18005.7
    536560     18006.8
    536600     18008.8
    536640     18010.1
    536680     18010.7
    536720     18012.4
    536760     18013.9
    536800     18015.3
    536840     18016.4
    536880     18017.2
    536920     18018.1
    536960     18019.8
    537000     18021.1
    537040     18023.1
    537080     18024.3
    537120     18026.2
    537160     18026.5
    537200     18028.3
    537240     18029.6
    537280     18031.2
    537320     18032.3
    537360     18033.4
    537400     18035.4
    537440     18036.6
    537480     18037.3
    537520     18039.1
    537560     18040.5
    537600     18041.9
    537640       18043
    537680     18043.9
    537720     18044.7
    537760     18046.4
    537800     18047.7
    537840     18049.8
    537880       18051
    537920     18052.8
    537960     18053.1
    538000     18054.9
    538040     18056.2
    538080     18057.8
    538120     18058.9
    538160       18060
    538200       18062
    538240     18063.2
    538280     18063.9
    538320     18065.7
    538360     18067.1
    538400     18068.5
    538440     18069.6
    538480     18070.5
    538520     18071.3
    538560       18073
    538600     18074.3
    538640     18076.3
    538680     18077.5
    538720     18079.4
    538760     18079.7
    538800     18081.5
    538840     18082.8
    538880     18084.4
    538920     18085.5
    538960     18086.6
    539000     18088.6
    539040     18089.8
    539080     18090.5
    539120     18092.2
    539160     18093.7
    539200       18095
    539240     18096.2
    539280     18097.1
    539320     18097.9
    539360     18099.6
    539400     18100.9
    539440     18102.9
    539480     18104.1
    539520       18106
    539560     18106.3
    539600     18108.1
    539640     18109.4
    539680     18110.9
    539720     18112.1
    539760     18113.2
    539800     18115.2
    539840     18116.4
    539880     18117.1
    539920     18118.9
    539960     18120.3
    540000     18121.6
    540040     18122.9
    540080     18123.7
    540120     18124.5
    540160     18126.2
    540200     18127.4
    540240     18129.5
    540280     18130.7
    540320     18132.6
    540360     18132.9
    540400     18134.7
    540440       18136
    540480     18137.5
    540520     18138.7
    540560     18139.8
    540600     18141.8
    540640       18143
    540680     18143.7
    540720     18145.5
    540760     18146.9
    540800     18148.2
    540840     18149.4
    540880     18150.3
    540920     18151.1
    540960     18152.8
    541000       18154
    541040     18156.1
    541080     18157.3
    541120     18159.3
    541160     18159.5
    541200     18161.3
    541240     18162.6
    541280     18164.1
    541320     18165.3
    541360     18166.4
    541400     18168.4
    541440     18169.6
    541480     18170.3
    541520     18172.1
    541560     18173.5
    541600     18174.9
    541640       18176
    541680       18177
    541720     18177.7
    541760     18179.4
    541800     18180.6
    541840     18182.7
    541880     18183.9
    541920     18185.9
    541960     18186.1
    542000     18187.8
    542040     18189.2
    542080     18190.7
    542120     18191.9
    542160       18193
    542200       18195
    542240     18196.2
    542280       18197
    542320     18198.7
    542360     18200.1
    542400     18201.5
    542440     18202.6
    542480     18203.6
    542520     18204.3
    542560       18206
    542600     18207.2
    542640     18209.3
    542680     18210.6
    542720     18212.5
    542760     18212.7
    542800     18214.5
    542840     18215.8
    542880     18217.3
    542920     18218.5
    542960     18219.6
    543000     18221.6
    543040     18222.9
    543080     18223.6
    543120     18225.3
    543160     18226.7
    543200     18228.1
    543240     18229.3
    543280     18230.2
    543320     18230.9
    543360     18232.6
    543400     18233.9
    543440       18236
    543480     18237.2
    543520     18239.2
    543560     18239.3
    543600     18241.1
    543640     18242.5
    543680       18244
    543720     18245.2
    543760     18246.3
    543800     18248.2
    543840     18249.5
    543880     18250.2
    543920     18251.9
    543960     18253.3
    544000     18254.8
    544040     18255.9
    544080     18256.8
    544120     18257.6
    544160     18259.2
    544200     18260.4
    544240     18262.6
    544280     18263.9
    544320     18265.8
    544360     18265.9
    544400     18267.7
    544440     18269.1
    544480     18270.5
    544520     18271.8
    544560     18272.9
    544600     18274.8
    544640     18276.1
    544680     18276.9
    544720     18278.5
    544760     18279.9
    544800     18281.4
    544840     18282.4
    544880     18283.4
    544920     18284.2
    544960     18285.8
    545000       18287
    545040     18289.2
    545080     18290.5
    545120     18292.4
    545160     18292.5
    545200     18294.3
    545240     18295.6
    545280     18297.1
    545320     18298.4
    545360     18299.4
    545400     18301.4
    545440     18302.7
    545480     18303.4
    545520       18305
    545560     18306.5
    545600       18308
    545640       18309
    545680       18310
    545720     18310.7
    545760     18312.5
    545800     18313.6
    545840     18315.8
    545880     18317.1
    545920       18319
    545960     18319.1
    546000     18320.8
    546040     18322.2
    546080     18323.7
    546120       18325
    546160       18326
    546200       18328
    546240     18329.2
    546280       18330
    546320     18331.6
    546360     18333.1
    546400     18334.5
    546440     18335.6
    546480     18336.6
    546520     18337.3
    546560     18339.1
    546600     18340.2
    546640     18342.4
    546680     18343.7
    546720     18345.5
    546760     18345.7
    546800     18347.5
    546840     18348.8
    546880     18350.2
    546920     18351.6
    546960     18352.6
    547000     18354.6
    547040     18355.8
    547080     18356.5
    547120     18358.2
    547160     18359.7
    547200     18361.1
    547240     18362.2
    547280     18363.2
    547320     18363.9
    547360     18365.6
    547400     18366.7
    547440       18369
    547480     18370.3
    547520     18372.2
    547560     18372.3
    547600     18374.1
    547640     18375.4
    547680     18376.8
    547720     18378.2
    547760     18379.2
    547800     18381.1
    547840     18382.4
    547880     18383.2
    547920     18384.8
    547960     18386.3
    548000     18387.7
    548040     18388.8
    548080     18389.7
    548120     18390.6
    548160     18392.3
    548200     18393.3
    548240     18395.6
    548280     18396.9
    548320     18398.8
    548360     18398.9
    548400     18400.7
    548440       18402
    548480     18403.5
    548520     18404.8
    548560     18405.9
    548600     18407.8
    548640       18409
    548680     18409.8
    548720     18411.4
    548760     18412.9
    548800     18414.4
    548840     18415.5
    548880     18416.4
    548920     18417.2
    548960     18418.9
    549000     18419.9
    549040     18422.2
    549080     18423.5
    549120     18425.4
    549160     18425.5
    549200     18427.3
    549240     18428.6
    549280     18430.1
    549320     18431.4
    549360     18432.5
    549400     18434.4
    549440     18435.7
    549480     18436.4
    549520     18438.1
    549560     18439.6
    549600       18441
    549640     18442.1
    549680     18443.1
    549720     18443.9
    549760     18445.6
    549800     18446.7
    549840     18448.9
    549880     18450.3
    549920     18452.1
    549960     18452.2
    550000       18454
    550040     18455.4
    550080     18456.8
    550120     18458.1
    550160     18459.2
    550200     18461.1
    550240     18462.4
    550280     18463.1
    550320     18464.9
    550360     18466.3
    550400     18467.8
    550440     18468.8
    550480     18469.8
    550520     18470.6
    550560     18472.3
    550600     18473.4
    550640     18475.6
    550680       18477
    550720     18478.8
    550760     18478.9
    550800     18480.7
    550840       18482
    550880     18483.5
    550920     18484.8
    550960     18485.8
    551000     18487.8
    551040       18489
    551080     18489.8
    551120     18491.5
    551160     18492.9
    551200     18494.4
    551240     18495.5
    551280     18496.4
    551320     18497.2
    551360       18499
    551400       18500
    551440     18502.3
    551480     18503.6
    551520     18505.4
    551560     18505.6
    551600     18507.3
    551640     18508.7
    551680     18510.1
    551720     18511.4
    551760     18512.5
    551800     18514.4
    551840     18515.7
    551880     18516.4
    551920     18518.2
    551960     18519.5
    552000       18521
    552040     18522.1
    552080       18523
    552120     18523.8
    552160     18525.6
    552200     18526.7
    552240     18528.9
    552280     18530.2
    552320       18532
    552360     18532.2
    552400       18534
    552440     18535.3
    552480     18536.7
    552520     18538.1
    552560     18539.1
    552600       18541
    552640     18542.3
    552680     18543.1
    552720     18544.8
    552760     18546.2
    552800     18547.7
    552840     18548.8
    552880     18549.7
    552920     18550.4
    552960     18552.2
    553000     18553.3
    553040     18555.6
    553080     18556.9
    553120     18558.7
    553160     18558.9
    553200     18560.6
    553240     18561.9
    553280     18563.4
    553320     18564.7
    553360     18565.8
    553400     18567.7
    553440     18568.9
    553480     18569.7
    553520     18571.4
    553560     18572.7
    553600     18574.3
    553640     18575.4
    553680     18576.3
    553720       18577
    553760     18578.9
    553800       18580
    553840     18582.2
    553880     18583.5
    553920     18585.4
    553960     18585.5
    554000     18587.3
    554040     18588.5
    554080       18590
    554120     18591.3
    554160     18592.4
    554200     18594.3
    554240     18595.6
    554280     18596.3
    554320       18598
    554360     18599.3
    554400     18600.9
    554440       18602
    554480     18602.9
    554520     18603.7
    554560     18605.5
    554600     18606.5
    554640     18608.8
    554680     18610.1
    554720     18611.9
    554760     18612.1
    554800     18613.9
    554840     18615.1
    554880     18616.6
    554920       18618
    554960       18619
    555000     18620.8
    555040     18622.2
    555080     18622.9
    555120     18624.6
    555160       18626
    555200     18627.5
    555240     18628.6
    555280     18629.5
    555320     18630.3
    555360     18632.1
    555400     18633.2
    555440     18635.3
    555480     18636.7
    555520     18638.5
    555560     18638.7
    555600     18640.5
    555640     18641.7
    555680     18643.2
    555720     18644.6
    555760     18645.6
    555800     18647.5
    555840     18648.8
    555880     18649.5
    555920     18651.2
    555960     18652.6
    556000     18654.2
    556040     18655.2
    556080     18656.1
    556120     18656.9
    556160     18658.7
    556200     18659.8
    556240       18662
    556280     18663.3
    556320     18665.2
    556360     18665.3
    556400     18667.1
    556440     18668.3
    556480     18669.8
    556520     18671.2
    556560     18672.2
    556600     18674.1
    556640     18675.5
    556680     18676.2
    556720     18677.8
    556760     18679.2
    556800     18680.8
    556840     18681.9
    556880     18682.8
    556920     18683.5
    556960     18685.3
    557000     18686.4
    557040     18688.6
    557080       18690
    557120     18691.8
    557160       18692
    557200     18693.7
    557240     18694.9
    557280     18696.5
    557320     18697.7
    557360     18698.8
    557400     18700.7
    557440       18702
    557480     18702.8
    557520     18704.4
    557560     18705.8
    557600     18707.4
    557640     18708.5
    557680     18709.4
    557720     18710.1
    557760     18711.9
    557800       18713
    557840     18715.2
    557880     18716.6
    557920     18718.4
    557960     18718.6
    558000     18720.3
    558040     18721.5
    558080       18723
    558120     18724.4
    558160     18725.4
    558200     18727.3
    558240     18728.7
    558280     18729.3
    558320       18731
    558360     18732.4
    558400     18734.1
    558440     18735.1
    558480     18735.9
    558520     18736.7
    558560     18738.5
    558600     18739.5
    558640     18741.8
    558680     18743.1
    558720     18744.9
    558760     18745.1
    558800     18746.9
    558840     18748.1
    558880     18749.7
    558920     18750.9
    558960       18752
    559000     18753.8
    559040     18755.2
    559080     18755.9
    559120     18757.5
    559160       18759
    559200     18760.7
    559240     18761.7
    559280     18762.5
    559320     18763.3
    559360     18765.1
    559400     18766.2
    559440     18768.4
    559480     18769.7
    559520     18771.5
    559560     18771.7
    559600     18773.4
    559640     18774.7
    559680     18776.2
    559720     18777.5
    559760     18778.6
    559800     18780.4
    559840     18781.8
    559880     18782.4
    559920     18784.1
    559960     18785.5
    560000     18787.2
    560040     18788.3
    560080     18789.1
    560120     18789.9
    560160     18791.6
    560200     18792.7
    560240     18794.9
    560280     18796.3
    560320     18798.1
    560360     18798.3
    560400     18799.9
    560440     18801.2
    560480     18802.7
    560520       18804
    560560     18805.1
    560600       18807
    560640     18808.3
    560680       18809
    560720     18810.6
    560760     18812.1
    560800     18813.8
    560840     18814.8
    560880     18815.6
    560920     18816.3
    560960     18818.2
    561000     18819.3
    561040     18821.4
    561080     18822.8
    561120     18824.6
    561160     18824.8
    561200     18826.5
    561240     18827.7
    561280     18829.2
    561320     18830.6
    561360     18831.6
    561400     18833.5
    561440     18834.8
    561480     18835.5
    561520     18837.2
    561560     18838.6
    561600     18840.3
    561640     18841.3
    561680     18842.2
    561720     18842.9
    561760     18844.7
    561800     18845.8
    561840     18847.9
    561880     18849.3
    561920     18851.1
    561960     18851.3
    562000     18852.9
    562040     18854.2
    562080     18855.7
    562120     18857.1
    562160     18858.1
    562200       18860
    562240     18861.3
    562280     18861.9
    562320     18863.7
    562360       18865
    562400     18866.8
    562440     18867.7
    562480     18868.6
    562520     18869.4
    562560     18871.1
    562600     18872.3
    562640     18874.4
    562680     18875.8
    562720     18877.6
    562760     18877.8
    562800     18879.4
    562840     18880.6
    562880     18882.2
    562920     18883.5
    562960     18884.6
    563000     18886.4
    563040     18887.8
    563080     18888.4
    563120     18890.1
    563160     18891.5
    563200     18893.2
    563240     18894.2
    563280     18895.1
    563320     18895.8
    563360     18897.6
    563400     18898.7
    563440     18900.8
    563480     18902.3
    563520       18904
    563560     18904.2
    563600     18905.8
    563640       18907
    563680     18908.7
    563720       18910
    563760       18911
    563800     18912.9
    563840     18914.1
    563880     18914.8
    563920     18916.6
    563960     18917.9
    564000     18919.7
    564040     18920.6
    564080     18921.5
    564120     18922.3
    564160     18924.1
    564200     18925.2
    564240     18927.2
    564280     18928.8
    564320     18930.5
    564360     18930.7
    564400     18932.3
    564440     18933.5
    564480     18935.1
    564520     18936.4
    564560     18937.5
    564600     18939.3
    564640     18940.6
    564680     18941.2
    564720     18943.1
    564760     18944.3
    564800     18946.1
    564840       18947
    564880       18948
    564920     18948.7
    564960     18950.5
    565000     18951.6
    565040     18953.7
    565080     18955.3
    565120     18956.9
    565160     18957.1
    565200     18958.7
    565240       18960
    565280     18961.6
    565320     18962.9
    565360       18964
    565400     18965.8
    565440     18967.1
    565480     18967.7
    565520     18969.5
    565560     18970.8
    565600     18972.6
    565640     18973.5
    565680     18974.4
    565720     18975.2
    565760     18976.9
    565800       18978
    565840     18980.1
    565880     18981.7
    565920     18983.4
    565960     18983.6
    566000     18985.1
    566040     18986.5
    566080       18988
    566120     18989.4
    566160     18990.4
    566200     18992.2
    566240     18993.5
    566280     18994.2
    566320       18996
    566360     18997.3
    566400       18999
    566440     18999.9
    566480     19000.8
    566520     19001.6
    566560     19003.3
    566600     19004.4
    566640     19006.5
    566680     19008.2
    566720     19009.8
    566760       19010
    566800     19011.6
    566840     19012.9
    566880     19014.5
    566920     19015.8
    566960     19016.8
    567000     19018.7
    567040       19020
    567080     19020.6
    567120     19022.4
    567160     19023.7
    567200     19025.5
    567240     19026.4
    567280     19027.3
    567320     19028.1
    567360     19029.7
    567400     19030.9
    567440       19033
    567480     19034.6
    567520     19036.3
    567560     19036.5
    567600     19038.1
    567640     19039.4
    567680     19040.9
    567720     19042.3
    567760     19043.3
    567800     19045.1
    567840     19046.4
    567880     19047.1
    567920     19048.9
    567960     19050.2
    568000       19052
    568040     19052.9
    568080     19053.7
    568120     19054.6
    568160     19056.2
    568200     19057.4
    568240     19059.5
    568280     19061.1
    568320     19062.7
    568360       19063
    568400     19064.6
    568440     19065.8
    568480     19067.4
    568520     19068.7
    568560     19069.8
    568600     19071.6
    568640     19072.9
    568680     19073.6
    568720     19075.4
    568760     19076.7
    568800     19078.5
    568840     19079.4
    568880     19080.2
    568920     19081.1
    568960     19082.7
    569000     19083.9
    569040     19086.1
    569080     19087.6
    569120     19089.2
    569160     19089.5
    569200     19091.1
    569240     19092.3
    569280       19094
    569320     19095.3
    569360     19096.3
    569400     19098.1
    569440     19099.5
    569480     19100.1
    569520       19102
    569560     19103.2
    569600       19105
    569640     19105.9
    569680     19106.8
    569720     19107.6
    569760     19109.1
    569800     19110.4
    569840     19112.6
    569880     19114.1
    569920     19115.7
    569960       19116
    570000     19117.6
    570040     19118.9
    570080     19120.5
    570120     19121.8
    570160     19122.8
    570200     19124.7
    570240       19126
    570280     19126.6
    570320     19128.5
    570360     19129.7
    570400     19131.6
    570440     19132.4
    570480     19133.3
    570520     19134.1
    570560     19135.6
    570600     19136.9
    570640     19139.1
    570680     19140.6
    570720     19142.3
    570760     19142.5
    570800     19144.1
    570840     19145.4
    570880       19147
    570920     19148.3
    570960     19149.3
    571000     19151.1
    571040     19152.5
    571080     19153.1
    571120     19154.9
    571160     19156.2
    571200     19158.1
    571240     19158.9
    571280     19159.8
    571320     19160.6
    571360     19162.1
    571400     19163.4
    571440     19165.6
    571480     19167.1
    571520     19168.7
    571560     19169.1
    571600     19170.6
    571640     19171.8
    571680     19173.5
    571720     19174.8
    571760     19175.8
    571800     19177.6
    571840       19179
    571880     19179.6
    571920     19181.4
    571960     19182.6
    572000     19184.6
    572040     19185.4
    572080     19186.3
    572120     19187.1
    572160     19188.6
    572200     19189.9
    572240       19192
    572280     19193.6
    572320     19195.3
    572360     19195.6
    572400     19197.1
    572440     19198.3
    572480       19200
    572520     19201.3
    572560     19202.3
    572600     19204.1
    572640     19205.5
    572680     19206.1
    572720     19207.9
    572760     19209.2
    572800     19211.1
    572840     19211.8
    572880     19212.7
    572920     19213.6
    572960     19215.1
    573000     19216.5
    573040     19218.5
    573080     19220.1
    573120     19221.7
    573160       19222
    573200     19223.6
    573240     19224.8
    573280     19226.5
    573320     19227.7
    573360     19228.8
    573400     19230.6
    573440       19232
    573480     19232.6
    573520     19234.4
    573560     19235.6
    573600     19237.5
    573640     19238.3
    573680     19239.2
    573720     19240.1
    573760     19241.6
    573800       19243
    573840       19245
    573880     19246.6
    573920     19248.2
    573960     19248.6
    574000     19250.1
    574040     19251.2
    574080       19253
    574120     19254.2
    574160     19255.3
    574200     19257.2
    574240     19258.5
    574280     19259.1
    574320     19260.9
    574360     19262.2
    574400     19264.1
    574440     19264.9
    574480     19265.7
    574520     19266.6
    574560     19268.1
    574600     19269.5
    574640     19271.5
    574680     19273.1
    574720     19274.7
    574760     19275.1
    574800     19276.5
    574840     19277.7
    574880     19279.5
    574920     19280.7
    574960     19281.8
    575000     19283.7
    575040       19285
    575080     19285.6
    575120     19287.4
    575160     19288.7
    575200     19290.6
    575240     19291.3
    575280     19292.1
    575320     19293.1
    575360     19294.5
    575400       19296
    575440       19298
    575480     19299.6
    575520     19301.2
    575560     19301.6
    575600       19303
    575640     19304.3
    575680       19306
    575720     19307.2
    575760     19308.3
    575800     19310.2
    575840     19311.6
    575880     19312.1
    575920     19313.9
    575960     19315.2
    576000     19317.1
    576040     19317.8
    576080     19318.6
    576120     19319.5
    576160       19321
    576200     19322.5
    576240     19324.6
    576280     19326.1
    576320     19327.7
    576360     19328.1
    576400     19329.5
    576440     19330.8
    576480     19332.5
    576520     19333.7
    576560     19334.9
    576600     19336.7
    576640     19338.1
    576680     19338.6
    576720     19340.4
    576760     19341.8
    576800     19343.6
    576840     19344.4
    576880     19345.1
    576920     19346.1
    576960     19347.6
    577000       19349
    577040     19351.1
    577080     19352.6
    577120     19354.2
    577160     19354.6
    577200     19356.1
    577240     19357.3
    577280       19359
    577320     19360.2
    577360     19361.4
    577400     19363.2
    577440     19364.7
    577480     19365.1
    577520     19366.9
    577560     19368.3
    577600     19370.1
    577640     19370.9
    577680     19371.6
    577720     19372.6
    577760       19374
    577800     19375.5
    577840     19377.6
    577880       19379
    577920     19380.6
    577960     19381.1
    578000     19382.5
    578040     19383.8
    578080     19385.5
    578120     19386.7
    578160     19387.9
    578200     19389.7
    578240     19391.1
    578280     19391.6
    578320     19393.4
    578360     19394.8
    578400     19396.6
    578440     19397.4
    578480     19398.1
    578520     19399.1
    578560     19400.5
    578600       19402
    578640     19404.1
    578680     19405.5
    578720     19407.1
    578760     19407.6
    578800     19409.1
    578840     19410.3
    578880       19412
    578920     19413.2
    578960     19414.4
    579000     19416.2
    579040     19417.6
    579080     19418.1
    579120     19419.9
    579160     19421.3
    579200     19423.1
    579240     19423.9
    579280     19424.5
    579320     19425.6
    579360       19427
    579400     19428.5
    579440     19430.6
    579480       19432
    579520     19433.6
    579560     19434.1
    579600     19435.6
    579640     19436.8
    579680     19438.5
    579720     19439.7
    579760     19440.9
    579800     19442.7
    579840     19444.1
    579880     19444.6
    579920     19446.4
    579960     19447.8
    580000     19449.6
    580040     19450.4
    580080     19451.1
    580120     19452.1
    580160     19453.6
    580200       19455
    580240     19457.2
    580280     19458.5
    580320     19460.1
    580360     19460.6
    580400     19462.1
    580440     19463.2
    580480       19465
    580520     19466.3
    580560     19467.4
    580600     19469.2
    580640     19470.7
    580680     19471.2
    580720       19473
    580760     19474.3
    580800     19476.1
    580840     19476.9
    580880     19477.7
    580920     19478.7
    580960     19480.2
    581000     19481.6
    581040     19483.8
    581080     19485.1
    581120     19486.7
    581160     19487.2
    581200     19488.7
    581240     19489.8
    581280     19491.7
    581320     19492.8
    581360       19494
    581400     19495.8
    581440     19497.2
    581480     19497.7
    581520     19499.6
    581560     19500.9
    581600     19502.7
    581640     19503.5
    581680     19504.3
    581720     19505.2
    581760     19506.7
    581800     19508.2
    581840     19510.3
    581880     19511.7
    581920     19513.3
    581960     19513.8
    582000     19515.3
    582040     19516.4
    582080     19518.3
    582120     19519.4
    582160     19520.6
    582200     19522.4
    582240     19523.8
    582280     19524.3
    582320     19526.2
    582360     19527.5
    582400     19529.3
    582440     19530.1
    582480     19530.9
    582520     19531.8
    582560     19533.2
    582600     19534.7
    582640     19536.9
    582680     19538.2
    582720     19539.9
    582760     19540.4
    582800     19541.9
    582840       19543
    582880     19544.8
    582920       19546
    582960     19547.2
    583000       19549
    583040     19550.4
    583080     19550.9
    583120     19552.8
    583160     19554.1
    583200     19555.8
    583240     19556.7
    583280     19557.4
    583320     19558.4
    583360     19559.8
    583400     19561.4
    583440     19563.5
    583480     19564.8
    583520     19566.5
    583560       19567
    583600     19568.5
    583640     19569.6
    583680     19571.4
    583720     19572.6
    583760     19573.7
    583800     19575.6
    583840       19577
    583880     19577.4
    583920     19579.3
    583960     19580.6
    584000     19582.4
    584040     19583.3
    584080       19584
    584120     19584.9
    584160     19586.3
    584200     19587.9
    584240       19590
    584280     19591.3
    584320       19593
    584360     19593.6
    584400       19595
    584440     19596.1
    584480     19597.9
    584520     19599.2
    584560     19600.2
    584600     19602.1
    584640     19603.5
    584680     19603.9
    584720     19605.9
    584760     19607.1
    584800     19608.9
    584840     19609.8
    584880     19610.5
    584920     19611.4
    584960     19612.9
    585000     19614.4
    585040     19616.5
    585080     19617.9
    585120     19619.5
    585160       19620
    585200     19621.5
    585240     19622.6
    585280     19624.5
    585320     19625.7
    585360     19626.7
    585400     19628.6
    585440     19630.1
    585480     19630.5
    585520     19632.4
    585560     19633.7
    585600     19635.5
    585640     19636.4
    585680       19637
    585720       19638
    585760     19639.4
    585800     19640.8
    585840       19643
    585880     19644.4
    585920       19646
    585960     19646.6
    586000       19648
    586040     19649.2
    586080       19651
    586120     19652.2
    586160     19653.3
    586200     19655.2
    586240     19656.6
    586280       19657
    586320     19658.9
    586360     19660.2
    586400       19662
    586440     19662.9
    586480     19663.5
    586520     19664.5
    586560       19666
    586600     19667.4
    586640     19669.6
    586680     19670.9
    586720     19672.6
    586760     19673.1
    586800     19674.6
    586840     19675.7
    586880     19677.5
    586920     19678.8
    586960     19679.8
    587000     19681.8
    587040     19683.1
    587080     19683.5
    587120     19685.5
    587160     19686.8
    587200     19688.6
    587240     19689.5
    587280       19690
    587320     19691.1
    587360     19692.5
    587400       19694
    587440     19696.2
    587480     19697.5
    587520     19699.3
    587560     19699.7
    587600     19701.2
    587640     19702.3
    587680     19704.2
    587720     19705.4
    587760     19706.4
    587800     19708.4
    587840     19709.8
    587880     19710.1
    587920       19712
    587960     19713.4
    588000     19715.2
    588040       19716
    588080     19716.6
    588120     19717.7
    588160     19719.1
    588200     19720.5
    588240     19722.7
    588280     19724.1
    588320     19725.8
    588360     19726.2
    588400     19727.7
    588440     19728.9
    588480     19730.7
    588520     19731.9
    588560       19733
    588600     19734.9
    588640     19736.3
    588680     19736.7
    588720     19738.6
    588760     19739.9
    588800     19741.8
    588840     19742.6
    588880     19743.1
    588920     19744.2
    588960     19745.6
    589000       19747
    589040     19749.3
    589080     19750.6
    589120     19752.3
    589160     19752.7
    589200     19754.2
    589240     19755.4
    589280     19757.2
    589320     19758.4
    589360     19759.5
    589400     19761.4
    589440     19762.8
    589480     19763.2
    589520     19765.1
    589560     19766.5
    589600     19768.3
    589640     19769.1
    589680     19769.6
    589720     19770.7
    589760     19772.1
    589800     19773.5
    589840     19775.8
    589880       19777
    589920     19778.8
    589960     19779.2
    590000     19780.7
    590040     19781.9
    590080     19783.6
    590120     19784.9
    590160     19785.9
    590200     19787.9
    590240     19789.3
    590280     19789.6
    590320     19791.6
    590360     19792.9
    590400     19794.8
    590440     19795.5
    590480     19796.1
    590520     19797.2
    590560     19798.5
    590600     19799.9
    590640     19802.2
    590680     19803.5
    590720     19805.2
    590760     19805.7
    590800     19807.1
    590840     19808.3
    590880     19810.1
    590920     19811.3
    590960     19812.3
    591000     19814.3
    591040     19815.7
    591080       19816
    591120       19818
    591160     19819.4
    591200     19821.2
    591240       19822
    591280     19822.5
    591320     19823.7
    591360       19825
    591400     19826.3
    591440     19828.7
    591480       19830
    591520     19831.7
    591560     19832.2
    591600     19833.6
    591640     19834.8
    591680     19836.7
    591720     19837.8
    591760     19838.8
    591800     19840.8
    591840     19842.2
    591880     19842.6
    591920     19844.6
    591960     19845.9
    592000     19847.7
    592040     19848.5
    592080       19849
    592120     19850.2
    592160     19851.5
    592200     19852.9
    592240     19855.3
    592280     19856.5
    592320     19858.2
    592360     19858.7
    592400     19860.1
    592440     19861.4
    592480     19863.2
    592520     19864.4
    592560     19865.3
    592600     19867.4
    592640     19868.8
    592680     19869.1
    592720       19871
    592760     19872.4
    592800     19874.3
    592840       19875
    592880     19875.5
    592920     19876.7
    592960     19878.1
    593000     19879.4
    593040     19881.8
    593080       19883
    593120     19884.7
    593160     19885.2
    593200     19886.6
    593240     19887.9
    593280     19889.7
    593320     19890.8
    593360     19891.9
    593400     19893.9
    593440     19895.4
    593480     19895.7
    593520     19897.6
    593560       19899
    593600     19900.7
    593640     19901.6
    593680     19902.1
    593720     19903.2
    593760     19904.7
    593800     19905.9
    593840     19908.4
    593880     19909.6
    593920     19911.3
    593960     19911.8
    594000     19913.2
    594040     19914.5
    594080     19916.3
    594120     19917.4
    594160     19918.5
    594200     19920.4
    594240     19921.9
    594280     19922.2
    594320     19924.1
    594360     19925.6
    594400     19927.3
    594440     19928.2
    594480     19928.7
    594520     19929.8
    594560     19931.2
    594600     19932.5
    594640     19934.9
    594680     19936.2
    594720     19937.9
    594760     19938.4
    594800     19939.9
    594840     19941.1
    594880     19942.9
    594920       19944
    594960     19945.1
    595000     19947.1
    595040     19948.5
    595080     19948.9
    595120     19950.7
    595160     19952.2
    595200     19953.9
    595240     19954.8
    595280     19955.3
    595320     19956.5
    595360     19957.8
    595400     19959.1
    595440     19961.5
    595480     19962.8
    595520     19964.5
    595560       19965
    595600     19966.4
    595640     19967.7
    595680     19969.5
    595720     19970.6
    595760     19971.7
    595800     19973.7
    595840       19975
    595880     19975.4
    595920     19977.3
    595960     19978.7
    596000     19980.5
    596040     19981.3
    596080     19981.9
    596120       19983
    596160     19984.4
    596200     19985.6
    596240     19988.1
    596280     19989.3
    596320       19991
    596360     19991.5
    596400     19992.9
    596440     19994.2
    596480       19996
    596520     19997.1
    596560     19998.2
    596600     20000.2
    596640     20001.5
    596680     20001.9
    596720     20003.8
    596760     20005.3
    596800       20007
    596840     20007.9
    596880     20008.5
    596920     20009.6
    596960     20010.9
    597000     20012.2
    597040     20014.6
    597080     20015.9
    597120     20017.6
    597160     20018.1
    597200     20019.5
    597240     20020.8
    597280     20022.6
    597320     20023.6
    597360     20024.7
    597400     20026.7
    597440     20028.1
    597480     20028.5
    597520     20030.3
    597560     20031.8
    597600     20033.5
    597640     20034.4
    597680       20035
    597720     20036.1
    597760     20037.4
    597800     20038.8
    597840     20041.1
    597880     20042.4
    597920     20044.2
    597960     20044.7
    598000     20046.1
    598040     20047.3
    598080     20049.2
    598120     20050.2
    598160     20051.3
    598200     20053.3
    598240     20054.7
    598280     20055.1
    598320     20056.9
    598360     20058.4
    598400     20060.1
    598440       20061
    598480     20061.6
    598520     20062.7
    598560     20063.9
    598600     20065.3
    598640     20067.7
    598680     20068.9
    598720     20070.8
    598760     20071.3
    598800     20072.6
    598840     20073.8
    598880     20075.7
    598920     20076.8
    598960     20077.9
    599000     20079.9
    599040     20081.3
    599080     20081.6
    599120     20083.4
    599160       20085
    599200     20086.6
    599240     20087.6
    599280     20088.2
    599320     20089.2
    599360     20090.5
    599400     20091.9
    599440     20094.2
    599480     20095.5
    599520     20097.4
    599560     20097.9
    599600     20099.2
    599640     20100.4
    599680     20102.3
    599720     20103.3
    599760     20104.4
    599800     20106.4
    599840     20107.8
    599880     20108.2
    599920       20110
    599960     20111.5
    600000     20113.2
    600040     20114.2
    600080     20114.7
    600120     20115.8
    600160     20117.1
    600200     20118.5
    600240     20120.8
    600280     20122.1
    600320       20124
    600360     20124.4
    600400     20125.8
    600440       20127
    600480     20128.9
    600520     20129.9
    600560       20131
    600600       20133
    600640     20134.3
    600680     20134.8
    600720     20136.6
    600760     20138.1
    600800     20139.8
    600840     20140.8
    600880     20141.3
    600920     20142.4
    600960     20143.6
    601000     20145.1
    601040     20147.4
    601080     20148.7
    601120     20150.5
    601160       20151
    601200     20152.4
    601240     20153.6
    601280     20155.5
    601320     20156.5
    601360     20157.5
    601400     20159.6
    601440     20160.9
    601480     20161.3
    601520     20163.1
    601560     20164.6
    601600     20166.3
    601640     20167.3
    601680     20167.8
    601720     20168.9
    601760     20170.2
    601800     20171.6
    601840     20173.9
    601880     20175.2
    601920     20177.1
    601960     20177.6
    602000     20178.9
    602040     20180.2
    602080       20182
    602120       20183
    602160     20184.1
    602200     20186.2
    602240     20187.5
    602280     20187.8
    602320     20189.6
    602360     20191.1
    602400     20192.8
    602440     20193.9
    602480     20194.3
    602520     20195.4
    602560     20196.7
    602600     20198.1
    602640     20200.5
    602680     20201.8
    602720     20203.6
    602760     20204.1
    602800     20205.4
    602840     20206.7
    602880     20208.5
    602920     20209.5
    602960     20210.6
    603000     20212.7
    603040       20214
    603080     20214.4
    603120     20216.1
    603160     20217.6
    603200     20219.4
    603240     20220.4
    603280     20220.9
    603320     20221.9
    603360     20223.2
    603400     20224.6
    603440       20227
    603480     20228.2
    603520     20230.1
    603560     20230.6
    603600     20231.9
    603640     20233.2
    603680     20235.1
    603720     20236.1
    603760     20237.1
    603800     20239.2
    603840     20240.5
    603880     20240.9
    603920     20242.6
    603960     20244.1
    604000     20245.9
    604040     20246.9
    604080     20247.4
    604120     20248.5
    604160     20249.7
    604200     20251.1
    604240     20253.5
    604280     20254.7
    604320     20256.6
    604360     20257.2
    604400     20258.4
    604440     20259.7
    604480     20261.5
    604520     20262.6
    604560     20263.6
    604600     20265.7
    604640       20267
    604680     20267.4
    604720     20269.1
    604760     20270.7
    604800     20272.5
    604840     20273.4
    604880     20273.9
    604920       20275
    604960     20276.2
    605000     20277.6
    605040       20280
    605080     20281.2
    605120     20283.1
    605160     20283.8
    605200     20284.9
    605240     20286.2
    605280     20288.1
    605320     20289.1
    605360     20290.1
    605400     20292.2
    605440     20293.5
    605480       20294
    605520     20295.7
    605560     20297.2
    605600       20299
    605640       20300
    605680     20300.4
    605720     20301.5
    605760     20302.7
    605800     20304.2
    605840     20306.6
    605880     20307.8
    605920     20309.6
    605960     20310.3
    606000     20311.5
    606040     20312.7
    606080     20314.6
    606120     20315.6
    606160     20316.6
    606200     20318.8
    606240     20320.1
    606280     20320.5
    606320     20322.1
    606360     20323.7
    606400     20325.5
    606440     20326.5
    606480     20326.9
    606520     20328.1
    606560     20329.3
    606600     20330.8
    606640     20333.2
    606680     20334.4
    606720     20336.2
    606760     20336.9
    606800     20338.1
    606840     20339.3
    606880     20341.2
    606920     20342.2
    606960     20343.2
    607000     20345.3
    607040     20346.7
    607080     20347.1
    607120     20348.7
    607160     20350.3
    607200       20352
    607240       20353
    607280     20353.5
    607320     20354.6
    607360     20355.8
    607400     20357.3
    607440     20359.7
    607480     20360.9
    607520     20362.7
    607560     20363.4
    607600     20364.7
    607640     20365.8
    607680     20367.7
    607720     20368.7
    607760     20369.7
    607800     20371.9
    607840     20373.2
    607880     20373.7
    607920     20375.3
    607960     20376.8
    608000     20378.5
    608040     20379.5
    608080       20380
    608120     20381.2
    608160     20382.3
    608200     20383.8
    608240     20386.2
    608280     20387.5
    608320     20389.2
    608360     20389.9
    608400     20391.2
    608440     20392.3
    608480     20394.2
    608520     20395.2
    608560     20396.2
    608600     20398.4
    608640     20399.7
    608680     20400.2
    608720     20401.8
    608760     20403.3
    608800       20405
    608840       20406
    608880     20406.5
    608920     20407.6
    608960     20408.8
    609000     20410.3
    609040     20412.7
    609080     20413.9
    609120     20415.6
    609160     20416.4
    609200     20417.6
    609240     20418.7
    609280     20420.6
    609320     20421.7
    609360     20422.6
    609400     20424.8
    609440     20426.1
    609480     20426.6
    609520     20428.2
    609560     20429.8
    609600     20431.5
    609640     20432.5
    609680     20432.9
    609720     20434.1
    609760     20435.2
    609800     20436.7
    609840     20439.1
    609880     20440.3
    609920     20442.1
    609960     20442.9
    610000     20444.1
    610040     20445.2
    610080     20447.1
    610120     20448.2
    610160     20449.1
    610200     20451.3
    610240     20452.6
    610280     20453.1
    610320     20454.8
    610360     20456.2
    610400       20458
    610440     20459.1
    610480     20459.5
    610520     20460.6
    610560     20461.7
    610600     20463.2
    610640     20465.7
    610680     20466.9
    610720     20468.6
    610760     20469.4
    610800     20470.6
    610840     20471.7
    610880     20473.7
    610920     20474.8
    610960     20475.6
    611000     20477.9
    611040     20479.2
    611080     20479.7
    611120     20481.3
    611160     20482.8
    611200     20484.6
    611240     20485.7
    611280     20486.1
    611320     20487.2
    611360     20488.3
    611400     20489.8
    611440     20492.3
    611480     20493.4
    611520     20495.2
    611560       20496
    611600     20497.2
    611640     20498.3
    611680     20500.3
    611720     20501.4
    611760     20502.1
    611800     20504.4
    611840     20505.8
    611880     20506.3
    611920     20507.9
    611960     20509.4
    612000     20511.2
    612040     20512.3
    612080     20512.7
    612120     20513.7
    612160     20514.8
    612200     20516.4
    612240     20518.9
    612280       20520
    612320     20521.9
    612360     20522.6
    612400     20523.7
    612440     20524.9
    612480     20526.9
    612520       20528
    612560     20528.7
    612600       20531
    612640     20532.4
    612680     20532.9
    612720     20534.5
    612760       20536
    612800     20537.8
    612840       20539
    612880     20539.3
    612920     20540.4
    612960     20541.5
    613000     20543.1
    613040     20545.5
    613080     20546.6
    613120     20548.5
    613160     20549.2
    613200     20550.3
    613240     20551.5
    613280     20553.4
    613320     20554.6
    613360     20555.3
    613400     20557.6
    613440       20559
    613480     20559.5
    613520       20561
    613560     20562.6
    613600     20564.4
    613640     20565.6
    613680     20565.9
    613720       20567
    613760     20568.1
    613800     20569.7
    613840     20572.1
    613880     20573.2
    613920     20575.1
    613960     20575.8
    614000       20577
    614040     20578.2
    614080     20580.1
    614120     20581.2
    614160     20581.9
    614200     20584.2
    614240     20585.6
    614280     20586.1
    614320     20587.7
    614360     20589.2
    614400       20591
    614440     20592.2
    614480     20592.5
    614520     20593.6
    614560     20594.6
    614600     20596.3
    614640     20598.7
    614680     20599.9
    614720     20601.7
    614760     20602.4
    614800     20603.6
    614840     20604.8
    614880     20606.7
    614920     20607.9
    614960     20608.5
    615000     20610.9
    615040     20612.2
    615080     20612.7
    615120     20614.3
    615160     20615.8
    615200     20617.6
    615240     20618.8
    615280     20619.1
    615320     20620.3
    615360     20621.3
    615400     20622.9
    615440     20625.4
    615480     20626.5
    615520     20628.4
    615560       20629
    615600     20630.2
    615640     20631.3
    615680     20633.2
    615720     20634.5
    615760       20635
    615800     20637.6
    615840     20638.8
    615880     20639.3
    615920     20640.9
    615960     20642.4
    616000     20644.2
    616040     20645.5
    616080     20645.8
    616120     20646.9
    616160     20647.9
    616200     20649.5
    616240       20652
    616280     20653.1
    616320       20655
    616360     20655.6
    616400     20656.8
    616440     20657.9
    616480     20659.9
    616520     20661.1
    616560     20661.6
    616600     20664.2
    616640     20665.4
    616680     20665.9
    616720     20667.6
    616760     20669.1
    616800     20670.9
    616840     20672.1
    616880     20672.3
    616920     20673.5
    616960     20674.5
    617000     20676.1
    617040     20678.6
    617080     20679.7
    617120     20681.5
    617160     20682.2
    617200     20683.3
    617240     20684.5
    617280     20686.4
    617320     20687.7
    617360     20688.2
    617400     20690.8
    617440       20692
    617480     20692.5
    617520     20694.1
    617560     20695.7
    617600     20697.4
    617640     20698.6
    617680     20698.8
    617720     20700.1
    617760     20701.1
    617800     20702.7
    617840     20705.2
    617880     20706.3
    617920     20708.1
    617960     20708.7
    618000     20709.8
    618040     20711.1
    618080       20713
    618120     20714.2
    618160     20714.7
    618200     20717.4
    618240     20718.5
    618280       20719
    618320     20720.7
    618360     20722.2
    618400       20724
    618440     20725.2
    618480     20725.4
    618520     20726.7
    618560     20727.7
    618600     20729.3
    618640     20731.8
    618680     20732.9
    618720     20734.7
    618760     20735.3
    618800     20736.4
    618840     20737.6
    618880     20739.6
    618920     20740.8
    618960     20741.3
    619000       20744
    619040     20745.1
    619080     20745.5
    619120     20747.3
    619160     20748.8
    619200     20750.5
    619240     20751.8
    619280       20752
    619320     20753.2
    619360     20754.3
    619400     20755.8
    619440     20758.4
    619480     20759.5
    619520     20761.3
    619560     20761.9
    619600     20762.9
    619640     20764.2
    619680     20766.2
    619720     20767.3
    619760     20767.9
    619800     20770.5
    619840     20771.7
    619880     20772.1
    619920     20773.9
    619960     20775.3
    620000     20777.1
    620040     20778.3
    620080     20778.5
    620120     20779.8
    620160     20780.8
    620200     20782.4
    620240       20785
    620280     20786.1
    620320     20787.9
    620360     20788.5
    620400     20789.5
    620440     20790.8
    620480     20792.8
    620520       20794
    620560     20794.5
    620600     20797.1
    620640     20798.2
    620680     20798.6
    620720     20800.5
    620760     20801.9
    620800     20803.7
    620840     20804.9
    620880     20805.1
    620920     20806.4
    620960     20807.4
    621000     20808.9
    621040     20811.6
    621080     20812.7
    621120     20814.4
    621160     20815.2
    621200     20816.1
    621240     20817.4
    621280     20819.4
    621320     20820.6
    621360     20821.1
    621400     20823.7
    621440     20824.8
    621480     20825.2
    621520     20827.1
    621560     20828.5
    621600     20830.3
    621640     20831.5
    621680     20831.7
    621720       20833
    621760       20834
    621800     20835.5
    621840     20838.2
    621880     20839.2
    621920       20841
    621960     20841.7
    622000     20842.7
    622040     20843.9
    622080       20846
    622120     20847.1
    622160     20847.6
    622200     20850.3
    622240     20851.4
    622280     20851.8
    622320     20853.7
    622360     20855.1
    622400     20856.9
    622440     20858.1
    622480     20858.4
    622520     20859.7
    622560     20860.7
    622600     20862.1
    622640     20864.8
    622680     20865.9
    622720     20867.6
    622760     20868.4
    622800     20869.3
    622840     20870.6
    622880     20872.7
    622920     20873.7
    622960     20874.2
    623000     20876.9
    623040     20877.9
    623080     20878.3
    623120     20880.3
    623160     20881.6
    623200     20883.5
    623240     20884.7
    623280       20885
    623320     20886.2
    623360     20887.3
    623400     20888.7
    623440     20891.4
    623480     20892.5
    623520     20894.2
    623560       20895
    623600       20896
    623640     20897.1
    623680     20899.2
    623720     20900.3
    623760     20900.8
    623800     20903.5
    623840     20904.5
    623880     20904.9
    623920     20906.9
    623960     20908.2
    624000       20910
    624040     20911.4
    624080     20911.6
    624120     20912.9
    624160     20913.9
    624200     20915.3
    624240       20918
    624280     20919.1
    624320     20920.8
    624360     20921.6
    624400     20922.6
    624440     20923.7
    624480     20925.8
    624520     20926.9
    624560     20927.5
    624600     20930.1
    624640     20931.1
    624680     20931.4
    624720     20933.4
    624760     20934.7
    624800     20936.5
    624840     20937.9
    624880     20938.1
    624920     20939.5
    624960     20940.5
    625000     20941.9
    625040     20944.6
    625080     20945.6
    625120     20947.4
    625160     20948.2
    625200     20949.2
    625240     20950.4
    625280     20952.4
    625320     20953.4
    625360     20954.1
    625400     20956.7
    625440     20957.7
    625480       20958
    625520       20960
    625560     20961.3
    625600     20963.1
    625640     20964.5
    625680     20964.7
    625720       20966
    625760       20967
    625800     20968.5
    625840     20971.2
    625880     20972.3
    625920     20973.9
    625960     20974.8
    626000     20975.8
    626040     20976.9
    626080       20979
    626120       20980
    626160     20980.6
    626200     20983.3
    626240     20984.3
    626280     20984.6
    626320     20986.6
    626360     20987.9
    626400     20989.7
    626440     20991.1
    626480     20991.2
    626520     20992.6
    626560     20993.5
    626600       20995
    626640     20997.8
    626680     20998.8
    626720     21000.5
    626760     21001.4
    626800     21002.3
    626840     21003.5
    626880     21005.6
    626920     21006.6
    626960     21007.2
    627000     21009.9
    627040     21010.8
    627080     21011.2
    627120     21013.2
    627160     21014.4
    627200     21016.2
    627240     21017.6
    627280     21017.8
    627320     21019.1
    627360       21020
    627400     21021.5
    627440     21024.3
    627480     21025.3
    627520       21027
    627560       21028
    627600     21028.9
    627640       21030
    627680     21032.1
    627720     21033.2
    627760     21033.7
    627800     21036.4
    627840     21037.3
    627880     21037.7
    627920     21039.7
    627960     21040.9
    628000     21042.8
    628040     21044.1
    628080     21044.3
    628120     21045.7
    628160     21046.5
    628200       21048
    628240     21050.8
    628280     21051.7
    628320     21053.4
    628360     21054.5
    628400     21055.4
    628440     21056.5
    628480     21058.5
    628520     21059.6
    628560     21060.1
    628600     21062.9
    628640     21063.8
    628680     21064.1
    628720     21066.2
    628760     21067.4
    628800     21069.2
    628840     21070.6
    628880     21070.8
    628920     21072.1
    628960     21072.9
    629000     21074.4
    629040     21077.3
    629080     21078.2
    629120     21079.9
    629160       21081
    629200     21081.8
    629240     21082.9
    629280     21084.9
    629320       21086
    629360     21086.5
    629400     21089.3
    629440     21090.2
    629480     21090.6
    629520     21092.6
    629560     21093.8
    629600     21095.7
    629640     21097.1
    629680     21097.2
    629720     21098.5
    629760     21099.4
    629800       21101
    629840     21103.8
    629880     21104.6
    629920     21106.3
    629960     21107.5
    630000     21108.2
    630040     21109.4
    630080     21111.4
    630120     21112.5
    630160       21113
    630200     21115.7
    630240     21116.7
    630280       21117
    630320       21119
    630360     21120.3
    630400     21122.2
    630440     21123.6
    630480     21123.7
    630520     21124.9
    630560     21125.9
    630600     21127.4
    630640     21130.2
    630680     21131.1
    630720     21132.8
    630760     21133.9
    630800     21134.7
    630840     21135.8
    630880     21137.8
    630920     21138.9
    630960     21139.4
    631000     21142.1
    631040     21143.1
    631080     21143.5
    631120     21145.4
    631160     21146.7
    631200     21148.6
    631240       21150
    631280     21150.1
    631320     21151.3
    631360     21152.3
    631400     21153.9
    631440     21156.6
    631480     21157.6
    631520     21159.2
    631560     21160.3
    631600     21161.1
    631640     21162.3
    631680     21164.3
    631720     21165.4
    631760     21165.9
    631800     21168.6
    631840     21169.5
    631880       21170
    631920     21171.9
    631960     21173.2
    632000     21175.1
    632040     21176.5
    632080     21176.5
    632120     21177.8
    632160     21178.8
    632200     21180.4
    632240     21183.1
    632280     21184.1
    632320     21185.8
    632360     21186.8
    632400     21187.6
    632440     21188.9
    632480     21190.8
    632520     21191.8
    632560     21192.3
    632600     21195.1
    632640       21196
    632680     21196.5
    632720     21198.4
    632760     21199.7
    632800     21201.6
    632840     21202.9
    632880       21203
    632920     21204.3
    632960     21205.2
    633000     21206.8
    633040     21209.5
    633080     21210.6
    633120     21212.2
    633160     21213.3
    633200     21214.1
    633240     21215.4
    633280     21217.2
    633320     21218.2
    633360     21218.8
    633400     21221.5
    633440     21222.4
    633480       21223
    633520     21224.8
    633560     21226.1
    633600       21228
    633640     21229.4
    633680     21229.5
    633720     21230.7
    633760     21231.7
    633800     21233.3
    633840       21236
    633880       21237
    633920     21238.7
    633960     21239.7
    634000     21240.5
    634040     21241.8
    634080     21243.7
    634120     21244.6
    634160     21245.2
    634200     21247.8
    634240     21248.8
    634280     21249.5
    634320     21251.2
    634360     21252.5
    634400     21254.4
    634440     21255.8
    634480     21255.9
    634520     21257.2
    634560     21258.1
    634600     21259.7
    634640     21262.4
    634680     21263.3
    634720     21265.1
    634760     21266.2
    634800     21266.9
    634840     21268.3
    634880     21270.1
    634920     21271.1
    634960     21271.7
    635000     21274.3
    635040     21275.3
    635080     21275.9
    635120     21277.6
    635160     21278.9
    635200     21280.9
    635240     21282.3
    635280     21282.4
    635320     21283.6
    635360     21284.6
    635400     21286.1
    635440     21288.9
    635480     21289.8
    635520     21291.6
    635560     21292.7
    635600     21293.4
    635640     21294.8
    635680     21296.6
    635720     21297.6
    635760     21298.2
    635800     21300.8
    635840     21301.8
    635880     21302.4
    635920     21304.2
    635960     21305.4
    636000     21307.4
    636040     21308.7
    636080     21308.8
    636120       21310
    636160       21311
    636200     21312.4
    636240     21315.3
    636280     21316.3
    636320     21318.1
    636360     21319.2
    636400     21319.9
    636440     21321.2
    636480       21323
    636520     21324.1
    636560     21324.6
    636600     21327.2
    636640     21328.2
    636680     21328.9
    636720     21330.7
    636760     21331.8
    636800     21333.9
    636840     21335.2
    636880     21335.3
    636920     21336.5
    636960     21337.4
    637000     21338.8
    637040     21341.7
    637080     21342.7
    637120     21344.5
    637160     21345.7
    637200     21346.3
    637240     21347.7
    637280     21349.4
    637320     21350.6
    637360       21351
    637400     21353.6
    637440     21354.7
    637480     21355.3
    637520     21357.2
    637560     21358.3
    637600     21360.4
    637640     21361.7
    637680     21361.8
    637720     21363.1
    637760       21364
    637800     21365.3
    637840     21368.2
    637880     21369.2
    637920       21371
    637960     21372.2
    638000     21372.8
    638040     21374.2
    638080     21375.9
    638120     21377.1
    638160     21377.5
    638200     21380.1
    638240     21381.2
    638280     21381.8
    638320     21383.7
    638360     21384.9
    638400     21386.8
    638440     21388.2
    638480     21388.3
    638520     21389.7
    638560     21390.4
    638600     21391.9
    638640     21394.7
    638680     21395.8
    638720     21397.5
    638760     21398.7
    638800     21399.4
    638840     21400.7
    638880     21402.5
    638920     21403.6
    638960     21404.1
    639000     21406.6
    639040     21407.8
    639080     21408.3
    639120     21410.2
    639160     21411.4
    639200     21413.3
    639240     21414.7
    639280     21414.8
    639320     21416.2
    639360       21417
    639400     21418.4
    639440     21421.3
    639480     21422.3
    639520       21424
    639560     21425.2
    639600     21425.9
    639640     21427.3
    639680       21429
    639720     21430.2
    639760     21430.6
    639800     21433.2
    639840     21434.4
    639880     21434.9
    639920     21436.8
    639960     21437.9
    640000     21439.9
    640040     21441.3
    640080     21441.4
    640120     21442.8
    640160     21443.5
    640200       21445
    640240     21447.8
    640280     21448.8
    640320     21450.6
    640360     21451.7
    640400     21452.5
    640440     21453.8
    640480     21455.6
    640520     21456.7
    640560     21457.2
    640600     21459.7
    640640     21460.9
    640680     21461.4
    640720     21463.3
    640760     21464.4
    640800     21466.5
    640840     21467.9
    640880       21468
    640920     21469.4
    640960     21470.1
    641000     21471.5
    641040     21474.4
    641080     21475.4
    641120     21477.2
    641160     21478.3
    641200       21479
    641240     21480.4
    641280     21482.1
    641320     21483.3
    641360     21483.7
    641400     21486.3
    641440     21487.4
    641480       21488
    641520     21489.9
    641560       21491
    641600       21493
    641640     21494.5
    641680     21494.5
    641720     21495.9
    641760     21496.7
    641800     21497.9
    641840       21501
    641880       21502
    641920     21503.7
    641960     21504.8
    642000     21505.5
    642040       21507
    642080     21508.6
    642120     21509.8
    642160     21510.3
    642200     21512.9
    642240       21514
    642280     21514.6
    642320     21516.4
    642360     21517.5
    642400     21519.6
    642440       21521
    642480     21521.2
    642520     21522.5
    642560     21523.3
    642600     21524.5
    642640     21527.5
    642680     21528.5
    642720     21530.3
    642760     21531.4
    642800     21532.1
    642840     21533.6
    642880     21535.2
    642920     21536.4
    642960       21537
    643000     21539.5
    643040     21540.6
    643080     21541.2
    643120       21543
    643160     21544.2
    643200     21546.1
    643240     21547.7
    643280     21547.8
    643320     21549.1
    643360       21550
    643400     21551.2
    643440     21554.3
    643480     21555.2
    643520     21556.9
    643560     21558.1
    643600     21558.8
    643640     21560.2
    643680     21561.9
    643720       21563
    643760     21563.6
    643800     21566.1
    643840     21567.3
    643880     21567.9
    643920     21569.7
    643960     21570.8
    644000     21572.8
    644040     21574.3
    644080     21574.4
    644120     21575.7
    644160     21576.6
    644200     21577.9
    644240       21581
    644280     21581.9
    644320     21583.7
    644360     21584.7
    644400     21585.5
    644440     21586.9
    644480     21588.7
    644520     21589.8
    644560     21590.4
    644600     21592.9
    644640       21594
    644680     21594.6
    644720     21596.3
    644760     21597.6
    644800     21599.6
    644840     21601.1
    644880     21601.2
    644920     21602.4
    644960     21603.3
    645000     21604.6
    645040     21607.7
    645080     21608.6
    645120     21610.4
    645160     21611.5
    645200     21612.1
    645240     21613.6
    645280     21615.4
    645320     21616.5
    645360       21617
    645400     21619.6
    645440     21620.8
    645480     21621.3
    645520     21623.1
    645560     21624.3
    645600     21626.3
    645640     21627.8
    645680       21628
    645720     21629.1
    645760     21630.1
    645800     21631.2
    645840     21634.4
    645880     21635.4
    645920     21637.2
    645960     21638.2
    646000     21638.9
    646040     21640.4
    646080     21642.1
    646120     21643.3
    646160     21643.7
    646200     21646.3
    646240     21647.5
    646280     21648.1
    646320     21649.7
    646360       21651
    646400       21653
    646440     21654.5
    646480     21654.7
    646520     21655.9
    646560     21656.9
    646600     21657.9
    646640     21661.1
    646680       21662
    646720     21663.8
    646760     21664.9
    646800     21665.5
    646840       21667
    646880     21668.8
    646920       21670
    646960     21670.5
    647000       21673
    647040     21674.1
    647080     21674.8
    647120     21676.5
    647160     21677.7
    647200     21679.7
    647240     21681.2
    647280     21681.4
    647320     21682.6
    647360     21683.6
    647400     21684.6
    647440     21687.8
    647480     21688.7
    647520     21690.5
    647560     21691.7
    647600     21692.3
    647640     21693.7
    647680     21695.5
    647720     21696.7
    647760     21697.1
    647800     21699.7
    647840     21700.8
    647880     21701.5
    647920     21703.2
    647960     21704.4
    648000     21706.4
    648040     21707.9
    648080     21708.1
    648120     21709.3
    648160     21710.3
    648200     21711.3
    648240     21714.5
    648280     21715.4
    648320     21717.2
    648360     21718.4
    648400       21719
    648440     21720.4
    648480     21722.2
    648520     21723.4
    648560     21723.9
    648600     21726.4
    648640     21727.5
    648680     21728.2
    648720     21729.9
    648760     21731.1
    648800       21733
    648840     21734.6
    648880     21734.7
    648920       21736
    648960       21737
    649000       21738
    649040     21741.2
    649080     21742.1
    649120     21743.8
    649160     21745.1
    649200     21745.6
    649240     21747.1
    649280     21748.9
    649320     21750.1
    649360     21750.6
    649400     21753.1
    649440     21754.2
    649480     21754.9
    649520     21756.5
    649560     21757.8
    649600     21759.7
    649640     21761.2
    649680     21761.4
    649720     21762.6
    649760     21763.6
    649800     21764.8
    649840     21767.9
    649880     21768.7
    649920     21770.5
    649960     21771.8
    650000     21772.4
    650040     21773.7
    650080     21775.7
    650120     21776.7
    650160     21777.2
    650200     21779.7
    650240     21780.8
    650280     21781.6
    650320     21783.1
    650360     21784.4
    650400     21786.4
    650440     21787.9
    650480     21788.1
    650520     21789.2
    650560     21790.3
    650600     21791.5
    650640     21794.6
    650680     21795.4
    650720     21797.1
    650760     21798.4
    650800       21799
    650840     21800.4
    650880     21802.3
    650920     21803.5
    650960     21803.9
    651000     21806.4
    651040     21807.4
    651080     21808.3
    651120     21809.8
    651160     21811.1
    651200     21813.1
    651240     21814.5
    651280     21814.8
    651320     21815.9
    651360       21817
    651400     21818.1
    651440     21821.3
    651480     21822.1
    651520     21823.8
    651560     21825.1
    651600     21825.7
    651640       21827
    651680       21829
    651720     21830.1
    651760     21830.5
    651800     21833.1
    651840     21834.1
    651880       21835
    651920     21836.5
    651960     21837.8
    652000     21839.7
    652040     21841.3
    652080     21841.5
    652120     21842.5
    652160     21843.7
    652200     21844.9
    652240       21848
    652280     21848.8
    652320     21850.5
    652360     21851.8
    652400     21852.4
    652440     21853.8
    652480     21855.7
    652520     21856.8
    652560     21857.3
    652600     21859.8
    652640     21860.8
    652680     21861.8
    652720     21863.3
    652760     21864.5
    652800     21866.5
    652840       21868
    652880     21868.3
    652920     21869.2
    652960     21870.5
    653000     21871.7
    653040     21874.7
    653080     21875.5
    653120     21877.2
    653160     21878.6
    653200     21879.2
    653240     21880.5
    653280     21882.5
    653320     21883.6
    653360       21884
    653400     21886.5
    653440     21887.5
    653480     21888.6
    653520     21890.1
    653560     21891.2
    653600     21893.2
    653640     21894.7
    653680       21895
    653720       21896
    653760     21897.2
    653800     21898.4
    653840     21901.5
    653880     21902.3
    653920       21904
    653960     21905.4
    654000       21906
    654040     21907.3
    654080     21909.3
    654120     21910.4
    654160     21910.9
    654200     21913.3
    654240     21914.3
    654280     21915.4
    654320       21917
    654360       21918
    654400     21920.1
    654440     21921.5
    654480     21921.8
    654520     21922.8
    654560     21923.9
    654600     21925.2
    654640     21928.3
    654680     21929.1
    654720     21930.8
    654760     21932.2
    654800     21932.7
    654840     21934.1
    654880       21936
    654920     21937.1
    654960     21937.6
    655000       21940
    655040     21941.1
    655080     21942.1
    655120     21943.8
    655160     21944.8
    655200     21946.8
    655240     21948.3
    655280     21948.5
    655320     21949.5
    655360     21950.7
    655400     21951.9
    655440       21955
    655480     21955.8
    655520     21957.6
    655560     21958.9
    655600     21959.4
    655640     21960.7
    655680     21962.8
    655720     21963.9
    655760     21964.3
    655800     21966.7
    655840     21967.8
    655880     21968.9
    655920     21970.6
    655960     21971.6
    656000     21973.5
    656040     21975.1
    656080     21975.2
    656120     21976.2
    656160     21977.4
    656200     21978.7
    656240     21981.8
    656280     21982.5
    656320     21984.2
    656360     21985.7
    656400     21986.1
    656440     21987.5
    656480     21989.4
    656520     21990.6
    656560       21991
    656600     21993.4
    656640     21994.6
    656680     21995.5
    656720     21997.3
    656760     21998.3
    656800     22000.3
    656840     22001.8
    656880     22001.9
    656920     22002.9
    656960     22004.2
    657000     22005.5
    657040     22008.5
    657080     22009.2
    657120       22011
    657160     22012.3
    657200     22012.8
    657240     22014.2
    657280     22016.2
    657320     22017.4
    657360     22017.7
    657400     22020.2
    657440     22021.3
    657480     22022.2
    657520       22024
    657560       22025
    657600       22027
    657640     22028.5
    657680     22028.5
    657720     22029.7
    657760     22030.8
    657800     22032.1
    657840     22035.2
    657880     22035.9
    657920     22037.6
    657960     22039.1
    658000     22039.5
    658040     22040.9
    658080     22042.8
    658120       22044
    658160     22044.4
    658200     22046.8
    658240     22047.9
    658280     22048.9
    658320     22050.6
    658360     22051.7
    658400     22053.6
    658440     22055.2
    658480     22055.2
    658520     22056.3
    658560     22057.5
    658600     22058.8
    658640     22061.9
    658680     22062.6
    658720     22064.2
    658760     22065.7
    658800     22066.1
    658840     22067.6
    658880     22069.4
    658920     22070.7
    658960       22071
    659000     22073.5
    659040     22074.5
    659080     22075.5
    659120     22077.3
    659160     22078.4
    659200     22080.3
    659240     22081.8
    659280     22081.9
    659320       22083
    659360     22084.2
    659400     22085.5
    659440     22088.6
    659480     22089.2
    659520     22090.9
    659560     22092.4
    659600     22092.7
    659640     22094.3
    659680     22096.1
    659720     22097.3
    659760     22097.7
    659800     22100.2
    659840     22101.2
    659880     22102.2
    659920       22104
    659960       22105
    660000     22106.9
    660040     22108.5
    660080     22108.6
    660120     22109.7
    660160     22110.9
    660200     22112.2
    660240     22115.2
    660280     22115.9
    660320     22117.6
    660360     22119.1
    660400     22119.4
    660440     22121.1
    660480     22122.8
    660520       22124
    660560     22124.4
    660600     22126.8
    660640     22127.9
    660680     22128.9
    660720     22130.6
    660760     22131.7
    660800     22133.6
    660840       22135
    660880     22135.2
    660920     22136.3
    660960     22137.4
    661000     22138.8
    661040     22141.8
    661080     22142.4
    661120     22144.2
    661160     22145.7
    661200       22146
    661240     22147.7
    661280     22149.4
    661320     22150.5
    661360     22150.9
    661400     22153.4
    661440     22154.5
    661480     22155.5
    661520     22157.2
    661560     22158.2
    661600     22160.2
    661640     22161.6
    661680     22161.8
    661720     22162.9
    661760     22164.1
    661800     22165.4
    661840     22168.4
    661880       22169
    661920     22170.8
    661960     22172.3
    662000     22172.6
    662040     22174.3
    662080       22176
    662120     22177.1
    662160     22177.5
    662200       22180
    662240     22181.1
    662280     22182.1
    662320     22183.8
    662360     22184.9
    662400     22186.9
    662440     22188.2
    662480     22188.5
    662520     22189.6
    662560     22190.7
    662600     22192.1
    662640     22195.1
    662680     22195.7
    662720     22197.5
    662760     22198.9
    662800     22199.3
    662840     22200.9
    662880     22202.7
    662920     22203.8
    662960     22204.2
    663000     22206.6
    663040     22207.8
    663080     22208.8
    663120     22210.5
    663160     22211.6
    663200     22213.5
    663240     22214.9
    663280     22215.1
    663320     22216.2
    663360     22217.4
    663400     22218.8
    663440     22221.7
    663480     22222.3
    663520     22224.1
    663560     22225.5
    663600     22225.9
    663640     22227.5
    663680     22229.3
    663720     22230.5
    663760     22230.8
    663800     22233.3
    663840     22234.5
    663880     22235.4
    663920     22237.1
    663960     22238.2
    664000     22240.1
    664040     22241.5
    664080     22241.8
    664120     22242.9
    664160     22244.1
    664200     22245.5
    664240     22248.3
    664280       22249
    664320     22250.7
    664360     22252.2
    664400     22252.5
    664440     22254.2
    664480       22256
    664520     22257.2
    664560     22257.4
    664600     22259.9
    664640     22261.1
    664680       22262
    664720     22263.8
    664760     22264.8
    664800     22266.7
    664840     22268.2
    664880     22268.5
    664920     22269.5
    664960     22270.7
    665000     22272.1
    665040       22275
    665080     22275.7
    665120     22277.3
    665160     22278.8
    665200     22279.2
    665240     22280.9
    665280     22282.7
    665320     22283.8
    665360       22284
    665400     22286.5
    665440     22287.7
    665480     22288.6
    665520     22290.4
    665560     22291.4
    665600     22293.3
    665640     22294.8
    665680     22295.1
    665720     22296.1
    665760     22297.3
    665800     22298.8
    665840     22301.7
    665880     22302.2
    665920       22304
    665960     22305.5
    666000     22305.7
    666040     22307.5
    666080     22309.3
    666120     22310.5
    666160     22310.6
    666200     22313.1
    666240     22314.3
    666280     22315.2
    666320     22316.9
    666360     22318.1
    666400       22320
    666440     22321.3
    666480     22321.8
    666520     22322.8
    666560     22323.9
    666600     22325.4
    666640     22328.3
    666680     22328.8
    666720     22330.6
    666760     22332.1
    666800     22332.3
    666840     22334.1
    666880     22335.9
    666920     22337.1
    666960     22337.2
    667000     22339.8
    667040       22341
    667080     22341.8
    667120     22343.5
    667160     22344.7
    667200     22346.6
    667240     22347.9
    667280     22348.3
    667320     22349.3
    667360     22350.5
    667400       22352
    667440     22354.9
    667480     22355.4
    667520     22357.2
    667560     22358.6
    667600     22358.9
    667640     22360.7
    667680     22362.6
    667720     22363.7
    667760     22363.8
    667800     22366.4
    667840     22367.6
    667880     22368.4
    667920     22370.1
    667960     22371.3
    668000     22373.2
    668040     22374.5
    668080     22374.9
    668120     22375.9
    668160     22377.1
    668200     22378.7
    668240     22381.5
    668280       22382
    668320     22383.9
    668360     22385.2
    668400     22385.5
    668440     22387.3
    668480     22389.1
    668520     22390.3
    668560     22390.4
    668600     22392.9
    668640     22394.2
    668680       22395
    668720     22396.7
    668760       22398
    668800     22399.9
    668840     22401.2
    668880     22401.6
    668920     22402.5
    668960     22403.8
    669000     22405.3
    669040     22408.2
    669080     22408.7
    669120     22410.4
    669160     22411.8
    669200     22412.1
    669240     22413.9
    669280     22415.7
    669320     22416.9
    669360       22417
    669400     22419.5
    669440     22420.8
    669480     22421.5
    669520     22423.3
    669560     22424.6
    669600     22426.4
    669640     22427.8
    669680     22428.2
    669720       22429
    669760     22430.3
    669800     22431.9
    669840     22434.8
    669880     22435.3
    669920     22437.1
    669960     22438.4
    670000     22438.7
    670040     22440.4
    670080     22442.3
    670120     22443.6
    670160     22443.6
    670200     22446.1
    670240     22447.4
    670280     22448.2
    670320     22449.8
    670360     22451.2
    670400       22453
    670440     22454.4
    670480     22454.8
    670520     22455.6
    670560     22456.9
    670600     22458.5
    670640     22461.6
    670680       22462
    670720     22463.7
    670760       22465
    670800     22465.5
    670840     22467.2
    670880       22469
    670920     22470.2
    670960     22470.2
    671000     22472.7
    671040     22474.1
    671080     22474.8
    671120     22476.4
    671160     22477.8
    671200     22479.7
    671240     22481.1
    671280     22481.5
    671320     22482.3
    671360     22483.6
    671400     22485.2
    671440     22488.3
    671480     22488.6
    671520     22490.3
    671560     22491.6
    671600     22492.1
    671640     22493.9
    671680     22495.6
    671720     22496.7
    671760     22496.9
    671800     22499.4
    671840     22500.8
    671880     22501.5
    671920     22503.1
    671960     22504.4
    672000     22506.3
    672040     22507.7
    672080     22508.1
    672120     22508.9
    672160     22510.2
    672200     22511.9
    672240       22515
    672280     22515.3
    672320       22517
    672360     22518.2
    672400     22518.8
    672440     22520.6
    672480     22522.3
    672520     22523.4
    672560     22523.5
    672600     22525.9
    672640     22527.4
    672680     22528.2
    672720     22529.8
    672760     22531.1
    672800       22533
    672840     22534.4
    672880     22534.8
    672920     22535.5
    672960     22536.9
    673000     22538.6
    673040     22541.6
    673080       22542
    673120     22543.7
    673160     22544.9
    673200     22545.5
    673240     22547.2
    673280     22548.9
    673320     22550.1
    673360     22550.2
    673400     22552.6
    673440     22554.1
    673480     22554.9
    673520     22556.5
    673560     22557.8
    673600     22559.7
    673640     22561.1
    673680     22561.5
    673720     22562.2
    673760     22563.5
    673800     22565.3
    673840     22568.3
    673880     22568.6
    673920     22570.3
    673960     22571.6
    674000     22572.2
    674040     22573.8
    674080     22575.6
    674120     22576.7
    674160     22576.8
    674200     22579.2
    674240     22580.8
    674280     22581.6
    674320     22583.1
    674360     22584.4
    674400     22586.3
    674440     22587.8
    674480     22588.2
    674520     22588.8
    674560     22590.2
    674600       22592
    674640       22595
    674680     22595.3
    674720       22597
    674760     22598.1
    674800     22598.7
    674840     22600.5
    674880     22602.2
    674920     22603.4
    674960     22603.4
    675000     22605.8
    675040     22607.3
    675080     22608.2
    675120     22609.8
    675160     22611.1
    675200     22612.9
    675240     22614.4
    675280     22614.8
    675320     22615.4
    675360     22616.7
    675400     22618.6
    675440     22621.6
    675480     22621.9
    675520     22623.6
    675560     22624.7
    675600     22625.3
    675640     22627.1
    675680     22628.8
    675720       22630
    675760       22630
    675800     22632.3
    675840     22633.8
    675880     22634.7
    675920     22636.4
    675960     22637.6
    676000     22639.5
    676040     22640.9
    676080     22641.4
    676120       22642
    676160     22643.4
    676200     22645.2
    676240     22648.2
    676280     22648.6
    676320     22650.3
    676360     22651.3
    676400       22652
    676440     22653.8
    676480     22655.4
    676520     22656.7
    676560     22656.6
    676600     22658.9
    676640     22660.4
    676680     22661.4
    676720       22663
    676760     22664.3
    676800     22666.2
    676840     22667.5
    676880       22668
    676920     22668.7
    676960     22669.9
    677000     22671.8
    677040     22674.8
    677080     22675.2
    677120     22676.9
    677160       22678
    677200     22678.6
    677240     22680.5
    677280       22682
    677320     22683.3
    677360     22683.3
    677400     22685.6
    677440     22687.1
    677480       22688
    677520     22689.7
    677560       22691
    677600     22692.9
    677640     22694.1
    677680     22694.7
    677720     22695.3
    677760     22696.6
    677800     22698.4
    677840     22701.5
    677880     22701.9
    677920     22703.6
    677960     22704.6
    678000     22705.3
    678040       22707
    678080     22708.7
    678120       22710
    678160     22709.9
    678200     22712.2
    678240     22713.8
    678280     22714.7
    678320     22716.4
    678360     22717.6
    678400     22719.6
    678440     22720.9
    678480     22721.3
    678520       22722
    678560     22723.2
    678600       22725
    678640     22728.2
    678680     22728.5
    678720     22730.2
    678760     22731.2
    678800     22731.9
    678840     22733.6
    678880     22735.4
    678920     22736.7
    678960     22736.5
    679000     22738.9
    679040     22740.5
    679080     22741.3
    679120     22743.1
    679160     22744.3
    679200     22746.3
    679240     22747.5
    679280       22748
    679320     22748.7
    679360     22749.9
    679400     22751.7
    679440     22754.9
    679480     22755.3
    679520     22756.9
    679560     22757.9
    679600     22758.6
    679640     22760.3
    679680       22762
    679720     22763.3
    679760     22763.2
    679800     22765.5
    679840     22767.2
    679880       22768
    679920     22769.7
    679960       22771
    680000       22773
    680040     22774.2
    680080     22774.6
    680120     22775.3
    680160     22776.6
    680200     22778.3
    680240     22781.6
    680280     22781.9
    680320     22783.5
    680360     22784.4
    680400     22785.3
    680440     22786.9
    680480     22788.7
    680520       22790
    680560     22789.9
    680600     22792.1
    680640     22793.8
    680680     22794.6
    680720     22796.4
    680760     22797.6
    680800     22799.6
    680840     22800.9
    680880     22801.2
    680920       22802
    680960     22803.2
    681000       22805
    681040     22808.3
    681080     22808.5
    681120     22810.3
    681160     22811.1
    681200       22812
    681240     22813.6
    681280     22815.4
    681320     22816.7
    681360     22816.6
    681400     22818.8
    681440     22820.5
    681480     22821.4
    681520       22823
    681560     22824.3
    681600     22826.2
    681640     22827.6
    681680     22827.9
    681720     22828.7
    681760     22829.9
    681800     22831.7
    681840       22835
    681880     22835.3
    681920       22837
    681960     22837.8
    682000     22838.6
    682040     22840.3
    682080     22842.1
    682120     22843.5
    682160     22843.2
    682200     22845.5
    682240     22847.3
    682280     22848.1
    682320     22849.8
    682360       22851
    682400       22853
    682440     22854.4
    682480     22854.7
    682520     22855.4
    682560     22856.7
    682600     22858.4
    682640     22861.8
    682680     22862.1
    682720     22863.7
    682760     22864.5
    682800     22865.4
    682840     22867.1
    682880     22868.8
    682920     22870.2
    682960     22869.9
    683000     22872.3
    683040       22874
    683080     22874.8
    683120     22876.6
    683160     22877.7
    683200     22879.7
    683240     22881.1
    683280     22881.5
    683320     22882.2
    683360     22883.5
    683400     22885.1
    683440     22888.6
    683480     22888.8
    683520     22890.4
    683560     22891.2
    683600     22892.1
    683640     22893.8
    683680     22895.5
    683720       22897
    683760     22896.6
    683800       22899
    683840     22900.7
    683880     22901.6
    683920     22903.2
    683960     22904.3
    684000     22906.5
    684040     22907.9
    684080     22908.2
    684120     22908.9
    684160     22910.2
    684200     22911.7
    684240     22915.3
    684280     22915.4
    684320     22917.1
    684360       22918
    684400     22918.8
    684440     22920.4
    684480     22922.2
    684520     22923.7
    684560     22923.3
    684600     22925.6
    684640     22927.3
    684680     22928.3
    684720     22929.9
    684760     22930.9
    684800     22933.1
    684840     22934.6
    684880     22934.8
    684920     22935.5
    684960     22936.9
    685000     22938.4
    685040     22941.9
    685080       22942
    685120     22943.7
    685160     22944.7
    685200     22945.5
    685240     22947.1
    685280       22949
    685320     22950.3
    685360       22950
    685400     22952.3
    685440       22954
    685480     22954.9
    685520     22956.5
    685560     22957.6
    685600     22959.8
    685640     22961.3
    685680     22961.4
    685720     22962.2
    685760     22963.6
    685800       22965
    685840     22968.6
    685880     22968.6
    685920     22970.4
    685960     22971.3
    686000     22972.1
    686040     22973.7
    686080     22975.6
    686120       22977
    686160     22976.6
    686200     22978.9
    686240     22980.7
    686280     22981.6
    686320     22983.3
    686360     22984.3
    686400     22986.5
    686440       22988
    686480     22988.1
    686520     22988.9
    686560     22990.3
    686600     22991.7
    686640     22995.3
    686680     22995.3
    686720     22997.1
    686760       22998
    686800     22998.8
    686840     23000.5
    686880     23002.3
    686920     23003.7
    686960     23003.2
    687000     23005.5
    687040     23007.4
    687080     23008.3
    687120       23010
    687160     23010.9
    687200     23013.1
    687240     23014.8
    687280     23014.8
    687320     23015.6
    687360       23017
    687400     23018.4
    687440       23022
    687480       23022
    687520     23023.8
    687560     23024.7
    687600     23025.6
    687640     23027.2
    687680       23029
    687720     23030.4
    687760     23029.9
    687800     23032.3
    687840     23034.1
    687880       23035
    687920     23036.6
    687960     23037.7
    688000     23039.8
    688040     23041.5
    688080     23041.6
    688120     23042.3
    688160     23043.8
    688200     23045.1
    688240     23048.7
    688280     23048.7
    688320     23050.6
    688360     23051.4
    688400     23052.2
    688440     23053.9
    688480     23055.7
    688520     23057.2
    688560     23056.7
    688600       23059
    688640     23060.9
    688680     23061.7
    688720     23063.3
    688760     23064.5
    688800     23066.6
    688840     23068.3
    688880     23068.3
    688920     23069.1
    688960     23070.5
    689000     23071.8
    689040     23075.5
    689080     23075.5
    689120     23077.3
    689160     23078.1
    689200       23079
    689240     23080.6
    689280     23082.4
    689320     23083.8
    689360     23083.3
    689400     23085.7
    689440     23087.6
    689480     23088.4
    689520     23089.9
    689560     23091.2
    689600     23093.2
    689640       23095
    689680     23095.1
    689720     23095.8
    689760     23097.2
    689800     23098.6
    689840     23102.2
    689880     23102.2
    689920       23104
    689960     23104.8
    690000     23105.7
    690040     23107.2
    690080     23109.1
    690120     23110.5
    690160       23110
    690200     23112.5
    690240     23114.2
    690280     23115.1
    690320     23116.6
    690360     23117.9
    690400       23120
    690440     23121.6
    690480     23121.8
    690520     23122.5
    690560     23123.9
    690600     23125.2
    690640       23129
    690680     23128.8
    690720     23130.7
    690760     23131.5
    690800     23132.4
    690840       23134
    690880     23135.9
    690920     23137.3
    690960     23136.8
    691000     23139.2
    691040     23140.9
    691080     23141.8
    691120     23143.3
    691160     23144.7
    691200     23146.7
    691240     23148.4
    691280     23148.6
    691320     23149.3
    691360     23150.7
    691400     23152.1
    691440     23155.6
    691480     23155.6
    691520     23157.6
    691560     23158.3
    691600     23159.2
    691640     23160.8
    691680     23162.7
    691720     23164.1
    691760     23163.6
    691800       23166
    691840     23167.7
    691880     23168.7
    691920     23170.2
    691960     23171.4
    692000     23173.5
    692040     23175.2
    692080     23175.4
    692120     23176.1
    692160     23177.5
    692200     23178.8
    692240     23182.5
    692280     23182.4
    692320     23184.4
    692360     23185.1
    692400     23185.9
    692440     23187.5
    692480     23189.5
    692520     23190.8
    692560     23190.4
    692600     23192.8
    692640     23194.5
    692680     23195.5
    692720     23196.9
    692760     23198.2
    692800     23200.3
    692840       23202
    692880     23202.1
    692920     23202.9
    692960     23204.3
    693000     23205.6
    693040     23209.2
    693080     23209.2
    693120     23211.2
    693160     23211.8
    693200     23212.7
    693240     23214.3
    693280     23216.2
    693320     23217.6
    693360     23217.2
    693400     23219.6
    693440     23221.2
    693480     23222.2
    693520     23223.7
    693560       23225
    693600     23227.1
    693640     23228.7
    693680     23228.9
    693720     23229.7
    693760       23231
    693800     23232.3
    693840       23236
    693880       23236
[truncated: 176,020 more chars]
