# Supplementary material for: Comment on 'Valid molecular dynamics simulations of human hemoglobin require a surprisingly large box size'
Source: eLife. 2019 Jun 20;8:e44718. doi: 10.7554/eLife.44718 (PMC6586461; doi:10.7554/eLife.44718)
Supplement: Figure 2—source data 1. — The zip archive contains a README file describing which source files correspond to the different panels. [file elife-44718-fig2-data1.zip › figure2/panel_B/150A/6/msd.xvg]

# This file was created Sat Mar  9 03:12:30 2019
# Created by:
#             :-) GROMACS - gmx msd, 2018.5-dev-20181129-d5972f7 (-:
# 
# Executable:   /usr/local/gromacs/2018/2018.4-impi2017-fftw337-gcc640-cuda91/bin/gmx
# Data prefix:  /usr/local/gromacs/2018/2018.4-impi2017-fftw337-gcc640-cuda91
# Working dir:  /home/vgapsys/project/hemoglobin/hemoglobin/Meuwly/150a-elife/eq6
# Command line:
#   gmx msd -s /netmount/energy/vgapsys/hemoglobin/hemoglobin/raw/150a-elife/topol.tpr -f /netmount/energy/vgapsys/hemoglobin/hemoglobin/raw/150a-elife/5/traj_comp.xtc -trestart 800 -n index.ndx -o msd.xvg
# gmx msd is part of G R O M A C S:
#
# Good ROcking Metal Altar for Chronical Sinners
#
@    title "Mean Square Displacement"
@    xaxis  label "Time (ps)"
@    yaxis  label "MSD (nm\S2\N)"
@TYPE xy
# MSD gathered over 1e+06 ps with 1251 restarts
# Diffusion constants fitted from time 100000 to 900000 ps
# D[Water_&_OW] = 5.6106 (+/- 0.0086) (1e-5 cm^2/s)
         0           0
        40     1.35329
        80     2.71549
       120     4.08195
       160     5.44929
       200     6.81618
       240     8.18292
       280     9.54989
       320      10.917
       360     12.2835
       400     13.6499
       440     15.0148
       480     16.3803
       520     17.7468
       560     19.1128
       600     20.4755
       640     21.8363
       680      23.198
       720     24.5581
       760     25.9125
       800     27.2717
       840     28.6303
       880     29.9852
       920     31.3422
       960      32.703
      1000       34.06
      1040     35.4147
      1080     36.7728
      1120     38.1307
      1160     39.4898
      1200      40.849
      1240     42.2076
      1280      43.568
      1320     44.9316
      1360     46.2944
      1400     47.6539
      1440       49.01
      1480     50.3669
      1520     51.7242
      1560     53.0752
      1600      54.431
      1640     55.7855
      1680     57.1371
      1720     58.4884
      1760     59.8479
      1800     61.2026
      1840     62.5547
      1880     63.9116
      1920     65.2686
      1960     66.6269
      2000     67.9862
      2040      69.345
      2080     70.7039
      2120     72.0691
      2160     73.4311
      2200     74.7896
      2240     76.1428
      2280      77.496
      2320     78.8505
      2360     80.1997
      2400     81.5567
      2440     82.9133
      2480     84.2658
      2520      85.616
      2560     86.9782
      2600      88.334
      2640     89.6819
      2680     91.0377
      2720     92.3933
      2760      93.751
      2800     95.1099
      2840     96.4651
      2880     97.8206
      2920     99.1856
      2960     100.546
      3000     101.903
      3040     103.255
      3080     104.607
      3120     105.962
      3160      107.31
      3200     108.664
      3240      110.02
      3280     111.371
      3320     112.722
      3360     114.086
      3400     115.438
      3440     116.786
      3480     118.142
      3520     119.497
      3560     120.853
      3600     122.211
      3640     123.566
      3680     124.922
      3720     126.287
      3760     127.646
      3800     129.002
      3840     130.354
      3880     131.706
      3920     133.062
      3960      134.41
      4000     135.765
      4040      137.12
      4080      138.47
      4120     139.818
      4160     141.183
      4200     142.534
      4240     143.878
      4280     145.236
      4320     146.593
      4360     147.948
      4400     149.306
      4440      150.66
      4480     152.018
      4520     153.386
      4560     154.747
      4600     156.102
      4640     157.454
      4680     158.802
      4720     160.155
      4760     161.501
      4800     162.856
      4840     164.211
      4880     165.562
      4920     166.909
      4960     168.276
      5000     169.628
      5040     170.972
      5080     172.329
      5120     173.682
      5160     175.033
      5200     176.391
      5240     177.745
      5280     179.101
      5320     180.469
      5360     181.827
      5400      183.18
      5440     184.532
      5480     185.878
      5520      187.23
      5560     188.575
      5600     189.929
      5640     191.282
      5680     192.634
      5720     193.982
      5760     195.352
      5800     196.705
      5840     198.048
      5880     199.404
      5920     200.754
      5960     202.104
      6000     203.463
      6040     204.815
      6080     206.171
      6120      207.54
      6160     208.898
      6200     210.251
      6240     211.602
      6280     212.947
      6320     214.298
      6360     215.642
      6400     216.996
      6440     218.348
      6480     219.697
      6520     221.046
      6560     222.419
      6600     223.773
      6640     225.115
      6680     226.472
      6720     227.821
      6760      229.17
      6800     230.528
      6840     231.881
      6880     233.237
      6920     234.606
      6960     235.964
      7000     237.315
      7040     238.665
      7080     240.007
      7120      241.36
      7160     242.702
      7200     244.054
      7240     245.405
      7280     246.754
      7320     248.099
      7360     249.471
      7400     250.826
      7440     252.167
      7480     253.524
      7520     254.873
      7560     256.222
      7600     257.581
      7640     258.935
      7680     260.292
      7720     261.662
      7760     263.019
      7800     264.368
      7840     265.717
      7880      267.06
      7920     268.413
      7960     269.754
      8000     271.106
      8040     272.456
      8080     273.804
      8120     275.148
      8160     276.522
      8200     277.876
      8240     279.219
      8280     280.576
      8320     281.924
      8360     283.268
      8400     284.625
      8440     285.977
      8480     287.329
      8520     288.696
      8560     290.053
      8600     291.401
      8640     292.749
      8680     294.091
      8720     295.446
      8760     296.788
      8800     298.138
      8840     299.489
      8880     300.836
      8920     302.181
      8960     303.557
      9000     304.911
      9040     306.253
      9080     307.612
      9120     308.961
      9160     310.306
      9200     311.664
      9240     313.016
      9280     314.366
      9320     315.734
      9360      317.09
      9400     318.437
      9440     319.786
      9480     321.128
      9520     322.484
      9560     323.827
      9600     325.182
      9640     326.534
      9680     327.884
      9720     329.229
      9760      330.61
      9800     331.966
      9840     333.308
      9880     334.669
      9920     336.018
      9960     337.364
     10000     338.722
     10040     340.074
     10080     341.424
     10120     342.793
     10160     344.151
     10200     345.501
     10240     346.851
     10280     348.193
     10320     349.553
     10360     350.898
     10400     352.256
     10440     353.608
     10480      354.96
     10520     356.303
     10560     357.685
     10600     359.039
     10640     360.378
     10680      361.74
     10720     363.089
     10760     364.432
     10800     365.791
     10840     367.143
     10880     368.492
     10920      369.86
     10960     371.216
     11000     372.566
     11040     373.916
     11080     375.258
     11120     376.618
     11160     377.964
     11200     379.322
     11240     380.678
     11280     382.032
     11320     383.375
     11360     384.759
     11400     386.116
     11440     387.457
     11480     388.822
     11520      390.17
     11560     391.514
     11600     392.874
     11640     394.222
     11680     395.574
     11720     396.941
     11760     398.296
     11800     399.646
     11840     400.997
     11880      402.34
     11920       403.7
     11960     405.046
     12000     406.403
     12040     407.756
     12080      409.11
     12120      410.45
     12160     411.834
     12200      413.19
     12240      414.53
     12280     415.894
     12320      417.24
     12360     418.581
     12400     419.942
     12440      421.29
     12480     422.639
     12520     424.009
     12560     425.364
     12600     426.713
     12640     428.063
     12680     429.407
     12720     430.768
     12760     432.112
     12800      433.47
     12840     434.824
     12880     436.176
     12920     437.516
     12960     438.901
     13000     440.259
     13040       441.6
     13080     442.965
     13120      444.31
     13160      445.65
     13200     447.012
     13240     448.365
     13280     449.718
     13320     451.088
     13360     452.444
     13400     453.793
     13440     455.144
     13480     456.486
     13520     457.849
     13560     459.194
     13600     460.552
     13640     461.909
     13680     463.263
     13720     464.604
     13760      465.99
     13800     467.348
     13840     468.688
     13880     470.052
     13920     471.396
     13960     472.734
     14000     474.097
     14040     475.447
     14080       476.8
     14120     478.174
     14160     479.532
     14200     480.882
     14240     482.234
     14280     483.575
     14320     484.937
     14360     486.282
     14400     487.642
     14440     489.001
     14480     490.356
     14520     491.692
     14560     493.079
     14600     494.438
     14640     495.777
     14680     497.142
     14720     498.486
     14760     499.824
     14800     501.189
     14840      502.54
     14880     503.895
     14920     505.273
     14960     506.631
     15000     507.979
     15040      509.33
     15080     510.669
     15120     512.032
     15160     513.377
     15200      514.74
     15240       516.1
     15280     517.455
     15320     518.789
     15360      520.18
     15400     521.541
     15440     522.886
     15480     524.253
     15520     525.602
     15560      526.94
     15600     528.307
     15640      529.66
     15680     531.015
     15720     532.394
     15760     533.753
     15800     535.102
     15840     536.455
     15880     537.795
     15920     539.157
     15960       540.5
     16000     541.862
     16040     543.224
     16080     544.579
     16120     545.913
     16160     547.307
     16200     548.668
     16240     550.012
     16280      551.38
     16320     552.729
     16360     554.065
     16400     555.433
     16440     556.786
     16480     558.143
     16520     559.525
     16560     560.885
     16600     562.233
     16640     563.584
     16680     564.922
     16720     566.283
     16760     567.626
     16800      568.99
     16840     570.351
     16880     571.707
     16920     573.041
     16960     574.437
     17000     575.799
     17040     577.145
     17080     578.515
     17120     579.865
     17160     581.203
     17200      582.57
     17240      583.92
     17280     585.278
     17320     586.659
     17360     588.018
     17400     589.364
     17440     590.715
     17480     592.052
     17520     593.413
     17560     594.754
     17600     596.115
     17640     597.469
     17680     598.824
     17720     600.157
     17760     601.553
     17800     602.912
     17840     604.257
     17880     605.626
     17920     606.978
     17960     608.312
     18000     609.682
     18040     611.032
     18080     612.389
     18120     613.773
     18160     615.132
     18200     616.479
     18240     617.829
     18280     619.163
     18320     620.524
     18360     621.864
     18400     623.224
     18440     624.577
     18480     625.928
     18520     627.261
     18560     628.656
     18600     630.015
     18640     631.357
     18680     632.728
     18720      634.08
     18760     635.413
     18800     636.782
     18840      638.13
     18880     639.487
     18920     640.869
     18960     642.227
     19000     643.572
     19040     644.924
     19080     646.261
     19120     647.622
     19160      648.96
     19200      650.32
     19240      651.67
     19280     653.022
     19320     654.355
     19360      655.75
     19400      657.11
     19440     658.452
     19480     659.823
     19520     661.174
     19560     662.509
     19600     663.876
     19640     665.219
     19680     666.571
     19720     667.952
     19760     669.309
     19800     670.653
     19840     672.005
     19880      673.34
     19920     674.703
     19960     676.039
     20000       677.4
     20040     678.754
     20080     680.107
     20120     681.442
     20160     682.839
     20200     684.197
     20240     685.543
     20280     686.916
     20320     688.268
     20360     689.599
     20400     690.968
     20440     692.308
     20480     693.661
     20520      695.04
     20560     696.396
     20600      697.74
     20640      699.09
     20680     700.422
     20720     701.782
     20760     703.117
     20800     704.477
     20840     705.833
     20880     707.188
     20920     708.521
     20960      709.92
     21000     711.278
     21040     712.622
     21080     713.994
     21120     715.345
     21160     716.676
     21200     718.042
     21240     719.384
     21280     720.735
     21320     722.118
     21360     723.476
     21400     724.822
     21440     726.172
     21480     727.504
     21520     728.862
     21560     730.198
     21600     731.557
     21640     732.913
     21680     734.267
     21720     735.602
     21760         737
     21800     738.355
     21840     739.695
     21880     741.065
     21920     742.417
     21960     743.747
     22000     745.115
     22040     746.458
     22080     747.811
     22120     749.196
     22160     750.555
     22200     751.902
     22240     753.254
     22280     754.585
     22320     755.943
     22360     757.278
     22400     758.639
     22440     759.999
     22480     761.352
     22520     762.682
     22560     764.079
     22600     765.435
     22640     766.774
     22680     768.148
     22720       769.5
     22760     770.831
     22800     772.198
     22840      773.54
     22880     774.893
     22920     776.277
     22960     777.635
     23000     778.983
     23040     780.332
     23080     781.662
     23120     783.022
     23160     784.359
     23200     785.724
     23240     787.087
     23280     788.441
     23320     789.774
     23360     791.174
     23400     792.531
     23440     793.872
     23480     795.244
     23520     796.598
     23560     797.928
     23600     799.295
     23640     800.637
     23680      801.99
     23720     803.374
     23760     804.733
     23800     806.081
     23840     807.429
     23880     808.758
     23920     810.118
     23960     811.454
     24000      812.82
     24040     814.189
     24080     815.539
     24120      816.87
     24160     818.268
     24200     819.622
     24240     820.962
     24280     822.335
     24320      823.69
     24360     825.021
     24400      826.39
     24440     827.732
     24480     829.086
     24520     830.473
     24560      831.83
     24600     833.175
     24640     834.522
     24680     835.848
     24720     837.211
     24760     838.549
     24800      839.92
     24840      841.29
     24880     842.641
     24920     843.972
     24960     845.372
     25000     846.728
     25040     848.066
     25080      849.44
     25120     850.795
     25160     852.127
     25200     853.498
     25240      854.84
     25280     856.196
     25320     857.583
     25360     858.939
     25400     860.281
     25440     861.626
     25480     862.952
     25520     864.315
     25560      865.65
     25600     867.019
     25640     868.388
     25680     869.739
     25720      871.07
     25760     872.473
     25800     873.832
     25840      875.17
     25880     876.542
     25920     877.897
     25960     879.228
     26000       880.6
     26040     881.941
     26080     883.299
     26120     884.688
     26160     886.043
     26200     887.386
     26240     888.729
     26280     890.055
     26320     891.416
     26360     892.751
     26400      894.12
     26440     895.496
     26480     896.846
     26520     898.175
     26560     899.582
     26600     900.941
     26640      902.28
     26680     903.657
     26720     905.016
     26760     906.347
     26800     907.718
     26840      909.06
     26880     910.417
     26920     911.807
     26960     913.161
     27000     914.502
     27040     915.849
     27080     917.174
     27120     918.537
     27160      919.87
     27200     921.241
     27240     922.613
     27280     923.961
     27320     925.287
     27360     926.692
     27400      928.05
     27440     929.391
     27480     930.773
     27520     932.133
     27560     933.464
     27600     934.837
     27640     936.178
     27680     937.537
     27720     938.928
     27760     940.279
     27800     941.619
     27840     942.965
     27880     944.295
     27920     945.659
     27960      946.99
     28000     948.362
     28040     949.735
     28080     951.079
     28120     952.406
     28160     953.811
     28200     955.173
     28240     956.514
     28280     957.899
     28320     959.261
     28360     960.594
     28400     961.969
     28440     963.311
     28480     964.668
     28520      966.06
     28560     967.412
     28600     968.751
     28640     970.101
     28680      971.43
     28720     972.793
     28760     974.126
     28800     975.499
     28840     976.876
     28880      978.22
     28920     979.546
     28960     980.954
     29000     982.319
     29040     983.662
     29080     985.049
     29120     986.412
     29160     987.744
     29200     989.115
     29240     990.454
     29280     991.812
     29320     993.205
     29360     994.556
     29400     995.893
     29440     997.242
     29480     998.565
     29520     999.929
     29560     1001.26
     29600     1002.63
     29640     1004.01
     29680     1005.36
     29720     1006.68
     29760     1008.09
     29800     1009.46
     29840      1010.8
     29880     1012.19
     29920     1013.56
     29960     1014.89
     30000     1016.26
     30040      1017.6
     30080     1018.96
     30120     1020.35
     30160      1021.7
     30200     1023.04
     30240     1024.39
     30280     1025.72
     30320     1027.08
     30360     1028.42
     30400     1029.79
     30440     1031.17
     30480     1032.52
     30520     1033.84
     30560     1035.25
     30600     1036.62
     30640     1037.96
     30680     1039.35
     30720     1040.71
     30760     1042.04
     30800     1043.42
     30840     1044.76
     30880     1046.11
     30920     1047.51
     30960     1048.86
     31000      1050.2
     31040     1051.55
     31080     1052.88
     31120     1054.24
     31160     1055.58
     31200     1056.95
     31240     1058.34
     31280     1059.68
     31320        1061
     31360     1062.41
     31400     1063.77
     31440     1065.12
     31480     1066.51
     31520     1067.88
     31560     1069.21
     31600     1070.58
     31640     1071.92
     31680     1073.27
     31720     1074.66
     31760     1076.02
     31800     1077.35
     31840     1078.71
     31880     1080.03
     31920      1081.4
     31960     1082.73
     32000      1084.1
     32040     1085.48
     32080     1086.83
     32120     1088.15
     32160     1089.56
     32200     1090.93
     32240     1092.27
     32280     1093.67
     32320     1095.03
     32360     1096.36
     32400     1097.73
     32440     1099.06
     32480     1100.41
     32520     1101.81
     32560     1103.16
     32600      1104.5
     32640     1105.85
     32680     1107.17
     32720     1108.54
     32760     1109.87
     32800     1111.24
     32840     1112.63
     32880     1113.98
     32920      1115.3
     32960     1116.71
     33000     1118.07
     33040     1119.41
     33080      1120.8
     33120     1122.17
     33160      1123.5
     33200     1124.87
     33240      1126.2
     33280     1127.55
     33320     1128.95
     33360      1130.3
     33400     1131.63
     33440     1132.99
     33480     1134.31
     33520     1135.68
     33560     1137.01
     33600     1138.39
     33640     1139.77
     33680     1141.12
     33720     1142.44
     33760     1143.85
     33800     1145.21
     33840     1146.55
     33880     1147.94
     33920      1149.3
     33960     1150.63
     34000     1152.01
     34040     1153.34
     34080     1154.69
     34120     1156.09
     34160     1157.44
     34200     1158.78
     34240     1160.13
     34280     1161.46
     34320     1162.83
     34360     1164.16
     34400     1165.53
     34440     1166.91
     34480     1168.26
     34520     1169.58
     34560     1170.99
     34600     1172.35
     34640     1173.69
     34680     1175.08
     34720     1176.44
     34760     1177.77
     34800     1179.14
     34840     1180.48
     34880     1181.83
     34920     1183.23
     34960     1184.57
     35000     1185.91
     35040     1187.26
     35080     1188.59
     35120     1189.96
     35160     1191.28
     35200     1192.66
     35240     1194.04
     35280     1195.38
     35320      1196.7
     35360     1198.11
     35400     1199.47
     35440     1200.81
     35480     1202.19
     35520     1203.56
     35560     1204.88
     35600     1206.26
     35640     1207.59
     35680     1208.94
     35720     1210.34
     35760     1211.69
     35800     1213.02
     35840     1214.37
     35880     1215.69
     35920     1217.06
     35960     1218.39
     36000     1219.76
     36040     1221.14
     36080     1222.48
     36120      1223.8
     36160     1225.21
     36200     1226.58
     36240     1227.91
     36280      1229.3
     36320     1230.66
     36360     1231.99
     36400     1233.36
     36440     1234.69
     36480     1236.04
     36520     1237.44
     36560     1238.79
     36600     1240.12
     36640     1241.47
     36680     1242.79
     36720     1244.17
     36760     1245.49
     36800     1246.86
     36840     1248.24
     36880     1249.58
     36920     1250.89
     36960     1252.31
     37000     1253.67
     37040        1255
     37080     1256.38
     37120     1257.75
     37160     1259.07
     37200     1260.44
     37240     1261.78
     37280     1263.13
     37320     1264.53
     37360     1265.88
     37400     1267.22
     37440     1268.57
     37480     1269.89
     37520     1271.26
     37560     1272.59
     37600     1273.97
     37640     1275.33
     37680     1276.68
     37720     1277.99
     37760      1279.4
     37800     1280.77
     37840     1282.09
     37880     1283.48
     37920     1284.84
     37960     1286.17
     38000     1287.54
     38040     1288.88
     38080     1290.23
     38120     1291.63
     38160     1292.98
     38200     1294.31
     38240     1295.67
     38280     1296.99
     38320     1298.36
     38360     1299.69
     38400     1301.07
     38440     1302.44
     38480     1303.78
     38520     1305.09
     38560      1306.5
     38600     1307.87
     38640      1309.2
     38680     1310.59
     38720     1311.95
     38760     1313.27
     38800     1314.64
     38840     1315.97
     38880     1317.32
     38920     1318.73
     38960     1320.08
     39000     1321.42
     39040     1322.78
     39080     1324.09
     39120     1325.47
     39160     1326.79
     39200     1328.17
     39240     1329.54
     39280     1330.88
     39320     1332.19
     39360     1333.61
     39400     1334.97
     39440      1336.3
     39480     1337.69
     39520     1339.05
     39560     1340.37
     39600     1341.74
     39640     1343.08
     39680     1344.43
     39720     1345.84
     39760     1347.19
     39800     1348.52
     39840     1349.88
     39880      1351.2
     39920     1352.57
     39960      1353.9
     40000     1355.27
     40040     1356.64
     40080     1357.98
     40120     1359.29
     40160     1360.71
     40200     1362.07
     40240      1363.4
     40280     1364.78
     40320     1366.15
     40360     1367.47
     40400     1368.83
     40440     1370.17
     40480     1371.52
     40520     1372.93
     40560     1374.28
     40600     1375.61
     40640     1376.97
     40680     1378.28
     40720     1379.66
     40760     1380.98
     40800     1382.36
     40840     1383.72
     40880     1385.06
     40920     1386.37
     40960     1387.79
     41000     1389.15
     41040     1390.47
     41080     1391.86
     41120     1393.22
     41160     1394.54
     41200      1395.9
     41240     1397.24
     41280     1398.59
     41320        1400
     41360     1401.35
     41400     1402.68
     41440     1404.04
     41480     1405.35
     41520     1406.73
     41560     1408.05
     41600     1409.43
     41640     1410.79
     41680     1412.14
     41720     1413.44
     41760     1414.85
     41800     1416.22
     41840     1417.54
     41880     1418.93
     41920     1420.29
     41960      1421.6
     42000     1422.97
     42040      1424.3
     42080     1425.65
     42120     1427.06
     42160      1428.4
     42200     1429.74
     42240     1431.09
     42280     1432.41
     42320     1433.78
     42360      1435.1
     42400     1436.48
     42440     1437.84
     42480     1439.18
     42520     1440.48
     42560      1441.9
     42600     1443.26
     42640     1444.58
     42680     1445.97
     42720     1447.33
     42760     1448.65
     42800     1450.01
     42840     1451.35
     42880      1452.7
     42920     1454.11
     42960     1455.46
     43000     1456.79
     43040     1458.15
     43080     1459.46
     43120     1460.84
     43160     1462.15
     43200     1463.54
     43240      1464.9
     43280     1466.24
     43320     1467.53
     43360     1468.95
     43400     1470.32
     43440     1471.63
     43480     1473.03
     43520     1474.39
     43560      1475.7
     43600     1477.07
     43640     1478.41
     43680     1479.76
     43720     1481.17
     43760     1482.52
     43800     1483.85
     43840     1485.21
     43880     1486.52
     43920      1487.9
     43960     1489.21
     44000     1490.59
     44040     1491.96
     44080     1493.29
     44120     1494.59
     44160     1496.01
     44200     1497.37
     44240     1498.69
     44280     1500.08
     44320     1501.44
     44360     1502.75
     44400     1504.12
     44440     1505.45
     44480      1506.8
     44520     1508.21
     44560     1509.56
     44600     1510.89
     44640     1512.25
     44680     1513.56
     44720     1514.93
     44760     1516.25
     44800     1517.63
     44840        1519
     44880     1520.33
     44920     1521.63
     44960     1523.05
     45000     1524.42
     45040     1525.74
     45080     1527.13
     45120     1528.49
     45160      1529.8
     45200     1531.17
     45240     1532.51
     45280     1533.86
     45320     1535.26
     45360     1536.61
     45400     1537.94
     45440     1539.29
     45480      1540.6
     45520     1541.97
     45560     1543.29
     45600     1544.66
     45640     1546.03
     45680     1547.37
     45720     1548.67
     45760     1550.09
     45800     1551.47
     45840     1552.79
     45880     1554.18
     45920     1555.55
     45960     1556.85
     46000     1558.21
     46040     1559.55
     46080      1560.9
     46120     1562.31
     46160     1563.66
     46200     1564.99
     46240     1566.34
     46280     1567.65
     46320     1569.03
     46360     1570.34
     46400     1571.72
     46440     1573.09
     46480     1574.43
     46520     1575.73
     46560     1577.15
     46600     1578.53
     46640     1579.84
     46680     1581.24
     46720     1582.61
     46760     1583.91
     46800     1585.28
     46840     1586.62
     46880     1587.97
     46920     1589.38
     46960     1590.73
     47000     1592.06
     47040     1593.41
     47080     1594.71
     47120     1596.09
     47160     1597.41
     47200     1598.79
     47240     1600.16
     47280      1601.5
     47320      1602.8
     47360     1604.22
     47400      1605.6
     47440     1606.92
     47480     1608.32
     47520     1609.68
     47560     1610.98
     47600     1612.35
     47640     1613.68
     47680     1615.03
     47720     1616.45
     47760     1617.79
     47800     1619.12
     47840     1620.48
     47880     1621.78
     47920     1623.17
     47960     1624.49
     48000     1625.87
     48040     1627.24
     48080     1628.58
     48120     1629.87
     48160      1631.3
     48200     1632.68
     48240     1633.98
     48280     1635.39
     48320     1636.75
     48360     1638.05
     48400     1639.41
     48440     1640.75
     48480      1642.1
     48520     1643.51
     48560     1644.86
     48600     1646.19
     48640     1647.54
     48680     1648.84
     48720     1650.23
     48760     1651.54
     48800     1652.93
     48840     1654.29
     48880     1655.63
     48920     1656.92
     48960     1658.35
     49000     1659.73
     49040     1661.03
     49080     1662.44
     49120      1663.8
     49160      1665.1
     49200     1666.47
     49240      1667.8
     49280     1669.15
     49320     1670.56
     49360      1671.9
     49400     1673.23
     49440     1674.58
     49480     1675.88
     49520     1677.26
     49560     1678.57
     49600     1679.96
     49640     1681.32
     49680     1682.66
     49720     1683.95
     49760     1685.37
     49800     1686.75
     49840     1688.05
     49880     1689.46
     49920     1690.82
     49960     1692.12
     50000     1693.48
     50040     1694.81
     50080     1696.16
     50120     1697.57
     50160     1698.92
     50200     1700.24
     50240      1701.6
     50280      1702.9
     50320     1704.28
     50360      1705.6
     50400     1706.99
     50440     1708.34
     50480     1709.68
     50520     1710.97
     50560     1712.39
     50600     1713.76
     50640     1715.07
     50680     1716.47
     50720     1717.83
     50760     1719.13
     50800     1720.49
     50840     1721.82
     50880     1723.17
     50920     1724.58
     50960     1725.93
     51000     1727.25
     51040     1728.61
     51080     1729.91
     51120     1731.29
     51160     1732.61
     51200     1733.99
     51240     1735.34
     51280     1736.68
     51320     1737.97
     51360      1739.4
     51400     1740.77
     51440     1742.07
     51480     1743.48
     51520     1744.84
     51560     1746.14
     51600      1747.5
     51640     1748.82
     51680     1750.18
     51720     1751.58
     51760     1752.92
     51800     1754.24
     51840      1755.6
     51880      1756.9
     51920     1758.28
     51960      1759.6
     52000     1760.98
     52040     1762.33
     52080     1763.67
     52120     1764.96
     52160     1766.39
     52200     1767.76
     52240     1769.05
     52280     1770.46
     52320     1771.82
     52360     1773.12
     52400     1774.48
     52440      1775.8
     52480     1777.16
     52520     1778.57
     52560     1779.91
     52600     1781.23
     52640     1782.58
     52680     1783.87
     52720     1785.26
     52760     1786.58
     52800     1787.96
     52840     1789.33
     52880     1790.67
     52920     1791.96
     52960     1793.39
     53000     1794.76
     53040     1796.06
     53080     1797.47
     53120     1798.82
     53160     1800.12
     53200     1801.48
     53240      1802.8
     53280     1804.17
     53320     1805.57
     53360     1806.91
     53400     1808.23
     53440     1809.58
     53480     1810.88
     53520     1812.27
     53560     1813.59
     53600     1814.97
     53640     1816.34
     53680     1817.69
     53720     1818.96
     53760      1820.4
     53800     1821.77
     53840     1823.06
     53880     1824.47
     53920     1825.82
     53960     1827.12
     54000     1828.48
     54040      1829.8
     54080     1831.16
     54120     1832.56
     54160      1833.9
     54200     1835.23
     54240     1836.58
     54280     1837.88
     54320     1839.27
     54360     1840.59
     54400     1841.98
     54440     1843.35
     54480     1844.69
     54520     1845.97
     54560     1847.41
     54600     1848.78
     54640     1850.07
     54680     1851.48
     54720     1852.83
     54760     1854.13
     54800     1855.49
     54840      1856.8
     54880     1858.17
     54920     1859.57
     54960     1860.91
     55000     1862.23
     55040     1863.59
     55080     1864.89
     55120     1866.28
     55160      1867.6
     55200     1868.99
     55240     1870.35
     55280      1871.7
     55320     1872.98
     55360     1874.42
     55400     1875.78
     55440     1877.07
     55480     1878.47
     55520     1879.83
     55560     1881.12
     55600     1882.48
     55640      1883.8
     55680     1885.16
     55720     1886.57
     55760     1887.91
     55800     1889.23
     55840     1890.59
     55880     1891.89
     55920     1893.28
     55960      1894.6
     56000     1895.98
     56040     1897.35
     56080      1898.7
     56120     1899.98
     56160     1901.42
     56200     1902.79
     56240     1904.08
     56280     1905.48
     56320     1906.84
     56360     1908.13
     56400     1909.48
     56440      1910.8
     56480     1912.16
     56520     1913.57
     56560     1914.91
     56600     1916.23
     56640     1917.59
     56680     1918.89
     56720     1920.28
     56760      1921.6
     56800     1922.99
     56840     1924.36
     56880      1925.7
     56920     1926.98
     56960     1928.43
     57000     1929.79
     57040     1931.08
     57080     1932.49
     57120     1933.86
     57160     1935.14
     57200      1936.5
     57240     1937.81
     57280     1939.17
     57320     1940.58
     57360     1941.92
     57400     1943.25
     57440      1944.6
     57480     1945.91
     57520      1947.3
     57560     1948.62
     57600     1950.01
     57640     1951.38
     57680     1952.73
     57720     1954.01
     57760     1955.45
     57800     1956.82
     57840     1958.12
     57880     1959.52
     57920     1960.88
     57960     1962.17
     58000     1963.53
     58040     1964.84
     58080      1966.2
     58120     1967.61
     58160     1968.96
     58200     1970.28
     58240     1971.64
     58280     1972.94
     58320     1974.33
     58360     1975.65
     58400     1977.05
     58440     1978.41
     58480     1979.77
     58520     1981.05
     58560      1982.5
     58600     1983.87
     58640     1985.16
     58680     1986.56
     58720     1987.92
     58760     1989.21
     58800     1990.57
     58840     1991.89
     58880     1993.25
     58920     1994.66
     58960     1996.01
     59000     1997.33
     59040     1998.69
     59080        2000
     59120     2001.39
     59160      2002.7
     59200     2004.09
     59240     2005.46
     59280     2006.81
     59320     2008.09
     59360     2009.54
     59400     2010.91
     59440     2012.19
     59480      2013.6
     59520     2014.96
     59560     2016.25
     59600     2017.61
     59640     2018.92
     59680     2020.29
     59720     2021.69
     59760     2023.04
     59800     2024.36
     59840     2025.72
     59880     2027.03
     59920     2028.42
     59960     2029.73
     60000     2031.13
     60040     2032.48
     60080     2033.83
     60120     2035.11
     60160     2036.56
     60200     2037.94
     60240     2039.22
     60280     2040.63
     60320     2041.99
     60360     2043.28
     60400     2044.63
     60440     2045.95
     60480     2047.31
     60520     2048.72
     60560     2050.06
     60600     2051.39
     60640     2052.75
     60680     2054.05
     60720     2055.44
     60760     2056.75
     60800     2058.15
     60840     2059.51
     60880     2060.85
     60920     2062.13
     60960     2063.58
     61000     2064.96
     61040     2066.23
     61080     2067.64
     61120     2069.01
     61160     2070.29
     61200     2071.65
     61240     2072.96
     61280     2074.32
     61320     2075.73
     61360     2077.07
     61400     2078.39
     61440     2079.76
     61480     2081.06
     61520     2082.44
     61560     2083.76
     61600     2085.15
     61640     2086.52
     61680     2087.87
     61720     2089.15
     61760      2090.6
     61800     2091.97
     61840     2093.25
     61880     2094.66
     61920     2096.02
     61960     2097.31
     62000     2098.67
     62040     2099.97
     62080     2101.34
     62120     2102.74
     62160     2104.08
     62200     2105.41
     62240     2106.76
     62280     2108.06
     62320     2109.45
     62360     2110.76
     62400     2112.15
     62440     2113.53
     62480     2114.88
     62520     2116.16
     62560     2117.61
     62600     2118.98
     62640     2120.26
     62680     2121.67
     62720     2123.03
     62760     2124.32
     62800     2125.68
     62840     2126.98
     62880     2128.35
     62920     2129.75
     62960     2131.08
     63000     2132.41
     63040     2133.77
     63080     2135.07
     63120     2136.45
     63160     2137.75
     63200     2139.15
     63240     2140.52
     63280     2141.88
     63320     2143.16
     63360     2144.61
     63400     2145.98
     63440     2147.26
     63480     2148.67
     63520     2150.04
     63560     2151.32
     63600     2152.68
     63640     2153.99
     63680     2155.35
     63720     2156.76
     63760     2158.09
     63800     2159.42
     63840     2160.78
     63880     2162.08
     63920     2163.47
     63960     2164.77
     64000     2166.17
     64040     2167.54
     64080      2168.9
     64120     2170.17
     64160     2171.62
     64200        2173
     64240     2174.28
     64280     2175.69
     64320     2177.05
     64360     2178.33
     64400      2179.7
     64440        2181
     64480     2182.37
     64520     2183.77
     64560     2185.11
     64600     2186.43
     64640     2187.78
     64680     2189.09
     64720     2190.48
     64760     2191.78
     64800     2193.17
     64840     2194.55
     64880     2195.91
     64920     2197.18
     64960     2198.64
     65000        2200
     65040     2201.28
     65080     2202.69
     65120     2204.05
     65160     2205.33
     65200     2206.69
     65240        2208
     65280     2209.36
     65320     2210.77
     65360      2212.1
     65400     2213.42
     65440     2214.77
     65480     2216.08
     65520     2217.47
     65560     2218.77
     65600     2220.16
     65640     2221.54
     65680      2222.9
     65720     2224.17
     65760     2225.63
     65800        2227
     65840     2228.28
     65880     2229.69
     65920     2231.05
     65960     2232.33
     66000     2233.68
     66040     2234.99
     66080     2236.34
     66120     2237.75
     66160     2239.08
     66200     2240.41
     66240     2241.76
     66280     2243.07
     66320     2244.45
     66360     2245.75
     66400     2247.15
     66440     2248.52
     66480     2249.88
     66520     2251.15
     66560     2252.61
     66600     2253.98
     66640     2255.25
     66680     2256.66
     66720     2258.03
     66760      2259.3
     66800     2260.66
     66840     2261.97
     66880     2263.33
     66920     2264.74
     66960     2266.07
     67000      2267.4
     67040     2268.75
     67080     2270.06
     67120     2271.45
     67160     2272.75
     67200     2274.14
     67240     2275.52
     67280     2276.89
     67320     2278.15
     67360     2279.61
     67400     2280.98
     67440     2282.25
     67480     2283.67
     67520     2285.03
     67560     2286.31
     67600     2287.67
     67640     2288.98
     67680     2290.33
     67720     2291.75
     67760     2293.08
     67800     2294.41
     67840     2295.76
     67880     2297.07
     67920     2298.46
     67960     2299.76
     68000     2301.16
     68040     2302.55
     68080     2303.91
     68120     2305.18
     68160     2306.64
     68200     2308.01
     68240     2309.29
     68280     2310.71
     68320     2312.07
     68360     2313.35
     68400     2314.72
     68440     2316.03
     68480     2317.38
     68520      2318.8
     68560     2320.13
     68600     2321.47
     68640     2322.82
     68680     2324.12
     68720     2325.51
     68760     2326.81
     68800     2328.21
     68840      2329.6
     68880     2330.96
     68920     2332.22
     68960     2333.69
     69000     2335.06
     69040     2336.33
     69080     2337.75
     69120     2339.11
     69160     2340.39
     69200     2341.75
     69240     2343.06
     69280     2344.42
     69320     2345.84
     69360     2347.17
     69400     2348.51
     69440     2349.85
     69480     2351.16
     69520     2352.55
     69560     2353.85
     69600     2355.26
     69640     2356.64
     69680     2358.01
     69720     2359.27
     69760     2360.74
     69800      2362.1
     69840     2363.37
     69880     2364.79
     69920     2366.15
     69960     2367.43
     70000     2368.79
     70040     2370.11
     70080     2371.46
     70120     2372.88
     70160     2374.22
     70200     2375.55
     70240      2376.9
     70280      2378.2
     70320      2379.6
     70360     2380.89
     70400      2382.3
     70440     2383.69
     70480     2385.05
     70520      2386.3
     70560     2387.78
     70600     2389.14
     70640     2390.41
     70680     2391.83
     70720     2393.19
     70760     2394.47
     70800     2395.83
     70840     2397.14
     70880      2398.5
     70920     2399.92
     70960     2401.26
     71000     2402.59
     71040     2403.94
     71080     2405.24
     71120     2406.64
     71160     2407.93
     71200     2409.34
     71240     2410.73
     71280     2412.09
     71320     2413.34
     71360     2414.81
     71400     2416.18
     71440     2417.44
     71480     2418.87
     71520     2420.22
     71560      2421.5
     71600     2422.85
     71640     2424.17
     71680     2425.53
     71720     2426.94
     71760     2428.28
     71800     2429.61
     71840     2430.96
     71880     2432.27
     71920     2433.65
     71960     2434.95
     72000     2436.36
     72040     2437.75
     72080     2439.11
     72120     2440.36
     72160     2441.84
     72200      2443.2
     72240     2444.46
     72280     2445.89
     72320     2447.25
     72360     2448.52
     72400     2449.88
     72440     2451.19
     72480     2452.55
     72520     2453.96
     72560      2455.3
     72600     2456.64
     72640     2457.98
     72680     2459.29
     72720     2460.68
     72760     2461.98
     72800     2463.39
     72840     2464.77
     72880     2466.14
     72920     2467.39
     72960     2468.87
     73000     2470.24
     73040      2471.5
     73080     2472.93
     73120     2474.29
     73160     2475.56
     73200     2476.92
     73240     2478.23
     73280     2479.58
     73320        2481
     73360     2482.34
     73400     2483.67
     73440     2485.02
     73480     2486.33
     73520     2487.71
     73560     2489.01
     73600     2490.42
     73640      2491.8
     73680     2493.16
     73720     2494.41
     73760      2495.9
     73800     2497.26
     73840     2498.52
     73880     2499.95
     73920     2501.31
     73960     2502.59
     74000     2503.95
     74040     2505.26
     74080     2506.62
     74120     2508.04
     74160     2509.37
     74200     2510.71
     74240     2512.05
     74280     2513.36
     74320     2514.75
     74360     2516.04
     74400     2517.45
     74440     2518.83
     74480     2520.19
     74520     2521.44
     74560     2522.93
     74600      2524.3
     74640     2525.55
     74680     2526.99
     74720     2528.35
     74760     2529.62
     74800     2530.98
     74840     2532.29
     74880     2533.65
     74920     2535.06
     74960     2536.39
     75000     2537.72
     75040     2539.07
     75080     2540.38
     75120     2541.76
     75160     2543.04
     75200     2544.45
     75240     2545.83
     75280     2547.19
     75320     2548.44
     75360     2549.93
     75400     2551.29
     75440     2552.55
     75480     2553.98
     75520     2555.35
     75560     2556.62
     75600     2557.98
     75640      2559.3
     75680     2560.65
     75720     2562.07
     75760      2563.4
     75800     2564.72
     75840     2566.07
     75880     2567.38
     75920     2568.76
     75960     2570.06
     76000     2571.46
     76040     2572.85
     76080     2574.21
     76120     2575.47
     76160     2576.95
     76200     2578.32
     76240     2579.57
     76280        2581
     76320     2582.35
     76360     2583.63
     76400     2584.98
     76440      2586.3
     76480     2587.65
     76520     2589.06
     76560      2590.4
     76600     2591.73
     76640     2593.08
     76680     2594.39
     76720     2595.78
     76760     2597.07
     76800     2598.47
     76840     2599.86
     76880     2601.22
     76920     2602.47
     76960     2603.95
     77000     2605.32
     77040     2606.57
     77080     2607.99
     77120     2609.34
     77160     2610.62
     77200     2611.97
     77240     2613.29
     77280     2614.63
     77320     2616.05
     77360     2617.38
     77400     2618.71
     77440     2620.06
     77480     2621.36
     77520     2622.76
     77560     2624.05
     77600     2625.46
     77640     2626.85
     77680      2628.2
     77720     2629.46
     77760     2630.94
     77800      2632.3
     77840     2633.56
     77880     2634.98
     77920     2636.33
     77960      2637.6
     78000     2638.96
     78040     2640.27
     78080     2641.61
     78120     2643.03
     78160     2644.37
     78200      2645.7
     78240     2647.05
     78280     2648.35
     78320     2649.74
     78360     2651.03
     78400     2652.44
     78440     2653.84
     78480      2655.2
     78520     2656.44
     78560     2657.92
     78600     2659.29
     78640     2660.54
     78680     2661.96
     78720     2663.32
     78760     2664.59
     78800     2665.95
     78840     2667.26
     78880     2668.61
     78920     2670.02
     78960     2671.36
     79000     2672.68
     79040     2674.04
     79080     2675.33
     79120     2676.74
     79160     2678.03
     79200     2679.44
     79240     2680.83
     79280     2682.19
     79320     2683.43
     79360     2684.91
     79400     2686.28
     79440     2687.53
     79480     2688.95
     79520     2690.31
     79560     2691.58
     79600     2692.94
     79640     2694.25
     79680      2695.6
     79720     2697.01
     79760     2698.35
     79800     2699.68
     79840     2701.03
     79880     2702.33
     79920     2703.74
     79960     2705.03
     80000     2706.44
     80040     2707.83
     80080     2709.19
     80120     2710.43
     80160     2711.92
     80200     2713.29
     80240     2714.53
     80280     2715.96
     80320     2717.32
     80360     2718.59
     80400     2719.95
     80440     2721.27
     80480     2722.61
     80520     2724.03
     80560     2725.36
     80600     2726.69
     80640     2728.04
     80680     2729.34
     80720     2730.74
     80760     2732.04
     80800     2733.45
     80840     2734.84
     80880     2736.19
     80920     2737.43
     80960     2738.92
     81000     2740.29
     81040     2741.53
     81080     2742.96
     81120     2744.31
     81160     2745.58
     81200     2746.95
     81240     2748.26
     81280      2749.6
     81320     2751.03
     81360     2752.37
     81400     2753.69
     81440     2755.04
     81480     2756.34
     81520     2757.74
     81560     2759.04
     81600     2760.45
     81640     2761.84
     81680      2763.2
     81720     2764.44
     81760     2765.94
     81800      2767.3
     81840     2768.55
     81880     2769.97
     81920     2771.34
     81960     2772.61
     82000     2773.97
     82040     2775.28
     82080     2776.63
     82120     2778.06
     82160     2779.39
     82200     2780.72
     82240     2782.07
     82280     2783.37
     82320     2784.77
     82360     2786.07
     82400     2787.47
     82440     2788.87
     82480     2790.23
     82520     2791.47
     82560     2792.96
     82600     2794.33
     82640     2795.58
     82680     2797.01
     82720     2798.37
     82760     2799.64
     82800     2801.01
     82840     2802.32
     82880     2803.66
     82920     2805.09
     82960     2806.43
     83000     2807.77
     83040     2809.11
     83080     2810.41
     83120     2811.81
     83160     2813.11
     83200     2814.51
     83240     2815.92
     83280     2817.27
     83320     2818.52
     83360     2820.01
     83400     2821.39
     83440     2822.63
     83480     2824.06
     83520     2825.42
     83560     2826.68
     83600     2828.05
     83640     2829.36
     83680      2830.7
     83720     2832.13
     83760     2833.47
     83800      2834.8
     83840     2836.15
     83880     2837.45
     83920     2838.84
     83960     2840.14
     84000     2841.55
     84040     2842.94
     84080      2844.3
     84120     2845.55
     84160     2847.05
     84200     2848.42
     84240     2849.67
     84280      2851.1
     84320     2852.46
     84360     2853.73
     84400      2855.1
     84440     2856.41
     84480     2857.75
     84520     2859.18
     84560     2860.52
     84600     2861.85
     84640      2863.2
     84680      2864.5
     84720     2865.89
     84760     2867.19
     84800      2868.6
     84840     2869.99
     84880     2871.34
     84920      2872.6
     84960      2874.1
     85000     2875.48
     85040     2876.71
     85080     2878.14
     85120      2879.5
     85160     2880.78
     85200     2882.14
     85240     2883.45
     85280      2884.8
     85320     2886.22
     85360     2887.56
     85400     2888.89
     85440     2890.24
     85480     2891.54
     85520     2892.94
     85560     2894.23
     85600     2895.65
     85640     2897.04
     85680     2898.39
     85720     2899.65
     85760     2901.14
     85800     2902.53
     85840     2903.76
     85880     2905.19
     85920     2906.54
     85960     2907.82
     86000     2909.19
     86040      2910.5
     86080     2911.85
     86120     2913.28
     86160     2914.61
     86200     2915.95
     86240     2917.29
     86280     2918.59
     86320     2919.99
     86360     2921.28
     86400     2922.69
     86440     2924.08
     86480     2925.43
     86520     2926.68
     86560     2928.18
     86600     2929.55
     86640     2930.79
     86680     2932.23
     86720     2933.58
     86760     2934.85
     86800     2936.22
     86840     2937.53
     86880     2938.89
     86920     2940.32
     86960     2941.65
     87000     2942.99
     87040     2944.34
     87080     2945.63
     87120     2947.03
     87160     2948.32
     87200     2949.74
     87240     2951.11
     87280     2952.47
     87320     2953.71
     87360     2955.21
     87400     2956.59
     87440     2957.82
     87480     2959.26
     87520      2960.6
     87560     2961.88
     87600     2963.25
     87640     2964.56
     87680     2965.91
     87720     2967.34
     87760     2968.68
     87800     2970.01
     87840     2971.36
     87880     2972.66
     87920     2974.05
     87960     2975.35
     88000     2976.77
     88040     2978.15
     88080      2979.5
     88120     2980.75
     88160     2982.25
     88200     2983.63
     88240     2984.86
     88280      2986.3
     88320     2987.64
     88360     2988.92
     88400     2990.29
     88440      2991.6
     88480     2992.95
     88520     2994.38
     88560     2995.71
     88600     2997.05
     88640     2998.39
     88680      2999.7
     88720     3001.09
     88760     3002.37
     88800      3003.8
     88840     3005.19
     88880     3006.54
     88920     3007.79
     88960      3009.3
     89000     3010.68
     89040     3011.92
     89080     3013.36
     89120      3014.7
     89160     3015.99
     89200     3017.36
     89240     3018.67
     89280     3020.02
     89320     3021.45
     89360     3022.79
     89400     3024.12
     89440     3025.46
     89480     3026.76
     89520     3028.16
     89560     3029.44
     89600     3030.87
     89640     3032.25
     89680     3033.59
     89720     3034.84
     89760     3036.35
     89800     3037.73
     89840     3038.96
     89880     3040.41
     89920     3041.75
     89960     3043.04
     90000     3044.42
     90040     3045.72
     90080     3047.07
     90120      3048.5
     90160     3049.83
     90200     3051.16
     90240      3052.5
     90280      3053.8
     90320      3055.2
     90360     3056.49
     90400     3057.91
     90440     3059.28
     90480     3060.63
     90520     3061.88
     90560     3063.38
     90600     3064.77
     90640        3066
     90680     3067.44
     90720     3068.79
     90760     3070.08
     90800     3071.45
     90840     3072.76
     90880     3074.11
     90920     3075.53
     90960     3076.86
     91000      3078.2
     91040     3079.53
     91080     3080.83
     91120     3082.22
     91160     3083.52
     91200     3084.95
     91240     3086.32
     91280     3087.67
     91320     3088.92
     91360     3090.43
     91400     3091.81
     91440     3093.05
     91480     3094.49
     91520     3095.84
     91560     3097.12
     91600      3098.5
     91640      3099.8
     91680     3101.15
     91720     3102.57
     91760      3103.9
     91800     3105.23
     91840     3106.56
     91880     3107.87
     91920     3109.26
     91960     3110.55
     92000     3111.98
     92040     3113.35
     92080     3114.71
     92120     3115.94
     92160     3117.45
     92200     3118.84
     92240     3120.07
     92280     3121.51
     92320     3122.86
     92360     3124.14
     92400     3125.52
     92440     3126.82
     92480     3128.17
     92520      3129.6
     92560     3130.93
     92600     3132.26
     92640     3133.59
     92680      3134.9
     92720     3136.29
     92760     3137.59
     92800     3139.01
     92840     3140.39
     92880     3141.75
     92920     3142.98
     92960      3144.5
     93000     3145.89
     93040     3147.11
     93080     3148.56
     93120      3149.9
     93160     3151.18
     93200     3152.56
     93240     3153.86
     93280     3155.21
     93320     3156.63
     93360     3157.96
     93400     3159.29
     93440     3160.62
     93480     3161.93
     93520     3163.32
     93560     3164.62
     93600     3166.04
     93640     3167.42
     93680     3168.78
     93720     3170.01
     93760     3171.52
     93800     3172.91
     93840     3174.13
     93880     3175.58
     93920     3176.92
     93960     3178.19
     94000     3179.57
     94040     3180.87
     94080     3182.22
     94120     3183.64
     94160     3184.97
     94200      3186.3
     94240     3187.63
     94280     3188.93
     94320     3190.33
     94360     3191.62
     94400     3193.05
     94440     3194.43
     94480     3195.78
     94520     3197.01
     94560     3198.52
     94600     3199.91
     94640     3201.13
     94680     3202.59
     94720     3203.92
     94760      3205.2
     94800     3206.57
     94840     3207.88
     94880     3209.23
     94920     3210.64
     94960     3211.98
     95000      3213.3
     95040     3214.63
     95080     3215.94
     95120     3217.34
     95160     3218.63
     95200     3220.05
     95240     3221.43
     95280     3222.78
     95320     3224.01
     95360     3225.51
     95400      3226.9
     95440     3228.13
     95480     3229.58
     95520     3230.92
     95560      3232.2
     95600     3233.58
     95640     3234.88
     95680     3236.22
     95720     3237.64
     95760     3238.97
     95800      3240.3
     95840     3241.62
     95880     3242.93
     95920     3244.33
     95960     3245.62
     96000     3247.06
     96040     3248.44
     96080     3249.78
     96120     3251.01
     96160     3252.52
     96200     3253.91
     96240     3255.13
     96280     3256.59
     96320     3257.93
     96360      3259.2
     96400     3260.58
     96440     3261.88
     96480     3263.23
     96520     3264.64
     96560     3265.97
     96600      3267.3
     96640     3268.61
     96680     3269.92
     96720     3271.31
     96760     3272.61
     96800     3274.04
     96840     3275.42
     96880     3276.77
     96920     3277.99
     96960      3279.5
     97000     3280.89
     97040     3282.11
     97080     3283.57
     97120      3284.9
     97160     3286.18
     97200     3287.55
     97240     3288.85
     97280      3290.2
     97320      3291.6
     97360     3292.93
     97400     3294.26
     97440     3295.58
     97480     3296.89
     97520     3298.28
     97560     3299.58
     97600     3301.01
     97640     3302.39
     97680     3303.73
     97720     3304.95
     97760     3306.46
     97800     3307.85
     97840     3309.07
     97880     3310.54
     97920     3311.87
     97960     3313.14
     98000     3314.52
     98040     3315.81
     98080     3317.17
     98120     3318.57
     98160      3319.9
     98200     3321.22
     98240     3322.54
     98280     3323.84
     98320     3325.23
     98360     3326.53
     98400     3327.96
     98440     3329.34
     98480     3330.69
     98520     3331.91
     98560     3333.42
     98600     3334.81
     98640     3336.03
     98680      3337.5
     98720     3338.83
     98760      3340.1
     98800     3341.48
     98840     3342.78
     98880     3344.13
     98920     3345.53
     98960     3346.86
     99000     3348.17
     99040     3349.48
     99080     3350.79
     99120     3352.17
     99160     3353.47
     99200     3354.89
     99240     3356.27
     99280     3357.62
     99320     3358.84
     99360     3360.34
     99400     3361.73
     99440     3362.95
     99480     3364.42
     99520     3365.75
     99560     3367.02
     99600      3368.4
     99640     3369.69
     99680     3371.04
     99720     3372.44
     99760     3373.77
     99800     3375.08
     99840     3376.38
     99880     3377.68
     99920     3379.07
     99960     3380.36
    100000     3381.78
    100040     3383.16
    100080      3384.5
    100120     3385.72
    100160     3387.22
    100200     3388.61
    100240     3389.82
    100280      3391.3
    100320     3392.63
    100360     3393.91
    100400     3395.29
    100440     3396.58
    100480     3397.93
    100520     3399.33
    100560     3400.67
    100600     3401.99
    100640     3403.28
    100680     3404.58
    100720     3405.98
    100760     3407.27
    100800     3408.69
    100840     3410.08
    100880     3411.42
    100920     3412.64
    100960     3414.15
    101000     3415.53
    101040     3416.75
    101080     3418.23
    101120     3419.56
    101160     3420.84
    101200     3422.23
    101240     3423.51
    101280     3424.87
    101320     3426.27
    101360      3427.6
    101400     3428.92
    101440     3430.22
    101480     3431.52
    101520     3432.91
    101560     3434.21
    101600     3435.63
    101640     3437.01
    101680     3438.37
    101720     3439.59
    101760     3441.09
    101800     3442.48
    101840      3443.7
    101880     3445.18
    101920     3446.51
    101960     3447.79
    102000     3449.18
    102040     3450.47
    102080     3451.82
    102120     3453.23
    102160     3454.56
    102200     3455.89
    102240     3457.18
    102280     3458.49
    102320     3459.88
    102360     3461.17
    102400      3462.6
    102440     3463.98
    102480     3465.34
    102520     3466.56
    102560     3468.07
    102600     3469.45
    102640     3470.67
    102680     3472.15
    102720     3473.48
    102760     3474.76
    102800     3476.14
    102840     3477.44
    102880     3478.79
    102920      3480.2
    102960     3481.53
    103000     3482.86
    103040     3484.16
    103080     3485.45
    103120     3486.85
    103160     3488.14
    103200     3489.57
    103240     3490.96
    103280     3492.32
    103320     3493.54
    103360     3495.05
    103400     3496.44
    103440     3497.66
    103480     3499.14
    103520     3500.47
    103560     3501.74
    103600     3503.14
    103640     3504.44
    103680     3505.79
    103720      3507.2
    103760     3508.54
    103800     3509.86
    103840     3511.16
    103880     3512.45
    103920     3513.85
    103960     3515.14
    104000     3516.57
    104040     3517.96
    104080     3519.32
    104120     3520.54
    104160     3522.05
    104200     3523.45
    104240     3524.66
    104280     3526.15
    104320     3527.48
    104360     3528.76
    104400     3530.15
    104440     3531.45
    104480     3532.81
    104520     3534.22
    104560     3535.55
    104600     3536.87
    104640     3538.17
    104680     3539.46
    104720     3540.86
    104760     3542.16
    104800     3543.57
    104840     3544.97
    104880     3546.33
    104920     3547.55
    104960     3549.07
    105000     3550.47
    105040     3551.67
    105080     3553.18
    105120      3554.5
    105160     3555.78
    105200     3557.18
    105240     3558.48
    105280     3559.84
    105320     3561.26
    105360     3562.59
    105400     3563.92
    105440     3565.21
    105480     3566.51
    105520     3567.91
    105560      3569.2
    105600     3570.62
    105640     3572.03
    105680     3573.38
    105720     3574.59
    105760     3576.12
    105800     3577.52
    105840     3578.72
    105880     3580.22
    105920     3581.54
    105960     3582.83
    106000     3584.23
    106040     3585.53
    106080     3586.88
    106120      3588.3
    106160     3589.64
    106200     3590.96
    106240     3592.26
    106280     3593.55
    106320     3594.95
    106360     3596.24
    106400     3597.65
    106440     3599.05
    106480     3600.39
    106520     3601.61
    106560     3603.13
    106600     3604.53
    106640     3605.73
    106680     3607.24
    106720     3608.56
    106760     3609.83
    106800     3611.23
    106840     3612.53
    106880     3613.88
    106920     3615.29
    106960     3616.63
    107000     3617.95
    107040     3619.25
    107080     3620.54
    107120     3621.94
    107160     3623.23
    107200     3624.64
    107240     3626.05
    107280     3627.39
    107320     3628.61
    107360     3630.13
    107400     3631.54
    107440     3632.73
    107480     3634.24
    107520     3635.55
    107560     3636.83
    107600     3638.22
    107640     3639.52
    107680     3640.87
    107720     3642.28
    107760     3643.62
    107800     3644.95
    107840     3646.24
    107880     3647.53
    107920     3648.93
    107960     3650.23
    108000     3651.64
    108040     3653.04
    108080     3654.39
    108120      3655.6
    108160     3657.14
    108200     3658.53
    108240     3659.72
    108280     3661.24
    108320     3662.55
    108360     3663.83
    108400     3665.21
    108440     3666.52
    108480     3667.86
    108520     3669.28
    108560     3670.62
    108600     3671.94
    108640     3673.24
    108680     3674.52
    108720     3675.93
    108760     3677.22
    108800     3678.63
    108840     3680.03
    108880     3681.38
    108920      3682.6
    108960     3684.12
    109000     3685.52
    109040     3686.71
    109080     3688.23
    109120     3689.54
    109160     3690.81
    109200     3692.21
    109240     3693.51
    109280     3694.86
    109320     3696.27
    109360     3697.61
    109400     3698.94
    109440     3700.23
    109480     3701.52
    109520     3702.92
    109560     3704.22
    109600     3705.63
    109640     3707.01
    109680     3708.36
    109720     3709.57
    109760      3711.1
    109800     3712.49
    109840     3713.68
    109880      3715.2
    109920     3716.51
    109960     3717.79
    110000     3719.18
    110040     3720.48
    110080     3721.82
    110120     3723.24
    110160     3724.58
    110200     3725.92
    110240     3727.22
    110280      3728.5
    110320      3729.9
    110360      3731.2
    110400     3732.61
    110440     3733.99
    110480     3735.34
    110520     3736.55
    110560     3738.06
    110600     3739.46
    110640     3740.65
    110680     3742.16
    110720     3743.48
    110760     3744.75
    110800     3746.14
    110840     3747.44
    110880     3748.78
    110920      3750.2
    110960     3751.54
    111000     3752.88
    111040     3754.17
    111080     3755.45
    111120     3756.86
    111160     3758.15
    111200     3759.57
    111240     3760.95
    111280     3762.31
    111320     3763.51
    111360     3765.03
    111400     3766.43
    111440     3767.61
    111480     3769.12
    111520     3770.43
    111560     3771.71
    111600      3773.1
    111640     3774.39
    111680     3775.74
    111720     3777.15
    111760      3778.5
    111800     3779.84
    111840     3781.13
    111880     3782.42
    111920     3783.83
    111960     3785.12
    112000     3786.54
    112040     3787.93
    112080     3789.29
    112120      3790.5
    112160     3792.01
    112200      3793.4
    112240     3794.59
    112280      3796.1
    112320     3797.41
    112360     3798.69
    112400     3800.08
    112440     3801.37
    112480     3802.72
    112520     3804.13
    112560     3805.49
    112600     3806.82
    112640     3808.11
    112680      3809.4
    112720     3810.81
    112760      3812.1
    112800     3813.52
    112840      3814.9
    112880     3816.26
    112920     3817.46
    112960     3818.98
    113000     3820.38
    113040     3821.56
    113080     3823.07
    113120     3824.39
    113160     3825.66
    113200     3827.06
    113240     3828.36
    113280     3829.71
    113320     3831.13
    113360     3832.48
    113400     3833.81
    113440     3835.11
    113480      3836.4
    113520      3837.8
    113560      3839.1
    113600     3840.52
    113640     3841.89
    113680     3843.24
    113720     3844.45
    113760     3845.97
    113800     3847.37
    113840     3848.54
    113880     3850.06
    113920     3851.37
    113960     3852.65
    114000     3854.05
    114040     3855.34
    114080     3856.69
    114120      3858.1
    114160     3859.45
    114200     3860.79
    114240     3862.08
    114280     3863.36
    114320     3864.77
    114360     3866.06
    114400     3867.48
    114440     3868.86
    114480     3870.21
    114520     3871.41
    114560     3872.93
    114600     3874.33
    114640     3875.52
    114680     3877.03
    114720     3878.34
    114760     3879.61
    114800     3881.01
    114840      3882.3
    114880     3883.64
    114920     3885.06
    114960     3886.41
    115000     3887.74
    115040     3889.04
    115080     3890.32
    115120     3891.73
    115160     3893.02
    115200     3894.44
    115240     3895.82
    115280     3897.17
    115320     3898.38
    115360      3899.9
    115400      3901.3
    115440     3902.49
    115480     3903.99
    115520     3905.31
    115560     3906.58
    115600     3907.98
    115640     3909.26
    115680      3910.6
    115720     3912.03
    115760     3913.37
    115800      3914.7
    115840     3915.99
    115880     3917.27
    115920     3918.68
    115960     3919.98
    116000     3921.39
    116040     3922.79
    116080     3924.14
    116120     3925.34
    116160     3926.87
    116200     3928.27
    116240     3929.46
    116280     3930.97
    116320     3932.28
    116360     3933.55
    116400     3934.95
    116440     3936.24
    116480     3937.58
    116520        3939
    116560     3940.34
    116600     3941.67
    116640     3942.97
    116680     3944.24
    116720     3945.66
    116760     3946.95
    116800     3948.36
    116840     3949.78
    116880     3951.13
    116920     3952.33
    116960     3953.87
    117000     3955.27
    117040     3956.46
    117080     3957.98
    117120     3959.29
    117160     3960.57
    117200     3961.97
    117240     3963.25
    117280     3964.59
    117320     3966.03
    117360     3967.37
    117400      3968.7
    117440     3969.99
    117480     3971.26
    117520     3972.68
    117560     3973.97
    117600     3975.38
    117640     3976.79
    117680     3978.14
    117720     3979.34
    117760     3980.88
    117800     3982.28
    117840     3983.47
    117880        3985
    117920     3986.31
    117960     3987.58
    118000     3988.99
    118040     3990.27
    118080     3991.61
    118120     3993.04
    118160     3994.39
    118200     3995.72
    118240     3997.01
    118280     3998.29
    118320      3999.7
    118360     4000.99
    118400      4002.4
    118440      4003.8
    118480     4005.16
    118520     4006.35
    118560     4007.89
    118600     4009.28
    118640     4010.47
    118680        4012
    118720      4013.3
    118760     4014.58
    118800     4015.99
    118840     4017.28
    118880     4018.61
    118920     4020.05
    118960     4021.39
    119000     4022.73
    119040     4024.02
    119080      4025.3
    119120     4026.71
    119160     4028.01
    119200     4029.42
    119240     4030.82
    119280     4032.17
    119320     4033.37
    119360     4034.91
    119400     4036.31
    119440      4037.5
    119480     4039.02
    119520     4040.32
    119560     4041.61
    119600     4043.02
    119640      4044.3
    119680     4045.64
    119720     4047.08
    119760     4048.43
    119800     4049.75
    119840     4051.05
    119880     4052.33
    119920     4053.75
    119960     4055.04
    120000     4056.45
    120040     4057.86
    120080     4059.21
    120120      4060.4
    120160     4061.94
    120200     4063.34
    120240     4064.53
    120280     4066.05
    120320     4067.36
    120360     4068.64
    120400     4070.05
    120440     4071.33
    120480     4072.68
    120520     4074.12
    120560     4075.47
    120600      4076.8
    120640     4078.09
    120680     4079.37
    120720     4080.79
    120760     4082.08
    120800     4083.48
    120840      4084.9
    120880     4086.25
    120920     4087.44
    120960     4088.98
    121000     4090.39
    121040     4091.57
    121080     4093.09
    121120      4094.4
    121160     4095.68
    121200      4097.1
    121240     4098.39
    121280     4099.73
    121320     4101.18
    121360     4102.53
    121400     4103.86
    121440     4105.15
    121480     4106.43
    121520     4107.86
    121560     4109.15
    121600     4110.55
    121640     4111.98
    121680     4113.33
    121720     4114.51
    121760     4116.05
    121800     4117.45
    121840     4118.64
    121880     4120.15
    121920     4121.44
    121960     4122.73
    122000     4124.14
    122040     4125.42
    122080     4126.76
    122120     4128.22
    122160     4129.58
    122200     4130.91
    122240     4132.19
    122280     4133.47
    122320      4134.9
    122360      4136.2
    122400      4137.6
    122440     4139.02
    122480     4140.36
    122520     4141.54
    122560     4143.06
    122600     4144.46
    122640     4145.64
    122680     4147.16
    122720     4148.45
    122760     4149.73
    122800     4151.15
    122840     4152.43
    122880     4153.77
    122920     4155.22
    122960     4156.59
    123000     4157.91
    123040      4159.2
    123080     4160.48
    123120      4161.9
    123160     4163.21
    123200      4164.6
    123240     4166.02
    123280     4167.37
    123320     4168.54
    123360     4170.08
    123400     4171.46
    123440     4172.65
    123480     4174.17
    123520     4175.46
    123560     4176.73
    123600     4178.15
    123640     4179.43
    123680     4180.77
    123720     4182.23
    123760      4183.6
    123800     4184.92
    123840      4186.2
    123880     4187.49
    123920     4188.91
    123960     4190.21
    124000     4191.61
    124040     4193.03
    124080     4194.37
    124120     4195.54
    124160     4197.08
    124200     4198.47
    124240     4199.65
    124280     4201.17
    124320     4202.46
    124360     4203.73
    124400     4205.15
    124440     4206.44
    124480     4207.79
    124520     4209.24
    124560      4210.6
    124600     4211.93
    124640     4213.21
    124680      4214.5
    124720     4215.92
    124760     4217.23
    124800     4218.62
    124840     4220.03
    124880     4221.38
    124920     4222.55
    124960     4224.09
    125000     4225.47
    125040     4226.66
    125080     4228.18
    125120     4229.47
    125160     4230.75
    125200     4232.17
    125240     4233.46
    125280      4234.8
    125320     4236.24
    125360     4237.61
    125400     4238.96
    125440     4240.23
    125480     4241.52
    125520     4242.95
    125560     4244.25
    125600     4245.64
    125640     4247.04
    125680     4248.39
    125720     4249.55
    125760     4251.08
    125800     4252.48
    125840     4253.66
    125880     4255.18
    125920     4256.47
    125960     4257.74
    126000     4259.17
    126040     4260.46
    126080     4261.79
    126120     4263.24
    126160      4264.6
    126200     4265.95
    126240     4267.23
    126280     4268.51
    126320     4269.94
    126360     4271.24
    126400     4272.64
    126440     4274.04
    126480     4275.39
    126520     4276.55
    126560     4278.08
    126600     4279.47
    126640     4280.66
    126680     4282.19
    126720     4283.47
    126760     4284.75
    126800     4286.17
    126840     4287.46
    126880      4288.8
    126920     4290.24
    126960     4291.61
    127000     4292.95
    127040     4294.24
    127080     4295.52
    127120     4296.94
    127160     4298.24
    127200     4299.64
    127240     4301.05
    127280      4302.4
    127320     4303.56
    127360     4305.09
    127400     4306.49
    127440     4307.68
    127480     4309.21
    127520      4310.5
    127560     4311.77
    127600      4313.2
    127640     4314.48
    127680     4315.83
    127720     4317.28
    127760     4318.64
    127800     4319.99
    127840     4321.26
    127880     4322.55
    127920     4323.96
    127960     4325.27
    128000     4326.66
    128040     4328.08
    128080     4329.43
    128120     4330.59
    128160     4332.13
    128200     4333.53
    128240     4334.72
    128280     4336.26
    128320     4337.53
    128360     4338.81
    128400     4340.24
    128440     4341.53
    128480     4342.88
    128520     4344.34
    128560     4345.69
    128600     4347.03
    128640     4348.31
    128680      4349.6
    128720     4351.02
    128760     4352.32
    128800     4353.72
    128840     4355.13
    128880     4356.48
    128920     4357.63
    128960     4359.17
    129000     4360.58
    129040     4361.76
    129080      4363.3
    129120     4364.58
    129160     4365.86
    129200     4367.29
    129240     4368.57
    129280     4369.91
    129320     4371.37
    129360     4372.72
    129400     4374.07
    129440     4375.35
    129480     4376.63
    129520     4378.05
    129560     4379.34
    129600     4380.75
    129640     4382.15
    129680      4383.5
    129720     4384.67
    129760     4386.21
    129800     4387.61
    129840     4388.79
    129880     4390.34
    129920     4391.62
    129960      4392.9
    130000     4394.32
    130040     4395.61
    130080     4396.96
    130120     4398.42
    130160     4399.76
    130200     4401.12
    130240     4402.39
    130280     4403.67
    130320     4405.08
    130360     4406.38
    130400     4407.79
    130440     4409.19
    130480     4410.53
    130520      4411.7
    130560     4413.25
    130600     4414.66
    130640     4415.84
    130680      4417.4
    130720     4418.67
    130760     4419.95
    130800     4421.37
    130840     4422.66
    130880     4424.01
    130920     4425.47
    130960     4426.81
    131000     4428.17
    131040     4429.44
    131080     4430.71
    131120     4432.12
    131160     4433.43
    131200     4434.83
    131240     4436.24
    131280     4437.57
    131320     4438.74
    131360     4440.29
    131400     4441.69
    131440     4442.88
    131480     4444.44
    131520      4445.7
    131560     4446.99
    131600      4448.4
    131640     4449.69
    131680     4451.03
    131720      4452.5
    131760     4453.82
    131800     4455.18
    131840     4456.45
    131880     4457.73
    131920     4459.14
    131960     4460.44
    132000     4461.85
    132040     4463.26
    132080     4464.61
    132120     4465.77
    132160     4467.31
    132200     4468.73
    132240     4469.91
    132280     4471.46
    132320     4472.74
    132360     4474.01
    132400     4475.43
    132440     4476.72
    132480     4478.06
    132520     4479.53
    132560     4480.85
    132600     4482.21
    132640     4483.48
    132680     4484.76
    132720     4486.16
    132760     4487.47
    132800     4488.88
    132840      4490.3
    132880     4491.64
    132920      4492.8
    132960     4494.34
    133000     4495.76
    133040     4496.94
    133080     4498.51
    133120     4499.78
    133160     4501.05
    133200     4502.47
    133240     4503.74
    133280      4505.1
    133320     4506.55
    133360     4507.88
    133400     4509.24
    133440     4510.52
    133480     4511.78
    133520     4513.19
    133560      4514.5
    133600      4515.9
    133640     4517.32
    133680     4518.67
    133720     4519.83
    133760     4521.37
    133800      4522.8
    133840     4523.98
    133880     4525.54
    133920     4526.82
    133960     4528.08
    134000      4529.5
    134040     4530.78
    134080     4532.14
    134120     4533.59
    134160     4534.92
    134200     4536.29
    134240     4537.56
    134280     4538.82
    134320     4540.23
    134360     4541.54
    134400     4542.95
    134440     4544.36
    134480     4545.71
    134520     4546.87
    134560     4548.41
    134600     4549.84
    134640     4551.03
    134680     4552.58
    134720     4553.87
    134760     4555.12
    134800     4556.56
    134840     4557.83
    134880     4559.19
    134920     4560.64
    134960     4561.98
    135000     4563.34
    135040     4564.61
    135080     4565.88
    135120     4567.28
    135160     4568.58
    135200     4569.99
    135240     4571.42
    135280     4572.75
    135320     4573.93
    135360     4575.46
    135400     4576.88
    135440     4578.07
    135480     4579.62
    135520     4580.91
    135560     4582.17
    135600     4583.61
    135640     4584.88
    135680     4586.23
    135720     4587.69
    135760     4589.01
    135800     4590.38
    135840     4591.65
    135880     4592.91
    135920     4594.33
    135960     4595.62
    136000     4597.03
    136040     4598.46
    136080     4599.79
    136120     4600.97
    136160     4602.51
    136200     4603.93
    136240     4605.12
    136280     4606.68
    136320     4607.96
    136360     4609.23
    136400     4610.66
    136440     4611.92
    136480     4613.28
    136520     4614.74
    136560     4616.07
    136600     4617.42
    136640      4618.7
    136680     4619.95
    136720     4621.38
    136760     4622.68
    136800     4624.07
    136840     4625.49
    136880     4626.83
    136920        4628
    136960     4629.54
    137000     4630.96
    137040     4632.16
    137080     4633.72
    137120        4635
    137160     4636.26
    137200      4637.7
    137240     4638.96
    137280     4640.32
    137320     4641.77
    137360      4643.1
    137400     4644.46
    137440     4645.74
    137480     4646.99
    137520     4648.42
    137560     4649.72
    137600      4651.1
    137640     4652.53
    137680     4653.87
    137720     4655.05
    137760     4656.59
    137800     4658.01
    137840      4659.2
    137880     4660.75
    137920     4662.04
    137960      4663.3
    138000     4664.73
    138040     4665.99
    138080     4667.35
    138120     4668.81
    138160     4670.14
    138200      4671.5
    138240     4672.79
    138280     4674.03
    138320     4675.47
    138360     4676.76
    138400     4678.16
    138440     4679.57
    138480     4680.91
    138520     4682.08
    138560     4683.63
    138600     4685.05
    138640     4686.22
    138680     4687.78
    138720     4689.06
    138760     4690.33
    138800     4691.77
    138840     4693.02
    138880     4694.38
    138920     4695.83
    138960     4697.17
    139000     4698.53
    139040     4699.82
    139080     4701.07
    139120     4702.49
    139160      4703.8
    139200     4705.19
    139240     4706.61
    139280     4707.95
    139320     4709.13
    139360     4710.67
    139400     4712.09
    139440     4713.27
    139480     4714.83
    139520     4716.11
    139560     4717.39
    139600     4718.82
    139640     4720.08
    139680     4721.44
    139720     4722.89
    139760     4724.23
    139800     4725.59
    139840     4726.87
    139880     4728.12
    139920     4729.55
    139960     4730.86
    140000     4732.25
    140040     4733.67
    140080     4735.01
    140120     4736.19
    140160     4737.73
    140200     4739.15
    140240     4740.33
    140280      4741.9
    140320     4743.17
    140360     4744.44
    140400     4745.88
    140440     4747.12
    140480     4748.49
    140520     4749.95
    140560      4751.3
    140600     4752.66
    140640     4753.93
    140680     4755.18
    140720     4756.61
    140760      4757.9
    140800     4759.31
    140840     4760.72
    140880     4762.06
    140920     4763.24
    140960     4764.79
    141000      4766.2
    141040     4767.38
    141080     4768.95
    141120     4770.22
    141160     4771.49
    141200     4772.93
    141240     4774.17
    141280     4775.54
    141320        4777
    141360     4778.34
    141400     4779.71
    141440     4780.98
    141480     4782.24
    141520     4783.67
    141560     4784.97
    141600     4786.37
    141640     4787.79
    141680     4789.15
    141720     4790.32
    141760     4791.87
    141800     4793.29
    141840     4794.45
    141880     4796.03
    141920      4797.3
    141960     4798.57
    142000        4800
    142040     4801.24
    142080     4802.59
    142120     4804.07
    142160     4805.42
    142200     4806.79
    142240     4808.06
    142280     4809.32
    142320     4810.75
    142360     4812.04
    142400     4813.46
    142440     4814.88
    142480     4816.24
    142520     4817.41
    142560     4818.95
    142600     4820.38
    142640     4821.55
    142680     4823.12
    142720     4824.38
    142760     4825.65
    142800     4827.09
    142840     4828.32
    142880     4829.67
    142920     4831.15
    142960     4832.49
    143000     4833.86
    143040     4835.12
    143080     4836.39
    143120     4837.82
    143160     4839.11
    143200     4840.52
    143240     4841.95
    143280     4843.31
    143320     4844.48
    143360     4846.03
    143400     4847.45
    143440      4848.6
    143480     4850.18
    143520     4851.46
    143560     4852.73
    143600     4854.15
    143640     4855.38
    143680     4856.75
    143720     4858.22
    143760     4859.56
    143800     4860.93
    143840     4862.19
    143880     4863.46
    143920     4864.89
    143960     4866.17
    144000     4867.58
    144040     4869.02
    144080     4870.37
    144120     4871.54
    144160     4873.08
    144200      4874.5
    144240     4875.65
    144280     4877.22
    144320     4878.49
    144360     4879.77
    144400      4881.2
    144440     4882.43
    144480     4883.79
    144520     4885.27
    144560     4886.61
    144600     4887.99
    144640     4889.25
    144680     4890.52
    144720     4891.96
    144760     4893.24
    144800     4894.65
    144840     4896.07
    144880     4897.43
    144920     4898.59
    144960     4900.13
    145000     4901.54
    145040      4902.7
    145080     4904.27
    145120     4905.54
    145160      4906.8
    145200     4908.22
    145240     4909.47
    145280     4910.82
    145320      4912.3
    145360     4913.64
    145400     4915.02
    145440     4916.29
    145480     4917.55
    145520     4918.99
    145560     4920.27
    145600     4921.67
    145640     4923.09
    145680     4924.45
    145720     4925.62
    145760     4927.15
    145800     4928.58
    145840     4929.73
    145880     4931.29
    145920     4932.56
    145960     4933.82
    146000     4935.25
    146040     4936.49
    146080     4937.83
    146120     4939.34
    146160     4940.67
    146200     4942.05
    146240     4943.32
    146280     4944.59
    146320     4946.03
    146360     4947.31
    146400     4948.71
    146440     4950.14
    146480     4951.49
    146520     4952.67
    146560     4954.21
    146600     4955.63
    146640     4956.79
    146680     4958.35
    146720     4959.63
    146760     4960.89
    146800     4962.33
    146840     4963.56
    146880     4964.91
    146920      4966.4
    146960     4967.74
    147000     4969.11
    147040     4970.39
    147080     4971.66
    147120      4973.1
    147160     4974.37
    147200     4975.78
    147240     4977.21
    147280     4978.57
    147320     4979.75
    147360     4981.28
    147400     4982.71
    147440     4983.86
    147480     4985.45
    147520     4986.72
    147560     4987.98
    147600     4989.42
    147640     4990.66
    147680     4992.01
    147720      4993.5
    147760     4994.84
    147800     4996.22
    147840     4997.49
    147880     4998.76
    147920     5000.21
    147960     5001.48
    148000     5002.88
    148040     5004.31
    148080     5005.67
    148120     5006.84
    148160     5008.38
    148200     5009.81
    148240     5010.96
    148280     5012.55
    148320     5013.83
    148360     5015.09
    148400     5016.53
    148440     5017.76
    148480     5019.12
    148520     5020.61
    148560     5021.94
    148600     5023.31
    148640     5024.59
    148680     5025.85
    148720     5027.31
    148760     5028.58
    148800     5029.99
    148840     5031.42
    148880     5032.79
    148920     5033.96
    148960      5035.5
    149000     5036.94
    149040     5038.09
    149080     5039.67
    149120     5040.95
    149160      5042.2
    149200     5043.64
    149240     5044.88
    149280     5046.24
    149320     5047.73
    149360     5049.06
    149400     5050.44
    149440      5051.7
    149480     5052.99
    149520     5054.43
    149560      5055.7
    149600     5057.12
    149640     5058.55
    149680     5059.91
    149720     5061.08
    149760     5062.63
    149800     5064.07
    149840     5065.21
    149880      5066.8
    149920     5068.07
    149960     5069.32
    150000     5070.77
    150040     5072.01
    150080     5073.37
    150120     5074.86
    150160     5076.18
    150200     5077.56
    150240     5078.82
    150280      5080.1
    150320     5081.56
    150360     5082.82
    150400     5084.24
    150440     5085.68
    150480     5087.05
    150520     5088.21
    150560     5089.77
    150600      5091.2
    150640     5092.35
    150680     5093.93
    150720     5095.21
    150760     5096.46
    150800     5097.91
    150840     5099.15
    150880     5100.52
    150920        5102
    150960     5103.32
    151000     5104.69
    151040     5105.96
    151080     5107.23
    151120      5108.7
    151160     5109.96
    151200     5111.37
    151240     5112.82
    151280     5114.18
    151320     5115.35
    151360     5116.89
    151400     5118.33
    151440     5119.48
    151480     5121.05
    151520     5122.34
    151560     5123.59
    151600     5125.05
    151640      5126.3
    151680     5127.66
    151720     5129.14
    151760     5130.47
    151800     5131.84
    151840     5133.11
    151880     5134.38
    151920     5135.84
    151960      5137.1
    152000     5138.52
    152040     5139.95
    152080      5141.3
    152120     5142.47
    152160     5144.03
    152200     5145.46
    152240     5146.61
    152280      5148.2
    152320     5149.48
    152360     5150.72
    152400     5152.18
    152440     5153.43
    152480     5154.81
    152520     5156.27
    152560      5157.6
    152600     5158.97
    152640     5160.24
    152680      5161.5
    152720     5162.96
    152760     5164.22
    152800     5165.64
    152840     5167.08
    152880     5168.42
    152920      5169.6
    152960     5171.16
    153000      5172.6
    153040     5173.75
    153080     5175.33
    153120     5176.61
    153160     5177.86
    153200     5179.32
    153240     5180.56
    153280     5181.94
    153320     5183.41
    153360     5184.74
    153400     5186.12
    153440     5187.38
    153480     5188.65
    153520     5190.12
    153560     5191.37
    153600      5192.8
    153640     5194.23
    153680     5195.58
    153720     5196.76
    153760     5198.32
    153800     5199.75
    153840      5200.9
    153880     5202.49
    153920     5203.76
    153960        5205
    154000     5206.47
    154040     5207.71
    154080     5209.09
    154120     5210.55
    154160     5211.89
    154200     5213.26
    154240     5214.52
    154280     5215.79
    154320     5217.27
    154360     5218.52
    154400     5219.93
    154440     5221.38
    154480     5222.73
    154520     5223.91
    154560     5225.48
    154600      5226.9
    154640     5228.05
    154680     5229.64
    154720     5230.91
    154760     5232.16
    154800     5233.63
    154840     5234.87
    154880     5236.25
    154920     5237.72
    154960     5239.04
    155000     5240.43
    155040     5241.68
    155080     5242.95
    155120     5244.43
    155160     5245.68
    155200      5247.1
    155240     5248.55
    155280     5249.88
    155320     5251.07
    155360     5252.63
    155400     5254.06
    155440     5255.21
    155480      5256.8
    155520     5258.06
    155560     5259.31
    155600     5260.78
    155640     5262.01
    155680      5263.4
    155720     5264.86
    155760     5266.19
    155800     5267.57
    155840     5268.83
    155880     5270.09
    155920     5271.57
    155960     5272.82
    156000     5274.23
    156040     5275.68
    156080     5277.03
    156120      5278.2
    156160     5279.76
    156200     5281.19
    156240     5282.35
    156280     5283.94
    156320     5285.19
    156360     5286.45
    156400     5287.93
    156440     5289.15
    156480     5290.54
    156520        5292
    156560     5293.33
    156600     5294.72
    156640     5295.98
    156680     5297.24
    156720     5298.72
    156760     5299.97
    156800     5301.38
    156840     5302.83
    156880     5304.17
    156920     5305.35
    156960     5306.91
    157000     5308.34
    157040     5309.49
    157080     5311.08
    157120     5312.33
    157160      5313.6
    157200     5315.07
    157240     5316.28
    157280     5317.67
    157320     5319.13
    157360     5320.47
    157400     5321.85
    157440     5323.12
    157480     5324.38
    157520     5325.86
    157560     5327.11
    157600     5328.52
    157640     5329.97
    157680     5331.31
    157720      5332.5
    157760     5334.06
    157800     5335.49
    157840     5336.63
    157880     5338.22
    157920     5339.48
    157960     5340.74
    158000     5342.21
    158040     5343.43
    158080     5344.81
    158120     5346.28
    158160     5347.63
    158200        5349
    158240     5350.27
    158280     5351.53
    158320        5353
    158360     5354.26
    158400     5355.66
    158440     5357.11
    158480     5358.45
    158520     5359.64
    158560     5361.21
    158600     5362.62
    158640     5363.77
    158680     5365.37
    158720     5366.62
    158760     5367.87
    158800     5369.34
    158840     5370.56
    158880     5371.94
    158920     5373.41
    158960     5374.76
    159000     5376.12
    159040     5377.39
    159080     5378.66
    159120     5380.12
    159160     5381.39
    159200     5382.79
    159240     5384.24
    159280     5385.58
    159320     5386.76
    159360     5388.32
    159400     5389.75
    159440      5390.9
    159480      5392.5
    159520     5393.75
    159560     5395.01
    159600     5396.47
    159640     5397.69
    159680     5399.07
    159720     5400.54
    159760     5401.89
    159800     5403.26
    159840     5404.53
    159880     5405.78
    159920     5407.25
    159960     5408.53
    160000     5409.93
    160040     5411.39
    160080     5412.73
    160120     5413.92
    160160     5415.49
    160200     5416.91
    160240     5418.07
    160280     5419.67
    160320     5420.92
    160360     5422.17
    160400     5423.63
    160440     5424.87
    160480     5426.24
    160520     5427.71
    160560     5429.06
    160600     5430.42
    160640     5431.69
    160680     5432.96
    160720     5434.43
    160760     5435.69
    160800      5437.1
    160840     5438.57
    160880     5439.91
    160920     5441.09
    160960     5442.65
    161000     5444.08
    161040     5445.23
    161080     5446.83
    161120     5448.09
    161160     5449.33
    161200     5450.79
    161240     5452.01
    161280     5453.39
    161320     5454.86
    161360     5456.21
    161400     5457.57
    161440     5458.84
    161480      5460.1
    161520     5461.57
    161560     5462.82
    161600     5464.24
    161640     5465.72
    161680     5467.05
    161720     5468.24
    161760     5469.83
    161800     5471.24
    161840      5472.4
    161880        5474
    161920     5475.25
    161960     5476.49
    162000     5477.96
    162040      5479.2
    162080     5480.57
    162120     5482.03
    162160     5483.39
    162200     5484.75
    162240     5486.01
    162280     5487.28
    162320     5488.75
    162360        5490
    162400     5491.42
    162440      5492.9
    162480     5494.24
    162520     5495.42
    162560     5497.01
    162600     5498.43
    162640     5499.57
    162680     5501.18
    162720     5502.43
    162760     5503.69
    162800     5505.14
    162840     5506.38
    162880     5507.77
    162920     5509.23
    162960     5510.56
    163000     5511.93
    163040     5513.19
    163080     5514.45
    163120     5515.94
    163160     5517.19
    163200     5518.61
    163240     5520.09
    163280     5521.43
    163320     5522.61
    163360     5524.19
    163400     5525.62
    163440     5526.76
    163480     5528.37
    163520     5529.62
    163560     5530.88
    163600     5532.34
    163640     5533.58
    163680     5534.96
    163720     5536.41
    163760     5537.76
    163800     5539.11
    163840     5540.37
    163880     5541.64
    163920     5543.12
    163960     5544.36
    164000     5545.79
    164040     5547.26
    164080      5548.6
    164120     5549.78
    164160     5551.37
    164200     5552.81
    164240     5553.94
    164280     5555.55
    164320     5556.82
    164360     5558.06
    164400     5559.52
    164440     5560.77
    164480     5562.14
    164520     5563.59
    164560     5564.93
    164600     5566.29
    164640     5567.55
    164680     5568.81
    164720     5570.29
    164760     5571.53
    164800     5572.96
    164840     5574.45
    164880     5575.79
    164920     5576.95
    164960     5578.55
    165000     5579.98
    165040     5581.11
    165080     5582.72
    165120     5583.98
    165160     5585.22
    165200     5586.69
    165240     5587.92
    165280      5589.3
    165320     5590.75
    165360     5592.09
    165400     5593.45
    165440      5594.7
    165480     5595.96
    165520     5597.44
    165560     5598.69
    165600     5600.11
    165640     5601.59
    165680     5602.92
    165720     5604.09
    165760     5605.69
    165800     5607.11
    165840     5608.25
    165880     5609.84
    165920      5611.1
    165960     5612.35
    166000     5613.81
    166040     5615.06
    166080     5616.42
    166120     5617.88
    166160     5619.21
    166200     5620.58
    166240     5621.83
    166280     5623.08
    166320     5624.56
    166360      5625.8
    166400     5627.22
    166440     5628.71
    166480     5630.03
    166520     5631.21
    166560     5632.82
    166600     5634.24
    166640     5635.36
    166680     5636.97
    166720     5638.23
    166760     5639.46
    166800     5640.93
    166840     5642.18
    166880     5643.55
    166920     5645.01
    166960     5646.33
    167000      5647.7
    167040     5648.95
    167080     5650.21
    167120     5651.68
    167160     5652.92
    167200     5654.34
    167240     5655.82
    167280     5657.14
    167320     5658.32
    167360     5659.93
    167400     5661.34
    167440     5662.48
    167480      5664.1
    167520     5665.35
    167560     5666.58
    167600     5668.05
    167640     5669.31
    167680     5670.67
    167720     5672.11
    167760     5673.44
    167800     5674.81
    167840     5676.07
    167880     5677.33
    167920      5678.8
    167960     5680.03
    168000     5681.45
    168040     5682.93
    168080     5684.26
    168120     5685.43
    168160     5687.05
    168200     5688.46
    168240     5689.58
    168280     5691.19
    168320     5692.45
    168360     5693.69
    168400     5695.14
    168440      5696.4
    168480     5697.77
    168520     5699.21
    168560     5700.53
    168600      5701.9
    168640     5703.15
    168680     5704.41
    168720     5705.87
    168760      5707.1
    168800     5708.53
    168840     5710.02
    168880     5711.35
    168920     5712.52
    168960     5714.11
    169000     5715.53
    169040     5716.67
    169080     5718.28
    169120     5719.53
    169160     5720.76
    169200     5722.23
    169240     5723.47
    169280     5724.84
    169320     5726.29
    169360     5727.61
    169400     5728.98
    169440     5730.25
    169480      5731.5
    169520     5732.96
    169560     5734.19
    169600     5735.62
    169640     5737.11
    169680     5738.43
    169720      5739.6
    169760     5741.21
    169800     5742.64
    169840     5743.75
    169880     5745.37
    169920     5746.62
    169960     5747.85
    170000     5749.31
    170040     5750.56
    170080     5751.92
    170120     5753.38
    170160     5754.71
    170200     5756.07
    170240     5757.33
    170280     5758.58
    170320     5760.06
    170360     5761.29
    170400     5762.71
    170440      5764.2
    170480     5765.52
    170520     5766.68
    170560     5768.29
    170600     5769.72
    170640     5770.83
    170680     5772.45
    170720      5773.7
    170760     5774.93
    170800     5776.39
    170840     5777.64
    170880     5779.02
    170920     5780.46
    170960      5781.8
    171000     5783.15
    171040     5784.41
    171080     5785.65
    171120     5787.13
    171160     5788.37
    171200      5789.8
    171240     5791.28
    171280     5792.61
    171320     5793.77
    171360     5795.39
    171400     5796.81
    171440     5797.94
    171480     5799.56
    171520     5800.81
    171560     5802.04
    171600      5803.5
    171640     5804.74
    171680     5806.12
    171720     5807.56
    171760     5808.89
    171800     5810.25
    171840      5811.5
    171880     5812.74
    171920     5814.22
    171960     5815.46
    172000     5816.89
    172040     5818.36
    172080      5819.7
    172120     5820.86
    172160     5822.48
    172200     5823.91
    172240     5825.03
    172280     5826.64
    172320     5827.89
    172360     5829.12
    172400     5830.58
    172440     5831.84
    172480      5833.2
    172520     5834.64
    172560     5835.98
    172600     5837.34
    172640     5838.58
    172680     5839.84
    172720     5841.32
    172760     5842.56
    172800     5843.99
    172840     5845.48
    172880     5846.79
    172920     5847.96
    172960      5849.6
    173000     5851.02
    173040     5852.14
    173080     5853.76
    173120     5855.01
    173160     5856.24
    173200     5857.71
    173240     5858.96
    173280     5860.32
    173320     5861.78
    173360     5863.12
    173400     5864.48
    173440     5865.71
    173480     5866.98
    173520     5868.45
    173560     5869.69
    173600     5871.13
    173640      5872.6
    173680     5873.93
    173720     5875.09
    173760     5876.72
    173800     5878.15
    173840     5879.27
    173880     5880.89
    173920     5882.14
    173960     5883.38
    174000     5884.84
    174040     5886.09
    174080     5887.45
    174120      5888.9
    174160     5890.24
    174200      5891.6
    174240     5892.83
    174280     5894.11
    174320     5895.57
    174360     5896.82
    174400     5898.25
    174440     5899.72
    174480     5901.04
    174520     5902.21
    174560     5903.84
    174600     5905.27
    174640     5906.39
    174680     5908.01
    174720     5909.26
    174760      5910.5
    174800     5911.96
    174840     5913.21
    174880     5914.57
    174920     5916.03
    174960     5917.37
    175000     5918.73
    175040     5919.96
    175080     5921.23
    175120     5922.69
    175160     5923.93
    175200     5925.38
    175240     5926.85
    175280     5928.15
    175320     5929.32
    175360     5930.95
    175400     5932.38
    175440      5933.5
    175480     5935.13
    175520     5936.37
    175560     5937.61
    175600     5939.08
    175640     5940.35
    175680     5941.71
    175720     5943.16
    175760     5944.49
    175800     5945.84
    175840     5947.08
    175880     5948.34
    175920     5949.81
    175960     5951.04
    176000     5952.47
    176040     5953.94
    176080     5955.26
    176120     5956.42
    176160     5958.05
    176200     5959.48
    176240      5960.6
    176280     5962.23
    176320     5963.47
    176360     5964.71
    176400     5966.18
    176440     5967.44
    176480      5968.8
    176520     5970.25
    176560     5971.58
    176600     5972.94
    176640     5974.17
    176680     5975.44
    176720     5976.91
    176760     5978.15
    176800     5979.57
    176840     5981.06
    176880     5982.37
    176920     5983.53
    176960     5985.16
    177000     5986.59
    177040     5987.71
    177080     5989.34
    177120     5990.58
    177160     5991.83
    177200      5993.3
    177240     5994.56
    177280     5995.91
    177320     5997.37
    177360     5998.71
    177400     6000.04
    177440     6001.27
    177480     6002.53
    177520     6004.02
    177560     6005.23
    177600     6006.67
    177640     6008.16
    177680     6009.47
    177720     6010.62
    177760     6012.25
    177800     6013.68
    177840     6014.79
    177880     6016.42
    177920     6017.66
    177960     6018.92
    178000     6020.38
    178040     6021.64
    178080        6023
    178120     6024.45
    178160     6025.79
    178200     6027.12
    178240     6028.35
    178280      6029.6
    178320      6031.1
    178360     6032.31
    178400     6033.75
    178440     6035.23
    178480     6036.53
    178520     6037.69
    178560     6039.31
    178600     6040.75
    178640     6041.85
    178680     6043.49
    178720     6044.72
    178760     6045.98
    178800     6047.44
    178840     6048.71
    178880     6050.06
    178920     6051.52
    178960     6052.85
    179000     6054.17
    179040     6055.41
    179080     6056.66
    179120     6058.16
    179160     6059.36
    179200     6060.79
    179240     6062.26
    179280     6063.58
    179320     6064.73
    179360     6066.34
    179400     6067.79
    179440      6068.9
    179480     6070.53
    179520     6071.77
    179560     6073.01
    179600     6074.49
    179640     6075.75
    179680      6077.1
    179720     6078.55
    179760     6079.88
    179800      6081.2
    179840     6082.44
    179880     6083.68
    179920     6085.17
    179960     6086.36
    180000     6087.82
    180040     6089.29
    180080      6090.6
    180120     6091.74
    180160     6093.35
    180200      6094.8
    180240      6095.9
    180280     6097.54
    180320     6098.78
    180360     6100.04
    180400     6101.51
    180440     6102.76
    180480     6104.11
    180520     6105.56
    180560      6106.9
    180600     6108.21
    180640     6109.44
    180680     6110.68
    180720     6112.18
    180760     6113.36
    180800     6114.81
    180840     6116.29
    180880     6117.59
    180920     6118.73
    180960     6120.33
    181000      6121.8
    181040     6122.88
    181080     6124.53
    181120     6125.76
    181160     6127.03
    181200      6128.5
    181240     6129.76
    181280      6131.1
    181320     6132.57
    181360     6133.91
    181400     6135.21
    181440     6136.45
    181480     6137.68
    181520     6139.17
    181560     6140.35
    181600     6141.81
    181640     6143.28
    181680     6144.59
    181720     6145.73
    181760     6147.33
    181800     6148.79
    181840     6149.89
    181880     6151.52
    181920     6152.74
    181960     6154.02
    182000     6155.48
    182040     6156.73
    182080     6158.08
    182120     6159.55
    182160     6160.88
    182200     6162.17
    182240     6163.41
    182280     6164.65
    182320     6166.13
    182360     6167.32
    182400     6168.78
    182440     6170.25
    182480     6171.56
    182520      6172.7
    182560      6174.3
    182600     6175.75
    182640     6176.85
    182680     6178.49
    182720     6179.71
    182760     6180.98
    182800     6182.44
    182840      6183.7
    182880     6185.05
    182920     6186.51
    182960     6187.84
    183000     6189.15
    183040     6190.39
    183080     6191.63
    183120     6193.11
    183160      6194.3
    183200     6195.76
    183240     6197.24
    183280     6198.54
    183320     6199.69
    183360     6201.28
    183400     6202.73
    183440     6203.83
    183480     6205.46
    183520     6206.68
    183560     6207.96
    183600     6209.41
    183640     6210.66
    183680     6212.03
    183720     6213.49
    183760     6214.82
    183800     6216.13
    183840     6217.37
    183880     6218.61
    183920     6220.08
    183960     6221.27
    184000     6222.73
    184040      6224.2
    184080     6225.49
    184120     6226.65
    184160     6228.23
    184200     6229.69
    184240     6230.79
    184280     6232.43
    184320     6233.67
    184360     6234.95
    184400      6236.4
    184440     6237.66
    184480        6239
    184520     6240.47
    184560      6241.8
    184600     6243.11
    184640     6244.35
    184680     6245.59
    184720     6247.06
    184760     6248.25
    184800     6249.71
    184840     6251.19
    184880     6252.48
    184920     6253.63
    184960     6255.22
    185000     6256.67
    185040     6257.78
    185080     6259.41
    185120     6260.65
    185160     6261.93
    185200     6263.38
    185240     6264.64
    185280     6265.98
    185320     6267.46
    185360     6268.78
    185400      6270.1
    185440     6271.32
    185480     6272.57
    185520     6274.03
    185560     6275.22
    185600     6276.69
    185640     6278.15
    185680     6279.45
    185720      6280.6
    185760     6282.19
    185800     6283.63
    185840     6284.74
    185880     6286.37
    185920     6287.61
    185960     6288.88
    186000     6290.33
    186040      6291.6
    186080     6292.94
    186120     6294.41
    186160     6295.74
    186200     6297.04
    186240     6298.26
    186280     6299.51
    186320     6300.98
    186360     6302.15
    186400      6303.6
    186440      6305.1
    186480     6306.38
    186520     6307.54
    186560     6309.14
    186600     6310.57
    186640     6311.68
    186680     6313.32
    186720     6314.56
    186760     6315.83
    186800     6317.27
    186840     6318.54
    186880     6319.88
    186920     6321.37
    186960     6322.69
    187000     6323.99
    187040     6325.22
    187080     6326.46
    187120     6327.93
    187160     6329.11
    187200     6330.56
    187240     6332.05
    187280     6333.34
    187320     6334.49
    187360     6336.09
    187400     6337.53
    187440     6338.65
    187480     6340.27
    187520      6341.5
    187560     6342.78
    187600     6344.23
    187640     6345.51
    187680     6346.85
    187720     6348.33
    187760     6349.65
    187800     6350.95
    187840     6352.19
    187880     6353.42
    187920     6354.89
    187960     6356.07
    188000      6357.5
    188040     6359.01
    188080      6360.3
    188120     6361.46
    188160     6363.05
    188200     6364.51
    188240     6365.62
    188280     6367.25
    188320     6368.49
    188360     6369.78
    188400     6371.22
    188440      6372.5
    188480     6373.84
    188520     6375.31
    188560     6376.63
    188600     6377.94
    188640     6379.18
    188680     6380.41
    188720     6381.89
    188760     6383.06
    188800      6384.5
    188840     6386.01
    188880     6387.29
    188920     6388.45
    188960     6390.05
    189000     6391.51
    189040     6392.62
    189080     6394.25
    189120      6395.5
    189160     6396.78
    189200     6398.21
    189240      6399.5
    189280     6400.82
    189320      6402.3
    189360     6403.63
    189400     6404.94
    189440     6406.17
    189480     6407.39
    189520     6408.88
    189560     6410.06
    189600     6411.51
    189640        6413
    189680      6414.3
    189720     6415.45
    189760     6417.04
    189800     6418.51
    189840     6419.62
    189880     6421.26
    189920     6422.49
    189960     6423.78
    190000     6425.21
    190040     6426.49
    190080     6427.82
    190120      6429.3
    190160     6430.64
    190200     6431.94
    190240     6433.18
    190280     6434.41
    190320     6435.89
    190360     6437.07
    190400     6438.51
    190440     6440.01
    190480     6441.32
    190520     6442.46
    190560     6444.06
    190600     6445.53
    190640     6446.65
    190680     6448.28
    190720     6449.51
    190760     6450.81
    190800     6452.24
    190840     6453.51
    190880     6454.84
    190920     6456.32
    190960     6457.66
    191000     6458.96
    191040      6460.2
    191080     6461.41
    191120     6462.91
    191160      6464.1
    191200     6465.53
    191240     6467.01
    191280     6468.33
    191320     6469.47
    191360     6471.07
    191400     6472.54
    191440     6473.65
    191480     6475.29
    191520     6476.53
    191560     6477.81
    191600     6479.23
    191640     6480.52
    191680     6481.85
    191720     6483.34
    191760     6484.66
    191800     6485.97
    191840      6487.2
    191880     6488.41
    191920     6489.92
    191960     6491.11
    192000     6492.54
    192040     6494.03
    192080     6495.34
    192120     6496.48
    192160     6498.09
    192200     6499.56
    192240     6500.68
    192280     6502.32
    192320     6503.55
    192360     6504.84
    192400     6506.25
    192440     6507.53
    192480     6508.86
    192520     6510.35
    192560     6511.68
    192600     6512.98
    192640     6514.21
    192680     6515.42
    192720     6516.91
    192760     6518.11
    192800     6519.55
    192840     6521.04
    192880     6522.35
    192920     6523.51
    192960     6525.08
    193000     6526.57
    193040     6527.69
    193080     6529.32
    193120     6530.56
    193160     6531.85
    193200     6533.26
    193240     6534.53
    193280     6535.87
    193320     6537.36
    193360     6538.68
    193400     6539.98
    193440     6541.22
    193480      6542.4
    193520     6543.91
    193560     6545.12
    193600     6546.54
    193640     6548.05
    193680     6549.35
    193720     6550.49
    193760     6552.09
    193800     6553.57
    193840     6554.68
    193880     6556.32
    193920     6557.56
    193960     6558.85
    194000     6560.26
    194040     6561.54
    194080     6562.88
    194120     6564.36
    194160     6565.69
    194200     6566.99
    194240     6568.23
    194280     6569.43
    194320     6570.93
    194360     6572.13
    194400     6573.56
    194440     6575.07
    194480     6576.36
    194520     6577.52
    194560     6579.11
    194600     6580.59
    194640     6581.69
    194680     6583.33
    194720     6584.57
    194760     6585.84
    194800     6587.27
    194840     6588.54
    194880     6589.89
    194920     6591.38
    194960     6592.72
    195000        6594
    195040     6595.25
    195080     6596.45
    195120     6597.92
    195160     6599.13
    195200     6600.56
    195240     6602.08
    195280     6603.36
    195320     6604.51
    195360     6606.11
    195400     6607.59
    195440      6608.7
    195480     6610.33
    195520     6611.56
    195560     6612.85
    195600     6614.27
    195640     6615.54
    195680     6616.88
    195720     6618.37
    195760      6619.7
    195800     6620.99
    195840     6622.23
    195880     6623.43
    195920     6624.91
    195960     6626.12
    196000     6627.55
    196040     6629.06
    196080     6630.35
    196120     6631.49
    196160     6633.08
    196200     6634.57
    196240     6635.68
    196280     6637.31
    196320     6638.54
    196360     6639.82
    196400     6641.24
    196440     6642.53
    196480     6643.88
    196520     6645.36
    196560      6646.7
    196600     6647.99
    196640     6649.23
    196680     6650.42
    196720      6651.9
    196760     6653.11
    196800     6654.55
    196840     6656.06
    196880     6657.36
    196920     6658.49
    196960     6660.08
    197000     6661.58
    197040     6662.69
    197080     6664.31
    197120     6665.55
    197160     6666.84
    197200     6668.24
    197240     6669.53
    197280      6670.9
    197320     6672.37
    197360      6673.7
    197400        6675
    197440     6676.23
    197480     6677.43
    197520      6678.9
    197560     6680.12
    197600     6681.56
    197640     6683.07
    197680     6684.37
    197720      6685.5
    197760      6687.1
    197800     6688.58
    197840     6689.68
    197880     6691.31
    197920     6692.56
    197960     6693.84
    198000     6695.25
    198040     6696.55
    198080     6697.91
    198120     6699.39
    198160     6700.72
    198200     6702.01
    198240     6703.25
    198280     6704.44
    198320      6705.9
    198360     6707.12
    198400     6708.56
    198440     6710.07
    198480     6711.38
    198520      6712.5
    198560     6714.09
    198600     6715.58
    198640     6716.67
    198680     6718.32
    198720     6719.56
    198760     6720.86
    198800     6722.25
    198840     6723.55
    198880     6724.91
    198920     6726.39
    198960     6727.72
    199000     6729.01
    199040     6730.25
    199080     6731.43
    199120     6732.91
    199160      6734.1
    199200     6735.56
    199240     6737.06
    199280     6738.37
    199320      6739.5
    199360     6741.08
    199400     6742.58
    199440     6743.67
    199480     6745.32
    199520     6746.57
    199560     6747.87
    199600     6749.26
    199640     6750.55
    199680     6751.92
    199720     6753.39
    199760     6754.73
    199800     6756.04
    199840     6757.27
    199880     6758.45
    199920     6759.92
    199960     6761.12
    200000     6762.58
    200040     6764.07
    200080     6765.39
    200120     6766.52
    200160     6768.11
    200200     6769.62
    200240     6770.68
    200280     6772.34
    200320     6773.59
    200360     6774.87
    200400     6776.28
    200440     6777.58
    200480     6778.93
    200520     6780.42
    200560     6781.76
    200600     6783.07
    200640     6784.29
    200680     6785.48
    200720     6786.95
    200760     6788.15
    200800      6789.6
    200840     6791.11
    200880     6792.42
    200920     6793.55
    200960     6795.16
    201000     6796.65
    201040     6797.75
    201080      6799.4
    201120     6800.62
    201160     6801.92
    201200     6803.32
    201240     6804.61
    201280     6805.97
    201320     6807.47
    201360      6808.8
    201400     6810.12
    201440     6811.34
    201480     6812.51
    201520     6813.99
    201560      6815.2
    201600     6816.66
    201640     6818.15
    201680     6819.47
    201720     6820.59
    201760      6822.2
    201800      6823.7
    201840     6824.78
    201880     6826.43
    201920     6827.66
    201960     6828.96
    202000     6830.37
    202040     6831.65
    202080     6833.01
    202120     6834.49
    202160     6835.83
    202200     6837.16
    202240     6838.37
    202280     6839.55
    202320     6841.03
    202360     6842.23
    202400      6843.7
    202440     6845.19
    202480      6846.5
    202520     6847.65
    202560     6849.24
    202600     6850.75
    202640     6851.83
    202680     6853.48
    202720     6854.71
    202760     6856.01
    202800     6857.42
    202840     6858.72
    202880     6860.07
    202920     6861.55
    202960     6862.89
    203000     6864.21
    203040     6865.43
    203080     6866.61
    203120     6868.07
    203160     6869.29
    203200     6870.75
    203240     6872.25
    203280     6873.56
    203320      6874.7
    203360     6876.29
    203400     6877.79
    203440     6878.86
    203480     6880.51
    203520     6881.75
    203560     6883.05
    203600     6884.46
    203640     6885.75
    203680      6887.1
    203720     6888.58
    203760     6889.93
    203800     6891.24
    203840     6892.46
    203880     6893.64
    203920     6895.11
    203960     6896.33
    204000     6897.79
    204040     6899.28
    204080     6900.59
    204120     6901.74
    204160     6903.32
    204200      6904.8
    204240     6905.88
    204280     6907.52
    204320     6908.75
    204360     6910.07
    204400     6911.46
    204440     6912.77
    204480      6914.1
    204520     6915.59
    204560     6916.94
    204600     6918.24
    204640     6919.46
    204680     6920.63
    204720     6922.11
    204760     6923.31
    204800     6924.79
    204840     6926.27
    204880     6927.59
    204920     6928.72
    204960     6930.32
    205000     6931.79
    205040     6932.85
    205080     6934.52
    205120     6935.75
    205160     6937.06
    205200     6938.44
    205240     6939.75
    205280     6941.08
    205320     6942.58
    205360     6943.94
    205400     6945.22
    205440     6946.44
    205480      6947.6
    205520      6949.1
    205560     6950.29
    205600     6951.77
    205640     6953.25
    205680     6954.59
    205720     6955.71
    205760     6957.33
    205800     6958.78
    205840     6959.86
    205880     6961.52
    205920     6962.74
    205960     6964.05
    206000     6965.44
    206040     6966.75
    206080     6968.07
    206120     6969.57
    206160     6970.93
    206200     6972.22
    206240     6973.44
    206280     6974.61
    206320     6976.11
    206360     6977.31
    206400     6978.78
    206440     6980.27
    206480      6981.6
    206520     6982.73
    206560     6984.35
    206600     6985.81
    206640     6986.86
    206680     6988.53
    206720     6989.75
    206760     6991.06
    206800     6992.45
    206840     6993.75
    206880     6995.08
    206920     6996.58
    206960     6997.95
    207000     6999.24
    207040     7000.46
    207080     7001.62
    207120     7003.13
    207160     7004.33
    207200      7005.8
    207240     7007.27
    207280     7008.61
    207320     7009.73
    207360     7011.34
    207400     7012.79
    207440     7013.85
    207480      7015.5
    207520     7016.75
    207560     7018.05
    207600     7019.45
    207640     7020.75
    207680     7022.07
    207720     7023.57
    207760     7024.94
    207800     7026.22
    207840     7027.45
    207880      7028.6
    207920     7030.11
    207960     7031.31
    208000     7032.76
    208040     7034.24
    208080     7035.57
    208120     7036.68
    208160     7038.29
    208200     7039.74
    208240      7040.8
    208280     7042.47
    208320      7043.7
    208360     7045.01
    208400     7046.42
    208440     7047.72
    208480     7049.04
    208520     7050.54
    208560     7051.92
    208600      7053.2
    208640     7054.42
    208680     7055.58
    208720     7057.07
    208760     7058.26
    208800     7059.72
    208840     7061.23
    208880     7062.55
    208920     7063.67
    208960     7065.26
    209000     7066.73
    209040     7067.79
    209080     7069.46
    209120     7070.71
    209160     7072.01
    209200     7073.41
    209240     7074.72
    209280     7076.05
    209320     7077.56
    209360     7078.93
    209400     7080.21
    209440     7081.41
    209480     7082.58
    209520     7084.08
    209560     7085.28
    209600     7086.73
    209640     7088.21
    209680     7089.55
    209720     7090.66
    209760     7092.26
    209800     7093.73
    209840      7094.8
    209880     7096.46
    209920     7097.71
    209960     7099.01
    210000     7100.42
    210040     7101.73
    210080     7103.05
    210120     7104.55
    210160     7105.94
    210200     7107.22
    210240     7108.43
    210280     7109.59
    210320     7111.08
    210360     7112.29
    210400     7113.74
    210440     7115.21
    210480     7116.54
    210520     7117.65
    210560     7119.26
    210600     7120.74
    210640     7121.79
    210680     7123.46
    210720     7124.71
    210760     7126.01
    210800     7127.42
    210840     7128.74
    210880     7130.05
    210920     7131.57
    210960     7132.95
    211000     7134.22
    211040     7135.42
    211080     7136.59
    211120     7138.08
    211160     7139.31
    211200     7140.75
    211240     7142.19
    211280     7143.54
    211320     7144.65
    211360     7146.26
    211400     7147.74
    211440     7148.78
    211480     7150.45
    211520     7151.71
    211560     7153.02
    211600     7154.43
    211640     7155.74
    211680     7157.05
    211720     7158.56
    211760     7159.94
    211800     7161.23
    211840     7162.42
    211880     7163.59
    211920     7165.08
    211960      7166.3
    212000     7167.76
    212040      7169.2
    212080     7170.55
    212120     7171.66
    212160     7173.26
    212200     7174.75
    212240     7175.79
    212280     7177.46
    212320     7178.71
    212360     7180.03
    212400     7181.42
    212440     7182.74
    212480     7184.05
    212520     7185.57
    212560     7186.96
    212600     7188.24
    212640     7189.42
    212680      7190.6
    212720     7192.07
    212760      7193.3
    212800     7194.75
    212840      7196.2
    212880     7197.55
    212920     7198.65
    212960     7200.26
    213000     7201.74
    213040     7202.77
    213080     7204.44
    213120     7205.71
    213160     7207.03
    213200     7208.41
    213240     7209.73
    213280     7211.06
    213320     7212.57
    213360     7213.96
    213400     7215.25
    213440     7216.42
    213480     7217.59
    213520     7219.06
    213560     7220.29
    213600     7221.75
    213640      7223.2
    213680     7224.54
    213720     7225.65
    213760     7227.24
    213800     7228.73
    213840     7229.78
    213880     7231.44
    213920     7232.71
    213960     7234.02
    214000     7235.41
    214040     7236.73
    214080     7238.05
    214120     7239.57
    214160     7240.94
    214200     7242.25
    214240     7243.44
    214280      7244.6
    214320     7246.08
    214360      7247.3
    214400     7248.76
    214440     7250.22
    214480     7251.56
    214520     7252.66
    214560     7254.27
    214600     7255.75
    214640     7256.79
    214680     7258.48
    214720     7259.74
    214760     7261.06
    214800     7262.44
    214840     7263.76
    214880     7265.09
    214920      7266.6
    214960     7267.98
    215000     7269.28
    215040     7270.46
    215080     7271.62
    215120     7273.11
    215160     7274.32
    215200     7275.78
    215240     7277.24
    215280      7278.6
    215320     7279.71
    215360     7281.32
    215400     7282.79
    215440     7283.83
    215480     7285.52
    215520     7286.79
    215560      7288.1
    215600      7289.5
    215640     7290.82
    215680     7292.14
    215720     7293.64
    215760     7295.04
    215800     7296.32
    215840     7297.52
    215880     7298.68
    215920     7300.16
    215960     7301.36
    216000     7302.83
    216040     7304.29
    216080     7305.64
    216120     7306.75
    216160     7308.36
    216200     7309.83
    216240     7310.88
    216280     7312.55
    216320     7313.83
    216360     7315.13
    216400     7316.54
    216440     7317.85
    216480     7319.17
    216520     7320.67
    216560     7322.06
    216600     7323.36
    216640     7324.54
    216680     7325.71
    216720     7327.18
    216760     7328.39
    216800     7329.85
    216840     7331.32
    216880     7332.66
    216920     7333.77
    216960     7335.38
    217000     7336.85
    217040      7337.9
    217080     7339.57
    217120     7340.85
    217160     7342.17
    217200     7343.56
    217240     7344.87
    217280     7346.18
    217320     7347.68
    217360     7349.07
    217400     7350.37
    217440     7351.57
    217480     7352.71
    217520      7354.2
    217560      7355.4
    217600     7356.87
    217640     7358.33
    217680     7359.67
    217720     7360.78
    217760     7362.39
    217800     7363.86
    217840     7364.92
    217880     7366.58
    217920     7367.85
    217960     7369.18
    218000     7370.57
    218040     7371.89
    218080     7373.19
    218120     7374.68
    218160     7376.06
    218200     7377.36
    218240     7378.56
    218280     7379.71
    218320      7381.2
    218360     7382.39
    218400     7383.87
    218440     7385.34
    218480     7386.68
    218520     7387.79
    218560      7389.4
    218600     7390.88
    218640     7391.93
    218680     7393.59
    218720     7394.86
    218760     7396.17
    218800     7397.58
    218840     7398.88
    218880     7400.18
    218920     7401.67
    218960     7403.06
    219000     7404.35
    219040     7405.56
    219080      7406.7
    219120     7408.19
    219160     7409.38
    219200     7410.86
    219240     7412.33
    219280     7413.67
    219320     7414.77
    219360     7416.38
    219400     7417.86
    219440     7418.92
    219480     7420.59
    219520     7421.86
    219560     7423.16
    219600     7424.56
    219640     7425.88
    219680     7427.16
    219720     7428.64
    219760     7430.04
    219800     7431.32
    219840     7432.52
    219880     7433.67
    219920     7435.15
    219960     7436.33
    220000     7437.81
    220040      7439.3
    220080     7440.64
    220120     7441.75
    220160     7443.36
    220200     7444.84
    220240      7445.9
    220280     7447.56
    220320     7448.84
    220360     7450.15
    220400     7451.54
    220440     7452.86
    220480     7454.14
    220520     7455.63
    220560     7457.02
    220600     7458.31
    220640     7459.51
    220680     7460.66
    220720     7462.14
    220760     7463.32
    220800      7464.8
    220840     7466.29
    220880     7467.63
    220920     7468.74
    220960     7470.37
    221000     7471.84
    221040     7472.91
    221080     7474.56
    221120     7475.84
    221160     7477.14
    221200     7478.55
    221240     7479.86
    221280     7481.14
    221320     7482.64
    221360     7484.02
    221400     7485.32
    221440     7486.52
    221480     7487.65
    221520     7489.14
    221560     7490.32
    221600      7491.8
    221640     7493.28
    221680     7494.62
    221720     7495.74
    221760     7497.37
    221800     7498.84
    221840     7499.91
    221880     7501.55
    221920     7502.85
    221960     7504.13
    222000     7505.54
    222040     7506.87
    222080     7508.14
    222120     7509.62
    222160     7511.03
    222200      7512.3
    222240     7513.49
    222280     7514.64
    222320     7516.13
    222360      7517.3
    222400     7518.78
    222440     7520.26
    222480     7521.61
    222520     7522.71
    222560     7524.35
    222600     7525.83
    222640     7526.89
    222680     7528.54
    222720     7529.84
    222760     7531.11
    222800     7532.51
    222840     7533.84
    222880     7535.12
    222920     7536.61
    222960     7538.01
    223000      7539.3
    223040     7540.49
    223080     7541.62
    223120     7543.09
    223160     7544.29
    223200     7545.77
    223240     7547.24
    223280     7548.58
    223320     7549.69
    223360     7551.33
    223400     7552.81
    223440     7553.87
    223480     7555.53
    223520     7556.81
    223560      7558.1
    223600     7559.51
    223640     7560.84
    223680     7562.11
    223720     7563.57
    223760        7565
    223800     7566.28
    223840     7567.47
    223880      7568.6
    223920     7570.09
    223960     7571.26
    224000     7572.75
    224040     7574.23
    224080     7575.57
    224120     7576.69
    224160     7578.31
    224200     7579.79
    224240     7580.85
    224280     7582.51
    224320     7583.79
    224360     7585.08
    224400     7586.49
    224440     7587.83
    224480      7589.1
    224520     7590.55
    224560     7591.99
    224600     7593.27
    224640     7594.46
    224680      7595.6
    224720     7597.07
    224760     7598.25
    224800     7599.74
    224840     7601.22
    224880     7602.56
    224920     7603.67
    224960     7605.31
    225000     7606.78
    225040     7607.84
    225080      7609.5
    225120     7610.78
    225160     7612.08
    225200     7613.48
    225240      7614.8
    225280     7616.09
    225320     7617.53
    225360     7618.98
    225400     7620.25
    225440     7621.44
    225480     7622.58
    225520     7624.06
    225560     7625.22
    225600     7626.72
    225640     7628.21
    225680     7629.55
    225720     7630.66
    225760     7632.28
    225800     7633.77
    225840     7634.82
    225880      7636.5
    225920     7637.78
    225960     7639.06
    226000     7640.48
    226040     7641.82
    226080      7643.1
    226120     7644.54
    226160     7645.99
    226200     7647.26
    226240     7648.45
    226280     7649.58
    226320     7651.05
    226360     7652.21
    226400     7653.71
    226440     7655.19
    226480     7656.53
    226520     7657.64
    226560     7659.29
    226600     7660.75
    226640     7661.82
    226680     7663.49
    226720     7664.76
    226760     7666.03
    226800     7667.46
    226840      7668.8
    226880     7670.08
    226920     7671.53
    226960     7672.98
    227000     7674.23
    227040     7675.44
    227080     7676.57
    227120     7678.01
    227160     7679.18
    227200     7680.69
    227240     7682.16
    227280     7683.49
    227320      7684.6
    227360     7686.25
    227400      7687.7
    227440     7688.77
    227480     7690.43
    227520     7691.71
    227560     7692.98
    227600      7694.4
    227640     7695.73
    227680     7697.01
    227720     7698.45
    227760      7699.9
    227800     7701.15
    227840     7702.38
    227880     7703.49
    227920     7704.93
    227960     7706.11
    228000     7707.61
    228040     7709.08
    228080     7710.42
    228120     7711.51
    228160     7713.16
    228200     7714.63
    228240     7715.69
    228280     7717.36
    228320     7718.63
    228360      7719.9
    228400     7721.32
    228440     7722.65
    228480     7723.93
    228520     7725.37
    228560      7726.8
    228600     7728.09
    228640     7729.29
    228680     7730.41
    228720     7731.86
    228760     7733.03
    228800     7734.52
    228840        7736
    228880     7737.32
    228920     7738.43
    228960     7740.09
    229000     7741.54
    229040      7742.6
    229080     7744.28
    229120     7745.54
    229160     7746.82
    229200     7748.23
    229240     7749.56
    229280     7750.83
    229320     7752.27
    229360     7753.71
    229400     7754.98
    229440     7756.19
    229480     7757.31
    229520     7758.76
    229560     7759.92
    229600     7761.41
    229640      7762.9
    229680     7764.22
    229720     7765.34
    229760     7766.99
    229800     7768.45
    229840     7769.51
    229880      7771.2
    229920     7772.47
    229960     7773.75
    230000     7775.16
    230040     7776.48
    230080     7777.77
    230120     7779.19
    230160     7780.65
    230200     7781.93
    230240     7783.13
    230280     7784.25
    230320     7785.69
    230360     7786.85
    230400     7788.34
    230440     7789.84
    230480     7791.18
    230520     7792.28
    230560     7793.93
    230600      7795.4
    230640     7796.46
    230680     7798.15
    230720     7799.42
    230760      7800.7
    230800     7802.12
    230840     7803.44
    230880     7804.71
    230920     7806.15
    230960      7807.6
    231000     7808.88
    231040     7810.08
    231080      7811.2
    231120     7812.65
    231160     7813.81
    231200     7815.31
    231240     7816.79
    231280     7818.13
    231320     7819.23
    231360      7820.9
    231400     7822.35
    231440     7823.41
    231480     7825.09
    231520     7826.37
    231560     7827.65
    231600     7829.07
    231640     7830.38
    231680     7831.65
    231720     7833.09
    231760     7834.54
    231800      7835.8
    231840        7837
    231880     7838.13
    231920     7839.56
    231960     7840.72
    232000     7842.23
    232040      7843.7
    232080     7845.07
    232120     7846.15
    232160     7847.82
    232200     7849.29
    232240     7850.34
    232280     7852.04
    232320     7853.32
    232360      7854.6
    232400     7856.01
    232440     7857.33
    232480      7858.6
    232520     7860.03
    232560     7861.47
    232600     7862.75
    232640     7863.94
    232680     7865.07
    232720     7866.51
    232760     7867.65
    232800     7869.16
    232840     7870.63
    232880     7871.98
    232920     7873.08
    232960     7874.74
    233000     7876.22
    233040     7877.25
    233080     7878.95
    233120     7880.25
    233160     7881.53
    233200     7882.94
    233240     7884.26
    233280     7885.53
    233320     7886.98
    233360     7888.41
    233400     7889.68
    233440     7890.86
    233480     7892.01
    233520     7893.44
    233560     7894.59
    233600     7896.08
    233640     7897.57
    233680     7898.91
    233720     7899.99
    233760     7901.65
    233800     7903.14
    233840     7904.19
    233880      7905.9
    233920     7907.19
    233960     7908.46
    234000     7909.88
    234040     7911.19
    234080     7912.46
    234120     7913.91
    234160     7915.35
    234200     7916.59
    234240      7917.8
    234280     7918.94
    234320     7920.38
    234360     7921.54
    234400     7923.01
    234440      7924.5
    234480     7925.84
    234520     7926.96
    234560     7928.61
    234600     7930.08
    234640     7931.12
    234680     7932.84
    234720     7934.15
    234760     7935.42
    234800     7936.83
    234840     7938.14
    234880     7939.41
    234920     7940.85
    234960     7942.28
    235000     7943.55
    235040     7944.75
    235080     7945.89
    235120     7947.33
    235160     7948.48
    235200     7949.95
    235240     7951.47
    235280     7952.81
    235320     7953.91
    235360     7955.57
    235400     7957.03
    235440     7958.08
    235480     7959.79
    235520     7961.09
    235560     7962.37
    235600     7963.79
    235640     7965.11
    235680     7966.37
    235720     7967.82
    235760     7969.24
    235800     7970.52
    235840     7971.72
    235880     7972.86
    235920     7974.31
    235960     7975.45
    236000     7976.92
    236040     7978.43
    236080     7979.78
    236120     7980.89
    236160     7982.54
    236200     7983.99
    236240     7985.07
    236280     7986.76
    236320     7988.06
    236360     7989.35
    236400     7990.76
    236440     7992.07
    236480     7993.34
    236520     7994.78
    236560     7996.21
    236600     7997.49
    236640     7998.69
    236680     7999.84
    236720     8001.28
    236760     8002.42
    236800      8003.9
    236840     8005.41
    236880     8006.75
    236920     8007.86
    236960      8009.5
    237000     8010.98
    237040     8012.04
    237080     8013.74
    237120     8015.06
    237160     8016.34
    237200     8017.76
    237240     8019.06
    237280     8020.34
    237320     8021.78
    237360     8023.21
    237400      8024.5
    237440     8025.69
    237480     8026.83
    237520     8028.29
    237560     8029.43
    237600     8030.89
    237640      8032.4
    237680     8033.74
    237720     8034.85
    237760     8036.48
    237800     8037.96
    237840     8039.04
    237880     8040.73
    237920     8042.04
    237960     8043.32
    238000     8044.76
    238040     8046.04
    238080     8047.34
    238120     8048.76
    238160      8050.2
    238200     8051.49
    238240      8052.7
    238280     8053.84
    238320     8055.29
    238360     8056.41
    238400     8057.89
    238440      8059.4
    238480     8060.73
    238520     8061.84
    238560     8063.49
    238600     8064.97
    238640     8066.04
    238680     8067.73
    238720     8069.04
    238760     8070.31
    238800     8071.74
    238840     8073.04
    238880     8074.34
    238920     8075.76
    238960      8077.2
    239000     8078.48
    239040     8079.67
    239080     8080.83
    239120     8082.29
    239160     8083.41
    239200     8084.89
    239240     8086.41
    239280     8087.75
    239320     8088.84
    239360      8090.5
    239400     8091.98
    239440     8093.06
    239480     8094.76
    239520     8096.05
    239560     8097.34
    239600     8098.77
    239640     8100.06
    239680     8101.36
    239720      8102.8
    239760     8104.22
    239800      8105.5
    239840     8106.69
    239880     8107.85
    239920      8109.3
    239960     8110.43
    240000     8111.91
    240040      8113.4
    240080     8114.75
    240120     8115.86
    240160     8117.53
    240200     8118.99
    240240     8120.08
    240280     8121.76
    240320     8123.07
    240360     8124.35
    240400     8125.77
    240440     8127.06
    240480     8128.36
    240520      8129.8
    240560     8131.23
    240600     8132.51
    240640     8133.68
    240680     8134.84
    240720     8136.28
    240760     8137.41
    240800     8138.89
    240840     8140.38
    240880     8141.73
    240920     8142.84
    240960     8144.51
    241000     8145.99
    241040     8147.06
    241080     8148.75
    241120     8150.05
    241160     8151.35
    241200     8152.77
    241240     8154.06
    241280     8155.35
    241320      8156.8
    241360     8158.23
    241400     8159.51
    241440     8160.68
    241480     8161.83
    241520     8163.28
    241560      8164.4
    241600     8165.89
    241640     8167.37
    241680     8168.72
    241720     8169.84
    241760      8171.5
    241800        8173
    241840     8174.07
    241880     8175.75
    241920     8177.05
    241960     8178.35
    242000     8179.77
    242040     8181.05
    242080     8182.35
    242120      8183.8
    242160     8185.24
    242200     8186.51
    242240     8187.68
    242280     8188.84
    242320     8190.29
    242360      8191.4
    242400     8192.89
    242440     8194.39
    242480     8195.73
    242520     8196.85
    242560     8198.52
    242600     8200.03
    242640      8201.1
    242680     8202.77
    242720     8204.08
    242760     8205.39
    242800     8206.79
    242840     8208.08
    242880     8209.37
    242920     8210.83
    242960     8212.26
    243000     8213.54
    243040      8214.7
    243080     8215.86
    243120     8217.31
    243160     8218.43
    243200     8219.92
    243240     8221.42
    243280     8222.76
    243320     8223.87
    243360     8225.54
    243400     8227.05
    243440     8228.11
    243480      8229.8
    243520      8231.1
    243560     8232.42
    243600     8233.82
    243640     8235.12
    243680      8236.4
    243720     8237.85
    243760     8239.29
    243800     8240.56
    243840     8241.72
    243880     8242.87
    243920     8244.33
    243960     8245.45
    244000     8246.95
    244040     8248.44
    244080     8249.78
    244120     8250.87
    244160     8252.56
    244200     8254.05
    244240     8255.12
    244280     8256.81
    244320     8258.11
    244360     8259.42
    244400     8260.84
    244440     8262.14
    244480      8263.4
    244520     8264.87
    244560     8266.29
    244600     8267.57
    244640     8268.73
    244680     8269.88
    244720     8271.35
    244760     8272.46
    244800     8273.96
    244840     8275.45
    244880     8276.78
    244920     8277.88
    244960     8279.55
    245000     8281.09
    245040     8282.14
    245080     8283.82
    245120     8285.12
    245160     8286.44
    245200     8287.85
    245240     8289.17
    245280     8290.44
    245320      8291.9
    245360     8293.32
    245400      8294.6
    245440     8295.76
    245480     8296.92
    245520     8298.38
    245560      8299.5
    245600     8300.98
    245640     8302.46
    245680     8303.79
    245720      8304.9
    245760     8306.57
    245800     8308.11
    245840     8309.16
    245880     8310.84
    245920     8312.15
    245960     8313.45
    246000     8314.87
    246040      8316.2
    246080     8317.45
    246120     8318.93
    246160     8320.35
    246200     8321.63
    246240     8322.78
    246280     8323.95
    246320     8325.42
    246360     8326.53
    246400     8328.02
    246440     8329.49
    246480     8330.83
    246520     8331.91
    246560     8333.59
    246600     8335.13
    246640     8336.17
    246680     8337.86
    246720     8339.17
    246760     8340.44
    246800     8341.87
    246840      8343.2
    246880     8344.46
    246920     8345.92
    246960     8347.34
    247000     8348.62
    247040     8349.77
    247080     8350.95
    247120     8352.42
    247160     8353.53
    247200     8355.02
    247240      8356.5
    247280     8357.84
    247320     8358.92
    247360      8360.6
    247400     8362.14
    247440     8363.18
    247480     8364.87
    247520     8366.16
    247560     8367.44
    247600     8368.87
    247640     8370.21
    247680     8371.46
    247720     8372.93
    247760     8374.34
    247800     8375.63
    247840      8376.8
    247880     8377.96
    247920     8379.42
    247960     8380.54
    248000     8382.02
    248040     8383.51
    248080     8384.85
    248120     8385.93
    248160     8387.62
    248200     8389.15
    248240     8390.19
    248280     8391.87
    248320     8393.18
    248360     8394.44
    248400     8395.88
    248440     8397.23
    248480     8398.47
    248520     8399.94
    248560     8401.36
    248600     8402.66
    248640     8403.82
    248680     8404.98
    248720     8406.44
    248760     8407.58
    248800     8409.06
    248840     8410.54
    248880     8411.88
    248920     8412.97
    248960     8414.66
    249000     8416.21
    249040     8417.23
    249080     8418.92
    249120     8420.23
    249160      8421.5
    249200     8422.89
    249240     8424.25
    249280      8425.5
    249320     8426.97
    249360     8428.38
    249400     8429.69
    249440     8430.83
    249480        8432
    249520     8433.46
    249560      8434.6
    249600     8436.07
    249640     8437.57
    249680     8438.89
    249720        8440
    249760     8441.69
    249800     8443.24
    249840     8444.25
    249880     8445.94
    249920     8447.24
    249960      8448.5
    250000     8449.91
    250040     8451.28
    250080     8452.52
    250120     8454.01
    250160     8455.41
    250200     8456.73
    250240     8457.86
    250280     8459.03
    250320      8460.5
    250360     8461.63
    250400     8463.11
    250440     8464.61
    250480     8465.93
    250520     8467.02
    250560     8468.71
    250600     8470.25
    250640     8471.27
    250680     8472.95
    250720     8474.26
    250760     8475.52
    250800     8476.93
    250840      8478.3
    250880     8479.54
    250920     8481.03
    250960     8482.44
    251000     8483.74
    251040     8484.88
    251080     8486.06
    251120     8487.51
    251160     8488.65
    251200     8490.13
    251240     8491.63
    251280     8492.95
    251320     8494.05
    251360     8495.72
    251400     8497.27
    251440     8498.28
    251480     8499.98
    251520     8501.27
    251560     8502.55
    251600     8503.93
    251640     8505.31
    251680     8506.56
    251720     8508.04
    251760     8509.46
    251800     8510.76
    251840     8511.91
    251880     8513.08
    251920     8514.55
    251960     8515.67
    252000     8517.15
    252040     8518.66
    252080     8519.99
    252120     8521.08
    252160     8522.75
    252200     8524.32
    252240     8525.31
    252280     8527.01
    252320     8528.32
    252360     8529.58
    252400     8530.98
    252440     8532.35
    252480     8533.59
    252520     8535.06
    252560      8536.5
    252600      8537.8
    252640     8538.93
    252680     8540.11
    252720     8541.57
    252760     8542.71
    252800     8544.18
    252840     8545.71
    252880     8547.04
    252920     8548.12
    252960     8549.79
    253000     8551.37
    253040     8552.36
    253080     8554.08
    253120     8555.36
    253160     8556.61
    253200     8558.04
    253240      8559.4
    253280     8560.64
    253320      8562.1
    253360     8563.56
    253400     8564.84
    253440     8566.01
    253480     8567.16
    253520     8568.63
    253560     8569.78
    253600     8571.24
    253640     8572.76
    253680     8574.09
    253720     8575.18
    253760     8576.85
    253800     8578.42
    253840     8579.42
    253880     8581.12
    253920     8582.43
    253960     8583.67
    254000      8585.1
    254040     8586.45
    254080     8587.71
    254120     8589.18
    254160     8590.64
    254200     8591.92
    254240     8593.08
    254280     8594.24
    254320      8595.7
    254360     8596.84
    254400     8598.31
    254440     8599.82
    254480     8601.15
    254520     8602.24
    254560     8603.92
    254600      8605.5
    254640     8606.49
    254680      8608.2
    254720     8609.49
    254760     8610.75
    254800     8612.17
    254840     8613.53
    254880     8614.78
    254920     8616.24
    254960      8617.7
    255000     8618.98
    255040     8620.15
    255080     8621.31
    255120     8622.77
    255160      8623.9
    255200     8625.39
    255240     8626.87
    255280      8628.2
    255320      8629.3
    255360     8630.97
    255400     8632.54
    255440     8633.54
    255480     8635.25
    255520     8636.53
    255560     8637.79
    255600     8639.21
    255640     8640.58
    255680     8641.83
    255720     8643.29
    255760     8644.75
    255800     8646.04
    255840     8647.21
    255880     8648.38
    255920     8649.82
    255960     8650.95
    256000     8652.43
    256040     8653.92
    256080     8655.25
    256120     8656.34
    256160     8658.01
    256200      8659.6
    256240      8660.6
    256280     8662.29
    256320     8663.57
    256360     8664.83
    256400     8666.26
    256440     8667.62
    256480     8668.88
    256520     8670.32
    256560     8671.79
    256600     8673.08
    256640     8674.25
    256680     8675.42
    256720     8676.87
    256760     8677.99
    256800     8679.47
    256840     8680.96
    256880     8682.29
    256920      8683.4
    256960     8685.07
    257000     8686.64
    257040     8687.65
    257080     8689.35
    257120     8690.61
    257160     8691.88
    257200     8693.32
    257240     8694.66
    257280     8695.91
    257320     8697.36
    257360     8698.84
    257400     8700.11
    257440      8701.3
    257480     8702.47
    257520     8703.91
    257560     8705.04
    257600     8706.52
    257640     8708.03
    257680     8709.35
    257720     8710.44
    257760     8712.12
    257800     8713.71
    257840     8714.71
    257880     8716.39
    257920     8717.68
    257960     8718.95
    258000     8720.39
    258040     8721.74
    258080        8723
    258120     8724.46
    258160     8725.93
    258200      8727.2
    258240     8728.38
    258280     8729.57
    258320        8731
    258360     8732.14
    258400     8733.63
    258440     8735.12
    258480     8736.45
    258520     8737.54
    258560     8739.22
    258600     8740.81
    258640     8741.81
    258680     8743.49
    258720     8744.77
    258760     8746.04
    258800     8747.49
    258840     8748.85
    258880     8750.09
    258920     8751.56
    258960     8752.99
    259000      8754.3
    259040     8755.48
    259080     8756.66
    259120     8758.09
    259160     8759.21
    259200     8760.71
    259240     8762.19
    259280     8763.52
    259320      8764.6
    259360     8766.29
    259400     8767.88
    259440     8768.86
    259480     8770.55
    259520     8771.84
    259560      8773.1
    259600     8774.54
    259640     8775.91
    259680     8777.14
    259720     8778.61
    259760     8780.04
    259800     8781.35
    259840     8782.53
    259880     8783.71
    259920     8785.14
    259960     8786.26
    260000     8787.75
    260040     8789.25
    260080     8790.58
    260120     8791.67
    260160     8793.36
    260200     8794.95
    260240     8795.93
    260280     8797.61
    260320      8798.9
    260360     8800.16
    260400     8801.61
    260440     8802.99
    260480     8804.21
    260520      8805.7
    260560     8807.13
    260600     8808.43
    260640     8809.62
    260680     8810.79
    260720     8812.23
    260760     8813.34
    260800     8814.83
    260840     8816.35
    260880     8817.68
    260920     8818.78
    260960     8820.45
    261000     8822.04
    261040     8823.02
    261080     8824.69
    261120     8825.99
    261160     8827.24
    261200     8828.69
    261240     8830.06
    261280      8831.3
    261320     8832.78
    261360     8834.21
    261400     8835.51
    261440      8836.7
    261480     8837.87
    261520     8839.31
    261560     8840.43
    261600     8841.92
    261640     8843.44
    261680     8844.76
    261720     8845.86
    261760     8847.52
    261800     8849.13
    261840     8850.09
    261880     8851.78
    261920     8853.08
    261960     8854.33
    262000     8855.79
    262040     8857.16
    262080     8858.37
    262120     8859.85
    262160     8861.29
    262200      8862.6
    262240     8863.79
    262280     8864.97
    262320     8866.39
    262360     8867.52
    262400     8869.01
    262440     8870.55
    262480     8871.88
    262520     8872.97
    262560     8874.64
    262600     8876.26
    262640     8877.21
    262680      8878.9
    262720      8880.2
    262760     8881.45
    262800     8882.91
    262840     8884.26
    262880     8885.49
    262920     8886.98
    262960     8888.43
    263000     8889.73
    263040     8890.91
    263080     8892.08
    263120     8893.52
    263160     8894.63
    263200     8896.12
    263240     8897.65
    263280     8898.98
    263320     8900.09
    263360     8901.74
    263400     8903.36
    263440     8904.31
    263480     8905.99
    263520     8907.29
    263560     8908.53
    263600     8910.01
    263640     8911.36
    263680     8912.58
    263720     8914.07
    263760     8915.53
    263800     8916.82
    263840     8918.01
    263880      8919.2
    263920      8920.6
    263960     8921.73
    264000     8923.22
    264040     8924.74
    264080     8926.08
    264120      8927.2
    264160     8928.83
    264200     8930.44
    264240     8931.39
    264280     8933.08
    264320     8934.38
    264360     8935.63
    264400     8937.09
    264440     8938.45
    264480     8939.68
    264520     8941.16
    264560     8942.63
    264600     8943.93
    264640     8945.12
    264680     8946.28
    264720      8947.7
    264760     8948.83
    264800      8950.3
    264840     8951.86
    264880     8953.18
    264920     8954.29
    264960     8955.93
    265000     8957.54
    265040     8958.49
    265080     8960.17
    265120     8961.44
    265160     8962.72
    265200     8964.16
    265240     8965.53
    265280     8966.75
    265320     8968.22
    265360      8969.7
    265400        8971
    265440      8972.2
    265480     8973.35
    265520     8974.78
    265560      8975.9
    265600     8977.38
    265640     8978.93
    265680     8980.25
    265720     8981.38
    265760     8983.01
    265800     8984.62
    265840     8985.56
    265880     8987.24
    265920     8988.52
    265960     8989.79
    266000     8991.24
    266040      8992.6
    266080     8993.82
    266120     8995.31
    266160     8996.77
    266200     8998.09
    266240     8999.28
    266280     9000.43
    266320     9001.86
    266360     9002.97
    266400     9004.46
    266440     9006.01
    266480     9007.36
    266520     9008.49
    266560     9010.11
    266600     9011.72
    266640     9012.66
    266680     9014.33
    266720     9015.61
    266760     9016.88
    266800     9018.33
    266840     9019.69
    266880     9020.92
    266920     9022.42
    266960     9023.86
    267000     9025.19
    267040     9026.38
    267080     9027.53
    267120     9028.97
    267160     9030.08
    267200     9031.57
    267240     9033.12
    267280     9034.47
    267320     9035.58
    267360     9037.23
    267400     9038.84
    267440     9039.79
    267480     9041.44
    267520     9042.74
    267560        9044
    267600     9045.46
    267640     9046.81
    267680     9048.03
    267720     9049.52
    267760     9050.97
    267800      9052.3
    267840     9053.48
    267880     9054.65
    267920     9056.08
    267960      9057.2
    268000     9058.67
    268040     9060.23
    268080     9061.58
    268120     9062.71
    268160     9064.35
    268200     9065.95
    268240     9066.89
    268280     9068.56
    268320     9069.83
    268360     9071.09
    268400     9072.56
    268440      9073.9
    268480     9075.14
    268520     9076.62
    268560     9078.06
    268600      9079.4
    268640     9080.58
    268680     9081.74
    268720     9083.17
    268760      9084.3
    268800     9085.78
    268840     9087.35
    268880     9088.67
    268920     9089.81
    268960     9091.46
    269000     9093.05
    269040     9093.98
    269080     9095.65
    269120     9096.92
    269160     9098.17
    269200     9099.65
    269240     9101.01
    269280     9102.22
    269320      9103.7
    269360     9105.16
    269400     9106.49
    269440     9107.67
    269480     9108.84
    269520     9110.27
    269560     9111.39
    269600     9112.88
    269640     9114.45
    269680     9115.79
    269720     9116.91
    269760     9118.55
    269800     9120.14
    269840     9121.08
    269880     9122.75
    269920     9124.01
    269960     9125.26
    270000     9126.74
    270040     9128.08
    270080     9129.29
    270120     9130.77
    270160     9132.24
    270200     9133.56
    270240     9134.74
    270280     9135.91
    270320     9137.35
    270360     9138.45
    270400     9139.96
    270440      9141.5
    270480     9142.84
    270520     9143.96
    270560      9145.6
    270600     9147.19
    270640     9148.12
    270680      9149.8
    270720     9151.04
    270760     9152.29
    270800     9153.77
    270840      9155.1
    270880     9156.32
    270920     9157.81
    270960     9159.26
    271000      9160.6
    271040     9161.78
    271080     9162.93
    271120     9164.37
    271160     9165.48
    271200     9166.99
    271240      9168.5
    271280     9169.85
    271320     9170.97
    271360     9172.62
    271400     9174.21
    271440     9175.15
    271480     9176.82
    271520     9178.09
    271560     9179.31
    271600     9180.79
    271640     9182.15
    271680     9183.35
    271720     9184.85
    271760      9186.3
    271800     9187.62
    271840     9188.81
    271880     9189.95
    271920      9191.4
    271960     9192.51
    272000     9194.02
    272040     9195.53
    272080     9196.88
    272120     9198.01
    272160     9199.66
    272200     9201.25
    272240     9202.19
    272280     9203.84
    272320     9205.13
    272360     9206.35
    272400     9207.83
    272440     9209.18
    272480     9210.39
    272520     9211.88
    272560     9213.35
    272600     9214.67
    272640     9215.85
    272680     9216.99
    272720     9218.44
    272760     9219.56
    272800     9221.07
    272840     9222.57
    272880     9223.92
    272920     9225.04
    272960      9226.7
    273000     9228.29
    273040     9229.22
    273080      9230.9
    273120     9232.17
    273160     9233.39
    273200     9234.88
    273240     9236.22
    273280     9237.43
    273320     9238.94
    273360     9240.39
    273400     9241.71
    273440     9242.89
    273480     9244.02
    273520     9245.47
    273560      9246.6
    273600      9248.1
    273640     9249.61
    273680     9250.96
    273720      9252.1
    273760     9253.74
    273800     9255.33
    273840     9256.26
    273880     9257.95
    273920     9259.21
    273960     9260.43
    274000     9261.89
    274040     9263.26
    274080     9264.46
    274120     9265.97
    274160     9267.42
    274200     9268.74
    274240     9269.93
    274280     9271.05
    274320     9272.49
    274360     9273.62
    274400     9275.11
    274440     9276.62
    274480     9277.99
    274520     9279.12
    274560     9280.76
    274600     9282.36
    274640     9283.28
    274680     9284.96
    274720     9286.23
    274760     9287.46
    274800     9288.91
    274840      9290.3
    274880      9291.5
    274920     9292.99
    274960     9294.44
    275000     9295.76
    275040     9296.93
    275080     9298.08
    275120     9299.53
    275160     9300.65
    275200     9302.13
    275240     9303.64
    275280     9305.03
    275320     9306.14
    275360     9307.78
    275400     9309.39
    275440     9310.32
    275480     9311.99
    275520     9313.25
    275560     9314.48
    275600     9315.95
    275640     9317.34
    275680     9318.53
    275720     9320.02
    275760     9321.46
    275800     9322.79
    275840     9323.98
    275880     9325.11
    275920     9326.56
    275960     9327.69
    276000     9329.16
    276040     9330.66
    276080     9332.03
    276120     9333.17
    276160     9334.81
    276200     9336.42
    276240     9337.34
    276280     9339.01
    276320     9340.28
    276360      9341.5
    276400     9342.96
    276440     9344.35
    276480     9345.53
    276520     9347.04
    276560     9348.49
    276600     9349.79
    276640     9350.97
    276680     9352.12
    276720     9353.56
    276760      9354.7
    276800     9356.16
    276840     9357.68
    276880     9359.06
    276920     9360.18
    276960     9361.82
    277000     9363.45
    277040     9364.37
    277080     9366.03
    277120      9367.3
    277160      9368.5
    277200     9369.99
    277240     9371.37
    277280     9372.56
    277320     9374.06
    277360     9375.51
    277400     9376.81
    277440        9378
    277480     9379.14
    277520     9380.58
    277560     9381.72
    277600     9383.18
    277640     9384.72
    277680     9386.07
    277720      9387.2
    277760     9388.85
    277800     9390.45
    277840     9391.38
    277880     9393.02
    277920     9394.31
    277960     9395.51
    278000     9396.99
    278040     9398.37
    278080     9399.57
    278120     9401.09
    278160     9402.52
    278200     9403.82
    278240     9405.02
    278280     9406.16
    278320     9407.58
    278360     9408.74
    278400     9410.21
    278440     9411.75
    278480     9413.11
    278520     9414.23
    278560     9415.86
    278600      9417.5
    278640      9418.4
    278680     9420.06
    278720     9421.34
    278760     9422.54
    278800     9424.04
    278840     9425.41
    278880     9426.61
    278920     9428.11
    278960     9429.57
    279000     9430.85
    279040     9432.08
    279080      9433.2
    279120     9434.64
    279160     9435.79
    279200     9437.26
    279240     9438.81
    279280     9440.15
    279320     9441.29
    279360     9442.94
    279400     9444.55
    279440     9445.46
    279480      9447.1
    279520      9448.4
    279560      9449.6
    279600     9451.09
    279640     9452.47
    279680     9453.66
    279720     9455.18
    279760     9456.64
    279800     9457.91
    279840     9459.14
    279880     9460.25
    279920     9461.69
    279960     9462.86
    280000     9464.33
    280040     9465.85
    280080     9467.19
    280120     9468.32
    280160     9469.95
    280200     9471.58
    280240     9472.48
    280280      9474.1
    280320     9475.41
    280360      9476.6
    280400      9478.1
    280440     9479.48
    280480     9480.67
    280520     9482.19
    280560     9483.65
    280600     9484.92
    280640     9486.15
    280680     9487.25
    280720      9488.7
    280760     9489.86
    280800     9491.34
    280840     9492.86
    280880      9494.2
    280920     9495.32
    280960     9496.95
    281000     9498.58
    281040     9499.49
    281080     9501.12
    281120     9502.42
    281160      9503.6
    281200     9505.12
    281240     9506.52
    281280     9507.71
    281320     9509.24
    281360      9510.7
    281400     9511.94
    281440     9513.17
    281480     9514.29
    281520     9515.73
    281560      9516.9
    281600     9518.39
    281640      9519.9
    281680     9521.23
    281720     9522.37
    281760        9524
    281800     9525.62
    281840     9526.52
    281880     9528.15
    281920     9529.45
    281960     9530.63
    282000     9532.14
    282040     9533.54
    282080     9534.74
    282120     9536.26
    282160     9537.72
    282200     9538.98
    282240      9540.2
    282280     9541.33
    282320     9542.75
    282360     9543.92
    282400     9545.41
    282440     9546.91
    282480     9548.27
    282520     9549.38
    282560     9551.02
    282600     9552.64
    282640     9553.54
    282680     9555.16
    282720     9556.45
    282760     9557.64
    282800     9559.15
    282840     9560.57
    282880     9561.75
    282920     9563.27
    282960     9564.73
    283000     9565.99
    283040     9567.21
    283080     9568.34
    283120     9569.77
    283160     9570.95
    283200     9572.43
    283240     9573.93
    283280     9575.27
    283320     9576.39
    283360     9578.03
    283400     9579.64
    283440     9580.56
    283480     9582.17
    283520     9583.48
    283560     9584.64
    283600     9586.16
    283640     9587.58
    283680     9588.77
    283720     9590.28
    283760     9591.73
    283800        9593
    283840     9594.23
    283880     9595.35
    283920     9596.81
    283960     9597.98
    284000     9599.46
    284040     9600.96
    284080     9602.31
    284120     9603.41
    284160     9605.06
    284200     9606.66
    284240     9607.58
    284280     9609.18
    284320      9610.5
    284360     9611.65
    284400     9613.17
    284440     9614.59
    284480      9615.8
    284520      9617.3
    284560     9618.74
    284600     9620.03
    284640     9621.24
    284680     9622.36
    284720     9623.81
    284760     9624.99
    284800     9626.49
    284840     9628.03
    284880     9629.35
    284920     9630.45
    284960     9632.12
    285000      9633.7
    285040     9634.65
    285080     9636.25
    285120     9637.56
    285160      9638.7
    285200     9640.24
    285240     9641.66
    285280     9642.85
    285320     9644.34
    285360     9645.79
    285400     9647.08
    285440     9648.29
    285480     9649.42
    285520     9650.87
    285560     9652.05
    285600     9653.52
    285640     9655.08
    285680      9656.4
    285720     9657.51
    285760     9659.17
    285800     9660.74
    285840     9661.68
    285880     9663.29
    285920     9664.58
    285960     9665.74
    286000     9667.27
    286040     9668.68
    286080     9669.87
    286120     9671.37
    286160     9672.81
    286200      9674.1
    286240      9675.3
    286280     9676.42
    286320     9677.91
    286360     9679.06
    286400     9680.53
    286440     9682.09
    286480     9683.39
    286520      9684.5
    286560     9686.18
    286600     9687.74
    286640      9688.7
    286680      9690.3
    286720      9691.6
    286760     9692.73
    286800     9694.28
    286840      9695.7
    286880     9696.88
    286920     9698.38
    286960     9699.82
    287000     9701.12
    287040     9702.31
    287080     9703.43
    287120     9704.91
    287160     9706.06
    287200     9707.54
    287240     9709.08
    287280     9710.37
    287320      9711.5
    287360     9713.17
    287400     9714.74
    287440      9715.7
    287480     9717.29
    287520      9718.6
    287560     9719.72
    287600     9721.27
    287640     9722.69
    287680     9723.88
    287720     9725.37
    287760     9726.81
    287800      9728.1
    287840      9729.3
    287880     9730.42
    287920     9731.88
    287960     9733.03
    288000      9734.5
    288040     9736.04
    288080     9737.36
    288120     9738.48
    288160     9740.16
    288200     9741.72
    288240     9742.66
    288280     9744.26
    288320     9745.57
    288360     9746.69
    288400     9748.26
    288440     9749.67
    288480     9750.85
    288520     9752.35
    288560      9753.8
    288600      9755.1
    288640     9756.28
    288680     9757.41
    288720     9758.85
    288760        9760
    288800     9761.48
    288840     9763.03
    288880     9764.33
    288920     9765.44
    288960     9767.15
    289000      9768.7
    289040     9769.65
    289080     9771.25
    289120     9772.52
    289160     9773.65
    289200     9775.21
    289240     9776.63
    289280     9777.82
    289320     9779.31
    289360     9780.78
    289400     9782.05
    289440     9783.23
    289480     9784.36
    289520     9785.83
    289560     9786.97
    289600     9788.44
    289640     9789.99
    289680     9791.28
    289720     9792.39
    289760     9794.09
    289800     9795.65
    289840      9796.6
    289880     9798.19
    289920     9799.48
    289960      9800.6
    290000     9802.13
    290040     9803.57
    290080     9804.74
    290120     9806.26
    290160     9807.72
    290200     9808.98
    290240     9810.17
    290280     9811.32
    290320     9812.76
    290360     9813.92
    290400      9815.4
    290440     9816.92
    290480     9818.21
    290520     9819.31
    290560     9821.01
    290600     9822.57
    290640     9823.49
    290680      9825.1
    290720     9826.37
    290760     9827.52
    290800     9829.06
    290840     9830.48
    290880     9831.67
    290920     9833.17
    290960     9834.63
    291000     9835.89
    291040      9837.1
    291080     9838.23
    291120     9839.67
    291160     9840.84
    291200      9842.3
    291240     9843.81
    291280     9845.11
    291320      9846.2
    291360     9847.92
    291400     9849.49
    291440      9850.4
    291480     9851.99
    291520     9853.27
    291560      9854.4
    291600     9855.94
    291640     9857.37
    291680     9858.56
    291720     9860.07
    291760      9861.5
    291800     9862.79
    291840     9863.99
    291880      9865.1
    291920     9866.56
    291960     9867.72
    292000      9869.2
    292040     9870.69
    292080     9871.99
    292120     9873.07
    292160      9874.8
    292200     9876.36
    292240     9877.27
    292280     9878.88
    292320     9880.15
    292360     9881.28
    292400     9882.81
    292440     9884.27
    292480     9885.43
    292520     9886.95
    292560     9888.38
    292600     9889.66
    292640     9890.85
    292680     9891.97
    292720     9893.42
    292760     9894.57
    292800     9896.06
    292840     9897.56
    292880     9898.85
    292920     9899.94
    292960     9901.65
    293000      9903.2
    293040     9904.11
    293080      9905.7
    293120     9906.97
    293160     9908.09
    293200     9909.64
    293240      9911.1
    293280     9912.25
    293320     9913.79
    293360     9915.21
    293400     9916.49
    293440      9917.7
    293480     9918.82
    293520     9920.25
    293560     9921.42
    293600      9922.9
    293640     9924.44
    293680     9925.71
    293720     9926.79
    293760      9928.5
    293800     9930.05
    293840     9930.94
    293880     9932.52
    293920     9933.81
    293960     9934.94
    294000     9936.46
    294040     9937.93
    294080     9939.09
    294120     9940.62
    294160     9942.06
    294200     9943.34
    294240     9944.52
    294280     9945.66
    294320     9947.09
    294360     9948.26
    294400     9949.75
    294440     9951.27
    294480     9952.56
    294520     9953.65
    294560     9955.36
    294600     9956.92
    294640      9957.8
    294680     9959.39
    294720     9960.67
    294760     9961.79
    294800     9963.34
    294840     9964.79
    294880     9965.95
    294920      9967.5
    294960     9968.92
    295000     9970.22
    295040     9971.39
    295080     9972.53
    295120     9973.96
    295160     9975.14
    295200     9976.63
    295240     9978.14
    295280     9979.43
    295320      9980.5
    295360     9982.23
    295400     9983.78
    295440     9984.65
    295480     9986.26
    295520     9987.53
    295560     9988.64
    295600     9990.17
    295640     9991.64
    295680     9992.79
    295720     9994.34
    295760     9995.78
    295800     9997.05
    295840     9998.24
    295880     9999.36
    295920     10000.8
    295960       10002
    296000     10003.5
    296040       10005
    296080     10006.3
    296120     10007.3
    296160     10009.1
    296200     10010.6
    296240     10011.5
    296280     10013.1
    296320     10014.4
    296360     10015.5
    296400       10017
    296440     10018.5
    296480     10019.6
    296520     10021.2
    296560     10022.6
    296600     10023.9
    296640       10025
    296680     10026.2
    296720     10027.6
    296760     10028.8
    296800     10030.3
    296840     10031.8
    296880       10033
    296920     10034.1
    296960     10035.8
    297000     10037.4
    297040     10038.2
    297080     10039.9
    297120     10041.1
    297160     10042.2
    297200     10043.8
    297240     10045.2
    297280     10046.4
    297320     10047.9
    297360     10049.3
    297400     10050.6
    297440     10051.8
    297480     10052.9
    297520     10054.3
    297560     10055.5
    297600       10057
    297640     10058.5
    297680     10059.8
    297720     10060.9
    297760     10062.6
    297800     10064.2
    297840       10065
    297880     10066.7
    297920     10067.9
    297960       10069
    298000     10070.5
    298040       10072
    298080     10073.2
    298120     10074.7
    298160     10076.1
    298200     10077.4
    298240     10078.6
    298280     10079.7
    298320     10081.1
    298360     10082.3
    298400     10083.8
    298440     10085.3
    298480     10086.6
    298520     10087.7
    298560     10089.4
    298600     10090.9
    298640     10091.8
    298680     10093.4
    298720     10094.7
    298760     10095.8
    298800     10097.3
    298840     10098.8
    298880     10099.9
    298920     10101.5
    298960     10102.9
    299000     10104.2
    299040     10105.3
    299080     10106.4
    299120     10107.8
    299160       10109
    299200     10110.5
    299240       10112
    299280     10113.3
    299320     10114.4
    299360     10116.1
    299400     10117.6
    299440     10118.5
    299480     10120.1
    299520     10121.4
    299560     10122.5
    299600       10124
    299640     10125.5
    299680     10126.6
    299720     10128.2
    299760     10129.6
    299800     10130.9
    299840       10132
    299880     10133.2
    299920     10134.5
    299960     10135.8
    300000     10137.2
    300040     10138.8
    300080       10140
    300120     10141.1
    300160     10142.8
    300200     10144.3
    300240     10145.2
    300280     10146.8
    300320     10148.1
    300360     10149.2
    300400     10150.7
    300440     10152.2
    300480     10153.4
    300520     10154.9
    300560     10156.3
    300600     10157.6
    300640     10158.7
    300680     10159.9
    300720     10161.2
    300760     10162.4
    300800     10163.9
    300840     10165.4
    300880     10166.7
    300920     10167.8
    300960     10169.5
    301000       10171
    301040     10171.9
    301080     10173.5
    301120     10174.8
    301160     10175.9
    301200     10177.4
    301240     10178.9
    301280       10180
    301320     10181.5
    301360       10183
    301400     10184.2
    301440     10185.4
    301480     10186.5
    301520     10187.9
    301560     10189.1
    301600     10190.6
    301640     10192.1
    301680     10193.4
    301720     10194.4
    301760     10196.2
    301800     10197.7
    301840     10198.6
    301880     10200.2
    301920     10201.5
    301960     10202.6
    302000     10204.1
    302040     10205.5
    302080     10206.7
    302120     10208.2
    302160     10209.7
    302200     10210.9
    302240       10212
    302280     10213.2
    302320     10214.6
    302360     10215.8
    302400     10217.3
    302440     10218.8
    302480     10220.1
    302520     10221.1
    302560     10222.9
    302600     10224.4
    302640     10225.3
    302680     10226.9
    302720     10228.1
    302760     10229.2
    302800     10230.7
    302840     10232.2
    302880     10233.4
    302920     10234.9
    302960     10236.3
    303000     10237.6
    303040     10238.7
    303080     10239.9
    303120     10241.3
    303160     10242.4
    303200     10243.9
    303240     10245.5
    303280     10246.7
    303320     10247.8
    303360     10249.5
    303400     10251.1
    303440     10251.9
    303480     10253.5
    303520     10254.8
    303560     10255.9
    303600     10257.4
    303640     10258.9
    303680       10260
    303720     10261.5
    303760       10263
    303800     10264.2
    303840     10265.4
    303880     10266.5
    303920     10267.9
    303960     10269.1
    304000     10270.6
    304040     10272.1
    304080     10273.4
    304120     10274.4
    304160     10276.2
    304200     10277.7
    304240     10278.6
    304280     10280.2
    304320     10281.5
    304360     10282.6
    304400       10284
    304440     10285.5
    304480     10286.7
    304520     10288.2
    304560     10289.6
    304600     10290.9
    304640       10292
    304680     10293.1
    304720     10294.5
    304760     10295.7
    304800     10297.2
    304840     10298.8
    304880       10300
    304920     10301.1
    304960     10302.9
    305000     10304.4
    305040     10305.3
    305080     10306.9
    305120     10308.2
    305160     10309.2
    305200     10310.7
    305240     10312.2
    305280     10313.4
    305320     10314.9
    305360     10316.3
    305400     10317.6
    305440     10318.7
    305480     10319.8
    305520     10321.2
    305560     10322.4
    305600     10323.9
    305640     10325.5
    305680     10326.7
    305720     10327.8
    305760     10329.6
    305800     10331.1
    305840       10332
    305880     10333.6
    305920     10334.9
    305960     10335.9
    306000     10337.4
    306040     10338.9
    306080     10340.1
    306120     10341.5
    306160       10343
    306200     10344.2
    306240     10345.4
    306280     10346.5
    306320     10347.9
    306360     10349.1
    306400     10350.6
    306440     10352.2
    306480     10353.4
    306520     10354.5
    306560     10356.3
    306600     10357.7
    306640     10358.6
    306680     10360.2
    306720     10361.5
    306760     10362.6
    306800     10364.1
    306840     10365.5
    306880     10366.7
    306920     10368.2
    306960     10369.7
    307000     10370.9
    307040       10372
    307080     10373.1
    307120     10374.5
    307160     10375.7
    307200     10377.2
    307240     10378.8
    307280       10380
    307320     10381.1
    307360     10382.9
    307400     10384.4
    307440     10385.3
    307480     10386.9
    307520     10388.2
    307560     10389.2
    307600     10390.7
    307640     10392.2
    307680     10393.4
    307720     10394.9
    307760     10396.3
    307800     10397.5
    307840     10398.6
    307880     10399.8
    307920     10401.2
    307960     10402.4
    308000     10403.9
    308040     10405.4
    308080     10406.7
    308120     10407.8
    308160     10409.6
    308200       10411
    308240     10411.9
    308280     10413.6
    308320     10414.8
    308360     10415.9
    308400     10417.4
    308440     10418.8
    308480       10420
    308520     10421.5
    308560       10423
    308600     10424.2
    308640     10425.3
    308680     10426.4
    308720     10427.8
    308760       10429
    308800     10430.6
    308840     10432.1
    308880     10433.4
    308920     10434.4
    308960     10436.2
    309000     10437.7
    309040     10438.6
    309080     10440.2
    309120     10441.5
    309160     10442.5
    309200     10444.1
    309240     10445.5
    309280     10446.7
    309320     10448.2
    309360     10449.6
    309400     10450.9
    309440       10452
    309480     10453.1
    309520     10454.5
    309560     10455.7
    309600     10457.2
    309640     10458.8
    309680       10460
    309720     10461.1
    309760     10462.9
    309800     10464.4
    309840     10465.3
    309880     10466.9
    309920     10468.1
    309960     10469.2
    310000     10470.7
    310040     10472.2
    310080     10473.4
    310120     10474.8
    310160     10476.3
    310200     10477.5
    310240     10478.6
    310280     10479.8
    310320     10481.1
    310360     10482.3
    310400     10483.9
    310440     10485.4
    310480     10486.7
    310520     10487.7
    310560     10489.5
    310600       10491
    310640     10491.9
    310680     10493.5
    310720     10494.8
    310760     10495.9
    310800     10497.4
    310840     10498.8
    310880       10500
    310920     10501.5
    310960       10503
    311000     10504.2
    311040     10505.3
    311080     10506.4
    311120     10507.8
    311160       10509
    311200     10510.6
    311240     10512.1
    311280     10513.4
    311320     10514.4
    311360     10516.3
    311400     10517.7
    311440     10518.6
    311480     10520.2
    311520     10521.5
    311560     10522.5
    311600       10524
    311640     10525.5
    311680     10526.7
    311720     10528.2
    311760     10529.7
    311800     10530.9
    311840       10532
    311880     10533.2
    311920     10534.6
    311960     10535.8
    312000     10537.3
    312040     10538.8
    312080     10540.1
    312120     10541.1
    312160     10542.9
    312200     10544.4
    312240     10545.3
    312280     10546.9
    312320     10548.2
    312360     10549.2
    312400     10550.7
    312440     10552.2
    312480     10553.4
    312520     10554.9
    312560     10556.4
    312600     10557.6
    312640     10558.8
    312680     10559.9
    312720     10561.3
    312760     10562.5
    312800       10564
    312840     10565.5
    312880     10566.8
    312920     10567.8
    312960     10569.7
    313000     10571.1
    313040       10572
    313080     10573.7
    313120     10574.9
    313160       10576
    313200     10577.5
    313240     10578.9
    313280     10580.1
    313320     10581.6
    313360     10583.1
    313400     10584.4
    313440     10585.5
    313480     10586.6
    313520       10588
    313560     10589.2
    313600     10590.7
    313640     10592.2
    313680     10593.5
    313720     10594.5
    313760     10596.3
    313800     10597.8
    313840     10598.7
    313880     10600.4
    313920     10601.6
    313960     10602.6
    314000     10604.1
    314040     10605.6
    314080     10606.8
    314120     10608.2
    314160     10609.8
    314200       10611
    314240     10612.1
    314280     10613.2
    314320     10614.6
    314360     10615.8
    314400     10617.4
    314440     10618.9
    314480     10620.1
    314520     10621.2
    314560       10623
    314600     10624.5
    314640     10625.4
    314680       10627
    314720     10628.3
    314760     10629.3
    314800     10630.8
    314840     10632.3
    314880     10633.5
    314920     10634.9
    314960     10636.5
    315000     10637.7
    315040     10638.8
    315080     10639.9
    315120     10641.3
    315160     10642.5
    315200     10644.1
    315240     10645.6
    315280     10646.8
    315320     10647.9
    315360     10649.7
    315400     10651.2
    315440     10652.1
    315480     10653.7
    315520     10654.9
    315560       10656
    315600     10657.5
    315640       10659
    315680     10660.2
    315720     10661.6
    315760     10663.2
    315800     10664.4
    315840     10665.5
    315880     10666.6
    315920       10668
    315960     10669.2
    316000     10670.8
    316040     10672.3
    316080     10673.5
    316120     10674.6
    316160     10676.4
    316200     10677.9
    316240     10678.8
    316280     10680.4
    316320     10681.6
    316360     10682.7
    316400     10684.2
    316440     10685.6
    316480     10686.9
    316520     10688.3
    316560     10689.9
    316600     10691.1
    316640     10692.2
    316680     10693.3
    316720     10694.7
    316760     10695.9
    316800     10697.5
    316840       10699
    316880     10700.2
    316920     10701.3
    316960     10703.1
    317000     10704.6
    317040     10705.5
    317080     10707.1
    317120     10708.3
    317160     10709.4
    317200     10710.9
    317240     10712.3
    317280     10713.6
    317320       10715
    317360     10716.6
    317400     10717.8
    317440     10718.9
    317480       10720
    317520     10721.5
    317560     10722.6
    317600     10724.2
    317640     10725.7
    317680     10726.9
    317720       10728
    317760     10729.8
    317800     10731.3
    317840     10732.2
    317880     10733.9
    317920     10735.1
    317960     10736.1
    318000     10737.7
    318040     10739.1
    318080     10740.3
    318120     10741.8
    318160     10743.4
    318200     10744.6
    318240     10745.6
    318280     10746.8
    318320     10748.2
    318360     10749.4
    318400       10751
    318440     10752.4
    318480     10753.7
    318520     10754.8
    318560     10756.6
    318600     10758.1
    318640       10759
    318680     10760.6
    318720     10761.8
    318760     10762.9
    318800     10764.4
    318840     10765.9
    318880     10767.1
    318920     10768.6
    318960     10770.2
    319000     10771.3
    319040     10772.4
    319080     10773.5
    319120       10775
    319160     10776.2
    319200     10777.7
    319240     10779.2
    319280     10780.5
    319320     10781.6
    319360     10783.4
    319400     10784.9
    319440     10785.8
    319480     10787.4
    319520     10788.6
    319560     10789.7
    319600     10791.2
    319640     10792.6
    319680     10793.9
    319720     10795.3
    319760       10797
    319800     10798.1
    319840     10799.2
    319880     10800.3
    319920     10801.8
    319960       10803
    320000     10804.5
    320040       10806
    320080     10807.3
    320120     10808.3
    320160     10810.2
    320200     10811.6
    320240     10812.6
    320280     10814.2
    320320     10815.4
    320360     10816.5
    320400       10818
    320440     10819.4
    320480     10820.7
    320520     10822.1
    320560     10823.8
    320600     10824.9
    320640       10826
    320680     10827.1
    320720     10828.6
    320760     10829.8
    320800     10831.3
    320840     10832.8
    320880     10834.1
    320920     10835.2
    320960       10837
    321000     10838.4
    321040     10839.4
    321080       10841
    321120     10842.3
    321160     10843.3
    321200     10844.8
    321240     10846.2
    321280     10847.5
    321320     10848.9
    321360     10850.6
    321400     10851.7
    321440     10852.8
    321480     10853.9
    321520     10855.4
    321560     10856.6
    321600     10858.1
    321640     10859.6
    321680     10860.9
    321720       10862
    321760     10863.8
    321800     10865.3
    321840     10866.2
    321880     10867.8
    321920     10869.1
    321960     10870.1
    322000     10871.6
    322040       10873
    322080     10874.3
    322120     10875.7
    322160     10877.4
    322200     10878.5
    322240     10879.6
    322280     10880.7
    322320     10882.2
    322360     10883.4
    322400       10885
    322440     10886.4
    322480     10887.7
    322520     10888.8
    322560     10890.7
    322600     10892.1
    322640       10893
    322680     10894.7
    322720     10895.9
    322760       10897
    322800     10898.5
    322840     10899.9
    322880     10901.2
    322920     10902.5
    322960     10904.2
    323000     10905.3
    323040     10906.4
    323080     10907.6
    323120     10909.1
    323160     10910.2
    323200     10911.8
    323240     10913.3
    323280     10914.6
    323320     10915.7
    323360     10917.5
    323400     10918.9
    323440     10919.8
    323480     10921.4
    323520     10922.7
    323560     10923.7
    323600     10925.3
    323640     10926.7
    323680       10928
    323720     10929.4
    323760       10931
    323800     10932.1
    323840     10933.2
    323880     10934.4
    323920     10935.9
    323960       10937
    324000     10938.6
    324040     10940.1
    324080     10941.4
    324120     10942.4
    324160     10944.3
    324200     10945.7
    324240     10946.6
    324280     10948.3
    324320     10949.5
    324360     10950.5
    324400     10952.1
    324440     10953.4
    324480     10954.7
    324520     10956.2
    324560     10957.8
    324600     10958.9
    324640       10960
    324680     10961.2
    324720     10962.6
    324760     10963.8
    324800     10965.4
    324840     10966.8
    324880     10968.2
    324920     10969.2
    324960       10971
    325000     10972.5
    325040     10973.4
    325080       10975
    325120     10976.3
    325160     10977.3
    325200     10978.8
    325240     10980.2
    325280     10981.5
    325320     10982.9
    325360     10984.6
    325400     10985.7
    325440     10986.8
    325480     10987.9
    325520     10989.4
    325560     10990.6
    325600     10992.2
    325640     10993.6
    325680       10995
    325720       10996
    325760     10997.9
    325800     10999.3
    325840     11000.2
    325880     11001.9
    325920     11003.1
    325960     11004.1
    326000     11005.6
    326040       11007
    326080     11008.3
    326120     11009.7
    326160     11011.4
    326200     11012.5
    326240     11013.6
    326280     11014.8
    326320     11016.2
    326360     11017.4
    326400       11019
    326440     11020.4
    326480     11021.7
    326520     11022.8
    326560     11024.6
    326600       11026
    326640       11027
    326680     11028.6
    326720     11029.8
    326760     11030.9
    326800     11032.4
    326840     11033.8
    326880     11035.1
    326920     11036.5
    326960     11038.2
    327000     11039.3
    327040     11040.4
    327080     11041.5
    327120       11043
    327160     11044.2
    327200     11045.8
    327240     11047.2
    327280     11048.5
    327320     11049.6
    327360     11051.5
    327400     11052.9
    327440     11053.8
    327480     11055.4
    327520     11056.7
    327560     11057.7
    327600     11059.2
    327640     11060.6
    327680     11061.9
    327720     11063.4
    327760       11065
    327800     11066.1
    327840     11067.2
    327880     11068.3
    327920     11069.9
    327960       11071
    328000     11072.6
    328040       11074
    328080     11075.4
    328120     11076.4
    328160     11078.3
    328200     11079.7
    328240     11080.6
    328280     11082.3
    328320     11083.5
    328360     11084.5
    328400     11086.1
    328440     11087.5
    328480     11088.8
    328520     11090.2
    328560     11091.9
    328600     11092.9
    328640     11094.1
    328680     11095.2
    328720     11096.7
    328760     11097.9
    328800     11099.4
    328840     11100.9
    328880     11102.2
    328920     11103.3
    328960     11105.1
    329000     11106.6
    329040     11107.5
    329080     11109.1
    329120     11110.4
    329160     11111.4
    329200       11113
    329240     11114.3
    329280     11115.6
    329320     11117.1
    329360     11118.7
    329400     11119.8
    329440     11120.9
    329480       11122
    329520     11123.5
    329560     11124.7
    329600     11126.3
    329640     11127.7
    329680     11129.1
    329720     11130.1
    329760       11132
    329800     11133.4
    329840     11134.3
    329880       11136
    329920     11137.2
    329960     11138.2
    330000     11139.8
    330040     11141.2
    330080     11142.4
    330120     11143.9
    330160     11145.6
    330200     11146.6
    330240     11147.8
    330280     11148.9
    330320     11150.4
    330360     11151.6
    330400     11153.1
    330440     11154.6
    330480     11155.9
    330520       11157
    330560     11158.8
    330600     11160.2
    330640     11161.2
    330680     11162.8
    330720       11164
    330760     11165.1
    330800     11166.7
    330840       11168
    330880     11169.3
    330920     11170.7
    330960     11172.4
    331000     11173.5
    331040     11174.6
    331080     11175.7
    331120     11177.2
    331160     11178.5
    331200       11180
    331240     11181.5
    331280     11182.8
    331320     11183.9
    331360     11185.7
    331400     11187.1
    331440     11188.1
    331480     11189.7
    331520       11191
    331560       11192
    331600     11193.5
    331640     11194.9
    331680     11196.2
    331720     11197.6
    331760     11199.3
    331800     11200.4
    331840     11201.5
    331880     11202.6
    331920     11204.1
    331960     11205.4
    332000     11206.9
    332040     11208.3
    332080     11209.7
    332120     11210.7
    332160     11212.6
    332200       11214
    332240     11214.9
    332280     11216.6
    332320     11217.8
    332360     11218.8
    332400     11220.4
    332440     11221.8
    332480     11223.1
    332520     11224.5
    332560     11226.2
    332600     11227.2
    332640     11228.4
    332680     11229.4
    332720       11231
    332760     11232.2
    332800     11233.7
    332840     11235.2
    332880     11236.5
    332920     11237.6
    332960     11239.4
    333000     11240.8
    333040     11241.7
    333080     11243.4
    333120     11244.6
    333160     11245.7
    333200     11247.2
    333240     11248.6
    333280     11249.9
    333320     11251.3
    333360       11253
    333400       11254
    333440     11255.2
    333480     11256.3
    333520     11257.8
    333560     11259.1
    333600     11260.5
    333640       11262
    333680     11263.3
    333720     11264.4
    333760     11266.3
    333800     11267.6
    333840     11268.6
    333880     11270.3
    333920     11271.4
    333960     11272.5
    334000       11274
    334040     11275.5
    334080     11276.7
    334120     11278.2
    334160     11279.9
    334200     11280.9
    334240       11282
    334280     11283.1
    334320     11284.6
    334360     11285.9
    334400     11287.4
    334440     11288.8
    334480     11290.1
    334520     11291.2
    334560     11293.1
    334600     11294.4
    334640     11295.4
    334680     11297.1
    334720     11298.3
    334760     11299.4
    334800     11300.9
    334840     11302.3
    334880     11303.6
    334920       11305
    334960     11306.7
    335000     11307.7
    335040     11308.9
    335080     11309.9
    335120     11311.5
    335160     11312.7
    335200     11314.2
    335240     11315.6
    335280       11317
    335320     11318.1
    335360     11319.9
    335400     11321.3
    335440     11322.2
    335480     11323.9
    335520     11325.1
    335560     11326.2
    335600     11327.7
    335640     11329.1
    335680     11330.3
    335720     11331.8
    335760     11333.5
    335800     11334.5
    335840     11335.6
    335880     11336.7
    335920     11338.3
    335960     11339.5
    336000       11341
    336040     11342.4
    336080     11343.7
    336120     11344.8
    336160     11346.7
    336200     11348.1
    336240       11349
    336280     11350.7
    336320     11351.9
    336360     11352.9
    336400     11354.5
    336440     11355.8
    336480     11357.1
    336520     11358.6
    336560     11360.2
    336600     11361.3
    336640     11362.4
    336680     11363.5
    336720       11365
    336760     11366.3
    336800     11367.8
    336840     11369.2
    336880     11370.5
    336920     11371.6
    336960     11373.5
    337000     11374.9
    337040     11375.8
    337080     11377.5
    337120     11378.7
    337160     11379.8
    337200     11381.3
    337240     11382.7
    337280       11384
    337320     11385.4
    337360       11387
    337400     11388.1
    337440     11389.2
    337480     11390.3
    337520     11391.9
    337560     11393.1
    337600     11394.6
    337640     11396.1
    337680     11397.4
    337720     11398.5
    337760     11400.4
    337800     11401.7
    337840     11402.6
    337880     11404.3
    337920     11405.5
    337960     11406.6
    338000     11408.1
    338040     11409.5
    338080     11410.8
    338120     11412.2
    338160     11413.8
    338200     11414.9
    338240       11416
    338280     11417.2
    338320     11418.7
    338360     11419.9
    338400     11421.4
    338440     11422.9
    338480     11424.2
    338520     11425.3
    338560     11427.2
    338600     11428.5
    338640     11429.4
    338680     11431.2
    338720     11432.4
    338760     11433.4
    338800       11435
    338840     11436.3
    338880     11437.6
    338920       11439
    338960     11440.7
    339000     11441.8
    339040     11442.9
    339080       11444
    339120     11445.6
    339160     11446.8
    339200     11448.3
    339240     11449.7
    339280     11451.1
    339320     11452.2
    339360     11454.1
    339400     11455.4
    339440     11456.3
    339480     11458.1
    339520     11459.3
    339560     11460.3
    339600     11461.9
    339640     11463.2
    339680     11464.5
    339720     11465.9
    339760     11467.6
    339800     11468.7
    339840     11469.8
    339880     11470.9
    339920     11472.4
    339960     11473.6
    340000     11475.2
    340040     11476.6
    340080       11478
    340120     11479.1
    340160     11480.9
    340200     11482.3
    340240     11483.2
    340280       11485
    340320     11486.2
    340360     11487.2
    340400     11488.7
    340440     11490.1
    340480     11491.4
    340520     11492.8
    340560     11494.5
    340600     11495.5
    340640     11496.7
    340680     11497.8
    340720     11499.3
    340760     11500.5
    340800       11502
    340840     11503.5
    340880     11504.9
    340920       11506
    340960     11507.8
    341000     11509.2
    341040       11510
    341080     11511.9
    341120       11513
    341160     11514.1
    341200     11515.6
    341240       11517
    341280     11518.3
    341320     11519.7
    341360     11521.3
    341400     11522.4
    341440     11523.5
    341480     11524.6
    341520     11526.2
    341560     11527.4
    341600     11528.9
    341640     11530.4
    341680     11531.7
    341720     11532.8
    341760     11534.7
    341800       11536
    341840     11536.9
    341880     11538.7
    341920     11539.9
    341960     11540.9
    342000     11542.5
    342040     11543.8
    342080     11545.2
    342120     11546.6
    342160     11548.2
    342200     11549.3
    342240     11550.4
    342280     11551.5
    342320       11553
    342360     11554.3
    342400     11555.8
    342440     11557.3
    342480     11558.6
    342520     11559.7
    342560     11561.6
    342600     11562.9
    342640     11563.8
    342680     11565.6
    342720     11566.8
    342760     11567.8
    342800     11569.3
    342840     11570.7
    342880       11572
    342920     11573.5
    342960     11575.1
    343000     11576.2
    343040     11577.3
    343080     11578.4
    343120     11579.9
    343160     11581.2
    343200     11582.7
    343240     11584.1
    343280     11585.5
    343320     11586.6
    343360     11588.4
    343400     11589.8
    343440     11590.7
    343480     11592.5
    343520     11593.7
    343560     11594.7
    343600     11596.2
    343640     11597.6
    343680     11598.9
    343720     11600.3
    343760       11602
    343800       11603
    343840     11604.2
    343880     11605.3
    343920     11606.8
    343960     11608.1
    344000     11609.5
    344040       11611
    344080     11612.4
    344120     11613.5
    344160     11615.3
    344200     11616.7
    344240     11617.6
    344280     11619.4
    344320     11620.6
    344360     11621.6
    344400     11623.1
    344440     11624.5
    344480     11625.8
    344520     11627.3
    344560     11628.9
    344600     11629.9
    344640     11631.1
    344680     11632.2
    344720     11633.7
    344760     11634.9
    344800     11636.4
    344840     11637.9
    344880     11639.3
    344920     11640.4
    344960     11642.2
    345000     11643.6
    345040     11644.5
    345080     11646.3
    345120     11647.5
    345160     11648.5
    345200       11650
    345240     11651.4
    345280     11652.7
    345320     11654.2
    345360     11655.8
    345400     11656.8
    345440       11658
    345480       11659
    345520     11660.6
    345560     11661.8
    345600     11663.3
    345640     11664.8
    345680     11666.2
    345720     11667.3
    345760     11669.1
    345800     11670.5
    345840     11671.3
    345880     11673.2
    345920     11674.4
    345960     11675.4
    346000     11676.9
    346040     11678.3
    346080     11679.6
    346120     11681.1
    346160     11682.7
    346200     11683.7
    346240     11684.9
    346280       11686
    346320     11687.5
    346360     11688.7
    346400     11690.2
    346440     11691.7
    346480     11693.1
    346520     11694.2
    346560       11696
    346600     11697.4
    346640     11698.2
    346680     11700.1
    346720     11701.3
    346760     11702.3
    346800     11703.8
    346840     11705.2
    346880     11706.5
    346920       11708
    346960     11709.6
    347000     11710.6
    347040     11711.8
    347080     11712.9
    347120     11714.4
    347160     11715.7
    347200     11717.1
    347240     11718.6
    347280       11720
    347320     11721.1
    347360     11722.9
    347400     11724.3
    347440     11725.1
    347480       11727
    347520     11728.2
    347560     11729.2
    347600     11730.7
    347640     11732.1
    347680     11733.5
    347720     11734.9
    347760     11736.5
    347800     11737.5
    347840     11738.7
    347880     11739.8
    347920     11741.3
    347960     11742.6
    348000       11744
    348040     11745.5
    348080     11746.9
    348120       11748
    348160     11749.8
    348200     11751.2
    348240     11752.1
    348280     11753.9
    348320     11755.1
    348360     11756.1
    348400     11757.6
    348440       11759
    348480     11760.4
    348520     11761.8
    348560     11763.4
    348600     11764.4
    348640     11765.6
    348680     11766.7
    348720     11768.2
    348760     11769.5
    348800     11770.9
    348840     11772.5
    348880     11773.8
    348920     11774.9
    348960     11776.7
    349000     11778.1
    349040       11779
    349080     11780.8
    349120       11782
    349160     11783.1
    349200     11784.5
    349240     11785.9
    349280     11787.3
    349320     11788.7
    349360     11790.3
    349400     11791.4
    349440     11792.5
    349480     11793.6
    349520     11795.1
    349560     11796.4
    349600     11797.8
    349640     11799.4
    349680     11800.7
    349720     11801.8
    349760     11803.6
    349800       11805
    349840     11805.9
    349880     11807.7
    349920     11808.9
    349960       11810
    350000     11811.5
    350040     11812.8
    350080     11814.2
    350120     11815.6
    350160     11817.3
    350200     11818.3
    350240     11819.5
    350280     11820.5
    350320       11822
    350360     11823.3
    350400     11824.7
    350440     11826.3
    350480     11827.7
    350520     11828.7
    350560     11830.5
    350600     11831.9
    350640     11832.8
    350680     11834.6
    350720     11835.8
    350760     11836.9
    350800     11838.4
    350840     11839.7
    350880     11841.1
    350920     11842.5
    350960     11844.1
    351000     11845.2
    351040     11846.3
    351080     11847.4
    351120     11848.9
    351160     11850.2
    351200     11851.6
    351240     11853.2
    351280     11854.5
    351320     11855.6
    351360     11857.4
    351400     11858.8
    351440     11859.6
    351480     11861.5
    351520     11862.7
    351560     11863.7
    351600     11865.2
    351640     11866.6
    351680     11867.9
    351720     11869.4
    351760       11871
    351800       11872
    351840     11873.2
    351880     11874.3
    351920     11875.8
    351960     11877.1
    352000     11878.5
    352040       11880
    352080     11881.4
    352120     11882.5
    352160     11884.3
    352200     11885.7
    352240     11886.5
    352280     11888.4
    352320     11889.5
    352360     11890.6
    352400     11892.1
    352440     11893.5
    352480     11894.8
    352520     11896.2
    352560     11897.9
    352600     11898.9
    352640     11900.1
    352680     11901.2
    352720     11902.6
    352760     11903.9
    352800     11905.3
    352840     11906.9
    352880     11908.2
    352920     11909.3
    352960     11911.1
    353000     11912.5
    353040     11913.3
    353080     11915.2
    353120     11916.4
    353160     11917.4
    353200     11918.9
    353240     11920.3
    353280     11921.6
    353320       11923
    353360     11924.7
    353400     11925.7
    353440     11926.9
    353480       11928
    353520     11929.5
    353560     11930.8
    353600     11932.1
    353640     11933.7
    353680     11935.1
    353720     11936.1
    353760     11937.9
    353800     11939.3
    353840     11940.2
    353880     11942.1
    353920     11943.2
    353960     11944.3
    354000     11945.7
    354040     11947.1
    354080     11948.5
    354120     11949.9
    354160     11951.6
    354200     11952.6
    354240     11953.7
    354280     11954.8
    354320     11956.3
    354360     11957.6
    354400       11959
    354440     11960.5
    354480     11961.9
    354520     11962.9
    354560     11964.8
    354600     11966.2
    354640       11967
    354680     11968.9
    354720       11970
    354760     11971.1
    354800     11972.6
    354840       11974
    354880     11975.3
    354920     11976.7
    354960     11978.4
    355000     11979.4
    355040     11980.6
    355080     11981.6
    355120     11983.1
    355160     11984.4
    355200     11985.8
    355240     11987.4
    355280     11988.7
    355320     11989.8
    355360     11991.6
    355400       11993
    355440     11993.8
    355480     11995.7
    355520     11996.9
    355560     11997.9
    355600     11999.4
    355640     12000.9
    355680     12002.2
    355720     12003.6
    355760     12005.2
    355800     12006.2
    355840     12007.4
    355880     12008.5
    355920       12010
    355960     12011.3
    356000     12012.6
    356040     12014.3
    356080     12015.6
    356120     12016.6
    356160     12018.5
    356200     12019.9
    356240     12020.7
    356280     12022.6
    356320     12023.8
    356360     12024.8
    356400     12026.3
    356440     12027.7
    356480     12029.1
    356520     12030.4
    356560     12032.1
    356600     12033.1
    356640     12034.3
    356680     12035.4
    356720     12036.8
    356760     12038.1
    356800     12039.5
    356840     12041.1
    356880     12042.5
    356920     12043.5
    356960     12045.3
    357000     12046.8
    357040     12047.6
    357080     12049.5
    357120     12050.6
    357160     12051.7
    357200     12053.2
    357240     12054.6
    357280     12055.9
    357320     12057.3
    357360       12059
    357400       12060
    357440     12061.2
    357480     12062.3
    357520     12063.7
    357560       12065
    357600     12066.4
    357640       12068
    357680     12069.4
    357720     12070.4
    357760     12072.2
    357800     12073.6
    357840     12074.4
    357880     12076.3
    357920     12077.5
    357960     12078.5
    358000       12080
    358040     12081.4
    358080     12082.8
    358120     12084.2
    358160     12085.8
    358200     12086.8
    358240       12088
    358280     12089.1
    358320     12090.6
    358360     12091.9
    358400     12093.2
    358440     12094.8
    358480     12096.2
    358520     12097.2
    358560       12099
    358600     12100.5
    358640     12101.3
    358680     12103.2
    358720     12104.3
    358760     12105.3
    358800     12106.9
    358840     12108.3
    358880     12109.6
    358920       12111
    358960     12112.7
    359000     12113.7
    359040     12114.9
    359080       12116
    359120     12117.4
    359160     12118.7
    359200     12120.1
    359240     12121.7
    359280     12123.1
    359320     12124.1
    359360     12125.9
    359400     12127.3
    359440     12128.1
    359480     12130.1
    359520     12131.2
    359560     12132.2
    359600     12133.7
    359640     12135.2
    359680     12136.5
    359720     12137.9
    359760     12139.6
    359800     12140.6
    359840     12141.7
    359880     12142.8
    359920     12144.3
    359960     12145.6
    360000       12147
    360040     12148.6
    360080       12150
    360120     12150.9
    360160     12152.8
    360200     12154.2
    360240       12155
    360280     12156.9
    360320     12158.1
    360360     12159.1
    360400     12160.6
    360440     12162.1
    360480     12163.4
    360520     12164.8
    360560     12166.5
    360600     12167.4
    360640     12168.6
    360680     12169.7
    360720     12171.2
    360760     12172.4
    360800     12173.8
    360840     12175.4
    360880     12176.8
    360920     12177.8
    360960     12179.6
    361000     12181.1
    361040     12181.9
    361080     12183.8
    361120     12184.9
    361160       12186
    361200     12187.5
    361240     12188.9
    361280     12190.2
    361320     12191.7
    361360     12193.3
    361400     12194.3
    361440     12195.5
    361480     12196.6
    361520       12198
    361560     12199.3
    361600     12200.7
    361640     12202.3
    361680     12203.7
    361720     12204.7
    361760     12206.5
    361800     12207.9
    361840     12208.7
    361880     12210.7
    361920     12211.8
    361960     12212.8
    362000     12214.3
    362040     12215.8
    362080     12217.1
    362120     12218.5
    362160     12220.2
    362200     12221.2
    362240     12222.3
    362280     12223.5
    362320     12224.9
    362360     12226.2
    362400     12227.6
    362440     12229.1
    362480     12230.5
    362520     12231.5
    362560     12233.3
    362600     12234.8
    362640     12235.5
    362680     12237.5
    362720     12238.6
    362760     12239.6
    362800     12241.2
    362840     12242.6
    362880     12243.9
    362920     12245.4
    362960       12247
    363000       12248
    363040     12249.2
    363080     12250.3
    363120     12251.7
    363160       12253
    363200     12254.4
    363240       12256
    363280     12257.4
    363320     12258.4
    363360     12260.2
    363400     12261.6
    363440     12262.4
    363480     12264.3
    363520     12265.4
    363560     12266.5
    363600       12268
    363640     12269.4
    363680     12270.8
    363720     12272.2
    363760     12273.9
    363800     12274.9
    363840       12276
    363880     12277.1
    363920     12278.6
    363960     12279.9
    364000     12281.3
    364040     12282.8
    364080     12284.2
    364120     12285.2
    364160       12287
    364200     12288.4
    364240     12289.2
    364280     12291.2
    364320     12292.3
    364360     12293.3
    364400     12294.8
    364440     12296.3
    364480     12297.6
    364520       12299
    364560     12300.7
    364600     12301.7
    364640     12302.9
    364680       12304
    364720     12305.4
    364760     12306.7
    364800     12308.1
    364840     12309.6
    364880       12311
    364920       12312
    364960     12313.8
    365000     12315.2
    365040       12316
    365080       12318
    365120     12319.1
    365160     12320.1
    365200     12321.6
    365240     12323.1
    365280     12324.4
    365320     12325.8
    365360     12327.5
    365400     12328.5
    365440     12329.7
    365480     12330.7
    365520     12332.2
    365560     12333.5
    365600     12334.9
    365640     12336.4
    365680     12337.8
    365720     12338.8
    365760     12340.6
    365800       12342
    365840     12342.8
    365880     12344.8
    365920     12345.9
    365960     12346.9
    366000     12348.4
    366040     12349.9
    366080     12351.2
    366120     12352.6
    366160     12354.3
    366200     12355.3
    366240     12356.5
    366280     12357.5
    366320       12359
    366360     12360.3
    366400     12361.7
    366440     12363.1
    366480     12364.6
    366520     12365.6
    366560     12367.4
    366600     12368.8
    366640     12369.6
    366680     12371.6
    366720     12372.7
    366760     12373.6
    366800     12375.2
    366840     12376.6
    366880     12377.9
    366920     12379.4
    366960       12381
    367000       12382
    367040     12383.2
    367080     12384.3
    367120     12385.7
    367160       12387
    367200     12388.4
    367240     12389.9
    367280     12391.3
    367320     12392.3
    367360     12394.1
    367400     12395.5
    367440     12396.3
    367480     12398.3
    367520     12399.4
    367560     12400.3
    367600       12402
    367640     12403.3
    367680     12404.6
    367720     12406.1
    367760     12407.8
    367800     12408.8
    367840       12410
    367880       12411
    367920     12412.4
    367960     12413.8
    368000     12415.1
    368040     12416.6
    368080       12418
    368120       12419
    368160     12420.9
    368200     12422.2
    368240       12423
    368280     12425.1
    368320     12426.1
    368360     12427.1
    368400     12428.7
    368440     12430.1
    368480     12431.4
    368520     12432.8
    368560     12434.5
    368600     12435.5
    368640     12436.7
    368680     12437.7
    368720     12439.2
    368760     12440.5
    368800     12441.9
    368840     12443.4
    368880     12444.8
    368920     12445.8
    368960     12447.6
    369000       12449
    369040     12449.8
    369080     12451.8
    369120     12452.9
    369160     12453.8
    369200     12455.4
    369240     12456.8
    369280     12458.1
    369320     12459.6
    369360     12461.2
    369400     12462.2
    369440     12463.4
    369480     12464.5
    369520       12466
    369560     12467.3
    369600     12468.6
    369640     12470.1
    369680     12471.6
    369720     12472.6
    369760     12474.4
    369800     12475.8
    369840     12476.6
    369880     12478.6
    369920     12479.6
    369960     12480.6
    370000     12482.2
    370040     12483.6
    370080     12484.9
    370120     12486.4
    370160       12488
    370200       12489
    370240     12490.2
    370280     12491.2
    370320     12492.7
    370360       12494
    370400     12495.3
    370440     12496.9
    370480     12498.3
    370520     12499.3
    370560     12501.1
    370600     12502.5
    370640     12503.3
    370680     12505.3
    370720     12506.4
    370760     12507.3
    370800     12508.9
    370840     12510.3
    370880     12511.6
    370920     12513.1
    370960     12514.7
    371000     12515.7
    371040     12516.9
    371080     12517.9
    371120     12519.4
    371160     12520.7
    371200       12522
    371240     12523.6
    371280       12525
    371320       12526
    371360     12527.8
    371400     12529.2
    371440       12530
    371480       12532
    371520     12533.1
    371560       12534
    371600     12535.6
    371640       12537
    371680     12538.3
    371720     12539.8
    371760     12541.4
    371800     12542.4
    371840     12543.6
    371880     12544.7
    371920     12546.1
    371960     12547.4
    372000     12548.7
    372040     12550.2
    372080     12551.7
    372120     12552.7
    372160     12554.5
    372200     12555.9
    372240     12556.7
    372280     12558.7
    372320     12559.8
    372360     12560.7
    372400     12562.3
    372440     12563.7
    372480       12565
    372520     12566.5
    372560     12568.1
    372600     12569.1
    372640     12570.3
    372680     12571.3
    372720     12572.8
    372760     12574.1
    372800     12575.4
    372840     12576.9
    372880     12578.5
    372920     12579.4
    372960     12581.2
    373000     12582.7
    373040     12583.4
    373080     12585.5
    373120     12586.5
    373160     12587.5
    373200     12589.1
    373240     12590.4
    373280     12591.7
    373320     12593.2
    373360     12594.8
    373400     12595.8
    373440       12597
    373480     12598.1
    373520     12599.5
    373560     12600.9
    373600     12602.1
    373640     12603.6
    373680     12605.2
    373720     12606.1
    373760     12607.9
    373800     12609.4
    373840     12610.2
    373880     12612.2
    373920     12613.3
    373960     12614.2
    374000     12615.8
    374040     12617.1
    374080     12618.4
    374120     12619.9
    374160     12621.5
    374200     12622.5
    374240     12623.7
    374280     12624.8
    374320     12626.3
    374360     12627.6
    374400     12628.8
    374440     12630.4
    374480     12631.9
    374520     12632.8
    374560     12634.6
    374600     12636.1
    374640     12636.9
    374680     12638.9
    374720       12640
    374760     12640.9
    374800     12642.5
    374840     12643.8
    374880     12645.1
    374920     12646.7
    374960     12648.3
    375000     12649.2
    375040     12650.5
    375080     12651.5
    375120       12653
    375160     12654.3
    375200     12655.6
    375240     12657.1
    375280     12658.7
    375320     12659.6
    375360     12661.4
    375400     12662.9
    375440     12663.7
    375480     12665.7
    375520     12666.7
    375560     12667.7
    375600     12669.3
    375640     12670.6
    375680     12671.9
    375720     12673.4
    375760       12675
    375800       12676
    375840     12677.2
    375880     12678.3
    375920     12679.7
    375960     12681.1
    376000     12682.4
    376040     12683.9
    376080     12685.4
    376120     12686.3
    376160     12688.1
    376200     12689.7
    376240     12690.4
    376280     12692.4
    376320     12693.5
    376360     12694.4
    376400       12696
    376440     12697.3
    376480     12698.6
    376520     12700.2
    376560     12701.8
    376600     12702.7
    376640     12703.9
    376680       12705
    376720     12706.5
    376760     12707.8
    376800     12709.1
    376840     12710.6
    376880     12712.2
    376920     12713.1
    376960     12714.9
    377000     12716.4
    377040     12717.2
    377080     12719.1
    377120     12720.2
    377160     12721.2
    377200     12722.7
    377240     12724.1
    377280     12725.4
    377320     12726.9
    377360     12728.6
    377400     12729.5
    377440     12730.7
    377480     12731.8
    377520     12733.3
    377560     12734.6
    377600     12735.9
    377640     12737.5
    377680       12739
    377720     12739.9
    377760     12741.7
    377800     12743.2
    377840       12744
    377880       12746
    377920       12747
    377960       12748
    378000     12749.5
    378040     12750.9
    378080     12752.2
    378120     12753.7
    378160     12755.4
    378200     12756.3
    378240     12757.5
    378280     12758.6
    378320     12760.1
    378360     12761.4
    378400     12762.7
    378440     12764.3
    378480     12765.8
    378520     12766.8
    378560     12768.5
    378600       12770
    378640     12770.8
    378680     12772.8
    378720     12773.9
    378760     12774.8
    378800     12776.3
    378840     12777.7
    378880       12779
    378920     12780.5
    378960     12782.2
    379000     12783.1
    379040     12784.3
    379080     12785.4
    379120     12786.9
    379160     12788.2
    379200     12789.5
    379240     12791.1
    379280     12792.6
    379320     12793.5
    379360     12795.3
    379400     12796.8
    379440     12797.6
    379480     12799.5
    379520     12800.6
    379560     12801.6
    379600     12803.1
    379640     12804.4
    379680     12805.8
    379720     12807.3
    379760       12809
    379800     12809.9
    379840     12811.1
    379880     12812.2
    379920     12813.6
    379960     12814.9
    380000     12816.2
    380040     12817.8
    380080     12819.4
    380120     12820.3
    380160     12822.1
    380200     12823.6
    380240     12824.3
    380280     12826.3
    380320     12827.4
    380360     12828.3
    380400     12829.9
    380440     12831.2
    380480     12832.5
    380520     12834.1
    380560     12835.7
    380600     12836.7
    380640     12837.8
    380680     12838.9
    380720     12840.4
    380760     12841.7
    380800       12843
    380840     12844.6
    380880     12846.1
    380920     12847.1
    380960     12848.8
    381000     12850.3
    381040     12851.1
    381080     12853.1
    381120     12854.1
    381160     12855.1
    381200     12856.6
    381240       12858
    381280     12859.3
    381320     12860.8
    381360     12862.5
    381400     12863.5
    381440     12864.6
    381480     12865.7
    381520     12867.2
    381560     12868.5
    381600     12869.8
    381640     12871.4
    381680     12872.9
    381720     12873.9
    381760     12875.6
    381800     12877.1
    381840     12877.8
    381880     12879.8
    381920     12880.9
    381960     12881.8
    382000     12883.4
    382040     12884.8
    382080     12886.1
    382120     12887.6
    382160     12889.3
    382200     12890.2
    382240     12891.4
    382280     12892.5
    382320     12893.9
    382360     12895.3
    382400     12896.5
    382440     12898.2
    382480     12899.7
    382520     12900.6
    382560     12902.4
    382600     12903.9
    382640     12904.6
    382680     12906.6
    382720     12907.7
    382760     12908.6
    382800     12910.2
    382840     12911.6
    382880     12912.9
    382920     12914.4
    382960     12916.1
    383000       12917
    383040     12918.2
    383080     12919.3
    383120     12920.7
    383160     12922.1
    383200     12923.3
    383240       12925
    383280     12926.5
    383320     12927.4
    383360     12929.2
    383400     12930.7
    383440     12931.5
    383480     12933.5
    383520     12934.5
    383560     12935.5
    383600     12937.1
    383640     12938.4
    383680     12939.7
    383720     12941.2
    383760     12942.9
    383800     12943.9
    383840       12945
    383880     12946.1
    383920     12947.5
    383960     12948.9
    384000     12950.2
    384040     12951.8
    384080     12953.4
    384120     12954.3
    384160     12956.1
    384200     12957.5
    384240     12958.3
    384280     12960.3
    384320     12961.3
    384360     12962.3
    384400     12963.9
    384440     12965.3
    384480     12966.5
    384520     12968.1
    384560     12969.8
    384600     12970.8
    384640     12971.9
    384680       12973
    384720     12974.4
    384760     12975.8
    384800     12977.1
    384840     12978.7
    384880     12980.3
    384920     12981.2
    384960       12983
    385000     12984.4
    385040     12985.2
    385080     12987.2
    385120     12988.3
    385160     12989.2
    385200     12990.8
    385240     12992.2
    385280     12993.5
    385320       12995
    385360     12996.7
    385400     12997.7
    385440     12998.8
    385480     12999.9
    385520     13001.4
    385560     13002.8
    385600       13004
    385640     13005.6
    385680     13007.2
    385720     13008.1
    385760     13009.9
    385800     13011.3
    385840     13012.1
    385880     13014.1
    385920     13015.2
    385960     13016.2
    386000     13017.7
    386040     13019.1
    386080     13020.4
    386120     13021.9
    386160     13023.7
    386200     13024.6
    386240     13025.8
    386280     13026.8
    386320     13028.3
    386360     13029.7
    386400     13030.9
    386440     13032.5
    386480     13034.1
    386520       13035
    386560     13036.9
    386600     13038.3
    386640     13039.1
    386680     13041.1
    386720     13042.1
    386760     13043.1
    386800     13044.7
    386840       13046
    386880     13047.3
    386920     13048.8
    386960     13050.6
    387000     13051.5
    387040     13052.7
    387080     13053.7
    387120     13055.2
    387160     13056.6
    387200     13057.8
    387240     13059.5
    387280     13061.1
    387320     13061.9
    387360     13063.8
    387400     13065.2
    387440     13066.1
    387480       13068
    387520     13069.1
    387560     13070.1
    387600     13071.6
    387640       13073
    387680     13074.3
    387720     13075.8
    387760     13077.5
    387800     13078.5
    387840     13079.6
    387880     13080.7
    387920     13082.1
    387960     13083.6
    388000     13084.8
    388040     13086.4
    388080       13088
    388120     13088.9
    388160     13090.8
    388200     13092.2
    388240       13093
    388280       13095
    388320       13096
    388360       13097
    388400     13098.6
    388440       13100
    388480     13101.3
    388520     13102.7
    388560     13104.5
    388600     13105.4
    388640     13106.6
    388680     13107.6
    388720     13109.1
    388760     13110.5
    388800     13111.7
    388840     13113.4
    388880       13115
    388920     13115.8
    388960     13117.7
    389000     13119.1
    389040     13119.9
    389080     13121.9
    389120       13123
    389160     13123.9
    389200     13125.5
    389240     13126.9
    389280     13128.2
    389320     13129.7
    389360     13131.4
    389400     13132.4
    389440     13133.5
    389480     13134.5
    389520       13136
    389560     13137.5
    389600     13138.6
    389640     13140.3
    389680     13141.9
    389720     13142.8
    389760     13144.6
    389800     13146.1
    389840     13146.9
    389880     13148.9
    389920     13149.9
    389960     13150.9
    390000     13152.4
    390040     13153.8
    390080     13155.1
    390120     13156.6
    390160     13158.4
    390200     13159.3
    390240     13160.4
    390280     13161.5
    390320       13163
    390360     13164.4
    390400     13165.6
    390440     13167.2
    390480     13168.9
    390520     13169.7
    390560     13171.6
    390600       13173
    390640     13173.8
    390680     13175.8
    390720     13176.8
    390760     13177.8
    390800     13179.4
    390840     13180.8
    390880     13182.1
    390920     13183.5
    390960     13185.3
    391000     13186.2
    391040     13187.3
    391080     13188.4
    391120     13189.9
    391160     13191.4
    391200     13192.5
    391240     13194.1
    391280     13195.8
    391320     13196.6
    391360     13198.5
    391400       13200
    391440     13200.7
    391480     13202.7
    391520     13203.8
    391560     13204.7
    391600     13206.3
    391640     13207.7
    391680       13209
    391720     13210.5
    391760     13212.2
    391800     13213.1
    391840     13214.3
    391880     13215.4
    391920     13216.8
    391960     13218.3
    392000     13219.5
    392040       13221
    392080     13222.7
    392120     13223.6
    392160     13225.5
    392200     13226.9
    392240     13227.7
    392280     13229.6
    392320     13230.7
    392360     13231.6
    392400     13233.2
    392440     13234.7
    392480       13236
    392520     13237.4
    392560     13239.2
    392600     13240.1
    392640     13241.2
    392680     13242.3
    392720     13243.7
    392760     13245.2
    392800     13246.4
    392840       13248
    392880     13249.6
    392920     13250.6
    392960     13252.4
    393000     13253.8
    393040     13254.6
    393080     13256.6
    393120     13257.6
    393160     13258.6
    393200     13260.2
    393240     13261.6
    393280     13262.9
    393320     13264.4
    393360     13266.1
    393400     13267.1
    393440     13268.2
    393480     13269.2
    393520     13270.7
    393560     13272.2
    393600     13273.4
    393640       13275
    393680     13276.6
    393720     13277.5
    393760     13279.4
    393800     13280.8
    393840     13281.6
    393880     13283.6
    393920     13284.6
    393960     13285.5
    394000     13287.2
    394040     13288.6
    394080     13289.9
    394120     13291.4
    394160     13293.1
    394200       13294
    394240     13295.2
    394280     13296.2
    394320     13297.7
    394360     13299.2
    394400     13300.4
    394440     13301.9
    394480     13303.6
    394520     13304.5
    394560     13306.3
    394600     13307.8
    394640     13308.6
    394680     13310.6
    394720     13311.6
    394760     13312.5
    394800     13314.1
    394840     13315.6
    394880     13316.9
    394920     13318.3
    394960       13320
    395000       13321
    395040     13322.1
    395080     13323.2
    395120     13324.6
    395160     13326.2
    395200     13327.3
    395240     13328.8
    395280     13330.6
    395320     13331.4
    395360     13333.2
    395400     13334.7
    395440     13335.5
    395480     13337.5
    395520     13338.5
    395560     13339.5
    395600       13341
    395640     13342.5
    395680     13343.9
    395720     13345.2
    395760       13347
    395800       13348
    395840     13349.1
    395880     13350.2
    395920     13351.6
    395960     13353.1
    396000     13354.3
    396040     13355.8
    396080     13357.5
    396120     13358.4
    396160     13360.2
    396200     13361.7
    396240     13362.5
    396280     13364.5
    396320     13365.5
    396360     13366.4
    396400       13368
    396440     13369.5
    396480     13370.8
    396520     13372.2
    396560       13374
    396600       13375
    396640     13376.1
    396680     13377.1
    396720     13378.6
    396760     13380.1
    396800     13381.2
    396840     13382.8
    396880     13384.5
    396920     13385.3
    396960     13387.2
    397000     13388.7
    397040     13389.4
    397080     13391.4
    397120     13392.4
    397160     13393.4
    397200     13394.9
    397240     13396.4
    397280     13397.8
    397320     13399.2
    397360     13400.9
    397400     13401.9
    397440       13403
    397480     13404.1
    397520     13405.5
    397560     13407.1
    397600     13408.1
    397640     13409.7
    397680     13411.4
    397720     13412.2
    397760     13414.1
    397800     13415.6
    397840     13416.4
    397880     13418.4
    397920     13419.4
    397960     13420.3
    398000     13421.9
    398040     13423.4
    398080     13424.7
    398120     13426.1
    398160     13427.8
    398200     13428.8
    398240     13429.9
    398280       13431
    398320     13432.4
    398360     13433.9
    398400       13435
    398440     13436.6
    398480     13438.3
    398520     13439.1
    398560       13441
    398600     13442.4
    398640     13443.3
    398680     13445.2
    398720     13446.2
    398760     13447.1
    398800     13448.7
    398840     13450.2
    398880     13451.6
    398920     13452.9
    398960     13454.7
    399000     13455.7
    399040     13456.8
    399080     13457.9
    399120     13459.3
    399160     13460.8
    399200     13461.9
    399240     13463.5
    399280     13465.2
    399320       13466
    399360     13467.8
    399400     13469.3
    399440     13470.2
    399480     13472.1
    399520     13473.1
    399560     13474.1
    399600     13475.6
    399640     13477.1
    399680     13478.5
    399720     13479.8
    399760     13481.6
    399800     13482.6
    399840     13483.7
    399880     13484.7
    399920     13486.2
    399960     13487.7
    400000     13488.8
    400040     13490.4
    400080     13492.1
    400120     13492.9
    400160     13494.7
    400200     13496.2
    400240       13497
    400280       13499
    400320       13500
    400360     13500.9
    400400     13502.5
    400440       13504
    400480     13505.4
    400520     13506.7
    400560     13508.4
    400600     13509.5
    400640     13510.6
    400680     13511.6
    400720       13513
    400760     13514.6
    400800     13515.7
    400840     13517.3
    400880       13519
    400920     13519.8
    400960     13521.6
    401000     13523.1
    401040       13524
    401080     13525.9
    401120     13526.9
    401160     13527.8
    401200     13529.4
    401240     13530.9
    401280     13532.3
    401320     13533.6
    401360     13535.3
    401400     13536.4
    401440     13537.5
    401480     13538.5
    401520     13539.9
    401560     13541.5
    401600     13542.6
    401640     13544.2
    401680     13545.9
    401720     13546.7
    401760     13548.5
    401800       13550
    401840     13550.8
    401880     13552.8
    401920     13553.8
    401960     13554.7
    402000     13556.3
    402040     13557.8
    402080     13559.1
    402120     13560.5
    402160     13562.2
    402200     13563.3
    402240     13564.4
    402280     13565.4
    402320     13566.8
    402360     13568.4
    402400     13569.5
    402440     13571.1
    402480     13572.8
    402520     13573.6
    402560     13575.4
    402600     13576.9
    402640     13577.7
    402680     13579.7
    402720     13580.7
    402760     13581.6
    402800     13583.2
    402840     13584.7
    402880       13586
    402920     13587.4
    402960     13589.1
    403000     13590.2
    403040     13591.3
    403080     13592.3
    403120     13593.7
    403160     13595.3
    403200     13596.4
    403240       13598
    403280     13599.7
    403320     13600.5
    403360     13602.3
    403400     13603.8
    403440     13604.6
    403480     13606.7
    403520     13607.6
    403560     13608.5
    403600     13610.1
    403640     13611.6
    403680       13613
    403720     13614.3
    403760     13616.1
    403800     13617.1
    403840     13618.3
    403880     13619.3
    403920     13620.6
    403960     13622.3
    404000     13623.3
    404040     13624.9
    404080     13626.6
    404120     13627.5
    404160     13629.3
    404200     13630.7
    404240     13631.6
    404280     13633.6
    404320     13634.5
    404360     13635.5
    404400     13637.1
    404440     13638.6
    404480     13639.9
    404520     13641.3
    404560       13643
    404600     13644.1
    404640     13645.2
    404680     13646.2
    404720     13647.6
    404760     13649.2
    404800     13650.3
    404840     13651.9
    404880     13653.6
    404920     13654.4
    404960     13656.3
    405000     13657.7
    405040     13658.5
    405080     13660.6
    405120     13661.5
    405160     13662.5
    405200     13664.1
    405240     13665.5
    405280     13666.9
    405320     13668.2
    405360       13670
    405400       13671
    405440     13672.2
    405480     13673.2
    405520     13674.6
    405560     13676.2
    405600     13677.3
    405640     13678.9
    405680     13680.6
    405720     13681.4
    405760     13683.3
    405800     13684.7
    405840     13685.5
    405880     13687.6
    405920     13688.5
    405960     13689.5
    406000     13691.1
    406040     13692.5
    406080     13693.9
    406120     13695.3
    406160       13697
    406200       13698
    406240     13699.2
    406280     13700.2
    406320     13701.6
    406360     13703.2
    406400     13704.3
    406440     13705.9
    406480     13707.6
    406520     13708.4
    406560     13710.3
    406600     13711.7
    406640     13712.6
    406680     13714.6
    406720     13715.5
    406760     13716.5
    406800     13718.1
    406840     13719.5
    406880     13720.9
    406920     13722.3
    406960       13724
    407000       13725
    407040     13726.2
    407080     13727.2
    407120     13728.6
    407160     13730.2
    407200     13731.3
    407240     13732.9
    407280     13734.6
    407320     13735.4
    407360     13737.3
    407400     13738.7
    407440     13739.6
    407480     13741.6
    407520     13742.5
    407560     13743.5
    407600     13745.1
    407640     13746.5
    407680     13747.9
    407720     13749.2
    407760       13751
    407800       13752
    407840     13753.2
    407880     13754.2
    407920     13755.6
    407960     13757.2
    408000     13758.3
    408040     13759.9
    408080     13761.6
    408120     13762.4
    408160     13764.3
    408200     13765.7
    408240     13766.6
    408280     13768.6
    408320     13769.5
    408360     13770.5
    408400     13772.1
    408440     13773.5
    408480     13774.9
    408520     13776.2
    408560       13778
    408600       13779
    408640     13780.2
    408680     13781.2
    408720     13782.6
    408760     13784.2
    408800     13785.3
    408840     13786.9
    408880     13788.6
    408920     13789.4
    408960     13791.3
    409000     13792.7
    409040     13793.6
    409080     13795.6
    409120     13796.5
    409160     13797.5
    409200     13799.1
    409240     13800.5
    409280     13801.9
    409320     13803.2
    409360       13805
    409400       13806
    409440     13807.2
    409480     13808.2
    409520     13809.6
    409560     13811.2
    409600     13812.3
    409640     13813.9
    409680     13815.6
    409720     13816.4
    409760     13818.3
    409800     13819.7
    409840     13820.6
    409880     13822.6
    409920     13823.5
    409960     13824.5
    410000     13826.1
    410040     13827.5
    410080     13828.9
    410120     13830.2
    410160       13832
    410200       13833
    410240     13834.2
    410280     13835.2
    410320     13836.6
    410360     13838.2
    410400     13839.3
    410440     13840.9
    410480     13842.6
    410520     13843.4
    410560     13845.3
    410600     13846.7
    410640     13847.6
    410680     13849.6
    410720     13850.6
    410760     13851.4
    410800     13853.1
    410840     13854.5
    410880     13855.9
    410920     13857.2
    410960       13859
    411000       13860
    411040     13861.3
    411080     13862.2
    411120     13863.6
    411160     13865.2
    411200     13866.3
    411240     13867.9
    411280     13869.6
    411320     13870.4
    411360     13872.3
    411400     13873.7
    411440     13874.6
    411480     13876.6
    411520     13877.6
    411560     13878.5
    411600     13880.2
    411640     13881.5
    411680     13882.9
    411720     13884.3
    411760       13886
    411800       13887
    411840     13888.3
    411880     13889.2
    411920     13890.6
    411960     13892.3
    412000     13893.4
    412040       13895
    412080     13896.7
    412120     13897.5
    412160     13899.3
    412200     13900.8
    412240     13901.7
    412280     13903.7
    412320     13904.7
    412360     13905.5
    412400     13907.2
    412440     13908.6
    412480       13910
    412520     13911.3
    412560     13913.1
    412600     13914.1
    412640     13915.4
    412680     13916.3
    412720     13917.7
    412760     13919.3
    412800     13920.4
    412840       13922
    412880     13923.7
    412920     13924.5
    412960     13926.4
    413000     13927.8
    413040     13928.7
    413080     13930.7
    413120     13931.7
    413160     13932.6
    413200     13934.3
    413240     13935.7
    413280       13937
    413320     13938.4
    413360     13940.1
    413400     13941.1
    413440     13942.5
    413480     13943.3
    413520     13944.7
    413560     13946.4
    413600     13947.4
    413640     13949.1
    413680     13950.7
    413720     13951.5
    413760     13953.4
    413800     13954.8
    413840     13955.7
    413880     13957.7
    413920     13958.7
    413960     13959.5
    414000     13961.2
    414040     13962.7
    414080       13964
    414120     13965.3
    414160       13967
    414200     13968.1
    414240     13969.4
    414280     13970.3
    414320     13971.7
    414360     13973.3
    414400     13974.4
    414440       13976
    414480     13977.7
    414520     13978.5
    414560     13980.3
    414600     13981.8
    414640     13982.7
    414680     13984.6
    414720     13985.7
    414760     13986.5
    414800     13988.2
    414840     13989.6
    414880       13991
    414920     13992.3
    414960       13994
    415000     13995.1
    415040     13996.4
    415080     13997.2
    415120     13998.6
    415160     14000.3
    415200     14001.3
    415240     14002.9
    415280     14004.6
    415320     14005.4
    415360     14007.3
    415400     14008.7
    415440     14009.6
    415480     14011.6
    415520     14012.6
    415560     14013.4
    415600     14015.1
    415640     14016.5
    415680     14017.9
    415720     14019.2
    415760     14020.9
    415800       14022
    415840     14023.3
    415880     14024.2
    415920     14025.5
    415960     14027.2
    416000     14028.3
    416040     14029.8
    416080     14031.6
    416120     14032.4
    416160     14034.2
    416200     14035.6
    416240     14036.5
    416280     14038.5
    416320     14039.5
    416360     14040.3
    416400     14042.1
    416440     14043.5
    416480     14044.8
    416520     14046.1
    416560     14047.8
    416600     14048.9
    416640     14050.2
    416680     14051.1
    416720     14052.4
    416760     14054.2
    416800     14055.1
    416840     14056.7
    416880     14058.5
    416920     14059.2
    416960     14061.1
    417000     14062.5
    417040     14063.4
    417080     14065.4
    417120     14066.4
    417160     14067.2
    417200     14068.9
    417240     14070.3
    417280     14071.7
    417320       14073
    417360     14074.7
    417400     14075.8
    417440       14077
    417480     14077.9
    417520     14079.3
    417560       14081
    417600       14082
    417640     14083.6
    417680     14085.3
    417720     14086.1
    417760     14087.9
    417800     14089.3
    417840     14090.3
    417880     14092.2
    417920     14093.2
    417960       14094
    418000     14095.7
    418040     14097.2
    418080     14098.5
    418120     14099.8
    418160     14101.5
    418200     14102.6
    418240     14103.9
    418280     14104.8
    418320     14106.1
    418360     14107.8
    418400     14108.8
    418440     14110.4
    418480     14112.2
    418520     14112.9
    418560     14114.8
    418600     14116.1
    418640     14117.1
    418680       14119
    418720     14120.1
    418760     14120.8
    418800     14122.6
    418840       14124
    418880     14125.3
    418920     14126.6
    418960     14128.3
    419000     14129.4
    419040     14130.7
    419080     14131.6
    419120     14132.9
    419160     14134.7
    419200     14135.7
    419240     14137.2
    419280       14139
    419320     14139.7
    419360     14141.6
    419400       14143
    419440     14143.9
    419480     14145.9
    419520       14147
    419560     14147.6
    419600     14149.4
    419640     14150.8
    419680     14152.2
    419720     14153.4
    419760     14155.1
    419800     14156.2
    419840     14157.5
    419880     14158.4
    419920     14159.7
    419960     14161.5
    420000     14162.5
    420040       14164
    420080     14165.7
    420120     14166.5
    420160     14168.4
    420200     14169.8
    420240     14170.7
    420280     14172.7
    420320     14173.8
    420360     14174.5
    420400     14176.2
    420440     14177.6
    420480       14179
    420520     14180.2
    420560     14181.9
    420600       14183
    420640     14184.3
    420680     14185.2
    420720     14186.5
    420760     14188.3
    420800     14189.3
    420840     14190.8
    420880     14192.5
    420920     14193.3
    420960     14195.2
    421000     14196.6
    421040     14197.5
    421080     14199.5
    421120     14200.6
    421160     14201.2
    421200       14203
    421240     14204.4
    421280     14205.8
    421320       14207
    421360     14208.8
    421400     14209.8
    421440       14211
    421480       14212
    421520     14213.3
    421560     14215.1
    421600       14216
    421640     14217.6
    421680     14219.3
    421720     14220.1
    421760       14222
    421800     14223.4
    421840     14224.3
    421880     14226.3
    421920     14227.3
    421960       14228
    422000     14229.8
    422040     14231.2
    422080     14232.5
    422120     14233.8
    422160     14235.5
    422200     14236.6
    422240     14237.8
    422280     14238.8
    422320     14240.1
    422360     14241.8
    422400     14242.8
    422440     14244.4
    422480     14246.1
    422520     14246.9
    422560     14248.7
    422600     14250.2
    422640       14251
    422680       14253
    422720       14254
    422760     14254.7
    422800     14256.5
    422840     14257.9
    422880     14259.3
    422920     14260.5
    422960     14262.3
    423000     14263.3
    423040     14264.6
    423080     14265.5
    423120     14266.9
    423160     14268.6
    423200     14269.6
    423240     14271.1
    423280     14272.8
    423320     14273.6
    423360     14275.5
    423400     14276.9
    423440     14277.7
    423480     14279.7
    423520     14280.8
    423560     14281.5
    423600     14283.3
    423640     14284.7
    423680       14286
    423720     14287.3
    423760       14289
    423800     14290.1
    423840     14291.4
    423880     14292.3
    423920     14293.6
    423960     14295.4
    424000     14296.3
    424040     14297.9
    424080     14299.6
    424120     14300.3
    424160     14302.2
    424200     14303.6
    424240     14304.5
    424280     14306.5
    424320     14307.5
    424360     14308.2
    424400       14310
    424440     14311.4
    424480     14312.7
    424520       14314
    424560     14315.8
    424600     14316.8
    424640     14318.1
    424680       14319
    424720     14320.3
    424760     14322.1
    424800     14323.1
    424840     14324.6
    424880     14326.3
    424920     14327.1
    424960     14328.9
    425000     14330.3
    425040     14331.2
    425080     14333.2
    425120     14334.2
    425160     14334.9
    425200     14336.7
    425240     14338.1
    425280     14339.4
    425320     14340.7
    425360     14342.5
    425400     14343.5
    425440     14344.8
    425480     14345.8
    425520     14347.1
    425560     14348.8
    425600     14349.8
    425640     14351.2
    425680       14353
    425720     14353.8
    425760     14355.6
    425800       14357
    425840     14357.9
    425880     14359.8
    425920     14360.9
    425960     14361.6
    426000     14363.3
    426040     14364.8
    426080     14366.1
    426120     14367.4
    426160     14369.2
    426200     14370.2
    426240     14371.5
    426280     14372.4
    426320     14373.7
    426360     14375.5
    426400     14376.4
    426440     14377.9
    426480     14379.7
    426520     14380.4
    426560     14382.2
    426600     14383.7
    426640     14384.5
    426680     14386.5
    426720     14387.6
    426760     14388.2
    426800       14390
    426840     14391.4
    426880     14392.8
    426920     14394.1
    426960     14395.8
    427000     14396.9
    427040     14398.2
    427080     14399.1
    427120     14400.4
    427160     14402.1
    427200     14403.1
    427240     14404.6
    427280     14406.3
    427320     14407.1
    427360     14408.9
    427400     14410.3
    427440     14411.2
    427480     14413.2
    427520     14414.2
    427560     14414.9
    427600     14416.6
    427640       14418
    427680     14419.4
    427720     14420.7
    427760     14422.5
    427800     14423.4
    427840     14424.7
    427880     14425.7
    427920       14427
    427960     14428.7
    428000     14429.6
    428040     14431.1
    428080     14432.8
    428120     14433.6
    428160     14435.4
    428200     14436.8
    428240     14437.7
    428280     14439.7
    428320     14440.7
    428360     14441.4
    428400     14443.1
    428440     14444.6
    428480     14445.9
    428520     14447.2
    428560       14449
    428600       14450
    428640     14451.3
    428680     14452.2
    428720     14453.5
    428760     14455.3
    428800     14456.2
    428840     14457.6
    428880     14459.4
    428920     14460.2
    428960       14462
    429000     14463.3
    429040     14464.3
    429080     14466.2
    429120     14467.3
    429160       14468
    429200     14469.7
    429240     14471.1
    429280     14472.5
    429320     14473.8
    429360     14475.6
    429400     14476.5
    429440     14477.8
    429480     14478.7
    429520       14480
    429560     14481.8
    429600     14482.7
    429640     14484.2
    429680       14486
    429720     14486.7
    429760     14488.5
    429800     14489.9
    429840     14490.8
    429880     14492.8
    429920     14493.8
    429960     14494.5
    430000     14496.2
    430040     14497.7
    430080       14499
    430120     14500.3
    430160     14502.1
    430200     14503.1
    430240     14504.4
    430280     14505.3
    430320     14506.6
    430360     14508.3
    430400     14509.3
    430440     14510.7
    430480     14512.6
    430520     14513.3
    430560     14515.1
    430600     14516.4
    430640     14517.4
    430680     14519.3
    430720     14520.4
    430760     14521.1
    430800     14522.8
    430840     14524.2
    430880     14525.6
    430920     14526.9
    430960     14528.6
    431000     14529.7
    431040       14531
    431080     14531.8
    431120     14533.1
    431160     14534.9
    431200     14535.9
    431240     14537.3
    431280     14539.1
    431320     14539.9
    431360     14541.7
    431400       14543
    431440       14544
    431480     14545.9
    431520       14547
    431560     14547.7
    431600     14549.4
    431640     14550.8
    431680     14552.2
    431720     14553.5
    431760     14555.2
    431800     14556.3
    431840     14557.6
    431880     14558.5
    431920     14559.7
    431960     14561.5
    432000     14562.5
    432040       14564
    432080     14565.8
    432120     14566.5
    432160     14568.3
    432200     14569.6
    432240     14570.6
    432280     14572.5
    432320     14573.6
    432360     14574.3
    432400       14576
    432440     14577.4
    432480     14578.9
    432520     14580.1
    432560     14581.9
    432600     14582.9
    432640     14584.2
    432680     14585.1
    432720     14586.3
    432760     14588.2
    432800     14589.1
    432840     14590.6
    432880     14592.4
    432920     14593.1
    432960     14594.9
    433000     14596.3
    433040     14597.2
    433080     14599.2
    433120     14600.2
    433160       14601
    433200     14602.6
    433240     14604.1
    433280     14605.5
    433320     14606.8
    433360     14608.5
    433400     14609.5
    433440     14610.8
    433480     14611.7
    433520       14613
    433560     14614.8
    433600     14615.7
    433640     14617.3
    433680       14619
    433720     14619.7
    433760     14621.6
    433800     14622.9
    433840     14623.8
    433880     14625.8
    433920     14626.9
    433960     14627.6
    434000     14629.2
    434040     14630.6
    434080     14632.1
    434120     14633.4
    434160     14635.1
    434200     14636.1
    434240     14637.4
    434280     14638.3
    434320     14639.5
    434360     14641.4
    434400     14642.3
    434440     14643.8
    434480     14645.6
    434520     14646.3
    434560     14648.2
    434600     14649.5
    434640     14650.5
    434680     14652.3
    434720     14653.5
    434760     14654.1
    434800     14655.8
    434840     14657.3
    434880     14658.7
    434920       14660
    434960     14661.7
    435000     14662.7
    435040       14664
    435080     14664.9
    435120     14666.1
    435160       14668
    435200     14668.9
    435240     14670.5
    435280     14672.2
    435320     14672.9
    435360     14674.8
    435400     14676.1
    435440     14677.1
    435480     14678.9
    435520     14680.1
    435560     14680.8
    435600     14682.4
    435640     14683.9
    435680     14685.3
    435720     14686.7
    435760     14688.3
    435800     14689.4
    435840     14690.6
    435880     14691.5
    435920     14692.8
    435960     14694.7
    436000     14695.6
    436040     14697.1
    436080     14698.8
    436120     14699.6
    436160     14701.5
    436200     14702.7
    436240     14703.8
    436280     14705.6
    436320     14706.7
    436360     14707.4
    436400       14709
    436440     14710.5
    436480     14711.9
    436520     14713.3
    436560       14715
    436600       14716
    436640     14717.3
    436680     14718.2
    436720     14719.4
    436760     14721.3
    436800     14722.2
    436840     14723.7
    436880     14725.4
    436920     14726.2
    436960     14728.1
    437000     14729.3
    437040     14730.3
    437080     14732.2
    437120     14733.3
    437160       14734
    437200     14735.6
    437240     14737.1
    437280     14738.5
    437320     14739.8
    437360     14741.5
    437400     14742.6
    437440     14743.8
    437480     14744.7
    437520     14745.9
    437560     14747.8
    437600     14748.7
    437640     14750.2
    437680     14751.9
    437720     14752.7
    437760     14754.6
    437800     14755.9
    437840     14756.9
    437880     14758.7
    437920     14759.8
    437960     14760.6
    438000     14762.2
    438040     14763.6
    438080     14765.1
    438120     14766.4
    438160       14768
    438200     14769.1
    438240     14770.4
    438280     14771.3
    438320     14772.5
    438360     14774.4
    438400     14775.3
    438440     14776.8
    438480     14778.4
    438520     14779.2
    438560     14781.2
    438600     14782.4
    438640     14783.4
    438680     14785.3
    438720     14786.3
    438760     14787.1
    438800     14788.7
    438840     14790.2
    438880     14791.7
    438920       14793
    438960     14794.6
    439000     14795.7
    439040       14797
    439080     14797.9
    439120     14799.1
    439160       14801
    439200     14801.9
    439240     14803.3
    439280       14805
    439320     14805.8
    439360     14807.7
    439400       14809
    439440       14810
    439480     14811.8
    439520     14812.9
    439560     14813.6
    439600     14815.2
    439640     14816.7
    439680     14818.2
    439720     14819.5
    439760     14821.2
    439800     14822.3
    439840     14823.5
    439880     14824.4
    439920     14825.6
    439960     14827.5
    440000     14828.5
    440040     14829.8
    440080     14831.5
    440120     14832.3
    440160     14834.2
    440200     14835.5
    440240     14836.5
    440280     14838.4
    440320     14839.4
    440360     14840.2
    440400     14841.8
    440440     14843.3
    440480     14844.8
    440520     14846.1
    440560     14847.7
    440600     14848.8
    440640     14850.1
    440680       14851
    440720     14852.2
    440760     14854.1
    440800       14855
    440840     14856.4
    440880     14858.1
    440920     14858.9
    440960     14860.8
    441000     14862.1
    441040     14863.1
    441080     14864.9
    441120       14866
    441160     14866.8
    441200     14868.4
    441240     14869.8
    441280     14871.3
    441320     14872.7
    441360     14874.3
    441400     14875.4
    441440     14876.6
    441480     14877.6
    441520     14878.7
    441560     14880.7
    441600     14881.6
    441640     14882.9
    441680     14884.6
    441720     14885.4
    441760     14887.3
    441800     14888.6
    441840     14889.7
    441880     14891.5
    441920     14892.5
    441960     14893.3
    442000     14894.9
    442040     14896.4
    442080     14897.9
    442120     14899.2
    442160     14900.9
    442200     14901.9
    442240     14903.2
    442280     14904.1
    442320     14905.3
    442360     14907.2
    442400     14908.1
    442440     14909.4
    442480     14911.1
    442520       14912
    442560     14913.8
    442600     14915.1
    442640     14916.2
    442680       14918
    442720     14919.1
    442760     14919.8
    442800     14921.4
    442840     14922.9
    442880     14924.4
    442920     14925.7
    442960     14927.4
    443000     14928.5
    443040     14929.7
    443080     14930.6
    443120     14931.8
    443160     14933.7
    443200     14934.6
    443240     14935.9
    443280     14937.6
    443320     14938.5
    443360     14940.3
    443400     14941.6
    443440     14942.7
    443480     14944.5
    443520     14945.6
    443560     14946.3
    443600       14948
    443640     14949.4
    443680     14950.9
    443720     14952.2
    443760     14953.9
    443800     14954.9
    443840     14956.2
    443880     14957.1
    443920     14958.3
    443960     14960.2
    444000     14961.1
    444040     14962.4
    444080     14964.1
    444120       14965
    444160     14966.8
    444200     14968.1
    444240     14969.2
    444280       14971
    444320     14972.1
    444360     14972.8
    444400     14974.4
    444440     14975.9
    444480     14977.3
    444520     14978.7
    444560     14980.4
    444600     14981.4
    444640     14982.7
    444680     14983.6
    444720     14984.8
    444760     14986.6
    444800     14987.5
    444840     14988.9
    444880     14990.5
    444920     14991.4
    444960     14993.3
    445000     14994.6
    445040     14995.6
    445080     14997.5
    445120     14998.5
    445160     14999.2
    445200     15000.9
    445240     15002.4
    445280     15003.8
    445320     15005.2
    445360     15006.9
    445400     15007.9
    445440     15009.2
    445480     15010.1
    445520     15011.3
    445560     15013.1
    445600       15014
    445640     15015.4
    445680     15017.1
    445720       15018
    445760     15019.9
    445800     15021.1
    445840     15022.2
    445880     15024.1
    445920     15025.1
    445960     15025.8
    446000     15027.4
    446040       15029
    446080     15030.4
    446120     15031.8
    446160     15033.4
    446200     15034.5
    446240     15035.8
    446280     15036.6
    446320     15037.8
    446360     15039.7
    446400     15040.6
    446440     15041.9
    446480     15043.6
    446520     15044.5
    446560     15046.4
    446600     15047.7
    446640     15048.7
    446680     15050.6
    446720     15051.7
    446760     15052.4
    446800       15054
    446840     15055.6
    446880       15057
    446920     15058.3
    446960       15060
    447000       15061
    447040     15062.3
    447080     15063.2
    447120     15064.4
    447160     15066.2
    447200     15067.1
    447240     15068.5
    447280     15070.1
    447320     15071.1
    447360       15073
    447400     15074.2
    447440     15075.3
    447480     15077.2
    447520     15078.2
    447560       15079
    447600     15080.6
    447640     15082.1
    447680     15083.5
    447720     15084.9
    447760     15086.5
    447800     15087.6
    447840     15088.9
    447880     15089.8
    447920       15091
    447960     15092.8
    448000     15093.7
    448040       15095
    448080     15096.7
    448120     15097.7
    448160     15099.5
    448200     15100.8
    448240     15101.8
    448280     15103.7
    448320     15104.8
    448360     15105.5
    448400     15107.1
    448440     15108.6
    448480       15110
    448520     15111.4
    448560       15113
    448600     15114.1
    448640     15115.4
    448680     15116.3
    448720     15117.5
    448760     15119.3
    448800     15120.2
    448840     15121.6
    448880     15123.2
    448920     15124.2
    448960       15126
    449000     15127.3
    449040     15128.4
    449080     15130.2
    449120     15131.3
    449160       15132
    449200     15133.6
    449240     15135.1
    449280     15136.5
    449320     15137.9
    449360     15139.6
    449400     15140.7
    449440       15142
    449480     15142.8
    449520       15144
    449560     15145.9
    449600     15146.8
    449640     15148.1
    449680     15149.8
    449720     15150.7
    449760     15152.6
    449800     15153.9
    449840     15154.9
    449880     15156.8
    449920     15157.8
    449960     15158.6
    450000     15160.1
    450040     15161.7
    450080     15163.1
    450120     15164.4
    450160     15166.1
    450200     15167.2
    450240     15168.5
    450280     15169.4
    450320     15170.6
    450360     15172.4
    450400     15173.3
    450440     15174.7
    450480     15176.4
    450520     15177.3
    450560     15179.2
    450600     15180.4
    450640     15181.5
    450680     15183.4
    450720     15184.4
    450760     15185.2
    450800     15186.7
    450840     15188.3
    450880     15189.7
    450920       15191
    450960     15192.7
    451000     15193.8
    451040       15195
    451080     15195.9
    451120     15197.2
    451160       15199
    451200     15199.9
    451240     15201.3
    451280       15203
    451320     15203.9
    451360     15205.8
    451400       15207
    451440     15208.1
    451480     15209.9
    451520       15211
    451560     15211.8
    451600     15213.3
    451640     15214.8
    451680     15216.3
    451720     15217.6
    451760     15219.3
    451800     15220.4
    451840     15221.6
    451880     15222.5
    451920     15223.8
    451960     15225.6
    452000     15226.5
    452040     15227.9
    452080     15229.6
    452120     15230.5
    452160     15232.4
    452200     15233.6
    452240     15234.7
    452280     15236.6
    452320     15237.6
    452360     15238.4
    452400     15239.9
    452440     15241.5
    452480     15242.9
    452520     15244.3
    452560     15245.9
    452600       15247
    452640     15248.2
    452680     15249.1
    452720     15250.4
    452760     15252.2
    452800     15253.1
    452840     15254.5
    452880     15256.2
    452920     15257.1
    452960       15259
    453000     15260.2
    453040     15261.3
    453080     15263.2
    453120     15264.2
    453160       15265
    453200     15266.5
    453240       15268
    453280     15269.5
    453320     15270.9
    453360     15272.5
    453400     15273.6
    453440     15274.8
    453480     15275.7
    453520       15277
    453560     15278.8
    453600     15279.7
    453640     15281.2
    453680     15282.8
    453720     15283.7
    453760     15285.6
    453800     15286.8
    453840     15287.9
    453880     15289.8
    453920     15290.9
    453960     15291.6
    454000     15293.2
    454040     15294.6
    454080     15296.1
    454120     15297.5
    454160     15299.1
    454200     15300.2
    454240     15301.4
    454280     15302.3
    454320     15303.6
    454360     15305.4
    454400     15306.3
    454440     15307.8
    454480     15309.4
    454520     15310.3
    454560     15312.2
    454600     15313.5
    454640     15314.6
    454680     15316.4
    454720     15317.5
    454760     15318.3
    454800     15319.8
    454840     15321.2
    454880     15322.7
    454920     15324.1
    454960     15325.7
    455000     15326.8
    455040       15328
    455080       15329
    455120     15330.2
    455160       15332
    455200     15332.8
    455240     15334.4
    455280       15336
    455320     15336.9
    455360     15338.8
    455400       15340
    455440     15341.1
    455480       15343
    455520     15344.1
    455560     15344.9
    455600     15346.3
    455640     15347.8
    455680     15349.3
    455720     15350.7
    455760     15352.3
    455800     15353.4
    455840     15354.6
    455880     15355.5
    455920     15356.8
    455960     15358.6
    456000     15359.4
    456040       15361
    456080     15362.6
    456120     15363.5
    456160     15365.4
    456200     15366.6
    456240     15367.7
    456280     15369.5
    456320     15370.6
    456360     15371.4
    456400     15372.9
    456440     15374.4
    456480     15375.8
    456520     15377.2
    456560     15378.8
    456600     15379.9
    456640     15381.2
    456680     15382.1
    456720     15383.3
    456760     15385.2
    456800       15386
    456840     15387.5
    456880     15389.2
    456920       15390
    456960       15392
    457000     15393.2
    457040     15394.3
    457080     15396.1
    457120     15397.2
    457160       15398
    457200     15399.5
    457240       15401
    457280     15402.4
    457320     15403.8
    457360     15405.4
    457400     15406.5
    457440     15407.8
    457480     15408.7
    457520     15409.9
    457560     15411.8
    457600     15412.6
    457640     15414.2
    457680     15415.8
    457720     15416.6
    457760     15418.6
    457800     15419.8
    457840     15420.9
    457880     15422.8
    457920     15423.8
    457960     15424.6
    458000     15426.1
    458040     15427.6
    458080       15429
    458120     15430.4
    458160       15432
    458200     15433.1
    458240     15434.4
    458280     15435.3
    458320     15436.5
    458360     15438.3
    458400     15439.2
    458440     15440.8
    458480     15442.4
    458520     15443.2
    458560     15445.1
    458600     15446.4
    458640     15447.5
    458680     15449.4
    458720     15450.5
    458760     15451.2
    458800     15452.7
    458840     15454.3
    458880     15455.7
    458920     15457.1
    458960     15458.6
    459000     15459.8
    459040       15461
    459080     15461.9
    459120     15463.2
    459160       15465
    459200     15465.8
    459240     15467.4
    459280       15469
    459320     15469.8
    459360     15471.8
    459400       15473
    459440     15474.2
    459480       15476
    459520     15477.1
    459560     15477.9
    459600     15479.4
    459640     15480.9
    459680     15482.3
    459720     15483.7
    459760     15485.2
    459800     15486.4
    459840     15487.6
    459880     15488.6
    459920     15489.8
    459960     15491.6
    460000     15492.4
    460040       15494
    460080     15495.6
    460120     15496.4
    460160     15498.4
    460200     15499.6
    460240     15500.7
    460280     15502.6
    460320     15503.6
    460360     15504.4
    460400     15505.9
    460440     15507.5
    460480     15508.9
    460520     15510.3
    460560     15511.8
    460600       15513
    460640     15514.2
    460680     15515.1
    460720     15516.3
    460760     15518.2
    460800       15519
    460840     15520.6
    460880     15522.2
    460920       15523
    460960       15525
    461000     15526.2
    461040     15527.3
    461080     15529.2
    461120     15530.2
    461160       15531
    461200     15532.5
    461240       15534
    461280     15535.5
    461320     15536.9
    461360     15538.4
    461400     15539.6
    461440     15540.8
    461480     15541.7
    461520     15542.9
    461560     15544.7
    461600     15545.6
    461640     15547.2
    461680     15548.7
    461720     15549.6
    461760     15551.5
    461800     15552.8
    461840     15553.9
    461880     15555.8
    461920     15556.8
    461960     15557.6
    462000     15559.1
    462040     15560.6
    462080     15562.1
    462120     15563.4
    462160       15565
    462200     15566.2
    462240     15567.4
    462280     15568.3
    462320     15569.5
    462360     15571.3
    462400     15572.2
    462440     15573.7
    462480     15575.3
    462520     15576.1
    462560     15578.1
    462600     15579.3
    462640     15580.5
    462680     15582.3
    462720     15583.4
    462760     15584.1
    462800     15585.6
    462840     15587.2
    462880     15588.7
    462920     15590.1
    462960     15591.6
    463000     15592.8
    463040       15594
    463080     15594.9
    463120     15596.1
    463160     15597.9
    463200     15598.9
    463240     15600.3
    463280     15601.9
    463320     15602.8
    463360     15604.7
    463400       15606
    463440     15607.1
    463480     15608.9
    463520       15610
    463560     15610.7
    463600     15612.3
    463640     15613.8
    463680     15615.3
    463720     15616.7
    463760     15618.2
    463800     15619.4
    463840     15620.6
    463880     15621.6
    463920     15622.8
    463960     15624.5
    464000     15625.5
    464040     15626.9
    464080     15628.6
    464120     15629.4
    464160     15631.4
    464200     15632.6
    464240     15633.7
    464280     15635.6
    464320     15636.6
    464360     15637.4
    464400       15639
    464440     15640.4
    464480     15641.9
    464520     15643.4
    464560     15644.9
    464600     15646.1
    464640     15647.3
    464680     15648.2
    464720     15649.4
    464760     15651.1
    464800     15652.2
    464840     15653.6
    464880     15655.2
    464920       15656
    464960       15658
    465000     15659.3
    465040     15660.3
    465080     15662.2
    465120     15663.3
    465160     15664.1
    465200     15665.6
    465240     15667.1
    465280     15668.6
    465320     15670.1
    465360     15671.5
    465400     15672.8
    465440     15673.9
    465480     15674.9
    465520     15676.1
    465560     15677.8
    465600     15678.8
    465640     15680.3
    465680     15681.9
    465720     15682.7
    465760     15684.7
    465800     15685.9
    465840       15687
    465880     15688.9
    465920       15690
    465960     15690.7
    466000     15692.3
    466040     15693.8
    466080     15695.3
    466120     15696.8
    466160     15698.2
    466200     15699.5
    466240     15700.6
    466280     15701.6
    466320     15702.7
    466360     15704.5
    466400     15705.5
    466440       15707
    466480     15708.5
    466520     15709.4
    466560     15711.3
    466600     15712.6
    466640     15713.7
    466680     15715.6
    466720     15716.7
    466760     15717.4
    466800       15719
    466840     15720.4
    466880       15722
    466920     15723.4
    466960     15724.9
    467000     15726.1
    467040     15727.3
    467080     15728.2
    467120     15729.4
    467160     15731.2
    467200     15732.2
    467240     15733.6
    467280     15735.2
    467320       15736
    467360       15738
    467400     15739.2
    467440     15740.3
    467480     15742.2
    467520     15743.4
    467560     15744.1
    467600     15745.6
    467640     15747.1
    467680     15748.6
    467720       15750
    467760     15751.5
    467800     15752.8
    467840     15753.9
    467880     15754.9
    467920     15756.1
    467960     15757.9
    468000     15758.9
    468040     15760.3
    468080     15761.9
    468120     15762.7
    468160     15764.7
    468200     15765.9
    468240       15767
    468280     15768.9
    468320     15770.1
    468360     15770.7
    468400     15772.3
    468440     15773.8
    468480     15775.3
    468520     15776.7
    468560     15778.2
    468600     15779.4
    468640     15780.6
    468680     15781.5
    468720     15782.8
    468760     15784.6
    468800     15785.5
    468840     15786.9
    468880     15788.6
    468920     15789.4
    468960     15791.4
    469000     15792.6
    469040     15793.7
    469080     15795.6
    469120     15796.8
    469160     15797.4
    469200       15799
    469240     15800.4
    469280       15802
    469320     15803.4
    469360     15804.9
    469400     15806.1
    469440     15807.3
    469480     15808.2
    469520     15809.5
    469560     15811.2
    469600     15812.2
    469640     15813.6
    469680     15815.2
    469720       15816
    469760       15818
    469800     15819.2
    469840     15820.4
    469880     15822.2
    469920     15823.4
    469960     15824.1
    470000     15825.7
    470040     15827.1
    470080     15828.7
    470120       15830
    470160     15831.5
    470200     15832.7
    470240     15833.9
    470280     15834.9
    470320     15836.2
    470360     15837.9
    470400     15838.9
    470440     15840.3
    470480     15841.9
    470520     15842.7
    470560     15844.7
    470600     15845.8
    470640       15847
    470680     15848.9
    470720     15850.1
    470760     15850.7
    470800     15852.3
    470840     15853.8
    470880     15855.4
    470920     15856.7
    470960     15858.2
    471000     15859.4
    471040     15860.6
    471080     15861.5
    471120     15862.8
    471160     15864.5
    471200     15865.5
    471240     15866.9
    471280     15868.6
    471320     15869.3
    471360     15871.3
    471400     15872.5
    471440     15873.7
    471480     15875.5
    471520     15876.7
    471560     15877.4
    471600     15878.9
    471640     15880.5
    471680       15882
    471720     15883.4
    471760     15884.9
    471800     15886.1
    471840     15887.3
    471880     15888.2
    471920     15889.5
    471960     15891.2
    472000     15892.2
    472040     15893.6
    472080     15895.3
    472120       15896
    472160       15898
    472200     15899.2
    472240     15900.4
    472280     15902.2
    472320     15903.4
    472360     15904.1
    472400     15905.7
    472440     15907.2
    472480     15908.7
    472520       15910
    472560     15911.6
    472600     15912.8
    472640       15914
    472680       15915
    472720     15916.3
    472760     15917.9
    472800       15919
    472840     15920.4
    472880       15922
    472920     15922.8
    472960     15924.8
    473000     15925.9
    473040     15927.1
    473080     15928.9
    473120     15930.2
    473160     15930.8
    473200     15932.4
    473240     15933.9
    473280     15935.4
    473320     15936.8
    473360     15938.3
    473400     15939.5
    473440     15940.7
    473480     15941.7
    473520       15943
    473560     15944.7
    473600     15945.7
    473640     15947.1
    473680     15948.8
    473720     15949.5
    473760     15951.5
    473800     15952.7
    473840     15953.9
    473880     15955.7
    473920       15957
    473960     15957.5
    474000     15959.2
    474040     15960.7
    474080     15962.2
    474120     15963.5
    474160     15965.1
    474200     15966.2
    474240     15967.5
    474280     15968.4
    474320     15969.7
    474360     15971.5
    474400     15972.4
    474440     15973.9
    474480     15975.5
    474520     15976.2
    474560     15978.2
    474600     15979.5
    474640     15980.6
    474680     15982.5
    474720     15983.8
    474760     15984.3
    474800     15985.9
    474840     15987.5
    474880       15989
    474920     15990.3
    474960     15991.8
    475000       15993
    475040     15994.3
    475080     15995.2
    475120     15996.5
    475160     15998.2
    475200     15999.2
    475240     16000.6
    475280     16002.3
    475320       16003
    475360       16005
    475400     16006.2
    475440     16007.3
    475480     16009.2
    475520     16010.5
    475560       16011
    475600     16012.6
    475640     16014.1
    475680     16015.7
    475720       16017
    475760     16018.5
    475800     16019.7
    475840       16021
    475880     16021.9
    475920     16023.2
    475960     16024.9
    476000     16025.9
    476040     16027.3
    476080       16029
    476120     16029.7
    476160     16031.7
    476200     16032.9
    476240     16034.1
    476280     16035.9
    476320     16037.2
    476360     16037.7
    476400     16039.3
    476440     16040.8
    476480     16042.4
    476520     16043.7
    476560     16045.3
    476600     16046.4
    476640     16047.7
    476680     16048.6
    476720     16049.9
    476760     16051.6
    476800     16052.6
    476840       16054
    476880     16055.7
    476920     16056.4
    476960     16058.4
    477000     16059.7
    477040     16060.8
    477080     16062.7
    477120       16064
    477160     16064.5
    477200     16066.1
    477240     16067.6
    477280     16069.2
    477320     16070.5
    477360       16072
    477400     16073.1
    477440     16074.4
    477480     16075.3
    477520     16076.6
    477560     16078.4
    477600     16079.3
    477640     16080.8
    477680     16082.5
    477720     16083.2
    477760     16085.2
    477800     16086.5
    477840     16087.7
    477880     16089.5
    477920     16090.8
    477960     16091.3
    478000     16092.9
    478040     16094.4
    478080       16096
    478120     16097.3
    478160     16098.8
    478200     16099.9
    478240     16101.3
    478280     16102.2
    478320     16103.5
    478360     16105.2
    478400     16106.2
    478440     16107.7
    478480     16109.4
    478520     16110.1
    478560     16112.1
    478600     16113.4
    478640     16114.5
    478680     16116.4
    478720     16117.7
    478760     16118.2
    478800     16119.8
    478840     16121.3
    478880     16122.9
    478920     16124.1
    478960     16125.7
    479000     16126.8
    479040     16128.2
    479080     16129.1
    479120     16130.4
    479160     16132.1
    479200     16133.1
    479240     16134.6
    479280     16136.3
    479320       16137
    479360       16139
    479400     16140.2
    479440     16141.4
    479480     16143.2
    479520     16144.5
    479560       16145
    479600     16146.6
    479640     16148.2
    479680     16149.8
    479720       16151
    479760     16152.6
    479800     16153.7
    479840     16155.1
    479880       16156
    479920     16157.3
    479960       16159
    480000       16160
    480040     16161.5
    480080     16163.2
    480120     16163.9
    480160     16165.9
    480200     16167.1
    480240     16168.3
    480280     16170.1
    480320     16171.4
    480360     16171.9
    480400     16173.5
    480440       16175
    480480     16176.6
    480520     16177.9
    480560     16179.5
    480600     16180.6
    480640     16181.9
    480680     16182.9
    480720     16184.2
    480760     16185.9
    480800     16186.8
    480840     16188.4
    480880     16190.1
    480920     16190.8
    480960     16192.8
    481000       16194
    481040     16195.2
    481080       16197
    481120     16198.3
    481160     16198.8
    481200     16200.4
    481240     16201.9
    481280     16203.5
    481320     16204.8
    481360     16206.4
    481400     16207.5
    481440     16208.8
    481480     16209.7
    481520       16211
    481560     16212.7
    481600     16213.7
    481640     16215.3
    481680       16217
    481720     16217.7
    481760     16219.6
    481800     16220.9
    481840     16222.1
    481880     16223.9
    481920     16225.2
    481960     16225.7
    482000     16227.3
    482040     16228.8
    482080     16230.4
    482120     16231.7
    482160     16233.2
    482200     16234.4
    482240     16235.7
    482280     16236.6
    482320       16238
    482360     16239.6
    482400     16240.6
    482440     16242.2
    482480     16243.9
    482520     16244.5
    482560     16246.4
    482600     16247.7
    482640     16248.9
    482680     16250.8
    482720       16252
    482760     16252.5
    482800     16254.1
    482840     16255.6
    482880     16257.2
    482920     16258.6
    482960     16260.1
    483000     16261.2
    483040     16262.5
    483080     16263.4
    483120     16264.8
    483160     16266.4
    483200     16267.4
    483240       16269
    483280     16270.7
    483320     16271.3
    483360     16273.2
    483400     16274.5
    483440     16275.7
    483480     16277.6
    483520     16278.9
    483560     16279.3
    483600     16280.9
    483640     16282.4
    483680     16283.9
    483720     16285.4
    483760     16286.9
    483800     16288.1
    483840     16289.3
    483880     16290.2
    483920     16291.5
    483960     16293.2
    484000     16294.2
    484040     16295.7
    484080     16297.4
    484120       16298
    484160       16300
    484200     16301.3
    484240     16302.5
    484280     16304.4
    484320     16305.6
    484360       16306
    484400     16307.6
    484440     16309.2
    484480     16310.7
    484520     16312.1
    484560     16313.7
    484600     16314.9
    484640     16316.1
    484680       16317
    484720     16318.3
    484760       16320
    484800       16321
    484840     16322.5
    484880     16324.1
    484920     16324.8
    484960     16326.8
    485000       16328
    485040     16329.2
    485080     16331.2
    485120     16332.3
    485160     16332.8
    485200     16334.4
    485240       16336
    485280     16337.4
    485320     16338.9
    485360     16340.4
    485400     16341.6
    485440     16342.8
    485480     16343.7
    485520       16345
    485560     16346.7
    485600     16347.7
    485640     16349.2
    485680     16350.9
    485720     16351.5
    485760     16353.5
    485800     16354.7
    485840       16356
    485880     16357.9
    485920     16359.1
    485960     16359.6
    486000     16361.2
    486040     16362.7
    486080     16364.2
    486120     16365.6
    486160     16367.2
    486200     16368.4
    486240     16369.6
    486280     16370.5
    486320     16371.8
    486360     16373.5
    486400     16374.5
    486440     16376.1
    486480     16377.7
    486520     16378.4
    486560     16380.3
    486600     16381.5
    486640     16382.8
    486680     16384.7
    486720       16386
    486760     16386.4
    486800       16388
    486840     16389.5
    486880       16391
    486920     16392.4
    486960       16394
    487000     16395.2
    487040     16396.4
    487080     16397.4
    487120     16398.6
    487160     16400.3
    487200     16401.3
    487240     16402.9
    487280     16404.5
    487320     16405.2
    487360     16407.2
    487400     16408.4
    487440     16409.7
    487480     16411.6
    487520     16412.8
    487560     16413.2
    487600     16414.8
    487640     16416.4
    487680     16417.9
    487720     16419.2
    487760     16420.8
    487800       16422
    487840     16423.2
    487880     16424.2
    487920     16425.5
    487960     16427.2
    488000     16428.1
    488040     16429.8
    488080     16431.4
    488120       16432
    488160       16434
    488200     16435.3
    488240     16436.5
    488280     16438.5
    488320     16439.7
    488360     16440.1
    488400     16441.7
    488440     16443.2
    488480     16444.7
    488520     16446.1
    488560     16447.7
    488600     16448.9
    488640       16450
    488680     16451.1
    488720     16452.3
    488760       16454
    488800       16455
    488840     16456.6
    488880     16458.2
    488920     16458.9
    488960     16460.9
    489000     16462.1
    489040     16463.3
    489080     16465.3
    489120     16466.5
    489160     16466.9
    489200     16468.5
    489240       16470
    489280     16471.6
    489320       16473
    489360     16474.5
    489400     16475.7
    489440     16476.9
    489480     16477.9
    489520     16479.1
    489560     16480.8
    489600     16481.8
    489640     16483.4
    489680       16485
    489720     16485.7
    489760     16487.7
    489800     16488.9
    489840     16490.2
    489880     16492.1
    489920     16493.3
    489960     16493.7
    490000     16495.3
    490040     16496.8
    490080     16498.4
    490120     16499.8
    490160     16501.3
    490200     16502.5
    490240     16503.7
    490280     16504.7
    490320     16505.9
    490360     16507.6
    490400     16508.6
    490440     16510.3
    490480     16511.8
    490520     16512.5
    490560     16514.5
    490600     16515.7
    490640       16517
    490680     16518.9
    490720     16520.1
    490760     16520.5
    490800     16522.1
    490840     16523.7
    490880     16525.2
    490920     16526.6
    490960     16528.1
    491000     16529.4
    491040     16530.5
    491080     16531.6
    491120     16532.7
    491160     16534.5
    491200     16535.5
    491240     16537.2
    491280     16538.7
    491320     16539.3
    491360     16541.4
    491400     16542.6
    491440     16543.9
    491480     16545.8
    491520       16547
    491560     16547.4
    491600       16549
    491640     16550.5
    491680     16552.1
    491720     16553.5
    491760       16555
    491800     16556.3
    491840     16557.4
    491880     16558.4
    491920     16559.6
    491960     16561.3
    492000     16562.3
    492040       16564
    492080     16565.6
    492120     16566.2
    492160     16568.3
    492200     16569.4
    492240     16570.7
    492280     16572.7
    492320     16573.9
    492360     16574.3
    492400     16575.8
    492440     16577.4
    492480       16579
    492520     16580.3
    492560     16581.9
    492600     16583.2
    492640     16584.3
    492680     16585.3
    492720     16586.5
    492760     16588.2
    492800     16589.2
    492840     16590.9
    492880     16592.5
    492920     16593.1
    492960     16595.2
    493000     16596.4
    493040     16597.6
    493080     16599.6
    493120     16600.7
    493160     16601.2
    493200     16602.7
    493240     16604.3
    493280     16605.9
    493320     16607.3
    493360     16608.8
    493400     16610.1
    493440     16611.2
    493480     16612.2
    493520     16613.4
    493560     16615.1
    493600     16616.1
    493640     16617.8
    493680     16619.4
    493720     16619.9
    493760     16622.1
    493800     16623.3
    493840     16624.5
    493880     16626.5
    493920     16627.7
    493960     16628.1
    494000     16629.6
    494040     16631.3
    494080     16632.8
    494120     16634.2
    494160     16635.8
    494200       16637
    494240     16638.2
    494280     16639.2
    494320     16640.4
    494360     16642.1
    494400     16643.1
    494440     16644.8
    494480     16646.4
    494520     16646.9
    494560       16649
    494600     16650.2
    494640     16651.5
    494680     16653.5
    494720     16654.7
    494760       16655
    494800     16656.6
    494840     16658.2
    494880     16659.8
    494920     16661.2
    494960     16662.7
    495000       16664
    495040     16665.1
    495080     16666.1
    495120     16667.4
    495160     16669.1
    495200     16670.1
    495240     16671.8
    495280     16673.4
    495320     16673.9
    495360       16676
    495400     16677.2
    495440     16678.5
    495480     16680.5
    495520     16681.6
    495560       16682
    495600     16683.6
    495640     16685.2
    495680     16686.8
    495720     16688.2
    495760     16689.7
    495800       16691
    495840     16692.1
    495880     16693.1
    495920     16694.4
    495960     16696.1
    496000     16697.1
    496040     16698.8
    496080     16700.4
    496120     16700.9
    496160       16703
    496200     16704.1
    496240     16705.4
    496280     16707.5
    496320     16708.6
    496360       16709
    496400     16710.6
    496440     16712.2
    496480     16713.8
    496520     16715.2
    496560     16716.7
    496600       16718
    496640     16719.1
    496680     16720.1
    496720     16721.4
    496760     16723.1
    496800     16724.1
    496840     16725.8
    496880     16727.4
    496920     16727.9
    496960       16730
    497000     16731.1
    497040     16732.4
    497080     16734.5
    497120     16735.6
    497160       16736
    497200     16737.6
    497240     16739.2
    497280     16740.8
    497320     16742.2
    497360     16743.7
    497400       16745
    497440     16746.1
    497480     16747.1
    497520     16748.4
    497560     16750.1
    497600     16751.1
    497640     16752.8
    497680     16754.4
    497720     16754.9
    497760     16756.9
    497800     16758.1
    497840     16759.4
    497880     16761.4
    497920     16762.5
    497960       16763
    498000     16764.5
    498040     16766.2
    498080     16767.7
    498120     16769.2
    498160     16770.7
    498200     16771.9
    498240     16773.1
    498280     16774.1
    498320     16775.4
    498360       16777
    498400     16778.1
    498440     16779.7
    498480     16781.3
    498520     16781.9
    498560     16783.9
    498600     16785.1
    498640     16786.4
    498680     16788.4
    498720     16789.5
    498760     16789.9
    498800     16791.5
    498840     16793.2
    498880     16794.7
    498920     16796.1
    498960     16797.6
    499000     16798.9
    499040       16800
    499080       16801
    499120     16802.3
    499160     16803.9
    499200       16805
    499240     16806.7
    499280     16808.3
    499320     16808.9
    499360     16810.8
    499400       16812
    499440     16813.3
    499480     16815.4
    499520     16816.5
    499560     16816.9
    499600     16818.4
    499640     16820.1
    499680     16821.6
    499720       16823
    499760     16824.5
    499800     16825.9
    499840       16827
    499880     16827.9
    499920     16829.3
    499960     16830.9
    500000       16832
    500040     16833.6
    500080     16835.2
    500120     16835.9
    500160     16837.7
    500200       16839
    500240     16840.3
    500280     16842.3
    500320     16843.4
    500360     16843.8
    500400     16845.3
    500440       16847
    500480     16848.5
    500520       16850
    500560     16851.5
    500600     16852.8
    500640     16853.9
    500680     16854.9
    500720     16856.2
    500760     16857.8
    500800     16858.9
    500840     16860.5
    500880     16862.2
    500920     16862.7
    500960     16864.7
    501000     16865.9
    501040     16867.2
    501080     16869.2
    501120     16870.3
    501160     16870.8
    501200     16872.2
    501240       16874
    501280     16875.5
    501320     16876.9
    501360     16878.4
    501400     16879.7
    501440     16880.9
    501480     16881.8
    501520     16883.2
    501560     16884.8
    501600     16885.8
    501640     16887.6
    501680     16889.2
    501720     16889.7
    501760     16891.6
    501800     16892.9
    501840     16894.2
    501880     16896.2
    501920     16897.3
    501960     16897.7
    502000     16899.2
    502040     16900.9
    502080     16902.4
    502120     16903.9
    502160     16905.3
    502200     16906.6
    502240     16907.8
    502280     16908.8
    502320     16910.2
    502360     16911.8
    502400     16912.8
    502440     16914.5
    502480     16916.2
    502520     16916.7
    502560     16918.6
    502600     16919.9
    502640     16921.2
    502680     16923.2
    502720     16924.2
    502760     16924.7
    502800     16926.2
    502840     16927.9
    502880     16929.4
    502920     16930.9
    502960     16932.3
    503000     16933.6
    503040     16934.8
    503080     16935.8
    503120     16937.2
    503160     16938.8
    503200     16939.8
    503240     16941.5
    503280     16943.1
    503320     16943.7
    503360     16945.6
    503400     16946.9
    503440     16948.1
    503480     16950.2
    503520     16951.2
    503560     16951.7
    503600     16953.2
    503640     16954.8
    503680     16956.4
    503720     16957.8
    503760     16959.3
    503800     16960.6
    503840     16961.7
    503880     16962.8
    503920     16964.1
    503960     16965.8
    504000     16966.7
    504040     16968.5
    504080     16970.1
    504120     16970.7
    504160     16972.5
    504200     16973.8
    504240       16975
    504280     16977.1
    504320     16978.2
    504360     16978.6
    504400     16980.2
    504440     16981.8
    504480     16983.4
    504520     16984.8
    504560     16986.3
    504600     16987.5
    504640     16988.7
    504680     16989.7
    504720     16991.1
    504760     16992.7
    504800     16993.7
    504840     16995.4
    504880       16997
    504920     16997.6
    504960     16999.5
    505000     17000.8
    505040       17002
    505080     17004.1
    505120     17005.1
    505160     17005.5
    505200     17007.1
    505240     17008.7
    505280     17010.4
    505320     17011.7
    505360     17013.2
    505400     17014.5
    505440     17015.7
    505480     17016.7
    505520       17018
    505560     17019.7
    505600     17020.6
    505640     17022.3
    505680       17024
    505720     17024.5
    505760     17026.4
    505800     17027.7
    505840     17028.9
    505880       17031
    505920       17032
    505960     17032.5
    506000       17034
    506040     17035.6
    506080     17037.2
    506120     17038.6
    506160     17040.1
    506200     17041.4
    506240     17042.5
    506280     17043.6
    506320     17044.9
    506360     17046.6
    506400     17047.6
    506440     17049.2
    506480     17050.9
    506520     17051.4
    506560     17053.3
    506600     17054.6
    506640     17055.8
    506680     17057.9
    506720     17058.9
    506760     17059.4
    506800     17060.9
    506840     17062.6
    506880     17064.2
    506920     17065.6
    506960     17067.1
    507000     17068.4
    507040     17069.5
    507080     17070.5
    507120     17071.8
    507160     17073.6
    507200     17074.6
    507240     17076.2
    507280     17077.9
    507320     17078.4
    507360     17080.3
    507400     17081.6
    507440     17082.8
    507480     17084.9
    507520     17085.9
    507560     17086.4
    507600     17087.9
    507640     17089.6
    507680     17091.2
    507720     17092.6
    507760     17094.1
    507800     17095.4
    507840     17096.5
    507880     17097.5
    507920     17098.8
    507960     17100.6
    508000     17101.5
    508040     17103.1
    508080     17104.8
    508120     17105.3
    508160     17107.3
    508200     17108.5
    508240     17109.8
    508280     17111.9
    508320     17112.9
    508360     17113.4
    508400     17114.9
    508440     17116.5
    508480     17118.2
    508520     17119.6
    508560     17121.1
    508600     17122.4
    508640     17123.5
    508680     17124.5
    508720     17125.8
    508760     17127.6
    508800     17128.5
    508840     17130.2
    508880     17131.8
    508920     17132.4
    508960     17134.3
    509000     17135.5
    509040     17136.8
    509080     17138.9
    509120     17139.9
    509160     17140.4
    509200       17142
    509240     17143.5
    509280     17145.2
    509320     17146.6
    509360     17148.1
    509400     17149.5
    509440     17150.5
    509480     17151.6
    509520     17152.9
    509560     17154.6
    509600     17155.5
    509640     17157.2
    509680     17158.9
    509720     17159.5
    509760     17161.4
    509800     17162.6
    509840     17163.9
    509880     17165.9
    509920       17167
    509960     17167.5
    510000       17169
    510040     17170.6
    510080     17172.3
    510120     17173.7
    510160     17175.2
    510200     17176.5
    510240     17177.6
    510280     17178.6
    510320       17180
    510360     17181.7
    510400     17182.6
    510440     17184.3
    510480     17186.1
    510520     17186.5
    510560     17188.6
    510600     17189.7
    510640     17190.9
    510680       17193
    510720     17194.1
    510760     17194.6
    510800     17196.1
    510840     17197.7
    510880     17199.4
    510920     17200.8
    510960     17202.3
    511000     17203.6
    511040     17204.8
    511080     17205.7
    511120     17207.1
    511160     17208.9
    511200     17209.7
    511240     17211.4
    511280     17213.2
    511320     17213.7
    511360     17215.7
    511400     17216.8
    511440       17218
    511480     17220.1
    511520     17221.2
    511560     17221.7
    511600     17223.3
    511640     17224.8
    511680     17226.5
    511720     17227.9
    511760     17229.4
    511800     17230.7
    511840     17231.9
    511880     17232.8
    511920     17234.2
    511960       17236
    512000     17236.8
    512040     17238.5
    512080     17240.2
    512120     17240.7
    512160     17242.8
    512200     17243.9
    512240     17245.1
    512280     17247.2
    512320     17248.3
    512360     17248.8
    512400     17250.4
    512440     17251.9
    512480     17253.6
    512520       17255
    512560     17256.5
    512600     17257.7
    512640       17259
    512680     17259.9
    512720     17261.3
    512760       17263
    512800     17263.9
    512840     17265.5
    512880     17267.3
    512920     17267.8
    512960     17269.8
    513000     17270.9
    513040     17272.2
    513080     17274.2
    513120     17275.3
    513160     17275.9
    513200     17277.4
    513240     17278.9
    513280     17280.6
    513320     17282.1
    513360     17283.5
    513400     17284.8
    513440       17286
    513480     17286.9
    513520     17288.4
    513560     17290.1
    513600       17291
    513640     17292.6
    513680     17294.3
    513720     17294.8
    513760     17296.8
    513800       17298
    513840     17299.2
    513880     17301.3
    513920     17302.4
    513960     17302.9
    514000     17304.5
    514040       17306
    514080     17307.7
    514120     17309.1
    514160     17310.6
    514200     17311.8
    514240     17313.1
    514280       17314
    514320     17315.4
    514360     17317.1
    514400       17318
    514440     17319.7
    514480     17321.4
    514520     17321.9
    514560     17323.9
    514600     17325.1
    514640     17326.2
    514680     17328.4
    514720     17329.4
    514760       17330
    514800     17331.5
    514840       17333
    514880     17334.8
    514920     17336.2
    514960     17337.7
    515000     17338.9
    515040     17340.1
    515080     17341.1
    515120     17342.5
    515160     17344.2
    515200     17345.1
    515240     17346.7
    515280     17348.5
    515320       17349
    515360       17351
    515400     17352.1
    515440     17353.3
    515480     17355.5
    515520     17356.5
    515560       17357
    515600     17358.5
    515640     17360.1
    515680     17361.8
    515720     17363.3
    515760     17364.7
    515800       17366
    515840     17367.2
    515880     17368.2
    515920     17369.5
    515960     17371.3
    516000     17372.2
    516040     17373.7
    516080     17375.5
    516120       17376
    516160       17378
    516200     17379.1
    516240     17380.4
    516280     17382.5
    516320     17383.6
    516360       17384
    516400     17385.6
    516440     17387.1
    516480     17388.9
    516520     17390.3
    516560     17391.8
    516600       17393
    516640     17394.2
    516680     17395.2
    516720     17396.6
    516760     17398.4
    516800     17399.2
    516840     17400.8
    516880     17402.5
    516920       17403
    516960       17405
    517000     17406.1
    517040     17407.4
    517080     17409.5
    517120     17410.6
    517160       17411
    517200     17412.6
    517240     17414.1
    517280     17415.8
    517320     17417.3
    517360     17418.8
    517400       17420
    517440     17421.2
    517480     17422.3
    517520     17423.6
    517560     17425.4
    517600     17426.2
    517640     17427.8
    517680     17429.5
    517720       17430
    517760     17432.1
    517800     17433.1
    517840     17434.4
    517880     17436.5
    517920     17437.7
    517960     17438.1
    518000     17439.6
    518040     17441.2
    518080     17442.9
    518120     17444.3
    518160     17445.9
    518200       17447
    518240     17448.3
    518280     17449.3
    518320     17450.7
    518360     17452.4
    518400     17453.3
    518440     17454.8
    518480     17456.6
    518520       17457
    518560     17459.1
    518600     17460.2
    518640     17461.5
    518680     17463.5
    518720     17464.7
    518760     17465.1
    518800     17466.7
    518840     17468.2
    518880     17469.9
    518920     17471.3
    518960     17472.9
    519000     17474.1
    519040     17475.3
    519080     17476.3
    519120     17477.7
    519160     17479.4
    519200     17480.3
    519240     17481.8
    519280     17483.6
    519320     17484.1
    519360     17486.1
    519400     17487.2
    519440     17488.5
    519480     17490.5
    519520     17491.8
    519560     17492.2
    519600     17493.7
    519640     17495.3
    519680     17496.9
    519720     17498.3
    519760     17499.9
    519800     17501.1
    519840     17502.3
    519880     17503.3
    519920     17504.7
    519960     17506.4
    520000     17507.3
    520040     17508.8
    520080     17510.6
    520120     17511.1
    520160     17513.1
    520200     17514.2
    520240     17515.6
    520280     17517.6
    520320     17518.8
    520360     17519.2
    520400     17520.8
    520440     17522.3
    520480       17524
    520520     17525.4
    520560       17527
    520600     17528.2
    520640     17529.3
    520680     17530.4
    520720     17531.8
    520760     17533.5
    520800     17534.4
    520840     17535.9
    520880     17537.7
    520920     17538.2
    520960     17540.2
    521000     17541.3
    521040     17542.6
    521080     17544.6
    521120     17545.8
    521160     17546.3
    521200     17547.8
    521240     17549.3
    521280       17551
    521320     17552.4
    521360     17554.1
    521400     17555.2
    521440     17556.4
    521480     17557.4
    521520     17558.8
    521560     17560.5
    521600     17561.4
    521640     17562.9
    521680     17564.7
    521720     17565.2
    521760     17567.2
    521800     17568.3
    521840     17569.7
    521880     17571.6
    521920     17572.9
    521960     17573.3
    522000     17574.8
    522040     17576.4
    522080       17578
    522120     17579.4
    522160     17581.1
    522200     17582.2
    522240     17583.4
    522280     17584.5
    522320     17585.8
    522360     17587.5
    522400     17588.5
    522440     17589.9
    522480     17591.7
    522520     17592.2
    522560     17594.2
    522600     17595.3
    522640     17596.6
    522680     17598.6
    522720     17599.9
    522760     17600.3
    522800     17601.8
    522840     17603.4
    522880       17605
    522920     17606.4
    522960     17608.1
    523000     17609.2
    523040     17610.4
    523080     17611.5
    523120     17612.7
    523160     17614.6
    523200     17615.4
    523240     17616.9
    523280     17618.7
    523320     17619.2
    523360     17621.2
    523400     17622.2
    523440     17623.6
    523480     17625.6
    523520     17626.8
    523560     17627.3
    523600     17628.8
    523640     17630.4
    523680       17632
    523720     17633.4
    523760     17635.1
    523800     17636.2
    523840     17637.4
    523880     17638.5
    523920     17639.8
    523960     17641.6
    524000     17642.5
    524040     17643.9
    524080     17645.7
    524120     17646.2
    524160     17648.2
    524200     17649.3
    524240     17650.6
    524280     17652.6
    524320     17653.9
    524360     17654.3
    524400     17655.8
    524440     17657.4
    524480       17659
    524520     17660.5
    524560     17662.1
    524600     17663.2
    524640     17664.4
    524680     17665.5
    524720     17666.9
    524760     17668.6
    524800     17669.5
    524840       17671
    524880     17672.8
    524920     17673.2
    524960     17675.2
    525000     17676.3
    525040     17677.7
    525080     17679.6
    525120     17680.9
    525160     17681.4
    525200     17682.8
    525240     17684.4
    525280     17686.1
    525320     17687.5
    525360     17689.1
    525400     17690.2
    525440     17691.5
    525480     17692.5
    525520     17693.9
    525560     17695.6
    525600     17696.5
    525640       17698
    525680     17699.8
    525720     17700.2
    525760     17702.2
    525800     17703.4
    525840     17704.7
    525880     17706.6
    525920     17707.9
    525960     17708.4
    526000     17709.8
    526040     17711.5
    526080     17713.1
    526120     17714.5
    526160     17716.1
    526200     17717.2
    526240     17718.4
    526280     17719.5
    526320     17720.8
    526360     17722.6
    526400     17723.5
    526440     17724.9
    526480     17726.8
    526520     17727.2
    526560     17729.2
    526600     17730.3
    526640     17731.8
    526680     17733.6
    526720       17735
    526760     17735.4
    526800     17736.8
    526840     17738.4
    526880     17740.1
    526920     17741.5
    526960     17743.1
    527000     17744.3
    527040     17745.4
    527080     17746.5
    527120     17747.8
    527160     17749.7
    527200     17750.5
    527240     17751.9
    527280     17753.8
    527320     17754.3
    527360     17756.3
    527400     17757.4
    527440     17758.8
    527480     17760.7
    527520       17762
    527560     17762.4
    527600     17763.8
    527640     17765.5
    527680     17767.1
    527720     17768.6
    527760     17770.1
    527800     17771.3
    527840     17772.5
    527880     17773.5
    527920     17774.9
    527960     17776.7
    528000     17777.6
    528040     17778.9
    528080     17780.9
    528120     17781.3
    528160     17783.3
    528200     17784.5
    528240     17785.8
    528280     17787.7
    528320       17789
    528360     17789.4
    528400     17790.8
    528440     17792.5
    528480     17794.1
    528520     17795.6
    528560     17797.1
    528600     17798.3
    528640     17799.5
    528680     17800.5
    528720     17801.9
    528760     17803.7
    528800     17804.6
    528840       17806
    528880     17807.9
    528920     17808.4
    528960     17810.3
    529000     17811.5
    529040     17812.8
    529080     17814.7
    529120     17816.1
    529160     17816.5
    529200     17817.9
    529240     17819.6
    529280     17821.1
    529320     17822.7
    529360     17824.2
    529400     17825.4
    529440     17826.6
    529480     17827.5
    529520       17829
    529560     17830.8
    529600     17831.7
    529640     17833.1
    529680       17835
    529720     17835.4
    529760     17837.4
    529800     17838.5
    529840     17839.9
    529880     17841.8
    529920     17843.1
    529960     17843.6
    530000     17844.9
    530040     17846.6
    530080     17848.2
    530120     17849.8
    530160     17851.2
    530200     17852.5
    530240     17853.7
    530280     17854.5
    530320       17856
    530360     17857.8
    530400     17858.7
    530440     17860.1
    530480     17862.1
    530520     17862.5
    530560     17864.5
    530600     17865.6
    530640       17867
    530680     17868.9
    530720     17870.2
    530760     17870.6
    530800       17872
    530840     17873.7
    530880     17875.3
    530920     17876.8
    530960     17878.3
    531000     17879.6
    531040     17880.7
    531080     17881.6
    531120     17883.1
    531160     17884.9
    531200     17885.8
    531240     17887.1
    531280     17889.1
    531320     17889.6
    531360     17891.5
    531400     17892.7
    531440       17894
    531480       17896
    531520     17897.3
    531560     17897.7
    531600     17899.1
    531640     17900.8
    531680     17902.4
    531720       17904
    531760     17905.4
    531800     17906.7
    531840     17907.8
    531880     17908.7
    531920     17910.2
    531960       17912
    532000     17912.9
    532040     17914.2
    532080     17916.3
    532120     17916.7
    532160     17918.6
    532200     17919.8
    532240     17921.1
    532280     17923.1
    532320     17924.4
    532360     17924.9
    532400     17926.2
    532440     17927.9
    532480     17929.6
    532520     17931.1
    532560     17932.5
    532600     17933.8
    532640     17934.9
    532680     17935.8
    532720     17937.3
    532760     17939.1
    532800       17940
    532840     17941.4
    532880     17943.4
    532920     17943.8
    532960     17945.8
    533000     17946.9
    533040     17948.2
    533080     17950.2
    533120     17951.5
    533160       17952
    533200     17953.3
    533240       17955
    533280     17956.7
    533320     17958.2
    533360     17959.6
    533400     17960.9
    533440     17962.1
    533480       17963
    533520     17964.4
    533560     17966.2
    533600     17967.1
    533640     17968.5
    533680     17970.5
    533720     17970.9
    533760     17972.9
    533800       17974
    533840     17975.3
    533880     17977.3
    533920     17978.6
    533960       17979
    534000     17980.4
    534040     17982.1
    534080     17983.7
    534120     17985.3
    534160     17986.7
    534200     17987.9
    534240     17989.2
    534280       17990
    534320     17991.5
    534360     17993.3
    534400     17994.2
    534440     17995.6
    534480     17997.6
    534520       17998
    534560       18000
    534600     18001.1
    534640     18002.4
    534680     18004.4
    534720     18005.7
    534760     18006.2
    534800     18007.6
    534840     18009.1
    534880     18010.8
    534920     18012.4
    534960     18013.8
    535000     18015.1
    535040     18016.3
    535080     18017.1
    535120     18018.5
    535160     18020.3
    535200     18021.3
    535240     18022.6
    535280     18024.6
    535320     18025.1
    535360       18027
    535400     18028.2
    535440     18029.5
    535480     18031.5
    535520     18032.8
    535560     18033.3
    535600     18034.6
    535640     18036.2
    535680     18037.9
    535720     18039.5
    535760     18040.8
    535800     18042.2
    535840     18043.3
    535880     18044.2
    535920     18045.6
    535960     18047.4
    536000     18048.3
    536040     18049.6
    536080     18051.6
    536120       18052
    536160       18054
    536200     18055.2
    536240     18056.5
    536280     18058.5
    536320     18059.8
    536360     18060.3
    536400     18061.6
    536440     18063.2
    536480     18064.9
    536520     18066.5
    536560     18067.9
    536600     18069.1
    536640     18070.3
    536680     18071.2
    536720     18072.5
    536760     18074.3
    536800     18075.3
    536840     18076.6
    536880     18078.6
    536920     18079.1
    536960     18081.1
    537000     18082.2
    537040     18083.5
    537080     18085.6
    537120     18086.8
    537160     18087.3
    537200     18088.7
    537240     18090.2
    537280     18091.9
    537320     18093.5
    537360     18094.9
    537400     18096.1
    537440     18097.3
    537480     18098.2
    537520     18099.6
    537560     18101.3
    537600     18102.3
    537640     18103.7
    537680     18105.6
    537720     18106.2
    537760     18108.1
    537800     18109.2
    537840     18110.5
    537880     18112.6
    537920     18113.8
    537960     18114.3
    538000     18115.7
    538040     18117.3
    538080     18118.9
    538120     18120.6
    538160       18122
    538200     18123.2
    538240     18124.4
    538280     18125.3
    538320     18126.6
    538360     18128.4
    538400     18129.3
    538440     18130.8
    538480     18132.8
    538520     18133.3
    538560     18135.2
    538600     18136.3
    538640     18137.6
    538680     18139.6
    538720     18140.9
    538760     18141.4
    538800     18142.8
    538840     18144.4
    538880       18146
    538920     18147.6
    538960       18149
    539000     18150.3
    539040     18151.5
    539080     18152.4
    539120     18153.7
    539160     18155.4
    539200     18156.4
    539240     18157.9
    539280     18159.8
    539320     18160.4
    539360     18162.3
    539400     18163.4
    539440     18164.7
    539480     18166.7
    539520     18168.1
    539560     18168.5
    539600     18169.9
    539640     18171.5
    539680     18173.1
    539720     18174.7
    539760     18176.2
    539800     18177.4
    539840     18178.6
    539880     18179.5
    539920     18180.8
    539960     18182.5
    540000     18183.5
    540040       18185
    540080     18186.9
    540120     18187.5
    540160     18189.4
    540200     18190.5
    540240     18191.7
    540280     18193.8
    540320     18195.1
    540360     18195.6
    540400     18196.9
    540440     18198.5
    540480     18200.2
    540520     18201.7
    540560     18203.2
    540600     18204.4
    540640     18205.6
    540680     18206.5
    540720     18207.9
    540760     18209.6
    540800     18210.5
    540840       18212
    540880       18214
    540920     18214.5
    540960     18216.4
    541000     18217.5
    541040     18218.8
    541080     18220.8
    541120     18222.1
    541160     18222.6
    541200     18223.9
    541240     18225.6
    541280     18227.2
    541320     18228.8
    541360     18230.3
    541400     18231.4
    541440     18232.6
    541480     18233.5
    541520     18234.9
    541560     18236.5
    541600     18237.5
    541640       18239
    541680       18241
    541720     18241.5
    541760     18243.4
    541800     18244.5
    541840     18245.8
    541880     18247.8
    541920     18249.1
    541960     18249.6
    542000       18251
    542040     18252.6
    542080     18254.2
    542120     18255.8
    542160     18257.2
    542200     18258.4
    542240     18259.6
    542280     18260.5
    542320     18261.9
    542360     18263.5
    542400     18264.6
    542440       18266
    542480       18268
    542520     18268.5
    542560     18270.5
    542600     18271.6
    542640     18272.8
    542680     18274.9
    542720     18276.2
    542760     18276.7
    542800       18278
    542840     18279.6
    542880     18281.3
    542920     18282.8
    542960     18284.3
    543000     18285.6
    543040     18286.6
    543080     18287.6
    543120       18289
    543160     18290.6
    543200     18291.7
    543240     18293.1
    543280     18295.2
    543320     18295.7
    543360     18297.6
    543400     18298.7
    543440     18299.9
    543480       18302
    543520     18303.3
    543560     18303.8
    543600     18305.2
    543640     18306.7
    543680     18308.5
    543720       18310
    543760     18311.4
    543800     18312.7
    543840     18313.8
    543880     18314.7
    543920     18316.2
    543960     18317.8
    544000     18318.8
    544040     18320.3
    544080     18322.3
    544120     18322.8
    544160     18324.8
    544200     18325.8
    544240     18327.1
    544280     18329.2
    544320     18330.5
    544360       18331
    544400     18332.3
    544440     18333.9
    544480     18335.6
    544520     18337.1
    544560     18338.6
    544600     18339.8
    544640     18340.9
    544680     18341.9
    544720     18343.3
    544760     18344.9
    544800       18346
    544840     18347.4
    544880     18349.5
    544920       18350
    544960     18351.9
    545000       18353
    545040     18354.2
    545080     18356.3
    545120     18357.7
    545160     18358.1
    545200     18359.4
    545240       18361
    545280     18362.8
    545320     18364.3
    545360     18365.8
    545400       18367
    545440     18368.2
    545480       18369
    545520     18370.5
    545560     18372.1
    545600     18373.2
    545640     18374.7
    545680     18376.7
    545720     18377.2
    545760     18379.1
    545800     18380.3
    545840     18381.5
    545880     18383.6
    545920     18384.9
    545960     18385.4
    546000     18386.7
    546040     18388.3
    546080       18390
    546120     18391.6
    546160       18393
    546200     18394.3
    546240     18395.4
    546280     18396.3
    546320     18397.8
    546360     18399.3
    546400     18400.5
    546440     18401.9
    546480       18404
    546520     18404.5
    546560     18406.4
    546600     18407.6
    546640     18408.8
    546680     18410.9
    546720     18412.2
    546760     18412.7
    546800       18414
    546840     18415.6
    546880     18417.3
    546920     18418.9
    546960     18420.3
    547000     18421.6
    547040     18422.7
    547080     18423.6
    547120     18425.1
    547160     18426.6
    547200     18427.8
    547240     18429.2
    547280     18431.3
    547320     18431.8
    547360     18433.7
    547400     18434.9
    547440     18436.1
    547480     18438.1
    547520     18439.6
    547560       18440
    547600     18441.3
    547640       18443
    547680     18444.7
    547720     18446.2
    547760     18447.6
    547800     18448.9
    547840       18450
    547880       18451
    547920     18452.4
    547960       18454
    548000     18455.1
    548040     18456.6
    548080     18458.7
    548120     18459.1
    548160       18461
    548200     18462.3
    548240     18463.4
    548280     18465.5
    548320       18467
    548360     18467.4
    548400     18468.6
    548440     18470.3
    548480       18472
    548520     18473.5
    548560       18475
    548600     18476.3
    548640     18477.4
    548680     18478.4
    548720     18479.7
    548760     18481.3
    548800     18482.4
    548840     18483.9
    548880     18485.9
    548920     18486.4
    548960     18488.3
    549000     18489.6
    549040     18490.7
    549080     18492.8
    549120     18494.3
    549160     18494.7
    549200     18495.9
    549240     18497.5
    549280     18499.3
    549320     18500.8
    549360     18502.2
    549400     18503.6
    549440     18504.7
    549480     18505.6
    549520       18507
    549560     18508.6
    549600     18509.7
    549640     18511.1
    549680     18513.2
    549720     18513.7
    549760     18515.7
    549800     18516.9
    549840       18518
    549880     18520.1
    549920     18521.6
    549960       18522
    550000     18523.2
    550040     18524.8
    550080     18526.6
    550120     18528.2
    550160     18529.6
    550200     18530.9
    550240       18532
    550280       18533
    550320     18534.3
    550360     18535.9
    550400       18537
    550440     18538.5
    550480     18540.5
    550520       18541
    550560       18543
    550600     18544.2
    550640     18545.3
    550680     18547.4
    550720     18548.9
    550760     18549.2
    550800     18550.5
    550840     18552.1
    550880     18553.9
    550920     18555.4
    550960     18556.9
    551000     18558.2
    551040     18559.3
    551080     18560.3
    551120     18561.7
    551160     18563.2
    551200     18564.3
    551240     18565.7
    551280     18567.8
    551320     18568.3
    551360     18570.3
    551400     18571.5
    551440     18572.6
    551480     18574.7
    551520     18576.2
    551560     18576.6
    551600     18577.8
    551640     18579.4
    551680     18581.2
    551720     18582.8
    551760     18584.2
    551800     18585.5
    551840     18586.6
    551880     18587.6
    551920       18589
    551960     18590.5
    552000     18591.7
    552040       18593
    552080     18595.1
    552120     18595.6
    552160     18597.6
    552200     18598.8
    552240     18599.9
    552280       18602
    552320     18603.6
    552360     18603.9
    552400     18605.1
    552440     18606.7
    552480     18608.5
    552520     18610.1
    552560     18611.5
    552600     18612.8
    552640     18613.9
    552680     18614.9
    552720     18616.3
    552760     18617.8
    552800       18619
    552840     18620.3
    552880     18622.4
    552920     18622.9
    552960     18624.8
    553000     18626.1
    553040     18627.2
    553080     18629.3
    553120     18630.9
    553160     18631.2
    553200     18632.4
    553240       18634
    553280     18635.8
    553320     18637.4
    553360     18638.7
    553400     18640.1
    553440     18641.2
    553480     18642.2
    553520     18643.6
    553560     18645.1
    553600     18646.3
    553640     18647.6
    553680     18649.7
    553720     18650.2
    553760     18652.1
    553800     18653.4
    553840     18654.5
    553880     18656.5
    553920     18658.2
    553960     18658.4
    554000     18659.7
    554040     18661.3
    554080     18663.1
    554120     18664.7
    554160       18666
    554200     18667.3
    554240     18668.5
    554280     18669.4
    554320     18670.9
    554360     18672.3
    554400     18673.6
    554440     18674.8
    554480     18676.9
    554520     18677.4
    554560     18679.4
    554600     18680.7
    554640     18681.7
    554680     18683.8
    554720     18685.4
    554760     18685.7
    554800     18686.9
    554840     18688.5
    554880     18690.4
    554920       18692
    554960     18693.3
    555000     18694.6
    555040     18695.7
    555080     18696.7
    555120     18698.1
    555160     18699.5
    555200     18700.8
    555240     18702.1
    555280     18704.2
    555320     18704.7
    555360     18706.6
    555400     18707.9
    555440       18709
    555480     18711.1
    555520     18712.6
    555560     18712.9
    555600     18714.1
    555640     18715.8
    555680     18717.6
    555720     18719.2
    555760     18720.5
    555800     18721.9
    555840     18722.9
    555880     18723.9
    555920     18725.3
    555960     18726.8
    556000     18728.1
    556040     18729.3
    556080     18731.4
    556120     18731.9
    556160     18733.9
    556200     18735.2
    556240     18736.2
    556280     18738.3
    556320     18739.9
    556360     18740.1
    556400     18741.4
    556440     18743.1
    556480     18744.9
    556520     18746.5
    556560     18747.8
    556600     18749.1
    556640     18750.2
    556680     18751.1
    556720     18752.6
    556760     18754.1
    556800     18755.3
    556840     18756.6
    556880     18758.7
    556920     18759.1
    556960     18761.2
    557000     18762.4
    557040     18763.5
    557080     18765.6
    557120     18767.2
    557160     18767.4
    557200     18768.7
    557240     18770.4
    557280     18772.2
    557320     18773.8
    557360     18775.1
    557400     18776.4
    557440     18777.4
    557480     18778.4
    557520     18779.8
    557560     18781.3
    557600     18782.6
    557640     18783.9
    557680     18785.9
    557720     18786.5
    557760     18788.5
    557800     18789.7
    557840     18790.8
    557880     18792.9
    557920     18794.5
    557960     18794.7
    558000       18796
    558040     18797.7
    558080     18799.5
    558120     18801.1
    558160     18802.4
    558200     18803.8
    558240     18804.8
    558280     18805.7
    558320     18807.1
    558360     18808.6
    558400     18809.9
    558440     18811.2
    558480     18813.3
    558520     18813.8
    558560     18815.8
    558600       18817
    558640     18818.1
    558680     18820.3
    558720     18821.9
    558760       18822
    558800     18823.4
    558840       18825
    558880     18826.8
    558920     18828.5
    558960     18829.7
    559000     18831.2
    559040     18832.2
    559080       18833
    559120     18834.5
    559160       18836
    559200     18837.3
    559240     18838.6
    559280     18840.6
    559320     18841.1
    559360     18843.2
    559400     18844.4
    559440     18845.5
    559480     18847.6
    559520     18849.2
    559560     18849.4
    559600     18850.7
    559640     18852.4
    559680     18854.2
    559720     18855.9
    559760     18857.1
    559800     18858.5
    559840     18859.5
    559880     18860.4
    559920     18861.9
    559960     18863.3
    560000     18864.6
    560040       18866
    560080       18868
    560120     18868.5
    560160     18870.6
    560200     18871.8
    560240     18872.8
    560280       18875
    560320     18876.5
    560360     18876.8
    560400     18878.1
    560440     18879.7
    560480     18881.6
    560520     18883.3
    560560     18884.5
    560600     18885.9
    560640     18886.9
    560680     18887.8
    560720     18889.2
    560760     18890.7
    560800       18892
    560840     18893.4
    560880     18895.4
    560920     18895.9
    560960     18897.9
    561000     18899.2
    561040     18900.1
    561080     18902.3
    561120     18903.9
    561160     18904.1
    561200     18905.4
    561240       18907
    561280     18908.9
    561320     18910.6
    561360     18911.8
    561400     18913.2
    561440     18914.2
    561480     18915.2
    561520     18916.5
    561560     18918.1
    561600     18919.3
    561640     18920.7
    561680     18922.7
    561720     18923.2
    561760     18925.2
    561800     18926.5
    561840     18927.4
    561880     18929.7
    561920     18931.2
    561960     18931.4
    562000     18932.7
    562040     18934.4
    562080     18936.2
    562120     18937.9
    562160     18939.1
    562200     18940.6
    562240     18941.5
    562280     18942.5
    562320     18943.9
    562360     18945.5
    562400     18946.6
    562440     18948.1
    562480     18950.1
    562520     18950.6
    562560     18952.6
    562600     18953.9
    562640     18954.8
    562680     18957.1
    562720     18958.5
    562760     18958.8
    562800     18960.1
    562840     18961.8
    562880     18963.6
    562920     18965.3
    562960     18966.5
    563000       18968
    563040     18968.9
    563080     18969.9
    563120     18971.3
    563160     18972.8
    563200       18974
    563240     18975.5
    563280     18977.4
    563320     18977.9
    563360     18979.9
    563400     18981.2
    563440     18982.2
    563480     18984.4
    563520     18985.9
    563560     18986.1
    563600     18987.4
    563640     18989.1
    563680       18991
    563720     18992.7
    563760     18993.9
    563800     18995.4
    563840     18996.3
    563880     18997.2
    563920     18998.6
    563960     19000.2
    564000     19001.3
    564040     19002.8
    564080     19004.8
    564120     19005.3
    564160     19007.3
    564200     19008.5
    564240     19009.5
    564280     19011.8
    564320     19013.3
    564360     19013.5
    564400     19014.7
    564440     19016.4
    564480     19018.3
    564520       19020
    564560     19021.2
    564600     19022.7
    564640     19023.6
    564680     19024.5
    564720     19025.9
    564760     19027.5
    564800     19028.7
    564840     19030.1
    564880     19032.1
    564920     19032.7
    564960     19034.6
    565000     19035.9
    565040     19036.8
    565080     19039.1
    565120     19040.6
    565160     19040.8
    565200       19042
    565240     19043.8
    565280     19045.7
    565320     19047.4
    565360     19048.6
    565400     19050.1
    565440     19050.9
    565480     19051.8
    565520     19053.3
    565560     19054.9
    565600       19056
    565640     19057.5
    565680     19059.5
    565720       19060
    565760       19062
    565800     19063.3
    565840     19064.2
    565880     19066.5
    565920       19068
    565960     19068.2
    566000     19069.5
    566040     19071.2
    566080     19073.1
    566120     19074.8
    566160       19076
    566200     19077.5
    566240     19078.4
    566280     19079.2
    566320     19080.7
    566360     19082.3
    566400     19083.4
    566440       19085
    566480     19086.9
    566520     19087.5
    566560     19089.5
    566600     19090.8
    566640     19091.6
    566680     19093.9
    566720     19095.5
    566760     19095.7
    566800       19097
    566840     19098.6
    566880     19100.5
    566920     19102.2
    566960     19103.4
    567000     19104.9
    567040     19105.8
    567080     19106.6
    567120     19108.1
    567160     19109.7
    567200     19110.9
    567240     19112.4
    567280     19114.4
    567320       19115
    567360     19116.9
    567400     19118.2
    567440       19119
    567480     19121.4
    567520     19122.9
    567560     19123.1
    567600     19124.4
    567640     19126.1
    567680     19127.9
    567720     19129.7
    567760     19130.9
    567800     19132.4
    567840     19133.2
    567880     19134.1
    567920     19135.6
    567960     19137.2
    568000     19138.4
    568040     19139.9
    568080     19141.9
    568120     19142.4
    568160     19144.4
    568200     19145.7
    568240     19146.5
    568280     19148.9
    568320     19150.4
    568360     19150.6
    568400     19151.8
    568440     19153.5
    568480     19155.4
    568520     19157.2
    568560     19158.3
    568600     19159.8
    568640     19160.7
    568680     19161.5
    568720       19163
    568760     19164.7
    568800     19165.8
    568840     19167.3
    568880     19169.3
    568920     19169.9
    568960     19171.8
    569000     19173.1
    569040       19174
    569080     19176.3
    569120     19177.8
    569160       19178
    569200     19179.2
    569240       19181
    569280     19182.8
    569320     19184.6
    569360     19185.7
    569400     19187.2
    569440     19188.1
    569480     19188.9
    569520     19190.5
    569560     19192.1
    569600     19193.2
    569640     19194.8
    569680     19196.7
    569720     19197.3
    569760     19199.2
    569800     19200.5
    569840     19201.4
    569880     19203.6
    569920     19205.2
    569960     19205.4
    570000     19206.6
    570040     19208.3
    570080     19210.2
    570120       19212
    570160     19213.1
    570200     19214.6
    570240     19215.4
    570280     19216.3
    570320     19217.8
    570360     19219.5
    570400     19220.5
    570440     19222.2
    570480     19224.1
    570520     19224.7
    570560     19226.6
    570600     19227.9
    570640     19228.8
    570680       19231
    570720     19232.6
    570760     19232.7
    570800       19234
    570840     19235.7
    570880     19237.7
    570920     19239.4
    570960     19240.5
    571000       19242
    571040     19242.8
    571080     19243.6
    571120     19245.2
    571160     19246.9
    571200     19247.9
    571240     19249.6
    571280     19251.5
    571320     19252.2
    571360       19254
    571400     19255.3
    571440     19256.2
    571480     19258.4
    571520       19260
    571560     19260.2
    571600     19261.4
    571640     19263.1
    571680     19265.1
    571720     19266.8
    571760     19267.9
    571800     19269.4
    571840     19270.2
    571880     19271.1
    571920     19272.6
    571960     19274.3
    572000     19275.3
    572040       19277
    572080     19278.9
    572120     19279.5
    572160     19281.4
    572200     19282.7
    572240     19283.6
    572280     19285.9
    572320     19287.4
    572360     19287.6
    572400     19288.8
    572440     19290.6
    572480     19292.5
    572520     19294.2
    572560     19295.3
    572600     19296.8
    572640     19297.6
    572680     19298.5
    572720       19300
    572760     19301.7
    572800     19302.7
    572840     19304.4
    572880     19306.3
    572920       19307
    572960     19308.8
    573000     19310.1
    573040       19311
    573080     19313.3
    573120     19314.8
    573160       19315
    573200     19316.2
    573240       19318
    573280     19319.9
    573320     19321.6
    573360     19322.7
    573400     19324.1
    573440     19325.1
    573480     19325.9
    573520     19327.4
    573560     19329.1
    573600     19330.1
    573640     19331.7
    573680     19333.7
    573720     19334.3
    573760     19336.1
    573800     19337.5
    573840     19338.3
    573880     19340.6
    573920     19342.2
    573960     19342.3
    574000     19343.5
    574040     19345.3
    574080     19347.2
    574120     19348.9
    574160     19350.1
    574200     19351.5
    574240     19352.4
    574280     19353.2
    574320     19354.7
    574360     19356.4
    574400     19357.4
    574440     19359.1
    574480       19361
    574520     19361.6
    574560     19363.4
    574600     19364.8
    574640     19365.6
    574680     19367.9
    574720     19369.5
    574760     19369.6
    574800     19370.8
    574840     19372.7
    574880     19374.5
    574920     19376.2
    574960     19377.4
    575000     19378.8
    575040     19379.7
    575080     19380.5
    575120       19382
    575160     19383.7
    575200     19384.7
    575240     19386.3
    575280     19388.2
    575320     19388.8
    575360     19390.7
    575400     19392.1
    575440     19392.9
    575480     19395.1
    575520     19396.7
    575560     19396.8
    575600     19398.1
    575640     19399.9
    575680     19401.8
    575720     19403.4
    575760     19404.7
    575800       19406
    575840     19406.9
    575880     19407.8
    575920     19409.3
    575960       19411
    576000       19412
    576040     19413.6
    576080     19415.5
    576120     19416.1
    576160     19418.1
    576200     19419.3
    576240     19420.2
    576280     19422.4
    576320       19424
    576360     19424.1
    576400     19425.4
    576440     19427.2
    576480     19429.1
    576520     19430.7
    576560       19432
    576600     19433.3
    576640     19434.2
    576680       19435
    576720     19436.5
    576760     19438.3
    576800     19439.3
    576840     19440.9
    576880     19442.7
    576920     19443.4
    576960     19445.3
    577000     19446.6
    577040     19447.5
    577080     19449.6
    577120     19451.3
    577160     19451.4
    577200     19452.7
    577240     19454.5
    577280     19456.4
    577320       19458
    577360     19459.2
    577400     19460.6
    577440     19461.5
    577480     19462.3
    577520     19463.9
    577560     19465.6
    577600     19466.7
    577640     19468.3
    577680       19470
    577720     19470.7
    577760     19472.6
    577800     19473.9
    577840     19474.7
    577880       19477
    577920     19478.6
    577960     19478.7
    578000     19479.9
    578040     19481.8
    578080     19483.7
    578120     19485.2
    578160     19486.5
    578200     19487.9
    578240     19488.8
    578280     19489.6
    578320     19491.1
    578360     19492.9
    578400     19493.9
    578440     19495.4
    578480     19497.3
    578520     19497.9
    578560     19499.8
    578600     19501.1
    578640     19501.9
    578680     19504.2
    578720     19505.9
    578760       19506
    578800     19507.1
    578840       19509
    578880     19510.8
    578920     19512.4
    578960     19513.8
    579000     19515.1
    579040       19516
    579080     19516.7
    579120     19518.4
    579160     19520.1
    579200     19521.1
    579240     19522.6
    579280     19524.5
    579320     19525.2
    579360       19527
    579400     19528.3
    579440     19529.1
    579480     19531.4
    579520     19533.1
    579560     19533.2
    579600     19534.4
    579640     19536.3
    579680       19538
    579720     19539.7
    579760       19541
    579800     19542.3
    579840     19543.2
    579880     19543.9
    579920     19545.6
    579960     19547.3
    580000     19548.3
    580040     19549.9
    580080     19551.7
    580120     19552.4
    580160     19554.2
    580200     19555.6
    580240     19556.3
    580280     19558.5
    580320     19560.2
    580360     19560.4
    580400     19561.6
    580440     19563.4
    580480     19565.2
    580520     19566.8
    580560     19568.2
    580600     19569.5
    580640     19570.3
    580680     19571.1
    580720     19572.8
    580760     19574.4
    580800     19575.5
    580840     19577.1
    580880     19578.8
    580920     19579.6
    580960     19581.4
    581000     19582.7
    581040     19583.4
    581080     19585.7
    581120     19587.4
    581160     19587.5
    581200     19588.8
    581240     19590.6
    581280     19592.3
    581320     19593.9
    581360     19595.3
    581400     19596.7
    581440     19597.5
    581480     19598.3
    581520     19599.8
    581560     19601.6
    581600     19602.6
    581640     19604.2
    581680       19606
    581720     19606.7
    581760     19608.5
    581800     19609.9
    581840     19610.6
    581880     19612.9
    581920     19614.7
    581960     19614.7
    582000     19615.9
    582040     19617.8
    582080     19619.5
    582120     19621.1
    582160     19622.4
    582200     19623.9
    582240     19624.7
    582280     19625.4
    582320     19627.1
    582360     19628.7
    582400     19629.8
    582440     19631.4
    582480     19633.2
    582520     19633.9
    582560     19635.7
    582600     19637.1
    582640     19637.8
    582680     19640.1
    582720     19641.8
    582760     19641.9
    582800     19643.1
    582840     19644.9
    582880     19646.7
    582920     19648.4
    582960     19649.7
    583000       19651
    583040     19651.9
    583080     19652.7
    583120     19654.3
    583160     19655.9
    583200       19657
    583240     19658.5
    583280     19660.3
    583320       19661
    583360     19662.8
    583400     19664.3
    583440     19664.8
    583480     19667.2
    583520       19669
    583560       19669
    583600     19670.2
    583640     19672.1
    583680     19673.8
    583720     19675.5
    583760     19676.8
    583800     19678.2
    583840       19679
    583880     19679.7
    583920     19681.4
    583960       19683
    584000     19684.1
    584040     19685.7
    584080     19687.4
    584120     19688.1
    584160       19690
    584200     19691.5
    584240       19692
    584280     19694.3
    584320     19696.1
    584360     19696.2
    584400     19697.3
    584440     19699.2
    584480       19701
    584520     19702.6
    584560     19703.9
    584600     19705.3
    584640     19706.2
    584680     19706.9
    584720     19708.5
    584760     19710.1
    584800     19711.2
    584840     19712.9
    584880     19714.7
    584920     19715.4
    584960     19717.1
    585000     19718.6
    585040     19719.2
    585080     19721.4
    585120     19723.3
    585160     19723.3
    585200     19724.4
    585240     19726.4
    585280     19728.1
    585320     19729.7
    585360       19731
    585400     19732.5
    585440     19733.3
    585480     19733.9
    585520     19735.7
    585560     19737.2
    585600     19738.4
    585640     19740.1
    585680     19741.8
    585720     19742.6
    585760     19744.3
    585800     19745.8
    585840     19746.4
    585880     19748.6
    585920     19750.4
    585960     19750.5
    586000     19751.6
    586040     19753.5
    586080     19755.2
    586120     19756.8
    586160     19758.2
    586200     19759.7
    586240     19760.4
    586280     19761.1
    586320     19762.8
    586360     19764.4
    586400     19765.6
    586440     19767.3
    586480       19769
    586520     19769.8
    586560     19771.5
    586600       19773
    586640     19773.6
    586680     19775.8
    586720     19777.6
    586760     19777.8
    586800     19778.9
    586840     19780.8
    586880     19782.4
    586920     19784.1
    586960     19785.4
    587000     19786.9
    587040     19787.7
    587080     19788.3
    587120       19790
    587160     19791.6
    587200     19792.9
    587240     19794.4
    587280     19796.2
    587320       19797
    587360     19798.7
    587400     19800.2
    587440     19800.8
    587480       19803
    587520     19804.8
    587560     19804.9
    587600     19806.1
    587640       19808
    587680     19809.6
    587720     19811.2
    587760     19812.6
    587800       19814
    587840     19814.9
    587880     19815.5
    587920     19817.2
    587960     19818.8
    588000     19820.1
    588040     19821.6
    588080     19823.4
    588120     19824.1
    588160     19825.8
    588200     19827.3
    588240       19828
    588280     19830.2
    588320     19831.9
    588360     19832.1
    588400     19833.2
    588440     19835.1
    588480     19836.8
    588520     19838.4
    588560     19839.7
    588600     19841.1
    588640       19842
    588680     19842.7
    588720     19844.4
    588760     19845.9
    588800     19847.2
    588840     19848.7
    588880     19850.5
    588920     19851.2
    588960       19853
    589000     19854.5
    589040     19855.1
    589080     19857.3
    589120     19859.1
    589160     19859.2
    589200     19860.4
    589240     19862.3
    589280     19863.9
    589320     19865.6
    589360     19866.9
    589400     19868.3
    589440     19869.2
    589480     19869.9
    589520     19871.5
    589560       19873
    589600     19874.4
    589640     19875.9
    589680     19877.7
    589720     19878.4
    589760     19880.2
    589800     19881.7
    589840     19882.3
    589880     19884.4
    589920     19886.3
    589960     19886.4
    590000     19887.5
    590040     19889.4
    590080     19891.1
    590120     19892.8
    590160     19894.1
    590200     19895.4
    590240     19896.3
    590280       19897
    590320     19898.7
    590360     19900.2
    590400     19901.5
    590440     19903.1
    590480     19904.9
    590520     19905.6
    590560     19907.3
    590600     19908.8
    590640     19909.4
    590680     19911.6
    590720     19913.4
    590760     19913.5
    590800     19914.7
    590840     19916.6
    590880     19918.3
    590920     19919.9
    590960     19921.2
    591000     19922.6
    591040     19923.5
    591080     19924.1
    591120     19925.8
    591160     19927.3
    591200     19928.6
    591240     19930.2
    591280       19932
    591320     19932.7
    591360     19934.4
    591400       19936
    591440     19936.6
    591480     19938.7
    591520     19940.6
    591560     19940.7
    591600     19941.8
    591640     19943.7
    591680     19945.5
    591720       19947
    591760     19948.3
    591800     19949.7
    591840     19950.6
    591880     19951.3
    591920     19952.9
    591960     19954.5
    592000     19955.9
    592040     19957.4
    592080     19959.1
    592120     19959.8
    592160     19961.6
    592200     19963.1
    592240     19963.7
    592280     19965.9
    592320     19967.7
    592360     19967.8
    592400       19969
    592440     19970.9
    592480     19972.6
    592520     19974.2
    592560     19975.5
    592600     19976.9
    592640     19977.8
    592680     19978.4
    592720     19980.1
    592760     19981.6
    592800       19983
    592840     19984.6
    592880     19986.3
    592920       19987
    592960     19988.7
    593000     19990.3
    593040     19990.9
    593080     19993.1
    593120     19994.9
    593160       19995
    593200     19996.2
    593240     19998.1
    593280     19999.8
    593320     20001.4
    593360     20002.7
    593400       20004
    593440       20005
    593480     20005.6
    593520     20007.3
    593560     20008.8
    593600     20010.2
    593640     20011.8
    593680     20013.6
    593720     20014.3
    593760     20015.9
    593800     20017.5
    593840     20018.1
    593880     20020.4
    593920     20022.1
    593960     20022.3
    594000     20023.4
    594040     20025.3
    594080     20027.1
    594120     20028.7
    594160       20030
    594200     20031.3
    594240     20032.3
    594280     20032.9
    594320     20034.6
    594360     20036.1
    594400     20037.4
    594440     20039.1
    594480     20040.9
    594520     20041.6
    594560     20043.2
    594600     20044.8
    594640     20045.4
    594680     20047.6
    594720     20049.4
    594760     20049.6
    594800     20050.7
    594840     20052.6
    594880     20054.4
    594920     20055.9
    594960     20057.3
    595000     20058.6
    595040     20059.6
    595080     20060.2
    595120     20061.9
    595160     20063.4
    595200     20064.7
    595240     20066.4
    595280     20068.2
    595320     20068.8
    595360     20070.5
    595400     20072.1
    595440     20072.7
    595480       20075
    595520     20076.7
    595560       20077
    595600       20078
    595640     20079.9
    595680     20081.8
    595720     20083.3
    595760     20084.7
    595800     20085.9
    595840     20086.9
    595880     20087.5
    595920     20089.2
    595960     20090.7
    596000     20092.1
    596040     20093.8
    596080     20095.5
    596120     20096.2
    596160     20097.8
    596200     20099.5
    596240     20100.2
    596280     20102.4
    596320     20104.1
    596360     20104.3
    596400     20105.4
    596440     20107.3
    596480     20109.1
    596520     20110.6
    596560       20112
    596600     20113.3
    596640     20114.3
    596680     20114.9
    596720     20116.6
    596760       20118
    596800     20119.4
    596840     20121.1
    596880     20122.9
    596920     20123.6
    596960     20125.2
    597000     20126.9
    597040     20127.5
    597080     20129.7
    597120     20131.5
    597160     20131.7
    597200     20132.8
    597240     20134.7
    597280     20136.5
    597320       20138
    597360     20139.3
    597400     20140.6
    597440     20141.7
    597480     20142.3
    597520     20144.1
    597560     20145.4
    597600     20146.8
    597640     20148.6
    597680     20150.4
    597720       20151
    597760     20152.5
    597800     20154.3
    597840     20154.9
    597880     20157.1
    597920     20158.9
    597960       20159
    598000     20160.2
    598040     20162.1
    598080     20163.8
    598120     20165.4
    598160     20166.7
    598200       20168
    598240       20169
    598280     20169.7
    598320     20171.4
    598360     20172.8
    598400     20174.1
    598440     20175.9
    598480     20177.7
    598520     20178.4
    598560     20179.9
    598600     20181.6
    598640     20182.2
    598680     20184.5
    598720     20186.2
    598760     20186.4
    598800     20187.6
    598840     20189.4
    598880     20191.1
    598920     20192.7
    598960     20194.1
    599000     20195.4
    599040     20196.4
    599080     20197.1
    599120     20198.8
    599160     20200.2
    599200     20201.6
    599240     20203.4
    599280     20205.1
    599320     20205.8
    599360     20207.4
    599400       20209
    599440     20209.7
    599480     20211.9
    599520     20213.7
    599560     20213.8
    599600       20215
    599640     20216.8
    599680     20218.6
    599720     20220.2
    599760     20221.6
    599800     20222.9
    599840     20223.8
    599880     20224.5
    599920     20226.2
    599960     20227.6
    600000       20229
    600040     20230.8
    600080     20232.6
    600120     20233.2
    600160     20234.8
    600200     20236.5
    600240       20237
    600280     20239.2
    600320       20241
    600360     20241.3
    600400     20242.4
    600440     20244.1
    600480       20246
    600520     20247.6
    600560       20249
    600600     20250.3
    600640     20251.2
    600680     20251.9
    600720     20253.6
    600760       20255
    600800     20256.4
    600840     20258.2
    600880     20259.9
    600920     20260.6
    600960     20262.1
    601000     20263.8
    601040     20264.4
    601080     20266.6
    601120     20268.4
    601160     20268.7
    601200     20269.8
    601240     20271.5
    601280     20273.4
    601320     20274.9
    601360     20276.4
    601400     20277.7
    601440     20278.7
    601480     20279.4
    601520       20281
    601560     20282.4
    601600     20283.8
    601640     20285.5
    601680     20287.3
    601720       20288
    601760     20289.6
    601800     20291.2
    601840     20291.8
    601880     20294.1
    601920     20295.8
    601960     20296.1
    602000     20297.2
    602040     20298.9
    602080     20300.8
    602120     20302.3
    602160     20303.8
    602200     20305.1
    602240     20306.1
    602280     20306.7
    602320     20308.4
    602360     20309.9
    602400     20311.2
    602440     20312.9
    602480     20314.7
    602520     20315.5
    602560       20317
    602600     20318.6
    602640     20319.2
    602680     20321.5
    602720     20323.2
    602760     20323.5
    602800     20324.6
    602840     20326.3
    602880     20328.1
    602920     20329.7
    602960     20331.1
    603000     20332.5
    603040     20333.5
    603080     20334.2
    603120     20335.8
    603160     20337.2
    603200     20338.6
    603240     20340.2
    603280     20342.1
    603320     20342.8
    603360     20344.4
    603400       20346
    603440     20346.6
    603480     20348.8
    603520     20350.6
    603560     20350.9
    603600       20352
    603640     20353.6
    603680     20355.5
    603720     20357.1
    603760     20358.5
    603800     20359.8
    603840     20360.9
    603880     20361.5
    603920     20363.1
    603960     20364.5
    604000     20365.9
    604040     20367.5
    604080     20369.3
    604120     20370.1
    604160     20371.7
    604200     20373.3
    604240     20373.9
    604280     20376.1
    604320     20377.9
    604360     20378.2
    604400     20379.3
    604440     20380.9
    604480     20382.8
    604520     20384.3
    604560     20385.8
    604600     20387.1
    604640     20388.2
    604680     20388.8
    604720     20390.4
    604760     20391.9
    604800     20393.3
    604840     20394.9
    604880     20396.6
    604920     20397.4
    604960       20399
    605000     20400.6
    605040     20401.2
    605080     20403.4
    605120     20405.2
    605160     20405.4
    605200     20406.5
    605240     20408.1
    605280       20410
    605320     20411.6
    605360       20413
    605400     20414.3
    605440     20415.4
    605480       20416
    605520     20417.6
    605560     20419.1
    605600     20420.5
    605640     20422.1
    605680     20423.8
    605720     20424.7
    605760     20426.2
    605800     20427.8
    605840     20428.4
    605880     20430.7
    605920     20432.4
    605960     20432.7
    606000     20433.7
    606040     20435.4
    606080     20437.3
    606120     20438.9
    606160     20440.2
    606200     20441.5
    606240     20442.7
    606280     20443.3
    606320     20444.8
    606360     20446.3
    606400     20447.8
    606440     20449.4
    606480     20451.1
    606520       20452
    606560     20453.5
    606600     20455.2
    606640     20455.7
    606680     20457.9
    606720     20459.6
    606760     20459.9
    606800       20461
    606840     20462.6
    606880     20464.5
    606920     20466.1
    606960     20467.5
    607000     20468.8
    607040     20469.9
    607080     20470.5
    607120     20472.1
    607160     20473.7
    607200       20475
    607240     20476.6
    607280     20478.4
    607320     20479.3
    607360     20480.8
    607400     20482.4
    607440     20482.9
    607480     20485.2
    607520     20486.8
    607560     20487.2
    607600     20488.3
    607640     20489.9
    607680     20491.7
    607720     20493.3
    607760     20494.7
    607800       20496
    607840     20497.1
    607880     20497.8
    607920     20499.3
    607960     20500.9
    608000     20502.3
    608040     20503.9
    608080     20505.6
    608120     20506.6
    608160     20508.1
    608200     20509.7
    608240     20510.2
    608280     20512.4
    608320     20514.1
    608360     20514.4
    608400     20515.6
    608440     20517.2
    608480       20519
    608520     20520.6
    608560       20522
    608600     20523.2
    608640     20524.4
    608680       20525
    608720     20526.6
    608760     20528.2
    608800     20529.5
    608840     20531.2
    608880     20532.9
    608920     20533.8
    608960     20535.3
    609000       20537
    609040     20537.5
    609080     20539.7
    609120     20541.4
    609160     20541.7
    609200     20542.9
    609240     20544.5
    609280     20546.3
    609320     20547.9
    609360     20549.3
    609400     20550.5
    609440     20551.7
    609480     20552.3
    609520     20553.8
    609560     20555.4
    609600     20556.8
    609640     20558.6
    609680     20560.3
    609720     20561.1
    609760     20562.7
    609800     20564.4
    609840     20564.9
    609880       20567
    609920     20568.8
    609960       20569
    610000     20570.2
    610040     20571.9
    610080     20573.6
    610120     20575.2
    610160     20576.6
    610200     20577.9
    610240       20579
    610280     20579.6
    610320     20581.1
    610360     20582.8
    610400     20584.2
    610440     20585.8
    610480     20587.7
    610520     20588.5
    610560       20590
    610600     20591.8
    610640     20592.2
    610680     20594.4
    610720     20596.2
    610760     20596.4
    610800     20597.6
    610840     20599.4
    610880     20601.1
    610920     20602.6
    610960     20603.9
    611000     20605.3
    611040     20606.4
    611080     20606.9
    611120     20608.5
    611160     20610.2
    611200     20611.6
    611240     20613.2
    611280     20615.1
    611320       20616
    611360     20617.4
    611400     20619.2
    611440     20619.7
    611480     20621.9
    611520     20623.7
    611560     20623.8
    611600       20625
    611640     20626.8
    611680     20628.6
    611720       20630
    611760     20631.4
    611800     20632.8
    611840     20633.8
    611880     20634.4
    611920       20636
    611960     20637.7
    612000     20639.1
    612040     20640.8
    612080     20642.6
    612120     20643.5
    612160     20644.9
    612200     20646.7
    612240     20647.2
    612280     20649.3
    612320     20651.1
    612360     20651.4
    612400     20652.6
    612440     20654.3
    612480       20656
    612520     20657.6
    612560     20658.9
    612600     20660.3
    612640     20661.3
    612680     20661.9
    612720     20663.5
    612760     20665.2
    612800     20666.6
    612840     20668.2
    612880     20670.2
    612920       20671
    612960     20672.4
    613000     20674.2
    613040     20674.7
    613080     20676.8
    613120     20678.7
    613160     20678.9
    613200     20680.2
    613240     20681.9
    613280     20683.5
    613320     20685.1
    613360     20686.4
    613400     20687.8
    613440     20688.9
    613480     20689.4
    613520       20691
    613560     20692.8
    613600     20694.1
    613640     20695.8
    613680     20697.7
    613720     20698.5
    613760       20700
    613800     20701.8
    613840     20702.2
    613880     20704.4
    613920     20706.2
    613960     20706.4
    614000     20707.8
    614040     20709.4
    614080       20711
    614120     20712.6
    614160     20713.9
    614200     20715.4
    614240     20716.3
    614280     20716.9
    614320     20718.5
    614360     20720.2
    614400     20721.6
    614440     20723.3
    614480     20725.3
    614520     20726.1
    614560     20727.5
    614600     20729.3
    614640     20729.7
    614680     20731.9
    614720     20733.8
    614760     20733.9
    614800     20735.3
    614840     20736.9
    614880     20738.6
    614920     20740.1
    614960     20741.4
    615000     20742.9
    615040     20743.9
    615080     20744.4
    615120     20746.1
    615160     20747.8
    615200     20749.1
    615240     20750.8
    615280     20752.8
    615320     20753.6
    615360       20755
    615400     20756.9
    615440     20757.2
    615480     20759.5
    615520     20761.3
    615560     20761.5
    615600     20762.8
    615640     20764.4
    615680     20766.2
    615720     20767.6
    615760     20768.9
    615800     20770.4
    615840     20771.4
    615880     20771.9
    615920     20773.7
    615960     20775.3
    616000     20776.6
    616040     20778.3
    616080     20780.3
    616120     20781.1
    616160     20782.6
    616200     20784.4
    616240     20784.8
    616280     20786.9
    616320     20788.8
    616360     20789.1
    616400     20790.3
    616440       20792
    616480     20793.7
    616520     20795.1
    616560     20796.4
    616600       20798
    616640       20799
    616680     20799.4
    616720     20801.2
    616760     20802.8
    616800     20804.2
    616840     20805.8
    616880     20807.8
    616920     20808.7
    616960     20810.1
    617000       20812
    617040     20812.3
    617080     20814.4
    617120     20816.3
    617160     20816.6
    617200     20817.8
    617240     20819.5
    617280     20821.3
    617320     20822.6
    617360     20823.9
    617400     20825.4
    617440     20826.5
    617480     20826.9
    617520     20828.8
    617560     20830.3
    617600     20831.7
    617640     20833.4
    617680     20835.5
    617720     20836.2
    617760     20837.7
    617800     20839.5
    617840     20839.8
    617880       20842
    617920     20843.9
    617960     20844.1
    618000     20845.4
    618040       20847
    618080     20848.8
    618120     20850.2
    618160     20851.5
    618200       20853
    618240     20854.1
    618280     20854.5
    618320     20856.3
    618360     20857.9
    618400     20859.2
    618440     20860.9
    618480       20863
    618520     20863.7
    618560     20865.2
    618600       20867
    618640     20867.3
    618680     20869.5
    618720     20871.4
    618760     20871.6
    618800       20873
    618840     20874.6
    618880     20876.4
    618920     20877.8
    618960     20879.1
    619000     20880.6
    619040     20881.7
    619080     20882.1
    619120     20883.9
    619160     20885.5
    619200     20886.9
    619240     20888.5
    619280     20890.6
    619320     20891.3
    619360     20892.8
    619400     20894.6
    619440     20894.9
    619480     20897.1
    619520       20899
    619560     20899.1
    619600     20900.5
    619640     20902.1
    619680     20903.9
    619720     20905.4
    619760     20906.7
    619800     20908.2
    619840     20909.2
    619880     20909.6
    619920     20911.4
    619960     20913.1
    620000     20914.5
    620040     20916.1
    620080     20918.2
    620120     20918.8
    620160     20920.3
    620200     20922.2
    620240     20922.5
    620280     20924.6
    620320     20926.6
    620360     20926.8
    620400     20928.1
    620440     20929.7
    620480     20931.5
    620520     20932.9
    620560     20934.3
    620600     20935.9
    620640     20936.8
    620680     20937.2
    620720     20939.1
    620760     20940.7
    620800     20942.1
    620840     20943.6
    620880     20945.7
    620920     20946.4
    620960     20947.9
    621000     20949.8
    621040       20950
    621080     20952.2
    621120     20954.2
    621160     20954.3
    621200     20955.7
    621240     20957.3
    621280     20959.1
    621320     20960.4
    621360     20961.8
    621400     20963.4
    621440     20964.3
    621480     20964.8
    621520     20966.6
    621560     20968.2
    621600     20969.6
    621640     20971.1
    621680     20973.2
    621720     20973.9
    621760     20975.3
    621800     20977.3
    621840     20977.5
    621880     20979.8
    621920     20981.7
    621960     20981.8
    622000     20983.2
    622040     20984.8
    622080     20986.6
    622120     20987.9
    622160     20989.4
    622200     20990.9
    622240     20991.8
    622280     20992.2
    622320     20994.1
    622360     20995.8
    622400     20997.1
    622440     20998.7
    622480     21000.7
    622520     21001.3
    622560     21002.8
    622600     21004.8
    622640       21005
    622680     21007.3
    622720     21009.2
    622760     21009.2
    622800     21010.6
    622840     21012.2
    622880       21014
    622920     21015.4
    622960     21016.8
    623000     21018.3
    623040     21019.3
    623080     21019.7
    623120     21021.6
    623160     21023.2
    623200     21024.6
    623240     21026.1
    623280     21028.2
    623320     21028.7
    623360     21030.3
    623400     21032.2
    623440     21032.5
    623480     21034.7
    623520     21036.6
    623560     21036.6
    623600       21038
    623640     21039.7
    623680     21041.4
    623720     21042.8
    623760     21044.2
    623800     21045.8
    623840     21046.7
    623880     21047.1
    623920     21049.1
    623960     21050.7
    624000       21052
    624040     21053.5
    624080     21055.6
    624120     21056.2
    624160     21057.7
    624200     21059.6
    624240     21059.9
    624280     21062.1
    624320     21064.1
    624360     21064.1
    624400     21065.6
    624440     21067.1
    624480     21068.9
    624520     21070.3
    624560     21071.7
    624600     21073.3
    624640     21074.2
    624680     21074.7
    624720     21076.5
    624760     21078.2
    624800     21079.5
    624840       21081
    624880     21083.1
    624920     21083.7
    624960     21085.2
    625000     21087.1
    625040     21087.5
    625080     21089.7
    625120     21091.7
    625160     21091.5
    625200       21093
    625240     21094.7
    625280     21096.6
    625320     21097.9
    625360     21099.2
    625400     21100.8
    625440     21101.8
    625480     21102.2
    625520       21104
    625560     21105.7
    625600     21106.9
    625640     21108.6
    625680     21110.7
    625720     21111.3
    625760     21112.7
    625800     21114.6
    625840       21115
    625880     21117.2
    625920     21119.2
    625960     21119.1
    626000     21120.6
    626040     21122.2
    626080     21124.2
    626120     21125.5
    626160     21126.8
    626200     21128.3
    626240     21129.3
    626280     21129.8
    626320     21131.6
    626360     21133.2
    626400     21134.5
    626440     21136.1
    626480     21138.3
    626520     21138.9
    626560     21140.3
    626600     21142.1
    626640     21142.5
    626680     21144.7
    626720     21146.8
    626760     21146.7
    626800     21148.1
    626840     21149.8
    626880     21151.6
    626920     21152.9
    626960     21154.3
    627000     21155.8
    627040     21156.8
    627080     21157.2
    627120     21159.1
    627160     21160.6
    627200     21161.9
    627240     21163.5
    627280     21165.8
    627320     21166.3
    627360     21167.7
    627400     21169.6
    627440       21170
    627480     21172.2
    627520     21174.2
    627560     21174.1
    627600     21175.5
    627640     21177.2
    627680     21179.1
    627720     21180.4
    627760     21181.7
    627800     21183.3
    627840     21184.3
    627880     21184.6
    627920     21186.5
    627960     21188.1
    628000     21189.3
    628040       21191
    628080     21193.2
    628120     21193.8
    628160     21195.1
    628200       21197
    628240     21197.5
    628280     21199.6
    628320     21201.6
    628360     21201.5
    628400     21202.9
    628440     21204.7
    628480     21206.5
    628520     21207.8
    628560     21209.2
    628600     21210.7
    628640     21211.8
    628680     21212.1
    628720     21213.9
    628760     21215.5
    628800     21216.8
    628840     21218.5
    628880     21220.7
    628920     21221.2
    628960     21222.5
    629000     21224.4
    629040       21225
    629080     21227.1
    629120     21229.1
    629160       21229
    629200     21230.4
    629240     21232.1
    629280       21234
    629320     21235.3
    629360     21236.7
    629400     21238.2
    629440     21239.2
    629480     21239.5
    629520     21241.4
    629560       21243
    629600     21244.3
    629640       21246
    629680     21248.2
    629720     21248.8
    629760     21250.1
    629800     21251.9
    629840     21252.5
    629880     21254.6
    629920     21256.6
    629960     21256.6
    630000     21257.9
    630040     21259.7
    630080     21261.5
    630120     21262.8
    630160     21264.2
    630200     21265.7
    630240     21266.7
    630280       21267
    630320     21268.9
    630360     21270.5
    630400     21271.9
    630440     21273.4
    630480     21275.8
    630520     21276.3
    630560     21277.5
    630600     21279.4
    630640       21280
    630680     21282.1
    630720     21284.1
    630760     21284.1
    630800     21285.5
    630840     21287.1
    630880     21289.1
    630920     21290.3
    630960     21291.8
    631000     21293.2
    631040     21294.2
    631080     21294.5
    631120     21296.4
    631160       21298
    631200     21299.4
    631240     21300.9
    631280     21303.1
    631320     21303.7
    631360     21304.9
    631400     21306.7
    631440     21307.4
    631480     21309.5
    631520     21311.5
    631560     21311.5
    631600     21312.8
    631640     21314.5
    631680     21316.5
    631720     21317.7
    631760     21319.1
    631800     21320.6
    631840     21321.6
    631880     21321.9
    631920     21323.9
    631960     21325.4
    632000     21326.8
    632040     21328.4
    632080     21330.6
    632120     21331.1
    632160     21332.4
    632200     21334.1
    632240     21334.8
    632280     21336.9
    632320     21338.9
    632360     21338.9
    632400     21340.3
    632440       21342
    632480     21343.9
    632520     21345.2
    632560     21346.6
    632600       21348
    632640     21349.1
    632680     21349.3
    632720     21351.3
    632760     21352.9
    632800     21354.4
    632840     21355.8
    632880       21358
    632920     21358.5
    632960     21359.8
    633000     21361.5
    633040     21362.3
    633080     21364.4
    633120     21366.4
    633160     21366.3
    633200     21367.7
    633240     21369.4
    633280     21371.2
    633320     21372.5
    633360     21373.9
    633400     21375.4
    633440     21376.5
    633480     21376.7
    633520     21378.7
    633560     21380.3
    633600     21381.8
    633640     21383.1
    633680     21385.2
    633720     21385.8
    633760     21387.1
    633800     21388.9
    633840     21389.6
    633880     21391.6
    633920     21393.7
    633960     21393.6
    634000       21395
    634040     21396.8
    634080     21398.5
    634120     21399.8
    634160     21401.1
    634200     21402.6
    634240     21403.7
    634280       21404
    634320     21405.9
    634360     21407.6
    634400       21409
    634440     21410.4
    634480     21412.5
    634520     21413.1
    634560     21414.3
    634600     21416.2
    634640     21416.8
    634680     21418.9
    634720     21420.9
    634760     21420.8
    634800     21422.2
    634840       21424
    634880     21425.7
    634920     21427.1
    634960     21428.4
    635000     21429.8
    635040       21431
    635080     21431.2
    635120     21433.2
    635160     21434.9
    635200     21436.3
    635240     21437.7
    635280     21439.9
    635320     21440.3
    635360     21441.6
    635400     21443.4
    635440     21444.1
    635480     21446.2
    635520     21448.2
    635560     21448.1
    635600     21449.5
    635640     21451.3
    635680     21453.1
    635720     21454.5
    635760     21455.8
    635800     21457.1
    635840     21458.3
    635880     21458.5
    635920     21460.4
    635960     21462.1
    636000     21463.6
    636040     21464.9
    636080     21467.1
    636120     21467.6
    636160     21468.9
    636200     21470.7
    636240     21471.4
    636280     21473.4
    636320     21475.5
    636360     21475.4
    636400     21476.8
    636440     21478.6
    636480     21480.3
    636520     21481.7
    636560       21483
    636600     21484.4
    636640     21485.6
    636680     21485.8
    636720     21487.7
    636760     21489.4
    636800     21490.9
    636840     21492.2
    636880     21494.4
    636920     21494.9
    636960     21496.1
    637000     21497.9
    637040     21498.6
    637080     21500.7
    637120     21502.7
    637160     21502.6
    637200       21504
    637240     21505.9
    637280     21507.6
    637320       21509
    637360     21510.2
    637400     21511.6
    637440     21512.9
    637480       21513
    637520     21514.9
    637560     21516.7
    637600     21518.1
    637640     21519.3
    637680     21521.5
    637720       21522
    637760     21523.2
    637800       21525
    637840     21525.7
    637880     21527.8
    637920     21529.9
    637960     21529.7
    638000     21531.1
    638040     21532.9
    638080     21534.7
    638120     21536.1
    638160     21537.3
    638200     21538.8
    638240       21540
    638280     21540.1
    638320       21542
    638360     21543.8
    638400     21545.2
    638440     21546.4
    638480     21548.7
    638520     21549.1
    638560     21550.3
    638600     21552.1
    638640     21552.9
    638680       21555
    638720       21557
    638760     21556.8
    638800     21558.3
    638840     21560.1
    638880     21561.8
    638920     21563.2
    638960     21564.4
    639000     21565.9
    639040     21567.1
    639080     21567.2
    639120     21569.2
    639160     21570.9
    639200     21572.4
    639240     21573.5
    639280     21575.7
    639320     21576.3
    639360     21577.4
    639400     21579.1
    639440       21580
    639480     21582.1
    639520       21584
    639560     21583.9
    639600     21585.4
    639640     21587.2
    639680     21588.9
    639720     21590.3
    639760     21591.4
    639800     21592.9
    639840     21594.2
    639880     21594.3
    639920     21596.3
    639960       21598
    640000     21599.5
    640040     21600.5
    640080     21602.8
    640120     21603.4
    640160     21604.5
    640200     21606.3
    640240       21607
    640280     21609.2
    640320     21611.1
    640360     21610.9
    640400     21612.5
    640440     21614.2
    640480       21616
    640520     21617.4
    640560     21618.5
    640600       21620
    640640     21621.3
    640680     21621.3
    640720     21623.3
    640760       21625
    640800     21626.6
    640840     21627.6
    640880     21629.9
    640920     21630.4
    640960     21631.6
    641000     21633.3
    641040     21634.1
    641080     21636.2
    641120     21638.2
    641160     21638.1
    641200     21639.6
    641240     21641.2
    641280       21643
    641320     21644.4
    641360     21645.5
    641400     21647.1
    641440     21648.3
    641480     21648.4
    641520     21650.4
    641560     21652.1
    641600     21653.7
    641640     21654.6
    641680     21656.9
    641720     21657.5
    641760     21658.6
    641800     21660.4
    641840     21661.2
    641880     21663.3
    641920     21665.2
    641960     21665.1
    642000     21666.6
    642040     21668.3
    642080       21670
    642120     21671.5
    642160     21672.6
    642200     21674.2
    642240     21675.4
    642280     21675.4
    642320     21677.4
    642360     21679.1
    642400     21680.7
    642440     21681.6
    642480     21683.9
    642520     21684.5
    642560     21685.6
    642600     21687.3
    642640     21688.2
    642680     21690.3
    642720     21692.2
    642760     21692.1
    642800     21693.5
    642840     21695.2
    642880     21696.9
    642920     21698.4
    642960     21699.6
    643000     21701.1
    643040     21702.3
    643080     21702.4
    643120     21704.4
    643160       21706
    643200     21707.7
    643240     21708.6
    643280     21710.9
    643320     21711.4
    643360     21712.7
    643400     21714.4
    643440     21715.2
    643480     21717.3
    643520     21719.2
    643560       21719
    643600     21720.6
    643640     21722.2
    643680       21724
    643720     21725.4
    643760     21726.6
    643800     21728.1
    643840     21729.4
    643880     21729.4
    643920     21731.4
    643960       21733
    644000     21734.7
    644040     21735.6
    644080     21737.9
    644120     21738.4
    644160     21739.7
    644200     21741.5
    644240     21742.3
    644280     21744.3
    644320     21746.2
    644360       21746
    644400     21747.6
    644440     21749.3
    644480       21751
    644520     21752.5
    644560     21753.7
    644600     21755.1
    644640     21756.4
    644680     21756.4
    644720     21758.4
    644760       21760
    644800     21761.7
    644840     21762.6
    644880     21764.9
    644920     21765.4
    644960     21766.7
    645000     21768.4
    645040     21769.3
    645080     21771.3
    645120     21773.2
    645160       21773
    645200     21774.6
    645240     21776.3
    645280       21778
    645320     21779.5
    645360     21780.6
    645400     21782.1
    645440     21783.4
    645480     21783.4
    645520     21785.3
    645560       21787
    645600     21788.7
    645640     21789.6
    645680       21792
    645720     21792.3
    645760     21793.8
    645800     21795.5
    645840     21796.3
    645880     21798.4
    645920     21800.2
    645960     21800.1
    646000     21801.7
    646040     21803.3
    646080       21805
    646120     21806.6
    646160     21807.7
    646200     21809.1
    646240     21810.5
    646280     21810.5
    646320     21812.5
    646360     21814.1
    646400     21815.8
    646440     21816.7
    646480     21819.1
    646520     21819.5
    646560     21820.9
    646600     21822.6
    646640     21823.4
    646680     21825.5
    646720     21827.3
    646760     21827.2
    646800     21828.8
    646840     21830.4
    646880     21832.2
    646920     21833.7
    646960     21834.9
    647000     21836.4
    647040     21837.7
    647080     21837.6
    647120     21839.6
    647160     21841.3
    647200     21843.1
    647240     21843.8
    647280     21846.2
    647320     21846.6
    647360       21848
    647400     21849.7
    647440     21850.5
    647480     21852.6
    647520     21854.4
    647560     21854.2
    647600     21855.9
    647640     21857.5
    647680     21859.3
    647720     21860.8
    647760       21862
    647800     21863.5
    647840     21864.8
    647880     21864.7
    647920     21866.7
    647960     21868.3
    648000     21870.1
    648040     21870.9
    648080     21873.4
    648120     21873.8
    648160     21875.1
    648200     21876.9
    648240     21877.6
    648280     21879.8
    648320     21881.6
    648360     21881.3
    648400     21883.1
    648440     21884.6
    648480     21886.4
    648520     21887.9
    648560     21889.1
    648600     21890.6
    648640     21891.9
    648680     21891.8
    648720     21893.9
    648760     21895.5
    648800     21897.2
    648840       21898
    648880     21900.4
    648920     21900.9
    648960     21902.2
    649000     21903.9
    649040     21904.8
    649080     21906.9
    649120     21908.7
    649160     21908.5
    649200     21910.1
    649240     21911.8
    649280     21913.5
    649320     21915.1
    649360     21916.3
    649400     21917.8
    649440       21919
    649480     21918.8
    649520     21920.9
    649560     21922.6
    649600     21924.3
    649640       21925
    649680     21927.4
    649720     21927.9
    649760     21929.3
    649800       21931
    649840     21931.9
    649880     21933.9
    649920     21935.8
    649960     21935.5
    650000     21937.1
    650040     21938.8
    650080     21940.6
    650120     21942.1
    650160     21943.3
    650200     21944.8
    650240     21946.1
    650280     21945.8
    650320       21948
    650360     21949.6
    650400     21951.4
    650440       21952
    650480     21954.5
    650520       21955
    650560     21956.3
    650600       21958
    650640     21958.9
    650680       21961
    650720     21962.9
    650760     21962.6
    650800     21964.2
    650840     21965.9
    650880     21967.6
    650920     21969.2
    650960     21970.3
    651000     21971.8
    651040     21973.1
    651080     21972.8
    651120       21975
    651160     21976.6
    651200     21978.4
    651240     21979.1
    651280     21981.5
    651320       21982
    651360     21983.3
    651400       21985
    651440     21985.9
    651480     21987.9
    651520     21989.9
    651560     21989.6
    651600     21991.1
    651640     21992.8
    651680     21994.6
    651720     21996.1
    651760     21997.2
    651800     21998.8
    651840     21999.9
    651880     21999.7
    651920     22001.9
    651960     22003.5
    652000     22005.2
    652040       22006
    652080     22008.3
    652120     22008.9
    652160     22010.3
    652200       22012
    652240     22012.8
    652280     22014.8
    652320     22016.8
    652360     22016.5
    652400       22018
    652440     22019.7
    652480     22021.5
    652520     22022.9
    652560     22024.1
    652600     22025.6
    652640     22026.8
    652680     22026.6
    652720     22028.9
    652760     22030.4
    652800     22032.1
    652840     22032.9
    652880     22035.3
    652920     22035.8
    652960     22037.2
    653000     22038.9
    653040     22039.6
    653080     22041.7
    653120     22043.6
    653160     22043.3
    653200     22044.8
    653240     22046.6
    653280     22048.4
    653320     22049.8
    653360     22050.9
    653400     22052.5
    653440     22053.6
    653480     22053.4
    653520     22055.7
    653560     22057.2
    653600     22058.9
    653640     22059.7
    653680     22062.1
    653720     22062.6
    653760     22064.1
    653800     22065.6
    653840     22066.3
    653880     22068.5
    653920     22070.4
    653960     22070.1
    654000     22071.5
    654040     22073.4
    654080     22075.2
    654120     22076.6
    654160     22077.6
    654200     22079.2
    654240     22080.4
    654280     22080.2
    654320     22082.5
    654360       22084
    654400     22085.6
    654440     22086.4
    654480     22088.8
    654520     22089.4
    654560     22090.8
    654600     22092.4
    654640     22093.1
    654680     22095.2
    654720     22097.2
    654760     22096.9
    654800     22098.3
    654840     22100.2
    654880     22101.9
    654920     22103.4
    654960     22104.5
    655000       22106
    655040     22107.1
    655080       22107
    655120     22109.3
    655160     22110.7
    655200     22112.4
    655240     22113.2
    655280     22115.5
    655320     22116.2
    655360     22117.6
    655400     22119.1
    655440     22119.9
    655480     22121.9
    655520       22124
    655560     22123.7
    655600     22125.1
    655640     22126.9
    655680     22128.7
    655720     22130.2
    655760     22131.3
    655800     22132.8
    655840     22133.9
    655880     22133.8
    655920       22136
    655960     22137.5
    656000     22139.2
    656040     22139.9
    656080     22142.2
    656120     22142.9
    656160     22144.3
    656200     22145.9
    656240     22146.5
    656280     22148.6
    656320     22150.6
    656360     22150.4
    656400     22151.9
    656440     22153.7
    656480     22155.4
    656520     22156.9
    656560       22158
    656600     22159.5
    656640     22160.6
    656680     22160.5
    656720     22162.6
    656760     22164.2
    656800     22165.8
    656840     22166.4
    656880     22168.8
    656920     22169.6
    656960     22170.9
    657000     22172.5
    657040     22173.1
    657080     22175.2
    657120     22177.3
    657160     22177.1
    657200     22178.5
    657240     22180.3
    657280       22182
    657320     22183.5
    657360     22184.6
    657400     22186.1
    657440     22187.2
    657480     22187.1
    657520     22189.3
    657560     22190.8
    657600     22192.4
    657640       22193
    657680     22195.4
    657720     22196.2
    657760     22197.5
    657800     22199.1
    657840     22199.6
    657880     22201.8
    657920     22203.8
    657960     22203.6
    658000       22205
    658040     22206.9
    658080     22208.6
    658120       22210
    658160     22211.1
    658200     22212.7
    658240     22213.8
    658280     22213.6
    658320     22215.8
    658360     22217.3
    658400     22219.1
    658440     22219.4
    658480     22221.9
    658520     22222.7
    658560     22224.1
    658600     22225.7
    658640     22226.2
    658680     22228.3
    658720     22230.3
    658760     22230.1
    658800     22231.5
    658840     22233.4
    658880     22235.1
    658920     22236.6
    658960     22237.7
    659000     22239.2
    659040     22240.2
    659080     22240.1
    659120     22242.4
    659160     22243.8
    659200     22245.6
    659240       22246
    659280     22248.4
    659320     22249.3
    659360     22250.6
    659400     22252.2
    659440     22252.7
    659480     22254.9
    659520     22256.9
    659560     22256.7
    659600     22258.1
    659640     22259.9
    659680     22261.7
    659720     22263.2
    659760     22264.3
    659800     22265.7
    659840     22266.8
    659880     22266.7
    659920       22269
    659960     22270.4
    660000     22272.2
    660040     22272.6
    660080     22275.1
    660120     22275.9
    660160     22277.4
    660200     22278.9
    660240     22279.4
    660280     22281.6
    660320     22283.5
    660360     22283.4
    660400     22284.8
    660440     22286.6
    660480     22288.4
    660520     22289.9
    660560     22291.1
    660600     22292.3
    660640     22293.5
    660680     22293.4
    660720     22295.6
    660760     22297.1
    660800     22298.8
    660840     22299.3
    660880     22301.8
    660920     22302.6
    660960       22304
    661000     22305.6
    661040     22306.1
    661080     22308.3
    661120     22310.3
    661160     22310.2
    661200     22311.5
    661240     22313.4
    661280     22315.1
    661320     22316.7
    661360     22317.8
    661400       22319
    661440     22320.2
    661480     22320.1
    661520     22322.4
    661560     22323.8
    661600     22325.6
    661640     22326.1
    661680     22328.6
    661720     22329.4
    661760     22330.8
    661800     22332.5
    661840     22332.9
    661880     22335.1
    661920       22337
    661960     22336.9
    662000     22338.2
    662040     22340.2
    662080     22341.9
    662120     22343.5
    662160     22344.7
    662200     22345.8
    662240       22347
    662280     22346.9
    662320     22349.1
    662360     22350.6
    662400     22352.4
    662440     22352.9
    662480     22355.4
    662520     22356.2
    662560     22357.5
    662600     22359.2
    662640     22359.6
    662680     22361.9
    662720     22363.8
    662760     22363.6
    662800       22365
    662840       22367
    662880     22368.7
    662920     22370.2
    662960     22371.5
    663000     22372.6
    663040     22373.8
    663080     22373.6
    663120     22375.9
    663160     22377.3
    663200     22379.2
    663240     22379.7
    663280     22382.2
    663320       22383
    663360     22384.3
    663400       22386
    663440     22386.4
    663480     22388.7
    663520     22390.5
    663560     22390.4
    663600     22391.7
    663640     22393.7
    663680     22395.4
    663720     22396.9
    663760     22398.2
    663800     22399.4
    663840     22400.5
    663880     22400.4
    663920     22402.7
    663960       22404
    664000       22406
    664040     22406.4
    664080       22409
    664120     22409.7
    664160     22411.1
    664200     22412.7
    664240     22413.1
    664280     22415.4
    664320     22417.3
    664360     22417.2
    664400     22418.5
    664440     22420.4
    664480     22422.1
    664520     22423.7
    664560     22424.9
    664600     22426.2
    664640     22427.3
    664680     22427.1
    664720     22429.3
    664760     22430.8
    664800     22432.6
    664840     22433.1
    664880     22435.6
    664920     22436.4
    664960     22437.7
    665000     22439.4
    665040     22439.8
    665080     22442.1
    665120       22444
    665160     22443.9
    665200     22445.1
    665240     22447.1
    665280     22448.8
    665320     22450.4
    665360     22451.5
    665400     22452.8
    665440     22453.9
    665480     22453.7
    665520       22456
    665560     22457.5
    665600     22459.3
    665640     22459.8
    665680     22462.4
    665720       22463
    665760     22464.4
    665800     22466.1
    665840     22466.5
    665880     22468.9
    665920     22470.7
    665960     22470.6
    666000     22471.8
    666040     22473.9
    666080     22475.5
    666120     22477.1
    666160     22478.3
    666200     22479.5
    666240     22480.6
    666280     22480.4
    666320     22482.6
    666360     22484.2
    666400       22486
    666440     22486.5
    666480       22489
    666520     22489.8
    666560     22491.1
    666600     22492.9
    666640     22493.2
    666680     22495.6
    666720     22497.4
    666760     22497.3
    666800     22498.6
    666840     22500.6
    666880     22502.2
    666920     22503.8
    666960       22505
    667000     22506.3
    667040     22507.3
    667080     22507.2
    667120     22509.4
    667160     22510.9
    667200     22512.8
    667240     22513.3
    667280     22515.7
    667320     22516.5
    667360     22517.9
    667400     22519.6
    667440     22519.9
    667480     22522.3
    667520     22524.1
    667560       22524
    667600     22525.3
    667640     22527.3
    667680     22528.9
    667720     22530.6
    667760     22531.7
    667800       22533
    667840       22534
    667880     22533.8
    667920     22536.1
    667960     22537.6
    668000     22539.5
    668040       22540
    668080     22542.4
    668120     22543.2
    668160     22544.5
    668200     22546.2
    668240     22546.6
    668280       22549
    668320     22550.8
    668360     22550.7
    668400       22552
    668440       22554
    668480     22555.6
    668520     22557.3
    668560     22558.4
    668600     22559.7
    668640     22560.8
    668680     22560.5
    668720     22562.8
    668760     22564.3
    668800     22566.2
    668840     22566.7
    668880     22569.1
    668920     22569.8
    668960     22571.3
    669000     22572.9
    669040     22573.4
    669080     22575.7
    669120     22577.5
    669160     22577.4
    669200     22578.7
    669240     22580.7
    669280     22582.3
    669320       22584
    669360       22585
    669400     22586.4
    669440     22587.4
    669480     22587.2
    669520     22589.5
    669560       22591
    669600     22592.9
    669640     22593.4
    669680     22595.8
    669720     22596.4
    669760     22597.9
    669800     22599.6
    669840       22600
    669880     22602.3
    669920     22604.2
    669960       22604
    670000     22605.3
    670040     22607.3
    670080       22609
    670120     22610.5
    670160     22611.6
    670200       22613
    670240     22614.1
    670280     22613.8
    670320     22616.1
    670360     22617.6
    670400     22619.5
    670440     22620.1
    670480     22622.5
    670520     22623.1
    670560     22624.7
    670600     22626.3
    670640     22626.7
    670680       22629
    670720     22630.8
    670760     22630.6
    670800     22631.9
    670840       22634
    670880     22635.6
    670920     22637.2
    670960     22638.3
    671000     22639.6
    671040     22640.7
    671080     22640.4
    671120     22642.8
    671160     22644.3
    671200     22646.1
    671240     22646.7
    671280     22649.2
    671320     22649.8
    671360     22651.4
    671400     22652.9
    671440     22653.4
    671480     22655.7
    671520     22657.6
    671560     22657.3
    671600     22658.7
    671640     22660.8
    671680     22662.3
    671720       22664
    671760       22665
    671800     22666.3
    671840     22667.5
    671880     22667.1
    671920     22669.5
    671960     22670.9
    672000     22672.8
    672040     22673.4
    672080     22675.9
    672120     22676.5
    672160     22678.1
    672200     22679.7
    672240     22680.1
    672280     22682.4
    672320     22684.3
    672360     22684.1
    672400     22685.4
    672440     22687.5
    672480       22689
    672520     22690.7
    672560     22691.8
    672600     22693.1
    672640     22694.2
    672680     22693.9
    672720     22696.2
    672760     22697.7
    672800     22699.5
    672840     22700.1
    672880     22702.6
    672920     22703.2
    672960     22704.8
    673000     22706.4
    673040       22707
    673080     22709.2
    673120       22711
    673160     22710.8
    673200     22712.2
    673240     22714.2
    673280     22715.8
    673320     22717.4
    673360     22718.5
    673400     22719.8
    673440       22721
    673480     22720.6
    673520     22722.9
    673560     22724.4
    673600     22726.3
    673640     22726.8
    673680     22729.3
    673720     22729.8
    673760     22731.5
    673800     22733.1
    673840     22733.7
    673880     22735.9
    673920     22737.8
    673960     22737.5
    674000     22738.9
    674040     22740.8
    674080     22742.5
    674120     22744.1
    674160     22745.2
    674200     22746.4
    674240     22747.7
    674280     22747.3
    674320     22749.6
    674360     22751.1
    674400     22752.9
    674440     22753.4
    674480       22756
    674520     22756.5
    674560     22758.1
    674600     22759.8
    674640     22760.3
    674680     22762.6
    674720     22764.5
    674760     22764.2
    674800     22765.6
    674840     22767.5
    674880     22769.2
    674920     22770.8
    674960     22771.9
    675000     22773.1
    675040     22774.4
    675080       22774
    675120     22776.3
    675160     22777.8
    675200     22779.6
    675240     22780.1
    675280     22782.7
    675320     22783.1
    675360       22785
    675400     22786.5
    675440       22787
    675480     22789.3
    675520     22791.2
    675560     22790.9
    675600     22792.2
    675640     22794.2
    675680     22795.9
    675720     22797.5
    675760     22798.6
    675800     22799.8
    675840       22801
    675880     22800.6
    675920     22802.9
    675960     22804.4
    676000     22806.2
    676040     22806.6
    676080     22809.3
    676120     22809.7
    676160     22811.5
    676200       22813
    676240     22813.5
    676280     22815.9
    676320     22817.8
    676360     22817.4
    676400     22818.8
    676440     22820.8
    676480     22822.5
    676520     22824.1
    676560     22825.1
    676600     22826.3
    676640     22827.7
    676680     22827.2
    676720     22829.6
    676760     22831.2
    676800     22832.9
    676840     22833.2
    676880     22835.8
    676920     22836.2
    676960       22838
    677000     22839.5
    677040       22840
    677080     22842.4
    677120     22844.4
    677160     22843.9
    677200     22845.3
    677240     22847.3
    677280       22849
    677320     22850.7
    677360     22851.6
    677400     22852.9
    677440     22854.2
    677480     22853.7
    677520       22856
    677560     22857.7
    677600     22859.4
    677640     22859.7
    677680     22862.4
    677720     22862.8
    677760     22864.6
    677800     22866.1
    677840     22866.6
    677880       22869
    677920       22871
    677960     22870.5
    678000     22871.9
    678040     22873.9
    678080     22875.5
    678120     22877.2
    678160     22878.1
    678200     22879.5
    678240     22880.7
    678280     22880.2
    678320     22882.5
    678360     22884.2
    678400     22885.9
    678440     22886.2
    678480       22889
    678520     22889.2
    678560     22891.1
    678600     22892.6
    678640     22893.1
    678680     22895.6
    678720     22897.5
    678760     22897.1
    678800     22898.4
    678840     22900.4
    678880       22902
    678920     22903.7
    678960     22904.6
    679000     22905.9
    679040     22907.1
    679080     22906.7
    679120       22909
    679160     22910.6
    679200     22912.4
    679240     22912.7
    679280     22915.5
    679320     22915.7
    679360     22917.5
    679400     22919.1
    679440     22919.6
    679480       22922
    679520     22923.9
    679560     22923.5
    679600     22924.8
    679640     22926.8
    679680     22928.4
    679720     22930.2
    679760       22931
    679800     22932.4
    679840     22933.6
    679880     22933.2
    679920     22935.4
    679960       22937
    680000     22938.8
    680040       22939
    680080     22941.8
    680120     22942.1
    680160       22944
    680200     22945.5
    680240       22946
    680280     22948.3
    680320     22950.2
    680360     22949.9
    680400     22951.2
    680440     22953.2
    680480     22954.7
    680520     22956.6
    680560     22957.4
    680600     22958.8
    680640     22959.9
    680680     22959.6
    680720     22961.8
    680760     22963.4
    680800     22965.2
    680840     22965.4
    680880     22968.2
    680920     22968.5
    680960     22970.4
    681000     22971.8
    681040     22972.4
    681080     22974.8
    681120     22976.6
    681160     22976.2
    681200     22977.6
    681240     22979.6
    681280       22981
    681320     22982.8
    681360     22983.8
    681400     22985.1
    681440     22986.3
    681480     22985.9
    681520     22988.2
    681560     22989.6
    681600     22991.6
    681640     22991.7
    681680     22994.5
    681720     22994.8
    681760     22996.6
    681800     22998.1
    681840     22998.6
    681880     23001.1
    681920     23002.9
    681960     23002.5
    682000     23003.8
    682040     23005.9
    682080     23007.3
    682120     23009.2
    682160     23010.1
    682200     23011.5
    682240     23012.6
    682280     23012.1
    682320     23014.6
    682360       23016
    682400     23017.9
    682440       23018
    682480     23020.8
    682520     23021.1
    682560       23023
    682600     23024.4
    682640       23025
    682680     23027.4
    682720     23029.3
    682760     23028.8
    682800     23030.1
    682840     23032.2
    682880     23033.6
    682920     23035.5
    682960     23036.5
    683000     23037.8
    683040     23038.9
    683080     23038.4
    683120     23040.9
    683160     23042.2
    683200     23044.1
    683240     23044.2
    683280     23047.1
    683320     23047.4
    683360     23049.3
    683400     23050.7
    683440     23051.3
    683480     23053.8
    683520     23055.6
    683560     23055.2
    683600     23056.4
    683640     23058.4
    683680     23059.9
    683720     23061.8
    683760     23062.7
    683800       23064
    683840     23065.2
    683880     23064.7
    683920     23067.2
    683960     23068.5
    684000     23070.4
    684040     23070.5
    684080     23073.4
    684120     23073.7
    684160     23075.5
    684200       23077
    684240     23077.6
    684280     23080.1
    684320     23081.9
    684360     23081.5
    684400     23082.7
    684440     23084.8
    684480     23086.3
    684520     23088.1
    684560     23089.1
    684600     23090.4
    684640     23091.6
    684680     23091.1
    684720     23093.6
    684760     23094.8
    684800     23096.7
    684840     23096.9
    684880     23099.7
    684920     23100.1
    684960     23101.9
    685000     23103.4
    685040       23104
    685080     23106.5
    685120     23108.2
    685160     23107.9
    685200     23109.1
    685240     23111.1
    685280     23112.7
    685320     23114.6
    685360     23115.4
    685400     23116.7
    685440     23117.9
    685480     23117.4
    685520       23120
    685560     23121.1
    685600       23123
    685640     23123.3
    685680     23126.1
    685720     23126.5
    685760     23128.3
    685800     23129.8
    685840     23130.5
    685880     23132.9
    685920     23134.6
    685960     23134.2
    686000     23135.5
    686040     23137.5
    686080     23139.1
    686120       23141
    686160     23141.8
    686200     23143.1
    686240     23144.3
    686280     23143.8
    686320     23146.4
    686360     23147.4
    686400     23149.4
    686440     23149.7
    686480     23152.5
    686520     23152.8
    686560     23154.7
    686600     23156.2
    686640     23156.8
    686680     23159.3
    686720     23160.9
    686760     23160.6
    686800     23161.9
    686840     23163.8
    686880     23165.4
    686920     23167.3
    686960     23168.1
    687000     23169.4
    687040     23170.6
    687080     23170.2
    687120     23172.8
    687160     23173.8
    687200     23175.8
    687240       23176
    687280     23178.8
    687320     23179.2
    687360     23181.1
    687400     23182.5
    687440     23183.1
    687480     23185.6
    687520     23187.2
    687560     23186.8
    687600     23188.2
    687640     23190.1
    687680     23191.7
    687720     23193.7
    687760     23194.4
    687800     23195.7
    687840       23197
    687880     23196.6
    687920     23199.1
    687960     23200.1
    688000       23202
    688040     23202.3
    688080     23205.2
    688120     23205.5
    688160     23207.4
    688200     23208.8
    688240     23209.4
    688280       23212
    688320     23213.6
    688360     23213.1
    688400     23214.4
    688440     23216.4
    688480     23218.1
    688520     23220.1
    688560     23220.7
    688600     23222.1
    688640     23223.3
    688680     23222.9
    688720     23225.5
    688760     23226.4
    688800     23228.4
    688840     23228.7
    688880     23231.6
    688920     23231.9
    688960     23233.8
    689000     23235.1
    689040     23235.7
    689080     23238.3
    689120     23239.9
    689160     23239.4
    689200     23240.8
    689240     23242.8
    689280     23244.4
    689320     23246.3
    689360       23247
    689400     23248.4
    689440     23249.7
    689480     23249.2
    689520     23251.8
    689560     23252.8
    689600     23254.7
    689640       23255
    689680     23257.9
    689720     23258.1
    689760     23260.1
    689800     23261.5
    689840       23262
    689880     23264.7
    689920     23266.3
    689960     23265.7
    690000     23267.2
    690040     23269.2
    690080     23270.7
    690120     23272.7
    690160     23273.3
    690200     23274.7
    690240       23276
    690280     23275.5
    690320       23278
    690360     23279.1
    690400       23281
    690440     23281.3
    690480     23284.1
    690520     23284.4
    690560     23286.3
    690600     23287.8
    690640     23288.3
    690680       23291
    690720     23292.6
    690760     23292.1
    690800     23293.6
    690840     23295.6
    690880     23297.1
    690920       23299
    690960     23299.7
    691000       23301
    691040     23302.4
    691080     23301.8
    691120     23304.4
    691160     23305.5
    691200     23307.3
    691240     23307.7
    691280     23310.4
    691320     23310.6
    691360     23312.6
    691400     23314.2
    691440     23314.7
    691480     23317.3
    691520     23318.9
    691560     23318.4
    691600       23320
    691640     23321.9
    691680     23323.5
    691720     23325.4
    691760       23326
    691800     23327.3
    691840     23328.7
    691880       23328
    691920     23330.6
    691960     23331.8
    692000     23333.6
    692040     23333.8
    692080     23336.7
    692120     23336.9
    692160     23338.9
    692200     23340.5
    692240       23341
    692280     23343.6
    692320     23345.2
    692360     23344.7
    692400     23346.3
    692440     23348.3
    692480     23349.8
    692520     23351.8
    692560     23352.3
    692600     23353.7
    692640       23355
    692680     23354.5
    692720     23356.9
    692760     23358.1
    692800     23359.9
    692840     23360.3
    692880     23363.1
    692920     23363.3
    692960     23365.3
    693000     23366.9
    693040     23367.5
    693080       23370
    693120     23371.6
    693160     23371.1
    693200     23372.7
    693240     23374.7
    693280     23376.2
    693320     23378.2
    693360     23378.8
    693400     23380.1
    693440     23381.5
    693480       23381
    693520     23383.5
    693560     23384.6
    693600     23386.4
    693640     23386.8
    693680     23389.5
    693720     23389.8
    693760     23391.8
    693800     23393.4
    693840       23394
    693880     23396.5
    693920     23398.1
[truncated: 175,997 more chars]
