# Supplementary material for: Comment on 'Valid molecular dynamics simulations of human hemoglobin require a surprisingly large box size'
Source: eLife. 2019 Jun 20;8:e44718. doi: 10.7554/eLife.44718 (PMC6586461; doi:10.7554/eLife.44718)
Supplement: Figure 2—source data 1. — The zip archive contains a README file describing which source files correspond to the different panels. [file elife-44718-fig2-data1.zip › figure2/panel_B/150A/12/msd.xvg]

# This file was created Sat Mar  9 18:30:44 2019
# Created by:
#             :-) GROMACS - gmx msd, 2018.5-dev-20181129-d5972f7 (-:
# 
# Executable:   /usr/local/gromacs/2018/2018.4-impi2017-fftw337-gcc640-cuda91/bin/gmx
# Data prefix:  /usr/local/gromacs/2018/2018.4-impi2017-fftw337-gcc640-cuda91
# Working dir:  /home/vgapsys/project/hemoglobin/hemoglobin/Meuwly/150a-elife/eq2gpu
# Command line:
#   gmx msd -s /netmount/energy/vgapsys/hemoglobin/hemoglobin/raw/150a-elife/topol.tpr -f /netmount/energy/vgapsys/hemoglobin/hemoglobin/raw/150a-elife/eq2gpu/traj_comp.xtc -trestart 800 -n index.ndx -o msd.xvg
# gmx msd is part of G R O M A C S:
#
# Getting the Right Output Means no Artefacts in Calculating Stuff
#
@    title "Mean Square Displacement"
@    xaxis  label "Time (ps)"
@    yaxis  label "MSD (nm\S2\N)"
@TYPE xy
# MSD gathered over 1e+06 ps with 1251 restarts
# Diffusion constants fitted from time 100000 to 900000 ps
# D[Water_&_OW] = 5.7345 (+/- 0.0473) (1e-5 cm^2/s)
         0           0
        40     1.35316
        80     2.71522
       120     4.08022
       160     5.44862
       200     6.81619
       240      8.1819
       280     9.54919
       320     10.9152
       360      12.283
       400     13.6499
       440     15.0153
       480      16.379
       520     17.7442
       560     19.1077
       600       20.47
       640     21.8319
       680     23.1941
       720     24.5556
       760     25.9157
       800     27.2781
       840     28.6388
       880          30
       920      31.361
       960     32.7212
      1000     34.0797
      1040     35.4356
      1080     36.7937
      1120     38.1505
      1160      39.514
      1200     40.8752
      1240     42.2352
      1280      43.594
      1320     44.9555
      1360     46.3152
      1400     47.6742
      1440     49.0359
      1480     50.3939
      1520     51.7517
      1560      53.109
      1600     54.4689
      1640     55.8273
      1680     57.1856
      1720     58.5447
      1760     59.9026
      1800     61.2603
      1840     62.6125
      1880     63.9668
      1920     65.3209
      1960     66.6845
      2000     68.0436
      2040     69.4036
      2080     70.7607
      2120     72.1236
      2160     73.4805
      2200     74.8404
      2240     76.2006
      2280     77.5564
      2320     78.9109
      2360     80.2647
      2400     81.6205
      2440     82.9762
      2480     84.3308
      2520     85.6842
      2560     87.0365
      2600      88.392
      2640     89.7421
      2680     91.0946
      2720     92.4474
      2760     93.8098
      2800     95.1646
      2840     96.5255
      2880     97.8822
      2920     99.2458
      2960     100.601
      3000     101.961
      3040      103.32
      3080     104.676
      3120      106.03
      3160     107.385
      3200     108.744
      3240       110.1
      3280     111.453
      3320     112.806
      3360     114.156
      3400     115.512
      3440     116.862
      3480     118.217
      3520     119.571
      3560     120.934
      3600     122.288
      3640     123.651
      3680     125.011
      3720     126.373
      3760     127.726
      3800     129.082
      3840     130.439
      3880     131.795
      3920     133.148
      3960     134.502
      4000     135.857
      4040     137.214
      4080     138.566
      4120     139.919
      4160     141.269
      4200     142.623
      4240     143.974
      4280     145.329
      4320     146.681
      4360     148.044
      4400     149.396
      4440     150.758
      4480     152.118
      4520      153.48
      4560     154.831
      4600     156.187
      4640     157.545
      4680     158.901
      4720     160.254
      4760     161.607
      4800      162.96
      4840     164.316
      4880     165.665
      4920     167.018
      4960     168.367
      5000     169.721
      5040      171.07
      5080     172.428
      5120     173.782
      5160     175.145
      5200     176.498
      5240     177.861
      5280     179.222
      5320     180.585
      5360     181.935
      5400      183.29
      5440     184.648
      5480     186.002
      5520     187.355
      5560     188.707
      5600     190.058
      5640      191.41
      5680     192.755
      5720     194.105
      5760     195.454
      5800      196.81
      5840      198.16
      5880      199.52
      5920     200.872
      5960     202.236
      6000     203.585
      6040     204.946
      6080     206.304
      6120     207.665
      6160     209.013
      6200     210.364
      6240     211.723
      6280     213.077
      6320      214.43
      6360     215.782
      6400     217.131
      6440     218.484
      6480      219.83
      6520      221.18
      6560     222.529
      6600     223.887
      6640     225.237
      6680     226.597
      6720     227.949
      6760     229.313
      6800     230.664
      6840     232.027
      6880     233.384
      6920     234.743
      6960      236.09
      7000      237.44
      7040     238.796
      7080     240.151
      7120     241.501
      7160     242.854
      7200     244.201
      7240     245.554
      7280       246.9
      7320      248.25
      7360     249.598
      7400     250.957
      7440     252.308
      7480     253.668
      7520     255.018
      7560     256.384
      7600     257.733
      7640     259.097
      7680     260.456
      7720     261.817
      7760     263.166
      7800     264.515
      7840      265.87
      7880     267.225
      7920     268.576
      7960      269.93
      8000     271.279
      8040     272.633
      8080     273.978
      8120     275.328
      8160     276.675
      8200     278.037
      8240      279.39
      8280     280.752
      8320     282.103
      8360      283.47
      8400     284.818
      8440     286.183
      8480     287.542
      8520     288.905
      8560     290.254
      8600     291.603
      8640     292.959
      8680     294.317
      8720     295.671
      8760     297.026
      8800     298.377
      8840     299.733
      8880      301.08
      8920     302.433
      8960     303.782
      9000     305.145
      9040     306.499
      9080     307.862
      9120      309.21
      9160     310.575
      9200     311.923
      9240     313.289
      9280     314.648
      9320     316.013
      9360     317.362
      9400     318.711
      9440     320.066
      9480     321.424
      9520     322.778
      9560     324.134
      9600      325.48
      9640     326.836
      9680     328.181
      9720     329.532
      9760      330.88
      9800     332.244
      9840     333.596
      9880     334.959
      9920     336.308
      9960     337.672
     10000     339.016
     10040     340.381
     10080     341.741
     10120     343.109
     10160     344.459
     10200     345.812
     10240     347.167
     10280     348.527
     10320     349.882
     10360     351.236
     10400     352.581
     10440     353.937
     10480     355.282
     10520     356.633
     10560      357.98
     10600     359.346
     10640     360.699
     10680     362.064
     10720      363.41
     10760     364.774
     10800     366.116
     10840     367.482
     10880     368.845
     10920     370.215
     10960     371.566
     11000     372.918
     11040     374.275
     11080     375.639
     11120     376.995
     11160     378.349
     11200     379.693
     11240     381.048
     11280     382.391
     11320     383.742
     11360     385.088
     11400     386.454
     11440     387.806
     11480     389.168
     11520     390.514
     11560     391.878
     11600     393.221
     11640     394.588
     11680     395.954
     11720     397.324
     11760     398.678
     11800     400.029
     11840     401.384
     11880     402.745
     11920     404.099
     11960     405.453
     12000     406.797
     12040     408.151
     12080     409.496
     12120      410.85
     12160     412.197
     12200     413.562
     12240     414.913
     12280     416.275
     12320     417.618
     12360     418.982
     12400     420.325
     12440     421.693
     12480      423.06
     12520     424.431
     12560     425.785
     12600     427.137
     12640     428.492
     12680     429.853
     12720     431.208
     12760     432.564
     12800     433.909
     12840     435.264
     12880      436.61
     12920     437.964
     12960     439.313
     13000     440.682
     13040     442.033
     13080     443.396
     13120      444.74
     13160     446.107
     13200      447.45
     13240     448.818
     13280     450.185
     13320     451.555
     13360     452.909
     13400     454.263
     13440     455.616
     13480     456.977
     13520     458.332
     13560     459.688
     13600     461.032
     13640     462.388
     13680     463.734
     13720     465.089
     13760     466.439
     13800     467.811
     13840     469.161
     13880     470.522
     13920     471.865
     13960     473.231
     14000     474.572
     14040      475.94
     14080     477.305
     14120     478.675
     14160     480.029
     14200     481.382
     14240     482.734
     14280     484.096
     14320     485.453
     14360     486.813
     14400     488.161
     14440     489.518
     14480     490.864
     14520     492.218
     14560      493.57
     14600     494.945
     14640     496.296
     14680     497.659
     14720     499.002
     14760     500.369
     14800     501.712
     14840     503.081
     14880     504.446
     14920     505.816
     14960     507.171
     15000     508.527
     15040     509.879
     15080     511.241
     15120     512.597
     15160     513.957
     15200     515.305
     15240     516.664
     15280     518.009
     15320     519.365
     15360     520.715
     15400     522.092
     15440      523.44
     15480       524.8
     15520     526.138
     15560     527.503
     15600     528.842
     15640     530.208
     15680     531.571
     15720      532.94
     15760     534.294
     15800     535.647
     15840     536.996
     15880     538.359
     15920     539.717
     15960     541.076
     16000     542.426
     16040     543.785
     16080     545.132
     16120     546.487
     16160     547.837
     16200     549.216
     16240     550.567
     16280     551.926
     16320     553.262
     16360     554.624
     16400     555.962
     16440     557.331
     16480     558.694
     16520     560.064
     16560     561.417
     16600     562.771
     16640     564.125
     16680      565.49
     16720     566.849
     16760     568.209
     16800     569.558
     16840     570.917
     16880     572.261
     16920     573.618
     16960     574.968
     17000     576.349
     17040     577.701
     17080     579.061
     17120     580.395
     17160     581.757
     17200     583.093
     17240     584.464
     17280     585.827
     17320     587.195
     17360     588.548
     17400       589.9
     17440     591.251
     17480     592.619
     17520     593.977
     17560      595.34
     17600     596.687
     17640     598.046
     17680      599.39
     17720     600.746
     17760     602.095
     17800     603.476
     17840     604.828
     17880     606.188
     17920     607.524
     17960     608.889
     18000     610.227
     18040     611.598
     18080     612.959
     18120     614.327
     18160     615.677
     18200     617.029
     18240      618.38
     18280     619.748
     18320     621.103
     18360     622.466
     18400     623.811
     18440     625.169
     18480     626.513
     18520     627.867
     18560     629.211
     18600     630.595
     18640     631.947
     18680     633.309
     18720     634.642
     18760      636.01
     18800     637.347
     18840      638.72
     18880     640.082
     18920     641.449
     18960       642.8
     19000     644.152
     19040     645.504
     19080     646.874
     19120     648.233
     19160     649.596
     19200      650.94
     19240     652.295
     19280      653.64
     19320     654.993
     19360     656.337
     19400     657.719
     19440      659.07
     19480      660.43
     19520      661.76
     19560     663.129
     19600     664.465
     19640     665.837
     19680     667.199
     19720     668.567
     19760     669.921
     19800     671.273
     19840     672.627
     19880     673.999
     19920     675.359
     19960     676.723
     20000     678.066
     20040     679.421
     20080     680.764
     20120     682.119
     20160     683.462
     20200     684.846
     20240     686.199
     20280     687.558
     20320     688.885
     20360     690.253
     20400     691.587
     20440     692.961
     20480     694.323
     20520     695.693
     20560     697.048
     20600     698.403
     20640     699.758
     20680     701.133
     20720     702.494
     20760      703.86
     20800     705.204
     20840     706.556
     20880       707.9
     20920     709.253
     20960     710.593
     21000     711.979
     21040     713.334
     21080     714.695
     21120     716.022
     21160      717.39
     21200     718.727
     21240     720.104
     21280     721.467
     21320     722.837
     21360     724.186
     21400      725.54
     21440     726.896
     21480     728.268
     21520     729.628
     21560     730.994
     21600     732.341
     21640     733.695
     21680      735.04
     21720     736.395
     21760     737.733
     21800     739.119
     21840     740.472
     21880     741.834
     21920     743.156
     21960     744.527
     22000     745.865
     22040     747.242
     22080     748.603
     22120     749.975
     22160     751.324
     22200     752.676
     22240     754.031
     22280     755.406
     22320     756.769
     22360     758.135
     22400     759.483
     22440     760.839
     22480     762.183
     22520     763.537
     22560     764.874
     22600     766.259
     22640     767.611
     22680     768.974
     22720     770.295
     22760     771.667
     22800     773.002
     22840     774.378
     22880     775.738
     22920      777.11
     22960     778.457
     23000     779.809
     23040     781.164
     23080     782.542
     23120     783.904
     23160      785.27
     23200     786.615
     23240     787.968
     23280     789.313
     23320     790.666
     23360     791.999
     23400     793.388
     23440     794.741
     23480     796.105
     23520     797.424
     23560     798.794
     23600     800.131
     23640     801.509
     23680     802.869
     23720     804.242
     23760     805.592
     23800     806.946
     23840     808.303
     23880      809.68
     23920     811.042
     23960      812.41
     24000     813.755
     24040     815.107
     24080     816.449
     24120     817.798
     24160     819.132
     24200     820.522
     24240     821.873
     24280     823.238
     24320     824.552
     24360     825.923
     24400     827.258
     24440     828.634
     24480     829.991
     24520     831.365
     24560     832.718
     24600     834.072
     24640     835.429
     24680     836.806
     24720     838.166
     24760     839.533
     24800     840.878
     24840     842.225
     24880     843.565
     24920     844.914
     24960     846.243
     25000     847.634
     25040     848.986
     25080     850.353
     25120     851.668
     25160     853.039
     25200     854.374
     25240     855.747
     25280     857.103
     25320     858.477
     25360      859.83
     25400     861.183
     25440      862.54
     25480     863.918
     25520     865.278
     25560     866.644
     25600     867.988
     25640     869.333
     25680     870.671
     25720     872.016
     25760     873.346
     25800     874.739
     25840     876.092
     25880     877.462
     25920     878.775
     25960      880.15
     26000     881.487
     26040     882.861
     26080     884.216
     26120      885.59
     26160     886.945
     26200     888.299
     26240     889.658
     26280     891.037
     26320     892.399
     26360     893.765
     26400     895.109
     26440     896.457
     26480     897.796
     26520     899.141
     26560     900.471
     26600     901.863
     26640     903.215
     26680     904.582
     26720     905.893
     26760     907.269
     26800     908.605
     26840     909.979
     26880     911.334
     26920     912.711
     26960     914.067
     27000     915.422
     27040     916.783
     27080     918.163
     27120     919.527
     27160     920.897
     27200      922.24
     27240     923.589
     27280     924.931
     27320     926.276
     27360     927.604
     27400     928.998
     27440     930.347
     27480     931.716
     27520      933.03
     27560     934.409
     27600     935.746
     27640     937.123
     27680     938.481
     27720     939.859
     27760     941.217
     27800     942.571
     27840     943.932
     27880     945.315
     27920     946.678
     27960     948.047
     28000     949.394
     28040     950.746
     28080     952.088
     28120     953.435
     28160     954.762
     28200     956.159
     28240      957.51
     28280     958.881
     28320     960.197
     28360     961.578
     28400     962.917
     28440     964.296
     28480     965.657
     28520     967.038
     28560     968.397
     28600     969.751
     28640      971.11
     28680     972.492
     28720     973.857
     28760     975.227
     28800     976.573
     28840     977.926
     28880     979.268
     28920     980.613
     28960     981.941
     29000     983.338
     29040     984.691
     29080     986.062
     29120     987.377
     29160     988.764
     29200     990.103
     29240     991.486
     29280     992.846
     29320     994.228
     29360     995.585
     29400     996.939
     29440     998.299
     29480     999.681
     29520     1001.05
     29560     1002.42
     29600     1003.76
     29640     1005.11
     29680     1006.46
     29720      1007.8
     29760     1009.13
     29800     1010.52
     29840     1011.87
     29880     1013.25
     29920     1014.56
     29960     1015.95
     30000     1017.29
     30040     1018.67
     30080     1020.03
     30120     1021.41
     30160     1022.77
     30200     1024.12
     30240     1025.48
     30280     1026.86
     30320     1028.22
     30360     1029.59
     30400     1030.93
     30440     1032.28
     30480     1033.62
     30520     1034.96
     30560     1036.29
     30600     1037.68
     30640     1039.04
     30680     1040.41
     30720     1041.72
     30760     1043.11
     30800     1044.45
     30840     1045.84
     30880     1047.21
     30920     1048.59
     30960     1049.95
     31000      1051.3
     31040     1052.66
     31080     1054.04
     31120      1055.4
     31160     1056.77
     31200     1058.11
     31240     1059.46
     31280      1060.8
     31320     1062.14
     31360     1063.46
     31400     1064.85
     31440     1066.21
     31480     1067.58
     31520      1068.9
     31560     1070.29
     31600     1071.63
     31640     1073.02
     31680     1074.38
     31720     1075.76
     31760     1077.11
     31800     1078.46
     31840     1079.82
     31880      1081.2
     31920     1082.56
     31960     1083.93
     32000     1085.27
     32040     1086.62
     32080     1087.96
     32120      1089.3
     32160     1090.61
     32200     1092.01
     32240     1093.36
     32280     1094.73
     32320     1096.04
     32360     1097.44
     32400     1098.78
     32440     1100.17
     32480     1101.53
     32520     1102.91
     32560     1104.27
     32600     1105.62
     32640     1106.97
     32680     1108.35
     32720     1109.71
     32760     1111.08
     32800     1112.42
     32840     1113.76
     32880     1115.09
     32920     1116.43
     32960     1117.75
     33000     1119.14
     33040      1120.5
     33080     1121.87
     33120     1123.19
     33160     1124.58
     33200     1125.92
     33240     1127.31
     33280     1128.67
     33320     1130.05
     33360     1131.41
     33400     1132.76
     33440     1134.11
     33480     1135.48
     33520     1136.84
     33560     1138.22
     33600     1139.55
     33640     1140.89
     33680     1142.22
     33720     1143.56
     33760     1144.87
     33800     1146.27
     33840     1147.62
     33880        1149
     33920     1150.31
     33960      1151.7
     34000     1153.04
     34040     1154.43
     34080     1155.79
     34120     1157.17
     34160     1158.53
     34200     1159.87
     34240     1161.23
     34280     1162.61
     34320     1163.97
     34360     1165.34
     34400     1166.67
     34440     1168.01
     34480     1169.35
     34520     1170.68
     34560        1172
     34600      1173.4
     34640     1174.75
     34680     1176.13
     34720     1177.44
     34760     1178.84
     34800     1180.17
     34840     1181.56
     34880     1182.93
     34920     1184.31
     34960     1185.66
     35000     1187.01
     35040     1188.36
     35080     1189.74
     35120     1191.09
     35160     1192.47
     35200      1193.8
     35240     1195.12
     35280     1196.46
     35320      1197.8
     35360     1199.11
     35400     1200.51
     35440     1201.87
     35480     1203.24
     35520     1204.55
     35560     1205.95
     35600     1207.28
     35640     1208.67
     35680     1210.03
     35720     1211.42
     35760     1212.77
     35800     1214.12
     35840     1215.47
     35880     1216.84
     35920      1218.2
     35960     1219.57
     36000      1220.9
     36040     1222.23
     36080     1223.57
     36120      1224.9
     36160     1226.22
     36200     1227.62
     36240     1228.97
     36280     1230.35
     36320     1231.66
     36360     1233.05
     36400     1234.38
     36440     1235.78
     36480     1237.14
     36520     1238.53
     36560     1239.88
     36600     1241.23
     36640     1242.59
     36680     1243.96
     36720     1245.31
     36760     1246.68
     36800     1248.01
     36840     1249.33
     36880     1250.66
     36920     1251.99
     36960     1253.31
     37000      1254.7
     37040     1256.06
     37080     1257.43
     37120     1258.74
     37160     1260.13
     37200     1261.46
     37240     1262.86
     37280     1264.22
     37320     1265.61
     37360     1266.96
     37400     1268.31
     37440     1269.67
     37480     1271.04
     37520     1272.39
     37560     1273.76
     37600     1275.09
     37640     1276.41
     37680     1277.74
     37720     1279.08
     37760     1280.39
     37800     1281.79
     37840     1283.14
     37880     1284.53
     37920     1285.83
     37960     1287.23
     38000     1288.56
     38040     1289.95
     38080     1291.31
     38120     1292.71
     38160     1294.06
     38200     1295.41
     38240     1296.76
     38280     1298.13
     38320     1299.48
     38360     1300.85
     38400     1302.17
     38440      1303.5
     38480     1304.83
     38520     1306.16
     38560     1307.47
     38600     1308.87
     38640     1310.23
     38680     1311.61
     38720     1312.92
     38760     1314.31
     38800     1315.65
     38840     1317.04
     38880     1318.41
     38920      1319.8
     38960     1321.16
     39000      1322.5
     39040     1323.86
     39080     1325.23
     39120     1326.58
     39160     1327.95
     39200     1329.28
     39240     1330.61
     39280     1331.93
     39320     1333.26
     39360     1334.57
     39400     1335.97
     39440     1337.33
     39480     1338.72
     39520     1340.02
     39560     1341.42
     39600     1342.75
     39640     1344.14
     39680      1345.5
     39720     1346.89
     39760     1348.25
     39800      1349.6
     39840     1350.95
     39880     1352.33
     39920     1353.68
     39960     1355.05
     40000     1356.38
     40040     1357.71
     40080     1359.03
     40120     1360.36
     40160     1361.67
     40200     1363.07
     40240     1364.43
     40280     1365.82
     40320     1367.13
     40360     1368.53
     40400     1369.85
     40440     1371.25
     40480     1372.61
     40520        1374
     40560     1375.35
     40600      1376.7
     40640     1378.05
     40680     1379.43
     40720     1380.78
     40760     1382.15
     40800     1383.47
     40840     1384.81
     40880     1386.13
     40920     1387.46
     40960     1388.77
     41000     1390.17
     41040     1391.53
     41080     1392.92
     41120     1394.22
     41160     1395.62
     41200     1396.95
     41240     1398.34
     41280      1399.7
     41320     1401.08
     41360     1402.43
     41400     1403.78
     41440     1405.13
     41480     1406.51
     41520     1407.87
     41560     1409.24
     41600     1410.56
     41640      1411.9
     41680     1413.23
     41720     1414.55
     41760     1415.86
     41800     1417.26
     41840     1418.63
     41880     1420.02
     41920     1421.32
     41960     1422.72
     42000     1424.05
     42040     1425.44
     42080     1426.79
     42120     1428.18
     42160     1429.53
     42200     1430.87
     42240     1432.22
     42280      1433.6
     42320     1434.96
     42360     1436.33
     42400     1437.66
     42440     1438.99
     42480     1440.32
     42520     1441.64
     42560     1442.95
     42600     1444.35
     42640     1445.71
     42680      1447.1
     42720      1448.4
     42760     1449.81
     42800     1451.13
     42840     1452.53
     42880     1453.88
     42920     1455.27
     42960     1456.61
     43000     1457.96
     43040     1459.31
     43080     1460.69
     43120     1462.05
     43160     1463.43
     43200     1464.75
     43240     1466.09
     43280     1467.41
     43320     1468.74
     43360     1470.04
     43400     1471.44
     43440      1472.8
     43480     1474.18
     43520     1475.48
     43560     1476.89
     43600     1478.21
     43640      1479.6
     43680     1480.95
     43720     1482.34
     43760     1483.69
     43800     1485.04
     43840     1486.39
     43880     1487.77
     43920     1489.14
     43960     1490.51
     44000     1491.84
     44040     1493.18
     44080      1494.5
     44120     1495.83
     44160     1497.13
     44200     1498.53
     44240     1499.88
     44280     1501.27
     44320     1502.56
     44360     1503.97
     44400     1505.28
     44440     1506.68
     44480     1508.03
     44520     1509.42
     44560     1510.76
     44600     1512.11
     44640     1513.46
     44680     1514.85
     44720     1516.21
     44760     1517.59
     44800     1518.91
     44840     1520.26
     44880     1521.58
     44920      1522.9
     44960      1524.2
     45000      1525.6
     45040     1526.96
     45080     1528.35
     45120     1529.64
     45160     1531.04
     45200     1532.36
     45240     1533.75
     45280      1535.1
     45320     1536.49
     45360     1537.83
     45400     1539.17
     45440     1540.53
     45480     1541.92
     45520     1543.28
     45560     1544.66
     45600     1545.98
     45640     1547.33
     45680     1548.66
     45720     1549.98
     45760     1551.28
     45800     1552.68
     45840     1554.04
     45880     1555.43
     45920     1556.72
     45960     1558.13
     46000     1559.45
     46040     1560.84
     46080     1562.18
     46120     1563.58
     46160     1564.91
     46200     1566.26
     46240     1567.62
     46280        1569
     46320     1570.37
     46360     1571.75
     46400     1573.07
     46440     1574.42
     46480     1575.74
     46520     1577.06
     46560     1578.36
     46600     1579.76
     46640     1581.12
     46680     1582.52
     46720     1583.81
     46760     1585.22
     46800     1586.54
     46840     1587.94
     46880     1589.28
     46920     1590.67
     46960     1592.01
     47000     1593.36
     47040     1594.72
     47080     1596.11
     47120     1597.47
     47160     1598.86
     47200     1600.17
     47240     1601.53
     47280     1602.85
     47320     1604.18
     47360     1605.47
     47400     1606.88
     47440     1608.24
     47480     1609.64
     47520     1610.93
     47560     1612.34
     47600     1613.65
     47640     1615.06
     47680      1616.4
     47720     1617.79
     47760     1619.13
     47800     1620.49
     47840     1621.84
     47880     1623.23
     47920      1624.6
     47960     1625.98
     48000      1627.3
     48040     1628.65
     48080     1629.97
     48120      1631.3
     48160      1632.6
     48200        1634
     48240     1635.36
     48280     1636.77
     48320     1638.05
     48360     1639.46
     48400     1640.78
     48440     1642.18
     48480     1643.52
     48520     1644.92
     48560     1646.26
     48600     1647.61
     48640     1648.96
     48680     1650.35
     48720     1651.72
     48760      1653.1
     48800     1654.42
     48840     1655.77
     48880     1657.08
     48920     1658.41
     48960      1659.7
     49000     1661.11
     49040     1662.47
     49080     1663.87
     49120     1665.16
     49160     1666.56
     49200     1667.89
     49240     1669.29
     49280     1670.63
     49320     1672.03
     49360     1673.37
     49400     1674.72
     49440     1676.08
     49480     1677.47
     49520     1678.83
     49560     1680.21
     49600     1681.53
     49640     1682.88
     49680     1684.18
     49720     1685.51
     49760      1686.8
     49800     1688.21
     49840     1689.57
     49880     1690.97
     49920     1692.26
     49960     1693.67
     50000     1694.99
     50040      1696.4
     50080     1697.73
     50120     1699.13
     50160     1700.47
     50200     1701.82
     50240     1703.18
     50280     1704.57
     50320     1705.93
     50360     1707.31
     50400     1708.63
     50440     1709.98
     50480     1711.28
     50520     1712.61
     50560      1713.9
     50600      1715.3
     50640     1716.66
     50680     1718.06
     50720     1719.34
     50760     1720.75
     50800     1722.07
     50840     1723.48
     50880     1724.81
     50920     1726.21
     50960     1727.55
     51000     1728.91
     51040     1730.26
     51080     1731.66
     51120     1733.02
     51160     1734.39
     51200     1735.71
     51240     1737.06
     51280     1738.37
     51320     1739.69
     51360     1740.97
     51400     1742.38
     51440     1743.74
     51480     1745.14
     51520     1746.42
     51560     1747.83
     51600     1749.14
     51640     1750.55
     51680     1751.89
     51720     1753.29
     51760     1754.63
     51800     1755.99
     51840     1757.35
     51880     1758.74
     51920      1760.1
     51960     1761.48
     52000     1762.79
     52040     1764.15
     52080     1765.45
     52120     1766.78
     52160     1768.07
     52200     1769.47
     52240     1770.83
     52280     1772.24
     52320     1773.52
     52360     1774.93
     52400     1776.24
     52440     1777.66
     52480        1779
     52520      1780.4
     52560     1781.74
     52600     1783.09
     52640     1784.45
     52680     1785.84
     52720     1787.21
     52760     1788.58
     52800     1789.89
     52840     1791.25
     52880     1792.56
     52920     1793.89
     52960     1795.17
     53000     1796.58
     53040     1797.94
     53080     1799.34
     53120     1800.62
     53160     1802.03
     53200     1803.34
     53240     1804.76
     53280      1806.1
     53320      1807.5
     53360     1808.84
     53400     1810.19
     53440     1811.55
     53480     1812.94
     53520      1814.3
     53560     1815.67
     53600     1816.98
     53640     1818.35
     53680     1819.65
     53720     1820.98
     53760     1822.27
     53800     1823.67
     53840     1825.03
     53880     1826.43
     53920     1827.71
     53960     1829.12
     54000     1830.43
     54040     1831.85
     54080     1833.19
     54120     1834.59
     54160     1835.94
     54200     1837.29
     54240     1838.65
     54280     1840.04
     54320      1841.4
     54360     1842.77
     54400     1844.08
     54440     1845.44
     54480     1846.75
     54520     1848.08
     54560     1849.36
     54600     1850.76
     54640     1852.12
     54680     1853.52
     54720      1854.8
     54760     1856.21
     54800     1857.52
     54840     1858.94
     54880     1860.28
     54920     1861.69
     54960     1863.03
     55000     1864.38
     55040     1865.74
     55080     1867.14
     55120      1868.5
     55160     1869.87
     55200     1871.17
     55240     1872.54
     55280     1873.85
     55320     1875.18
     55360     1876.46
     55400     1877.87
     55440     1879.23
     55480     1880.63
     55520      1881.9
     55560     1883.32
     55600     1884.63
     55640     1886.06
     55680      1887.4
     55720      1888.8
     55760     1890.15
     55800      1891.5
     55840     1892.86
     55880     1894.26
     55920     1895.61
     55960     1896.99
     56000      1898.3
     56040     1899.66
     56080     1900.97
     56120      1902.3
     56160     1903.58
     56200     1904.98
     56240     1906.35
     56280     1907.75
     56320     1909.03
     56360     1910.45
     56400     1911.76
     56440     1913.18
     56480     1914.52
     56520     1915.93
     56560     1917.27
     56600     1918.62
     56640     1919.98
     56680     1921.37
     56720     1922.73
     56760     1924.11
     56800     1925.41
     56840     1926.79
     56880     1928.09
     56920     1929.42
     56960      1930.7
     57000     1932.11
     57040     1933.47
     57080     1934.87
     57120     1936.14
     57160     1937.56
     57200     1938.87
     57240      1940.3
     57280     1941.63
     57320     1943.04
     57360     1944.38
     57400     1945.74
     57440     1947.09
     57480     1948.49
     57520     1949.85
     57560     1951.22
     57600     1952.53
     57640      1953.9
     57680      1955.2
     57720     1956.54
     57760     1957.82
     57800     1959.22
     57840     1960.58
     57880     1961.98
     57920     1963.23
     57960     1964.66
     58000     1965.96
     58040     1967.39
     58080     1968.73
     58120     1970.14
     58160     1971.49
     58200     1972.84
     58240      1974.2
     58280      1975.6
     58320     1976.96
     58360     1978.34
     58400     1979.65
     58440     1981.01
     58480     1982.32
     58520     1983.66
     58560     1984.94
     58600     1986.34
     58640      1987.7
     58680     1989.09
     58720     1990.35
     58760     1991.77
     58800     1993.07
     58840      1994.5
     58880     1995.83
     58920     1997.24
     58960     1998.59
     59000     1999.94
     59040     2001.29
     59080     2002.69
     59120     2004.05
     59160     2005.43
     59200     2006.73
     59240      2008.1
     59280      2009.4
     59320     2010.74
     59360     2012.02
     59400     2013.42
     59440     2014.77
     59480     2016.17
     59520     2017.42
     59560     2018.85
     59600     2020.15
     59640     2021.57
     59680     2022.91
     59720     2024.32
     59760     2025.66
     59800     2027.01
     59840     2028.37
     59880     2029.76
     59920     2031.12
     59960      2032.5
     60000     2033.81
     60040     2035.17
     60080     2036.48
     60120     2037.82
     60160     2039.09
     60200      2040.5
     60240     2041.85
     60280     2043.24
     60320      2044.5
     60360     2045.93
     60400     2047.22
     60440     2048.65
     60480     2049.98
     60520      2051.4
     60560     2052.74
     60600     2054.09
     60640     2055.44
     60680     2056.84
     60720     2058.19
     60760     2059.58
     60800     2060.89
     60840     2062.26
     60880     2063.56
     60920      2064.9
     60960     2066.17
     61000     2067.58
     61040     2068.94
     61080     2070.33
     61120     2071.59
     61160     2073.01
     61200     2074.31
     61240     2075.74
     61280     2077.07
     61320     2078.48
     61360     2079.83
     61400     2081.17
     61440     2082.53
     61480     2083.93
     61520     2085.29
     61560     2086.67
     61600     2087.98
     61640     2089.35
     61680     2090.66
     61720     2091.99
     61760     2093.27
     61800     2094.68
     61840     2096.04
     61880     2097.43
     61920     2098.68
     61960     2100.11
     62000     2101.41
     62040     2102.84
     62080     2104.17
     62120     2105.59
     62160     2106.93
     62200     2108.27
     62240     2109.63
     62280     2111.03
     62320     2112.38
     62360     2113.77
     62400     2115.08
     62440     2116.45
     62480     2117.76
     62520     2119.09
     62560     2120.37
     62600     2121.78
     62640     2123.14
     62680     2124.53
     62720     2125.78
     62760     2127.21
     62800      2128.5
     62840     2129.94
     62880     2131.28
     62920     2132.69
     62960     2134.03
     63000     2135.37
     63040     2136.73
     63080     2138.13
     63120     2139.49
     63160     2140.87
     63200     2142.18
     63240     2143.54
     63280     2144.85
     63320     2146.18
     63360     2147.46
     63400     2148.88
     63440     2150.23
     63480     2151.62
     63520     2152.88
     63560      2154.3
     63600     2155.59
     63640     2157.03
     63680     2158.36
     63720     2159.77
     63760      2161.1
     63800     2162.45
     63840     2163.81
     63880      2165.2
     63920     2166.56
     63960     2167.94
     64000     2169.25
     64040     2170.61
     64080     2171.92
     64120     2173.25
     64160     2174.53
     64200     2175.94
     64240     2177.29
     64280     2178.69
     64320     2179.94
     64360     2181.36
     64400     2182.65
     64440     2184.09
     64480     2185.42
     64520     2186.82
     64560     2188.16
     64600      2189.5
     64640     2190.86
     64680     2192.25
     64720     2193.61
     64760     2194.99
     64800     2196.29
     64840     2197.65
     64880     2198.95
     64920     2200.29
     64960     2201.56
     65000     2202.98
     65040     2204.34
     65080     2205.73
     65120     2206.97
     65160      2208.4
     65200     2209.69
     65240     2211.12
     65280     2212.46
     65320     2213.87
     65360     2215.21
     65400     2216.55
     65440      2217.9
     65480      2219.3
     65520     2220.65
     65560     2222.04
     65600     2223.34
     65640     2224.69
     65680        2226
     65720     2227.33
     65760     2228.59
     65800     2230.01
     65840     2231.36
     65880     2232.76
     65920        2234
     65960     2235.42
     66000     2236.71
     66040     2238.14
     66080     2239.47
     66120     2240.88
     66160     2242.21
     66200     2243.55
     66240     2244.91
     66280      2246.3
     66320     2247.66
     66360     2249.04
     66400     2250.34
     66440     2251.69
     66480     2252.99
     66520     2254.31
     66560     2255.58
     66600        2257
     66640     2258.35
     66680     2259.75
     66720     2260.99
     66760     2262.41
     66800      2263.7
     66840     2265.13
     66880     2266.46
     66920     2267.87
     66960      2269.2
     67000     2270.54
     67040      2271.9
     67080     2273.29
     67120     2274.64
     67160     2276.03
     67200     2277.33
     67240     2278.68
     67280     2279.97
     67320      2281.3
     67360     2282.57
     67400     2283.98
     67440     2285.33
     67480     2286.73
     67520     2287.97
     67560     2289.39
     67600     2290.68
     67640     2292.11
     67680     2293.44
     67720     2294.84
     67760     2296.18
     67800     2297.52
     67840     2298.88
     67880     2300.27
     67920     2301.62
     67960     2303.01
     68000      2304.3
     68040     2305.65
     68080     2306.94
     68120     2308.26
     68160     2309.53
     68200     2310.95
     68240      2312.3
     68280      2313.7
     68320     2314.93
     68360     2316.36
     68400     2317.64
     68440     2319.08
     68480     2320.41
     68520     2321.82
     68560     2323.16
     68600      2324.5
     68640     2325.85
     68680     2327.25
     68720     2328.59
     68760     2329.98
     68800     2331.28
     68840     2332.62
     68880     2333.91
     68920     2335.23
     68960      2336.5
     69000     2337.91
     69040     2339.27
     69080     2340.66
     69120     2341.89
     69160     2343.32
     69200      2344.6
     69240     2346.04
     69280     2347.37
     69320     2348.78
     69360     2350.12
     69400     2351.46
     69440     2352.81
     69480     2354.21
     69520     2355.56
     69560     2356.95
     69600     2358.25
     69640     2359.59
     69680     2360.88
     69720     2362.21
     69760     2363.47
     69800     2364.89
     69840     2366.24
     69880     2367.64
     69920     2368.87
     69960     2370.29
     70000     2371.58
     70040     2373.01
     70080     2374.34
     70120     2375.75
     70160     2377.09
     70200     2378.42
     70240     2379.77
     70280     2381.17
     70320     2382.53
     70360     2383.92
     70400     2385.22
     70440     2386.56
     70480     2387.85
     70520     2389.17
     70560     2390.43
     70600     2391.85
     70640      2393.2
     70680      2394.6
     70720     2395.83
     70760     2397.26
     70800     2398.54
     70840     2399.97
     70880     2401.31
     70920     2402.71
     70960     2404.05
     71000     2405.39
     71040     2406.74
     71080     2408.15
     71120      2409.5
     71160      2410.9
     71200      2412.2
     71240     2413.53
     71280     2414.82
     71320     2416.15
     71360     2417.41
     71400     2418.83
     71440     2420.19
     71480     2421.59
     71520     2422.81
     71560     2424.24
     71600     2425.52
     71640     2426.95
     71680     2428.28
     71720     2429.68
     71760     2431.02
     71800     2432.36
     71840     2433.71
     71880     2435.12
     71920     2436.48
     71960     2437.88
     72000     2439.19
     72040     2440.52
     72080     2441.81
     72120     2443.14
     72160      2444.4
     72200     2445.82
     72240     2447.17
     72280     2448.58
     72320      2449.8
     72360     2451.23
     72400      2452.5
     72440     2453.94
     72480     2455.27
     72520     2456.68
     72560     2458.01
     72600     2459.35
     72640      2460.7
     72680     2462.11
     72720     2463.47
     72760     2464.86
     72800     2466.17
     72840     2467.51
     72880      2468.8
     72920     2470.12
     72960     2471.38
     73000      2472.8
     73040     2474.16
     73080     2475.56
     73120     2476.79
     73160     2478.21
     73200     2479.49
     73240     2480.92
     73280     2482.25
     73320     2483.66
     73360     2484.99
     73400     2486.33
     73440     2487.68
     73480     2489.09
     73520     2490.45
     73560     2491.84
     73600     2493.15
     73640     2494.49
     73680     2495.78
     73720     2497.11
     73760     2498.37
     73800      2499.8
     73840     2501.15
     73880     2502.55
     73920     2503.77
     73960      2505.2
     74000     2506.47
     74040      2507.9
     74080     2509.23
     74120     2510.64
     74160     2511.96
     74200     2513.31
     74240     2514.66
     74280     2516.07
     74320     2517.43
     74360     2518.82
     74400     2520.12
     74440     2521.48
     74480     2522.77
     74520      2524.1
     74560     2525.36
     74600     2526.79
     74640     2528.14
     74680     2529.54
     74720     2530.76
     74760     2532.19
     74800     2533.46
     74840     2534.89
     74880     2536.22
     74920     2537.63
     74960     2538.95
     75000      2540.3
     75040     2541.65
     75080     2543.05
     75120     2544.41
     75160     2545.81
     75200     2547.11
     75240     2548.48
     75280     2549.77
     75320      2551.1
     75360     2552.35
     75400     2553.78
     75440     2555.14
     75480     2556.54
     75520     2557.75
     75560     2559.18
     75600     2560.45
     75640     2561.89
     75680     2563.22
     75720     2564.63
     75760     2565.96
     75800      2567.3
     75840     2568.65
     75880     2570.06
     75920     2571.42
     75960     2572.81
     76000     2574.11
     76040     2575.48
     76080     2576.76
     76120     2578.09
     76160     2579.36
     76200     2580.79
     76240     2582.14
     76280     2583.55
     76320     2584.76
     76360     2586.19
     76400     2587.46
     76440     2588.89
     76480     2590.23
     76520     2591.63
     76560     2592.96
     76600     2594.31
     76640     2595.65
     76680     2597.07
     76720     2598.43
     76760     2599.83
     76800     2601.13
     76840     2602.49
     76880     2603.77
     76920      2605.1
     76960     2606.36
     77000      2607.8
     77040     2609.15
     77080     2610.56
     77120     2611.76
     77160     2613.19
     77200     2614.46
     77240      2615.9
     77280     2617.23
     77320     2618.63
     77360     2619.96
     77400      2621.3
     77440     2622.65
     77480     2624.07
     77520     2625.43
     77560     2626.82
     77600     2628.12
     77640     2629.49
     77680     2630.77
     77720      2632.1
     77760     2633.36
     77800     2634.79
     77840     2636.14
     77880     2637.55
     77920     2638.75
     77960     2640.18
     78000     2641.44
     78040     2642.88
     78080      2644.2
     78120      2645.6
     78160     2646.93
     78200     2648.27
     78240     2649.62
     78280     2651.03
     78320     2652.39
     78360     2653.79
     78400     2655.09
     78440     2656.46
     78480     2657.74
     78520     2659.07
     78560     2660.32
     78600     2661.76
     78640     2663.11
     78680     2664.51
     78720     2665.72
     78760     2667.15
     78800     2668.41
     78840     2669.84
     78880     2671.17
     78920     2672.57
     78960     2673.88
     79000     2675.23
     79040     2676.57
     79080     2677.99
     79120     2679.35
     79160     2680.75
     79200     2682.05
     79240     2683.41
     79280      2684.7
     79320     2686.02
     79360     2687.28
     79400     2688.71
     79440     2690.06
     79480     2691.46
     79520     2692.67
     79560     2694.09
     79600     2695.35
     79640     2696.79
     79680     2698.11
     79720     2699.51
     79760     2700.83
     79800     2702.17
     79840     2703.52
     79880     2704.93
     79920      2706.3
     79960     2707.69
     80000     2708.99
     80040     2710.36
     80080     2711.64
     80120     2712.96
     80160     2714.22
     80200     2715.64
     80240        2717
     80280      2718.4
     80320      2719.6
     80360     2721.04
     80400     2722.29
     80440     2723.73
     80480     2725.05
     80520     2726.46
     80560     2727.78
     80600     2729.11
     80640     2730.46
     80680     2731.88
     80720     2733.24
     80760     2734.64
     80800     2735.94
     80840     2737.31
     80880     2738.59
     80920     2739.92
     80960     2741.17
     81000      2742.6
     81040     2743.95
     81080     2745.36
     81120     2746.56
     81160        2748
     81200     2749.25
     81240     2750.68
     81280     2752.01
     81320     2753.41
     81360     2754.73
     81400     2756.07
     81440      2757.4
     81480     2758.82
     81520     2760.19
     81560     2761.58
     81600     2762.88
     81640     2764.26
     81680     2765.54
     81720     2766.87
     81760     2768.12
     81800     2769.55
     81840     2770.91
     81880     2772.31
     81920     2773.51
     81960     2774.95
     82000      2776.2
     82040     2777.63
     82080     2778.96
     82120     2780.35
     82160     2781.67
     82200     2783.01
     82240     2784.35
     82280     2785.77
     82320     2787.14
     82360     2788.54
     82400     2789.83
     82440      2791.2
     82480     2792.48
     82520     2793.81
     82560     2795.06
     82600     2796.49
     82640     2797.85
     82680     2799.26
     82720     2800.45
     82760      2801.9
     82800     2803.15
     82840     2804.58
     82880      2805.9
     82920      2807.3
     82960     2808.62
     83000     2809.96
     83040      2811.3
     83080     2812.72
     83120     2814.08
     83160     2815.48
     83200     2816.78
     83240     2818.15
     83280     2819.43
     83320     2820.76
     83360     2822.01
     83400     2823.44
     83440      2824.8
     83480      2826.2
     83520      2827.4
     83560     2828.84
     83600     2830.09
     83640     2831.53
     83680     2832.85
     83720     2834.24
     83760     2835.56
     83800      2836.9
     83840     2838.24
     83880     2839.67
     83920     2841.04
     83960     2842.44
     84000     2843.73
     84040      2845.1
     84080     2846.39
     84120     2847.71
     84160     2848.96
     84200      2850.4
     84240     2851.75
     84280     2853.15
     84320     2854.34
     84360     2855.79
     84400     2857.04
     84440     2858.47
     84480      2859.8
     84520     2861.19
     84560     2862.51
     84600     2863.85
     84640     2865.18
     84680     2866.61
     84720     2867.97
     84760     2869.37
     84800     2870.67
     84840     2872.03
     84880     2873.31
     84920     2874.64
     84960     2875.89
     85000     2877.32
     85040     2878.68
     85080     2880.08
     85120     2881.26
     85160     2882.72
     85200     2883.97
     85240      2885.4
     85280     2886.72
     85320     2888.11
     85360     2889.43
     85400     2890.77
     85440     2892.11
     85480     2893.54
     85520      2894.9
     85560     2896.29
     85600     2897.59
     85640     2898.95
     85680     2900.23
     85720     2901.55
     85760     2902.81
     85800     2904.24
     85840      2905.6
     85880     2907.01
     85920     2908.19
     85960     2909.65
     86000      2910.9
     86040     2912.33
     86080     2913.65
     86120     2915.05
     86160     2916.36
     86200      2917.7
     86240     2919.04
     86280     2920.47
     86320     2921.83
     86360     2923.23
     86400     2924.53
     86440      2925.9
     86480     2927.17
     86520     2928.49
     86560     2929.73
     86600     2931.17
     86640     2932.54
     86680     2933.94
     86720     2935.13
     86760     2936.58
     86800     2937.83
     86840     2939.27
     86880     2940.59
     86920     2941.98
     86960     2943.29
     87000     2944.63
     87040     2945.98
     87080     2947.41
     87120     2948.78
     87160     2950.17
     87200     2951.48
     87240     2952.84
     87280     2954.12
     87320     2955.43
     87360     2956.68
     87400     2958.11
     87440     2959.48
     87480     2960.88
     87520     2962.06
     87560     2963.52
     87600     2964.77
     87640     2966.21
     87680     2967.52
     87720     2968.92
     87760     2970.21
     87800     2971.56
     87840     2972.91
     87880     2974.34
     87920     2975.71
     87960      2977.1
     88000     2978.41
     88040     2979.78
     88080     2981.06
     88120     2982.38
     88160     2983.62
     88200     2985.06
     88240     2986.42
     88280     2987.83
     88320     2989.01
     88360     2990.47
     88400     2991.73
     88440     2993.16
     88480     2994.47
     88520     2995.87
     88560     2997.17
     88600     2998.52
     88640     2999.86
     88680      3001.3
     88720     3002.67
     88760     3004.07
     88800     3005.37
     88840     3006.75
     88880     3008.03
     88920     3009.35
     88960      3010.6
     89000     3012.03
     89040      3013.4
     89080     3014.81
     89120     3015.98
     89160     3017.44
     89200      3018.7
     89240     3020.13
     89280     3021.45
     89320     3022.84
     89360     3024.14
     89400     3025.48
     89440     3026.84
     89480     3028.27
     89520     3029.64
     89560     3031.04
     89600     3032.35
     89640     3033.73
     89680        3035
     89720     3036.33
     89760     3037.58
     89800     3039.02
     89840     3040.38
     89880     3041.79
     89920     3042.96
     89960     3044.42
     90000     3045.67
     90040     3047.11
     90080     3048.43
     90120     3049.81
     90160     3051.11
     90200     3052.46
     90240      3053.8
     90280     3055.24
     90320     3056.61
     90360     3058.02
     90400     3059.32
     90440     3060.71
     90480     3061.98
     90520     3063.31
     90560     3064.57
     90600     3065.99
     90640     3067.36
     90680     3068.77
     90720     3069.94
     90760     3071.39
     90800     3072.64
     90840     3074.08
     90880     3075.39
     90920     3076.77
     90960     3078.07
     91000     3079.41
     91040     3080.77
     91080     3082.21
     91120     3083.57
     91160     3084.97
     91200     3086.28
     91240     3087.67
     91280     3088.95
     91320     3090.28
     91360     3091.53
     91400     3092.96
     91440     3094.32
     91480     3095.73
     91520      3096.9
     91560     3098.35
     91600     3099.59
     91640     3101.04
     91680     3102.35
     91720     3103.74
     91760     3105.04
     91800     3106.38
     91840     3107.73
     91880     3109.17
     91920     3110.53
     91960     3111.95
     92000     3113.25
     92040     3114.64
     92080     3115.92
     92120     3117.25
     92160     3118.51
     92200     3119.94
     92240     3121.31
     92280     3122.71
     92320     3123.88
     92360     3125.32
     92400     3126.58
     92440     3128.03
     92480     3129.34
     92520     3130.72
     92560     3132.02
     92600     3133.36
     92640     3134.71
     92680     3136.15
     92720     3137.52
     92760     3138.93
     92800     3140.23
     92840     3141.61
     92880     3142.89
     92920     3144.22
     92960     3145.48
     93000     3146.91
     93040     3148.29
     93080      3149.7
     93120     3150.87
     93160     3152.32
     93200     3153.58
     93240     3155.03
     93280     3156.34
     93320     3157.72
     93360     3159.03
     93400     3160.37
     93440     3161.72
     93480     3163.15
     93520     3164.51
     93560     3165.93
     93600     3167.23
     93640      3168.6
     93680     3169.88
     93720     3171.21
     93760     3172.46
     93800     3173.89
     93840     3175.27
     93880     3176.68
     93920     3177.85
     93960      3179.3
     94000     3180.56
     94040     3182.01
     94080     3183.33
     94120     3184.71
     94160     3186.01
     94200     3187.36
     94240     3188.71
     94280     3190.15
     94320      3191.5
     94360     3192.93
     94400     3194.23
     94440     3195.61
     94480     3196.88
     94520     3198.21
     94560     3199.45
     94600     3200.89
     94640     3202.26
     94680     3203.67
     94720     3204.84
     94760      3206.3
     94800     3207.56
     94840     3209.01
     94880     3210.33
     94920     3211.71
     94960     3213.02
     95000     3214.37
     95040     3215.71
     95080     3217.15
     95120     3218.51
     95160     3219.94
     95200     3221.23
     95240     3222.63
     95280     3223.89
     95320     3225.22
     95360     3226.46
     95400      3227.9
     95440     3229.27
     95480     3230.68
     95520     3231.85
     95560     3233.31
     95600     3234.57
     95640     3236.03
     95680     3237.34
     95720     3238.73
     95760     3240.03
     95800     3241.38
     95840     3242.72
     95880     3244.17
     95920     3245.52
     95960     3246.95
     96000     3248.25
     96040     3249.63
     96080      3250.9
     96120     3252.22
     96160     3253.47
     96200     3254.91
     96240     3256.29
     96280      3257.7
     96320     3258.86
     96360     3260.33
     96400     3261.59
     96440     3263.05
     96480     3264.36
     96520     3265.75
     96560     3267.06
     96600     3268.41
     96640     3269.75
     96680      3271.2
     96720     3272.54
     96760     3273.98
     96800     3275.28
     96840     3276.67
     96880     3277.94
     96920     3279.27
     96960     3280.51
     97000     3281.95
     97040     3283.33
     97080     3284.74
     97120     3285.92
     97160     3287.38
     97200     3288.64
     97240      3290.1
     97280     3291.42
     97320     3292.81
     97360     3294.12
     97400     3295.46
     97440      3296.8
     97480     3298.25
     97520     3299.59
     97560     3301.03
     97600     3302.33
     97640     3303.72
     97680     3304.99
     97720     3306.32
     97760     3307.58
     97800     3309.02
     97840      3310.4
     97880     3311.82
     97920     3312.98
     97960     3314.44
     98000      3315.7
     98040     3317.16
     98080     3318.48
     98120     3319.87
     98160     3321.17
     98200     3322.52
     98240     3323.85
     98280     3325.29
     98320     3326.64
     98360     3328.08
     98400     3329.38
     98440     3330.77
     98480     3332.05
     98520     3333.38
     98560     3334.63
     98600     3336.08
     98640     3337.46
     98680     3338.87
     98720     3340.04
     98760     3341.51
     98800     3342.77
     98840     3344.23
     98880     3345.55
     98920     3346.94
     98960     3348.24
     99000     3349.59
     99040     3350.92
     99080     3352.37
     99120     3353.71
     99160     3355.14
     99200     3356.44
     99240     3357.83
     99280     3359.11
     99320     3360.44
     99360     3361.69
     99400     3363.15
     99440     3364.52
     99480     3365.94
     99520     3367.12
     99560     3368.58
     99600     3369.84
     99640      3371.3
     99680     3372.62
     99720     3374.02
     99760     3375.32
     99800     3376.67
     99840        3378
     99880     3379.44
     99920     3380.79
     99960     3382.23
    100000     3383.53
    100040     3384.92
    100080     3386.19
    100120     3387.53
    100160     3388.78
    100200     3390.23
    100240     3391.61
    100280     3393.03
    100320      3394.2
    100360     3395.66
    100400     3396.92
    100440     3398.38
    100480     3399.71
    100520      3401.1
    100560     3402.41
    100600     3403.76
    100640     3405.09
    100680     3406.53
    100720     3407.89
    100760     3409.33
    100800     3410.63
    100840     3412.02
    100880     3413.28
    100920     3414.62
    100960     3415.86
    101000     3417.32
    101040     3418.69
    101080     3420.11
    101120     3421.29
    101160     3422.75
    101200        3424
    101240     3425.46
    101280     3426.79
    101320     3428.18
    101360     3429.49
    101400     3430.84
    101440     3432.17
    101480     3433.62
    101520     3434.97
    101560     3436.41
    101600     3437.71
    101640      3439.1
    101680     3440.36
    101720     3441.69
    101760     3442.95
    101800     3444.41
    101840     3445.77
    101880      3447.2
    101920     3448.38
    101960     3449.85
    102000     3451.09
    102040     3452.56
    102080     3453.89
    102120     3455.28
    102160     3456.59
    102200     3457.94
    102240     3459.27
    102280     3460.71
    102320     3462.06
    102360      3463.5
    102400     3464.81
    102440     3466.19
    102480     3467.46
    102520      3468.8
    102560     3470.05
    102600     3471.51
    102640     3472.88
    102680     3474.31
    102720     3475.49
    102760     3476.96
    102800      3478.2
    102840     3479.66
    102880     3480.99
    102920     3482.38
    102960     3483.69
    103000     3485.04
    103040     3486.37
    103080     3487.82
    103120     3489.15
    103160      3490.6
    103200      3491.9
    103240     3493.28
    103280     3494.54
    103320     3495.88
    103360     3497.14
    103400     3498.59
    103440     3499.96
    103480     3501.39
    103520     3502.57
    103560     3504.04
    103600     3505.28
    103640     3506.75
    103680     3508.08
    103720     3509.47
    103760     3510.78
    103800     3512.13
    103840     3513.45
    103880      3514.9
    103920     3516.24
    103960     3517.68
    104000     3518.98
    104040     3520.37
    104080     3521.63
    104120     3522.98
    104160     3524.23
    104200     3525.69
    104240     3527.06
    104280      3528.5
    104320     3529.68
    104360     3531.15
    104400     3532.39
    104440     3533.86
    104480     3535.19
    104520     3536.58
    104560     3537.89
    104600     3539.24
    104640     3540.56
    104680        3542
    104720     3543.35
    104760     3544.79
    104800     3546.08
    104840     3547.47
    104880     3548.75
    104920     3550.09
    104960     3551.35
    105000     3552.81
    105040     3554.18
    105080     3555.61
    105120     3556.79
    105160     3558.27
    105200      3559.5
    105240     3560.97
    105280      3562.3
    105320      3563.7
    105360        3565
    105400     3566.35
    105440     3567.68
    105480     3569.12
    105520     3570.47
    105560     3571.91
    105600     3573.21
    105640     3574.59
    105680     3575.87
    105720     3577.22
    105760     3578.48
    105800     3579.93
    105840     3581.31
    105880     3582.74
    105920     3583.92
    105960     3585.39
    106000     3586.64
    106040      3588.1
    106080     3589.43
    106120     3590.83
    106160     3592.14
    106200     3593.48
    106240      3594.8
    106280     3596.24
    106320     3597.59
    106360     3599.03
    106400     3600.33
    106440      3601.7
    106480     3602.98
    106520     3604.33
    106560     3605.58
    106600     3607.04
    106640     3608.42
    106680     3609.84
    106720     3611.02
    106760     3612.49
    106800     3613.73
    106840      3615.2
    106880     3616.54
    106920     3617.93
    106960     3619.23
    107000     3620.57
    107040      3621.9
    107080     3623.34
    107120     3624.69
    107160     3626.14
    107200     3627.42
    107240      3628.8
    107280     3630.07
    107320     3631.42
    107360     3632.66
    107400     3634.12
    107440      3635.5
    107480     3636.92
    107520      3638.1
    107560     3639.57
    107600     3640.82
    107640     3642.29
    107680     3643.62
    107720     3645.01
    107760     3646.32
    107800     3647.67
    107840     3648.99
    107880     3650.42
    107920     3651.77
    107960     3653.22
    108000     3654.52
    108040     3655.89
    108080     3657.16
    108120     3658.51
    108160     3659.75
    108200     3661.21
    108240     3662.59
    108280     3664.01
    108320     3665.19
    108360     3666.65
    108400     3667.89
    108440     3669.36
    108480     3670.69
    108520     3672.08
    108560     3673.39
    108600     3674.74
    108640     3676.06
    108680     3677.49
    108720     3678.84
    108760      3680.3
    108800     3681.59
    108840     3682.96
    108880     3684.23
    108920     3685.58
    108960     3686.83
    109000     3688.29
    109040     3689.67
    109080      3691.1
    109120     3692.27
    109160     3693.74
    109200     3694.97
    109240     3696.44
    109280     3697.78
    109320     3699.16
    109360     3700.48
    109400     3701.81
    109440     3703.14
    109480     3704.57
    109520     3705.92
    109560     3707.38
    109600     3708.67
    109640     3710.05
    109680     3711.31
    109720     3712.67
    109760     3713.91
    109800     3715.38
    109840     3716.76
    109880     3718.19
    109920     3719.36
    109960     3720.83
    110000     3722.06
    110040     3723.54
    110080     3724.87
    110120     3726.26
    110160     3727.57
    110200      3728.9
    110240     3730.23
    110280     3731.66
    110320     3733.01
    110360     3734.47
    110400     3735.76
    110440     3737.15
    110480     3738.42
    110520     3739.77
    110560     3741.01
    110600     3742.47
    110640     3743.85
    110680     3745.27
    110720     3746.45
    110760     3747.92
    110800     3749.15
    110840     3750.62
    110880     3751.95
    110920     3753.34
    110960     3754.64
    111000     3755.98
    111040      3757.3
    111080     3758.74
    111120     3760.09
    111160     3761.55
    111200     3762.84
    111240     3764.24
    111280     3765.49
    111320     3766.85
    111360     3768.08
    111400     3769.54
    111440     3770.93
    111480     3772.36
    111520     3773.52
    111560        3775
    111600     3776.22
    111640     3777.69
    111680     3779.03
    111720     3780.42
    111760     3781.72
    111800     3783.05
    111840     3784.39
    111880     3785.82
    111920     3787.18
    111960     3788.64
    112000     3789.93
    112040     3791.32
    112080     3792.57
    112120     3793.93
    112160     3795.16
    112200     3796.63
    112240     3798.01
    112280     3799.44
    112320     3800.59
    112360     3802.07
    112400     3803.29
    112440     3804.77
    112480     3806.09
    112520     3807.48
    112560     3808.79
    112600     3810.12
    112640     3811.46
    112680     3812.89
    112720     3814.24
    112760     3815.71
    112800     3816.99
    112840     3818.39
    112880     3819.64
    112920        3821
    112960     3822.23
    113000      3823.7
    113040     3825.08
    113080     3826.51
    113120     3827.68
    113160     3829.14
    113200     3830.37
    113240     3831.84
    113280     3833.17
    113320     3834.56
    113360     3835.86
    113400     3837.19
    113440     3838.53
    113480     3839.95
    113520      3841.3
    113560     3842.77
    113600     3844.05
    113640     3845.44
    113680     3846.69
    113720     3848.05
    113760     3849.28
    113800     3850.75
    113840     3852.14
    113880     3853.57
    113920     3854.73
    113960      3856.2
    114000     3857.42
    114040      3858.9
    114080     3860.22
    114120     3861.62
    114160     3862.92
    114200     3864.25
    114240     3865.58
    114280     3867.01
    114320     3868.36
    114360     3869.83
    114400     3871.11
    114440     3872.51
    114480     3873.76
    114520     3875.11
    114560     3876.34
    114600     3877.81
    114640      3879.2
    114680     3880.63
    114720     3881.78
    114760     3883.26
    114800     3884.49
    114840     3885.96
    114880     3887.28
    114920     3888.69
    114960     3889.98
    115000     3891.31
    115040     3892.65
    115080     3894.07
    115120     3895.43
    115160      3896.9
    115200     3898.18
    115240     3899.59
    115280     3900.83
    115320     3902.18
    115360     3903.41
    115400     3904.88
    115440     3906.27
    115480      3907.7
    115520     3908.85
    115560     3910.33
    115600     3911.55
    115640     3913.02
    115680     3914.35
    115720     3915.75
    115760     3917.04
    115800     3918.38
    115840     3919.72
    115880     3921.15
    115920      3922.5
    115960     3923.98
    116000     3925.27
    116040     3926.67
    116080     3927.91
    116120     3929.27
    116160      3930.5
    116200     3931.98
    116240     3933.37
    116280     3934.79
    116320     3935.95
    116360     3937.43
    116400     3938.65
    116440     3940.13
    116480     3941.45
    116520     3942.86
    116560     3944.14
    116600     3945.48
    116640     3946.82
    116680     3948.25
    116720      3949.6
    116760     3951.09
    116800     3952.38
    116840     3953.78
    116880     3955.02
    116920     3956.39
    116960     3957.61
    117000     3959.09
    117040     3960.47
    117080      3961.9
    117120     3963.04
    117160     3964.53
    117200     3965.75
    117240     3967.23
    117280     3968.55
    117320     3969.96
    117360     3971.24
    117400     3972.58
    117440     3973.91
    117480     3975.35
    117520     3976.71
    117560      3978.2
    117600     3979.48
    117640     3980.89
    117680     3982.14
    117720      3983.5
    117760     3984.72
    117800      3986.2
    117840     3987.59
    117880     3989.01
    117920     3990.14
    117960     3991.64
    118000     3992.85
    118040     3994.33
    118080     3995.64
    118120     3997.06
    118160     3998.34
    118200     3999.68
    118240     4001.01
    118280     4002.45
    118320     4003.81
    118360      4005.3
    118400     4006.59
    118440     4007.99
    118480     4009.23
    118520      4010.6
    118560     4011.82
    118600     4013.31
    118640     4014.69
    118680     4016.11
    118720     4017.25
    118760     4018.74
    118800     4019.96
    118840     4021.44
    118880     4022.76
    118920     4024.18
    118960     4025.46
    119000      4026.8
    119040     4028.13
    119080     4029.56
    119120     4030.92
    119160     4032.42
    119200      4033.7
    119240     4035.11
    119280     4036.35
    119320     4037.71
    119360     4038.93
    119400     4040.42
    119440      4041.8
    119480     4043.22
    119520     4044.36
    119560     4045.84
    119600     4047.06
    119640     4048.54
    119680     4049.86
    119720     4051.28
    119760     4052.55
    119800      4053.9
    119840     4055.23
    119880     4056.65
    119920     4058.02
    119960     4059.52
    120000     4060.79
    120040     4062.19
    120080     4063.44
    120120     4064.81
    120160     4066.03
    120200     4067.51
    120240     4068.89
    120280     4070.32
    120320     4071.45
    120360     4072.93
    120400     4074.14
    120440     4075.63
    120480     4076.95
    120520     4078.36
    120560     4079.65
    120600     4080.99
    120640     4082.31
    120680     4083.74
    120720     4085.12
    120760     4086.61
    120800     4087.88
    120840     4089.29
    120880     4090.53
    120920      4091.9
    120960     4093.12
    121000     4094.59
    121040     4095.98
    121080     4097.42
    121120     4098.53
    121160     4100.02
    121200     4101.23
    121240     4102.72
    121280     4104.04
    121320     4105.46
    121360     4106.74
    121400     4108.08
    121440     4109.41
    121480     4110.84
    121520     4112.21
    121560      4113.7
    121600     4114.97
    121640     4116.37
    121680     4117.62
    121720     4118.98
    121760     4120.19
    121800     4121.67
    121840     4123.06
    121880     4124.49
    121920     4125.61
    121960      4127.1
    122000     4128.31
    122040      4129.8
    122080     4131.13
    122120     4132.55
    122160     4133.83
    122200     4135.17
    122240      4136.5
    122280     4137.93
    122320      4139.3
    122360     4140.79
    122400     4142.07
    122440     4143.47
    122480     4144.72
    122520     4146.08
    122560     4147.29
    122600     4148.75
    122640     4150.16
    122680     4151.59
    122720     4152.71
    122760     4154.19
    122800      4155.4
    122840     4156.89
    122880     4158.22
    122920     4159.64
    122960     4160.91
    123000     4162.26
    123040     4163.58
    123080     4165.01
    123120     4166.39
    123160     4167.87
    123200     4169.13
    123240     4170.54
    123280     4171.79
    123320     4173.14
    123360     4174.35
    123400     4175.82
    123440     4177.21
    123480     4178.64
    123520     4179.76
    123560     4181.25
    123600     4182.46
    123640     4183.94
    123680     4185.27
    123720     4186.68
    123760     4187.95
    123800     4189.29
    123840     4190.62
    123880     4192.06
    123920     4193.43
    123960     4194.92
    124000     4196.18
    124040     4197.58
    124080     4198.82
    124120     4200.19
    124160      4201.4
    124200     4202.86
    124240     4204.26
    124280      4205.7
    124320     4206.81
    124360      4208.3
    124400     4209.52
    124440        4211
    124480     4212.33
    124520     4213.75
    124560     4215.02
    124600     4216.36
    124640     4217.68
    124680     4219.13
    124720      4220.5
    124760     4221.99
    124800     4223.25
    124840     4224.64
    124880     4225.88
    124920     4227.23
    124960     4228.45
    125000     4229.92
    125040     4231.31
    125080     4232.74
    125120     4233.86
    125160     4235.35
    125200     4236.57
    125240     4238.06
    125280     4239.39
    125320     4240.81
    125360     4242.07
    125400     4243.41
    125440     4244.74
    125480     4246.18
    125520     4247.55
    125560     4249.04
    125600     4250.31
    125640     4251.69
    125680     4252.95
    125720     4254.29
    125760     4255.51
    125800     4256.98
    125840     4258.38
    125880      4259.8
    125920     4260.92
    125960     4262.42
    126000     4263.63
    126040     4265.12
    126080     4266.45
    126120     4267.88
    126160     4269.14
    126200     4270.48
    126240      4271.8
    126280     4273.24
    126320     4274.61
    126360     4276.09
    126400     4277.36
    126440     4278.75
    126480     4279.99
    126520     4281.33
    126560     4282.56
    126600     4284.02
    126640     4285.42
    126680     4286.84
    126720     4287.97
    126760     4289.47
    126800     4290.69
    126840     4292.17
    126880      4293.5
    126920     4294.92
    126960     4296.18
    127000     4297.51
    127040     4298.83
    127080     4300.27
    127120     4301.64
    127160     4303.13
    127200     4304.39
    127240     4305.78
    127280     4307.03
    127320     4308.37
    127360     4309.59
    127400     4311.04
    127440     4312.45
    127480     4313.88
    127520        4315
    127560      4316.5
    127600     4317.72
    127640      4319.2
    127680     4320.53
    127720     4321.94
    127760     4323.21
    127800     4324.54
    127840     4325.87
    127880     4327.31
    127920     4328.68
    127960     4330.17
    128000     4331.44
    128040     4332.82
    128080     4334.06
    128120      4335.4
    128160     4336.63
    128200     4338.09
    128240     4339.49
    128280     4340.92
    128320     4342.04
    128360     4343.54
    128400     4344.75
    128440     4346.23
    128480     4347.56
    128520     4348.99
    128560     4350.25
    128600     4351.58
    128640     4352.91
    128680     4354.35
    128720     4355.73
    128760     4357.22
    128800     4358.48
    128840     4359.88
    128880     4361.12
    128920     4362.46
    128960     4363.69
    129000     4365.15
    129040     4366.56
    129080     4367.99
    129120     4369.11
    129160     4370.61
    129200     4371.82
    129240      4373.3
    129280     4374.63
    129320     4376.05
    129360     4377.32
    129400     4378.66
    129440     4379.99
    129480     4381.43
    129520      4382.8
    129560     4384.29
    129600     4385.56
    129640     4386.96
    129680      4388.2
    129720     4389.54
    129760     4390.77
    129800     4392.24
    129840     4393.65
    129880     4395.08
    129920     4396.19
    129960      4397.7
    130000     4398.91
    130040      4400.4
    130080     4401.72
    130120     4403.15
    130160     4404.42
    130200     4405.75
    130240     4407.09
    130280     4408.53
    130320      4409.9
    130360      4411.4
    130400     4412.66
    130440     4414.08
    130480     4415.31
    130520     4416.66
    130560     4417.89
    130600     4419.36
    130640     4420.77
    130680      4422.2
    130720     4423.31
    130760     4424.83
    130800     4426.03
    130840     4427.52
    130880     4428.83
    130920     4430.27
    130960     4431.53
    131000     4432.87
    131040      4434.2
    131080     4435.65
    131120     4437.01
    131160     4438.52
    131200     4439.79
    131240     4441.18
    131280     4442.43
    131320     4443.78
    131360        4445
    131400     4446.49
    131440     4447.89
    131480     4449.32
    131520     4450.43
    131560     4451.95
    131600     4453.15
    131640     4454.63
    131680     4455.96
    131720     4457.39
    131760     4458.65
    131800     4459.99
    131840     4461.33
    131880     4462.77
    131920     4464.13
    131960     4465.63
    132000      4466.9
    132040     4468.29
    132080     4469.54
    132120     4470.88
    132160     4472.09
    132200     4473.59
    132240        4475
    132280     4476.42
    132320     4477.53
    132360     4479.04
    132400     4480.24
    132440     4481.74
    132480     4483.08
    132520      4484.5
    132560     4485.77
    132600     4487.09
    132640     4488.45
    132680     4489.88
    132720     4491.24
    132760     4492.75
    132800     4494.01
    132840      4495.4
    132880     4496.65
    132920        4498
    132960      4499.2
    133000      4500.7
    133040     4502.11
    133080     4503.53
    133120     4504.63
    133160     4506.15
    133200     4507.35
    133240     4508.84
    133280     4510.17
    133320      4511.6
    133360     4512.85
    133400     4514.19
    133440     4515.55
    133480     4516.98
    133520     4518.34
    133560     4519.84
    133600      4521.1
    133640     4522.49
    133680     4523.75
    133720     4525.08
    133760      4526.3
    133800     4527.78
    133840     4529.19
    133880     4530.62
    133920     4531.73
    133960     4533.24
    134000     4534.44
    134040     4535.94
    134080     4537.26
    134120     4538.68
    134160     4539.94
    134200     4541.27
    134240     4542.63
    134280     4544.05
    134320     4545.42
    134360     4546.92
    134400     4548.18
    134440     4549.57
    134480     4550.81
    134520     4552.16
    134560     4553.36
    134600     4554.86
    134640     4556.26
    134680     4557.69
    134720      4558.8
    134760     4560.31
    134800     4561.51
    134840        4563
    134880     4564.33
    134920     4565.74
    134960        4567
    135000     4568.33
    135040     4569.69
    135080     4571.12
    135120     4572.48
    135160     4573.97
    135200     4575.22
    135240     4576.62
    135280     4577.86
    135320     4579.21
    135360     4580.41
    135400      4581.9
    135440      4583.3
    135480     4584.74
    135520     4585.84
    135560     4587.37
    135600     4588.57
    135640     4590.06
    135680     4591.38
    135720      4592.8
    135760     4594.06
    135800     4595.39
    135840     4596.75
    135880     4598.18
    135920     4599.54
    135960     4601.03
    136000     4602.29
    136040     4603.69
    136080     4604.94
    136120     4606.29
    136160     4607.48
    136200     4608.98
    136240     4610.38
    136280     4611.83
    136320     4612.92
    136360     4614.45
    136400     4615.64
    136440     4617.14
    136480     4618.47
    136520     4619.89
    136560     4621.14
    136600     4622.48
    136640     4623.84
    136680     4625.26
    136720     4626.62
    136760     4628.12
    136800     4629.38
    136840     4630.78
    136880     4632.03
    136920     4633.38
    136960     4634.57
    137000     4636.07
    137040     4637.47
    137080     4638.92
    137120     4640.01
    137160     4641.55
    137200     4642.74
    137240     4644.24
    137280     4645.56
    137320     4646.98
    137360     4648.23
    137400     4649.58
    137440     4650.93
    137480     4652.35
    137520     4653.71
    137560      4655.2
    137600     4656.46
    137640     4657.87
    137680     4659.12
    137720     4660.47
    137760     4661.67
    137800     4663.15
    137840     4664.57
    137880     4666.01
    137920     4667.11
    137960     4668.65
    138000     4669.84
    138040     4671.34
    138080     4672.67
    138120     4674.08
    138160     4675.33
    138200     4676.68
    138240     4678.03
    138280     4679.45
    138320     4680.82
    138360     4682.32
    138400     4683.56
    138440     4684.98
    138480     4686.23
    138520     4687.58
    138560     4688.78
    138600     4690.26
    138640     4691.67
    138680     4693.12
    138720     4694.22
    138760     4695.76
    138800     4696.94
    138840     4698.45
    138880     4699.77
    138920     4701.18
    138960     4702.43
    139000     4703.77
    139040     4705.12
    139080     4706.55
    139120     4707.91
    139160     4709.41
    139200     4710.67
    139240     4712.08
    139280     4713.32
    139320     4714.68
    139360     4715.88
    139400     4717.37
    139440     4718.78
    139480     4720.23
    139520     4721.32
    139560     4722.87
    139600     4724.06
    139640     4725.56
    139680     4726.89
    139720      4728.3
    139760     4729.54
    139800     4730.89
    139840     4732.24
    139880     4733.67
    139920     4735.03
    139960     4736.54
    140000     4737.79
    140040      4739.2
    140080     4740.44
    140120     4741.81
    140160        4743
    140200     4744.49
    140240      4745.9
    140280     4747.35
    140320     4748.44
    140360     4749.99
    140400     4751.17
    140440     4752.66
    140480        4754
    140520     4755.41
    140560     4756.64
    140600        4758
    140640     4759.35
    140680     4760.78
    140720     4762.14
    140760     4763.64
    140800      4764.9
    140840      4766.3
    140880     4767.54
    140920     4768.91
    140960      4770.1
    141000     4771.61
    141040     4773.02
    141080     4774.46
    141120     4775.55
    141160     4777.08
    141200     4778.27
    141240     4779.76
    141280     4781.09
    141320      4782.5
    141360     4783.74
    141400     4785.11
    141440     4786.45
    141480     4787.87
    141520     4789.24
    141560     4790.74
    141600        4792
    141640     4793.42
    141680     4794.65
    141720     4796.02
    141760     4797.21
    141800     4798.71
    141840     4800.12
    141880     4801.58
    141920     4802.65
    141960      4804.2
    142000     4805.39
    142040     4806.87
    142080     4808.21
    142120     4809.62
    142160     4810.85
    142200     4812.22
    142240     4813.56
    142280     4814.99
    142320     4816.36
    142360     4817.86
    142400     4819.13
    142440     4820.52
    142480     4821.76
    142520     4823.14
    142560     4824.32
    142600     4825.82
    142640     4827.23
    142680      4828.7
    142720     4829.77
    142760     4831.32
    142800     4832.51
    142840     4833.99
    142880     4835.34
    142920     4836.76
    142960     4837.98
    143000     4839.35
    143040     4840.69
    143080     4842.12
    143120     4843.48
    143160     4844.98
    143200     4846.25
    143240     4847.64
    143280     4848.87
    143320     4850.24
    143360     4851.43
    143400     4852.93
    143440     4854.34
    143480     4855.81
    143520     4856.88
    143560     4858.42
    143600     4859.61
    143640      4861.1
    143680     4862.44
    143720     4863.85
    143760     4865.08
    143800     4866.45
    143840     4867.79
    143880     4869.22
    143920     4870.58
    143960     4872.08
    144000     4873.36
    144040     4874.74
    144080     4875.97
    144120     4877.32
    144160     4878.52
    144200     4880.03
    144240     4881.44
    144280     4882.89
    144320     4883.97
    144360     4885.52
    144400      4886.7
    144440      4888.2
    144480     4889.54
    144520     4890.95
    144560     4892.18
    144600     4893.55
    144640     4894.88
    144680     4896.32
    144720     4897.68
    144760     4899.18
    144800     4900.46
    144840     4901.85
    144880     4903.07
    144920     4904.43
    144960     4905.62
    145000     4907.12
    145040     4908.53
    145080     4909.98
    145120     4911.04
    145160     4912.61
    145200     4913.79
    145240     4915.29
    145280     4916.63
    145320     4918.04
    145360     4919.28
    145400     4920.65
    145440     4921.99
    145480     4923.42
    145520     4924.78
    145560     4926.28
    145600     4927.56
    145640     4928.94
    145680     4930.16
    145720     4931.52
    145760     4932.71
    145800     4934.19
    145840      4935.6
    145880     4937.06
    145920     4938.13
    145960     4939.69
    146000     4940.87
    146040     4942.38
    146080     4943.72
    146120     4945.13
    146160     4946.36
    146200     4947.74
    146240     4949.08
    146280     4950.51
    146320     4951.87
    146360     4953.37
    146400     4954.65
    146440     4956.04
    146480     4957.26
    146520     4958.62
    146560     4959.81
    146600      4961.3
    146640     4962.72
    146680     4964.17
    146720     4965.23
    146760      4966.8
    146800     4967.97
    146840     4969.48
    146880     4970.82
    146920     4972.24
    146960     4973.48
    147000     4974.85
    147040     4976.19
    147080     4977.62
    147120     4978.99
    147160     4980.48
    147200     4981.76
    147240     4983.15
    147280     4984.38
    147320     4985.73
    147360     4986.92
    147400     4988.41
    147440     4989.83
    147480     4991.28
    147520     4992.35
    147560     4993.92
    147600     4995.09
    147640      4996.6
    147680     4997.95
    147720     4999.36
    147760      5000.6
    147800     5001.97
    147840     5003.32
    147880     5004.75
    147920     5006.12
    147960     5007.61
    148000     5008.89
    148040     5010.27
    148080     5011.49
    148120     5012.85
    148160     5014.03
    148200     5015.53
    148240     5016.94
    148280     5018.41
    148320     5019.47
    148360     5021.04
    148400     5022.21
    148440     5023.73
    148480     5025.08
    148520     5026.49
    148560     5027.72
    148600      5029.1
    148640     5030.45
    148680     5031.89
    148720     5033.26
    148760     5034.74
    148800     5036.02
    148840     5037.41
    148880     5038.62
    148920     5039.98
    148960     5041.17
    149000     5042.67
    149040     5044.08
    149080     5045.55
    149120     5046.61
    149160     5048.18
    149200     5049.35
    149240     5050.87
    149280     5052.22
    149320     5053.64
    149360     5054.87
    149400     5056.24
    149440     5057.59
    149480     5059.02
    149520     5060.39
    149560     5061.87
    149600     5063.16
    149640     5064.53
    149680     5065.76
    149720     5067.11
    149760     5068.29
    149800      5069.8
    149840      5071.2
    149880     5072.67
    149920     5073.74
    149960     5075.31
    150000     5076.48
    150040        5078
    150080     5079.35
    150120     5080.76
    150160     5081.99
    150200     5083.36
    150240     5084.72
    150280     5086.16
    150320     5087.52
    150360     5089.01
    150400      5090.3
    150440     5091.67
    150480     5092.91
    150520     5094.27
    150560     5095.44
    150600     5096.95
    150640     5098.35
    150680     5099.83
    150720      5100.9
    150760     5102.48
    150800     5103.64
    150840     5105.15
    150880     5106.51
    150920     5107.92
    150960     5109.15
    151000     5110.52
    151040     5111.88
    151080     5113.31
    151120     5114.69
    151160     5116.18
    151200     5117.47
    151240     5118.86
    151280     5120.09
    151320     5121.44
    151360     5122.63
    151400     5124.14
    151440     5125.54
    151480     5127.02
    151520     5128.09
    151560     5129.65
    151600     5130.82
    151640     5132.34
    151680     5133.69
    151720      5135.1
    151760     5136.33
    151800     5137.69
    151840     5139.04
    151880     5140.48
    151920     5141.86
    151960     5143.35
    152000     5144.64
    152040     5146.03
    152080     5147.26
    152120     5148.62
    152160      5149.8
    152200     5151.31
    152240     5152.71
    152280      5154.2
    152320     5155.26
    152360     5156.83
    152400     5157.99
    152440     5159.52
    152480     5160.86
    152520     5162.27
    152560     5163.51
    152600     5164.87
    152640     5166.22
    152680     5167.65
    152720     5169.03
    152760     5170.52
    152800      5171.8
    152840      5173.2
    152880     5174.41
    152920     5175.77
    152960     5176.95
    153000     5178.47
    153040     5179.88
    153080     5181.36
    153120     5182.42
    153160     5183.99
    153200     5185.14
    153240     5186.67
    153280     5188.02
    153320     5189.43
    153360     5190.65
    153400     5192.01
    153440     5193.37
    153480      5194.8
    153520     5196.19
    153560     5197.69
    153600     5198.97
    153640     5200.35
    153680     5201.58
    153720     5202.92
    153760     5204.12
    153800     5205.63
    153840     5207.04
    153880     5208.52
    153920     5209.59
    153960     5211.14
    154000     5212.31
    154040     5213.83
    154080     5215.19
    154120     5216.59
    154160     5217.81
    154200     5219.18
    154240     5220.53
    154280     5221.96
    154320     5223.33
    154360     5224.85
    154400     5226.12
    154440     5227.51
    154480     5228.73
    154520     5230.09
    154560     5231.29
    154600      5232.8
    154640     5234.21
    154680      5235.7
    154720     5236.76
    154760     5238.33
    154800     5239.49
    154840     5241.02
    154880     5242.36
    154920     5243.77
    154960     5244.98
    155000     5246.36
    155040      5247.7
    155080     5249.14
    155120     5250.51
    155160     5252.02
    155200      5253.3
    155240     5254.69
    155280     5255.91
    155320     5257.26
    155360     5258.46
    155400     5259.97
    155440     5261.37
    155480     5262.87
    155520     5263.93
    155560     5265.49
    155600     5266.65
    155640     5268.17
    155680     5269.52
    155720     5270.93
    155760     5272.15
    155800     5273.53
    155840     5274.87
    155880      5276.3
    155920     5277.68
    155960     5279.19
    156000     5280.46
    156040     5281.84
    156080     5283.06
    156120     5284.42
    156160     5285.62
    156200     5287.13
    156240     5288.54
    156280     5290.04
    156320     5291.08
    156360     5292.65
    156400     5293.81
    156440     5295.34
    156480     5296.68
    156520     5298.09
    156560      5299.3
    156600     5300.67
    156640     5302.02
    156680     5303.44
    156720     5304.82
    156760     5306.33
    156800      5307.6
    156840        5309
    156880     5310.21
    156920     5311.58
    156960     5312.77
    157000     5314.28
    157040     5315.69
    157080     5317.18
    157120     5318.22
    157160     5319.79
    157200     5320.94
    157240     5322.46
    157280     5323.82
    157320     5325.23
    157360     5326.43
    157400     5327.81
    157440     5329.15
    157480     5330.58
    157520     5331.96
    157560     5333.47
    157600     5334.73
    157640     5336.13
    157680     5337.35
    157720      5338.7
    157760     5339.89
    157800      5341.4
    157840      5342.8
    157880     5344.29
    157920     5345.35
    157960      5346.9
    158000     5348.06
    158040     5349.59
    158080     5350.94
    158120     5352.34
    158160     5353.54
    158200     5354.92
    158240     5356.27
    158280      5357.7
    158320     5359.07
    158360     5360.59
    158400     5361.86
    158440     5363.24
    158480     5364.46
    158520     5365.82
    158560     5367.01
    158600     5368.51
    158640     5369.91
    158680      5371.4
    158720     5372.46
    158760     5374.03
    158800     5375.18
    158840     5376.71
    158880     5378.06
    158920     5379.46
    158960     5380.67
    159000     5382.03
    159040     5383.39
    159080     5384.81
    159120     5386.19
    159160     5387.71
    159200     5388.98
    159240     5390.37
    159280     5391.58
    159320     5392.93
    159360     5394.13
    159400     5395.64
    159440     5397.03
    159480     5398.52
    159520     5399.58
    159560     5401.13
    159600     5402.29
    159640     5403.82
    159680     5405.17
    159720     5406.57
    159760     5407.77
    159800     5409.14
    159840     5410.48
    159880     5411.92
    159920     5413.29
    159960     5414.83
    160000     5416.08
    160040     5417.47
    160080      5418.7
    160120     5420.05
    160160     5421.25
    160200     5422.76
    160240     5424.16
    160280     5425.64
    160320     5426.69
    160360     5428.24
    160400     5429.39
    160440     5430.94
    160480     5432.29
    160520     5433.69
    160560     5434.91
    160600     5436.27
    160640     5437.61
    160680     5439.05
    160720     5440.42
    160760     5441.95
    160800     5443.21
    160840     5444.61
    160880     5445.84
    160920     5447.19
    160960     5448.37
    161000     5449.89
    161040     5451.29
    161080     5452.77
    161120     5453.83
    161160     5455.39
    161200     5456.54
    161240     5458.07
    161280     5459.43
    161320     5460.83
    161360     5462.05
    161400     5463.41
    161440     5464.75
    161480     5466.19
    161520     5467.57
    161560     5469.09
    161600     5470.35
    161640     5471.75
    161680     5472.98
    161720     5474.31
    161760     5475.51
    161800     5477.03
    161840     5478.43
    161880     5479.91
    161920     5480.98
    161960     5482.54
    162000     5483.69
    162040     5485.23
    162080     5486.58
    162120     5487.98
    162160      5489.2
    162200     5490.55
    162240      5491.9
    162280     5493.33
    162320     5494.72
    162360     5496.25
    162400     5497.49
    162440     5498.91
    162480     5500.13
    162520     5501.47
    162560     5502.66
    162600     5504.18
    162640     5505.58
    162680     5507.07
    162720     5508.12
    162760     5509.69
    162800     5510.83
    162840     5512.38
    162880     5513.73
    162920     5515.14
    162960     5516.36
    163000     5517.72
    163040     5519.07
    163080     5520.52
    163120      5521.9
    163160     5523.43
    163200      5524.7
    163240     5526.12
    163280     5527.33
    163320     5528.67
    163360     5529.86
    163400     5531.38
    163440     5532.77
    163480     5534.26
    163520     5535.31
    163560     5536.89
    163600     5538.04
    163640     5539.59
    163680     5540.94
    163720     5542.35
    163760     5543.56
    163800     5544.93
    163840     5546.27
    163880     5547.71
    163920      5549.1
    163960     5550.64
    164000      5551.9
    164040     5553.32
    164080     5554.53
    164120     5555.89
    164160     5557.06
    164200     5558.59
    164240     5559.99
    164280     5561.47
    164320     5562.52
    164360     5564.11
    164400     5565.26
    164440      5566.8
    164480     5568.14
    164520     5569.56
    164560     5570.78
    164600     5572.15
    164640     5573.48
    164680     5574.92
    164720      5576.3
    164760     5577.85
    164800     5579.11
    164840     5580.54
    164880     5581.75
    164920      5583.1
    164960     5584.27
    165000      5585.8
    165040      5587.2
    165080     5588.69
    165120     5589.74
    165160     5591.31
    165200     5592.47
    165240        5594
    165280     5595.36
    165320     5596.77
    165360     5597.99
    165400     5599.35
    165440     5600.69
    165480     5602.13
    165520     5603.51
    165560     5605.06
    165600     5606.32
    165640     5607.75
    165680     5608.95
    165720     5610.32
    165760     5611.48
    165800     5613.02
    165840     5614.41
    165880      5615.9
    165920     5616.94
    165960     5618.53
    166000     5619.68
    166040     5621.22
    166080     5622.57
    166120     5623.99
    166160     5625.21
    166200     5626.57
    166240      5627.9
    166280     5629.33
    166320     5630.71
    166360     5632.26
    166400     5633.53
    166440     5634.95
    166480     5636.16
    166520     5637.52
    166560     5638.69
    166600     5640.22
    166640     5641.62
    166680     5643.11
    166720     5644.15
    166760     5645.73
    166800     5646.89
    166840     5648.43
    166880     5649.78
    166920     5651.19
    166960     5652.42
    167000     5653.79
    167040     5655.11
    167080     5656.54
    167120     5657.94
    167160     5659.47
    167200     5660.75
    167240     5662.17
    167280     5663.37
    167320     5664.72
    167360     5665.91
    167400     5667.43
    167440     5668.82
    167480     5670.31
    167520     5671.35
    167560     5672.92
    167600     5674.09
    167640     5675.63
    167680     5676.98
    167720     5678.39
    167760     5679.62
    167800     5680.98
    167840     5682.31
    167880     5683.74
    167920     5685.13
    167960     5686.67
    168000     5687.93
    168040     5689.35
    168080     5690.56
    168120     5691.91
    168160     5693.08
    168200     5694.62
    168240     5696.01
    168280      5697.5
    168320     5698.53
    168360     5700.11
    168400     5701.27
    168440     5702.82
    168480     5704.17
    168520     5705.58
    168560     5706.81
    168600     5708.18
    168640      5709.5
    168680     5710.94
    168720     5712.34
    168760     5713.88
    168800     5715.13
    168840     5716.56
    168880     5717.76
    168920     5719.12
    168960     5720.29
    169000     5721.83
    169040     5723.21
    169080     5724.71
    169120     5725.73
    169160     5727.32
    169200     5728.47
    169240     5730.03
    169280     5731.37
    169320     5732.79
    169360     5734.01
    169400     5735.37
    169440     5736.71
    169480     5738.13
    169520     5739.53
    169560     5741.08
    169600     5742.34
    169640     5743.77
    169680     5744.96
    169720     5746.31
    169760     5747.48
    169800     5749.03
    169840     5750.41
    169880     5751.91
    169920     5752.93
    169960     5754.53
    170000     5755.67
    170040     5757.23
    170080     5758.58
    170120     5759.99
    170160     5761.21
    170200     5762.58
    170240      5763.9
    170280     5765.34
    170320     5766.74
    170360     5768.29
    170400     5769.55
    170440     5770.96
    170480     5772.16
    170520     5773.51
    170560     5774.68
    170600     5776.22
    170640      5777.6
    170680     5779.11
    170720     5780.13
    170760     5781.71
    170800     5782.87
    170840     5784.42
    170880     5785.77
    170920     5787.19
    170960     5788.41
    171000     5789.77
    171040     5791.09
    171080     5792.52
    171120     5793.94
    171160     5795.48
    171200     5796.73
    171240     5798.15
    171280     5799.35
    171320     5800.69
    171360     5801.86
    171400      5803.4
    171440     5804.78
    171480     5806.29
    171520     5807.31
    171560      5808.9
    171600     5810.05
    171640      5811.6
    171680     5812.95
    171720     5814.37
    171760      5815.6
    171800     5816.95
    171840     5818.27
    171880     5819.71
    171920     5821.11
    171960     5822.67
    172000     5823.92
    172040     5825.35
    172080     5826.56
    172120     5827.89
    172160     5829.06
    172200      5830.6
    172240     5831.98
    172280     5833.48
    172320      5834.5
    172360     5836.09
    172400     5837.25
    172440      5838.8
    172480     5840.15
    172520     5841.55
    172560     5842.79
    172600     5844.14
    172640     5845.48
    172680      5846.9
    172720     5848.32
    172760     5849.85
    172800     5851.12
    172840     5852.56
    172880     5853.78
    172920     5855.12
    172960     5856.28
    173000     5857.82
    173040      5859.2
    173080     5860.71
    173120     5861.72
    173160     5863.31
    173200     5864.47
    173240     5866.02
    173280     5867.36
    173320     5868.77
    173360     5870.02
    173400     5871.35
    173440      5872.7
    173480     5874.12
    173520     5875.53
    173560     5877.08
    173600     5878.34
    173640     5879.79
    173680     5880.99
    173720     5882.33
    173760     5883.51
    173800     5885.05
    173840     5886.43
    173880     5887.95
    173920     5888.95
    173960     5890.54
    174000      5891.7
    174040     5893.25
    174080      5894.6
    174120     5896.01
    174160     5897.25
    174200     5898.58
    174240     5899.92
    174280     5901.35
    174320     5902.75
    174360      5904.3
    174400     5905.57
    174440     5907.02
    174480     5908.22
    174520     5909.56
    174560     5910.73
    174600     5912.27
    174640     5913.65
    174680     5915.17
    174720     5916.17
    174760     5917.77
    174800     5918.93
    174840     5920.47
    174880     5921.82
    174920     5923.24
    174960     5924.47
    175000     5925.81
    175040     5927.15
    175080     5928.59
    175120        5930
    175160     5931.54
    175200     5932.79
    175240     5934.25
    175280     5935.45
    175320     5936.79
    175360     5937.96
    175400     5939.49
    175440     5940.89
    175480      5942.4
    175520     5943.41
    175560     5945.01
    175600     5946.16
    175640     5947.71
    175680     5949.05
    175720     5950.46
    175760     5951.71
    175800     5953.04
    175840     5954.38
    175880     5955.82
    175920     5957.23
    175960     5958.77
    176000     5960.03
    176040     5961.48
    176080     5962.68
    176120     5964.02
    176160     5965.19
    176200     5966.73
    176240     5968.12
    176280     5969.65
    176320     5970.63
    176360     5972.25
    176400      5973.4
    176440     5974.94
    176480     5976.29
    176520     5977.69
    176560     5978.95
    176600     5980.27
    176640     5981.61
    176680     5983.05
    176720     5984.47
    176760     5986.01
    176800     5987.27
    176840     5988.73
    176880     5989.92
    176920     5991.27
    176960     5992.44
    177000     5993.97
    177040     5995.36
    177080     5996.89
    177120     5997.88
    177160     5999.48
    177200     6000.64
    177240     6002.18
    177280     6003.53
    177320     6004.94
    177360     6006.18
    177400     6007.51
    177440     6008.85
    177480     6010.29
    177520      6011.7
    177560     6013.26
    177600     6014.52
    177640     6015.98
    177680     6017.18
    177720     6018.53
    177760      6019.7
    177800     6021.24
    177840     6022.63
    177880     6024.17
    177920     6025.15
    177960     6026.77
    178000     6027.93
    178040     6029.47
    178080     6030.82
    178120     6032.21
    178160     6033.46
    178200      6034.8
    178240     6036.14
    178280     6037.57
    178320        6039
    178360     6040.54
    178400      6041.8
    178440     6043.26
    178480     6044.46
    178520      6045.8
    178560     6046.97
    178600      6048.5
    178640      6049.9
    178680     6051.44
    178720     6052.42
    178760     6054.04
    178800     6055.19
    178840     6056.73
    178880     6058.08
    178920     6059.48
    178960     6060.72
    179000     6062.05
    179040     6063.38
    179080     6064.83
    179120     6066.25
    179160     6067.79
    179200     6069.05
    179240     6070.51
    179280      6071.7
    179320     6073.04
    179360     6074.22
    179400     6075.77
    179440     6077.16
    179480      6078.7
    179520     6079.69
    179560     6081.29
    179600     6082.45
    179640        6084
    179680     6085.35
    179720     6086.74
    179760     6087.99
    179800     6089.31
    179840     6090.64
    179880      6092.1
    179920     6093.52
    179960     6095.05
    180000     6096.32
    180040     6097.78
    180080     6098.99
    180120     6100.33
    180160      6101.5
    180200     6103.05
    180240     6104.44
    180280     6105.99
    180320     6106.96
    180360     6108.58
    180400     6109.74
    180440     6111.29
    180480     6112.63
    180520     6114.03
    180560     6115.28
    180600      6116.6
    180640     6117.94
    180680      6119.4
    180720     6120.81
    180760     6122.36
    180800     6123.62
    180840     6125.09
    180880      6126.3
    180920     6127.64
    180960     6128.81
    181000     6130.36
    181040     6131.74
    181080      6133.3
    181120     6134.28
    181160     6135.89
    181200     6137.05
    181240     6138.59
    181280     6139.94
    181320     6141.34
    181360      6142.6
    181400     6143.91
    181440     6145.24
    181480     6146.71
    181520     6148.12
    181560     6149.67
    181600     6150.94
    181640      6152.4
    181680      6153.6
    181720     6154.95
    181760     6156.12
    181800     6157.68
    181840     6159.05
    181880      6160.6
    181920     6161.58
    181960     6163.19
    182000     6164.34
    182040     6165.88
    182080     6167.25
    182120     6168.63
    182160     6169.89
    182200     6171.21
    182240     6172.54
    182280        6174
    182320     6175.42
    182360     6176.97
    182400     6178.24
    182440     6179.69
    182480     6180.89
    182520     6182.23
    182560     6183.42
    182600     6184.97
    182640     6186.34
    182680      6187.9
    182720     6188.88
    182760      6190.5
    182800     6191.64
    182840     6193.19
    182880     6194.55
    182920     6195.93
    182960      6197.2
    183000     6198.52
    183040     6199.85
    183080     6201.32
    183120     6202.73
    183160     6204.28
    183200     6205.55
    183240     6207.02
    183280     6208.21
    183320     6209.55
    183360     6210.74
    183400      6212.3
    183440     6213.67
    183480     6215.23
    183520      6216.2
    183560     6217.82
    183600     6218.96
    183640     6220.51
    183680     6221.87
    183720     6223.26
    183760     6224.51
    183800     6225.84
    183840     6227.17
    183880     6228.64
    183920     6230.05
    183960     6231.61
    184000     6232.86
    184040     6234.34
    184080     6235.53
    184120     6236.87
    184160     6238.06
    184200     6239.61
    184240     6240.98
    184280     6242.56
    184320     6243.53
    184360     6245.15
    184400     6246.29
    184440     6247.84
    184480     6249.18
    184520     6250.59
    184560     6251.83
    184600     6253.16
    184640     6254.49
    184680     6255.96
    184720     6257.37
    184760     6258.92
    184800     6260.19
    184840     6261.66
    184880     6262.86
    184920      6264.2
    184960     6265.38
    185000     6266.93
    185040     6268.31
    185080     6269.87
    185120     6270.83
    185160     6272.45
    185200     6273.59
    185240     6275.15
    185280     6276.49
    185320     6277.89
    185360     6279.14
    185400     6280.46
    185440     6281.78
    185480     6283.25
    185520     6284.67
    185560     6286.21
    185600     6287.49
    185640     6288.95
    185680     6290.15
    185720     6291.49
    185760     6292.67
    185800     6294.22
    185840      6295.6
    185880     6297.17
    185920     6298.14
    185960     6299.74
    186000     6300.89
    186040     6302.45
    186080     6303.79
    186120     6305.19
    186160     6306.46
    186200     6307.77
    186240     6309.09
    186280     6310.56
    186320     6311.98
    186360     6313.53
    186400     6314.81
    186440     6316.27
    186480     6317.47
    186520     6318.81
    186560     6319.99
    186600     6321.55
    186640     6322.92
    186680     6324.49
    186720     6325.45
    186760     6327.06
    186800     6328.22
    186840     6329.78
    186880     6331.12
    186920     6332.52
    186960     6333.78
    187000     6335.09
    187040     6336.41
    187080     6337.89
    187120      6339.3
    187160     6340.85
    187200     6342.12
    187240     6343.59
    187280      6344.8
    187320     6346.15
    187360     6347.32
    187400     6348.88
    187440     6350.26
    187480     6351.83
    187520      6352.8
    187560      6354.4
    187600     6355.54
    187640     6357.11
    187680     6358.45
    187720     6359.85
    187760      6361.1
    187800     6362.42
    187840     6363.74
    187880     6365.22
    187920     6366.63
    187960     6368.18
    188000     6369.45
    188040     6370.92
    188080     6372.13
    188120     6373.48
    188160     6374.67
    188200     6376.23
    188240     6377.61
    188280     6379.18
    188320     6380.14
    188360     6381.75
    188400     6382.89
    188440     6384.46
    188480      6385.8
    188520      6387.2
    188560     6388.45
    188600     6389.76
    188640     6391.09
    188680     6392.57
    188720     6393.99
    188760     6395.55
    188800     6396.81
    188840     6398.28
    188880     6399.49
    188920     6400.85
    188960     6402.03
    189000     6403.59
    189040     6404.97
    189080     6406.54
    189120      6407.5
    189160     6409.11
    189200     6410.26
    189240     6411.83
    189280     6413.15
    189320     6414.55
    189360     6415.82
    189400     6417.12
    189440     6418.44
    189480     6419.93
    189520     6421.34
    189560     6422.91
    189600     6424.17
    189640     6425.63
    189680     6426.83
    189720     6428.19
    189760     6429.37
    189800     6430.93
    189840     6432.31
    189880     6433.89
    189920     6434.84
    189960     6436.46
    190000     6437.58
    190040     6439.17
    190080     6440.49
    190120      6441.9
    190160     6443.15
    190200     6444.46
    190240     6445.77
    190280     6447.26
    190320     6448.67
    190360     6450.24
    190400     6451.49
    190440     6452.97
    190480     6454.17
    190520     6455.53
    190560      6456.7
    190600     6458.26
    190640     6459.64
    190680     6461.23
    190720     6462.18
    190760     6463.79
    190800     6464.92
    190840      6466.5
    190880     6467.84
    190920     6469.23
    190960      6470.5
    191000     6471.81
    191040     6473.12
    191080      6474.6
    191120     6476.01
    191160     6477.59
    191200     6478.84
    191240     6480.32
    191280     6481.52
    191320     6482.88
    191360     6484.05
    191400     6485.61
    191440     6486.99
    191480     6488.57
    191520     6489.51
    191560     6491.13
    191600     6492.26
    191640     6493.84
    191680     6495.19
    191720     6496.58
    191760     6497.83
    191800     6499.14
    191840     6500.45
    191880     6501.92
    191920     6503.34
    191960      6504.9
    192000     6506.16
    192040     6507.64
    192080     6508.84
    192120     6510.19
    192160     6511.37
    192200     6512.92
    192240     6514.31
    192280     6515.89
    192320     6516.82
    192360     6518.45
    192400     6519.58
    192440     6521.16
    192480     6522.51
    192520     6523.91
    192560     6525.16
    192600     6526.48
    192640     6527.79
    192680     6529.26
    192720     6530.66
    192760     6532.23
    192800     6533.48
    192840     6534.94
    192880     6536.15
    192920      6537.5
    192960     6538.67
    193000     6540.23
    193040     6541.62
    193080      6543.2
    193120     6544.14
    193160     6545.76
    193200     6546.89
    193240     6548.48
    193280     6549.82
    193320     6551.22
    193360     6552.46
    193400     6553.79
    193440     6555.09
    193480     6556.56
    193520     6557.97
    193560     6559.55
    193600     6560.79
    193640     6562.27
    193680     6563.46
    193720     6564.82
    193760     6565.98
    193800     6567.55
    193840     6568.94
    193880     6570.51
    193920     6571.45
    193960     6573.07
    194000     6574.19
    194040     6575.78
    194080     6577.11
    194120     6578.51
    194160     6579.76
    194200     6581.08
    194240     6582.37
    194280     6583.85
    194320     6585.26
    194360     6586.83
    194400     6588.06
    194440     6589.56
    194480     6590.74
    194520      6592.1
    194560     6593.26
    194600     6594.82
    194640     6596.22
    194680     6597.79
    194720     6598.72
    194760     6600.34
    194800     6601.47
    194840     6603.05
    194880     6604.39
    194920     6605.78
    194960     6607.02
    195000     6608.34
    195040     6609.63
    195080     6611.12
    195120     6612.51
    195160     6614.09
    195200     6615.33
    195240     6616.82
    195280     6617.99
    195320     6619.34
    195360      6620.5
    195400     6622.06
    195440     6623.44
    195480     6625.03
    195520     6625.94
    195560     6627.58
    195600      6628.7
    195640     6630.28
    195680     6631.62
    195720     6633.02
    195760     6634.25
    195800     6635.57
    195840     6636.86
    195880     6638.35
    195920     6639.74
    195960     6641.32
    196000     6642.54
    196040     6644.03
    196080     6645.21
    196120     6646.57
    196160     6647.73
    196200     6649.29
    196240     6650.66
    196280     6652.26
    196320     6653.17
    196360      6654.8
    196400     6655.92
    196440     6657.51
    196480     6658.85
    196520     6660.25
    196560     6661.49
    196600     6662.81
    196640     6664.09
    196680     6665.57
    196720     6666.97
    196760     6668.54
    196800     6669.78
    196840     6671.25
    196880     6672.43
    196920     6673.79
    196960     6674.94
    197000     6676.49
    197040     6677.88
    197080     6679.45
    197120     6680.39
    197160     6682.01
    197200     6683.14
    197240     6684.73
    197280     6686.07
    197320     6687.48
    197360      6688.7
    197400     6690.05
    197440     6691.33
    197480     6692.81
    197520     6694.22
    197560     6695.79
    197600        6697
    197640     6698.51
    197680      6699.7
    197720     6701.04
    197760     6702.19
    197800     6703.75
    197840     6705.14
    197880     6706.72
    197920     6707.65
    197960     6709.29
    198000     6710.42
    198040        6712
    198080     6713.33
    198120     6714.74
    198160     6715.96
    198200     6717.31
    198240     6718.57
    198280     6720.05
    198320     6721.45
    198360     6723.03
    198400     6724.26
    198440     6725.77
    198480     6726.96
    198520      6728.3
    198560     6729.45
    198600     6731.01
    198640     6732.41
    198680        6734
    198720     6734.91
    198760     6736.55
    198800     6737.69
    198840     6739.27
    198880     6740.62
    198920     6742.02
    198960     6743.25
    199000     6744.59
    199040     6745.86
    199080     6747.32
    199120     6748.73
    199160      6750.3
    199200     6751.54
    199240     6753.06
    199280     6754.23
    199320     6755.58
    199360     6756.73
    199400     6758.29
    199440      6759.7
    199480     6761.29
    199520     6762.21
    199560     6763.84
    199600     6764.96
    199640     6766.56
    199680     6767.91
    199720     6769.31
    199760     6770.55
    199800     6771.89
    199840     6773.16
    199880     6774.63
    199920     6776.04
    199960     6777.62
    200000     6778.85
    200040     6780.37
    200080     6781.55
    200120     6782.91
    200160     6784.06
    200200     6785.61
    200240     6787.03
    200280     6788.62
    200320     6789.53
    200360     6791.17
    200400      6792.3
    200440      6793.9
    200480     6795.25
    200520     6796.65
    200560     6797.88
    200600     6799.24
    200640      6800.5
    200680     6801.98
    200720     6803.39
    200760     6804.97
    200800     6806.19
    200840     6807.69
    200880     6808.89
    200920     6810.25
    200960     6811.39
    201000     6812.94
    201040     6814.36
    201080     6815.97
    201120     6816.88
    201160     6818.52
    201200     6819.65
    201240     6821.25
    201280     6822.57
    201320     6823.99
    201360     6825.23
    201400     6826.59
    201440     6827.86
    201480     6829.33
    201520     6830.75
    201560     6832.32
    201600     6833.54
    201640     6835.06
    201680     6836.24
    201720     6837.59
    201760     6838.74
    201800     6840.29
    201840     6841.72
    201880     6843.33
    201920     6844.23
    201960     6845.88
    202000     6847.01
    202040      6848.6
    202080     6849.92
    202120     6851.33
    202160     6852.58
    202200     6853.93
    202240     6855.19
    202280     6856.67
    202320     6858.08
    202360     6859.66
    202400     6860.89
    202440      6862.4
    202480     6863.58
    202520     6864.94
    202560     6866.08
    202600     6867.63
    202640     6869.05
    202680     6870.66
    202720     6871.57
    202760     6873.23
    202800     6874.35
    202840     6875.94
    202880     6877.27
    202920     6878.67
    202960     6879.93
    203000     6881.27
    203040     6882.54
    203080     6884.01
    203120     6885.43
    203160     6887.01
    203200     6888.23
    203240     6889.75
    203280     6890.92
    203320     6892.27
    203360     6893.42
    203400     6894.97
    203440     6896.39
    203480     6898.01
    203520     6898.91
    203560     6900.56
    203600     6901.67
    203640     6903.26
    203680     6904.58
    203720     6905.99
    203760     6907.24
    203800     6908.58
    203840     6909.85
    203880     6911.32
    203920     6912.74
    203960      6914.3
    204000     6915.53
    204040     6917.06
    204080     6918.22
    204120     6919.58
    204160     6920.73
    204200     6922.28
    204240     6923.71
    204280      6925.3
    204320     6926.22
    204360     6927.88
    204400     6928.99
    204440     6930.58
    204480     6931.89
    204520      6933.3
    204560     6934.55
    204600     6935.88
    204640     6937.16
    204680     6938.64
    204720     6940.06
    204760     6941.61
    204800     6942.83
    204840     6944.35
    204880     6945.52
    204920     6946.87
    204960     6948.01
    205000     6949.57
    205040     6950.97
    205080      6952.6
    205120      6953.5
    205160     6955.16
    205200     6956.27
    205240     6957.87
    205280     6959.16
    205320     6960.58
    205360     6961.82
    205400     6963.16
    205440     6964.43
    205480     6965.91
    205520     6967.33
    205560     6968.87
    205600      6970.1
    205640     6971.62
    205680     6972.79
    205720     6974.14
    205760     6975.29
    205800     6976.83
    205840     6978.25
    205880     6979.86
    205920     6980.76
    205960     6982.42
    206000     6983.54
    206040     6985.13
    206080     6986.42
    206120     6987.84
    206160     6989.09
    206200     6990.42
    206240     6991.69
    206280     6993.17
    206320     6994.61
    206360     6996.15
    206400     6997.38
    206440     6998.89
    206480     7000.05
    206520     7001.41
    206560     7002.55
    206600      7004.1
    206640     7005.53
    206680     7007.12
    206720     7008.02
    206760     7009.69
    206800      7010.8
    206840     7012.39
    206880     7013.69
    206920      7015.1
    206960     7016.36
    207000     7017.69
    207040     7018.96
    207080     7020.44
    207120     7021.87
    207160     7023.43
    207200     7024.64
    207240     7026.15
    207280     7027.31
    207320     7028.68
    207360     7029.81
    207400     7031.38
    207440      7032.8
    207480      7034.4
    207520     7035.28
    207560     7036.96
    207600     7038.08
    207640     7039.66
    207680     7040.98
    207720     7042.38
    207760     7043.65
    207800     7044.98
    207840     7046.24
    207880     7047.72
    207920     7049.17
    207960     7050.71
    208000     7051.93
    208040     7053.45
    208080     7054.61
    208120     7055.97
    208160     7057.11
    208200     7058.67
    208240      7060.1
    208280     7061.69
    208320     7062.58
    208360     7064.25
    208400     7065.38
    208440     7066.97
    208480     7068.28
    208520     7069.68
    208560     7070.94
    208600     7072.29
    208640     7073.54
    208680     7075.03
    208720     7076.46
    208760     7078.02
    208800     7079.23
    208840     7080.77
    208880      7081.9
    208920     7083.28
    208960     7084.41
    209000     7085.98
    209040     7087.41
    209080        7089
    209120     7089.89
    209160     7091.57
    209200      7092.7
    209240      7094.3
    209280     7095.59
    209320        7097
    209360     7098.25
    209400      7099.6
    209440     7100.85
    209480     7102.34
    209520     7103.77
    209560     7105.32
    209600     7106.54
    209640     7108.07
    209680      7109.2
    209720     7110.59
    209760     7111.71
    209800     7113.29
    209840     7114.71
    209880      7116.3
    209920     7117.19
    209960     7118.87
    210000        7120
    210040      7121.6
    210080     7122.91
    210120      7124.3
    210160     7125.54
    210200     7126.91
    210240     7128.16
    210280     7129.64
    210320     7131.07
    210360     7132.63
    210400     7133.84
    210440     7135.36
    210480     7136.49
    210520     7137.89
    210560        7139
    210600     7140.57
    210640     7142.02
    210680     7143.59
    210720     7144.49
    210760     7146.16
    210800      7147.3
    210840     7148.89
    210880     7150.19
    210920     7151.59
    210960     7152.84
    211000      7154.2
    211040     7155.45
    211080     7156.94
    211120     7158.35
    211160     7159.92
    211200     7161.12
    211240     7162.65
    211280     7163.77
    211320     7165.17
    211360     7166.28
    211400     7167.85
    211440     7169.31
    211480     7170.88
    211520     7171.79
    211560     7173.46
    211600      7174.6
    211640     7176.19
    211680      7177.5
    211720     7178.89
    211760     7180.14
    211800     7181.49
    211840     7182.74
    211880     7184.24
    211920     7185.64
    211960     7187.21
    212000     7188.41
    212040     7189.93
    212080     7191.07
    212120     7192.45
    212160     7193.56
    212200     7195.12
    212240     7196.59
    212280     7198.17
    212320     7199.06
    212360     7200.74
    212400     7201.88
    212440     7203.48
    212480     7204.78
    212520     7206.18
    212560     7207.43
    212600      7208.8
    212640     7210.03
    212680     7211.54
    212720     7212.93
    212760      7214.5
    212800     7215.71
    212840     7217.23
    212880     7218.37
    212920     7219.76
    212960     7220.85
    213000     7222.43
    213040     7223.89
    213080     7225.48
    213120     7226.37
    213160     7228.04
    213200     7229.17
    213240     7230.78
    213280     7232.07
    213320     7233.45
    213360     7234.71
    213400     7236.08
    213440     7237.32
    213480     7238.83
    213520     7240.23
    213560     7241.81
    213600        7243
    213640     7244.51
    213680     7245.67
    213720     7247.05
    213760     7248.16
    213800     7249.73
    213840     7251.18
    213880     7252.79
    213920     7253.67
    213960     7255.35
    214000     7256.49
    214040     7258.08
    214080     7259.38
    214120     7260.78
    214160     7262.03
    214200      7263.4
    214240     7264.64
    214280     7266.15
    214320     7267.54
    214360     7269.12
    214400     7270.31
    214440     7271.82
    214480     7272.98
    214520     7274.38
    214560     7275.48
    214600     7277.06
    214640      7278.5
    214680     7280.12
    214720     7280.99
    214760     7282.67
    214800      7283.8
    214840      7285.4
    214880     7286.71
    214920     7288.11
    214960     7289.34
    215000     7290.71
    215040     7291.96
    215080     7293.47
    215120     7294.87
    215160     7296.46
    215200     7297.65
    215240     7299.18
    215280     7300.33
    215320     7301.71
    215360     7302.81
    215400     7304.39
    215440     7305.84
    215480     7307.44
    215520     7308.33
    215560     7310.02
    215600     7311.14
    215640     7312.75
    215680     7314.05
    215720     7315.46
    215760     7316.69
    215800     7318.06
    215840     7319.31
    215880     7320.82
    215920     7322.22
    215960     7323.82
    216000        7325
    216040      7326.5
    216080     7327.65
    216120     7329.05
    216160     7330.13
    216200     7331.72
    216240     7333.17
    216280     7334.77
    216320     7335.64
    216360     7337.33
    216400     7338.46
    216440     7340.08
    216480     7341.38
    216520     7342.79
    216560     7344.02
    216600     7345.39
    216640     7346.65
    216680     7348.14
    216720     7349.55
    216760     7351.14
    216800     7352.33
    216840     7353.82
    216880     7354.98
    216920     7356.36
    216960     7357.45
    217000     7359.05
    217040     7360.49
    217080      7362.1
    217120     7362.96
    217160     7364.67
    217200     7365.79
    217240     7367.41
    217280     7368.71
    217320     7370.12
    217360     7371.36
    217400     7372.72
    217440     7373.98
    217480     7375.48
    217520     7376.88
    217560     7378.48
    217600     7379.67
    217640     7381.15
    217680     7382.32
    217720     7383.71
    217760     7384.79
    217800      7386.4
    217840     7387.85
    217880     7389.46
    217920     7390.32
    217960     7392.03
    218000     7393.16
    218040     7394.79
    218080     7396.11
    218120      7397.5
    218160     7398.75
    218200      7400.1
    218240     7401.36
    218280     7402.86
    218320     7404.26
    218360     7405.86
    218400     7407.05
    218440     7408.53
    218480      7409.7
    218520     7411.09
    218560     7412.17
    218600     7413.79
    218640     7415.25
    218680     7416.85
    218720     7417.71
    218760     7419.42
    218800     7420.57
    218840      7422.2
    218880     7423.51
    218920     7424.89
    218960     7426.15
    219000     7427.51
    219040     7428.77
    219080     7430.27
    219120     7431.66
    219160     7433.27
    219200     7434.46
    219240     7435.95
    219280     7437.12
    219320      7438.5
    219360      7439.6
    219400     7441.21
    219440     7442.66
    219480     7444.25
    219520     7445.13
    219560     7446.83
    219600     7447.97
    219640     7449.61
    219680     7450.91
    219720     7452.29
    219760     7453.55
    219800     7454.92
    219840     7456.17
    219880     7457.68
    219920     7459.07
    219960     7460.67
    220000     7461.88
    220040     7463.37
    220080     7464.53
    220120     7465.91
    220160        7467
    220200     7468.61
    220240     7470.06
    220280     7471.67
    220320     7472.55
    220360     7474.25
    220400     7475.39
    220440     7477.03
    220480     7478.32
    220520     7479.72
    220560     7480.96
    220600     7482.34
    220640     7483.58
    220680     7485.08
    220720     7486.48
    220760     7488.09
    220800     7489.28
    220840     7490.78
    220880     7491.95
    220920     7493.31
    220960     7494.41
    221000     7496.03
    221040     7497.47
    221080     7499.08
    221120     7499.95
    221160     7501.66
    221200     7502.79
    221240     7504.43
    221280     7505.73
    221320     7507.12
    221360     7508.38
    221400     7509.75
    221440     7510.98
    221480     7512.49
    221520     7513.89
    221560      7515.5
    221600     7516.71
    221640     7518.21
    221680     7519.36
    221720     7520.73
    221760     7521.83
    221800     7523.44
    221840      7524.9
    221880     7526.51
    221920     7527.37
    221960     7529.07
    222000     7530.21
    222040     7531.85
    222080     7533.13
    222120     7534.53
    222160     7535.78
    222200     7537.16
    222240      7538.4
    222280      7539.9
    222320      7541.3
    222360     7542.92
    222400     7544.12
    222440      7545.6
    222480     7546.77
    222520     7548.15
    222560     7549.24
    222600     7550.87
    222640     7552.32
    222680     7553.92
    222720     7554.79
    222760     7556.48
    222800     7557.61
    222840     7559.25
    222880     7560.54
    222920     7561.94
    222960     7563.19
    223000     7564.56
    223040     7565.81
    223080     7567.31
    223120     7568.71
    223160     7570.31
    223200     7571.53
    223240     7573.02
    223280     7574.19
    223320     7575.58
    223360     7576.66
    223400     7578.29
    223440     7579.73
    223480     7581.33
    223520     7582.22
    223560      7583.9
    223600     7585.03
    223640     7586.67
    223680     7587.95
    223720     7589.35
    223760     7590.61
    223800     7591.98
    223840     7593.22
    223880     7594.72
    223920     7596.14
    223960     7597.73
    224000     7598.95
    224040     7600.44
    224080     7601.61
    224120        7603
    224160     7604.08
    224200     7605.71
    224240     7607.16
    224280     7608.76
    224320     7609.63
    224360     7611.33
    224400     7612.45
    224440     7614.08
    224480     7615.39
    224520     7616.77
    224560     7618.04
    224600      7619.4
    224640     7620.66
    224680     7622.14
    224720     7623.57
    224760     7625.16
    224800     7626.37
    224840     7627.86
    224880     7629.04
    224920     7630.42
    224960      7631.5
    225000     7633.13
    225040     7634.57
    225080     7636.19
    225120     7637.05
    225160     7638.75
    225200     7639.87
    225240     7641.51
    225280     7642.79
    225320     7644.19
    225360     7645.44
    225400     7646.81
    225440     7648.06
    225480     7649.55
    225520     7650.98
    225560     7652.57
    225600     7653.79
    225640     7655.28
    225680     7656.45
    225720     7657.84
    225760     7658.91
    225800     7660.56
    225840     7661.99
    225880      7663.6
    225920     7664.48
    225960     7666.17
    226000      7667.3
    226040     7668.93
    226080     7670.24
    226120     7671.62
    226160     7672.87
    226200     7674.23
    226240      7675.5
    226280     7676.99
    226320     7678.41
    226360     7679.99
    226400     7681.21
    226440     7682.71
    226480     7683.88
    226520     7685.28
    226560     7686.35
    226600        7688
    226640     7689.44
    226680     7691.06
    226720     7691.92
    226760     7693.61
    226800     7694.75
    226840     7696.37
    226880     7697.67
    226920     7699.06
    226960      7700.3
    227000     7701.68
    227040     7702.93
    227080     7704.42
    227120     7705.83
    227160     7707.42
    227200     7708.65
    227240     7710.15
    227280     7711.32
    227320     7712.72
    227360      7713.8
    227400     7715.45
    227440     7716.89
    227480     7718.49
    227520     7719.37
    227560     7721.06
    227600     7722.19
    227640     7723.81
    227680      7725.1
    227720     7726.49
    227760     7727.75
    227800     7729.13
    227840     7730.37
    227880     7731.87
    227920     7733.27
    227960     7734.86
    228000     7736.09
    228040     7737.59
    228080     7738.75
    228120     7740.15
    228160     7741.24
    228200     7742.88
    228240     7744.31
    228280     7745.93
    228320      7746.8
    228360     7748.48
    228400     7749.62
    228440     7751.24
    228480     7752.53
    228520     7753.91
    228560     7755.16
    228600     7756.53
    228640     7757.79
    228680     7759.29
    228720     7760.69
    228760     7762.27
    228800      7763.5
    228840     7765.01
    228880     7766.18
    228920     7767.58
    228960     7768.67
    229000     7770.32
    229040     7771.75
    229080     7773.36
    229120     7774.23
    229160     7775.92
    229200     7777.06
    229240     7778.68
    229280     7779.96
    229320     7781.36
    229360      7782.6
    229400     7783.98
    229440     7785.23
    229480     7786.72
    229520     7788.13
    229560     7789.71
    229600     7790.95
    229640     7792.44
    229680     7793.61
    229720     7795.01
    229760     7796.09
    229800     7797.75
    229840      7799.2
    229880     7800.81
    229920     7801.67
    229960     7803.37
    230000      7804.5
    230040     7806.12
    230080     7807.41
    230120     7808.79
    230160     7810.04
    230200      7811.4
    230240     7812.67
    230280     7814.15
    230320     7815.57
    230360     7817.15
    230400     7818.39
    230440     7819.87
    230480     7821.05
    230520     7822.44
    230560     7823.53
    230600     7825.18
    230640     7826.63
    230680     7828.24
    230720      7829.1
    230760      7830.8
    230800     7831.94
    230840     7833.55
    230880     7834.85
    230920     7836.22
    230960     7837.48
    231000     7838.84
    231040     7840.11
    231080      7841.6
    231120        7843
    231160     7844.59
    231200     7845.83
    231240     7847.31
    231280     7848.47
    231320     7849.88
    231360     7850.95
    231400     7852.61
    231440     7854.06
    231480     7855.69
    231520     7856.53
    231560     7858.24
    231600     7859.38
    231640     7860.99
    231680      7862.3
    231720     7863.66
    231760     7864.91
    231800     7866.28
    231840     7867.54
    231880     7869.04
    231920     7870.45
    231960     7872.03
    232000     7873.27
    232040     7874.75
    232080      7875.9
    232120     7877.31
    232160     7878.38
    232200     7880.05
    232240     7881.48
    232280     7883.12
    232320     7883.96
    232360     7885.67
    232400      7886.8
    232440     7888.42
    232480     7889.72
    232520     7891.07
    232560     7892.33
    232600     7893.69
    232640     7894.94
    232680     7896.45
    232720     7897.85
    232760     7899.43
    232800     7900.67
    232840     7902.15
    232880      7903.3
    232920     7904.71
    232960     7905.78
    233000     7907.44
    233040     7908.87
    233080     7910.52
    233120     7911.36
    233160     7913.08
    233200     7914.19
    233240     7915.83
    233280     7917.12
    233320     7918.48
    233360     7919.73
    233400     7921.11
    233440     7922.36
    233480     7923.86
    233520     7925.27
    233560     7926.84
    233600     7928.08
    233640     7929.57
    233680     7930.73
    233720     7932.14
    233760      7933.2
    233800     7934.87
    233840     7936.31
    233880     7937.96
    233920      7938.8
    233960     7940.52
    234000     7941.64
    234040     7943.25
    234080     7944.57
    234120     7945.92
    234160     7947.17
    234200     7948.53
    234240     7949.79
    234280     7951.29
    234320     7952.69
    234360     7954.26
    234400     7955.49
    234440     7956.99
    234480     7958.16
    234520     7959.54
    234560     7960.62
    234600      7962.3
    234640     7963.74
    234680     7965.38
    234720     7966.21
    234760     7967.93
    234800     7969.04
    234840     7970.67
    234880     7971.98
    234920     7973.33
    234960     7974.59
    235000     7975.94
    235040      7977.2
    235080     7978.71
    235120      7980.1
    235160     7981.69
    235200      7982.9
    235240     7984.41
    235280     7985.57
    235320     7986.97
    235360     7988.05
    235400     7989.71
    235440     7991.16
    235480      7992.8
    235520     7993.63
    235560     7995.35
    235600     7996.44
    235640     7998.09
    235680     7999.41
    235720     8000.77
    235760     8002.02
    235800     8003.37
    235840     8004.64
    235880     8006.15
    235920     8007.53
    235960     8009.11
    236000     8010.33
    236040     8011.84
    236080        8013
    236120     8014.38
    236160     8015.47
    236200     8017.14
    236240     8018.56
    236280     8020.22
    236320     8021.03
    236360     8022.77
    236400     8023.86
    236440      8025.5
    236480     8026.83
    236520     8028.16
    236560     8029.42
    236600     8030.77
    236640     8032.04
    236680     8033.55
    236720     8034.94
    236760     8036.52
    236800     8037.72
    236840     8039.24
    236880     8040.38
    236920     8041.77
    236960     8042.87
    237000     8044.53
    237040     8045.97
    237080      8047.6
    237120     8048.42
    237160     8050.15
    237200     8051.25
    237240     8052.88
    237280     8054.21
    237320     8055.55
    237360     8056.79
    237400     8058.14
    237440     8059.42
    237480     8060.91
    237520     8062.31
    237560     8063.89
    237600      8065.1
    237640      8066.6
    237680     8067.74
    237720     8069.14
    237760     8070.25
    237800      8071.9
    237840     8073.35
    237880     8074.98
    237920     8075.79
    237960     8077.53
    238000     8078.63
    238040     8080.27
    238080     8081.59
    238120     8082.93
    238160     8084.17
    238200     8085.52
    238240     8086.81
    238280     8088.31
    238320     8089.69
    238360     8091.28
    238400     8092.49
    238440        8094
    238480     8095.14
    238520     8096.54
    238560     8097.66
    238600     8099.31
    238640     8100.75
    238680     8102.36
    238720     8103.21
    238760     8104.94
    238800     8106.04
    238840     8107.69
    238880        8109
    238920     8110.34
    238960     8111.59
    239000     8112.94
    239040     8114.21
    239080     8115.72
    239120     8117.09
    239160     8118.69
    239200     8119.89
    239240      8121.4
    239280     8122.55
    239320     8123.96
    239360     8125.07
    239400     8126.72
    239440     8128.16
    239480     8129.78
    239520     8130.61
    239560     8132.35
    239600     8133.44
    239640     8135.11
    239680     8136.41
    239720     8137.75
    239760     8138.98
    239800     8140.34
    239840      8141.6
    239880     8143.12
    239920     8144.49
    239960     8146.09
    240000     8147.29
    240040      8148.8
    240080     8149.96
    240120     8151.36
    240160     8152.48
    240200     8154.14
    240240     8155.56
    240280     8157.18
    240320     8158.01
    240360     8159.75
    240400     8160.83
    240440     8162.51
    240480      8163.8
    240520     8165.13
    240560     8166.38
    240600     8167.72
    240640        8169
    240680     8170.51
    240720      8171.9
    240760     8173.49
    240800      8174.7
    240840     8176.22
    240880     8177.37
    240920     8178.78
    240960     8179.92
    241000     8181.57
    241040     8183.01
    241080     8184.62
    241120     8185.45
    241160     8187.19
    241200     8188.28
    241240     8189.95
    241280     8191.24
    241320     8192.59
    241360     8193.82
    241400     8195.18
    241440     8196.45
    241480     8197.97
    241520     8199.37
    241560     8200.96
    241600     8202.16
    241640     8203.69
    241680     8204.85
    241720     8206.26
    241760      8207.4
    241800     8209.04
    241840      8210.5
    241880     8212.11
    241920     8212.93
    241960     8214.68
    242000     8215.77
    242040     8217.44
    242080     8218.73
    242120     8220.07
    242160     8221.31
    242200     8222.67
    242240     8223.94
    242280     8225.44
    242320     8226.85
    242360     8228.42
    242400     8229.62
    242440     8231.17
    242480     8232.33
    242520     8233.72
    242560     8234.87
    242600      8236.5
    242640     8237.95
    242680     8239.56
    242720     8240.38
    242760     8242.14
    242800     8243.22
    242840     8244.89
    242880     8246.17
    242920      8247.5
    242960     8248.75
    243000      8250.1
    243040     8251.37
    243080     8252.88
    243120     8254.29
    243160     8255.88
    243200     8257.08
    243240      8258.6
    243280     8259.77
    243320     8261.17
    243360     8262.32
    243400     8263.96
    243440      8265.4
    243480     8267.02
    243520     8267.84
    243560     8269.59
    243600     8270.66
    243640     8272.34
    243680     8273.62
    243720     8274.94
    243760     8276.18
    243800     8277.54
    243840      8278.8
    243880     8280.32
    243920     8281.74
    243960     8283.32
    244000     8284.52
    244040     8286.04
    244080     8287.21
    244120      8288.6
    244160     8289.75
    244200     8291.39
    244240     8292.82
    244280     8294.45
    244320     8295.26
    244360        8297
    244400     8298.08
    244440     8299.76
    244480     8301.04
    244520     8302.37
    244560     8303.61
    244600     8304.96
    244640     8306.22
    244680     8307.74
    244720     8309.18
    244760     8310.75
    244800     8311.95
    244840     8313.46
    244880     8314.64
    244920     8316.04
    244960     8317.19
    245000     8318.82
    245040     8320.25
    245080     8321.87
    245120     8322.71
    245160     8324.43
    245200     8325.51
    245240     8327.18
    245280     8328.46
    245320     8329.78
    245360     8331.01
    245400     8332.38
    245440     8333.63
    245480     8335.15
    245520     8336.59
    245560     8338.17
    245600     8339.34
    245640     8340.87
    245680     8342.05
    245720     8343.46
    245760      8344.6
    245800     8346.24
    245840     8347.66
    245880     8349.29
    245920     8350.12
    245960     8351.84
    246000     8352.92
    246040     8354.61
    246080     8355.89
    246120      8357.2
    246160     8358.43
    246200     8359.79
    246240     8361.06
    246280     8362.57
    246320     8364.01
    246360      8365.6
    246400     8366.76
    246440      8368.3
    246480     8369.46
    246520     8370.87
    246560     8372.02
    246600     8373.64
    246640     8375.08
    246680      8376.7
    246720     8377.54
    246760     8379.25
    246800     8380.32
    246840     8382.01
    246880      8383.3
    246920     8384.61
    246960     8385.84
    247000      8387.2
    247040     8388.48
    247080     8389.98
    247120     8391.42
    247160        8393
    247200     8394.18
    247240      8395.7
    247280     8396.87
    247320     8398.29
    247360     8399.43
    247400     8401.05
    247440      8402.5
    247480     8404.13
    247520     8404.94
    247560     8406.68
    247600     8407.73
    247640     8409.44
    247680     8410.73
    247720     8412.04
    247760     8413.26
    247800     8414.62
    247840      8415.9
    247880     8417.39
    247920     8418.85
    247960     8420.41
    248000     8421.58
    248040     8423.12
    248080     8424.29
    248120      8425.7
    248160     8426.85
    248200     8428.48
    248240     8429.91
    248280     8431.56
    248320     8432.39
    248360     8434.12
    248400     8435.18
    248440     8436.87
    248480     8438.17
    248520     8439.49
    248560     8440.71
    248600     8442.07
    248640     8443.36
    248680     8444.85
    248720     8446.31
    248760     8447.87
    248800     8449.04
    248840     8450.59
    248880     8451.76
    248920     8453.17
    248960     8454.33
    249000     8455.95
    249040     8457.39
    249080     8459.04
    249120     8459.85
    249160      8461.6
    249200     8462.65
    249240     8464.35
    249280     8465.63
    249320     8466.95
    249360     8468.19
    249400     8469.54
    249440     8470.82
    249480     8472.33
    249520     8473.78
    249560     8475.34
    249600      8476.5
    249640     8478.07
    249680     8479.23
    249720     8480.65
    249760     8481.82
    249800     8483.45
    249840     8484.88
    249880     8486.53
    249920     8487.34
    249960     8489.08
    250000     8490.13
    250040     8491.83
    250080     8493.12
    250120     8494.45
    250160     8495.68
    250200     8497.02
    250240     8498.31
    250280     8499.82
    250320     8501.27
    250360     8502.82
    250400     8503.98
    250440     8505.53
    250480     8506.71
    250520     8508.12
    250560     8509.29
    250600     8510.91
    250640     8512.36
    250680     8514.01
    250720     8514.81
    250760     8516.55
    250800     8517.62
    250840     8519.31
    250880     8520.58
    250920     8521.93
    250960     8523.16
    251000     8524.49
    251040     8525.79
    251080      8527.3
    251120     8528.77
    251160      8530.3
    251200     8531.45
    251240     8533.01
    251280     8534.18
    251320     8535.61
    251360     8536.77
    251400      8538.4
    251440     8539.82
    251480     8541.48
    251520     8542.27
    251560     8544.02
    251600     8545.09
    251640     8546.78
    251680     8548.05
    251720      8549.4
    251760     8550.62
    251800     8551.96
    251840     8553.26
    251880     8554.78
    251920     8556.25
    251960     8557.78
    252000     8558.95
    252040     8560.48
    252080     8561.67
    252120     8563.07
    252160     8564.25
    252200     8565.88
    252240     8567.28
    252280     8568.96
    252320     8569.76
    252360     8571.51
    252400     8572.56
    252440     8574.26
    252480     8575.55
    252520     8576.88
    252560     8578.11
    252600     8579.44
    252640     8580.74
    252680     8582.27
    252720     8583.72
    252760     8585.26
    252800     8586.42
    252840     8587.96
    252880     8589.14
    252920     8590.55
    252960     8591.72
    253000     8593.33
    253040     8594.77
    253080     8596.44
    253120     8597.23
    253160     8598.98
    253200     8600.04
    253240     8601.73
    253280     8603.01
    253320     8604.34
    253360     8605.57
    253400     8606.89
    253440      8608.2
    253480     8609.71
    253520     8611.16
    253560      8612.7
    253600     8613.86
    253640     8615.39
    253680     8616.58
    253720        8618
    253760     8619.16
    253800      8620.8
    253840     8622.22
    253880     8623.89
    253920     8624.68
    253960     8626.44
    254000     8627.49
    254040      8629.2
    254080     8630.48
    254120      8631.8
    254160     8633.01
    254200     8634.34
    254240     8635.65
    254280     8637.15
    254320      8638.6
    254360     8640.13
    254400     8641.29
    254440     8642.83
    254480        8644
    254520     8645.43
    254560     8646.59
    254600     8648.23
    254640     8649.65
    254680     8651.32
    254720     8652.12
    254760     8653.88
    254800     8654.93
    254840     8656.62
    254880     8657.91
    254920     8659.22
    254960     8660.46
    255000     8661.79
    255040     8663.08
    255080     8664.59
    255120     8666.02
    255160     8667.57
    255200     8668.72
    255240     8670.25
    255280     8671.42
    255320     8672.85
    255360     8674.01
    255400     8675.65
    255440     8677.07
    255480     8678.73
    255520     8679.54
    255560     8681.29
    255600     8682.35
    255640     8684.04
    255680     8685.33
    255720     8686.65
    255760     8687.89
    255800      8689.2
    255840     8690.49
    255880     8692.02
    255920     8693.46
    255960     8694.99
    256000     8696.13
    256040     8697.68
    256080     8698.86
    256120     8700.27
    256160     8701.44
    256200     8703.07
    256240     8704.49
    256280     8706.17
    256320     8706.96
    256360     8708.72
    256400     8709.77
    256440     8711.47
    256480     8712.75
    256520     8714.07
    256560     8715.32
    256600     8716.63
    256640     8717.93
    256680     8719.46
    256720     8720.89
    256760     8722.43
    256800     8723.58
    256840     8725.11
    256880     8726.28
    256920      8727.7
    256960     8728.87
    257000      8730.5
    257040     8731.94
    257080     8733.59
    257120     8734.39
    257160     8736.16
    257200     8737.21
    257240      8738.9
    257280     8740.18
    257320     8741.49
    257360     8742.75
    257400     8744.05
    257440     8745.35
    257480     8746.89
    257520     8748.32
    257560     8749.88
    257600     8751.02
    257640     8752.56
    257680     8753.73
    257720     8755.15
    257760      8756.3
    257800     8757.96
    257840     8759.38
    257880     8761.04
    257920     8761.84
    257960      8763.6
    258000     8764.66
    258040     8766.35
    258080     8767.64
    258120     8768.95
    258160     8770.21
    258200     8771.51
    258240     8772.79
    258280     8774.33
    258320     8775.78
    258360     8777.33
    258400     8778.48
    258440     8780.02
    258480     8781.19
    258520      8782.6
    258560     8783.78
    258600     8785.41
    258640     8786.84
    258680     8788.51
    258720     8789.33
    258760     8791.08
    258800     8792.13
    258840     8793.82
    258880      8795.1
    258920      8796.4
    258960     8797.67
    259000     8798.96
    259040     8800.24
    259080     8801.77
    259120     8803.22
    259160     8804.79
    259200     8805.93
    259240     8807.46
    259280     8808.63
    259320     8810.06
    259360     8811.23
    259400     8812.86
    259440      8814.3
    259480     8815.97
    259520     8816.77
    259560     8818.53
    259600     8819.58
    259640     8821.29
    259680     8822.57
    259720     8823.88
    259760     8825.14
    259800     8826.42
    259840     8827.72
    259880     8829.27
    259920      8830.7
    259960     8832.29
    260000     8833.43
    260040     8834.98
    260080     8836.14
    260120      8837.6
    260160     8838.74
    260200     8840.37
    260240      8841.8
    260280     8843.48
    260320     8844.28
    260360     8846.03
    260400     8847.09
    260440      8848.8
    260480      8850.1
    260520      8851.4
    260560     8852.66
    260600     8853.94
    260640     8855.23
    260680     8856.78
    260720      8858.2
    260760     8859.79
    260800     8860.94
    260840     8862.47
    260880     8863.65
    260920      8865.1
    260960     8866.24
    261000     8867.88
    261040     8869.32
    261080        8871
    261120     8871.79
    261160     8873.54
    261200     8874.58
    261240      8876.3
    261280      8877.6
    261320     8878.91
    261360     8880.17
    261400     8881.46
    261440     8882.73
    261480     8884.29
    261520     8885.71
    261560     8887.32
    261600     8888.44
    261640     8889.97
    261680     8891.14
    261720     8892.59
    261760     8893.73
    261800     8895.37
    261840     8896.81
    261880     8898.48
    261920     8899.26
    261960     8901.01
    262000     8902.08
    262040     8903.77
    262080     8905.07
    262120     8906.37
    262160     8907.64
    262200     8908.92
    262240     8910.21
    262280     8911.76
    262320     8913.17
    262360     8914.78
    262400      8915.9
    262440     8917.41
    262480      8918.6
    262520     8920.04
    262560     8921.18
    262600     8922.83
    262640     8924.27
    262680     8925.93
    262720     8926.73
    262760     8928.46
    262800     8929.52
    262840     8931.21
    262880     8932.52
    262920     8933.82
    262960      8935.1
    263000     8936.38
    263040     8937.67
    263080     8939.22
    263120     8940.63
    263160     8942.24
    263200     8943.36
    263240     8944.88
    263280     8946.06
    263320     8947.49
    263360     8948.64
    263400     8950.29
    263440     8951.72
    263480     8953.39
    263520     8954.19
    263560     8955.92
    263600     8956.97
    263640     8958.65
    263680     8959.99
    263720     8961.26
    263760     8962.56
    263800     8963.83
    263840     8965.12
    263880     8966.66
    263920     8968.08
    263960     8969.67
    264000     8970.79
    264040     8972.32
    264080      8973.5
    264120     8974.92
    264160     8976.07
    264200     8977.71
    264240     8979.16
    264280     8980.82
    264320     8981.62
    264360     8983.36
    264400     8984.39
    264440     8986.07
    264480      8987.4
    264520     8988.67
    264560     8989.97
    264600     8991.26
    264640     8992.54
    264680     8994.07
    264720      8995.5
    264760      8997.1
    264800     8998.21
    264840     8999.74
    264880     9000.92
    264920     9002.34
    264960     9003.49
    265000     9005.14
    265040     9006.58
    265080     9008.25
    265120     9009.05
    265160     9010.81
    265200     9011.83
    265240     9013.52
    265280     9014.83
    265320     9016.11
    265360     9017.41
    265400      9018.7
    265440     9019.96
    265480     9021.49
    265520     9022.93
    265560     9024.53
    265600     9025.64
    265640     9027.17
    265680     9028.35
    265720     9029.76
    265760     9030.89
    265800     9032.56
    265840     9034.01
    265880     9035.67
    265920     9036.47
    265960     9038.21
    266000     9039.23
    266040     9040.91
    266080     9042.25
    266120     9043.51
    266160      9044.8
    266200     9046.11
    266240     9047.37
    266280     9048.91
    266320     9050.35
    266360     9051.93
    266400     9053.06
    266440      9054.6
    266480     9055.77
    266520     9057.17
    266560     9058.31
    266600     9059.98
    266640     9061.43
    266680     9063.09
    266720     9063.89
    266760     9065.64
    266800     9066.66
    266840     9068.33
    266880     9069.67
    266920     9070.93
    266960     9072.23
    267000     9073.52
    267040     9074.78
    267080     9076.32
    267120     9077.77
    267160     9079.36
    267200     9080.47
    267240        9082
    267280     9083.19
    267320     9084.59
    267360     9085.73
    267400     9087.39
    267440     9088.84
    267480      9090.5
    267520     9091.29
    267560     9093.06
    267600     9094.07
    267640     9095.75
    267680     9097.08
    267720     9098.34
    267760     9099.64
    267800     9100.95
    267840     9102.19
    267880     9103.75
    267920     9105.18
    267960     9106.78
    268000     9107.88
    268040     9109.43
    268080     9110.63
    268120     9112.02
    268160     9113.16
    268200     9114.83
    268240     9116.28
    268280     9117.93
    268320     9118.73
    268360     9120.51
    268400      9121.5
    268440      9123.2
    268480     9124.53
    268520     9125.79
    268560     9127.08
    268600     9128.41
    268640     9129.64
    268680      9131.2
    268720     9132.62
    268760     9134.22
    268800     9135.32
    268840     9136.88
    268880     9138.08
    268920     9139.46
    268960     9140.61
    269000     9142.26
    269040     9143.72
    269080     9145.37
    269120     9146.19
    269160     9147.96
    269200     9148.95
    269240     9150.64
    269280     9151.98
    269320     9153.25
    269360     9154.54
    269400     9155.86
    269440     9157.11
    269480     9158.66
    269520     9160.09
    269560      9161.7
    269600      9162.8
    269640     9164.35
    269680     9165.54
    269720     9166.94
    269760     9168.08
    269800     9169.73
    269840     9171.18
    269880     9172.84
    269920     9173.66
    269960     9175.42
    270000     9176.42
    270040     9178.09
    270080     9179.44
    270120      9180.7
    270160     9181.99
    270200     9183.33
    270240     9184.57
    270280     9186.13
    270320     9187.56
    270360     9189.17
    270400     9190.27
    270440     9191.83
    270480     9193.04
    270520     9194.42
    270560     9195.59
    270600     9197.22
    270640     9198.67
    270680     9200.35
    270720     9201.13
    270760     9202.91
    270800     9203.89
    270840     9205.57
    270880     9206.94
    270920     9208.19
    270960     9209.48
    271000      9210.8
    271040     9212.05
    271080     9213.61
    271120     9215.03
    271160     9216.65
    271200     9217.75
    271240     9219.32
    271280     9220.51
    271320     9221.91
    271360     9223.06
    271400      9224.7
    271440     9226.15
    271480      9227.8
    271520     9228.61
    271560     9230.38
    271600     9231.37
    271640     9233.04
    271680     9234.41
    271720     9235.68
    271760     9236.97
    271800     9238.29
    271840     9239.54
    271880     9241.09
    271920     9242.52
    271960     9244.14
    272000     9245.21
    272040     9246.78
    272080     9247.97
    272120     9249.38
    272160     9250.54
    272200     9252.16
    272240     9253.62
    272280     9255.29
    272320     9256.11
    272360     9257.88
    272400     9258.85
    272440     9260.54
    272480     9261.91
    272520     9263.16
    272560     9264.46
    272600     9265.78
    272640     9267.04
    272680     9268.57
    272720        9270
    272760     9271.64
    272800      9272.7
    272840     9274.27
    272880     9275.47
    272920     9276.86
    272960     9278.04
    273000     9279.66
    273040     9281.12
    273080     9282.79
    273120      9283.6
    273160     9285.37
    273200     9286.35
    273240     9288.05
    273280     9289.41
    273320     9290.68
    273360     9291.97
    273400     9293.28
    273440     9294.54
    273480     9296.08
    273520     9297.51
    273560     9299.14
    273600     9300.21
    273640     9301.77
    273680     9302.97
    273720     9304.37
    273760     9305.53
    273800     9307.16
    273840     9308.65
    273880     9310.29
    273920     9311.12
    273960     9312.88
    274000     9313.86
    274040     9315.55
    274080      9316.9
    274120     9318.19
    274160     9319.47
    274200     9320.77
    274240     9322.04
    274280     9323.57
    274320        9325
    274360     9326.63
    274400     9327.69
    274440     9329.28
    274480     9330.48
    274520     9331.87
    274560     9333.03
    274600     9334.66
    274640     9336.14
    274680     9337.79
    274720     9338.61
    274760     9340.38
    274800     9341.36
    274840     9343.06
    274880     9344.41
    274920     9345.68
    274960     9346.96
    275000     9348.27
    275040     9349.55
    275080     9351.05
    275120     9352.51
    275160     9354.13
    275200      9355.2
    275240     9356.79
    275280     9357.99
    275320     9359.39
    275360     9360.57
    275400     9362.17
    275440     9363.66
    275480     9365.31
    275520     9366.14
    275560      9367.9
    275600     9368.88
    275640     9370.56
    275680     9371.93
    275720      9373.2
    275760     9374.49
    275800     9375.81
    275840     9377.06
    275880     9378.58
    275920     9380.01
    275960     9381.65
    276000     9382.71
    276040     9384.29
    276080      9385.5
    276120      9386.9
    276160     9388.07
    276200     9389.69
    276240     9391.17
    276280     9392.82
    276320     9393.66
    276360     9395.43
    276400     9396.41
    276440     9398.07
    276480     9399.44
    276520     9400.73
    276560     9401.99
    276600     9403.34
    276640     9404.58
    276680      9406.1
    276720     9407.52
    276760     9409.15
    276800     9410.21
    276840     9411.81
    276880     9413.02
    276920     9414.42
    276960     9415.58
    277000      9417.2
    277040      9418.7
    277080     9420.34
    277120     9421.21
    277160     9422.95
    277200     9423.94
    277240     9425.62
    277280     9426.97
    277320     9428.27
    277360     9429.54
    277400      9430.9
    277440     9432.11
    277480     9433.65
    277520     9435.08
    277560     9436.72
    277600     9437.77
    277640     9439.37
    277680     9440.58
    277720     9441.97
    277760     9443.14
    277800     9444.76
    277840     9446.29
    277880     9447.93
    277920     9448.78
    277960     9450.52
    278000     9451.53
    278040     9453.23
    278080     9454.55
    278120     9455.86
    278160     9457.14
    278200     9458.47
    278240     9459.69
    278280     9461.24
    278320     9462.67
    278360      9464.3
    278400     9465.35
    278440     9466.96
    278480     9468.15
    278520     9469.56
    278560     9470.72
    278600     9472.35
    278640     9473.87
    278680     9475.53
    278720     9476.38
    278760     9478.11
    278800     9479.13
    278840     9480.81
    278880     9482.15
    278920     9483.45
    278960     9484.73
    279000     9486.07
    279040     9487.29
    279080     9488.84
    279120     9490.26
    279160     9491.89
    279200     9492.95
    279240     9494.56
    279280     9495.76
    279320     9497.17
    279360     9498.32
    279400     9499.95
    279440     9501.47
    279480     9503.14
    279520     9503.99
    279560     9505.72
    279600     9506.74
    279640     9508.43
    279680     9509.77
    279720     9511.07
    279760     9512.35
    279800     9513.67
    279840     9514.91
    279880     9516.43
    279920     9517.88
    279960     9519.51
    280000     9520.57
    280040     9522.19
    280080     9523.38
    280120     9524.78
    280160     9525.94
    280200     9527.58
    280240     9529.08
    280280     9530.74
    280320      9531.6
    280360     9533.32
    280400     9534.36
    280440     9536.04
    280480     9537.38
    280520     9538.69
    280560     9539.96
    280600     9541.28
    280640     9542.51
    280680     9544.05
    280720     9545.49
    280760     9547.12
    280800     9548.18
    280840     9549.81
    280880     9551.01
    280920      9552.4
    280960     9553.57
    281000     9555.18
    281040      9556.7
    281080     9558.35
    281120      9559.2
    281160     9560.94
    281200     9561.96
    281240     9563.64
    281280     9564.98
    281320     9566.28
    281360     9567.54
    281400     9568.88
    281440      9570.1
    281480     9571.64
    281520     9573.05
    281560     9574.69
    281600     9575.75
    281640     9577.35
    281680     9578.59
    281720     9579.95
    281760     9581.12
    281800     9582.74
    281840     9584.24
    281880     9585.89
    281920     9586.73
    281960     9588.49
    282000     9589.51
    282040     9591.19
    282080     9592.51
    282120     9593.82
    282160     9595.09
    282200     9596.43
    282240     9597.65
    282280     9599.18
    282320     9600.62
    282360     9602.25
    282400      9603.3
    282440     9604.91
    282480     9606.14
    282520      9607.5
    282560     9608.66
    282600     9610.29
    282640     9611.79
    282680     9613.44
    282720     9614.27
    282760     9616.02
    282800     9617.06
    282840     9618.73
    282880     9620.04
    282920     9621.37
    282960     9622.64
    283000     9623.95
    283040     9625.21
    283080     9626.73
    283120     9628.17
    283160     9629.81
    283200     9630.87
    283240     9632.46
    283280     9633.69
    283320     9635.07
    283360     9636.22
    283400     9637.85
    283440     9639.35
    283480     9640.99
    283520     9641.83
    283560     9643.57
    283600     9644.62
    283640     9646.27
    283680      9647.6
    283720     9648.91
    283760     9650.17
    283800     9651.51
    283840     9652.74
    283880     9654.26
    283920     9655.71
    283960     9657.34
    284000     9658.41
    284040     9660.01
    284080     9661.25
    284120     9662.61
    284160     9663.77
    284200     9665.39
    284240     9666.89
    284280     9668.53
    284320     9669.37
    284360     9671.12
    284400     9672.15
    284440     9673.83
    284480     9675.15
    284520     9676.46
    284560     9677.71
    284600     9679.07
    284640     9680.29
    284680      9681.8
    284720     9683.24
    284760     9684.89
    284800     9685.96
    284840     9687.55
    284880     9688.79
    284920     9690.14
    284960     9691.32
    285000     9692.95
    285040     9694.43
    285080      9696.1
    285120     9696.94
    285160     9698.69
    285200     9699.71
    285240     9701.38
    285280     9702.71
    285320     9704.02
    285360     9705.29
    285400     9706.61
    285440     9707.85
    285480     9709.38
    285520     9710.81
    285560     9712.44
    285600     9713.51
    285640     9715.12
    285680     9716.37
    285720     9717.73
    285760     9718.91
    285800     9720.53
    285840     9722.02
    285880     9723.69
    285920     9724.52
    285960     9726.28
    286000     9727.29
    286040     9728.98
    286080      9730.3
    286120     9731.62
    286160     9732.87
    286200     9734.21
    286240     9735.44
    286280     9736.96
    286320      9738.4
    286360     9740.01
    286400     9741.09
    286440     9742.71
    286480     9743.94
    286520     9745.31
    286560     9746.48
    286600     9748.12
    286640     9749.61
    286680     9751.28
    286720     9752.12
    286760     9753.87
    286800     9754.89
    286840     9756.57
    286880     9757.91
    286920      9759.2
    286960     9760.45
    287000      9761.8
    287040     9763.04
    287080     9764.55
    287120        9766
    287160     9767.61
    287200     9768.71
    287240     9770.31
    287280     9771.55
    287320     9772.93
    287360      9774.1
    287400     9775.74
    287440     9777.22
    287480      9778.9
    287520     9779.72
    287560     9781.47
    287600     9782.49
    287640     9784.18
    287680     9785.54
    287720     9786.82
    287760     9788.08
    287800     9789.42
    287840     9790.65
    287880     9792.19
    287920     9793.64
    287960     9795.23
    288000     9796.33
    288040     9797.95
    288080     9799.18
    288120     9800.55
    288160     9801.72
    288200     9803.38
    288240     9804.84
    288280     9806.52
    288320     9807.35
    288360     9809.12
    288400     9810.12
    288440     9811.82
    288480     9813.18
    288520     9814.46
    288560     9815.72
    288600     9817.07
    288640     9818.31
    288680     9819.83
    288720     9821.28
    288760     9822.89
    288800     9823.98
    288840     9825.59
    288880     9826.81
    288920     9828.18
    288960     9829.36
    289000     9831.01
    289040     9832.49
    289080     9834.16
    289120     9834.99
    289160     9836.76
    289200     9837.76
    289240     9839.46
    289280     9840.83
    289320      9842.1
    289360     9843.36
    289400      9844.7
    289440     9845.94
    289480     9847.47
    289520     9848.93
    289560     9850.52
    289600     9851.62
    289640     9853.21
    289680     9854.45
    289720     9855.82
    289760     9856.99
    289800     9858.64
    289840      9860.1
    289880     9861.79
    289920     9862.62
    289960      9864.4
    290000      9865.4
    290040     9867.08
    290080     9868.47
    290120     9869.72
    290160     9870.99
    290200     9872.34
    290240     9873.57
    290280     9875.09
    290320     9876.55
    290360     9878.16
    290400     9879.25
    290440     9880.83
    290480     9882.07
    290520     9883.44
    290560     9884.61
    290600     9886.26
    290640     9887.72
    290680     9889.41
    290720     9890.24
    290760     9892.02
    290800     9893.02
    290840     9894.69
    290880     9896.08
    290920     9897.35
    290960     9898.59
    291000     9899.96
    291040      9901.2
    291080      9902.7
    291120     9904.18
    291160     9905.77
    291200     9906.87
    291240     9908.44
    291280     9909.68
    291320     9911.03
    291360     9912.21
    291400     9913.86
    291440     9915.31
    291480     9917.01
    291520     9917.82
    291560     9919.61
    291600     9920.62
    291640     9922.29
    291680     9923.66
    291720     9924.96
    291760     9926.19
    291800     9927.55
    291840     9928.79
    291880      9930.3
    291920     9931.77
    291960     9933.38
    292000     9934.49
    292040     9936.04
    292080     9937.29
    292120     9938.64
    292160      9939.8
    292200     9941.48
    292240     9942.92
    292280     9944.61
    292320     9945.43
    292360     9947.23
    292400     9948.23
    292440     9949.91
    292480     9951.26
    292520     9952.57
    292560      9953.8
    292600     9955.17
    292640     9956.41
    292680      9957.9
    292720     9959.39
    292760     9960.99
    292800     9962.09
    292840     9963.66
    292880      9964.9
    292920     9966.27
    292960     9967.43
    293000      9969.1
    293040     9970.54
    293080     9972.24
    293120     9973.05
    293160     9974.85
    293200     9975.84
    293240     9977.53
    293280     9978.89
    293320     9980.19
    293360     9981.44
    293400     9982.79
    293440     9984.06
    293480     9985.53
    293520     9987.03
    293560     9988.63
    293600     9989.74
    293640      9991.3
    293680     9992.54
    293720      9993.9
    293760     9995.08
    293800     9996.76
    293840      9998.2
    293880     9999.89
    293920     10000.7
    293960     10002.5
    294000     10003.5
    294040     10005.2
    294080     10006.6
    294120     10007.8
    294160     10009.1
    294200     10010.4
    294240     10011.7
    294280     10013.2
    294320     10014.7
    294360     10016.3
    294400     10017.4
    294440       10019
    294480     10020.2
    294520     10021.5
    294560     10022.7
    294600     10024.4
    294640     10025.8
    294680     10027.5
    294720     10028.3
    294760     10030.1
    294800     10031.1
    294840     10032.8
    294880     10034.2
    294920     10035.5
    294960     10036.7
    295000     10038.1
    295040     10039.4
    295080     10040.8
    295120     10042.3
    295160     10043.9
    295200       10045
    295240     10046.6
    295280     10047.8
    295320     10049.2
    295360     10050.4
    295400       10052
    295440     10053.5
    295480     10055.2
    295520       10056
    295560     10057.8
    295600     10058.8
    295640     10060.5
    295680     10061.8
    295720     10063.1
    295760     10064.3
    295800     10065.7
    295840       10067
    295880     10068.5
    295920       10070
    295960     10071.6
    296000     10072.7
    296040     10074.3
    296080     10075.5
    296120     10076.9
    296160     10078.1
    296200     10079.7
    296240     10081.2
    296280     10082.9
    296320     10083.7
    296360     10085.5
    296400     10086.4
    296440     10088.1
    296480     10089.5
    296520     10090.8
    296560       10092
    296600     10093.4
    296640     10094.7
    296680     10096.2
    296720     10097.7
    296760     10099.3
    296800     10100.4
    296840       10102
    296880     10103.2
    296920     10104.6
    296960     10105.8
    297000     10107.4
    297040     10108.9
    297080     10110.6
    297120     10111.4
    297160     10113.2
    297200     10114.1
    297240     10115.8
    297280     10117.2
    297320     10118.5
    297360     10119.7
    297400     10121.1
    297440     10122.4
    297480     10123.9
    297520     10125.4
    297560       10127
    297600     10128.1
    297640     10129.7
    297680     10130.9
    297720     10132.2
    297760     10133.5
    297800     10135.1
    297840     10136.5
    297880     10138.3
    297920       10139
    297960     10140.8
    298000     10141.8
    298040     10143.5
    298080     10144.9
    298120     10146.2
    298160     10147.4
    298200     10148.8
    298240     10150.1
    298280     10151.6
    298320     10153.1
    298360     10154.7
    298400     10155.8
    298440     10157.3
    298480     10158.6
    298520     10159.9
    298560     10161.1
    298600     10162.8
    298640     10164.2
    298680     10165.9
    298720     10166.7
    298760     10168.5
    298800     10169.5
    298840     10171.2
    298880     10172.6
    298920     10173.9
    298960     10175.1
    299000     10176.5
    299040     10177.7
    299080     10179.2
    299120     10180.7
    299160     10182.3
    299200     10183.4
    299240       10185
    299280     10186.2
    299320     10187.6
    299360     10188.8
    299400     10190.4
    299440     10191.9
    299480     10193.6
    299520     10194.3
    299560     10196.2
    299600     10197.2
    299640     10198.8
    299680     10200.2
    299720     10201.5
    299760     10202.7
    299800     10204.1
    299840     10205.4
    299880     10206.9
    299920     10208.4
    299960       10210
    300000     10211.1
    300040     10212.7
    300080     10213.9
    300120     10215.3
    300160     10216.5
    300200     10218.1
    300240     10219.6
    300280     10221.3
    300320     10222.1
    300360     10223.9
    300400     10224.9
    300440     10226.5
    300480     10227.9
    300520     10229.2
    300560     10230.4
    300600     10231.8
    300640     10233.1
    300680     10234.6
    300720     10236.1
    300760     10237.7
    300800     10238.8
    300840     10240.4
    300880     10241.6
    300920       10243
    300960     10244.1
    301000     10245.8
    301040     10247.3
    301080       10249
    301120     10249.8
    301160     10251.6
    301200     10252.6
    301240     10254.3
    301280     10255.6
    301320       10257
    301360     10258.2
    301400     10259.6
    301440     10260.8
    301480     10262.3
    301520     10263.8
    301560     10265.4
    301600     10266.5
    301640     10268.1
    301680     10269.3
    301720     10270.7
    301760     10271.9
    301800     10273.5
    301840       10275
    301880     10276.7
    301920     10277.5
    301960     10279.3
    302000     10280.3
    302040       10282
    302080     10283.4
    302120     10284.7
    302160     10285.9
    302200     10287.3
    302240     10288.5
    302280       10290
    302320     10291.5
    302360     10293.1
    302400     10294.2
    302440     10295.8
    302480       10297
    302520     10298.4
    302560     10299.6
    302600     10301.3
    302640     10302.7
    302680     10304.4
    302720     10305.2
    302760       10307
    302800       10308
    302840     10309.7
    302880     10311.1
    302920     10312.4
    302960     10313.6
    303000       10315
    303040     10316.3
    303080     10317.8
    303120     10319.2
    303160     10320.8
    303200     10321.9
    303240     10323.5
    303280     10324.7
    303320     10326.1
    303360     10327.3
    303400       10329
    303440     10330.4
    303480     10332.2
    303520     10332.9
    303560     10334.8
    303600     10335.8
    303640     10337.5
    303680     10338.8
    303720     10340.2
    303760     10341.4
    303800     10342.8
    303840       10344
    303880     10345.5
    303920       10347
    303960     10348.6
    304000     10349.7
    304040     10351.2
    304080     10352.5
    304120     10353.9
    304160     10355.1
    304200     10356.8
    304240     10358.2
    304280     10359.9
    304320     10360.7
    304360     10362.5
    304400     10363.5
    304440     10365.2
    304480     10366.6
    304520     10367.9
    304560     10369.1
    304600     10370.5
    304640     10371.7
    304680     10373.2
    304720     10374.7
    304760     10376.3
    304800     10377.4
    304840       10379
    304880     10380.2
    304920     10381.6
    304960     10382.8
    305000     10384.5
    305040     10385.9
    305080     10387.7
    305120     10388.4
    305160     10390.3
    305200     10391.2
    305240     10392.9
    305280     10394.3
    305320     10395.6
    305360     10396.8
    305400     10398.2
    305440     10399.4
    305480       10401
    305520     10402.4
    305560     10404.1
    305600     10405.1
    305640     10406.7
    305680       10408
    305720     10409.3
    305760     10410.5
    305800     10412.2
    305840     10413.7
    305880     10415.4
    305920     10416.1
    305960       10418
    306000       10419
    306040     10420.6
    306080       10422
    306120     10423.4
    306160     10424.6
    306200       10426
    306240     10427.2
    306280     10428.7
    306320     10430.2
    306360     10431.8
    306400     10432.9
    306440     10434.5
    306480     10435.7
    306520     10437.1
    306560     10438.3
    306600       10440
    306640     10441.4
    306680     10443.2
    306720     10443.9
    306760     10445.7
    306800     10446.7
    306840     10448.4
    306880     10449.8
    306920     10451.1
    306960     10452.3
    307000     10453.7
    307040       10455
    307080     10456.5
    307120     10457.9
    307160     10459.5
    307200     10460.6
    307240     10462.2
    307280     10463.4
    307320     10464.8
    307360       10466
    307400     10467.7
    307440     10469.2
    307480     10470.9
    307520     10471.6
    307560     10473.5
    307600     10474.5
    307640     10476.2
    307680     10477.5
    307720     10478.9
    307760     10480.1
    307800     10481.5
    307840     10482.7
    307880     10484.2
    307920     10485.7
    307960     10487.3
    308000     10488.4
    308040       10490
    308080     10491.2
    308120     10492.6
    308160     10493.8
    308200     10495.5
    308240       10497
    308280     10498.7
    308320     10499.4
    308360     10501.3
    308400     10502.2
    308440     10503.9
    308480     10505.3
    308520     10506.7
    308560     10507.8
    308600     10509.2
    308640     10510.5
    308680       10512
    308720     10513.5
    308760     10515.1
    308800     10516.2
    308840     10517.8
    308880       10519
    308920     10520.4
    308960     10521.6
    309000     10523.3
    309040     10524.7
    309080     10526.4
    309120     10527.2
    309160       10529
    309200       10530
    309240     10531.7
    309280     10533.1
    309320     10534.5
    309360     10535.6
    309400       10537
    309440     10538.3
    309480     10539.8
    309520     10541.2
    309560     10542.9
    309600       10544
    309640     10545.6
    309680     10546.8
    309720     10548.1
    309760     10549.4
    309800     10551.1
    309840     10552.6
    309880     10554.3
    309920       10555
    309960     10556.9
    310000     10557.8
    310040     10559.5
    310080     10560.9
    310120     10562.3
    310160     10563.5
    310200     10564.9
    310240     10566.1
    310280     10567.6
    310320     10569.1
    310360     10570.7
    310400     10571.8
    310440     10573.4
    310480     10574.6
    310520       10576
    310560     10577.2
    310600     10578.9
    310640     10580.4
    310680     10582.1
    310720     10582.8
    310760     10584.7
    310800     10585.7
    310840     10587.3
    310880     10588.7
    310920     10590.1
    310960     10591.3
    311000     10592.7
    311040       10594
    311080     10595.4
    311120     10596.9
    311160     10598.5
    311200     10599.6
    311240     10601.2
    311280     10602.4
    311320     10603.8
    311360       10605
    311400     10606.7
    311440     10608.2
    311480     10609.9
    311520     10610.6
    311560     10612.5
    311600     10613.5
    311640     10615.1
    311680     10616.6
    311720     10617.9
    311760     10619.1
    311800     10620.5
    311840     10621.8
    311880     10623.2
    311920     10624.7
    311960     10626.3
    312000     10627.4
    312040       10629
    312080     10630.2
    312120     10631.6
    312160     10632.8
    312200     10634.5
    312240       10636
    312280     10637.7
    312320     10638.4
    312360     10640.3
    312400     10641.2
    312440     10642.9
    312480     10644.3
    312520     10645.7
    312560     10646.9
    312600     10648.3
    312640     10649.5
    312680       10651
    312720     10652.5
    312760     10654.1
    312800     10655.2
    312840     10656.8
    312880     10657.9
    312920     10659.3
    312960     10660.5
    313000     10662.2
    313040     10663.7
    313080     10665.4
    313120     10666.2
    313160       10668
    313200       10669
    313240     10670.6
    313280       10672
    313320     10673.4
    313360     10674.6
    313400       10676
    313440     10677.2
    313480     10678.7
    313520     10680.2
    313560     10681.8
    313600     10682.9
    313640     10684.5
    313680     10685.6
    313720       10687
    313760     10688.2
    313800       10690
    313840     10691.4
    313880     10693.2
    313920     10693.9
    313960     10695.7
    314000     10696.7
    314040     10698.3
    314080     10699.8
    314120     10701.1
    314160     10702.3
    314200     10703.7
    314240     10704.9
    314280     10706.4
    314320     10707.9
    314360     10709.5
    314400     10710.6
    314440     10712.2
    314480     10713.3
    314520     10714.7
    314560     10715.9
    314600     10717.7
    314640     10719.1
    314680     10720.9
    314720     10721.6
    314760     10723.4
    314800     10724.4
    314840     10726.1
    314880     10727.5
    314920     10728.8
    314960       10730
    315000     10731.4
    315040     10732.6
    315080     10734.1
    315120     10735.6
    315160     10737.2
    315200     10738.3
    315240     10739.8
    315280       10741
    315320     10742.4
    315360     10743.6
    315400     10745.3
    315440     10746.8
    315480     10748.5
    315520     10749.3
    315560     10751.1
    315600     10752.1
    315640     10753.7
    315680     10755.2
    315720     10756.5
    315760     10757.7
    315800     10759.1
    315840     10760.3
    315880     10761.8
    315920     10763.3
    315960     10764.9
    316000       10766
    316040     10767.6
    316080     10768.8
    316120     10770.1
    316160     10771.3
    316200     10773.1
    316240     10774.5
    316280     10776.3
    316320       10777
    316360     10778.9
    316400     10779.8
    316440     10781.5
    316480       10783
    316520     10784.2
    316560     10785.4
    316600     10786.9
    316640     10788.1
    316680     10789.5
    316720     10791.1
    316760     10792.7
    316800     10793.8
    316840     10795.4
    316880     10796.6
    316920     10797.9
    316960     10799.1
    317000     10800.9
    317040     10802.3
    317080     10804.1
    317120     10804.8
    317160     10806.7
    317200     10807.6
    317240     10809.3
    317280     10810.7
    317320       10812
    317360     10813.2
    317400     10814.7
    317440     10815.8
    317480     10817.3
    317520     10818.8
    317560     10820.5
    317600     10821.5
    317640     10823.1
    317680     10824.3
    317720     10825.7
    317760     10826.8
    317800     10828.6
    317840     10830.1
    317880     10831.8
    317920     10832.5
    317960     10834.4
    318000     10835.3
    318040       10837
    318080     10838.5
    318120     10839.7
    318160     10840.9
    318200     10842.4
    318240     10843.6
    318280       10845
    318320     10846.5
    318360     10848.2
    318400     10849.3
    318440     10850.9
    318480       10852
    318520     10853.4
    318560     10854.6
    318600     10856.4
    318640     10857.8
    318680     10859.6
    318720     10860.3
    318760     10862.1
    318800     10863.1
    318840     10864.8
    318880     10866.2
    318920     10867.5
    318960     10868.7
    319000     10870.1
    319040     10871.3
    319080     10872.8
    319120     10874.3
    319160       10876
    319200       10877
    319240     10878.6
    319280     10879.8
    319320     10881.2
    319360     10882.4
    319400     10884.2
    319440     10885.6
    319480     10887.4
    319520     10888.1
    319560     10889.9
    319600     10890.9
    319640     10892.5
    319680       10894
    319720     10895.2
    319760     10896.5
    319800     10897.9
    319840     10899.1
    319880     10900.6
    319920     10902.1
    319960     10903.7
    320000     10904.8
    320040     10906.4
    320080     10907.6
    320120     10908.9
    320160     10910.1
    320200     10911.9
    320240     10913.3
    320280     10915.2
    320320     10915.8
    320360     10917.7
    320400     10918.7
    320440     10920.3
    320480     10921.8
    320520       10923
    320560     10924.2
    320600     10925.6
    320640     10926.9
    320680     10928.4
    320720     10929.9
    320760     10931.5
    320800     10932.6
    320840     10934.2
    320880     10935.4
    320920     10936.7
    320960     10937.9
    321000     10939.7
    321040     10941.1
    321080     10942.9
    321120     10943.6
    321160     10945.5
    321200     10946.4
    321240     10948.1
    321280     10949.5
    321320     10950.8
    321360       10952
    321400     10953.4
    321440     10954.6
    321480     10956.1
    321520     10957.6
    321560     10959.3
    321600     10960.3
    321640       10962
    321680     10963.1
    321720     10964.5
    321760     10965.7
    321800     10967.5
    321840     10968.9
    321880     10970.7
    321920     10971.4
    321960     10973.2
    322000     10974.2
    322040     10975.9
    322080     10977.3
    322120     10978.6
    322160     10979.8
    322200     10981.2
    322240     10982.4
    322280     10983.9
    322320     10985.4
    322360       10987
    322400     10988.1
    322440     10989.7
    322480     10990.9
    322520     10992.2
    322560     10993.4
    322600     10995.2
    322640     10996.6
    322680     10998.4
    322720     10999.1
    322760       11001
    322800     11001.9
    322840     11003.6
    322880       11005
    322920     11006.4
    322960     11007.6
    323000       11009
    323040     11010.2
    323080     11011.7
    323120     11013.2
    323160     11014.8
    323200     11015.9
    323240     11017.5
    323280     11018.7
    323320       11020
    323360     11021.2
    323400       11023
    323440     11024.4
    323480     11026.2
    323520     11026.9
    323560     11028.8
    323600     11029.7
    323640     11031.4
    323680     11032.8
    323720     11034.2
    323760     11035.3
    323800     11036.7
    323840     11037.9
    323880     11039.5
    323920       11041
    323960     11042.6
    324000     11043.7
    324040     11045.3
    324080     11046.4
    324120     11047.8
    324160       11049
    324200     11050.8
    324240     11052.2
    324280       11054
    324320     11054.7
    324360     11056.6
    324400     11057.5
    324440     11059.2
    324480     11060.7
    324520       11062
    324560     11063.1
    324600     11064.5
    324640     11065.7
    324680     11067.3
    324720     11068.8
    324760     11070.4
    324800     11071.5
    324840     11073.1
    324880     11074.2
    324920     11075.6
    324960     11076.8
    325000     11078.6
    325040       11080
    325080     11081.8
    325120     11082.5
    325160     11084.4
    325200     11085.3
    325240       11087
    325280     11088.5
    325320     11089.8
    325360     11090.9
    325400     11092.4
    325440     11093.6
    325480     11095.1
    325520     11096.6
    325560     11098.2
    325600     11099.2
    325640     11100.9
    325680       11102
    325720     11103.4
    325760     11104.6
    325800     11106.3
    325840     11107.8
    325880     11109.6
    325920     11110.3
    325960     11112.1
    326000     11113.1
    326040     11114.8
    326080     11116.2
    326120     11117.5
    326160     11118.7
    326200     11120.1
    326240     11121.3
    326280     11122.8
    326320     11124.3
    326360     11125.9
    326400     11126.9
    326440     11128.6
    326480     11129.8
    326520     11131.1
    326560     11132.3
    326600     11134.1
    326640     11135.5
    326680     11137.3
    326720       11138
    326760     11139.9
    326800     11140.8
    326840     11142.5
    326880       11144
    326920     11145.3
    326960     11146.4
    327000     11147.8
    327040       11149
    327080     11150.5
    327120     11152.1
    327160     11153.6
    327200     11154.7
    327240     11156.4
    327280     11157.5
    327320     11158.9
    327360       11160
    327400     11161.8
    327440     11163.3
    327480     11165.1
    327520     11165.8
    327560     11167.6
    327600     11168.6
    327640     11170.3
    327680     11171.7
    327720       11173
    327760     11174.2
    327800     11175.6
    327840     11176.8
    327880     11178.3
    327920     11179.9
    327960     11181.4
    328000     11182.5
    328040     11184.2
    328080     11185.3
    328120     11186.7
    328160     11187.9
    328200     11189.7
    328240     11191.1
    328280     11192.9
    328320     11193.6
    328360     11195.4
    328400     11196.4
    328440     11198.1
    328480     11199.6
    328520     11200.9
    328560       11202
    328600     11203.4
    328640     11204.6
    328680     11206.1
    328720     11207.7
    328760     11209.2
    328800     11210.3
    328840     11212.1
    328880     11213.1
    328920     11214.5
    328960     11215.7
    329000     11217.5
    329040     11218.9
    329080     11220.7
    329120     11221.4
    329160     11223.3
    329200     11224.2
    329240     11225.9
    329280     11227.4
    329320     11228.7
    329360     11229.8
    329400     11231.3
    329440     11232.5
    329480       11234
    329520     11235.5
    329560     11237.1
    329600     11238.1
    329640     11239.9
    329680       11241
    329720     11242.4
    329760     11243.5
    329800     11245.3
    329840     11246.8
    329880     11248.6
    329920     11249.3
    329960     11251.1
    330000       11252
    330040     11253.8
    330080     11255.2
    330120     11256.5
    330160     11257.7
    330200     11259.1
    330240     11260.3
    330280     11261.8
    330320     11263.3
    330360     11264.9
    330400       11266
    330440     11267.7
    330480     11268.8
    330520     11270.2
    330560     11271.4
    330600     11273.1
    330640     11274.6
    330680     11276.3
    330720     11277.1
    330760     11278.9
    330800     11279.8
    330840     11281.6
    330880       11283
    330920     11284.3
    330960     11285.4
    331000     11286.9
    331040     11288.1
    331080     11289.6
    331120     11291.1
    331160     11292.6
    331200     11293.7
    331240     11295.4
    331280     11296.6
    331320       11298
    331360     11299.1
    331400     11300.9
    331440     11302.4
    331480     11304.1
    331520     11304.8
    331560     11306.7
    331600     11307.6
    331640     11309.3
    331680     11310.8
    331720     11312.1
    331760     11313.2
    331800     11314.7
    331840     11315.9
    331880     11317.3
    331920     11318.9
    331960     11320.4
    332000     11321.5
    332040     11323.2
    332080     11324.3
    332120     11325.7
    332160     11326.9
    332200     11328.6
    332240     11330.1
    332280     11331.9
    332320     11332.6
    332360     11334.4
    332400     11335.4
    332440     11337.1
    332480     11338.6
    332520     11339.9
    332560       11341
    332600     11342.4
    332640     11343.6
    332680     11345.1
    332720     11346.7
    332760     11348.2
    332800     11349.3
    332840       11351
    332880     11352.1
    332920     11353.5
    332960     11354.7
    333000     11356.4
    333040     11357.9
    333080     11359.7
    333120     11360.4
    333160     11362.2
    333200     11363.1
    333240     11364.9
    333280     11366.4
    333320     11367.7
    333360     11368.8
    333400     11370.2
    333440     11371.4
    333480     11372.9
    333520     11374.5
    333560       11376
    333600     11377.1
    333640     11378.7
    333680     11379.8
    333720     11381.2
    333760     11382.4
    333800     11384.1
    333840     11385.7
    333880     11387.4
    333920     11388.1
    333960       11390
    334000     11390.9
    334040     11392.6
    334080     11394.1
    334120     11395.4
    334160     11396.5
    334200     11397.9
    334240     11399.2
    334280     11400.6
    334320     11402.2
    334360     11403.7
    334400     11404.8
    334440     11406.5
    334480     11407.6
    334520       11409
    334560     11410.2
    334600     11411.9
    334640     11413.4
    334680     11415.2
    334720     11415.9
    334760     11417.7
    334800     11418.6
    334840     11420.3
    334880     11421.8
    334920     11423.1
    334960     11424.2
    335000     11425.7
    335040     11426.9
    335080     11428.3
    335120       11430
    335160     11431.5
    335200     11432.6
    335240     11434.2
    335280     11435.3
    335320     11436.7
    335360     11437.9
    335400     11439.6
    335440     11441.1
    335480     11442.9
    335520     11443.6
    335560     11445.4
    335600     11446.3
    335640     11448.1
    335680     11449.5
    335720     11450.8
    335760       11452
    335800     11453.4
    335840     11454.6
    335880     11456.1
    335920     11457.7
    335960     11459.2
    336000     11460.3
    336040       11462
    336080     11463.1
    336120     11464.5
    336160     11465.6
    336200     11467.4
    336240     11468.9
    336280     11470.6
    336320     11471.3
    336360     11473.2
    336400       11474
    336440     11475.8
    336480     11477.2
    336520     11478.6
    336560     11479.7
    336600     11481.1
    336640     11482.3
    336680     11483.8
    336720     11485.4
    336760     11486.9
    336800       11488
    336840     11489.7
    336880     11490.8
    336920     11492.2
    336960     11493.3
    337000     11495.1
    337040     11496.6
    337080     11498.3
    337120     11499.1
    337160     11500.9
    337200     11501.7
    337240     11503.5
    337280       11505
    337320     11506.3
    337360     11507.4
    337400     11508.8
    337440       11510
    337480     11511.5
    337520     11513.1
    337560     11514.6
    337600     11515.7
    337640     11517.4
    337680     11518.5
    337720     11519.9
    337760       11521
    337800     11522.8
    337840     11524.3
    337880       11526
    337920     11526.8
    337960     11528.6
    338000     11529.4
    338040     11531.2
    338080     11532.7
    338120       11534
    338160     11535.1
    338200     11536.5
    338240     11537.8
    338280     11539.2
    338320     11540.9
    338360     11542.4
    338400     11543.4
    338440     11545.1
    338480     11546.2
    338520     11547.6
    338560     11548.7
    338600     11550.5
    338640       11552
    338680     11553.8
    338720     11554.5
    338760     11556.3
    338800     11557.1
    338840     11558.9
    338880     11560.4
    338920     11561.7
    338960     11562.8
    339000     11564.2
    339040     11565.5
    339080     11566.9
    339120     11568.5
    339160       11570
    339200     11571.1
    339240     11572.8
    339280       11574
    339320     11575.3
    339360     11576.4
    339400     11578.2
    339440     11579.7
    339480     11581.5
    339520     11582.2
    339560       11584
    339600     11584.8
    339640     11586.6
    339680     11588.1
    339720     11589.4
    339760     11590.5
    339800     11591.9
    339840     11593.2
    339880     11594.6
    339920     11596.2
    339960     11597.7
    340000     11598.8
    340040     11600.5
    340080     11601.6
    340120       11603
    340160     11604.1
    340200     11605.9
    340240     11607.4
    340280     11609.2
    340320     11609.9
    340360     11611.7
    340400     11612.5
    340440     11614.3
    340480     11615.8
    340520     11617.1
    340560     11618.2
    340600     11619.6
    340640     11620.8
    340680     11622.3
    340720     11623.9
    340760     11625.4
    340800     11626.5
    340840     11628.2
    340880     11629.3
    340920     11630.7
    340960     11631.8
    341000     11633.5
    341040     11635.1
    341080     11636.8
    341120     11637.5
    341160     11639.3
    341200     11640.2
    341240       11642
    341280     11643.5
    341320     11644.8
    341360     11645.9
    341400     11647.3
    341440     11648.5
    341480       11650
    341520     11651.6
    341560     11653.1
    341600     11654.2
    341640     11655.9
    341680       11657
    341720     11658.4
    341760     11659.5
    341800     11661.3
    341840     11662.8
    341880     11664.5
    341920     11665.3
    341960     11667.1
    342000     11667.9
    342040     11669.7
    342080     11671.2
    342120     11672.5
    342160     11673.6
    342200       11675
    342240     11676.3
    342280     11677.8
    342320     11679.3
    342360     11680.9
    342400       11682
    342440     11683.6
    342480     11684.8
    342520     11686.2
    342560     11687.3
    342600       11689
    342640     11690.5
    342680     11692.3
    342720       11693
    342760     11694.8
    342800     11695.7
    342840     11697.5
    342880       11699
    342920     11700.3
    342960     11701.4
    343000     11702.8
    343040     11704.1
    343080     11705.6
    343120     11707.1
    343160     11708.7
    343200     11709.7
    343240     11711.4
    343280     11712.5
    343320     11713.9
    343360       11715
    343400     11716.8
    343440     11718.3
    343480     11720.1
    343520     11720.8
    343560     11722.6
    343600     11723.4
    343640     11725.3
    343680     11726.7
    343720       11728
    343760     11729.1
    343800     11730.5
    343840     11731.8
    343880     11733.3
    343920     11734.9
    343960     11736.4
    344000     11737.5
    344040     11739.2
    344080     11740.3
    344120     11741.7
    344160     11742.8
    344200     11744.5
    344240       11746
    344280     11747.8
    344320     11748.5
    344360     11750.3
    344400     11751.2
    344440       11753
    344480     11754.5
    344520     11755.8
    344560     11756.9
    344600     11758.3
    344640     11759.6
    344680     11761.1
    344720     11762.6
    344760     11764.2
    344800     11765.3
    344840       11767
    344880       11768
    344920     11769.4
    344960     11770.5
    345000     11772.3
    345040     11773.8
    345080     11775.6
    345120     11776.3
    345160     11778.1
    345200     11778.9
    345240     11780.8
    345280     11782.2
    345320     11783.6
    345360     11784.7
    345400     11786.1
    345440     11787.4
    345480     11788.8
    345520     11790.4
    345560     11791.9
    345600       11793
    345640     11794.7
    345680     11795.8
    345720     11797.2
    345760     11798.3
    345800     11800.1
    345840     11801.6
    345880     11803.4
    345920     11804.1
    345960     11805.9
    346000     11806.7
    346040     11808.6
    346080     11810.1
    346120     11811.4
    346160     11812.5
    346200     11813.9
    346240     11815.2
    346280     11816.6
    346320     11818.2
    346360     11819.7
    346400     11820.8
    346440     11822.6
    346480     11823.7
    346520       11825
    346560     11826.2
    346600     11827.9
    346640     11829.4
    346680     11831.2
    346720       11832
    346760     11833.7
    346800     11834.6
    346840     11836.4
    346880     11837.9
    346920     11839.2
    346960     11840.3
    347000     11841.7
    347040       11843
    347080     11844.5
    347120     11846.1
    347160     11847.6
    347200     11848.7
    347240     11850.4
    347280     11851.5
    347320     11852.9
    347360       11854
    347400     11855.8
    347440     11857.3
    347480     11859.1
    347520     11859.8
    347560     11861.5
    347600     11862.4
    347640     11864.3
    347680     11865.7
    347720     11867.1
    347760     11868.2
    347800     11869.6
    347840     11870.9
    347880     11872.4
    347920     11873.9
    347960     11875.4
    348000     11876.5
    348040     11878.3
    348080     11879.4
    348120     11880.8
    348160     11881.9
    348200     11883.6
    348240     11885.2
    348280       11887
    348320     11887.7
    348360     11889.4
    348400     11890.3
    348440     11892.2
    348480     11893.6
    348520       11895
    348560     11896.1
    348600     11897.5
    348640     11898.8
    348680     11900.3
    348720     11901.8
    348760     11903.3
    348800     11904.4
    348840     11906.2
    348880     11907.3
    348920     11908.7
    348960     11909.8
    349000     11911.5
    349040     11913.1
    349080     11914.9
    349120     11915.6
    349160     11917.3
    349200     11918.2
    349240     11920.1
    349280     11921.5
    349320     11922.9
    349360     11923.9
    349400     11925.4
    349440     11926.6
    349480     11928.1
    349520     11929.7
    349560     11931.2
    349600     11932.3
    349640     11934.1
    349680     11935.2
    349720     11936.6
    349760     11937.7
    349800     11939.5
    349840       11941
    349880     11942.8
    349920     11943.5
    349960     11945.2
    350000     11946.1
    350040       11948
    350080     11949.4
    350120     11950.7
    350160     11951.8
    350200     11953.3
    350240     11954.5
    350280       11956
    350320     11957.6
    350360     11959.1
    350400     11960.2
    350440       11962
    350480     11963.1
    350520     11964.4
    350560     11965.6
    350600     11967.3
    350640     11968.8
    350680     11970.7
    350720     11971.4
    350760     11973.1
    350800       11974
    350840     11975.9
    350880     11977.3
    350920     11978.6
    350960     11979.7
    351000     11981.1
    351040     11982.4
    351080     11983.9
    351120     11985.5
    351160       11987
    351200     11988.1
    351240     11989.9
    351280     11990.9
    351320     11992.3
    351360     11993.5
    351400     11995.2
    351440     11996.7
    351480     11998.5
    351520     11999.3
    351560     12000.9
    351600     12001.8
    351640     12003.7
    351680     12005.1
    351720     12006.4
    351760     12007.6
    351800       12009
    351840     12010.2
    351880     12011.7
    351920     12013.3
    351960     12014.8
    352000     12015.9
    352040     12017.7
    352080     12018.8
    352120     12020.1
    352160     12021.3
    352200       12023
    352240     12024.5
    352280     12026.4
    352320     12027.1
    352360     12028.8
    352400     12029.6
    352440     12031.5
    352480     12032.9
    352520     12034.3
    352560     12035.4
    352600     12036.8
    352640     12038.1
    352680     12039.5
    352720     12041.1
    352760     12042.6
    352800     12043.8
    352840     12045.5
    352880     12046.6
    352920       12048
    352960     12049.1
    353000     12050.9
    353040     12052.4
    353080     12054.2
    353120     12054.9
    353160     12056.6
    353200     12057.5
    353240     12059.4
    353280     12060.8
    353320     12062.2
    353360     12063.3
    353400     12064.6
    353440     12065.9
    353480     12067.4
    353520       12069
    353560     12070.5
    353600     12071.6
    353640     12073.4
    353680     12074.4
    353720     12075.8
    353760       12077
    353800     12078.7
    353840     12080.2
    353880       12082
    353920     12082.7
    353960     12084.4
    354000     12085.4
    354040     12087.2
    354080     12088.6
    354120       12090
    354160     12091.1
    354200     12092.5
    354240     12093.7
    354280     12095.2
    354320     12096.8
    354360     12098.4
    354400     12099.5
    354440     12101.2
    354480     12102.3
    354520     12103.6
    354560     12104.8
    354600     12106.6
    354640       12108
    354680     12109.9
    354720     12110.6
    354760     12112.2
    354800     12113.2
    354840       12115
    354880     12116.4
    354920     12117.8
    354960     12118.9
    355000     12120.3
    355040     12121.6
    355080       12123
    355120     12124.6
    355160     12126.1
    355200     12127.3
    355240       12129
    355280     12130.1
    355320     12131.4
    355360     12132.6
    355400     12134.3
    355440     12135.8
    355480     12137.7
    355520     12138.4
    355560       12140
    355600       12141
    355640     12142.8
    355680     12144.2
    355720     12145.6
    355760     12146.7
    355800     12148.1
    355840     12149.4
    355880     12150.9
    355920     12152.4
    355960       12154
    356000     12155.1
    356040     12156.8
    356080     12157.9
    356120     12159.3
    356160     12160.4
    356200     12162.2
    356240     12163.7
    356280     12165.5
    356320     12166.2
    356360     12167.8
    356400     12168.8
    356440     12170.6
    356480       12172
    356520     12173.4
    356560     12174.6
    356600     12175.9
    356640     12177.2
    356680     12178.7
    356720     12180.3
    356760     12181.8
    356800     12182.9
    356840     12184.6
    356880     12185.7
    356920     12187.1
    356960     12188.2
    357000       12190
    357040     12191.5
    357080     12193.3
    357120       12194
    357160     12195.6
    357200     12196.6
    357240     12198.5
    357280     12199.8
    357320     12201.2
    357360     12202.4
    357400     12203.7
    357440       12205
    357480     12206.5
    357520     12208.1
    357560     12209.6
    357600     12210.7
    357640     12212.4
    357680     12213.5
    357720     12214.9
    357760     12216.1
    357800     12217.8
    357840     12219.3
    357880     12221.2
    357920     12221.9
    357960     12223.5
    358000     12224.5
    358040     12226.3
    358080     12227.7
    358120     12229.1
    358160     12230.2
    358200     12231.5
    358240     12232.8
    358280     12234.3
    358320     12235.9
    358360     12237.4
    358400     12238.5
    358440     12240.3
    358480     12241.3
    358520     12242.7
    358560     12243.9
    358600     12245.6
    358640     12247.1
    358680       12249
    358720     12249.6
    358760     12251.3
    358800     12252.2
    358840     12254.1
    358880     12255.4
    358920     12256.8
    358960       12258
    359000     12259.3
    359040     12260.6
    359080     12262.1
    359120     12263.7
    359160     12265.2
    359200     12266.4
    359240       12268
    359280     12269.1
    359320     12270.5
    359360     12271.7
    359400     12273.4
    359440       12275
    359480     12276.8
    359520     12277.5
    359560     12279.1
    359600       12280
    359640     12281.9
    359680     12283.3
    359720     12284.6
    359760     12285.8
    359800     12287.1
    359840     12288.4
    359880     12289.9
    359920     12291.4
    359960       12293
    360000     12294.1
    360040     12295.8
    360080     12296.9
    360120     12298.3
    360160     12299.4
    360200     12301.2
    360240     12302.7
    360280     12304.5
    360320     12305.2
    360360     12306.9
    360400     12307.8
    360440     12309.7
    360480       12311
    360520     12312.4
    360560     12313.6
    360600     12314.9
    360640     12316.2
    360680     12317.7
    360720     12319.2
    360760     12320.7
    360800     12321.8
    360840     12323.6
    360880     12324.7
    360920     12326.1
    360960     12327.2
    361000       12329
    361040     12330.5
    361080     12332.3
    361120       12333
    361160     12334.7
    361200     12335.6
    361240     12337.5
    361280     12338.8
    361320     12340.2
    361360     12341.4
    361400     12342.6
    361440     12343.9
    361480     12345.5
    361520     12346.9
    361560     12348.5
    361600     12349.6
    361640     12351.3
    361680     12352.4
    361720     12353.8
    361760       12355
    361800     12356.7
    361840     12358.3
    361880     12360.1
    361920     12360.8
    361960     12362.4
    362000     12363.3
    362040     12365.2
    362080     12366.6
    362120     12367.9
    362160     12369.1
    362200     12370.4
    362240     12371.7
    362280     12373.2
    362320     12374.7
    362360     12376.2
    362400     12377.4
    362440     12379.1
    362480     12380.2
    362520     12381.6
    362560     12382.7
    362600     12384.5
    362640       12386
    362680     12387.8
    362720     12388.5
    362760     12390.2
    362800     12391.1
    362840       12393
    362880     12394.3
    362920     12395.7
    362960     12396.9
    363000     12398.1
    363040     12399.4
    363080     12400.9
    363120     12402.4
    363160       12404
    363200     12405.1
    363240     12406.8
    363280     12407.9
    363320     12409.3
    363360     12410.5
    363400     12412.2
    363440     12413.7
    363480     12415.6
    363520     12416.3
    363560     12417.9
    363600     12418.8
    363640     12420.7
    363680       12422
    363720     12423.4
    363760     12424.6
    363800     12425.8
    363840     12427.1
    363880     12428.6
    363920     12430.1
    363960     12431.7
    364000     12432.8
    364040     12434.5
    364080     12435.6
    364120       12437
    364160     12438.1
    364200     12439.9
    364240     12441.4
    364280     12443.3
    364320     12443.9
    364360     12445.6
    364400     12446.4
    364440     12448.3
    364480     12449.7
    364520       12451
    364560     12452.3
    364600     12453.5
    364640     12454.8
    364680     12456.3
    364720     12457.8
    364760     12459.4
    364800     12460.5
    364840     12462.2
    364880     12463.3
    364920     12464.7
    364960     12465.8
    365000     12467.6
    365040     12469.1
    365080     12470.9
    365120     12471.6
    365160     12473.2
    365200     12474.2
    365240     12476.1
    365280     12477.4
    365320     12478.7
    365360       12480
    365400     12481.2
    365440     12482.6
    365480     12484.1
    365520     12485.6
    365560     12487.1
    365600     12488.2
    365640       12490
    365680     12491.1
    365720     12492.5
    365760     12493.6
    365800     12495.4
    365840     12496.9
    365880     12498.7
    365920     12499.4
    365960       12501
    366000     12501.9
    366040     12503.8
    366080     12505.2
    366120     12506.5
    366160     12507.7
    366200     12508.9
    366240     12510.3
    366280     12511.8
    366320     12513.3
    366360     12514.8
    366400       12516
    366440     12517.7
    366480     12518.8
    366520     12520.2
    366560     12521.3
    366600     12523.1
    366640     12524.6
    366680     12526.4
    366720     12527.1
    366760     12528.7
    366800     12529.6
    366840     12531.5
    366880     12532.9
    366920     12534.2
    366960     12535.5
    367000     12536.7
    367040       12538
    367080     12539.5
    367120       12541
    367160     12542.5
    367200     12543.7
    367240     12545.5
    367280     12546.6
    367320     12547.9
    367360     12549.1
    367400     12550.9
    367440     12552.3
    367480     12554.2
    367520     12554.9
    367560     12556.5
    367600     12557.4
    367640     12559.3
    367680     12560.7
    367720       12562
    367760     12563.2
    367800     12564.5
    367840     12565.8
    367880     12567.3
    367920     12568.8
    367960     12570.3
    368000     12571.5
    368040     12573.2
    368080     12574.3
    368120     12575.7
    368160     12576.8
    368200     12578.6
    368240     12580.1
    368280       12582
    368320     12582.6
    368360     12584.3
    368400     12585.2
    368440     12587.1
    368480     12588.5
    368520     12589.8
    368560       12591
    368600     12592.3
    368640     12593.6
    368680     12595.1
    368720     12596.6
    368760     12598.1
    368800     12599.3
    368840       12601
    368880     12602.1
    368920     12603.5
    368960     12604.6
    369000     12606.4
    369040     12607.9
    369080     12609.8
    369120     12610.4
    369160     12612.1
    369200       12613
    369240     12614.9
    369280     12616.3
    369320     12617.6
    369360     12618.9
    369400     12620.1
    369440     12621.4
    369480     12622.9
    369520     12624.4
    369560       12626
    369600     12627.1
    369640     12628.9
    369680       12630
    369720     12631.4
    369760     12632.5
    369800     12634.3
    369840     12635.8
    369880     12637.6
    369920     12638.3
    369960       12640
    370000     12640.8
    370040     12642.8
    370080     12644.2
    370120     12645.5
    370160     12646.7
    370200       12648
    370240     12649.3
    370280     12650.9
    370320     12652.3
    370360     12653.9
    370400       12655
    370440     12656.8
    370480     12657.9
    370520     12659.2
    370560     12660.4
    370600     12662.1
    370640     12663.6
    370680     12665.5
    370720     12666.1
    370760     12667.8
    370800     12668.7
    370840     12670.6
    370880       12672
    370920     12673.3
    370960     12674.6
    371000     12675.8
    371040     12677.2
    371080     12678.7
    371120     12680.2
    371160     12681.7
    371200     12682.9
    371240     12684.7
    371280     12685.8
    371320     12687.1
    371360     12688.3
    371400       12690
    371440     12691.5
    371480     12693.4
    371520       12694
    371560     12695.7
    371600     12696.6
    371640     12698.6
    371680     12699.9
    371720     12701.2
    371760     12702.4
    371800     12703.7
    371840     12705.1
    371880     12706.6
    371920     12708.1
    371960     12709.6
    372000     12710.7
    372040     12712.5
    372080     12713.7
    372120       12715
    372160     12716.2
    372200     12717.9
    372240     12719.4
    372280     12721.3
    372320     12721.9
    372360     12723.6
    372400     12724.4
    372440     12726.4
    372480     12727.8
    372520       12729
    372560     12730.3
    372600     12731.6
    372640     12732.9
    372680     12734.5
    372720       12736
    372760     12737.5
    372800     12738.7
    372840     12740.4
    372880     12741.6
    372920     12742.9
    372960     12744.1
    373000     12745.8
    373040     12747.3
    373080     12749.2
    373120     12749.8
    373160     12751.6
    373200     12752.4
    373240     12754.4
    373280     12755.7
    373320       12757
    373360     12758.2
    373400     12759.5
    373440     12760.9
    373480     12762.4
    373520     12763.9
    373560     12765.4
    373600     12766.6
    373640     12768.3
    373680     12769.5
    373720     12770.8
    373760       12772
    373800     12773.7
    373840     12775.2
    373880     12777.1
    373920     12777.7
    373960     12779.5
    374000     12780.3
    374040     12782.3
    374080     12783.6
    374120     12784.9
    374160     12786.2
    374200     12787.4
    374240     12788.8
    374280     12790.3
    374320     12791.9
    374360     12793.3
    374400     12794.5
    374440     12796.2
    374480     12797.4
    374520     12798.7
    374560       12800
    374600     12801.7
    374640     12803.1
    374680       12805
    374720     12805.6
    374760     12807.4
    374800     12808.2
    374840     12810.2
    374880     12811.5
    374920     12812.8
    374960     12814.1
    375000     12815.4
    375040     12816.7
    375080     12818.3
    375120     12819.8
    375160     12821.3
    375200     12822.4
    375240     12824.2
    375280     12825.3
    375320     12826.7
    375360     12827.9
    375400     12829.6
    375440     12831.1
    375480       12833
    375520     12833.6
    375560     12835.4
    375600     12836.1
    375640     12838.1
    375680     12839.4
    375720     12840.8
    375760       12842
    375800     12843.3
    375840     12844.6
    375880     12846.2
    375920     12847.7
    375960     12849.2
    376000     12850.3
    376040     12852.1
    376080     12853.2
    376120     12854.6
    376160     12855.8
    376200     12857.5
    376240       12859
    376280     12860.9
    376320     12861.5
    376360     12863.3
    376400       12864
    376440       12866
    376480     12867.4
    376520     12868.7
    376560       12870
    376600     12871.3
    376640     12872.5
    376680     12874.1
    376720     12875.6
    376760     12877.1
    376800     12878.3
    376840       12880
    376880     12881.1
    376920     12882.5
    376960     12883.7
    377000     12885.4
    377040     12886.9
    377080     12888.8
    377120     12889.4
    377160     12891.2
    377200       12892
    377240     12893.9
    377280     12895.3
    377320     12896.6
    377360     12897.9
    377400     12899.2
    377440     12900.5
    377480       12902
    377520     12903.5
    377560       12905
    377600     12906.2
    377640     12907.9
    377680       12909
    377720     12910.3
    377760     12911.6
    377800     12913.3
    377840     12914.8
    377880     12916.6
    377920     12917.3
    377960     12919.1
    378000     12919.8
    378040     12921.8
    378080     12923.1
    378120     12924.5
    378160     12925.8
    378200       12927
    378240     12928.3
    378280     12929.9
    378320     12931.4
    378360     12932.9
    378400       12934
    378440     12935.8
    378480     12936.9
    378520     12938.2
    378560     12939.4
    378600     12941.1
    378640     12942.6
    378680     12944.5
    378720     12945.1
    378760       12947
    378800     12947.7
    378840     12949.7
    378880       12951
    378920     12952.4
    378960     12953.6
    379000     12954.9
    379040     12956.2
    379080     12957.7
    379120     12959.3
    379160     12960.8
    379200     12961.9
    379240     12963.7
    379280     12964.7
    379320     12966.1
    379360     12967.3
    379400       12969
    379440     12970.5
    379480     12972.4
    379520       12973
    379560     12974.8
    379600     12975.5
    379640     12977.5
    379680     12978.9
    379720     12980.2
    379760     12981.5
    379800     12982.8
    379840     12984.1
    379880     12985.6
    379920     12987.2
    379960     12988.6
    380000     12989.8
    380040     12991.5
    380080     12992.6
    380120       12994
    380160     12995.2
    380200     12996.9
    380240     12998.4
    380280     13000.2
    380320     13000.9
    380360     13002.7
    380400     13003.4
    380440     13005.4
    380480     13006.8
    380520     13008.1
    380560     13009.4
    380600     13010.7
    380640     13011.9
    380680     13013.5
    380720       13015
    380760     13016.5
    380800     13017.6
    380840     13019.4
    380880     13020.5
    380920     13021.8
    380960       13023
    381000     13024.8
    381040     13026.3
    381080     13028.1
    381120     13028.7
    381160     13030.5
    381200     13031.3
    381240     13033.3
    381280     13034.7
    381320       13036
    381360     13037.3
    381400     13038.5
    381440     13039.8
    381480     13041.4
    381520     13042.9
    381560     13044.4
    381600     13045.5
    381640     13047.3
    381680     13048.4
    381720     13049.7
    381760     13050.9
    381800     13052.7
    381840     13054.1
    381880       13056
    381920     13056.6
    381960     13058.4
    382000     13059.2
    382040     13061.1
    382080     13062.5
    382120     13063.9
    382160     13065.1
    382200     13066.4
    382240     13067.7
    382280     13069.2
    382320     13070.7
    382360     13072.3
    382400     13073.4
    382440     13075.1
    382480     13076.2
    382520     13077.6
    382560     13078.8
    382600     13080.5
    382640       13082
    382680     13083.9
    382720     13084.5
    382760     13086.3
    382800       13087
    382840       13089
    382880     13090.4
    382920     13091.7
    382960       13093
    383000     13094.3
    383040     13095.5
    383080     13097.1
    383120     13098.6
    383160     13100.1
    383200     13101.2
    383240     13102.9
    383280       13104
    383320     13105.4
    383360     13106.6
    383400     13108.4
    383440     13109.8
    383480     13111.7
    383520     13112.3
    383560     13114.2
    383600     13114.9
    383640     13116.9
    383680     13118.3
    383720     13119.6
    383760     13120.8
    383800     13122.1
    383840     13123.4
    383880     13124.9
    383920     13126.4
    383960       13128
    384000     13129.1
    384040     13130.8
    384080     13131.9
    384120     13133.2
    384160     13134.5
    384200     13136.2
    384240     13137.7
    384280     13139.6
    384320     13140.2
    384360       13142
    384400     13142.8
    384440     13144.7
    384480     13146.1
    384520     13147.4
    384560     13148.7
    384600       13150
    384640     13151.3
    384680     13152.8
    384720     13154.3
    384760     13155.9
    384800       13157
    384840     13158.7
    384880     13159.8
    384920     13161.1
    384960     13162.4
    385000     13164.1
    385040     13165.6
    385080     13167.5
    385120     13168.1
    385160       13170
    385200     13170.7
    385240     13172.6
    385280       13174
    385320     13175.3
    385360     13176.6
    385400     13177.9
    385440     13179.2
    385480     13180.7
    385520     13182.3
    385560     13183.8
    385600       13185
    385640     13186.6
    385680     13187.8
    385720     13189.1
    385760     13190.4
    385800     13192.1
    385840     13193.5
    385880     13195.5
    385920       13196
    385960     13197.9
    386000     13198.6
    386040     13200.6
    386080       13202
    386120     13203.3
    386160     13204.6
    386200     13205.9
    386240     13207.1
    386280     13208.7
    386320     13210.2
    386360     13211.7
    386400     13212.9
    386440     13214.6
    386480     13215.7
    386520       13217
    386560     13218.3
    386600       13220
    386640     13221.5
    386680     13223.4
    386720       13224
    386760     13225.8
    386800     13226.5
    386840     13228.5
    386880     13229.9
    386920     13231.2
    386960     13232.5
    387000     13233.8
    387040     13235.1
    387080     13236.6
    387120     13238.2
    387160     13239.6
    387200     13240.8
    387240     13242.5
    387280     13243.6
    387320     13244.9
    387360     13246.2
    387400     13247.9
    387440     13249.4
    387480     13251.3
    387520     13251.9
    387560     13253.8
    387600     13254.4
    387640     13256.5
    387680     13257.8
    387720     13259.2
    387760     13260.5
    387800     13261.7
    387840       13263
    387880     13264.5
    387920     13266.1
    387960     13267.5
    388000     13268.7
    388040     13270.4
    388080     13271.5
    388120     13272.8
    388160     13274.2
    388200     13275.9
    388240     13277.4
    388280     13279.2
    388320     13279.8
    388360     13281.7
    388400     13282.4
    388440     13284.4
    388480     13285.8
    388520     13287.1
    388560     13288.4
    388600     13289.6
    388640       13291
    388680     13292.5
    388720       13294
    388760     13295.5
    388800     13296.7
    388840     13298.3
    388880     13299.5
    388920     13300.7
    388960     13302.1
    389000     13303.8
    389040     13305.3
    389080     13307.2
    389120     13307.8
    389160     13309.6
    389200     13310.3
    389240     13312.3
    389280     13313.7
    389320     13315.1
    389360     13316.3
    389400     13317.6
    389440     13318.9
    389480     13320.4
    389520       13322
    389560     13323.4
    389600     13324.6
    389640     13326.3
    389680     13327.4
    389720     13328.7
    389760       13330
    389800     13331.7
    389840     13333.3
    389880     13335.1
    389920     13335.8
    389960     13337.6
    390000     13338.3
    390040     13340.3
    390080     13341.7
    390120       13343
    390160     13344.3
    390200     13345.6
    390240     13346.9
    390280     13348.4
    390320       13350
    390360     13351.4
    390400     13352.6
    390440     13354.3
    390480     13355.4
    390520     13356.7
    390560       13358
    390600     13359.7
    390640     13361.2
    390680     13363.1
    390720     13363.7
    390760     13365.5
    390800     13366.2
    390840     13368.3
    390880     13369.6
    390920       13371
    390960     13372.3
    391000     13373.5
    391040     13374.8
    391080     13376.4
    391120     13377.9
    391160     13379.4
    391200     13380.6
    391240     13382.2
    391280     13383.4
    391320     13384.7
    391360       13386
    391400     13387.7
    391440     13389.2
    391480     13391.1
    391520     13391.7
    391560     13393.5
    391600     13394.2
    391640     13396.2
    391680     13397.6
    391720     13398.9
    391760     13400.2
    391800     13401.5
    391840     13402.8
    391880     13404.4
    391920     13405.9
    391960     13407.3
    392000     13408.5
    392040     13410.2
    392080     13411.3
    392120     13412.6
    392160     13413.9
    392200     13415.6
    392240     13417.2
    392280       13419
    392320     13419.6
    392360     13421.4
    392400     13422.2
    392440     13424.2
    392480     13425.5
    392520     13426.9
    392560     13428.2
    392600     13429.4
    392640     13430.8
    392680     13432.3
    392720     13433.9
    392760     13435.3
    392800     13436.5
    392840     13438.1
    392880     13439.3
    392920     13440.5
    392960     13441.8
    393000     13443.5
    393040     13445.1
    393080       13447
    393120     13447.6
    393160     13449.4
    393200     13450.1
    393240     13452.1
    393280     13453.5
    393320     13454.8
    393360     13456.1
    393400     13457.4
    393440     13458.7
    393480     13460.3
    393520     13461.8
    393560     13463.2
    393600     13464.4
    393640     13466.1
    393680     13467.3
    393720     13468.5
    393760     13469.8
    393800     13471.5
    393840     13473.1
    393880       13475
    393920     13475.5
    393960     13477.4
    394000     13478.1
    394040       13480
    394080     13481.4
    394120     13482.8
    394160       13484
    394200     13485.3
    394240     13486.7
    394280     13488.2
    394320     13489.8
    394360     13491.2
    394400     13492.4
    394440       13494
    394480     13495.2
    394520     13496.4
    394560     13497.7
    394600     13499.5
    394640     13501.1
    394680     13502.9
    394720     13503.5
    394760     13505.3
    394800       13506
    394840       13508
    394880     13509.4
    394920     13510.7
    394960       13512
    395000     13513.2
    395040     13514.6
    395080     13516.2
    395120     13517.8
    395160     13519.1
    395200     13520.3
    395240       13522
    395280     13523.2
    395320     13524.4
    395360     13525.7
    395400     13527.4
    395440     13529.1
    395480     13530.9
    395520     13531.5
    395560     13533.3
    395600       13534
    395640       13536
    395680     13537.4
    395720     13538.7
    395760       13540
    395800     13541.3
    395840     13542.6
    395880     13544.2
    395920     13545.7
    395960     13547.1
    396000     13548.3
    396040       13550
    396080     13551.2
    396120     13552.4
    396160     13553.7
    396200     13555.5
    396240     13557.1
    396280     13558.9
    396320     13559.5
    396360     13561.3
    396400       13562
    396440       13564
    396480     13565.4
    396520     13566.7
    396560       13568
    396600     13569.3
    396640     13570.6
    396680     13572.2
    396720     13573.7
    396760     13575.2
    396800     13576.3
    396840       13578
    396880     13579.2
    396920     13580.4
    396960     13581.8
    397000     13583.5
    397040     13585.1
    397080     13586.9
    397120     13587.5
    397160     13589.3
    397200       13590
    397240       13592
    397280     13593.4
    397320     13594.8
    397360       13596
    397400     13597.3
    397440     13598.6
    397480     13600.2
    397520     13601.8
    397560     13603.2
    397600     13604.4
    397640     13606.1
    397680     13607.2
    397720     13608.4
    397760     13609.8
    397800     13611.5
    397840     13613.2
    397880       13615
    397920     13615.5
    397960     13617.3
    398000     13618.1
    398040     13620.1
    398080     13621.5
    398120     13622.8
    398160     13624.1
    398200     13625.4
    398240     13626.7
    398280     13628.2
    398320     13629.9
    398360     13631.2
    398400     13632.4
    398440     13634.2
    398480     13635.3
    398520     13636.5
    398560     13637.8
    398600     13639.6
    398640     13641.2
    398680       13643
    398720     13643.6
    398760     13645.3
    398800     13646.1
    398840     13648.1
    398880     13649.5
    398920     13650.8
    398960     13652.1
    399000     13653.4
    399040     13654.7
    399080     13656.3
    399120     13657.9
    399160     13659.2
    399200     13660.4
    399240     13662.2
    399280     13663.3
    399320     13664.5
    399360     13665.9
    399400     13667.6
    399440     13669.2
    399480       13671
    399520     13671.6
    399560     13673.3
    399600     13674.1
    399640     13676.1
    399680     13677.5
    399720     13678.9
    399760     13680.1
    399800     13681.4
    399840     13682.6
    399880     13684.2
    399920     13685.9
    399960     13687.2
    400000     13688.4
    400040     13690.2
    400080     13691.3
    400120     13692.5
    400160     13693.8
    400200     13695.6
    400240     13697.2
    400280       13699
    400320     13699.6
    400360     13701.3
    400400     13702.1
    400440     13704.1
    400480     13705.5
    400520     13706.8
    400560     13708.1
    400600     13709.4
    400640     13710.7
    400680     13712.2
    400720     13713.8
    400760     13715.2
    400800     13716.3
    400840     13718.2
    400880     13719.3
    400920     13720.5
    400960     13721.8
    401000     13723.6
    401040     13725.2
    401080       13727
    401120     13727.6
    401160     13729.3
    401200     13730.1
    401240     13732.1
    401280     13733.5
    401320     13734.8
    401360     13736.1
    401400     13737.4
    401440     13738.6
    401480     13740.2
    401520     13741.8
    401560     13743.2
    401600     13744.3
    401640     13746.2
    401680     13747.3
    401720     13748.5
    401760     13749.9
    401800     13751.6
    401840     13753.2
    401880       13755
    401920     13755.6
    401960     13757.4
    402000     13758.1
    402040     13760.1
    402080     13761.5
    402120     13762.8
    402160     13764.1
    402200     13765.4
    402240     13766.6
    402280     13768.3
    402320     13769.9
    402360     13771.2
    402400     13772.4
    402440     13774.2
    402480     13775.3
    402520     13776.5
    402560     13777.8
    402600     13779.6
    402640     13781.2
    402680       13783
    402720     13783.6
    402760     13785.4
    402800     13786.1
    402840     13788.1
    402880     13789.5
    402920     13790.9
    402960     13792.1
    403000     13793.4
    403040     13794.7
    403080     13796.3
    403120     13797.9
    403160     13799.2
    403200     13800.3
    403240     13802.2
    403280     13803.3
    403320     13804.5
    403360     13805.8
    403400     13807.6
    403440     13809.2
    403480       13811
    403520     13811.6
    403560     13813.4
    403600     13814.1
    403640     13816.1
    403680     13817.5
    403720     13818.8
    403760     13820.1
    403800     13821.4
    403840     13822.6
    403880     13824.3
    403920     13825.9
    403960     13827.2
    404000     13828.3
    404040     13830.1
    404080     13831.3
    404120     13832.4
    404160     13833.8
    404200     13835.6
    404240     13837.2
    404280     13838.9
    404320     13839.6
    404360     13841.3
    404400     13842.1
    404440     13844.1
    404480     13845.5
    404520     13846.8
    404560       13848
    404600     13849.3
    404640     13850.6
    404680     13852.2
    404720     13853.9
    404760     13855.2
    404800     13856.3
    404840     13858.1
    404880     13859.3
    404920     13860.4
    404960     13861.8
    405000     13863.6
    405040     13865.2
    405080     13866.9
    405120     13867.5
    405160     13869.3
    405200     13870.1
    405240     13872.1
    405280     13873.4
    405320     13874.8
    405360       13876
    405400     13877.3
    405440     13878.6
    405480     13880.2
    405520     13881.8
    405560     13883.1
    405600     13884.2
    405640       13886
    405680     13887.2
    405720     13888.4
    405760     13889.8
    405800     13891.6
    405840     13893.1
    405880     13894.9
    405920     13895.5
    405960     13897.2
    406000       13898
    406040       13900
    406080     13901.4
    406120     13902.7
    406160     13903.9
    406200     13905.2
    406240     13906.5
    406280     13908.1
    406320     13909.7
    406360       13911
    406400     13912.2
    406440       13914
    406480     13915.2
    406520     13916.3
    406560     13917.7
    406600     13919.5
    406640     13921.1
    406680     13922.8
    406720     13923.4
    406760     13925.2
    406800       13926
    406840       13928
    406880     13929.3
    406920     13930.6
    406960     13931.9
    407000     13933.1
    407040     13934.4
    407080       13936
    407120     13937.7
    407160       13939
    407200     13940.1
    407240     13941.9
    407280     13943.1
    407320     13944.2
    407360     13945.6
    407400     13947.4
    407440       13949
    407480     13950.8
    407520     13951.3
    407560     13953.1
    407600     13953.9
    407640     13955.9
    407680     13957.2
    407720     13958.6
    407760     13959.8
    407800     13961.1
    407840     13962.4
    407880       13964
    407920     13965.6
    407960     13966.9
    408000       13968
    408040     13969.8
    408080       13971
    408120     13972.2
    408160     13973.5
    408200     13975.4
    408240       13977
    408280     13978.7
    408320     13979.2
    408360     13981.1
    408400     13981.8
    408440     13983.8
    408480     13985.2
    408520     13986.5
    408560     13987.7
    408600       13989
    408640     13990.3
    408680     13991.9
    408720     13993.5
    408760     13994.8
    408800       13996
    408840     13997.7
    408880     13998.9
    408920     14000.1
    408960     14001.5
    409000     14003.3
    409040     14004.9
    409080     14006.6
    409120     14007.1
    409160       14009
    409200     14009.7
    409240     14011.7
    409280       14013
    409320     14014.4
    409360     14015.6
    409400     14016.9
    409440     14018.2
    409480     14019.8
    409520     14021.4
    409560     14022.7
    409600     14023.8
    409640     14025.7
    409680     14026.8
    409720       14028
    409760     14029.4
    409800     14031.2
    409840     14032.8
    409880     14034.5
    409920       14035
    409960     14036.9
    410000     14037.6
    410040     14039.7
    410080     14040.9
    410120     14042.3
    410160     14043.5
    410200     14044.8
    410240     14046.1
    410280     14047.7
    410320     14049.4
    410360     14050.6
    410400     14051.8
    410440     14053.5
    410480     14054.7
    410520     14055.9
    410560     14057.2
    410600       14059
    410640     14060.6
    410680     14062.3
    410720     14062.9
    410760     14064.8
    410800     14065.5
    410840     14067.5
    410880     14068.8
    410920     14070.2
    410960     14071.4
    411000     14072.7
    411040       14074
    411080     14075.6
    411120     14077.2
    411160     14078.5
    411200     14079.6
    411240     14081.5
    411280     14082.6
    411320     14083.8
    411360     14085.1
    411400     14086.9
    411440     14088.5
    411480     14090.2
    411520     14090.8
    411560     14092.6
    411600     14093.4
    411640     14095.4
    411680     14096.7
    411720     14098.1
    411760     14099.2
    411800     14100.5
    411840     14101.8
    411880     14103.4
    411920     14105.1
    411960     14106.3
    412000     14107.5
    412040     14109.3
    412080     14110.5
    412120     14111.7
    412160       14113
    412200     14114.8
    412240     14116.4
    412280     14118.1
    412320     14118.6
    412360     14120.5
    412400     14121.2
    412440     14123.3
    412480     14124.5
    412520       14126
    412560     14127.1
    412600     14128.4
    412640     14129.7
    412680     14131.3
    412720     14132.9
    412760     14134.2
    412800     14135.4
    412840     14137.2
    412880     14138.3
    412920     14139.6
    412960     14140.9
    413000     14142.7
    413040     14144.3
    413080       14146
    413120     14146.5
    413160     14148.4
    413200     14149.1
    413240     14151.1
    413280     14152.4
    413320     14153.8
    413360     14154.9
    413400     14156.2
    413440     14157.5
    413480     14159.1
    413520     14160.8
    413560     14162.1
    413600     14163.2
    413640       14165
    413680     14166.2
    413720     14167.4
    413760     14168.7
    413800     14170.5
    413840     14172.1
    413880     14173.8
    413920     14174.3
    413960     14176.1
    414000     14176.9
    414040     14178.9
    414080     14180.2
    414120     14181.6
    414160     14182.8
    414200       14184
    414240     14185.3
    414280     14186.9
    414320     14188.6
    414360     14189.9
    414400       14191
    414440     14192.8
    414480       14194
    414520     14195.2
    414560     14196.5
    414600     14198.3
    414640     14199.9
    414680     14201.6
    414720     14202.1
    414760       14204
    414800     14204.7
    414840     14206.7
    414880       14208
    414920     14209.4
    414960     14210.6
    415000     14211.9
    415040     14213.1
    415080     14214.7
    415120     14216.4
    415160     14217.7
    415200     14218.8
    415240     14220.6
    415280     14221.8
    415320       14223
    415360     14224.3
    415400     14226.1
    415440     14227.7
    415480     14229.5
    415520       14230
    415560     14231.8
    415600     14232.5
    415640     14234.6
    415680     14235.8
    415720     14237.3
    415760     14238.4
    415800     14239.7
    415840       14241
    415880     14242.6
    415920     14244.2
    415960     14245.5
    416000     14246.6
    416040     14248.5
    416080     14249.7
    416120     14250.8
    416160     14252.1
    416200       14254
    416240     14255.6
    416280     14257.3
    416320     14257.9
    416360     14259.7
    416400     14260.4
    416440     14262.4
    416480     14263.7
    416520     14265.1
    416560     14266.3
    416600     14267.5
    416640     14268.8
    416680     14270.4
    416720     14272.1
    416760     14273.4
    416800     14274.4
    416840     14276.3
    416880     14277.5
    416920     14278.6
    416960     14279.9
    417000     14281.8
    417040     14283.4
    417080     14285.1
    417120     14285.7
    417160     14287.5
    417200     14288.3
    417240     14290.3
    417280     14291.5
    417320       14293
    417360     14294.1
    417400     14295.3
    417440     14296.6
    417480     14298.2
    417520     14299.9
    417560     14301.2
    417600     14302.3
    417640     14304.1
    417680     14305.3
    417720     14306.4
    417760     14307.7
    417800     14309.6
    417840     14311.2
    417880     14312.9
    417920     14313.5
    417960     14315.3
    418000     14316.1
    418040     14318.1
    418080     14319.3
    418120     14320.8
    418160     14321.9
    418200     14323.2
    418240     14324.4
    418280       14326
    418320     14327.7
    418360       14329
    418400     14330.1
    418440     14331.9
    418480     14333.1
    418520     14334.2
    418560     14335.6
    418600     14337.4
    418640       14339
    418680     14340.8
    418720     14341.3
    418760     14343.1
    418800     14343.9
    418840     14345.9
    418880     14347.1
    418920     14348.6
    418960     14349.7
    419000       14351
    419040     14352.3
    419080     14353.9
    419120     14355.5
    419160     14356.8
    419200     14357.9
    419240     14359.8
    419280     14360.9
    419320       14362
    419360     14363.4
    419400     14365.2
    419440     14366.8
    419480     14368.6
    419520     14369.1
    419560       14371
    419600     14371.7
    419640     14373.7
    419680     14374.9
    419720     14376.4
    419760     14377.5
    419800     14378.8
    419840     14380.1
    419880     14381.7
    419920     14383.3
    419960     14384.6
    420000     14385.7
    420040     14387.6
    420080     14388.7
    420120     14389.8
    420160     14391.2
    420200       14393
    420240     14394.6
    420280     14396.4
    420320     14396.9
    420360     14398.7
    420400     14399.4
    420440     14401.5
    420480     14402.7
    420520     14404.2
    420560     14405.3
    420600     14406.6
    420640     14407.8
    420680     14409.5
    420720       14411
    420760     14412.4
    420800     14413.5
    420840     14415.4
    420880     14416.5
    420920     14417.6
    420960       14419
    421000     14420.8
    421040     14422.4
    421080     14424.2
    421120     14424.7
    421160     14426.5
    421200     14427.3
    421240     14429.3
    421280     14430.5
    421320       14432
    421360     14433.1
    421400     14434.4
    421440     14435.6
    421480     14437.2
    421520     14438.8
    421560     14440.1
    421600     14441.2
    421640     14443.1
    421680     14444.3
    421720     14445.4
    421760     14446.7
    421800     14448.5
    421840     14450.2
    421880     14451.9
    421920     14452.4
    421960     14454.3
    422000       14455
    422040       14457
    422080     14458.2
    422120     14459.7
    422160     14460.8
    422200     14462.1
    422240     14463.3
    422280     14464.9
    422320     14466.6
    422360     14467.9
    422400       14469
    422440     14470.8
    422480       14472
    422520     14473.1
    422560     14474.4
    422600     14476.3
    422640     14477.9
    422680     14479.6
    422720     14480.1
    422760       14482
    422800     14482.7
    422840     14484.7
    422880     14485.9
    422920     14487.4
    422960     14488.5
    423000     14489.8
    423040       14491
    423080     14492.6
    423120     14494.3
    423160     14495.6
    423200     14496.7
    423240     14498.5
    423280     14499.7
    423320     14500.8
    423360     14502.1
    423400       14504
    423440     14505.6
    423480     14507.3
    423520     14507.8
    423560     14509.7
    423600     14510.4
    423640     14512.4
    423680     14513.6
    423720     14515.2
    423760     14516.3
    423800     14517.5
    423840     14518.7
    423880     14520.4
    423920       14522
    423960     14523.3
    424000     14524.4
    424040     14526.2
    424080     14527.4
    424120     14528.5
    424160     14529.8
    424200     14531.7
    424240     14533.3
    424280       14535
    424320     14535.5
    424360     14537.3
    424400     14538.2
    424440     14540.1
    424480     14541.3
    424520     14542.9
    424560     14543.9
    424600     14545.2
    424640     14546.4
    424680       14548
    424720     14549.7
    424760       14551
    424800       14552
    424840     14553.9
    424880     14555.1
    424920     14556.1
    424960     14557.5
    425000     14559.4
    425040       14561
    425080     14562.7
    425120     14563.2
    425160       14565
    425200     14565.8
    425240     14567.8
    425280       14569
    425320     14570.5
    425360     14571.6
    425400     14572.9
    425440     14574.1
    425480     14575.7
    425520     14577.4
    425560     14578.6
    425600     14579.7
    425640     14581.5
    425680     14582.7
    425720     14583.8
    425760     14585.1
    425800       14587
    425840     14588.6
    425880     14590.4
    425920     14590.9
    425960     14592.7
    426000     14593.5
    426040     14595.4
    426080     14596.6
    426120     14598.1
    426160     14599.2
    426200     14600.5
    426240     14601.7
    426280     14603.3
    426320       14605
    426360     14606.2
    426400     14607.3
    426440     14609.2
    426480     14610.4
    426520     14611.4
    426560     14612.7
    426600     14614.6
    426640     14616.3
    426680       14618
    426720     14618.5
    426760     14620.3
    426800     14621.1
    426840       14623
    426880     14624.2
    426920     14625.8
    426960     14626.9
    427000     14628.1
    427040     14629.3
    427080     14630.9
    427120     14632.6
    427160     14633.9
    427200       14635
    427240     14636.8
    427280       14638
    427320       14639
    427360     14640.4
    427400     14642.2
    427440     14643.9
    427480     14645.6
    427520     14646.1
    427560     14647.9
    427600     14648.8
    427640     14650.7
    427680     14651.9
    427720     14653.4
    427760     14654.5
    427800     14655.7
    427840     14656.9
    427880     14658.5
    427920     14660.2
    427960     14661.5
    428000     14662.6
    428040     14664.4
    428080     14665.6
    428120     14666.6
    428160       14668
    428200     14669.8
    428240     14671.5
    428280     14673.2
    428320     14673.7
    428360     14675.6
    428400     14676.4
    428440     14678.2
    428480     14679.5
    428520     14681.1
    428560     14682.1
    428600     14683.4
    428640     14684.6
    428680     14686.2
    428720     14687.9
    428760     14689.1
    428800     14690.2
    428840       14692
    428880     14693.2
    428920     14694.3
    428960     14695.6
    429000     14697.5
    429040     14699.1
    429080     14700.9
    429120     14701.3
    429160     14703.2
    429200       14704
    429240     14705.9
    429280     14707.1
    429320     14708.7
    429360     14709.8
    429400       14711
    429440     14712.2
    429480     14713.8
    429520     14715.5
    429560     14716.8
    429600     14717.8
    429640     14719.6
    429680     14720.8
    429720     14721.9
    429760     14723.2
    429800     14725.1
    429840     14726.8
    429880     14728.5
    429920     14728.9
    429960     14730.8
    430000     14731.6
    430040     14733.5
    430080     14734.7
    430120     14736.3
    430160     14737.4
    430200     14738.6
    430240     14739.8
    430280     14741.4
    430320     14743.1
    430360     14744.3
    430400     14745.4
    430440     14747.2
    430480     14748.4
    430520     14749.5
    430560     14750.8
    430600     14752.7
    430640     14754.3
    430680     14756.1
    430720     14756.5
    430760     14758.3
    430800     14759.2
    430840     14761.1
    430880     14762.3
    430920     14763.8
    430960       14765
    431000     14766.2
    431040     14767.4
    431080     14768.9
    431120     14770.7
    431160     14771.9
    431200       14773
    431240     14774.8
    431280     14775.9
    431320       14777
    431360     14778.4
    431400     14780.2
    431440     14781.9
    431480     14783.6
    431520       14784
    431560     14785.9
    431600     14786.7
    431640     14788.6
    431680     14789.9
    431720     14791.3
    431760     14792.5
    431800     14793.7
    431840     14794.9
    431880     14796.5
    431920     14798.2
    431960     14799.4
    432000     14800.5
    432040     14802.3
    432080     14803.4
    432120     14804.6
    432160     14805.9
    432200     14807.7
    432240     14809.4
    432280     14811.2
    432320     14811.5
    432360     14813.4
    432400     14814.2
    432440     14816.1
    432480     14817.4
    432520     14818.9
    432560       14820
    432600     14821.3
    432640     14822.4
    432680       14824
    432720     14825.7
    432760     14826.9
    432800       14828
    432840     14829.8
    432880       14831
    432920     14832.1
    432960     14833.4
    433000     14835.2
    433040     14836.9
    433080     14838.6
    433120       14839
    433160     14840.9
    433200     14841.7
    433240     14843.6
    433280     14844.9
    433320     14846.4
    433360     14847.5
    433400     14848.7
    433440     14849.9
    433480     14851.5
    433520     14853.2
    433560     14854.4
    433600     14855.5
    433640     14857.3
    433680     14858.4
    433720     14859.5
    433760     14860.8
    433800     14862.7
    433840     14864.4
    433880     14866.1
    433920     14866.5
    433960     14868.3
    434000     14869.1
    434040       14871
    434080     14872.3
    434120     14873.8
    434160     14874.9
    434200     14876.2
    434240     14877.3
    434280     14878.9
    434320     14880.6
    434360     14881.8
    434400     14882.9
    434440     14884.7
    434480     14885.8
    434520     14886.9
    434560     14888.2
    434600       14890
    434640     14891.7
    434680     14893.5
    434720     14893.8
    434760     14895.7
    434800     14896.5
    434840     14898.4
    434880     14899.6
    434920     14901.1
    434960     14902.3
    435000     14903.5
    435040     14904.7
    435080     14906.3
    435120       14908
    435160     14909.1
    435200     14910.2
    435240       14912
    435280     14913.1
    435320     14914.2
    435360     14915.5
    435400     14917.3
    435440     14919.1
    435480     14920.8
    435520     14921.2
    435560       14923
    435600     14923.8
    435640     14925.7
    435680     14926.9
    435720     14928.4
    435760     14929.6
    435800     14930.8
    435840       14932
    435880     14933.6
    435920     14935.3
    435960     14936.4
    436000     14937.5
    436040     14939.3
    436080     14940.4
    436120     14941.5
    436160     14942.8
    436200     14944.6
    436240     14946.4
    436280     14948.1
    436320     14948.4
    436360     14950.3
    436400     14951.1
    436440       14953
    436480     14954.2
    436520     14955.7
    436560     14956.9
    436600     14958.1
    436640     14959.3
    436680     14960.9
    436720     14962.6
    436760     14963.7
    436800     14964.8
    436840     14966.6
    436880     14967.7
    436920     14968.8
    436960     14970.1
    437000       14972
    437040     14973.7
    437080     14975.4
    437120     14975.7
    437160     14977.6
    437200     14978.4
    437240     14980.3
    437280     14981.6
    437320     14983.1
    437360     14984.2
    437400     14985.5
    437440     14986.6
    437480     14988.3
    437520     14989.9
    437560     14991.1
    437600     14992.2
    437640     14993.9
    437680       14995
    437720     14996.2
    437760     14997.4
    437800     14999.3
    437840       15001
    437880     15002.8
    437920     15003.1
    437960       15005
    438000     15005.8
    438040     15007.7
    438080     15008.9
    438120     15010.4
    438160     15011.6
    438200     15012.8
    438240       15014
    438280     15015.6
    438320     15017.3
    438360     15018.4
    438400     15019.5
    438440     15021.2
    438480     15022.3
    438520     15023.5
    438560     15024.7
    438600     15026.6
    438640     15028.3
    438680     15030.1
    438720     15030.4
    438760     15032.2
    438800     15033.1
    438840     15034.9
    438880     15036.2
    438920     15037.7
    438960     15038.9
    439000     15040.1
    439040     15041.3
    439080       15043
    439120     15044.7
    439160     15045.8
    439200     15046.9
    439240     15048.6
    439280     15049.7
    439320     15050.9
    439360     15052.1
    439400       15054
    439440     15055.7
    439480     15057.5
    439520     15057.8
    439560     15059.7
    439600     15060.5
    439640     15062.4
    439680     15063.6
    439720     15065.1
    439760     15066.3
    439800     15067.5
    439840     15068.7
    439880     15070.4
    439920     15072.1
    439960     15073.1
    440000     15074.3
    440040       15076
    440080     15077.1
    440120     15078.3
    440160     15079.6
    440200     15081.4
    440240     15083.1
    440280     15084.9
    440320     15085.2
    440360       15087
    440400     15087.9
    440440     15089.7
    440480     15091.1
    440520     15092.5
    440560     15093.7
    440600       15095
    440640     15096.2
    440680     15097.8
    440720     15099.6
    440760     15100.6
    440800     15101.8
    440840     15103.5
    440880     15104.6
    440920     15105.8
    440960       15107
    441000     15108.8
    441040     15110.6
    441080     15112.4
    441120     15112.6
    441160     15114.5
    441200     15115.3
    441240     15117.2
    441280     15118.5
    441320       15120
    441360     15121.2
    441400     15122.4
    441440     15123.6
    441480     15125.3
    441520     15127.1
    441560       15128
    441600     15129.3
    441640       15131
    441680       15132
    441720     15133.2
    441760     15134.5
    441800     15136.3
    441840       15138
    441880     15139.8
    441920     15140.1
    441960     15141.9
    442000     15142.8
    442040     15144.7
    442080       15146
    442120     15147.5
    442160     15148.6
    442200     15149.9
    442240     15151.1
    442280     15152.8
    442320     15154.5
    442360     15155.5
    442400     15156.7
    442440     15158.4
    442480     15159.4
    442520     15160.7
    442560     15161.9
    442600     15163.7
    442640     15165.4
    442680     15167.2
    442720     15167.5
    442760     15169.3
    442800     15170.2
    442840       15172
    442880     15173.3
    442920     15174.8
    442960     15175.9
    443000     15177.2
    443040     15178.4
    443080     15180.2
    443120     15181.9
    443160     15182.8
    443200       15184
    443240     15185.7
    443280     15186.8
    443320       15188
    443360     15189.2
    443400     15191.1
    443440     15192.7
    443480     15194.6
    443520     15194.8
    443560     15196.6
    443600     15197.5
    443640     15199.4
    443680     15200.7
    443720     15202.1
    443760     15203.2
    443800     15204.6
    443840     15205.8
    443880     15207.5
    443920     15209.2
    443960     15210.2
    444000     15211.4
    444040     15213.1
    444080     15214.1
    444120     15215.4
    444160     15216.6
    444200     15218.5
    444240     15220.1
    444280     15221.9
    444320     15222.2
    444360       15224
    444400     15224.9
    444440     15226.8
    444480       15228
    444520     15229.5
    444560     15230.6
    444600       15232
    444640     15233.1
    444680     15234.9
    444720     15236.6
    444760     15237.6
    444800     15238.7
    444840     15240.4
    444880     15241.5
    444920     15242.7
    444960     15243.9
    445000     15245.8
    445040     15247.4
    445080     15249.3
    445120     15249.5
    445160     15251.3
    445200     15252.2
    445240     15254.1
    445280     15255.4
    445320     15256.8
    445360     15257.9
    445400     15259.3
    445440     15260.5
    445480     15262.2
    445520     15263.9
    445560     15264.9
    445600     15266.1
    445640     15267.8
    445680     15268.8
    445720     15270.1
    445760     15271.3
    445800     15273.2
    445840     15274.8
    445880     15276.7
    445920     15276.9
    445960     15278.7
    446000     15279.6
    446040     15281.5
    446080     15282.8
    446120     15284.2
    446160     15285.3
    446200     15286.7
    446240     15287.9
    446280     15289.6
    446320     15291.4
    446360     15292.4
    446400     15293.5
    446440     15295.2
    446480     15296.2
    446520     15297.5
    446560     15298.8
    446600     15300.6
    446640     15302.2
    446680     15304.1
    446720     15304.3
    446760     15306.2
    446800       15307
    446840     15308.9
    446880     15310.2
    446920     15311.6
    446960     15312.8
    447000     15314.1
    447040     15315.3
    447080       15317
    447120     15318.8
    447160     15319.8
    447200     15320.9
    447240     15322.7
    447280     15323.7
    447320     15324.9
    447360     15326.2
    447400       15328
    447440     15329.6
    447480     15331.6
    447520     15331.8
    447560     15333.7
    447600     15334.5
    447640     15336.4
    447680     15337.7
    447720     15339.1
    447760     15340.2
    447800     15341.6
    447840     15342.8
    447880     15344.5
    447920     15346.2
    447960     15347.3
    448000     15348.4
    448040     15350.1
    448080     15351.1
    448120     15352.4
    448160     15353.6
    448200     15355.5
    448240     15357.1
    448280     15359.1
    448320     15359.2
    448360     15361.1
    448400     15361.9
    448440     15363.8
    448480     15365.1
    448520     15366.5
    448560     15367.6
    448600       15369
    448640     15370.2
    448680     15371.9
    448720     15373.7
    448760     15374.7
    448800     15375.8
    448840     15377.6
    448880     15378.6
    448920     15379.8
    448960     15381.1
    449000     15382.9
    449040     15384.5
    449080     15386.5
    449120     15386.7
    449160     15388.6
    449200     15389.4
    449240     15391.2
    449280     15392.6
    449320       15394
    449360       15395
    449400     15396.4
    449440     15397.6
    449480     15399.3
    449520     15401.1
    449560     15402.1
    449600     15403.3
    449640       15405
    449680       15406
    449720     15407.2
    449760     15408.5
    449800     15410.4
    449840       15412
    449880     15413.9
    449920     15414.1
    449960       15416
    450000     15416.8
    450040     15418.7
    450080       15420
    450120     15421.4
    450160     15422.4
    450200     15423.8
    450240     15425.1
    450280     15426.8
    450320     15428.5
    450360     15429.5
    450400     15430.7
    450440     15432.4
    450480     15433.5
    450520     15434.6
    450560       15436
    450600     15437.8
    450640     15439.4
    450680     15441.4
    450720     15441.6
    450760     15443.5
    450800     15444.3
    450840     15446.1
    450880     15447.4
    450920     15448.8
    450960     15449.9
    451000     15451.3
    451040     15452.5
    451080     15454.2
    451120     15455.9
    451160       15457
    451200     15458.1
    451240     15459.9
    451280     15460.9
    451320     15462.1
    451360     15463.4
    451400     15465.2
    451440     15466.8
    451480     15468.8
    451520       15469
    451560     15470.9
    451600     15471.7
    451640     15473.5
    451680     15474.9
    451720     15476.3
    451760     15477.3
    451800     15478.7
    451840     15479.9
    451880     15481.6
    451920     15483.3
    451960     15484.4
    452000     15485.6
    452040     15487.3
    452080     15488.3
    452120     15489.4
    452160     15490.8
    452200     15492.6
    452240     15494.2
    452280     15496.2
    452320     15496.4
    452360     15498.3
    452400     15499.1
    452440     15500.9
    452480     15502.3
    452520     15503.6
    452560     15504.7
    452600     15506.1
    452640     15507.3
    452680       15509
    452720     15510.7
    452760     15511.7
    452800     15512.9
    452840     15514.7
    452880     15515.7
    452920     15516.8
    452960     15518.2
    453000       15520
    453040     15521.6
    453080     15523.6
    453120     15523.7
    453160     15525.7
    453200     15526.4
    453240     15528.3
    453280     15529.6
    453320       15531
    453360       15532
    453400     15533.4
    453440     15534.7
    453480     15536.4
    453520     15538.1
    453560     15539.1
    453600     15540.3
    453640     15542.1
    453680     15543.1
    453720     15544.2
    453760     15545.6
    453800     15547.4
    453840       15549
    453880       15551
    453920     15551.2
    453960       15553
    454000     15553.8
    454040     15555.7
    454080       15557
    454120     15558.4
    454160     15559.4
    454200     15560.8
    454240       15562
    454280     15563.7
    454320     15565.5
    454360     15566.5
    454400     15567.7
    454440     15569.4
    454480     15570.5
    454520     15571.6
    454560     15572.9
    454600     15574.8
    454640     15576.4
    454680     15578.4
    454720     15578.5
    454760     15580.4
    454800     15581.2
    454840     15583.1
    454880     15584.4
    454920     15585.8
    454960     15586.8
    455000     15588.2
    455040     15589.5
    455080     15591.1
    455120     15592.9
    455160     15593.9
    455200     15595.1
    455240     15596.9
    455280     15597.9
    455320       15599
    455360     15600.4
    455400     15602.3
    455440     15603.8
    455480     15605.8
    455520       15606
    455560     15607.9
    455600     15608.6
    455640     15610.5
    455680     15611.9
    455720     15613.2
    455760     15614.2
    455800     15615.7
    455840     15616.9
    455880     15618.6
    455920     15620.4
    455960     15621.4
    456000     15622.5
    456040     15624.4
    456080     15625.4
    456120     15626.5
    456160     15627.8
    456200     15629.7
    456240     15631.2
    456280     15633.3
    456320     15633.4
    456360     15635.3
    456400     15636.1
    456440     15637.9
    456480     15639.3
    456520     15640.6
    456560     15641.7
    456600     15643.1
    456640     15644.3
    456680     15646.1
    456720     15647.8
    456760     15648.9
    456800       15650
    456840     15651.9
    456880     15652.9
    456920       15654
    456960     15655.3
    457000     15657.2
    457040     15658.7
    457080     15660.7
    457120     15660.9
    457160     15662.8
    457200     15663.6
    457240     15665.5
    457280     15666.8
    457320     15668.1
    457360     15669.2
    457400     15670.6
    457440     15671.9
    457480     15673.5
    457520     15675.3
    457560     15676.4
    457600     15677.5
    457640     15679.4
    457680     15680.4
    457720     15681.5
    457760     15682.9
    457800     15684.7
    457840     15686.3
    457880     15688.3
    457920     15688.5
    457960     15690.3
    458000     15691.1
    458040       15693
    458080     15694.3
    458120     15695.6
    458160     15696.7
    458200     15698.1
    458240     15699.4
    458280     15701.1
    458320     15702.9
    458360     15703.9
    458400       15705
    458440       15707
    458480     15707.9
    458520       15709
    458560     15710.4
    458600     15712.2
    458640     15713.7
    458680     15715.8
    458720       15716
    458760     15717.9
    458800     15718.6
    458840     15720.5
    458880     15721.8
    458920     15723.1
    458960     15724.2
    459000     15725.6
    459040     15726.8
    459080     15728.5
    459120     15730.3
    459160     15731.3
    459200     15732.5
    459240     15734.4
    459280     15735.3
    459320     15736.4
    459360     15737.8
    459400     15739.6
    459440     15741.2
    459480     15743.2
    459520     15743.4
    459560     15745.3
    459600     15746.1
    459640     15747.9
    459680     15749.3
    459720     15750.6
    459760     15751.6
    459800       15753
    459840     15754.3
    459880     15755.9
    459920     15757.8
    459960     15758.8
    460000     15759.9
    460040     15761.9
    460080     15762.8
    460120     15763.9
    460160     15765.3
    460200     15767.1
    460240     15768.7
    460280     15770.7
    460320     15770.9
    460360     15772.7
    460400     15773.5
    460440     15775.4
    460480     15776.7
    460520       15778
    460560     15779.1
    460600     15780.5
    460640     15781.8
    460680     15783.4
    460720     15785.3
    460760     15786.3
    460800     15787.5
    460840     15789.5
    460880     15790.4
    460920     15791.5
    460960     15792.9
    461000     15794.6
    461040     15796.2
    461080     15798.2
    461120     15798.5
    461160     15800.3
    461200     15801.1
    461240     15802.9
    461280     15804.3
    461320     15805.6
    461360     15806.7
    461400       15808
    461440     15809.3
    461480     15810.9
    461520     15812.8
    461560     15813.8
    461600       15815
    461640     15816.9
    461680     15817.8
    461720       15819
    461760     15820.3
    461800     15822.2
    461840     15823.7
    461880     15825.7
    461920       15826
    461960     15827.8
    462000     15828.6
    462040     15830.4
    462080     15831.8
    462120     15833.1
    462160     15834.2
    462200     15835.5
    462240     15836.8
    462280     15838.5
    462320     15840.3
    462360     15841.3
    462400     15842.5
    462440     15844.4
    462480     15845.3
    462520     15846.5
    462560     15847.8
    462600     15849.6
    462640     15851.2
    462680     15853.2
    462720     15853.5
    462760     15855.3
    462800     15856.1
    462840     15857.9
    462880     15859.2
    462920     15860.6
    462960     15861.7
    463000       15863
    463040     15864.2
    463080     15865.9
    463120     15867.7
    463160     15868.8
    463200     15869.9
    463240     15871.9
    463280     15872.8
    463320     15873.9
    463360     15875.3
    463400     15877.1
    463440     15878.7
    463480     15880.7
    463520       15881
    463560     15882.8
    463600     15883.7
    463640     15885.4
    463680     15886.8
    463720     15888.1
    463760     15889.3
    463800     15890.5
    463840     15891.8
    463880     15893.5
    463920     15895.2
    463960     15896.3
    464000     15897.5
    464040     15899.4
    464080     15900.4
    464120     15901.5
    464160     15902.9
    464200     15904.7
    464240     15906.3
    464280     15908.2
    464320     15908.6
    464360     15910.3
    464400     15911.2
    464440       15913
    464480     15914.4
    464520     15915.7
    464560     15916.9
    464600     15918.1
    464640     15919.3
    464680       15921
    464720     15922.8
    464760     15923.9
    464800     15925.1
    464840       15927
    464880     15927.9
    464920     15929.1
    464960     15930.4
    465000     15932.3
    465040     15933.9
    465080     15935.8
    465120     15936.2
    465160     15937.9
    465200     15938.8
    465240     15940.5
    465280     15941.9
    465320     15943.3
    465360     15944.4
    465400     15945.7
    465440     15946.9
    465480     15948.6
    465520     15950.4
    465560     15951.4
    465600     15952.6
    465640     15954.5
    465680     15955.4
    465720     15956.6
    465760       15958
    465800     15959.8
    465840     15961.4
    465880     15963.3
    465920     15963.7
    465960     15965.5
    466000     15966.3
    466040     15968.1
    466080     15969.5
    466120     15970.8
    466160     15971.9
    466200     15973.2
    466240     15974.5
    466280     15976.1
    466320     15977.9
    466360     15978.9
    466400     15980.1
    466440       15982
    466480     15982.9
    466520     15984.1
    466560     15985.6
    466600     15987.3
    466640     15988.9
    466680     15990.8
    466720     15991.2
    466760       15993
    466800     15993.8
    466840     15995.6
    466880       15997
    466920     15998.3
    466960     15999.5
    467000     16000.8
    467040       16002
    467080     16003.7
    467120     16005.5
    467160     16006.5
    467200     16007.7
    467240     16009.6
    467280     16010.5
    467320     16011.7
    467360     16013.1
    467400     16014.9
    467440     16016.5
    467480     16018.4
    467520     16018.8
    467560     16020.5
    467600     16021.4
    467640     16023.2
    467680     16024.6
    467720     16025.9
    467760       16027
    467800     16028.3
    467840     16029.5
    467880     16031.2
    467920     16033.1
    467960     16034.1
    468000     16035.3
    468040     16037.2
    468080     16038.1
    468120     16039.3
    468160     16040.7
    468200     16042.5
    468240     16044.1
    468280       16046
    468320     16046.3
    468360     16048.1
    468400       16049
    468440     16050.8
    468480     16052.2
    468520     16053.5
    468560     16054.6
    468600     16055.9
    468640     16057.1
    468680     16058.8
    468720     16060.7
    468760     16061.7
    468800     16062.8
    468840     16064.8
    468880     16065.7
    468920     16066.9
    468960     16068.3
    469000     16070.1
    469040     16071.7
    469080     16073.6
    469120     16073.9
    469160     16075.7
    469200     16076.6
    469240     16078.4
    469280     16079.8
    469320     16081.1
    469360     16082.2
    469400     16083.5
    469440     16084.8
    469480     16086.4
    469520     16088.3
    469560     16089.3
    469600     16090.5
    469640     16092.4
    469680     16093.4
    469720     16094.5
    469760     16095.9
    469800     16097.7
    469840     16099.4
    469880     16101.2
    469920     16101.6
    469960     16103.4
    470000     16104.2
    470040       16106
    470080     16107.4
    470120     16108.7
    470160     16109.9
    470200     16111.2
    470240     16112.4
    470280       16114
    470320     16115.9
    470360     16116.9
    470400     16118.1
    470440     16120.1
    470480       16121
    470520     16122.1
    470560     16123.5
    470600     16125.3
    470640       16127
    470680     16128.9
    470720     16129.2
    470760       16131
    470800     16131.9
    470840     16133.7
    470880     16135.1
    470920     16136.4
    470960     16137.5
    471000     16138.8
    471040       16140
    471080     16141.7
    471120     16143.5
    471160     16144.6
    471200     16145.7
    471240     16147.7
    471280     16148.6
    471320     16149.8
    471360     16151.2
    471400     16152.9
    471440     16154.6
    471480     16156.5
    471520     16156.8
    471560     16158.6
    471600     16159.4
    471640     16161.3
    471680     16162.7
    471720       16164
    471760     16165.1
    471800     16166.4
    471840     16167.6
    471880     16169.3
    471920     16171.1
    471960     16172.2
    472000     16173.4
    472040     16175.3
    472080     16176.2
    472120     16177.4
    472160     16178.8
    472200     16180.6
    472240     16182.2
    472280     16184.2
    472320     16184.5
    472360     16186.3
    472400     16187.1
    472440       16189
    472480     16190.3
    472520     16191.6
    472560     16192.8
    472600       16194
    472640     16195.3
    472680     16196.9
    472720     16198.7
    472760     16199.8
    472800       16201
    472840     16202.9
    472880     16203.8
    472920       16205
    472960     16206.4
    473000     16208.2
    473040     16209.8
    473080     16211.8
    473120     16212.1
    473160     16213.9
    473200     16214.7
    473240     16216.5
    473280     16217.9
    473320     16219.2
    473360     16220.4
    473400     16221.6
    473440     16222.8
    473480     16224.5
    473520     16226.3
    473560     16227.4
    473600     16228.5
    473640     16230.5
    473680     16231.4
    473720     16232.5
    473760       16234
    473800     16235.7
    473840     16237.4
    473880     16239.4
    473920     16239.7
    473960     16241.5
    474000     16242.2
    474040     16244.1
    474080     16245.5
    474120     16246.7
    474160     16247.9
    474200     16249.1
    474240     16250.3
    474280       16252
    474320     16253.9
    474360     16254.9
    474400       16256
    474440       16258
    474480     16258.9
    474520       16260
    474560     16261.5
    474600     16263.2
    474640     16264.9
    474680     16266.9
    474720     16267.2
    474760       16269
    474800     16269.8
    474840     16271.6
    474880       16273
    474920     16274.3
    474960     16275.4
    475000     16276.6
    475040     16277.9
    475080     16279.5
    475120     16281.4
    475160     16282.5
    475200     16283.6
    475240     16285.6
    475280     16286.5
    475320     16287.6
    475360     16289.1
    475400     16290.8
    475440     16292.5
    475480     16294.5
    475520     16294.8
    475560     16296.6
    475600     16297.4
    475640     16299.2
    475680     16300.6
    475720     16301.9
    475760       16303
    475800     16304.2
    475840     16305.5
    475880     16307.1
    475920       16309
    475960       16310
    476000     16311.1
    476040     16313.2
    476080       16314
    476120     16315.1
    476160     16316.7
    476200     16318.4
    476240       16320
    476280     16322.1
    476320     16322.3
    476360     16324.2
    476400     16324.9
    476440     16326.8
    476480     16328.1
    476520     16329.5
    476560     16330.6
    476600     16331.8
    476640     16333.1
    476680     16334.7
    476720     16336.6
    476760     16337.6
    476800     16338.7
    476840     16340.7
    476880     16341.6
    476920     16342.6
    476960     16344.2
    477000     16345.9
    477040     16347.6
    477080     16349.6
    477120     16349.9
    477160     16351.7
    477200     16352.5
    477240     16354.4
    477280     16355.7
    477320       16357
    477360     16358.1
    477400     16359.4
    477440     16360.6
    477480     16362.2
    477520     16364.1
    477560     16365.2
    477600     16366.3
    477640     16368.3
    477680     16369.1
    477720     16370.2
    477760     16371.8
    477800     16373.5
    477840     16375.2
    477880     16377.2
    477920     16377.5
    477960     16379.3
    478000     16380.1
    478040     16381.9
    478080     16383.3
    478120     16384.6
    478160     16385.7
    478200       16387
    478240     16388.2
    478280     16389.8
    478320     16391.7
    478360     16392.7
    478400     16393.8
    478440     16395.9
    478480     16396.7
    478520     16397.7
    478560     16399.4
    478600       16401
    478640     16402.8
    478680     16404.8
    478720     16405.1
    478760     16406.9
    478800     16407.7
    478840     16409.5
    478880     16410.9
    478920     16412.2
    478960     16413.3
    479000     16414.6
    479040     16415.8
    479080     16417.3
    479120     16419.3
    479160     16420.3
    479200     16421.4
    479240     16423.4
    479280     16424.3
    479320     16425.4
    479360       16427
    479400     16428.6
    479440     16430.4
    479480     16432.4
    479520     16432.7
    479560     16434.5
    479600     16435.3
    479640     16437.2
    479680     16438.5
    479720     16439.8
    479760     16440.9
    479800     16442.2
    479840     16443.4
    479880     16444.9
    479920     16446.9
    479960     16447.9
    480000       16449
    480040     16451.1
    480080     16451.9
    480120       16453
    480160     16454.5
    480200     16456.3
    480240       16458
    480280     16460.1
    480320     16460.3
    480360     16462.1
    480400     16462.9
    480440     16464.8
    480480     16466.1
    480520     16467.4
    480560     16468.4
    480600     16469.8
    480640       16471
    480680     16472.5
    480720     16474.5
    480760     16475.5
    480800     16476.6
    480840     16478.6
    480880     16479.5
    480920     16480.6
    480960     16482.1
    481000     16483.8
    481040     16485.6
    481080     16487.6
    481120     16487.9
    481160     16489.7
    481200     16490.5
    481240     16492.3
    481280     16493.6
    481320       16495
    481360       16496
    481400     16497.3
    481440     16498.5
    481480       16500
    481520       16502
    481560       16503
    481600     16504.2
    481640     16506.1
    481680       16507
    481720     16508.1
    481760     16509.6
    481800     16511.3
    481840     16513.1
    481880     16515.1
    481920     16515.4
    481960     16517.2
    482000       16518
    482040     16519.9
    482080     16521.2
    482120     16522.5
    482160     16523.5
    482200     16524.8
    482240     16526.1
    482280     16527.5
    482320     16529.5
    482360     16530.5
    482400     16531.7
    482440     16533.6
    482480     16534.5
    482520     16535.6
    482560     16537.1
    482600     16538.8
    482640     16540.6
    482680     16542.6
    482720     16542.9
    482760     16544.8
    482800     16545.5
    482840     16547.4
    482880     16548.7
    482920       16550
    482960       16551
    483000     16552.3
    483040     16553.6
    483080       16555
    483120       16557
    483160       16558
    483200     16559.2
    483240     16561.2
    483280       16562
    483320     16563.1
    483360     16564.7
    483400     16566.3
    483440     16568.1
    483480     16570.2
    483520     16570.4
    483560     16572.3
    483600       16573
    483640     16574.9
    483680     16576.2
    483720     16577.5
    483760     16578.5
    483800     16579.8
    483840     16581.1
    483880     16582.5
    483920     16584.5
    483960     16585.5
    484000     16586.7
    484040     16588.7
    484080     16589.5
    484120     16590.6
    484160     16592.2
    484200     16593.8
    484240     16595.6
    484280     16597.7
    484320     16597.9
    484360     16599.8
    484400     16600.5
    484440     16602.4
    484480     16603.7
    484520       16605
    484560       16606
    484600     16607.4
    484640     16608.7
    484680       16610
    484720     16612.1
    484760     16613.1
    484800     16614.2
    484840     16616.2
    484880       16617
    484920     16618.1
    484960     16619.7
    485000     16621.3
    485040     16623.1
    485080     16625.2
    485120     16625.5
    485160     16627.3
    485200     16628.1
    485240     16629.9
    485280     16631.2
    485320     16632.5
    485360     16633.5
    485400     16634.9
    485440     16636.1
    485480     16637.5
    485520     16639.6
    485560     16640.5
    485600     16641.8
    485640     16643.7
    485680     16644.6
    485720     16645.6
    485760     16647.3
    485800     16648.9
    485840     16650.6
    485880     16652.7
    485920       16653
    485960     16654.8
    486000     16655.6
    486040     16657.5
    486080     16658.8
    486120     16660.1
    486160     16661.1
    486200     16662.4
    486240     16663.7
    486280     16665.1
    486320     16667.2
    486360     16668.1
    486400     16669.4
    486440     16671.3
    486480     16672.2
    486520     16673.2
    486560     16674.9
    486600     16676.5
    486640     16678.2
    486680     16680.3
    486720     16680.6
    486760     16682.4
    486800     16683.2
    486840       16685
    486880     16686.4
    486920     16687.7
    486960     16688.7
    487000       16690
    487040     16691.3
    487080     16692.7
    487120     16694.8
    487160     16695.7
    487200       16697
    487240     16698.9
    487280     16699.8
    487320     16700.8
    487360     16702.5
    487400     16704.1
    487440     16705.8
    487480     16707.9
    487520     16708.2
    487560       16710
    487600     16710.8
    487640     16712.7
    487680       16714
    487720     16715.4
    487760     16716.3
    487800     16717.6
    487840     16718.9
    487880     16720.4
    487920     16722.4
    487960     16723.4
    488000     16724.6
    488040     16726.6
    488080     16727.5
    488120     16728.5
    488160     16730.2
    488200     16731.8
    488240     16733.5
    488280     16735.6
    488320     16735.9
    488360     16737.7
    488400     16738.5
    488440     16740.3
    488480     16741.7
    488520       16743
    488560       16744
    488600     16745.3
    488640     16746.6
    488680     16748.1
    488720     16750.1
    488760     16751.1
    488800     16752.3
    488840     16754.3
    488880     16755.2
    488920     16756.2
    488960     16757.9
    489000     16759.5
    489040     16761.3
    489080     16763.4
    489120     16763.7
    489160     16765.4
    489200     16766.2
    489240     16768.1
    489280     16769.4
    489320     16770.8
    489360     16771.7
    489400     16773.1
    489440     16774.4
    489480     16775.8
    489520     16777.8
    489560     16778.8
    489600     16780.1
    489640     16782.1
    489680       16783
    489720     16783.9
    489760     16785.6
    489800     16787.2
    489840       16789
    489880     16791.1
    489920     16791.4
    489960     16793.2
    490000       16794
    490040     16795.8
    490080     16797.2
    490120     16798.6
    490160     16799.4
    490200     16800.8
    490240     16802.2
    490280     16803.6
    490320     16805.6
    490360     16806.6
    490400     16807.8
    490440     16809.8
    490480     16810.7
    490520     16811.7
    490560     16813.3
    490600     16814.9
    490640     16816.7
    490680     16818.8
    490720     16819.1
    490760     16820.9
    490800     16821.7
    490840     16823.5
    490880     16824.9
    490920     16826.3
    490960     16827.1
    491000     16828.5
    491040     16829.9
    491080     16831.3
    491120     16833.3
    491160     16834.3
    491200     16835.6
    491240     16837.6
    491280     16838.4
    491320     16839.4
    491360     16841.1
    491400     16842.6
    491440     16844.5
    491480     16846.6
    491520     16846.9
    491560     16848.6
    491600     16849.5
    491640     16851.3
    491680     16852.6
    491720       16854
    491760     16854.9
    491800     16856.3
    491840     16857.6
    491880       16859
    491920       16861
    491960       16862
    492000     16863.3
    492040     16865.3
    492080     16866.2
    492120     16867.1
    492160     16868.8
    492200     16870.4
    492240     16872.2
    492280     16874.3
    492320     16874.7
    492360     16876.3
    492400     16877.2
    492440       16879
    492480     16880.4
    492520     16881.8
    492560     16882.6
    492600       16884
    492640     16885.4
    492680     16886.8
    492720     16888.8
    492760     16889.8
    492800     16891.1
    492840       16893
    492880     16893.9
    492920     16894.9
    492960     16896.5
    493000     16898.1
    493040     16899.9
    493080     16902.1
    493120     16902.4
    493160     16904.1
    493200     16904.9
    493240     16906.8
    493280     16908.1
    493320     16909.5
    493360     16910.3
    493400     16911.8
    493440     16913.1
    493480     16914.5
    493520     16916.5
    493560     16917.5
    493600     16918.8
    493640     16920.7
    493680     16921.6
    493720     16922.6
    493760     16924.2
    493800     16925.8
    493840     16927.6
    493880     16929.8
    493920     16930.1
    493960     16931.8
    494000     16932.7
    494040     16934.5
    494080     16935.9
    494120     16937.3
    494160       16938
    494200     16939.5
    494240     16940.8
    494280     16942.2
    494320     16944.3
    494360     16945.3
    494400     16946.6
    494440     16948.4
    494480     16949.3
    494520     16950.3
    494560     16951.9
    494600     16953.6
    494640     16955.4
    494680     16957.5
    494720     16957.8
    494760     16959.5
    494800     16960.4
    494840     16962.2
    494880     16963.6
    494920       16965
    494960     16965.7
    495000     16967.2
    495040     16968.5
    495080       16970
    495120       16972
    495160       16973
    495200     16974.3
    495240     16976.2
    495280       16977
    495320     16978.1
    495360     16979.6
    495400     16981.3
    495440     16983.1
    495480     16985.3
    495520     16985.6
    495560     16987.3
    495600     16988.2
    495640       16990
    495680     16991.4
    495720     16992.7
    495760     16993.5
    495800       16995
    495840     16996.3
    495880     16997.7
    495920     16999.7
    495960     17000.7
    496000     17002.1
    496040     17003.9
    496080     17004.8
    496120     17005.8
    496160     17007.4
    496200     17009.1
    496240     17010.9
    496280       17013
    496320     17013.4
    496360     17015.1
    496400     17015.9
    496440     17017.8
    496480     17019.1
    496520     17020.5
    496560     17021.2
    496600     17022.7
    496640       17024
    496680     17025.5
    496720     17027.5
    496760     17028.5
    496800     17029.8
    496840     17031.7
    496880     17032.5
    496920     17033.6
    496960     17035.2
    497000     17036.8
    497040     17038.6
    497080     17040.7
    497120       17041
    497160     17042.8
    497200     17043.6
    497240     17045.4
    497280     17046.8
    497320     17048.2
    497360     17048.9
    497400     17050.4
    497440     17051.7
    497480     17053.2
    497520     17055.2
    497560     17056.2
    497600     17057.5
    497640     17059.4
    497680     17060.2
    497720     17061.3
    497760     17062.8
    497800     17064.5
    497840     17066.3
    497880     17068.4
    497920     17068.7
    497960     17070.4
    498000     17071.3
    498040     17073.1
    498080     17074.5
    498120     17075.8
    498160     17076.6
    498200     17078.1
    498240     17079.3
    498280     17080.8
    498320     17082.8
    498360     17083.8
    498400     17085.2
    498440       17087
    498480     17087.8
    498520     17088.8
    498560     17090.5
    498600     17092.1
    498640     17093.9
    498680       17096
    498720     17096.3
    498760       17098
    498800     17098.9
    498840     17100.7
    498880     17102.1
    498920     17103.4
    498960     17104.2
    499000     17105.7
    499040     17106.9
    499080     17108.4
    499120     17110.5
    499160     17111.4
    499200     17112.7
    499240     17114.6
    499280     17115.5
    499320     17116.5
    499360     17118.1
    499400     17119.8
    499440     17121.6
    499480     17123.7
    499520       17124
    499560     17125.7
    499600     17126.5
    499640     17128.4
    499680     17129.8
    499720       17131
    499760     17131.8
    499800     17133.3
    499840     17134.6
    499880       17136
    499920     17138.1
    499960     17139.1
    500000     17140.4
    500040     17142.3
    500080     17143.1
    500120     17144.2
    500160     17145.7
    500200     17147.4
    500240     17149.2
    500280     17151.3
    500320     17151.6
    500360     17153.3
    500400     17154.2
    500440       17156
    500480     17157.4
    500520     17158.8
    500560     17159.5
    500600       17161
    500640     17162.3
    500680     17163.7
    500720     17165.8
    500760     17166.9
    500800     17168.2
    500840       17170
    500880     17170.8
    500920     17171.8
    500960     17173.4
    501000     17175.1
    501040     17176.9
    501080       17179
    501120     17179.3
    501160       17181
    501200     17181.8
    501240     17183.7
    501280     17185.1
    501320     17186.4
    501360     17187.2
    501400     17188.7
    501440       17190
    501480     17191.4
    501520     17193.5
    501560     17194.6
    501600     17195.9
    501640     17197.7
    501680     17198.5
    501720     17199.6
    501760     17201.2
    501800     17202.8
    501840     17204.7
    501880     17206.8
    501920     17207.1
    501960     17208.8
    502000     17209.6
    502040     17211.4
    502080     17212.8
    502120     17214.1
    502160     17214.9
    502200     17216.5
    502240     17217.7
    502280     17219.1
    502320     17221.3
    502360     17222.3
    502400     17223.6
    502440     17225.5
    502480     17226.2
    502520     17227.3
    502560     17228.9
    502600     17230.6
    502640     17232.4
    502680     17234.5
    502720     17234.8
    502760     17236.5
    502800     17237.3
    502840     17239.2
    502880     17240.6
    502920     17241.8
    502960     17242.6
    503000     17244.1
    503040     17245.4
    503080     17246.9
    503120       17249
    503160       17250
    503200     17251.3
    503240     17253.2
    503280     17253.9
    503320       17255
    503360     17256.6
    503400     17258.3
    503440     17260.1
    503480     17262.2
    503520     17262.5
    503560     17264.2
    503600       17265
    503640     17266.9
    503680     17268.2
    503720     17269.5
    503760     17270.3
    503800     17271.9
    503840     17273.1
    503880     17274.5
    503920     17276.7
    503960     17277.7
    504000       17279
    504040     17280.9
    504080     17281.6
    504120     17282.7
    504160     17284.4
    504200       17286
    504240     17287.8
    504280     17289.9
    504320     17290.2
    504360     17291.9
    504400     17292.7
    504440     17294.6
    504480       17296
    504520     17297.3
    504560       17298
    504600     17299.6
    504640     17300.8
    504680     17302.3
    504720     17304.4
    504760     17305.4
    504800     17306.7
    504840     17308.6
    504880     17309.4
    504920     17310.4
    504960     17312.1
    505000     17313.7
    505040     17315.6
    505080     17317.7
    505120     17317.9
    505160     17319.7
    505200     17320.5
    505240     17322.3
    505280     17323.7
    505320       17325
    505360     17325.8
    505400     17327.3
    505440     17328.5
    505480       17330
    505520     17332.1
    505560     17333.2
    505600     17334.4
    505640     17336.3
    505680     17337.1
    505720     17338.1
    505760     17339.8
    505800     17341.5
    505840     17343.3
    505880     17345.3
    505920     17345.6
    505960     17347.4
    506000     17348.2
    506040       17350
    506080     17351.4
    506120     17352.7
    506160     17353.5
    506200       17355
    506240     17356.3
    506280     17357.8
    506320     17359.8
    506360     17360.9
    506400     17362.2
    506440       17364
    506480     17364.8
    506520     17365.9
    506560     17367.6
    506600     17369.2
    506640       17371
    506680     17373.1
    506720     17373.3
    506760     17375.2
    506800     17375.9
    506840     17377.8
    506880     17379.2
    506920     17380.5
    506960     17381.3
    507000     17382.8
    507040     17384.1
    507080     17385.6
    507120     17387.7
    507160     17388.8
    507200       17390
    507240     17391.8
    507280     17392.6
    507320     17393.6
    507360     17395.4
    507400     17396.9
    507440     17398.8
    507480     17400.8
    507520     17401.1
    507560     17402.9
    507600     17403.7
    507640     17405.6
    507680       17407
    507720     17408.3
    507760     17409.1
    507800     17410.6
    507840     17411.9
    507880     17413.3
    507920     17415.4
    507960     17416.5
    508000     17417.7
    508040     17419.6
    508080     17420.4
    508120     17421.4
    508160     17423.2
    508200     17424.7
    508240     17426.6
    508280     17428.6
    508320     17428.9
    508360     17430.7
    508400     17431.5
    508440     17433.3
    508480     17434.8
    508520       17436
    508560     17436.9
    508600     17438.3
    508640     17439.7
    508680     17441.1
    508720     17443.2
    508760     17444.3
    508800     17445.5
    508840     17447.3
    508880     17448.1
    508920     17449.2
    508960     17450.9
    509000     17452.5
    509040     17454.3
    509080     17456.4
    509120     17456.7
    509160     17458.5
    509200     17459.3
    509240     17461.1
    509280     17462.5
    509320     17463.8
    509360     17464.6
    509400     17466.1
    509440     17467.4
    509480     17468.8
    509520       17471
    509560       17472
    509600     17473.3
    509640     17475.1
    509680     17475.9
    509720       17477
    509760     17478.7
    509800     17480.2
    509840     17482.1
    509880     17484.1
    509920     17484.4
    509960     17486.2
    510000       17487
    510040     17488.8
    510080     17490.3
    510120     17491.5
    510160     17492.3
    510200     17493.8
    510240     17495.2
    510280     17496.6
    510320     17498.7
    510360     17499.8
    510400       17501
    510440     17502.8
    510480     17503.6
    510520     17504.7
    510560     17506.4
    510600     17507.9
    510640     17509.8
    510680     17511.8
    510720     17512.1
    510760     17513.9
    510800     17514.8
    510840     17516.5
    510880       17518
    510920     17519.2
    510960     17519.9
    511000     17521.5
    511040     17522.9
    511080     17524.2
    511120     17526.4
    511160     17527.4
    511200     17528.6
    511240     17530.5
    511280     17531.2
    511320     17532.3
    511360       17534
    511400     17535.5
    511440     17537.4
    511480     17539.5
    511520     17539.7
    511560     17541.6
    511600     17542.4
    511640     17544.1
    511680     17545.6
    511720     17546.8
    511760     17547.6
    511800     17549.1
    511840     17550.5
    511880     17551.9
    511920       17554
    511960       17555
    512000     17556.2
    512040       17558
    512080     17558.7
    512120     17559.9
    512160     17561.6
    512200       17563
    512240       17565
    512280       17567
    512320     17567.3
    512360     17569.1
    512400     17569.9
    512440     17571.7
    512480     17573.1
    512520     17574.4
    512560     17575.1
    512600     17576.7
    512640       17578
    512680     17579.4
    512720     17581.5
    512760     17582.6
    512800     17583.8
    512840     17585.5
    512880     17586.2
    512920     17587.4
    512960     17589.1
    513000     17590.6
    513040     17592.6
    513080     17594.6
    513120     17594.8
    513160     17596.7
    513200     17597.5
    513240     17599.2
    513280     17600.7
    513320       17602
    513360     17602.7
    513400     17604.2
    513440     17605.7
    513480       17607
    513520     17609.1
    513560     17610.1
    513600     17611.3
    513640     17613.1
    513680     17613.8
    513720       17615
    513760     17616.7
    513800     17618.2
    513840     17620.1
    513880     17622.2
    513920     17622.4
    513960     17624.2
    514000     17625.1
    514040     17626.9
    514080     17628.3
    514120     17629.7
    514160     17630.4
    514200     17631.9
    514240     17633.3
    514280     17634.6
    514320     17636.7
    514360     17637.8
    514400       17639
    514440     17640.8
    514480     17641.4
    514520     17642.7
    514560     17644.4
    514600     17645.8
    514640     17647.8
    514680     17649.8
    514720       17650
    514760     17651.8
    514800     17652.8
    514840     17654.5
    514880     17655.9
    514920     17657.3
    514960       17658
    515000     17659.6
    515040     17660.9
    515080     17662.2
    515120     17664.4
    515160     17665.5
    515200     17666.6
    515240     17668.4
    515280       17669
    515320     17670.3
    515360       17672
    515400     17673.5
    515440     17675.4
    515480     17677.5
    515520     17677.7
    515560     17679.5
    515600     17680.4
    515640     17682.1
    515680     17683.5
    515720       17685
    515760     17685.7
    515800     17687.2
    515840     17688.6
    515880     17689.9
    515920       17692
    515960     17693.1
    516000     17694.3
    516040       17696
    516080     17696.7
    516120       17698
    516160     17699.7
    516200     17701.1
    516240     17703.1
    516280     17705.1
    516320     17705.4
    516360     17707.1
    516400       17708
    516440     17709.7
    516480     17711.2
    516520     17712.6
    516560     17713.3
    516600     17714.9
    516640     17716.2
    516680     17717.5
    516720     17719.7
    516760     17720.7
    516800     17721.9
    516840     17723.6
    516880     17724.3
    516920     17725.6
    516960     17727.3
    517000     17728.7
    517040     17730.7
    517080     17732.7
    517120       17733
    517160     17734.7
    517200     17735.6
    517240     17737.4
    517280     17738.8
    517320     17740.2
    517360       17741
    517400     17742.4
    517440     17743.8
    517480     17745.1
    517520     17747.3
    517560     17748.3
    517600     17749.5
    517640     17751.2
    517680     17751.9
    517720     17753.1
    517760     17754.9
    517800     17756.2
    517840     17758.2
    517880     17760.2
    517920     17760.5
    517960     17762.3
    518000     17763.1
    518040     17764.9
    518080     17766.4
    518120     17767.7
    518160     17768.5
    518200       17770
    518240     17771.4
    518280     17772.7
    518320     17774.8
    518360     17775.8
    518400       17777
    518440     17778.7
    518480     17779.4
    518520     17780.7
    518560     17782.4
    518600     17783.8
    518640     17785.9
    518680     17787.9
    518720       17788
    518760     17789.8
    518800     17790.7
    518840     17792.4
    518880     17793.9
    518920     17795.3
    518960     17796.1
    519000     17797.5
    519040     17798.9
    519080     17800.2
    519120     17802.4
    519160     17803.4
    519200     17804.6
    519240     17806.2
    519280       17807
    519320     17808.3
    519360       17810
    519400     17811.4
    519440     17813.4
    519480     17815.4
    519520     17815.6
    519560     17817.4
    519600     17818.3
    519640       17820
    519680     17821.5
    519720     17822.8
    519760     17823.6
    519800     17825.1
    519840     17826.5
    519880     17827.8
    519920       17830
    519960       17831
    520000     17832.1
    520040     17833.8
    520080     17834.6
    520120     17835.8
    520160     17837.5
    520200     17838.9
    520240       17841
    520280       17843
    520320     17843.2
    520360       17845
    520400     17845.8
    520440     17847.5
    520480     17849.1
    520520     17850.4
    520560     17851.1
    520600     17852.6
    520640     17854.1
    520680     17855.4
    520720     17857.5
    520760     17858.6
    520800     17859.6
    520840     17861.4
    520880     17862.2
    520920     17863.4
    520960     17865.1
    521000     17866.5
    521040     17868.6
    521080     17870.6
    521120     17870.7
    521160     17872.5
    521200     17873.4
    521240     17875.1
    521280     17876.7
    521320       17878
    521360     17878.8
    521400     17880.2
    521440     17881.7
    521480       17883
    521520     17885.1
    521560     17886.2
    521600     17887.2
    521640       17889
    521680     17889.8
    521720       17891
    521760     17892.6
    521800     17894.1
    521840     17896.2
    521880     17898.2
    521920     17898.3
    521960     17900.2
    522000       17901
    522040     17902.7
    522080     17904.3
    522120     17905.6
    522160     17906.4
    522200     17907.9
    522240     17909.3
    522280     17910.6
    522320     17912.8
    522360     17913.9
    522400     17914.9
    522440     17916.6
    522480     17917.5
    522520     17918.7
    522560     17920.3
    522600     17921.8
    522640     17923.8
    522680     17925.8
    522720       17926
    522760     17927.8
    522800     17928.7
    522840     17930.4
    522880       17932
    522920     17933.3
    522960     17934.1
    523000     17935.5
    523040       17937
    523080     17938.3
    523120     17940.4
    523160     17941.5
    523200     17942.5
    523240     17944.3
    523280     17945.1
    523320     17946.3
    523360     17947.9
    523400     17949.3
    523440     17951.5
    523480     17953.4
    523520     17953.6
    523560     17955.4
    523600     17956.3
    523640       17958
    523680     17959.6
    523720     17960.9
    523760     17961.7
    523800     17963.1
    523840     17964.6
    523880     17965.9
    523920     17968.1
    523960     17969.1
    524000     17970.1
    524040     17971.9
    524080     17972.7
    524120     17973.9
    524160     17975.6
    524200       17977
    524240     17979.1
    524280     17981.1
    524320     17981.2
    524360     17983.1
    524400     17983.9
    524440     17985.6
    524480     17987.2
    524520     17988.6
    524560     17989.3
    524600     17990.7
    524640     17992.2
    524680     17993.5
    524720     17995.6
    524760     17996.7
    524800     17997.7
    524840     17999.6
    524880     18000.4
    524920     18001.6
    524960     18003.1
    525000     18004.7
    525040     18006.7
    525080     18008.7
    525120     18008.9
    525160     18010.7
    525200     18011.6
    525240     18013.2
    525280     18014.9
    525320     18016.2
    525360     18016.9
    525400     18018.4
    525440     18019.9
    525480     18021.2
    525520     18023.3
    525560     18024.4
    525600     18025.4
    525640     18027.3
    525680     18028.1
    525720     18029.3
    525760     18030.9
    525800     18032.4
    525840     18034.5
    525880     18036.5
    525920     18036.6
    525960     18038.4
    526000     18039.3
    526040     18040.9
    526080     18042.6
    526120     18043.9
    526160     18044.6
    526200     18046.1
    526240     18047.6
    526280     18048.9
    526320     18051.1
    526360     18052.1
    526400     18053.1
    526440       18055
    526480     18055.9
    526520     18057.1
    526560     18058.7
    526600     18060.2
    526640     18062.3
    526680     18064.3
    526720     18064.4
    526760     18066.2
    526800     18067.1
    526840     18068.8
    526880     18070.4
    526920     18071.7
    526960     18072.4
    527000     18073.9
    527040     18075.4
    527080     18076.7
    527120     18078.8
    527160     18079.9
    527200     18080.9
    527240     18082.8
    527280     18083.6
    527320     18084.8
    527360     18086.4
    527400     18087.9
    527440       18090
    527480       18092
    527520     18092.2
    527560       18094
    527600     18094.8
    527640     18096.5
    527680     18098.2
    527720     18099.5
    527760     18100.1
    527800     18101.6
    527840     18103.1
    527880     18104.4
    527920     18106.5
    527960     18107.7
    528000     18108.7
    528040     18110.5
    528080     18111.4
    528120     18112.5
    528160     18114.2
    528200     18115.6
    528240     18117.8
    528280     18119.8
    528320     18119.9
    528360     18121.7
    528400     18122.5
    528440     18124.3
    528480     18125.9
    528520     18127.2
    528560     18127.9
    528600     18129.3
    528640     18130.9
    528680     18132.1
    528720     18134.3
    528760     18135.4
    528800     18136.4
    528840     18138.2
    528880     18139.1
    528920     18140.2
    528960     18141.9
    529000     18143.3
    529040     18145.5
    529080     18147.4
    529120     18147.6
    529160     18149.4
    529200     18150.2
    529240       18152
    529280     18153.6
    529320     18154.9
    529360     18155.6
    529400     18157.1
    529440     18158.6
    529480     18159.8
    529520       18162
    529560     18163.1
    529600     18164.1
    529640     18165.9
    529680     18166.8
    529720     18167.9
    529760     18169.6
    529800       18171
    529840     18173.2
    529880     18175.2
    529920     18175.3
    529960     18177.1
    530000     18177.9
    530040     18179.7
    530080     18181.4
    530120     18182.6
    530160     18183.3
    530200     18184.8
    530240     18186.3
    530280     18187.6
    530320     18189.8
    530360     18190.9
    530400     18191.9
    530440     18193.6
    530480     18194.5
    530520     18195.6
    530560     18197.3
    530600     18198.7
    530640     18200.9
    530680     18202.9
    530720     18202.9
    530760     18204.8
    530800     18205.6
    530840     18207.3
    530880       18209
    530920     18210.2
    530960     18210.9
    531000     18212.4
    531040       18214
    531080     18215.2
    531120     18217.4
    531160     18218.5
    531200     18219.5
    531240     18221.3
    531280     18222.2
    531320     18223.3
    531360     18224.9
    531400     18226.3
    531440     18228.6
    531480     18230.6
    531520     18230.6
    531560     18232.5
    531600     18233.2
    531640       18235
    531680     18236.6
    531720     18237.9
    531760     18238.6
    531800     18240.1
    531840     18241.7
    531880     18242.9
    531920     18245.1
    531960     18246.2
    532000     18247.1
    532040     18248.9
    532080     18249.8
    532120     18250.9
    532160     18252.6
    532200       18254
    532240     18256.2
    532280     18258.2
    532320     18258.3
    532360     18260.1
    532400     18260.8
    532440     18262.7
    532480     18264.2
    532520     18265.5
    532560     18266.2
    532600     18267.7
    532640     18269.3
    532680     18270.5
    532720     18272.7
    532760     18273.8
    532800     18274.7
    532840     18276.5
    532880     18277.4
    532920     18278.5
    532960     18280.2
    533000     18281.5
    533040     18283.8
    533080     18285.7
    533120     18285.8
    533160     18287.7
    533200     18288.4
    533240     18290.2
    533280     18291.8
    533320     18293.1
    533360     18293.8
    533400     18295.2
    533440     18296.8
    533480     18298.1
    533520     18300.2
    533560     18301.4
    533600     18302.3
    533640       18304
    533680     18304.9
    533720       18306
    533760     18307.6
    533800       18309
    533840     18311.3
    533880     18313.2
    533920     18313.3
    533960     18315.1
    534000     18315.9
    534040     18317.7
    534080     18319.3
    534120     18320.6
    534160     18321.3
    534200     18322.7
    534240     18324.3
    534280     18325.6
    534320     18327.7
    534360     18328.9
    534400     18329.8
    534440     18331.4
    534480     18332.4
    534520     18333.5
    534560     18335.1
    534600     18336.5
    534640     18338.8
    534680     18340.7
    534720     18340.8
    534760     18342.6
    534800     18343.4
    534840     18345.2
    534880     18346.8
    534920       18348
    534960     18348.8
    535000     18350.2
    535040     18351.8
    535080       18353
    535120     18355.2
    535160     18356.4
    535200     18357.2
    535240     18358.9
    535280     18359.9
    535320     18360.9
    535360     18362.6
    535400       18364
    535440     18366.3
    535480     18368.2
    535520     18368.3
    535560     18370.1
    535600     18370.8
    535640     18372.6
    535680     18374.2
    535720     18375.5
    535760     18376.2
    535800     18377.7
    535840     18379.2
    535880     18380.5
    535920     18382.6
    535960     18383.8
    536000     18384.7
    536040     18386.3
    536080     18387.3
    536120     18388.3
    536160       18390
    536200     18391.4
    536240     18393.7
    536280     18395.5
    536320     18395.7
    536360     18397.5
    536400     18398.2
    536440       18400
    536480     18401.6
    536520     18402.9
    536560     18403.6
    536600     18405.1
    536640     18406.6
    536680     18407.9
    536720     18410.1
    536760     18411.2
    536800     18412.1
    536840     18413.6
    536880     18414.7
    536920     18415.7
    536960     18417.4
    537000     18418.8
    537040     18421.1
    537080     18422.9
    537120       18423
    537160     18424.9
    537200     18425.6
    537240     18427.4
    537280       18429
    537320     18430.2
    537360       18431
    537400     18432.4
    537440     18433.9
    537480     18435.2
    537520     18437.3
    537560     18438.5
    537600     18439.4
    537640     18440.9
    537680     18441.9
    537720     18442.9
    537760     18444.7
    537800       18446
    537840     18448.4
    537880     18450.2
    537920     18450.2
    537960     18452.1
    538000     18452.8
    538040     18454.6
    538080     18456.3
    538120     18457.4
    538160     18458.2
    538200     18459.7
    538240     18461.2
    538280     18462.5
    538320     18464.6
    538360     18465.8
    538400     18466.6
    538440     18468.2
    538480     18469.1
    538520     18470.2
    538560     18471.9
    538600     18473.3
    538640     18475.6
    538680     18477.5
    538720     18477.5
    538760     18479.3
    538800     18480.1
    538840     18481.8
    538880     18483.5
    538920     18484.7
    538960     18485.4
    539000     18486.9
    539040     18488.4
    539080     18489.7
    539120     18491.8
    539160       18493
    539200     18493.8
    539240     18495.3
    539280     18496.3
    539320     18497.3
    539360     18499.1
    539400     18500.3
    539440     18502.7
    539480     18504.6
    539520     18504.6
    539560     18506.4
    539600     18507.2
    539640     18508.9
    539680     18510.6
    539720     18511.7
    539760     18512.5
    539800       18514
    539840     18515.6
    539880     18516.8
    539920       18519
    539960     18520.1
    540000     18520.9
    540040     18522.5
    540080     18523.4
    540120     18524.5
    540160     18526.2
    540200     18527.5
    540240     18529.9
    540280     18531.7
    540320     18531.7
    540360     18533.5
    540400     18534.3
    540440     18536.1
    540480     18537.8
    540520     18538.9
    540560     18539.7
    540600     18541.1
    540640     18542.7
    540680     18543.9
    540720     18546.1
    540760     18547.4
    540800     18548.1
    540840     18549.6
    540880     18550.6
    540920     18551.6
    540960     18553.4
    541000     18554.7
    541040     18557.1
    541080     18558.9
    541120     18558.9
    541160     18560.7
    541200     18561.5
    541240     18563.2
    541280       18565
    541320     18566.1
    541360     18566.8
    541400     18568.3
    541440     18569.8
    541480     18571.1
    541520     18573.3
    541560     18574.4
    541600     18575.2
    541640     18576.7
    541680     18577.8
    541720     18578.8
    541760     18580.5
    541800     18581.8
    541840     18584.2
    541880     18586.1
    541920     18586.1
    541960     18587.9
    542000     18588.7
    542040     18590.3
    542080     18592.1
    542120     18593.3
    542160       18594
    542200     18595.5
    542240       18597
    542280     18598.2
    542320     18600.4
    542360     18601.6
    542400     18602.4
    542440     18603.9
    542480     18604.9
    542520     18605.9
    542560     18607.7
    542600       18609
    542640     18611.4
    542680     18613.3
    542720     18613.3
    542760     18615.1
    542800     18615.9
    542840     18617.6
    542880     18619.3
    542920     18620.5
    542960     18621.2
    543000     18622.7
    543040     18624.2
    543080     18625.5
    543120     18627.6
    543160     18628.8
    543200     18629.6
    543240     18631.1
    543280     18632.1
    543320     18633.1
    543360     18634.9
    543400     18636.2
    543440     18638.7
    543480     18640.5
    543520     18640.5
    543560     18642.3
    543600     18643.2
    543640     18644.9
    543680     18646.6
    543720     18647.8
    543760     18648.5
    543800       18650
    543840     18651.5
    543880     18652.8
    543920       18655
    543960     18656.1
    544000     18656.9
    544040     18658.4
    544080     18659.5
    544120     18660.5
    544160     18662.3
    544200     18663.5
    544240       18666
    544280     18667.9
    544320     18667.8
    544360     18669.7
    544400     18670.5
    544440     18672.2
    544480     18673.9
    544520     18675.1
    544560     18675.8
    544600     18677.3
    544640     18678.8
    544680     18680.1
    544720     18682.3
    544760     18683.4
    544800     18684.2
    544840     18685.7
    544880     18686.8
    544920     18687.8
    544960     18689.6
    545000     18690.8
    545040     18693.4
    545080     18695.2
    545120     18695.3
    545160       18697
    545200     18697.8
    545240     18699.6
    545280     18701.3
    545320     18702.5
    545360     18703.3
    545400     18704.7
    545440     18706.2
    545480     18707.5
    545520     18709.6
    545560     18710.8
    545600     18711.6
    545640     18713.1
    545680     18714.1
    545720     18715.2
    545760       18717
    545800     18718.2
    545840     18720.7
    545880     18722.6
    545920     18722.6
    545960     18724.4
    546000     18725.2
    546040       18727
    546080     18728.7
    546120     18729.9
    546160     18730.6
    546200       18732
    546240     18733.6
    546280     18734.8
    546320       18737
    546360     18738.2
    546400     18738.9
    546440     18740.5
    546480     18741.5
    546520     18742.6
    546560     18744.4
    546600     18745.6
    546640     18748.1
    546680       18750
    546720       18750
    546760     18751.8
    546800     18752.6
    546840     18754.4
    546880     18756.1
    546920     18757.3
    546960       18758
    547000     18759.4
    547040       18761
    547080     18762.2
    547120     18764.4
    547160     18765.6
    547200     18766.4
    547240     18767.9
    547280     18768.9
    547320       18770
    547360     18771.8
    547400       18773
    547440     18775.5
    547480     18777.5
    547520     18777.5
    547560     18779.3
    547600     18780.1
    547640     18781.8
    547680     18783.6
    547720     18784.7
    547760     18785.4
    547800     18786.9
    547840     18788.5
    547880     18789.7
    547920     18791.9
    547960     18793.1
    548000     18793.9
    548040     18795.3
    548080     18796.3
    548120     18797.5
    548160     18799.2
    548200     18800.5
    548240       18803
    548280     18804.9
    548320     18804.9
    548360     18806.7
    548400     18807.5
    548440     18809.3
    548480       18811
    548520     18812.2
    548560     18812.9
    548600     18814.4
    548640     18815.9
    548680     18817.1
    548720     18819.3
    548760     18820.5
    548800     18821.4
    548840     18822.7
    548880     18823.8
    548920     18824.9
    548960     18826.7
    549000     18827.9
    549040     18830.4
    549080     18832.4
    549120     18832.4
    549160     18834.2
    549200     18834.8
    549240     18836.7
    549280     18838.5
    549320     18839.7
    549360     18840.3
    549400     18841.8
    549440     18843.3
    549480     18844.5
    549520     18846.8
    549560       18848
    549600     18848.8
    549640     18850.1
    549680     18851.2
    549720     18852.4
    549760     18854.1
    549800     18855.3
    549840     18857.9
    549880     18859.8
    549920     18859.8
    549960     18861.7
    550000     18862.3
    550040     18864.1
    550080     18865.9
    550120     18867.1
    550160     18867.8
    550200     18869.2
    550240     18870.7
    550280       18872
    550320     18874.2
    550360     18875.4
    550400     18876.2
    550440     18877.6
    550480     18878.6
    550520     18879.8
    550560     18881.6
    550600     18882.8
    550640     18885.3
    550680     18887.2
    550720     18887.2
    550760     18889.1
    550800     18889.7
    550840     18891.6
    550880     18893.3
    550920     18894.6
    550960     18895.1
    551000     18896.7
    551040     18898.2
    551080     18899.4
    551120     18901.7
    551160     18902.9
    551200     18903.7
    551240     18905.1
    551280       18906
    551320     18907.3
    551360       18909
    551400     18910.2
    551440     18912.7
    551480     18914.6
    551520     18914.6
    551560     18916.6
    551600     18917.2
    551640     18919.1
    551680     18920.8
    551720     18922.1
    551760     18922.6
    551800     18924.2
    551840     18925.7
    551880     18926.9
    551920     18929.2
    551960     18930.4
    552000     18931.2
    552040     18932.6
    552080     18933.6
    552120     18934.8
    552160     18936.5
    552200     18937.8
    552240     18940.2
    552280     18942.2
    552320     18942.2
    552360     18944.1
    552400     18944.8
    552440     18946.6
    552480     18948.3
    552520     18949.6
    552560     18950.2
    552600     18951.7
    552640     18953.2
    552680     18954.4
    552720     18956.7
    552760       18958
    552800     18958.7
    552840     18960.1
    552880     18961.1
    552920     18962.2
    552960       18964
    553000     18965.2
    553040     18967.7
    553080     18969.7
    553120     18969.7
    553160     18971.6
    553200     18972.3
    553240     18974.1
    553280     18975.8
    553320     18977.1
    553360     18977.6
    553400     18979.2
    553440     18980.7
    553480       18982
    553520     18984.2
    553560     18985.5
    553600     18986.2
    553640     18987.6
    553680     18988.6
    553720     18989.7
    553760     18991.5
    553800     18992.7
    553840     18995.1
    553880     18997.2
    553920     18997.2
    553960     18999.1
    554000     18999.7
    554040     19001.5
    554080     19003.3
    554120     19004.6
    554160     19005.1
    554200     19006.7
    554240     19008.2
    554280     19009.4
    554320     19011.7
    554360     19012.9
    554400     19013.7
    554440     19015.1
    554480     19016.1
    554520     19017.2
    554560       19019
    554600     19020.2
    554640     19022.6
    554680     19024.7
    554720     19024.6
    554760     19026.6
    554800     19027.2
    554840       19029
    554880     19030.7
    554920     19032.1
    554960     19032.6
    555000     19034.2
    555040     19035.7
    555080     19036.9
    555120     19039.2
    555160     19040.4
    555200     19041.2
    555240     19042.5
    555280     19043.5
    555320     19044.7
    555360     19046.5
    555400     19047.7
    555440     19050.1
    555480     19052.1
    555520     19052.1
    555560       19054
    555600     19054.7
    555640     19056.5
    555680     19058.2
    555720     19059.5
    555760     19060.1
    555800     19061.6
    555840     19063.1
    555880     19064.3
    555920     19066.6
    555960     19067.8
    556000     19068.6
    556040       19070
    556080     19070.9
    556120     19072.1
    556160     19073.9
    556200     19075.2
    556240     19077.5
    556280     19079.5
    556320     19079.5
    556360     19081.4
    556400     19082.1
    556440     19083.9
    556480     19085.7
    556520     19086.9
    556560     19087.5
    556600       19089
    556640     19090.6
    556680     19091.7
    556720       19094
    556760     19095.3
    556800     19096.1
    556840     19097.4
    556880     19098.4
    556920     19099.6
    556960     19101.4
    557000     19102.7
    557040       19105
    557080       19107
    557120     19107.1
    557160     19108.9
    557200     19109.6
    557240     19111.4
    557280     19113.2
    557320     19114.5
    557360       19115
    557400     19116.5
    557440     19118.1
    557480     19119.3
    557520     19121.6
    557560     19122.8
    557600     19123.6
    557640     19124.9
    557680     19125.9
    557720     19127.1
    557760     19128.9
    557800     19130.2
    557840     19132.5
    557880     19134.5
    557920     19134.6
    557960     19136.5
    558000     19137.1
    558040     19138.9
    558080     19140.7
    558120       19142
    558160     19142.5
    558200       19144
    558240     19145.6
    558280     19146.8
    558320     19149.1
    558360     19150.3
    558400     19151.1
    558440     19152.4
    558480     19153.4
    558520     19154.5
    558560     19156.4
    558600     19157.7
    558640       19160
    558680       19162
    558720     19162.1
    558760     19163.9
    558800     19164.5
    558840     19166.4
    558880     19168.2
    558920     19169.5
    558960     19170.1
    559000     19171.5
    559040     19173.1
    559080     19174.2
    559120     19176.6
    559160     19177.8
    559200     19178.6
    559240     19179.8
    559280     19180.8
    559320       19182
    559360     19183.9
    559400     19185.2
    559440     19187.5
    559480     19189.5
    559520     19189.6
    559560     19191.4
    559600       19192
    559640     19193.9
    559680     19195.7
    559720       19197
    559760     19197.6
    559800       19199
    559840     19200.6
    559880     19201.7
    559920     19204.1
    559960     19205.2
    560000     19206.1
    560040     19207.3
    560080     19208.3
    560120     19209.4
    560160     19211.4
    560200     19212.6
    560240       19215
    560280       19217
    560320     19217.1
    560360     19218.8
    560400     19219.5
    560440     19221.4
    560480     19223.1
    560520     19224.6
    560560     19225.1
    560600     19226.5
    560640     19228.1
    560680     19229.1
    560720     19231.5
    560760     19232.7
    560800     19233.6
    560840     19234.7
    560880     19235.7
    560920     19236.8
    560960     19238.8
    561000     19240.1
    561040     19242.4
    561080     19244.5
    561120     19244.5
    561160     19246.3
    561200       19247
    561240     19248.8
    561280     19250.5
    561320       19252
    561360     19252.5
    561400       19254
    561440     19255.6
    561480     19256.6
    561520       19259
    561560     19260.1
    561600       19261
    561640     19262.2
    561680     19263.1
    561720     19264.3
    561760     19266.2
    561800     19267.5
    561840     19269.8
    561880     19271.9
    561920       19272
    561960     19273.7
    562000     19274.5
    562040     19276.3
    562080     19277.9
    562120     19279.5
    562160     19279.9
    562200     19281.5
    562240       19283
    562280     19284.1
    562320     19286.4
    562360     19287.5
    562400     19288.5
    562440     19289.6
    562480     19290.6
    562520     19291.7
    562560     19293.6
    562600     19294.9
    562640     19297.3
    562680     19299.3
    562720     19299.4
    562760     19301.1
    562800     19301.9
    562840     19303.6
    562880     19305.3
    562920     19306.8
    562960     19307.3
    563000     19308.8
    563040     19310.4
    563080     19311.4
    563120     19313.8
    563160     19314.9
    563200     19315.8
    563240       19317
    563280     19317.9
    563320     19319.1
    563360     19320.9
    563400     19322.3
    563440     19324.7
    563480     19326.7
    563520     19326.8
    563560     19328.5
    563600     19329.2
    563640     19331.1
    563680     19332.7
    563720     19334.3
    563760     19334.7
    563800     19336.2
    563840     19337.8
    563880     19338.8
    563920     19341.1
    563960     19342.3
    564000     19343.2
    564040     19344.3
    564080     19345.3
    564120     19346.4
    564160     19348.3
    564200     19349.7
    564240     19352.1
    564280       19354
    564320     19354.1
    564360     19355.9
    564400     19356.5
    564440     19358.3
    564480       19360
    564520     19361.6
    564560       19362
    564600     19363.5
    564640     19365.1
    564680     19366.1
    564720     19368.5
    564760     19369.7
    564800     19370.5
    564840     19371.7
    564880     19372.6
    564920     19373.8
    564960     19375.7
    565000       19377
    565040     19379.4
    565080     19381.4
    565120     19381.5
    565160     19383.2
    565200     19383.9
    565240     19385.7
    565280     19387.4
    565320       19389
    565360     19389.4
    565400     19390.8
    565440     19392.4
    565480     19393.5
    565520     19395.8
    565560       19397
    565600     19397.8
    565640       19399
    565680     19399.9
    565720       19401
    565760       19403
    565800     19404.3
    565840     19406.7
    565880     19408.7
    565920     19408.8
    565960     19410.5
    566000     19411.2
    566040       19413
    566080     19414.7
    566120     19416.3
    566160     19416.7
    566200     19418.1
    566240     19419.7
    566280     19420.8
    566320     19423.1
    566360     19424.3
    566400     19425.1
    566440     19426.3
    566480     19427.1
    566520     19428.3
    566560     19430.2
    566600     19431.6
    566640     19433.9
    566680       19436
    566720     19436.1
    566760     19437.8
    566800     19438.5
    566840     19440.4
    566880       19442
    566920     19443.5
    566960     19443.9
    567000     19445.3
    567040     19446.9
    567080       19448
    567120     19450.3
    567160     19451.6
    567200     19452.4
    567240     19453.5
    567280     19454.3
    567320     19455.5
    567360     19457.4
    567400     19458.8
    567440     19461.1
    567480     19463.2
    567520     19463.3
    567560       19465
    567600     19465.7
    567640     19467.6
    567680     19469.2
    567720     19470.7
    567760     19471.1
    567800     19472.5
    567840     19474.1
    567880     19475.2
    567920     19477.6
    567960     19478.8
    568000     19479.6
    568040     19480.8
    568080     19481.6
    568120     19482.8
    568160     19484.7
    568200     19486.1
    568240     19488.4
    568280     19490.5
    568320     19490.5
    568360     19492.3
    568400     19492.9
    568440     19494.9
    568480     19496.5
    568520       19498
    568560     19498.4
    568600     19499.8
    568640     19501.4
    568680     19502.5
    568720     19504.9
    568760     19506.1
    568800     19506.9
    568840     19508.1
    568880     19508.9
    568920     19510.2
    568960       19512
    569000     19513.4
    569040     19515.7
    569080     19517.9
    569120     19517.9
    569160     19519.7
    569200     19520.3
    569240     19522.2
    569280     19523.8
    569320     19525.3
    569360     19525.7
    569400     19527.1
    569440     19528.8
    569480     19529.9
    569520     19532.2
    569560     19533.5
    569600     19534.3
    569640     19535.5
    569680     19536.3
    569720     19537.5
    569760     19539.4
    569800     19540.8
    569840     19543.1
    569880     19545.2
    569920     19545.3
    569960     19547.1
    570000     19547.7
    570040     19549.6
    570080     19551.2
    570120     19552.7
    570160     19553.1
    570200     19554.6
    570240     19556.2
    570280     19557.3
    570320     19559.7
    570360     19560.9
    570400     19561.6
    570440       19563
    570480     19563.8
    570520     19564.9
    570560     19566.9
    570600     19568.2
    570640     19570.5
    570680     19572.6
    570720     19572.7
    570760     19574.5
    570800     19575.1
    570840     19577.1
    570880     19578.6
    570920     19580.2
    570960     19580.6
    571000       19582
    571040     19583.7
    571080     19584.8
    571120     19587.1
    571160     19588.3
    571200       19589
    571240     19590.4
    571280     19591.2
    571320     19592.4
    571360     19594.3
    571400     19595.6
    571440       19598
    571480       19600
    571520     19600.1
    571560     19601.9
    571600     19602.5
    571640     19604.5
    571680     19606.1
    571720     19607.6
    571760       19608
    571800     19609.4
    571840     19611.1
    571880     19612.2
    571920     19614.5
    571960     19615.7
    572000     19616.5
    572040     19617.8
    572080     19618.6
    572120     19619.8
    572160     19621.7
    572200       19623
    572240     19625.3
    572280     19627.4
    572320     19627.6
    572360     19629.3
    572400     19629.9
    572440     19631.9
    572480     19633.5
    572520     19634.9
    572560     19635.4
    572600     19636.8
    572640     19638.5
    572680     19639.5
    572720     19641.9
    572760     19643.1
    572800     19643.8
    572840     19645.2
    572880       19646
    572920     19647.2
    572960     19649.1
    573000     19650.4
    573040     19652.7
    573080     19654.8
    573120     19654.9
    573160     19656.7
    573200     19657.3
    573240     19659.3
    573280     19660.8
    573320     19662.4
    573360     19662.8
    573400     19664.2
    573440     19665.9
    573480     19666.9
    573520     19669.3
    573560     19670.6
    573600     19671.2
    573640     19672.6
    573680     19673.4
    573720     19674.6
    573760     19676.6
    573800     19677.8
    573840     19680.1
    573880     19682.3
    573920     19682.4
    573960     19684.2
    574000     19684.7
    574040     19686.7
    574080     19688.2
    574120     19689.8
    574160     19690.2
    574200     19691.6
    574240     19693.3
    574280     19694.3
    574320     19696.6
    574360       19698
    574400     19698.7
    574440     19700.1
    574480     19700.8
    574520     19701.9
    574560     19704.1
    574600     19705.3
    574640     19707.6
    574680     19709.8
    574720     19709.8
    574760     19711.6
    574800     19712.1
    574840     19714.2
    574880     19715.7
    574920     19717.3
    574960     19717.7
    575000       19719
    575040     19720.8
    575080     19721.8
    575120     19724.1
    575160     19725.5
    575200     19726.2
    575240     19727.7
    575280     19728.4
    575320     19729.5
    575360     19731.6
    575400     19732.9
    575440     19735.1
    575480     19737.3
    575520     19737.3
    575560     19739.1
    575600     19739.7
    575640     19741.7
    575680     19743.3
    575720     19744.8
    575760     19745.2
    575800     19746.6
    575840     19748.3
    575880     19749.3
    575920     19751.7
    575960     19753.1
    576000     19753.7
    576040     19755.3
    576080       19756
    576120     19757.1
    576160     19759.2
    576200     19760.5
    576240     19762.8
    576280     19764.9
    576320       19765
    576360     19766.8
    576400     19767.3
    576440     19769.3
    576480     19770.9
    576520     19772.4
    576560     19772.8
    576600     19774.2
    576640       19776
    576680       19777
    576720     19779.3
    576760     19780.7
    576800     19781.3
    576840       19783
    576880     19783.7
    576920     19784.7
    576960     19786.9
    577000     19788.2
    577040     19790.5
    577080     19792.6
    577120     19792.6
    577160     19794.4
    577200       19795
    577240       19797
    577280     19798.5
    577320       19800
    577360     19800.5
    577400     19801.9
    577440     19803.7
    577480     19804.6
    577520       19807
    577560     19808.3
    577600       19809
    577640     19810.7
    577680     19811.4
    577720     19812.4
    577760     19814.6
    577800       19816
    577840     19818.3
    577880     19820.4
    577920     19820.4
    577960     19822.2
    578000     19822.7
    578040     19824.8
    578080     19826.3
    578120     19827.8
    578160     19828.3
    578200     19829.6
    578240     19831.5
    578280     19832.4
    578320     19834.8
    578360     19836.2
    578400     19836.8
    578440     19838.5
    578480     19839.3
    578520     19840.3
    578560     19842.5
    578600     19843.8
    578640     19846.2
    578680     19848.3
    578720     19848.3
    578760     19850.1
    578800     19850.6
    578840     19852.7
    578880     19854.1
    578920     19855.7
    578960     19856.2
    579000     19857.5
    579040     19859.4
    579080     19860.3
    579120     19862.6
    579160       19864
    579200     19864.7
    579240     19866.3
    579280     19867.1
    579320     19868.1
    579360     19870.3
    579400     19871.6
    579440       19874
    579480     19876.1
    579520     19876.1
    579560     19877.9
    579600     19878.4
    579640     19880.5
    579680     19881.9
    579720     19883.4
    579760     19883.9
    579800     19885.3
    579840     19887.2
    579880       19888
    579920     19890.4
    579960     19891.8
    580000     19892.5
    580040     19894.2
    580080     19894.9
    580120       19896
    580160     19898.1
    580200     19899.4
    580240     19901.8
    580280     19903.9
    580320     19903.9
    580360     19905.6
    580400     19906.2
    580440     19908.2
    580480     19909.7
    580520     19911.2
    580560     19911.7
    580600     19913.1
    580640       19915
    580680     19915.8
    580720     19918.2
    580760     19919.6
    580800     19920.4
    580840       19922
    580880     19922.8
    580920     19923.8
    580960     19925.9
    581000     19927.3
    581040     19929.6
    581080     19931.8
    581120     19931.7
    581160     19933.5
    581200       19934
    581240     19936.1
    581280     19937.6
    581320     19939.1
    581360     19939.6
    581400       19941
    581440     19942.9
    581480     19943.7
    581520     19946.1
    581560     19947.5
    581600     19948.3
    581640     19949.9
    581680     19950.7
    581720     19951.7
    581760     19953.8
    581800     19955.2
    581840     19957.5
    581880     19959.7
    581920     19959.6
    581960     19961.4
    582000       19962
    582040       19964
    582080     19965.5
    582120       19967
    582160     19967.4
    582200     19968.9
    582240     19970.8
    582280     19971.6
    582320       19974
    582360     19975.4
    582400     19976.2
    582440     19977.8
    582480     19978.6
    582520     19979.6
    582560     19981.7
    582600     19983.1
    582640     19985.5
    582680     19987.6
    582720     19987.5
    582760     19989.4
    582800     19989.9
    582840       19992
    582880     19993.4
    582920     19994.9
    582960     19995.4
    583000     19996.8
    583040     19998.7
    583080     19999.6
    583120     20001.9
    583160     20003.3
    583200     20004.1
    583240     20005.8
    583280     20006.6
    583320     20007.6
    583360     20009.7
    583400     20011.1
    583440     20013.4
    583480     20015.6
    583520     20015.4
    583560     20017.3
    583600     20017.8
    583640     20019.9
    583680     20021.3
    583720     20022.7
    583760     20023.3
    583800     20024.8
    583840     20026.6
    583880     20027.5
    583920     20029.8
    583960     20031.2
    584000       20032
    584040     20033.8
    584080     20034.5
    584120     20035.5
    584160     20037.7
    584200       20039
    584240     20041.3
    584280     20043.4
    584320     20043.3
    584360     20045.2
    584400     20045.7
    584440     20047.8
    584480     20049.2
    584520     20050.6
    584560     20051.2
    584600     20052.7
    584640     20054.5
    584680     20055.4
    584720     20057.7
    584760     20059.1
    584800     20059.9
    584840     20061.7
    584880     20062.3
    584920     20063.3
    584960     20065.5
    585000     20066.7
    585040     20069.1
    585080     20071.3
    585120     20071.1
    585160     20073.1
    585200     20073.5
    585240     20075.6
    585280     20077.1
    585320     20078.5
    585360     20079.1
    585400     20080.5
    585440     20082.4
    585480     20083.2
    585520     20085.6
    585560       20087
    585600     20087.7
    585640     20089.6
    585680     20090.2
    585720     20091.2
    585760     20093.4
    585800     20094.6
    585840       20097
    585880     20099.1
    585920       20099
    585960     20100.9
    586000     20101.4
    586040     20103.5
    586080       20105
    586120     20106.3
    586160     20106.9
    586200     20108.5
    586240     20110.3
    586280     20111.2
    586320     20113.5
    586360     20114.9
    586400     20115.7
    586440     20117.6
    586480     20118.2
    586520     20119.2
    586560     20121.3
    586600     20122.6
    586640       20125
    586680     20127.1
    586720     20126.9
    586760     20128.9
    586800     20129.4
    586840     20131.4
    586880     20132.9
    586920     20134.3
    586960     20134.9
    587000     20136.4
    587040     20138.3
    587080     20139.1
    587120     20141.4
    587160     20142.8
    587200     20143.7
    587240     20145.5
    587280     20146.2
    587320     20147.2
    587360     20149.3
    587400     20150.6
    587440       20153
    587480     20155.1
    587520     20154.9
    587560     20156.8
    587600     20157.4
    587640     20159.5
    587680       20161
    587720     20162.3
    587760     20162.9
    587800     20164.4
    587840     20166.3
    587880     20167.1
    587920     20169.4
    587960     20170.9
    588000     20171.7
    588040     20173.6
    588080     20174.2
    588120     20175.2
    588160     20177.3
    588200     20178.6
    588240       20181
    588280     20183.1
    588320     20182.9
    588360     20184.8
    588400     20185.4
    588440     20187.4
    588480     20188.9
    588520     20190.3
    588560     20190.9
    588600     20192.4
    588640     20194.4
    588680     20195.1
    588720     20197.4
    588760     20198.8
    588800     20199.7
    588840     20201.5
    588880     20202.2
    588920     20203.1
    588960     20205.2
    589000     20206.6
    589040     20208.9
    589080       20211
    589120     20210.9
    589160     20212.9
    589200     20213.3
    589240     20215.5
    589280       20217
    589320     20218.3
    589360     20218.8
    589400     20220.4
    589440     20222.3
    589480       20223
    589520     20225.4
    589560     20226.8
    589600     20227.6
    589640     20229.6
    589680     20230.2
    589720     20231.2
    589760     20233.2
    589800     20234.7
    589840       20237
    589880       20239
    589920       20239
    589960       20241
    590000     20241.4
    590040     20243.5
    590080     20245.1
    590120     20246.4
    590160     20246.9
    590200     20248.5
    590240     20250.5
    590280     20251.1
    590320     20253.5
    590360     20254.9
    590400     20255.8
    590440     20257.7
    590480     20258.4
    590520     20259.3
    590560     20261.3
    590600     20262.8
    590640     20265.1
    590680     20267.1
    590720     20267.1
    590760       20269
    590800     20269.5
    590840     20271.6
    590880     20273.1
    590920     20274.4
    590960       20275
    591000     20276.5
    591040     20278.6
    591080     20279.2
    591120     20281.6
    591160       20283
    591200     20283.8
    591240     20285.8
    591280     20286.5
    591320     20287.4
    591360     20289.4
    591400     20290.9
    591440     20293.2
    591480     20295.2
    591520     20295.2
    591560     20297.2
    591600     20297.6
    591640     20299.7
    591680     20301.2
    591720     20302.5
    591760     20303.1
    591800     20304.6
    591840     20306.7
    591880     20307.3
    591920     20309.7
    591960     20311.1
    592000       20312
    592040     20313.9
    592080     20314.6
    592120     20315.4
    592160     20317.5
    592200     20318.9
    592240     20321.3
    592280     20323.3
    592320     20323.3
    592360     20325.3
    592400     20325.7
    592440     20327.8
    592480     20329.4
    592520     20330.6
    592560     20331.2
    592600     20332.8
    592640     20334.8
    592680     20335.3
    592720     20337.9
    592760     20339.2
    592800       20340
    592840       20342
    592880     20342.7
    592920     20343.5
    592960     20345.6
    593000       20347
    593040     20349.4
    593080     20351.4
    593120     20351.4
    593160     20353.4
    593200     20353.8
    593240     20355.9
    593280     20357.5
    593320     20358.6
    593360     20359.3
    593400     20360.9
    593440     20362.9
    593480     20363.4
    593520     20365.9
    593560     20367.2
    593600     20368.1
    593640     20370.2
    593680     20370.8
    593720     20371.7
    593760     20373.7
    593800     20375.1
    593840     20377.5
    593880     20379.5
    593920     20379.5
    593960     20381.5
    594000     20381.9
    594040       20384
    594080     20385.6
    594120     20386.7
    594160     20387.4
    594200     20388.9
    594240       20391
    594280     20391.5
    594320       20394
    594360     20395.3
    594400     20396.2
    594440     20398.3
    594480     20398.9
    594520     20399.7
    594560     20401.7
    594600     20403.2
    594640     20405.6
    594680     20407.6
    594720     20407.6
    594760     20409.6
    594800       20410
    594840     20412.1
    594880     20413.6
    594920     20414.8
    594960     20415.4
    595000     20416.9
    595040       20419
    595080     20419.5
    595120     20422.1
    595160     20423.3
    595200     20424.2
    595240     20426.3
    595280     20426.9
    595320     20427.7
    595360     20429.7
    595400     20431.1
    595440     20433.6
    595480     20435.5
    595520     20435.6
    595560     20437.6
    595600       20438
    595640       20440
    595680     20441.6
    595720     20442.8
    595760     20443.4
    595800       20445
    595840       20447
    595880     20447.5
    595920       20450
    595960     20451.3
    596000     20452.2
    596040     20454.3
    596080     20454.9
    596120     20455.8
    596160     20457.8
    596200     20459.2
    596240     20461.6
    596280     20463.6
    596320     20463.7
    596360     20465.6
    596400     20466.1
    596440     20468.1
    596480     20469.7
    596520     20470.8
    596560     20471.5
    596600       20473
    596640       20475
    596680     20475.5
    596720     20478.1
    596760     20479.3
    596800     20480.3
    596840     20482.4
    596880     20482.9
    596920     20483.8
    596960     20485.8
    597000     20487.2
    597040     20489.7
    597080     20491.6
    597120     20491.7
    597160     20493.7
    597200     20494.1
    597240     20496.1
    597280     20497.7
    597320     20498.8
    597360     20499.6
    597400       20501
    597440       20503
    597480     20503.6
    597520     20506.2
    597560     20507.4
    597600     20508.3
    597640     20510.4
    597680       20511
    597720     20511.8
    597760     20513.9
    597800     20515.3
    597840     20517.8
    597880     20519.7
    597920     20519.8
    597960     20521.7
    598000     20522.2
    598040     20524.2
    598080     20525.8
    598120     20526.9
    598160     20527.6
    598200       20529
    598240       20531
    598280     20531.6
    598320     20534.2
    598360     20535.4
    598400     20536.4
    598440     20538.6
    598480       20539
    598520     20539.9
    598560     20541.9
    598600     20543.3
    598640     20545.8
    598680     20547.7
    598720     20547.9
    598760     20549.8
    598800     20550.2
    598840     20552.2
    598880     20553.8
    598920     20554.9
    598960     20555.6
    599000     20557.1
    599040     20559.1
    599080     20559.7
    599120     20562.2
    599160     20563.4
    599200     20564.4
    599240     20566.6
    599280       20567
    599320       20568
    599360       20570
    599400     20571.3
    599440     20573.8
    599480     20575.8
    599520     20575.9
    599560     20577.8
    599600     20578.2
    599640     20580.2
    599680     20581.9
    599720       20583
    599760     20583.7
    599800     20585.1
    599840     20587.1
    599880     20587.6
    599920     20590.2
    599960     20591.5
    600000     20592.4
    600040     20594.7
    600080     20595.1
    600120       20596
    600160       20598
    600200     20599.4
    600240     20601.9
    600280     20603.8
    600320       20604
    600360     20605.9
    600400     20606.3
    600440     20608.3
    600480     20609.9
    600520       20611
    600560     20611.7
    600600     20613.1
    600640     20615.2
    600680     20615.7
    600720     20618.3
    600760     20619.5
    600800     20620.5
    600840     20622.7
    600880     20623.1
    600920       20624
    600960     20626.1
    601000     20627.4
    601040     20629.9
    601080     20631.9
    601120       20632
    601160     20633.9
    601200     20634.3
    601240     20636.3
    601280       20638
    601320     20639.1
    601360     20639.7
    601400     20641.2
    601440     20643.2
    601480     20643.7
    601520     20646.3
    601560     20647.5
    601600     20648.5
    601640     20650.7
    601680     20651.2
    601720     20652.1
    601760     20654.1
    601800     20655.5
    601840     20658.1
    601880     20659.9
    601920     20660.1
    601960       20662
    602000     20662.4
    602040     20664.4
    602080     20666.1
    602120     20667.2
    602160     20667.8
    602200     20669.3
    602240     20671.3
    602280     20671.8
    602320     20674.4
    602360     20675.6
    602400     20676.6
    602440     20678.8
    602480     20679.3
    602520     20680.2
    602560     20682.3
    602600     20683.7
    602640     20686.1
    602680     20688.1
    602720     20688.2
    602760       20690
    602800     20690.5
    602840     20692.5
    602880     20694.2
    602920     20695.3
    602960     20695.9
    603000     20697.4
    603040     20699.4
    603080     20699.8
    603120     20702.5
    603160     20703.7
    603200     20704.8
    603240     20706.9
    603280     20707.4
    603320     20708.3
    603360     20710.3
    603400     20711.8
    603440     20714.2
    603480     20716.1
    603520     20716.2
    603560     20718.1
    603600     20718.6
    603640     20720.6
    603680     20722.3
    603720     20723.4
    603760       20724
    603800     20725.4
    603840     20727.5
    603880       20728
    603920     20730.6
    603960     20731.8
    604000     20732.8
    604040     20735.1
    604080     20735.5
    604120     20736.4
    604160     20738.5
    604200     20739.9
    604240     20742.4
    604280     20744.3
    604320     20744.3
    604360     20746.3
    604400     20746.7
    604440     20748.8
    604480     20750.4
    604520     20751.5
    604560     20752.2
    604600     20753.5
    604640     20755.6
    604680     20756.1
    604720     20758.8
    604760     20759.9
    604800       20761
    604840     20763.2
    604880     20763.6
    604920     20764.6
    604960     20766.6
    605000     20768.1
    605040     20770.5
    605080     20772.4
    605120     20772.4
    605160     20774.3
    605200     20774.9
    605240     20776.9
    605280     20778.5
    605320     20779.6
    605360     20780.3
    605400     20781.6
    605440     20783.7
    605480     20784.2
    605520     20786.9
    605560     20788.1
    605600     20789.1
    605640     20791.3
    605680     20791.8
    605720     20792.6
    605760     20794.7
    605800     20796.2
    605840     20798.6
    605880     20800.6
    605920     20800.5
    605960     20802.4
    606000       20803
    606040     20805.1
    606080     20806.7
    606120     20807.7
    606160     20808.4
    606200     20809.7
    606240     20811.9
    606280     20812.3
    606320       20815
    606360     20816.1
    606400     20817.2
    606440     20819.3
    606480     20819.8
    606520     20820.7
    606560     20822.6
    606600     20824.2
    606640     20826.6
    606680     20828.6
    606720     20828.6
    606760     20830.4
    606800       20831
    606840     20833.1
    606880     20834.7
    606920     20835.7
    606960     20836.4
    607000     20837.7
    607040     20839.8
    607080     20840.2
    607120       20843
    607160     20844.1
    607200     20845.2
    607240     20847.2
    607280     20847.7
    607320     20848.5
    607360     20850.5
    607400     20852.1
    607440     20854.5
    607480     20856.4
    607520     20856.5
    607560     20858.2
    607600     20858.9
    607640     20860.9
    607680     20862.5
    607720     20863.6
    607760     20864.3
    607800     20865.6
    607840     20867.6
    607880     20868.1
    607920     20870.8
    607960     20871.9
    608000       20873
    608040     20874.9
    608080     20875.4
    608120     20876.3
    608160     20878.3
    608200     20879.8
    608240     20882.2
    608280     20884.1
    608320     20884.2
    608360       20886
    608400     20886.6
    608440     20888.7
    608480     20890.3
    608520     20891.3
    608560     20892.1
    608600     20893.3
    608640     20895.4
    608680     20895.9
    608720     20898.6
    608760     20899.7
    608800     20900.8
    608840     20902.7
    608880     20903.3
    608920       20904
    608960     20906.1
    609000     20907.6
    609040       20910
    609080     20911.9
    609120       20912
    609160     20913.8
    609200     20914.4
    609240     20916.5
    609280     20918.1
    609320     20919.1
    609360     20919.9
    609400     20921.1
    609440     20923.1
    609480     20923.8
    609520     20926.4
    609560     20927.5
    609600     20928.6
    609640     20930.6
    609680     20931.1
    609720     20931.9
    609760     20933.9
    609800     20935.5
    609840     20937.8
    609880     20939.8
    609920     20939.8
    609960     20941.6
    610000     20942.2
    610040     20944.3
    610080     20945.9
    610120     20946.9
    610160     20947.8
    610200     20948.9
    610240       20951
    610280     20951.6
    610320     20954.2
    610360     20955.3
    610400     20956.4
    610440     20958.4
    610480     20958.9
    610520     20959.7
    610560     20961.7
    610600     20963.3
    610640     20965.7
    610680     20967.6
    610720     20967.7
    610760     20969.4
    610800     20970.1
    610840     20972.1
    610880     20973.8
    610920     20974.7
    610960     20975.6
    611000     20976.8
    611040     20978.8
    611080     20979.4
    611120     20982.1
    611160     20983.1
    611200     20984.3
    611240     20986.1
    611280     20986.6
    611320     20987.4
    611360     20989.4
    611400       20991
    611440     20993.4
    611480     20995.4
    611520     20995.4
    611560     20997.1
    611600     20997.8
    611640     20999.8
    611680     21001.5
    611720     21002.4
    611760     21003.3
    611800     21004.5
    611840     21006.5
    611880       21007
    611920     21009.8
    611960     21010.7
    612000     21011.9
    612040     21013.8
    612080     21014.2
    612120       21015
    612160     21016.9
    612200     21018.6
    612240       21021
    612280     21022.9
    612320       21023
    612360     21024.7
    612400     21025.3
    612440     21027.3
    612480     21029.1
    612520       21030
    612560     21030.8
    612600       21032
    612640     21034.1
    612680     21034.6
    612720     21037.3
    612760     21038.3
    612800     21039.5
    612840     21041.2
    612880     21041.7
    612920     21042.5
    612960     21044.3
    613000       21046
    613040     21048.4
    613080     21050.3
    613120     21050.4
    613160     21052.1
    613200     21052.8
    613240     21054.7
    613280     21056.5
    613320     21057.5
    613360     21058.3
    613400     21059.5
    613440     21061.5
    613480       21062
    613520     21064.7
    613560     21065.8
    613600     21066.9
    613640     21068.5
    613680     21069.1
    613720     21069.9
    613760     21071.8
    613800     21073.5
    613840     21075.9
    613880     21077.8
    613920     21077.9
    613960     21079.6
    614000     21080.3
    614040     21082.2
    614080       21084
    614120     21084.9
    614160     21085.7
    614200       21087
    614240       21089
    614280     21089.4
    614320     21092.2
    614360     21093.3
    614400     21094.4
    614440       21096
    614480     21096.5
    614520     21097.3
    614560     21099.2
    614600     21100.9
    614640     21103.2
    614680     21105.2
    614720     21105.3
    614760       21107
    614800     21107.7
    614840     21109.7
    614880     21111.4
    614920     21112.3
    614960     21113.2
    615000     21114.4
    615040     21116.4
    615080     21116.9
    615120     21119.6
    615160     21120.7
    615200     21121.8
    615240     21123.5
    615280       21124
    615320     21124.9
    615360     21126.7
    615400     21128.4
    615440     21130.7
    615480     21132.7
    615520     21132.9
    615560     21134.5
    615600     21135.2
    615640     21137.2
    615680       21139
    615720     21139.8
    615760     21140.7
    615800     21141.9
    615840       21144
    615880     21144.4
    615920     21147.1
    615960     21148.2
    616000     21149.3
    616040       21151
    616080     21151.6
    616120     21152.4
    616160     21154.2
    616200     21155.9
    616240     21158.3
    616280     21160.2
    616320     21160.4
    616360     21162.1
    616400     21162.8
    616440     21164.8
    616480     21166.5
    616520     21167.4
    616560     21168.2
    616600     21169.5
    616640     21171.5
    616680       21172
    616720     21174.7
    616760     21175.8
    616800     21176.9
    616840     21178.7
    616880     21179.2
    616920     21180.1
    616960     21181.9
    617000     21183.5
    617040     21185.9
    617080     21187.9
    617120     21188.1
    617160     21189.7
    617200     21190.4
    617240     21192.4
    617280     21194.2
    617320     21195.1
    617360     21195.8
    617400     21197.1
    617440     21199.2
    617480     21199.7
    617520     21202.3
    617560     21203.5
    617600     21204.6
    617640     21206.3
    617680     21206.8
    617720     21207.7
    617760     21209.5
    617800     21211.2
    617840     21213.5
    617880     21215.5
    617920     21215.7
    617960     21217.4
    618000       21218
    618040       21220
    618080     21221.9
    618120     21222.8
    618160     21223.5
    618200     21224.8
    618240     21226.9
    618280     21227.3
    618320       21230
    618360     21231.2
    618400     21232.2
    618440     21233.9
    618480     21234.5
    618520     21235.3
    618560     21237.1
    618600     21238.8
    618640     21241.2
    618680     21243.1
    618720     21243.3
    618760       21245
    618800     21245.6
    618840     21247.7
    618880     21249.5
    618920     21250.5
    618960     21251.2
    619000     21252.4
    619040     21254.5
    619080       21255
    619120     21257.7
    619160     21258.8
    619200       21260
    619240     21261.6
    619280     21262.2
    619320     21263.1
    619360     21264.8
    619400     21266.6
    619440     21268.9
    619480     21270.8
    619520       21271
    619560     21272.8
    619600     21273.4
    619640     21275.3
    619680     21277.2
    619720     21278.2
    619760       21279
    619800     21280.1
    619840     21282.2
    619880     21282.7
    619920     21285.4
    619960     21286.6
    620000     21287.7
    620040     21289.4
    620080       21290
    620120     21290.8
    620160     21292.6
    620200     21294.3
    620240     21296.6
    620280     21298.5
    620320     21298.8
    620360     21300.5
    620400     21301.1
    620440       21303
    620480       21305
    620520     21305.9
    620560     21306.8
    620600     21307.8
    620640       21310
    620680     21310.4
    620720       21313
    620760     21314.2
    620800     21315.4
    620840     21317.1
    620880     21317.7
    620920     21318.5
    620960     21320.2
    621000       21322
    621040     21324.3
    621080     21326.3
    621120     21326.5
    621160     21328.2
    621200     21328.8
    621240     21330.8
    621280     21332.7
    621320     21333.6
    621360     21334.5
    621400     21335.6
    621440     21337.7
    621480     21338.1
    621520     21340.7
    621560       21342
    621600     21343.1
    621640     21344.8
    621680     21345.5
    621720     21346.2
    621760       21348
    621800     21349.7
    621840     21352.1
    621880       21354
    621920     21354.2
    621960       21356
    622000     21356.5
    622040     21358.5
    622080     21360.4
    622120     21361.3
    622160     21362.2
    622200     21363.3
    622240     21365.4
    622280     21365.9
    622320     21368.4
    622360     21369.7
    622400     21370.9
    622440     21372.6
    622480     21373.1
    622520     21373.9
    622560     21375.7
    622600     21377.4
    622640     21379.7
    622680     21381.7
    622720     21381.9
    622760     21383.7
    622800     21384.2
    622840     21386.2
    622880     21388.1
    622920       21389
    622960     21389.9
    623000       21391
    623040     21393.1
    623080     21393.5
    623120       21396
    623160     21397.3
    623200     21398.4
    623240     21400.2
    623280     21400.8
    623320     21401.6
    623360     21403.3
    623400     21405.1
    623440     21407.4
    623480     21409.3
    623520     21409.6
    623560     21411.3
    623600     21411.9
    623640     21413.9
    623680     21415.8
    623720     21416.7
    623760     21417.6
    623800     21418.7
    623840     21420.8
    623880     21421.3
    623920     21423.8
    623960     21425.1
    624000     21426.2
    624040     21427.9
    624080     21428.5
    624120     21429.2
    624160       21431
    624200     21432.7
    624240       21435
    624280       21437
    624320     21437.3
    624360       21439
    624400     21439.5
    624440     21441.5
    624480     21443.4
    624520     21444.2
    624560     21445.2
    624600     21446.3
    624640     21448.4
    624680     21448.9
    624720     21451.4
    624760     21452.7
    624800     21453.9
    624840     21455.6
    624880     21456.2
    624920       21457
    624960     21458.7
    625000     21460.4
    625040     21462.7
    625080     21464.6
    625120       21465
    625160     21466.7
    625200     21467.1
    625240     21469.2
    625280     21471.2
    625320     21471.9
    625360     21472.9
    625400       21474
    625440     21476.1
    625480     21476.7
    625520     21479.1
    625560     21480.4
    625600     21481.6
    625640     21483.2
    625680     21483.9
    625720     21484.6
    625760     21486.3
    625800     21488.1
    625840     21490.3
    625880     21492.2
    625920     21492.6
    625960     21494.3
    626000     21494.8
    626040     21496.9
    626080     21498.8
    626120     21499.6
    626160     21500.6
    626200     21501.7
    626240     21503.8
    626280     21504.3
    626320     21506.7
    626360       21508
    626400     21509.3
    626440     21510.8
    626480     21511.5
    626520     21512.2
    626560     21513.9
    626600     21515.7
    626640     21517.9
    626680     21519.8
    626720     21520.3
    626760       21522
    626800     21522.4
    626840     21524.5
    626880     21526.4
    626920     21527.2
    626960     21528.2
    627000     21529.3
    627040     21531.4
    627080     21531.9
    627120     21534.3
    627160     21535.6
    627200     21536.9
    627240     21538.4
    627280     21539.2
    627320     21539.8
    627360     21541.6
    627400     21543.3
    627440     21545.6
    627480     21547.4
    627520     21547.9
    627560     21549.7
    627600     21550.1
    627640     21552.2
    627680       21554
    627720     21554.8
    627760     21555.9
    627800       21557
    627840       21559
    627880     21559.6
    627920       21562
    627960     21563.3
    628000     21564.6
    628040     21566.1
    628080     21566.8
    628120     21567.4
    628160     21569.2
    628200       21571
    628240     21573.3
    628280     21575.1
    628320     21575.6
    628360     21577.3
    628400     21577.8
    628440     21579.9
    628480     21581.7
    628520     21582.6
    628560     21583.6
    628600     21584.7
    628640     21586.7
    628680     21587.2
    628720     21589.7
    628760       21591
    628800     21592.3
    628840     21593.8
    628880     21594.6
    628920     21595.2
    628960       21597
    629000     21598.8
    629040       21601
    629080     21602.8
    629120     21603.3
    629160     21605.1
    629200     21605.5
    629240     21607.6
    629280     21609.5
    629320     21610.3
    629360     21611.3
    629400     21612.5
    629440     21614.4
    629480       21615
    629520     21617.4
    629560     21618.8
    629600       21620
    629640     21621.6
    629680     21622.4
    629720     21622.9
    629760     21624.7
    629800     21626.5
    629840     21628.8
    629880     21630.5
    629920     21631.1
    629960     21632.9
    630000     21633.2
    630040     21635.4
    630080     21637.3
    630120       21638
    630160       21639
    630200     21640.1
    630240     21642.1
    630280     21642.6
    630320     21645.2
    630360     21646.5
    630400     21647.8
    630440     21649.4
    630480     21650.2
    630520     21650.6
    630560     21652.4
    630600     21654.2
    630640     21656.5
    630680     21658.2
    630720     21658.8
    630760     21660.6
    630800     21660.9
    630840     21663.1
    630880       21665
    630920     21665.8
    630960     21666.7
    631000     21667.8
    631040     21669.8
    631080     21670.3
    631120     21672.8
    631160     21674.2
    631200     21675.5
    631240     21677.1
    631280     21677.9
    631320     21678.3
    631360     21680.1
    631400     21681.9
    631440     21684.2
    631480     21685.9
    631520     21686.5
    631560     21688.3
    631600     21688.7
    631640     21690.8
    631680     21692.6
    631720     21693.4
    631760     21694.3
    631800     21695.5
    631840     21697.4
    631880       21698
    631920     21700.5
    631960     21701.8
    632000     21703.2
    632040     21704.7
    632080     21705.6
    632120       21706
    632160     21707.7
    632200     21709.6
    632240     21711.8
    632280     21713.6
    632320     21714.2
    632360     21715.9
    632400     21716.3
    632440     21718.5
    632480     21720.3
    632520     21721.1
    632560       21722
    632600     21723.1
    632640     21725.1
    632680     21725.7
    632720     21728.1
    632760     21729.5
    632800     21730.8
    632840     21732.4
    632880     21733.3
    632920     21733.7
    632960     21735.4
    633000     21737.2
    633040     21739.5
    633080     21741.3
    633120       21742
    633160     21743.7
    633200       21744
    633240     21746.2
    633280       21748
    633320     21748.8
    633360     21749.7
    633400     21750.8
    633440     21752.8
    633480     21753.4
    633520     21755.8
    633560     21757.2
    633600     21758.5
    633640       21760
    633680     21760.9
    633720     21761.4
    633760     21763.1
    633800     21764.9
    633840       21767
    633880     21768.9
    633920     21769.6
    633960     21771.3
    634000     21771.7
    634040     21773.8
    634080     21775.6
    634120     21776.4
    634160     21777.4
    634200     21778.4
    634240     21780.5
    634280     21781.1
    634320     21783.4
    634360     21784.8
    634400     21786.1
    634440     21787.6
    634480     21788.4
    634520     21788.9
    634560     21790.6
    634600     21792.5
    634640     21794.6
    634680     21796.5
    634720     21797.1
    634760     21798.9
    634800     21799.3
    634840     21801.4
    634880     21803.2
    634920       21804
    634960     21804.9
    635000     21805.9
    635040       21808
    635080     21808.6
    635120     21810.9
    635160     21812.3
    635200     21813.6
    635240       21815
    635280     21815.9
    635320     21816.4
    635360     21818.1
    635400     21819.9
    635440     21822.1
    635480     21823.9
    635520     21824.6
    635560     21826.4
    635600     21826.8
    635640     21828.8
    635680     21830.6
    635720     21831.4
    635760     21832.3
    635800     21833.3
    635840     21835.4
    635880       21836
    635920     21838.3
    635960     21839.7
    636000       21841
    636040     21842.4
    636080     21843.2
    636120     21843.7
    636160     21845.5
    636200     21847.2
    636240     21849.4
    636280     21851.4
    636320       21852
    636360     21853.7
    636400     21854.1
    636440     21856.2
    636480       21858
    636520     21858.8
    636560     21859.6
    636600     21860.7
    636640     21862.8
    636680     21863.4
    636720     21865.8
    636760     21867.2
    636800     21868.4
    636840     21869.8
    636880     21870.6
    636920     21871.1
    636960     21872.8
    637000     21874.7
    637040     21876.9
    637080     21878.8
    637120     21879.4
    637160     21881.2
    637200     21881.5
    637240     21883.7
    637280     21885.4
    637320     21886.3
    637360       21887
    637400     21888.1
    637440     21890.2
    637480     21890.8
    637520     21893.1
    637560     21894.6
    637600     21895.7
    637640     21897.3
    637680     21898.1
    637720     21898.6
    637760     21900.3
    637800     21902.2
    637840     21904.4
    637880     21906.3
    637920     21906.9
    637960     21908.6
    638000     21908.9
    638040     21911.1
    638080     21912.9
    638120     21913.8
    638160     21914.5
    638200     21915.6
    638240     21917.7
    638280     21918.3
    638320     21920.6
    638360     21922.1
    638400     21923.2
    638440     21924.9
    638480     21925.7
    638520     21926.3
    638560       21928
    638600     21929.8
    638640     21931.9
    638680     21933.9
    638720     21934.5
    638760     21936.2
    638800     21936.5
    638840     21938.7
    638880     21940.5
    638920     21941.3
    638960     21942.1
    639000     21943.2
    639040     21945.3
    639080     21945.9
    639120     21948.2
    639160     21949.7
    639200     21950.8
    639240     21952.5
    639280     21953.3
    639320     21953.9
    639360     21955.5
    639400     21957.4
    639440     21959.6
    639480     21961.5
    639520     21962.1
    639560     21963.9
    639600     21964.1
    639640     21966.4
    639680     21968.1
    639720     21968.9
    639760     21969.7
    639800     21970.9
    639840     21972.9
    639880     21973.6
    639920     21975.8
    639960     21977.4
    640000     21978.4
    640040     21980.2
    640080       21981
    640120     21981.6
    640160     21983.3
    640200       21985
    640240     21987.2
    640280     21989.2
    640320     21989.8
    640360     21991.5
    640400     21991.7
    640440     21994.1
    640480     21995.7
    640520     21996.5
    640560     21997.3
    640600     21998.5
    640640     22000.6
    640680     22001.3
    640720     22003.4
    640760       22005
    640800     22006.1
    640840     22007.9
    640880     22008.7
    640920     22009.3
    640960     22010.9
    641000     22012.7
    641040     22014.9
    641080     22016.8
    641120     22017.5
    641160     22019.2
    641200     22019.4
    641240     22021.8
    641280     22023.3
    641320     22024.2
    641360       22025
    641400     22026.2
    641440     22028.3
    641480     22028.9
    641520       22031
    641560     22032.7
    641600     22033.8
    641640     22035.5
    641680     22036.4
    641720     22036.9
    641760     22038.6
    641800     22040.3
    641840     22042.5
    641880     22044.5
    641920     22045.1
    641960     22046.8
    642000       22047
    642040     22049.4
    642080       22051
    642120     22051.8
    642160     22052.7
    642200     22053.8
    642240     22055.9
    642280     22056.5
    642320     22058.7
    642360     22060.3
    642400     22061.4
    642440     22063.1
    642480     22063.9
    642520     22064.5
    642560     22066.2
    642600     22067.9
    642640     22070.1
    642680       22072
    642720     22072.7
    642760     22074.3
    642800     22074.5
    642840       22077
    642880     22078.5
    642920     22079.4
    642960     22080.2
    643000     22081.3
    643040     22083.5
    643080     22084.1
    643120     22086.3
    643160     22087.9
    643200       22089
    643240     22090.7
    643280     22091.4
    643320       22092
    643360     22093.8
    643400     22095.5
    643440     22097.7
    643480     22099.6
    643520     22100.2
    643560     22101.9
    643600     22102.2
    643640     22104.6
    643680     22106.1
    643720       22107
    643760     22107.8
    643800       22109
    643840     22111.1
    643880     22111.7
    643920     22113.8
    643960     22115.5
    644000     22116.6
    644040     22118.3
    644080     22119.1
    644120     22119.7
    644160     22121.3
    644200     22123.1
    644240     22125.4
    644280     22127.2
    644320     22127.8
    644360     22129.5
    644400     22129.8
    644440     22132.1
    644480     22133.6
    644520     22134.5
    644560     22135.4
    644600     22136.6
    644640     22138.6
    644680     22139.3
    644720     22141.4
    644760     22143.1
    644800     22144.1
    644840     22145.9
    644880     22146.7
    644920     22147.3
    644960       22149
    645000     22150.7
    645040       22153
    645080     22154.8
    645120     22155.3
    645160     22157.2
    645200     22157.4
    645240     22159.8
    645280     22161.3
    645320     22162.1
    645360       22163
    645400     22164.2
    645440     22166.2
    645480     22166.9
    645520       22169
    645560     22170.7
    645600     22171.8
    645640     22173.5
    645680     22174.3
    645720     22174.8
    645760     22176.6
    645800     22178.3
    645840     22180.6
    645880     22182.4
    645920     22182.9
    645960     22184.7
    646000       22185
    646040     22187.4
    646080     22188.8
    646120     22189.7
    646160     22190.6
    646200     22191.8
    646240     22193.8
    646280     22194.6
    646320     22196.6
    646360     22198.3
    646400     22199.3
    646440     22201.1
    646480     22201.9
    646520     22202.4
    646560     22204.2
    646600     22205.9
    646640     22208.2
    646680       22210
    646720     22210.5
    646760     22212.3
    646800     22212.5
    646840       22215
    646880     22216.4
    646920     22217.3
    646960     22218.2
    647000     22219.4
    647040     22221.4
    647080     22222.2
    647120     22224.2
    647160     22225.8
    647200     22226.9
    647240     22228.7
    647280     22229.5
    647320       22230
    647360     22231.7
    647400     22233.4
    647440     22235.8
    647480     22237.6
    647520       22238
    647560     22239.9
    647600     22240.1
    647640     22242.5
    647680       22244
    647720     22244.8
    647760     22245.7
    647800     22246.8
    647840     22248.9
    647880     22249.7
    647920     22251.7
    647960     22253.4
    648000     22254.4
    648040     22256.3
    648080       22257
    648120     22257.6
    648160     22259.3
    648200       22261
    648240     22263.3
    648280     22265.1
    648320     22265.5
    648360     22267.5
    648400     22267.6
    648440     22270.1
    648480     22271.5
    648520     22272.3
    648560     22273.2
    648600     22274.3
    648640     22276.5
    648680     22277.2
    648720     22279.2
    648760     22280.8
    648800     22281.9
    648840     22283.8
    648880     22284.5
    648920     22285.1
    648960     22286.8
    649000     22288.5
    649040     22290.8
    649080     22292.7
    649120     22293.1
    649160       22295
    649200     22295.2
    649240     22297.7
    649280       22299
    649320     22299.8
    649360     22300.8
    649400     22301.9
    649440       22304
    649480     22304.7
    649520     22306.8
    649560     22308.4
    649600     22309.4
    649640     22311.3
    649680       22312
    649720     22312.6
    649760     22314.2
    649800     22315.9
    649840     22318.3
    649880     22320.1
    649920     22320.5
    649960     22322.4
    650000     22322.7
    650040     22325.1
    650080     22326.4
    650120     22327.3
    650160     22328.2
    650200     22329.4
    650240     22331.5
    650280     22332.2
    650320     22334.2
    650360     22335.9
    650400     22336.9
    650440     22338.7
    650480     22339.5
    650520       22340
    650560     22341.7
    650600     22343.4
    650640     22345.8
    650680     22347.6
    650720       22348
    650760     22349.9
    650800     22350.2
    650840     22352.6
    650880       22354
    650920     22354.8
    650960     22355.7
    651000     22356.8
    651040       22359
    651080     22359.7
    651120     22361.7
    651160     22363.4
    651200     22364.4
    651240     22366.2
    651280     22366.9
    651320     22367.4
    651360     22369.1
    651400     22370.8
    651440     22373.3
    651480     22375.2
    651520     22375.5
    651560     22377.4
    651600     22377.7
    651640     22380.1
    651680     22381.5
    651720     22382.4
    651760     22383.1
    651800     22384.3
    651840     22386.4
    651880     22387.2
    651920     22389.2
    651960     22390.9
    652000     22391.9
    652040     22393.7
    652080     22394.5
    652120     22394.8
    652160     22396.5
    652200     22398.3
    652240     22400.7
    652280     22402.6
    652320     22402.9
    652360     22404.9
    652400     22405.2
    652440     22407.5
    652480     22408.9
    652520     22409.9
    652560     22410.6
    652600     22411.8
    652640     22413.9
    652680     22414.7
    652720     22416.6
    652760     22418.3
    652800     22419.3
    652840     22421.2
    652880     22421.9
    652920     22422.2
    652960     22423.9
    653000     22425.7
    653040     22428.1
    653080       22430
    653120     22430.3
    653160     22432.3
    653200     22432.7
    653240       22435
    653280     22436.4
    653320     22437.3
    653360       22438
    653400     22439.3
    653440     22441.4
    653480     22442.1
    653520     22444.1
    653560     22445.7
    653600     22446.7
    653640     22448.5
    653680     22449.4
    653720     22449.7
    653760     22451.3
    653800     22453.1
    653840     22455.5
    653880     22457.6
    653920     22457.7
    653960     22459.8
    654000     22460.2
    654040     22462.5
    654080     22463.8
    654120     22464.8
    654160     22465.5
    654200     22466.8
    654240     22468.9
    654280     22469.6
    654320     22471.6
    654360     22473.2
    654400     22474.2
    654440       22476
    654480     22476.9
    654520     22477.1
    654560     22478.9
    654600     22480.6
    654640       22483
    654680     22485.1
    654720     22485.2
    654760     22487.3
    654800     22487.6
    654840       22490
    654880     22491.4
    654920     22492.4
    654960       22493
    655000     22494.3
    655040     22496.3
    655080     22497.1
    655120     22499.2
    655160     22500.7
    655200     22501.8
    655240     22503.5
    655280     22504.3
    655320     22504.7
    655360     22506.4
    655400     22508.2
    655440     22510.5
    655480     22512.6
    655520     22512.8
    655560     22514.8
    655600     22515.2
    655640     22517.5
    655680     22518.8
    655720     22519.9
    655760     22520.5
    655800     22521.8
    655840     22523.8
    655880     22524.6
    655920     22526.8
    655960     22528.2
    656000     22529.4
    656040     22531.1
    656080     22531.9
    656120     22532.2
    656160       22534
    656200     22535.7
    656240     22538.1
    656280     22540.1
    656320     22540.4
    656360     22542.4
    656400     22542.7
    656440     22545.1
    656480     22546.4
    656520     22547.4
    656560       22548
    656600     22549.3
    656640     22551.4
    656680     22552.2
    656720     22554.4
    656760     22555.8
    656800     22556.9
    656840     22558.7
    656880     22559.5
    656920     22559.8
    656960     22561.6
    657000     22563.3
    657040     22565.6
    657080     22567.7
    657120     22567.9
    657160       22570
    657200     22570.3
    657240     22572.7
    657280       22574
    657320       22575
    657360     22575.6
    657400     22576.9
    657440       22579
    657480     22579.7
    657520       22582
    657560     22583.3
    657600     22584.5
    657640     22586.3
    657680     22587.1
    657720     22587.3
    657760     22589.2
    657800     22590.9
    657840     22593.2
    657880     22595.3
    657920     22595.5
    657960     22597.6
    658000     22597.9
    658040     22600.3
    658080     22601.6
    658120     22602.7
    658160     22603.2
    658200     22604.5
    658240     22606.6
    658280     22607.3
    658320     22609.6
    658360     22610.9
    658400     22612.1
    658440     22613.9
    658480     22614.7
    658520     22614.8
    658560     22616.7
    658600     22618.4
    658640     22620.8
    658680     22622.8
    658720     22623.1
    658760       22625
    658800     22625.4
    658840     22627.8
    658880     22629.1
    658920     22630.2
    658960     22630.7
    659000       22632
    659040       22634
    659080     22634.9
    659120     22637.1
    659160     22638.5
    659200     22639.6
    659240     22641.3
    659280     22642.1
    659320     22642.2
    659360     22644.1
    659400     22645.9
    659440     22648.1
    659480     22650.2
    659520     22650.5
    659560     22652.5
    659600     22652.9
    659640     22655.3
    659680     22656.6
    659720     22657.6
    659760     22658.1
    659800     22659.4
    659840     22661.5
    659880     22662.3
    659920     22664.5
    659960     22665.8
    660000       22667
    660040     22668.6
    660080     22669.4
    660120     22669.5
    660160     22671.4
    660200     22673.1
    660240     22675.4
    660280     22677.4
    660320     22677.8
    660360     22679.8
    660400     22680.2
    660440     22682.6
    660480     22683.9
    660520     22684.9
    660560     22685.3
    660600     22686.6
    660640     22688.7
    660680     22689.6
    660720     22691.8
    660760       22693
    660800     22694.3
    660840     22695.8
    660880     22696.7
    660920     22696.7
    660960     22698.6
    661000     22700.4
    661040     22702.6
    661080     22704.7
    661120       22705
    661160       22707
    661200     22707.4
    661240     22709.8
    661280     22711.1
    661320     22712.2
    661360     22712.6
    661400     22713.8
    661440       22716
    661480     22716.8
    661520       22719
    661560     22720.2
    661600     22721.6
    661640     22723.1
    661680       22724
    661720     22723.9
    661760     22725.8
    661800     22727.6
    661840     22729.8
    661880     22731.9
    661920     22732.3
    661960     22734.2
    662000     22734.7
    662040     22737.1
    662080     22738.3
    662120     22739.4
    662160     22739.9
    662200     22741.1
    662240     22743.2
    662280       22744
    662320     22746.3
    662360     22747.5
    662400     22748.9
    662440     22750.4
    662480     22751.3
    662520     22751.4
    662560     22753.2
    662600       22755
    662640     22757.2
    662680     22759.3
    662720     22759.7
    662760     22761.6
    662800     22762.1
    662840     22764.5
    662880     22765.7
    662920     22766.8
    662960     22767.3
    663000     22768.6
    663040     22770.6
    663080     22771.5
    663120     22773.7
    663160       22775
    663200     22776.2
    663240     22777.8
    663280     22778.8
    663320     22778.8
    663360     22780.5
    663400     22782.5
    663440     22784.6
    663480     22786.7
    663520       22787
    663560       22789
    663600     22789.5
    663640     22791.9
    663680       22793
    663720     22794.2
    663760     22794.6
    663800     22795.9
    663840     22797.9
    663880     22798.8
    663920     22801.1
    663960     22802.3
    664000     22803.6
    664040     22805.1
    664080     22806.1
    664120     22806.1
    664160     22807.7
    664200     22809.7
    664240     22811.9
    664280       22814
    664320     22814.3
    664360     22816.3
    664400     22816.8
    664440     22819.2
    664480     22820.3
    664520     22821.6
    664560     22821.8
    664600     22823.2
    664640     22825.3
    664680     22826.2
    664720     22828.4
    664760     22829.6
    664800     22830.9
    664840     22832.4
    664880     22833.4
    664920     22833.4
    664960     22835.1
    665000       22837
    665040     22839.1
    665080     22841.3
    665120     22841.6
    665160     22843.6
    665200     22844.2
    665240     22846.6
    665280     22847.7
    665320     22848.9
    665360     22849.3
    665400     22850.7
    665440     22852.6
    665480     22853.5
    665520     22855.8
    665560       22857
    665600     22858.3
    665640     22859.8
    665680     22860.8
    665720     22860.8
    665760     22862.5
    665800     22864.4
    665840     22866.6
    665880     22868.7
    665920       22869
    665960       22871
    666000     22871.6
    666040     22873.9
    666080     22875.1
    666120     22876.3
    666160     22876.6
    666200       22878
    666240       22880
    666280       22881
    666320     22883.2
    666360     22884.4
    666400     22885.7
    666440     22887.2
    666480     22888.2
    666520     22888.2
    666560       22890
    666600     22891.9
    666640       22894
    666680     22896.1
    666720     22896.5
    666760     22898.4
    666800     22899.1
    666840     22901.4
    666880     22902.6
    666920     22903.8
    666960     22904.1
    667000     22905.5
    667040     22907.6
    667080     22908.5
    667120     22910.8
    667160     22911.9
    667200     22913.2
    667240     22914.8
    667280     22915.8
    667320     22915.8
    667360     22917.5
    667400     22919.5
    667440     22921.6
    667480     22923.7
    667520     22924.1
    667560       22926
    667600     22926.7
    667640       22929
    667680     22930.2
    667720     22931.4
    667760     22931.7
    667800     22933.1
    667840     22935.2
    667880       22936
    667920     22938.4
    667960     22939.5
    668000     22940.7
    668040     22942.3
    668080     22943.4
    668120     22943.3
    668160     22945.1
    668200       22947
    668240     22949.2
    668280     22951.2
    668320     22951.7
    668360     22953.6
    668400     22954.4
    668440     22956.6
    668480     22957.8
    668520     22958.9
    668560     22959.3
    668600     22960.6
    668640     22962.8
    668680     22963.7
    668720       22966
    668760     22967.1
    668800     22968.4
    668840     22969.9
    668880     22971.1
    668920       22971
    668960     22972.8
    669000     22974.7
    669040     22976.8
    669080     22978.9
    669120     22979.3
    669160     22981.3
    669200       22982
    669240     22984.2
    669280     22985.5
    669320     22986.5
    669360     22986.9
    669400     22988.3
    669440     22990.4
    669480     22991.3
    669520     22993.6
    669560     22994.7
    669600       22996
    669640     22997.5
    669680     22998.7
    669720     22998.5
    669760     23000.4
    669800     23002.2
    669840     23004.4
    669880     23006.5
    669920     23006.9
    669960     23008.9
    670000     23009.7
    670040     23011.9
    670080     23013.1
    670120     23014.2
    670160     23014.5
    670200     23015.9
    670240       23018
    670280     23018.9
    670320     23021.1
    670360     23022.2
    670400     23023.6
    670440     23024.9
    670480     23026.1
    670520     23025.9
    670560     23027.9
    670600     23029.7
    670640     23031.9
    670680     23034.1
    670720     23034.3
    670760     23036.3
    670800     23037.2
    670840     23039.3
    670880     23040.5
    670920     23041.6
    670960     23041.9
    671000     23043.3
    671040     23045.5
    671080     23046.4
    671120     23048.5
    671160     23049.6
    671200     23051.1
    671240     23052.3
    671280     23053.5
    671320     23053.3
    671360     23055.2
    671400     23057.1
    671440     23059.2
    671480     23061.4
    671520     23061.6
    671560     23063.6
    671600     23064.4
    671640     23066.6
    671680     23067.8
    671720       23069
    671760     23069.2
    671800     23070.6
    671840     23072.8
    671880     23073.6
    671920     23075.8
    671960     23076.8
    672000     23078.4
    672040     23079.6
    672080     23080.8
    672120     23080.6
    672160     23082.5
    672200     23084.3
    672240     23086.5
    672280     23088.6
    672320     23088.9
    672360     23090.8
    672400     23091.7
    672440     23093.9
    672480     23095.1
    672520     23096.2
    672560     23096.4
    672600     23097.8
    672640       23100
    672680     23100.8
    672720       23103
    672760     23104.1
    672800     23105.6
    672840     23106.8
    672880       23108
    672920     23107.8
    672960     23109.6
    673000     23111.5
    673040     23113.7
    673080     23115.8
    673120     23116.1
    673160       23118
    673200     23118.9
    673240     23121.1
    673280     23122.3
    673320     23123.3
    673360     23123.6
    673400       23125
    673440     23127.2
    673480       23128
    673520     23130.3
    673560     23131.3
    673600     23132.8
    673640     23134.1
    673680     23135.3
    673720       23135
    673760     23136.9
    673800     23138.8
    673840       23141
    673880     23143.1
    673920     23143.4
    673960     23145.4
    674000     23146.3
    674040     23148.4
    674080     23149.6
    674120     23150.7
    674160       23151
    674200     23152.2
    674240     23154.5
    674280     23155.3
    674320     23157.5
    674360     23158.6
    674400       23160
    674440     23161.4
    674480     23162.6
    674520     23162.3
    674560     23164.3
    674600     23166.2
    674640     23168.3
    674680     23170.5
    674720     23170.8
    674760     23172.8
    674800     23173.6
    674840     23175.7
    674880     23176.9
    674920       23178
    674960     23178.4
    675000     23179.6
    675040     23181.9
    675080     23182.7
    675120     23184.9
    675160       23186
    675200     23187.4
    675240     23188.8
    675280       23190
    675320     23189.7
    675360     23191.7
    675400     23193.6
    675440     23195.7
    675480     23197.9
    675520     23198.2
    675560     23200.1
    675600       23201
    675640     23203.2
    675680     23204.3
    675720     23205.5
    675760     23205.8
    675800       23207
    675840     23209.3
    675880     23210.1
    675920     23212.3
    675960     23213.3
    676000     23214.8
    676040     23216.4
    676080     23217.6
    676120     23217.2
    676160     23219.2
    676200     23221.1
    676240     23223.2
    676280     23225.4
    676320     23225.7
    676360     23227.6
    676400     23228.5
    676440     23230.7
    676480     23231.8
    676520     23233.1
    676560     23233.3
    676600     23234.5
    676640     23236.8
    676680     23237.7
    676720     23239.9
    676760     23240.9
    676800     23242.3
    676840     23243.9
    676880     23245.1
    676920     23244.7
    676960     23246.8
    677000     23248.7
    677040     23250.8
    677080       23253
    677120     23253.4
    677160     23255.2
    677200     23256.2
    677240     23258.3
    677280     23259.4
    677320     23260.7
    677360       23261
    677400     23262.3
    677440     23264.4
    677480     23265.3
    677520     23267.6
    677560     23268.5
    677600     23269.9
    677640     23271.5
    677680     23272.7
    677720     23272.3
    677760     23274.3
    677800     23276.3
    677840     23278.4
    677880     23280.6
    677920     23280.9
    677960     23282.8
    678000     23283.8
    678040     23285.9
    678080       23287
    678120     23288.2
    678160     23288.6
    678200     23289.7
    678240       23292
    678280     23292.8
    678320     23295.1
    678360       23296
    678400     23297.4
    678440     23298.9
    678480     23300.3
    678520     23299.8
    678560     23301.8
    678600     23303.8
    678640     23305.9
    678680       23308
    678720     23308.4
    678760     23310.3
    678800     23311.3
    678840     23313.4
    678880     23314.4
    678920     23315.7
    678960     23316.1
    679000     23317.3
    679040     23319.5
    679080     23320.3
    679120     23322.7
    679160     23323.5
    679200       23325
    679240     23326.5
    679280     23327.8
    679320     23327.3
    679360     23329.4
    679400     23331.3
    679440     23333.4
    679480     23335.5
    679520     23335.9
    679560     23337.8
    679600     23338.8
    679640     23340.9
    679680       23342
    679720     23343.2
    679760     23343.6
    679800     23344.8
    679840       23347
    679880     23347.8
    679920     23350.1
    679960       23351
    680000     23352.4
    680040       23354
    680080     23355.2
    680120     23354.7
    680160     23356.9
    680200     23358.8
    680240     23360.9
    680280       23363
    680320     23363.3
    680360     23365.3
    680400     23366.3
    680440     23368.5
    680480     23369.4
    680520     23370.7
    680560       23371
    680600     23372.3
    680640     23374.5
    680680     23375.2
    680720     23377.5
    680760     23378.4
    680800     23379.9
    680840     23381.4
    680880     23382.6
    680920     23382.1
    680960     23384.4
    681000     23386.2
    681040     23388.3
    681080     23390.4
    681120     23390.8
    681160     23392.7
    681200     23393.8
    681240     23395.9
    681280     23396.8
    681320     23398.1
    681360     23398.5
    681400     23399.7
    681440     23401.9
    681480     23402.7
    681520       23405
    681560     23405.8
    681600     23407.3
    681640     23408.7
    681680       23410
    681720     23409.5
    681760     23411.7
    681800     23413.5
    681840     23415.7
    681880     23417.7
    681920     23418.1
    681960       23420
    682000       23421
    682040     23423.4
    682080     23424.2
    682120     23425.4
    682160     23425.9
    682200       23427
    682240     23429.2
    682280     23430.1
    682320     23432.3
    682360     23433.1
    682400     23434.6
    682440       23436
    682480     23437.3
    682520     23436.8
    682560       23439
    682600     23440.7
    682640     23442.9
    682680     23444.9
    682720     23445.3
    682760     23447.2
    682800     23448.3
    682840     23450.7
    682880     23451.4
    682920     23452.7
    682960     23453.1
    683000     23454.2
    683040     23456.5
    683080     23457.2
    683120     23459.5
    683160     23460.4
    683200     23461.9
    683240     23463.2
    683280     23464.4
    683320       23464
    683360     23466.1
    683400     23467.9
    683440     23470.3
    683480     23472.1
    683520     23472.7
    683560     23474.4
    683600     23475.5
    683640     23477.9
    683680     23478.6
    683720     23479.9
    683760     23480.3
    683800     23481.4
    683840     23483.7
    683880     23484.4
    683920     23486.7
    683960     23487.6
    684000     23489.1
    684040     23490.3
    684080     23491.7
    684120     23491.2
    684160     23493.3
    684200     23495.1
    684240     23497.4
    684280     23499.3
    684320     23499.9
    684360     23501.6
    684400     23502.8
    684440     23505.1
    684480     23505.8
    684520       23507
    684560     23507.5
    684600     23508.6
    684640     23510.8
    684680     23511.6
    684720     23513.9
    684760     23514.9
    684800     23516.3
    684840     23517.6
    684880     23518.9
    684920     23518.5
    684960     23520.4
    685000     23522.3
    685040     23524.6
    685080     23526.5
    685120     23527.1
    685160     23528.8
    685200     23529.9
    685240     23532.4
    685280     23533.1
    685320     23534.2
    685360     23534.7
    685400     23535.7
    685440       23538
    685480     23538.7
    685520       23541
    685560       23542
    685600     23543.5
    685640     23544.7
    685680     23545.9
    685720     23545.6
    685760     23547.5
    685800     23549.3
    685840     23551.7
    685880     23553.5
    685920     23554.2
    685960     23555.9
    686000     23556.9
    686040     23559.4
    686080     23560.1
    686120     23561.3
    686160     23561.8
    686200     23562.8
    686240     23565.1
    686280     23565.9
    686320     23568.1
    686360     23569.1
    686400     23570.6
    686440     23571.9
    686480     23573.2
    686520     23572.7
    686560     23574.5
    686600     23576.5
    686640     23578.9
    686680     23580.7
    686720     23581.4
    686760       23583
    686800       23584
    686840     23586.5
    686880     23587.2
    686920     23588.4
    686960     23588.9
    687000     23589.9
    687040     23592.1
    687080       23593
    687120     23595.2
    687160     23596.2
    687200     23597.7
    687240       23599
    687280     23600.2
    687320     23599.8
    687360     23601.6
    687400     23603.4
    687440       23606
    687480     23607.7
    687520     23608.4
    687560       23610
    687600     23610.9
    687640     23613.4
    687680     23614.1
    687720     23615.4
    687760     23615.9
    687800     23616.9
    687840     23619.2
    687880       23620
    687920     23622.2
    687960     23623.3
    688000     23624.7
    688040       23626
    688080     23627.3
    688120     23626.8
    688160     23628.6
    688200     23630.5
    688240     23632.9
    688280     23634.7
    688320     23635.4
    688360     23637.1
    688400       23638
    688440     23640.5
    688480     23641.2
    688520     23642.4
    688560     23642.9
    688600     23643.8
    688640     23646.3
    688680       23647
    688720     23649.3
    688760     23650.3
    688800     23651.7
    688840     23653.1
    688880     23654.4
    688920     23653.8
    688960     23655.6
    689000     23657.6
    689040       23660
    689080     23661.8
    689120     23662.5
    689160     23664.1
    689200     23665.1
    689240     23667.6
    689280     23668.3
    689320     23669.4
    689360     23669.9
    689400     23670.9
    689440     23673.3
    689480     23674.1
    689520     23676.3
    689560     23677.3
    689600     23678.7
    689640     23680.2
    689680     23681.4
    689720     23680.9
    689760     23682.8
    689800     23684.7
    689840       23687
    689880     23688.9
    689920     23689.6
    689960     23691.1
    690000     23692.2
    690040     23694.7
    690080     23695.3
    690120     23696.5
    690160     23696.9
    690200       23698
    690240     23700.3
    690280     23701.1
    690320     23703.4
    690360     23704.4
    690400     23705.8
    690440     23707.3
    690480     23708.4
    690520     23707.9
    690560     23709.8
    690600     23711.8
    690640       23714
    690680     23715.9
    690720     23716.6
    690760     23718.2
    690800     23719.1
    690840     23721.7
    690880     23722.4
    690920     23723.5
    690960     23723.9
    691000       23725
    691040     23727.2
    691080     23728.2
    691120     23730.4
    691160     23731.4
    691200     23732.8
    691240     23734.3
    691280     23735.4
    691320       23735
    691360     23736.8
    691400     23738.8
    691440     23741.1
    691480       23743
    691520     23743.6
    691560     23745.2
    691600     23746.2
    691640     23748.7
    691680     23749.3
    691720     23750.6
    691760     23750.9
    691800       23752
    691840     23754.3
    691880     23755.4
    691920     23757.3
    691960     23758.4
    692000     23759.8
    692040     23761.3
    692080     23762.3
    692120       23762
    692160     23763.7
    692200     23765.8
    692240     23768.2
    692280     23769.9
    692320     23770.5
    692360     23772.1
    692400     23773.3
    692440     23775.6
    692480     23776.4
    692520     23777.6
    692560     23777.9
    692600       23779
    692640     23781.3
    692680     23782.3
    692720     23784.4
    692760     23785.4
    692800     23786.8
    692840     23788.3
    692880     23789.3
    692920       23789
    692960     23790.7
    693000     23792.7
    693040     23795.1
    693080     23796.9
    693120     23797.4
    693160     23799.2
    693200     23800.3
    693240     23802.6
    693280     23803.3
    693320     23804.6
    693360     23804.8
    693400       23806
    693440     23808.2
    693480     23809.3
    693520     23811.3
    693560     23812.3
    693600     23813.7
    693640     23815.3
    693680     23816.3
    693720     23815.9
    693760     23817.6
    693800     23819.7
    693840     23822.1
    693880     23823.9
[truncated: 176,020 more chars]
