# Supplementary material for: Comment on 'Valid molecular dynamics simulations of human hemoglobin require a surprisingly large box size'
Source: eLife. 2019 Jun 20;8:e44718. doi: 10.7554/eLife.44718 (PMC6586461; doi:10.7554/eLife.44718)
Supplement: Figure 2—source data 1. — The zip archive contains a README file describing which source files correspond to the different panels. [file elife-44718-fig2-data1.zip › figure2/panel_B/150A/20/msd.xvg]

# This file was created Sun Mar 10 10:27:14 2019
# Created by:
#             :-) GROMACS - gmx msd, 2018.5-dev-20181129-d5972f7 (-:
# 
# Executable:   /usr/local/gromacs/2018/2018.4-impi2017-fftw337-gcc640-cuda91/bin/gmx
# Data prefix:  /usr/local/gromacs/2018/2018.4-impi2017-fftw337-gcc640-cuda91
# Working dir:  /home/vgapsys/project/hemoglobin/hemoglobin/Meuwly/150a-elife/eq10gpu
# Command line:
#   gmx msd -s /netmount/energy/vgapsys/hemoglobin/hemoglobin/raw/150a-elife/topol.tpr -f /netmount/energy/vgapsys/hemoglobin/hemoglobin/raw/150a-elife/eq10gpu/traj_comp.xtc -trestart 800 -n index.ndx -o msd.xvg
# gmx msd is part of G R O M A C S:
#
# Getting the Right Output Means no Artefacts in Calculating Stuff
#
@    title "Mean Square Displacement"
@    xaxis  label "Time (ps)"
@    yaxis  label "MSD (nm\S2\N)"
@TYPE xy
# MSD gathered over 1e+06 ps with 1251 restarts
# Diffusion constants fitted from time 100000 to 900000 ps
# D[Water_&_OW] = 5.7137 (+/- 0.1555) (1e-5 cm^2/s)
         0           0
        40     1.35332
        80     2.71487
       120     4.07911
       160     5.44569
       200      6.8105
       240     8.17606
       280     9.54187
       320     10.9074
       360     12.2732
       400     13.6347
       440     14.9974
       480     16.3598
       520     17.7207
       560     19.0822
       600     20.4432
       640     21.8055
       680     23.1663
       720      24.528
       760     25.8882
       800       27.25
       840      28.608
       880     29.9685
       920     31.3296
       960     32.6917
      1000     34.0498
      1040     35.4069
      1080     36.7652
      1120     38.1247
      1160     39.4854
      1200     40.8416
      1240     42.2001
      1280     43.5603
      1320     44.9173
      1360      46.273
      1400       47.63
      1440     48.9882
      1480     50.3424
      1520     51.6988
      1560      53.055
      1600     54.4112
      1640     55.7622
      1680     57.1179
      1720     58.4741
      1760     59.8333
      1800     61.1878
      1840     62.5402
      1880     63.8976
      1920     65.2535
      1960     66.6132
      2000     67.9671
      2040     69.3214
      2080     70.6806
      2120     72.0312
      2160     73.3822
      2200     74.7367
      2240     76.0933
      2280     77.4484
      2320      78.804
      2360     80.1616
      2400     81.5172
      2440      82.865
      2480     84.2158
      2520     85.5683
      2560     86.9257
      2600     88.2785
      2640     89.6281
      2680     90.9839
      2720     92.3382
      2760      93.697
      2800     95.0513
      2840     96.4044
      2880     97.7636
      2920     99.1142
      2960     100.466
      3000     101.821
      3040     103.179
      3080     104.535
      3120     105.888
      3160     107.245
      3200     108.601
      3240     109.951
      3280     111.303
      3320     112.655
      3360     114.015
      3400     115.369
      3440     116.721
      3480     118.079
      3520     119.433
      3560     120.793
      3600     122.147
      3640       123.5
      3680     124.861
      3720     126.211
      3760     127.563
      3800     128.916
      3840     130.273
      3880      131.63
      3920      132.98
      3960     134.337
      4000     135.693
      4040     137.041
      4080      138.39
      4120     139.741
      4160     141.101
      4200     142.451
      4240     143.801
      4280      145.16
      4320     146.515
      4360     147.879
      4400     149.233
      4440     150.587
      4480     151.948
      4520     153.297
      4560     154.646
      4600     156.001
      4640      157.36
      4680     158.719
      4720     160.071
      4760     161.429
      4800     162.784
      4840     164.133
      4880     165.483
      4920     166.832
      4960     168.192
      5000     169.545
      5040     170.896
      5080     172.256
      5120     173.612
      5160     174.977
      5200     176.329
      5240     177.681
      5280     179.042
      5320      180.39
      5360     181.737
      5400      183.09
      5440     184.448
      5480     185.806
      5520     187.158
      5560     188.518
      5600     189.874
      5640     191.225
      5680     192.577
      5720     193.927
      5760      195.29
      5800     196.644
      5840     197.996
      5880     199.358
      5920     200.713
      5960      202.08
      6000     203.431
      6040     204.782
      6080     206.144
      6120     207.492
      6160     208.841
      6200     210.196
      6240     211.555
      6280     212.915
      6320     214.268
      6360     215.627
      6400     216.985
      6440     218.341
      6480     219.694
      6520     221.047
      6560     222.412
      6600     223.766
      6640     225.119
      6680     226.483
      6720     227.837
      6760     229.203
      6800     230.551
      6840     231.902
      6880     233.265
      6920     234.612
      6960     235.961
      7000     237.317
      7040     238.678
      7080     240.039
      7120     241.396
      7160     242.756
      7200     244.115
      7240     245.471
      7280     246.824
      7320     248.174
      7360     249.539
      7400     250.891
      7440     252.243
      7480     253.606
      7520     254.961
      7560     256.329
      7600     257.679
      7640     259.031
      7680     260.398
      7720     261.744
      7760     263.096
      7800     264.454
      7840     265.817
      7880     267.179
      7920     268.536
      7960     269.894
      8000     271.253
      8040     272.606
      8080     273.959
      8120      275.31
      8160     276.675
      8200     278.028
      8240     279.381
      8280     280.746
      8320       282.1
      8360     283.471
      8400     284.821
      8440     286.174
      8480      287.54
      8520     288.885
      8560     290.235
      8600     291.593
      8640     292.957
      8680     294.319
      8720     295.677
      8760     297.037
      8800     298.395
      8840      299.75
      8880     301.106
      8920     302.456
      8960     303.822
      9000     305.173
      9040     306.525
      9080     307.889
      9120     309.245
      9160     310.616
      9200     311.966
      9240     313.322
      9280     314.688
      9320     316.031
      9360      317.38
      9400     318.737
      9440       320.1
      9480     321.462
      9520     322.818
      9560     324.176
      9600     325.533
      9640     326.888
      9680     328.243
      9720     329.589
      9760     330.953
      9800     332.303
      9840     333.657
      9880     335.027
      9920     336.385
      9960     337.762
     10000     339.112
     10040     340.469
     10080     341.838
     10120     343.185
     10160     344.534
     10200      345.89
     10240     347.252
     10280     348.611
     10320     349.963
     10360     351.318
     10400     352.673
     10440     354.027
     10480     355.382
     10520     356.727
     10560     358.091
     10600     359.439
     10640     360.792
     10680     362.159
     10720     363.515
     10760     364.891
     10800     366.238
     10840     367.592
     10880      368.96
     10920     370.304
     10960     371.651
     11000     373.006
     11040     374.368
     11080     375.727
     11120     377.081
     11160     378.433
     11200     379.786
     11240     381.141
     11280     382.494
     11320      383.84
     11360     385.206
     11400     386.555
     11440     387.909
     11480     389.279
     11520     390.637
     11560     392.015
     11600     393.363
     11640     394.715
     11680     396.082
     11720     397.423
     11760     398.768
     11800     400.123
     11840     401.484
     11880     402.844
     11920     404.198
     11960     405.551
     12000     406.902
     12040     408.257
     12080     409.609
     12120     410.952
     12160     412.316
     12200     413.665
     12240     415.022
     12280     416.393
     12320      417.75
     12360     419.126
     12400     420.473
     12440     421.825
     12480     423.193
     12520     424.532
     12560     425.879
     12600     427.236
     12640     428.596
     12680     429.955
     12720     431.308
     12760     432.662
     12800     434.012
     12840     435.366
     12880     436.717
     12920     438.059
     12960     439.423
     13000     440.772
     13040     442.127
     13080     443.498
     13120     444.854
     13160     446.233
     13200     447.582
     13240     448.931
     13280     450.298
     13320     451.637
     13360     452.982
     13400     454.338
     13440     455.697
     13480     457.053
     13520     458.402
     13560     459.753
     13600     461.102
     13640     462.456
     13680     463.805
     13720     465.144
     13760     466.507
     13800     467.854
     13840     469.208
     13880     470.576
     13920     471.931
     13960     473.306
     14000     474.648
     14040     475.994
     14080      477.36
     14120     478.694
     14160     480.036
     14200     481.391
     14240     482.748
     14280     484.099
     14320     485.444
     14360     486.791
     14400     488.139
     14440      489.49
     14480     490.839
     14520     492.175
     14560     493.538
     14600     494.884
     14640     496.237
     14680     497.606
     14720      498.96
     14760     500.335
     14800     501.675
     14840     503.022
     14880     504.391
     14920     505.729
     14960     507.074
     15000      508.43
     15040      509.79
     15080     511.141
     15120     512.486
     15160     513.833
     15200     515.182
     15240      516.53
     15280     517.878
     15320     519.213
     15360     520.579
     15400     521.923
     15440     523.276
     15480     524.642
     15520     525.996
     15560     527.373
     15600     528.711
     15640     530.057
     15680      531.43
     15720     532.768
     15760     534.114
     15800     535.471
     15840     536.833
     15880     538.187
     15920     539.529
     15960     540.875
     16000     542.223
     16040     543.572
     16080     544.919
     16120     546.251
     16160     547.616
     16200     548.962
     16240     550.318
     16280     551.686
     16320     553.042
     16360      554.42
     16400     555.761
     16440     557.109
     16480     558.485
     16520     559.825
     16560      561.17
     16600     562.527
     16640     563.888
     16680     565.243
     16720     566.587
     16760     567.933
     16800     569.281
     16840     570.632
     16880     571.977
     16920     573.304
     16960     574.667
     17000     576.013
     17040     577.366
     17080     578.734
     17120      580.09
     17160     581.467
     17200     582.805
     17240     584.153
     17280     585.531
     17320     586.872
     17360     588.218
     17400     589.575
     17440     590.934
     17480     592.289
     17520      593.63
     17560     594.974
     17600     596.322
     17640     597.674
     17680     599.018
     17720     600.344
     17760     601.709
     17800     603.054
     17840     604.409
     17880     605.779
     17920     607.136
     17960     608.515
     18000     609.853
     18040     611.201
     18080     612.582
     18120     613.922
     18160     615.266
     18200     616.626
     18240     617.983
     18280     619.339
     18320     620.675
     18360     622.013
     18400     623.356
     18440     624.704
     18480     626.048
     18520     627.373
     18560     628.737
     18600     630.084
     18640     631.439
     18680      632.81
     18720     634.168
     18760     635.549
     18800     636.887
     18840     638.236
     18880     639.618
     18920     640.958
     18960     642.301
     19000     643.661
     19040     645.022
     19080     646.376
     19120     647.715
     19160     649.055
     19200     650.398
     19240     651.745
     19280      653.09
     19320     654.416
     19360     655.781
     19400     657.128
     19440     658.481
     19480      659.85
     19520     661.205
     19560     662.585
     19600     663.923
     19640     665.273
     19680     666.657
     19720     667.998
     19760     669.343
     19800     670.704
     19840     672.063
     19880     673.418
     19920     674.755
     19960     676.094
     20000     677.435
     20040     678.784
     20080     680.132
     20120     681.458
     20160     682.826
     20200     684.174
     20240     685.527
     20280     686.896
     20320     688.251
     20360     689.632
     20400     690.972
     20440     692.321
     20480     693.706
     20520     695.045
     20560     696.389
     20600      697.75
     20640      699.11
     20680     700.468
     20720     701.806
     20760     703.147
     20800     704.489
     20840     705.838
     20880     707.185
     20920     708.512
     20960      709.88
     21000     711.229
     21040     712.582
     21080     713.954
     21120      715.31
     21160     716.695
     21200     718.034
     21240     719.384
     21280     720.772
     21320     722.113
     21360     723.455
     21400     724.819
     21440     726.179
     21480      727.54
     21520     728.875
     21560     730.217
     21600     731.561
     21640     732.912
     21680     734.257
     21720      735.58
     21760     736.945
     21800     738.292
     21840     739.647
     21880     741.022
     21920     742.377
     21960     743.762
     22000       745.1
     22040      746.45
     22080     747.841
     22120     749.185
     22160     750.527
     22200     751.892
     22240     753.257
     22280     754.617
     22320     755.953
     22360     757.296
     22400     758.642
     22440     759.993
     22480     761.337
     22520     762.658
     22560     764.024
     22600     765.371
     22640     766.728
     22680     768.107
     22720     769.462
     22760      770.85
     22800     772.186
     22840     773.539
     22880     774.931
     22920     776.273
     22960     777.619
     23000     778.984
     23040     780.348
     23080      781.71
     23120     783.047
     23160      784.39
     23200     785.736
     23240     787.087
     23280     788.432
     23320     789.755
     23360     791.126
     23400     792.474
     23440     793.835
     23480     795.217
     23520     796.571
     23560     797.957
     23600     799.297
     23640      800.65
     23680     802.045
     23720     803.389
     23760     804.738
     23800     806.107
     23840     807.471
     23880     808.835
     23920     810.175
     23960     811.519
     24000     812.866
     24040     814.219
     24080     815.566
     24120     816.887
     24160     818.259
     24200     819.606
     24240     820.967
     24280     822.351
     24320     823.703
     24360      825.09
     24400      826.43
     24440     827.782
     24480      829.18
     24520     830.523
     24560     831.871
     24600      833.24
     24640     834.602
     24680     835.967
     24720     837.302
     24760     838.647
     24800     839.993
     24840     841.345
     24880      842.69
     24920     844.011
     24960     845.382
     25000     846.726
     25040     848.083
     25080     849.464
     25120     850.813
     25160     852.203
     25200     853.542
     25240     854.895
     25280     856.294
     25320     857.635
     25360     858.977
     25400     860.347
     25440     861.709
     25480     863.074
     25520     864.408
     25560     865.754
     25600     867.098
     25640     868.449
     25680     869.795
     25720     871.114
     25760     872.487
     25800     873.835
     25840     875.197
     25880     876.579
     25920     877.926
     25960     879.316
     26000     880.655
     26040     882.011
     26080     883.415
     26120     884.759
     26160     886.102
     26200     887.471
     26240     888.831
     26280     890.197
     26320     891.531
     26360     892.874
     26400     894.217
     26440     895.568
     26480     896.915
     26520     898.231
     26560     899.605
     26600     900.954
     26640     902.315
     26680     903.699
     26720     905.046
     26760     906.439
     26800     907.778
     26840     909.134
     26880      910.54
     26920     911.885
     26960     913.229
     27000     914.603
     27040     915.966
     27080     917.335
     27120     918.671
     27160     920.014
     27200      921.36
     27240      922.71
     27280     924.058
     27320     925.375
     27360     926.753
     27400     928.106
     27440      929.47
     27480     930.854
     27520     932.204
     27560     933.598
     27600     934.936
     27640     936.292
     27680     937.696
     27720      939.04
     27760     940.384
     27800     941.759
     27840     943.123
     27880      944.49
     27920     945.827
     27960     947.172
     28000     948.517
     28040     949.866
     28080     951.213
     28120     952.535
     28160     953.912
     28200     955.267
     28240     956.629
     28280     958.015
     28320     959.366
     28360     960.766
     28400     962.105
     28440     963.458
     28480     964.864
     28520     966.206
     28560     967.548
     28600     968.919
     28640     970.282
     28680     971.651
     28720      972.99
     28760     974.332
     28800      975.68
     28840     977.031
     28880     978.377
     28920       979.7
     28960     981.077
     29000     982.431
     29040     983.794
     29080     985.182
     29120     986.536
     29160     987.936
     29200     989.278
     29240     990.633
     29280      992.04
     29320     993.383
     29360     994.726
     29400     996.101
     29440     997.466
     29480     998.838
     29520     1000.18
     29560     1001.52
     29600     1002.87
     29640     1004.22
     29680     1005.57
     29720      1006.9
     29760     1008.28
     29800     1009.63
     29840        1011
     29880     1012.39
     29920     1013.74
     29960     1015.15
     30000     1016.49
     30040     1017.84
     30080     1019.25
     30120     1020.59
     30160     1021.93
     30200     1023.31
     30240     1024.67
     30280     1026.04
     30320     1027.38
     30360     1028.72
     30400     1030.07
     30440     1031.42
     30480     1032.77
     30520     1034.09
     30560     1035.47
     30600     1036.82
     30640     1038.19
     30680     1039.58
     30720     1040.93
     30760     1042.34
     30800     1043.68
     30840     1045.03
     30880     1046.44
     30920     1047.78
     30960     1049.12
     31000      1050.5
     31040     1051.86
     31080     1053.24
     31120     1054.58
     31160     1055.92
     31200     1057.27
     31240     1058.62
     31280     1059.96
     31320     1061.28
     31360     1062.66
     31400     1064.02
     31440     1065.38
     31480     1066.77
     31520     1068.13
     31560     1069.54
     31600     1070.88
     31640     1072.23
     31680     1073.64
     31720     1074.98
     31760     1076.32
     31800      1077.7
     31840     1079.07
     31880     1080.44
     31920     1081.78
     31960     1083.13
     32000     1084.48
     32040     1085.82
     32080     1087.16
     32120     1088.49
     32160     1089.87
     32200     1091.22
     32240     1092.58
     32280     1093.97
     32320     1095.33
     32360     1096.74
     32400     1098.08
     32440     1099.44
     32480     1100.85
     32520     1102.19
     32560     1103.53
     32600     1104.91
     32640     1106.28
     32680     1107.65
     32720     1108.99
     32760     1110.34
     32800     1111.69
     32840     1113.03
     32880     1114.37
     32920     1115.69
     32960     1117.07
     33000     1118.42
     33040     1119.78
     33080     1121.17
     33120     1122.53
     33160     1123.94
     33200     1125.28
     33240     1126.63
     33280     1128.04
     33320     1129.38
     33360     1130.72
     33400      1132.1
     33440     1133.47
     33480     1134.84
     33520     1136.18
     33560     1137.53
     33600     1138.87
     33640     1140.21
     33680     1141.56
     33720     1142.88
     33760     1144.26
     33800     1145.61
     33840     1146.98
     33880     1148.37
     33920     1149.73
     33960     1151.14
     34000     1152.48
     34040     1153.83
     34080     1155.24
     34120     1156.58
     34160     1157.91
     34200      1159.3
     34240     1160.67
     34280     1162.04
     34320     1163.38
     34360     1164.72
     34400     1166.07
     34440     1167.42
     34480     1168.76
     34520     1170.08
     34560     1171.47
     34600     1172.81
     34640     1174.18
     34680     1175.57
     34720     1176.93
     34760     1178.34
     34800     1179.68
     34840     1181.02
     34880     1182.43
     34920     1183.77
     34960      1185.1
     35000     1186.49
     35040     1187.86
     35080     1189.23
     35120     1190.57
     35160     1191.92
     35200     1193.27
     35240     1194.61
     35280     1195.96
     35320     1197.28
     35360     1198.67
     35400     1200.01
     35440     1201.38
     35480     1202.76
     35520     1204.13
     35560     1205.54
     35600     1206.87
     35640     1208.22
     35680     1209.62
     35720     1210.96
     35760      1212.3
     35800     1213.69
     35840     1215.05
     35880     1216.43
     35920     1217.76
     35960     1219.11
     36000     1220.46
     36040     1221.81
     36080     1223.15
     36120     1224.47
     36160     1225.86
     36200      1227.2
     36240     1228.56
     36280     1229.95
     36320     1231.31
     36360     1232.73
     36400     1234.06
     36440      1235.4
     36480     1236.81
     36520     1238.14
     36560     1239.47
     36600     1240.86
     36640     1242.23
     36680      1243.6
     36720     1244.93
     36760     1246.28
     36800     1247.63
     36840     1248.98
     36880     1250.33
     36920     1251.64
     36960     1253.03
     37000     1254.37
     37040     1255.73
     37080     1257.12
     37120     1258.48
     37160     1259.89
     37200     1261.22
     37240     1262.56
     37280     1263.97
     37320      1265.3
     37360     1266.63
     37400     1268.02
     37440     1269.39
     37480     1270.76
     37520     1272.09
     37560     1273.44
     37600     1274.79
     37640     1276.13
     37680     1277.49
     37720      1278.8
     37760     1280.19
     37800     1281.53
     37840     1282.89
     37880     1284.28
     37920     1285.64
     37960     1287.05
     38000     1288.37
     38040     1289.71
     38080     1291.12
     38120     1292.46
     38160     1293.79
     38200     1295.18
     38240     1296.55
     38280     1297.93
     38320     1299.26
     38360     1300.61
     38400     1301.96
     38440     1303.31
     38480     1304.67
     38520     1305.99
     38560     1307.38
     38600     1308.72
     38640     1310.08
     38680     1311.47
     38720     1312.83
     38760     1314.25
     38800     1315.57
     38840     1316.92
     38880     1318.33
     38920     1319.67
     38960        1321
     39000     1322.39
     39040     1323.76
     39080     1325.14
     39120     1326.47
     39160     1327.83
     39200     1329.18
     39240     1330.53
     39280     1331.89
     39320      1333.2
     39360      1334.6
     39400     1335.94
     39440      1337.3
     39480     1338.69
     39520     1340.05
     39560     1341.47
     39600      1342.8
     39640     1344.14
     39680     1345.55
     39720     1346.89
     39760     1348.22
     39800     1349.62
     39840     1350.99
     39880     1352.37
     39920      1353.7
     39960     1355.05
     40000     1356.41
     40040     1357.76
     40080     1359.12
     40120     1360.43
     40160     1361.83
     40200     1363.17
     40240     1364.53
     40280     1365.92
     40320     1367.29
     40360     1368.71
     40400     1370.03
     40440     1371.37
     40480     1372.79
     40520     1374.12
     40560     1375.46
     40600     1376.86
     40640     1378.22
     40680     1379.61
     40720     1380.94
     40760      1382.3
     40800     1383.65
     40840        1385
     40880     1386.36
     40920     1387.68
     40960     1389.07
     41000     1390.43
     41040     1391.79
     41080     1393.18
     41120     1394.55
     41160     1395.97
     41200      1397.3
     41240     1398.64
     41280     1400.05
     41320     1401.39
     41360     1402.72
     41400     1404.12
     41440     1405.49
     41480     1406.87
     41520     1408.21
     41560     1409.56
     41600     1410.91
     41640     1412.26
     41680     1413.63
     41720     1414.94
     41760     1416.34
     41800     1417.69
     41840     1419.05
     41880     1420.45
     41920     1421.81
     41960     1423.24
     42000     1424.57
     42040     1425.92
     42080     1427.33
     42120     1428.67
     42160     1430.01
     42200     1431.41
     42240     1432.78
     42280     1434.16
     42320     1435.49
     42360     1436.85
     42400      1438.2
     42440     1439.55
     42480     1440.91
     42520     1442.23
     42560     1443.62
     42600     1444.97
     42640     1446.34
     42680     1447.73
     42720      1449.1
     42760     1450.53
     42800     1451.85
     42840      1453.2
     42880     1454.62
     42920     1455.96
     42960     1457.29
     43000      1458.7
     43040     1460.06
     43080     1461.45
     43120     1462.77
     43160     1464.13
     43200     1465.48
     43240     1466.82
     43280     1468.19
     43320     1469.51
     43360      1470.9
     43400     1472.25
     43440     1473.62
     43480     1475.01
     43520     1476.38
     43560     1477.81
     43600     1479.13
     43640     1480.48
     43680      1481.9
     43720     1483.24
     43760     1484.57
     43800     1485.97
     43840     1487.35
     43880     1488.73
     43920     1490.05
     43960     1491.41
     44000     1492.76
     44040     1494.11
     44080     1495.47
     44120     1496.79
     44160     1498.18
     44200     1499.53
     44240      1500.9
     44280     1502.28
     44320     1503.65
     44360     1505.08
     44400      1506.4
     44440     1507.74
     44480     1509.16
     44520      1510.5
     44560     1511.83
     44600     1513.24
     44640     1514.61
     44680     1515.99
     44720     1517.32
     44760     1518.68
     44800     1520.03
     44840     1521.39
     44880     1522.75
     44920     1524.06
     44960     1525.46
     45000     1526.81
     45040     1528.17
     45080     1529.57
     45120     1530.94
     45160     1532.37
     45200     1533.69
     45240     1535.03
     45280     1536.44
     45320     1537.78
     45360     1539.12
     45400     1540.53
     45440      1541.9
     45480     1543.29
     45520     1544.62
     45560     1545.97
     45600     1547.32
     45640     1548.68
     45680     1550.04
     45720     1551.35
     45760     1552.75
     45800      1554.1
     45840     1555.46
     45880     1556.86
     45920     1558.22
     45960     1559.65
     46000     1560.97
     46040     1562.31
     46080     1563.73
     46120     1565.07
     46160     1566.41
     46200     1567.81
     46240     1569.19
     46280     1570.58
     46320     1571.91
     46360     1573.26
     46400     1574.62
     46440     1575.98
     46480     1577.34
     46520     1578.65
     46560     1580.04
     46600     1581.39
     46640     1582.75
     46680     1584.15
     46720     1585.51
     46760     1586.95
     46800     1588.26
     46840      1589.6
     46880     1591.02
     46920     1592.36
     46960      1593.7
     47000     1595.11
     47040     1596.48
     47080     1597.87
     47120      1599.2
     47160     1600.55
     47200      1601.9
     47240     1603.26
     47280     1604.63
     47320     1605.94
     47360     1607.33
     47400     1608.68
     47440     1610.05
     47480     1611.45
     47520     1612.81
     47560     1614.25
     47600     1615.56
     47640     1616.91
     47680     1618.32
     47720     1619.66
     47760     1621.01
     47800     1622.42
     47840     1623.79
     47880     1625.18
     47920     1626.51
     47960     1627.86
     48000     1629.22
     48040     1630.58
     48080     1631.94
     48120     1633.25
     48160     1634.65
     48200        1636
     48240     1637.36
     48280     1638.77
     48320     1640.13
     48360     1641.57
     48400     1642.89
     48440     1644.23
     48480     1645.65
     48520     1646.99
     48560     1648.33
     48600     1649.74
     48640     1651.12
     48680      1652.5
     48720     1653.83
     48760     1655.19
     48800     1656.54
     48840     1657.89
     48880     1659.25
     48920     1660.55
     48960     1661.95
     49000      1663.3
     49040     1664.67
     49080     1666.07
     49120     1667.44
     49160     1668.88
     49200     1670.19
     49240     1671.54
     49280     1672.95
     49320     1674.29
     49360     1675.63
     49400     1677.04
     49440     1678.41
     49480      1679.8
     49520     1681.13
     49560     1682.48
     49600     1683.83
     49640     1685.19
     49680     1686.55
     49720     1687.85
     49760     1689.25
     49800     1690.59
     49840     1691.97
     49880     1693.37
     49920     1694.74
     49960     1696.18
     50000      1697.5
     50040     1698.85
     50080     1700.26
     50120      1701.6
     50160     1702.94
     50200     1704.35
     50240     1705.72
     50280     1707.11
     50320     1708.44
     50360     1709.79
     50400     1711.14
     50440      1712.5
     50480     1713.87
     50520     1715.17
     50560     1716.57
     50600     1717.91
     50640     1719.29
     50680      1720.7
     50720     1722.06
     50760      1723.5
     50800     1724.82
     50840     1726.16
     50880     1727.58
     50920     1728.91
     50960     1730.25
     51000     1731.67
     51040     1733.04
     51080     1734.43
     51120     1735.76
     51160      1737.1
     51200     1738.46
     51240     1739.82
     51280     1741.18
     51320     1742.48
     51360     1743.88
     51400     1745.21
     51440     1746.59
     51480        1748
     51520     1749.37
     51560     1750.81
     51600     1752.12
     51640     1753.47
     51680     1754.89
     51720     1756.22
     51760     1757.56
     51800     1758.98
     51840     1760.35
     51880     1761.74
     51920     1763.06
     51960     1764.41
     52000     1765.77
     52040     1767.13
     52080     1768.49
     52120      1769.8
     52160     1771.19
     52200     1772.53
     52240     1773.91
     52280     1775.32
     52320     1776.67
     52360     1778.12
     52400     1779.43
     52440     1780.77
     52480      1782.2
     52520     1783.53
     52560     1784.87
     52600     1786.29
     52640     1787.66
     52680     1789.04
     52720     1790.36
     52760     1791.71
     52800     1793.07
     52840     1794.43
     52880      1795.8
     52920      1797.1
     52960     1798.49
     53000     1799.83
     53040     1801.21
     53080     1802.62
     53120     1803.98
     53160     1805.43
     53200     1806.74
     53240     1808.09
     53280     1809.51
     53320     1810.83
     53360     1812.17
     53400     1813.59
     53440     1814.96
     53480     1816.35
     53520     1817.67
     53560     1819.02
     53600     1820.37
     53640     1821.74
     53680      1823.1
     53720      1824.4
     53760      1825.8
     53800     1827.14
     53840     1828.51
     53880     1829.92
     53920     1831.28
     53960     1832.74
     54000     1834.05
     54040      1835.4
     54080     1836.82
     54120     1838.14
     54160     1839.48
     54200      1840.9
     54240     1842.28
     54280     1843.67
     54320     1844.99
     54360     1846.34
     54400     1847.69
     54440     1849.06
     54480     1850.41
     54520     1851.71
     54560     1853.11
     54600     1854.45
     54640     1855.82
     54680     1857.23
     54720      1858.6
     54760     1860.05
     54800     1861.37
     54840     1862.71
     54880     1864.14
     54920     1865.46
     54960      1866.8
     55000     1868.23
     55040      1869.6
     55080     1870.99
     55120     1872.31
     55160     1873.65
     55200     1875.01
     55240     1876.38
     55280     1877.73
     55320     1879.03
     55360     1880.43
     55400     1881.78
     55440     1883.15
     55480     1884.56
     55520     1885.93
     55560     1887.38
     55600      1888.7
     55640     1890.04
     55680     1891.47
     55720     1892.79
     55760     1894.13
     55800     1895.55
     55840     1896.93
     55880     1898.32
     55920     1899.64
     55960     1900.99
     56000     1902.34
     56040     1903.72
     56080     1905.07
     56120     1906.37
     56160     1907.77
     56200     1909.11
     56240     1910.48
     56280      1911.9
     56320     1913.26
     56360     1914.72
     56400     1916.03
     56440     1917.38
     56480      1918.8
     56520     1920.12
     56560     1921.45
     56600     1922.88
     56640     1924.26
     56680     1925.65
     56720     1926.97
     56760     1928.31
     56800     1929.66
     56840     1931.04
     56880     1932.39
     56920     1933.69
     56960     1935.09
     57000     1936.43
     57040      1937.8
     57080     1939.21
     57120     1940.57
     57160     1942.02
     57200     1943.33
     57240     1944.68
     57280      1946.1
     57320     1947.42
     57360     1948.75
     57400     1950.18
     57440     1951.56
     57480     1952.94
     57520     1954.25
     57560     1955.59
     57600     1956.95
     57640     1958.32
     57680     1959.67
     57720     1960.96
     57760     1962.36
     57800      1963.7
     57840     1965.07
     57880     1966.48
     57920     1967.84
     57960      1969.3
     58000     1970.61
     58040     1971.95
     58080     1973.37
     58120      1974.7
     58160     1976.02
     58200     1977.45
     58240     1978.83
     58280     1980.21
     58320     1981.53
     58360     1982.86
     58400     1984.21
     58440     1985.58
     58480     1986.93
     58520     1988.23
     58560     1989.61
     58600     1990.96
     58640     1992.33
     58680     1993.75
     58720     1995.11
     58760     1996.57
     58800     1997.88
     58840     1999.22
     58880     2000.64
     58920     2001.96
     58960     2003.29
     59000     2004.72
     59040     2006.09
     59080     2007.48
     59120     2008.79
     59160     2010.12
     59200     2011.47
     59240     2012.83
     59280     2014.18
     59320     2015.47
     59360     2016.85
     59400      2018.2
     59440     2019.57
     59480     2020.98
     59520     2022.35
     59560      2023.8
     59600     2025.11
     59640     2026.45
     59680     2027.87
     59720      2029.2
     59760     2030.52
     59800     2031.96
     59840     2033.33
     59880     2034.73
     59920     2036.04
     59960     2037.37
     60000     2038.72
     60040     2040.08
     60080     2041.44
     60120     2042.73
     60160     2044.11
     60200     2045.46
     60240     2046.83
     60280     2048.24
     60320     2049.61
     60360     2051.06
     60400     2052.37
     60440     2053.71
     60480     2055.13
     60520     2056.44
     60560     2057.77
     60600     2059.21
     60640     2060.58
     60680     2061.98
     60720     2063.29
     60760     2064.62
     60800     2065.97
     60840     2067.33
     60880     2068.68
     60920     2069.97
     60960     2071.35
     61000     2072.69
     61040     2074.06
     61080     2075.48
     61120     2076.84
     61160     2078.29
     61200     2079.59
     61240     2080.93
     61280     2082.35
     61320     2083.67
     61360     2084.99
     61400     2086.43
     61440      2087.8
     61480      2089.2
     61520      2090.5
     61560     2091.83
     61600     2093.18
     61640     2094.54
     61680     2095.89
     61720     2097.18
     61760     2098.56
     61800      2099.9
     61840     2101.27
     61880     2102.68
     61920     2104.04
     61960      2105.5
     62000      2106.8
     62040     2108.13
     62080     2109.55
     62120     2110.87
     62160     2112.19
     62200     2113.63
     62240        2115
     62280     2116.39
     62320     2117.69
     62360     2119.02
     62400     2120.37
     62440     2121.73
     62480     2123.08
     62520     2124.36
     62560     2125.75
     62600     2127.09
     62640     2128.46
     62680     2129.87
     62720     2131.23
     62760     2132.68
     62800     2133.98
     62840     2135.31
     62880     2136.73
     62920     2138.05
     62960     2139.37
     63000     2140.81
     63040     2142.17
     63080     2143.57
     63120     2144.86
     63160     2146.19
     63200     2147.54
     63240      2148.9
     63280     2150.25
     63320     2151.54
     63360     2152.92
     63400     2154.26
     63440     2155.63
     63480     2157.05
     63520     2158.41
     63560     2159.86
     63600     2161.16
     63640      2162.5
     63680     2163.91
     63720     2165.23
     63760     2166.55
     63800        2168
     63840     2169.36
     63880     2170.76
     63920     2172.05
     63960     2173.37
     64000     2174.72
     64040     2176.09
     64080     2177.44
     64120     2178.72
     64160     2180.11
     64200     2181.45
     64240     2182.82
     64280     2184.24
     64320      2185.6
     64360     2187.06
     64400     2188.36
     64440     2189.69
     64480     2191.11
     64520     2192.42
     64560     2193.75
     64600     2195.19
     64640     2196.56
     64680     2197.95
     64720     2199.24
     64760     2200.57
     64800     2201.92
     64840     2203.29
     64880     2204.64
     64920     2205.93
     64960     2207.32
     65000     2208.66
     65040     2210.03
     65080     2211.45
     65120     2212.81
     65160     2214.26
     65200     2215.56
     65240     2216.89
     65280     2218.32
     65320     2219.64
     65360     2220.96
     65400     2222.41
     65440     2223.78
     65480     2225.17
     65520     2226.46
     65560     2227.78
     65600     2229.13
     65640     2230.51
     65680     2231.86
     65720     2233.14
     65760     2234.53
     65800     2235.88
     65840     2237.25
     65880     2238.67
     65920     2240.02
     65960     2241.48
     66000     2242.78
     66040     2244.11
     66080     2245.53
     66120     2246.84
     66160     2248.16
     66200     2249.62
     66240     2250.98
     66280     2252.38
     66320     2253.67
     66360     2254.99
     66400     2256.33
     66440     2257.71
     66480     2259.05
     66520     2260.34
     66560     2261.73
     66600     2263.08
     66640     2264.44
     66680     2265.86
     66720     2267.22
     66760     2268.68
     66800     2269.98
     66840     2271.31
     66880     2272.73
     66920     2274.04
     66960     2275.37
     67000     2276.82
     67040     2278.18
     67080     2279.58
     67120     2280.86
     67160     2282.18
     67200     2283.53
     67240      2284.9
     67280     2286.25
     67320     2287.53
     67360     2288.92
     67400     2290.27
     67440     2291.63
     67480     2293.05
     67520     2294.41
     67560     2295.88
     67600     2297.17
     67640     2298.51
     67680     2299.93
     67720     2301.24
     67760     2302.56
     67800     2304.02
     67840     2305.38
     67880     2306.78
     67920     2308.06
     67960     2309.38
     68000     2310.72
     68040     2312.11
     68080     2313.45
     68120     2314.74
     68160     2316.12
     68200     2317.47
     68240     2318.83
     68280     2320.26
     68320     2321.62
     68360     2323.09
     68400     2324.39
     68440     2325.72
     68480     2327.14
     68520     2328.45
     68560     2329.77
     68600     2331.23
     68640     2332.59
     68680        2334
     68720     2335.27
     68760     2336.59
     68800     2337.93
     68840     2339.31
     68880     2340.66
     68920     2341.94
     68960     2343.33
     69000     2344.68
     69040     2346.03
     69080     2347.46
     69120     2348.82
     69160     2350.29
     69200     2351.58
     69240     2352.92
     69280     2354.34
     69320     2355.65
     69360     2356.97
     69400     2358.43
     69440     2359.79
     69480      2361.2
     69520     2362.48
     69560      2363.8
     69600     2365.14
     69640     2366.53
     69680     2367.87
     69720     2369.15
     69760     2370.54
     69800     2371.88
     69840     2373.24
     69880     2374.67
     69920     2376.03
     69960     2377.49
     70000     2378.79
     70040     2380.13
     70080     2381.55
     70120     2382.86
     70160     2384.19
     70200     2385.65
     70240     2387.01
     70280     2388.41
     70320     2389.69
     70360        2391
     70400     2392.34
     70440     2393.73
     70480     2395.07
     70520     2396.35
     70560     2397.74
     70600     2399.08
     70640     2400.44
     70680     2401.87
     70720     2403.22
     70760     2404.69
     70800     2405.98
     70840     2407.33
     70880     2408.75
     70920     2410.06
     70960     2411.38
     71000     2412.84
     71040     2414.19
     71080     2415.61
     71120     2416.88
     71160      2418.2
     71200     2419.53
     71240     2420.91
     71280     2422.25
     71320     2423.53
     71360     2424.92
     71400     2426.26
     71440     2427.62
     71480     2429.05
     71520      2430.4
     71560     2431.87
     71600     2433.15
     71640      2434.5
     71680     2435.92
     71720     2437.23
     71760     2438.55
     71800     2440.01
     71840     2441.37
     71880     2442.78
     71920     2444.05
     71960     2445.37
     72000     2446.71
     72040     2448.09
     72080     2449.43
     72120     2450.71
     72160     2452.11
     72200     2453.45
     72240     2454.81
     72280     2456.23
     72320     2457.58
     72360     2459.05
     72400     2460.34
     72440     2461.68
     72480     2463.11
     72520      2464.4
     72560     2465.73
     72600      2467.2
     72640     2468.55
     72680     2469.96
     72720     2471.24
     72760     2472.55
     72800     2473.89
     72840     2475.28
     72880     2476.61
     72920      2477.9
     72960     2479.29
     73000     2480.63
     73040     2481.99
     73080     2483.41
     73120     2484.76
     73160     2486.24
     73200     2487.53
     73240     2488.87
     73280      2490.3
     73320     2491.59
     73360     2492.91
     73400     2494.38
     73440     2495.74
     73480     2497.15
     73520     2498.42
     73560     2499.74
     73600     2501.08
     73640     2502.47
     73680     2503.81
     73720     2505.09
     73760     2506.49
     73800     2507.83
     73840     2509.19
     73880     2510.61
     73920     2511.97
     73960     2513.45
     74000     2514.73
     74040     2516.08
     74080     2517.51
     74120     2518.79
     74160     2520.12
     74200     2521.59
     74240     2522.94
     74280     2524.35
     74320     2525.63
     74360     2526.96
     74400     2528.29
     74440     2529.69
     74480     2531.03
     74520      2532.3
     74560      2533.7
     74600     2535.03
     74640      2536.4
     74680     2537.82
     74720     2539.17
     74760     2540.65
     74800     2541.93
     74840     2543.28
     74880      2544.7
     74920     2545.99
     74960     2547.32
     75000     2548.79
     75040     2550.15
     75080     2551.56
     75120     2552.84
     75160     2554.16
     75200      2555.5
     75240      2556.9
     75280     2558.24
     75320     2559.51
     75360     2560.91
     75400     2562.25
     75440      2563.6
     75480     2565.03
     75520     2566.37
     75560     2567.86
     75600     2569.14
     75640     2570.49
     75680     2571.91
     75720     2573.19
     75760     2574.52
     75800        2576
     75840     2577.35
     75880     2578.77
     75920     2580.04
     75960     2581.36
     76000      2582.7
     76040      2584.1
     76080     2585.44
     76120     2586.71
     76160     2588.11
     76200     2589.45
     76240     2590.81
     76280     2592.23
     76320     2593.57
     76360     2595.06
     76400     2596.34
     76440     2597.68
     76480      2599.1
     76520     2600.38
     76560     2601.71
     76600     2603.18
     76640     2604.53
     76680     2605.94
     76720     2607.21
     76760     2608.54
     76800     2609.87
     76840     2611.26
     76880     2612.61
     76920     2613.88
     76960     2615.27
     77000     2616.61
     77040     2617.97
     77080     2619.39
     77120     2620.74
     77160     2622.22
     77200      2623.5
     77240     2624.84
     77280     2626.27
     77320     2627.54
     77360     2628.87
     77400     2630.34
     77440     2631.69
     77480     2633.09
     77520     2634.37
     77560      2635.7
     77600     2637.03
     77640     2638.42
     77680     2639.77
     77720     2641.04
     77760     2642.43
     77800     2643.77
     77840     2645.14
     77880     2646.56
     77920      2647.9
     77960     2649.38
     78000     2650.66
     78040        2652
     78080     2653.43
     78120      2654.7
     78160     2656.03
     78200      2657.5
     78240     2658.85
     78280     2660.25
     78320     2661.53
     78360     2662.86
     78400      2664.2
     78440     2665.59
     78480     2666.94
     78520     2668.21
     78560      2669.6
     78600     2670.94
     78640     2672.31
     78680     2673.72
     78720     2675.06
     78760     2676.55
     78800     2677.83
     78840     2679.17
     78880      2680.6
     78920     2681.87
     78960      2683.2
     79000     2684.67
     79040     2686.02
     79080     2687.43
     79120     2688.71
     79160     2690.03
     79200     2691.37
     79240     2692.76
     79280     2694.11
     79320     2695.39
     79360     2696.78
     79400     2698.11
     79440     2699.48
     79480      2700.9
     79520     2702.24
     79560     2703.74
     79600     2705.01
     79640     2706.36
     79680     2707.79
     79720     2709.06
     79760     2710.38
     79800     2711.85
     79840     2713.21
     79880     2714.62
     79920      2715.9
     79960     2717.23
     80000     2718.57
     80040     2719.96
     80080     2721.31
     80120     2722.59
     80160     2723.98
     80200     2725.32
     80240     2726.69
     80280      2728.1
     80320     2729.45
     80360     2730.95
     80400     2732.22
     80440     2733.56
     80480        2735
     80520     2736.26
     80560     2737.58
     80600     2739.06
     80640     2740.42
     80680     2741.82
     80720      2743.1
     80760     2744.43
     80800     2745.78
     80840     2747.16
     80880     2748.51
     80920     2749.79
     80960     2751.18
     81000     2752.52
     81040     2753.89
     81080     2755.31
     81120     2756.66
     81160     2758.15
     81200     2759.42
     81240     2760.77
     81280      2762.2
     81320     2763.46
     81360     2764.79
     81400     2766.26
     81440     2767.62
     81480     2769.03
     81520      2770.3
     81560     2771.63
     81600     2772.97
     81640     2774.35
     81680     2775.71
     81720     2776.99
     81760     2778.38
     81800     2779.72
     81840      2781.1
     81880     2782.52
     81920     2783.87
     81960     2785.36
     82000     2786.63
     82040     2787.98
     82080     2789.41
     82120     2790.67
     82160     2791.99
     82200     2793.47
     82240     2794.82
     82280     2796.23
     82320      2797.5
     82360     2798.83
     82400     2800.18
     82440     2801.56
     82480     2802.91
     82520     2804.19
     82560     2805.58
     82600     2806.92
     82640      2808.3
     82680     2809.72
     82720     2811.07
     82760     2812.56
     82800     2813.83
     82840     2815.18
     82880     2816.61
     82920     2817.87
     82960      2819.2
     83000     2820.66
     83040     2822.02
     83080     2823.43
     83120      2824.7
     83160     2826.03
     83200     2827.38
     83240     2828.77
     83280     2830.12
     83320      2831.4
     83360     2832.79
     83400     2834.13
     83440     2835.52
     83480     2836.94
     83520     2838.28
     83560     2839.78
     83600     2841.03
     83640     2842.39
     83680     2843.81
     83720     2845.07
     83760      2846.4
     83800     2847.87
     83840     2849.23
     83880     2850.63
     83920     2851.91
     83960     2853.23
     84000     2854.58
     84040     2855.98
     84080     2857.33
     84120     2858.61
     84160        2860
     84200     2861.33
     84240     2862.72
     84280     2864.14
     84320     2865.48
     84360     2866.98
     84400     2868.23
     84440     2869.59
     84480     2871.01
     84520     2872.27
     84560      2873.6
     84600     2875.07
     84640     2876.44
     84680     2877.84
     84720     2879.11
     84760     2880.44
     84800     2881.78
     84840     2883.18
     84880     2884.52
     84920      2885.8
     84960      2887.2
     85000     2888.52
     85040     2889.91
     85080     2891.32
     85120     2892.67
     85160     2894.16
     85200     2895.42
     85240     2896.77
     85280     2898.19
     85320     2899.45
     85360     2900.78
     85400     2902.25
     85440     2903.62
     85480     2905.02
     85520      2906.3
     85560     2907.62
     85600     2908.96
     85640     2910.34
     85680     2911.69
     85720     2912.97
     85760     2914.37
     85800     2915.69
     85840     2917.07
     85880      2918.5
     85920     2919.83
     85960     2921.34
     86000      2922.6
     86040     2923.94
     86080     2925.36
     86120     2926.62
     86160     2927.95
     86200     2929.42
     86240     2930.77
     86280     2932.19
     86320     2933.47
     86360     2934.79
     86400     2936.13
     86440     2937.52
     86480     2938.86
     86520     2940.14
     86560     2941.53
     86600     2942.86
     86640     2944.24
     86680     2945.67
     86720     2947.01
     86760     2948.51
     86800     2949.76
     86840     2951.12
     86880     2952.54
     86920      2953.8
     86960     2955.13
     87000     2956.59
     87040     2957.95
     87080     2959.36
     87120     2960.64
     87160     2961.96
     87200      2963.3
     87240     2964.69
     87280     2966.03
     87320     2967.31
     87360      2968.7
     87400     2970.03
     87440     2971.41
     87480     2972.85
     87520     2974.19
     87560     2975.69
     87600     2976.94
     87640     2978.29
     87680     2979.71
     87720     2980.97
     87760      2982.3
     87800     2983.77
     87840     2985.12
     87880     2986.52
     87920     2987.81
     87960     2989.12
     88000     2990.46
     88040     2991.85
     88080     2993.19
     88120     2994.47
     88160     2995.86
     88200      2997.2
     88240     2998.58
     88280     3000.02
     88320     3001.36
     88360     3002.85
     88400     3004.11
     88440     3005.46
     88480     3006.88
     88520     3008.13
     88560     3009.46
     88600     3010.93
     88640     3012.29
     88680     3013.69
     88720     3014.97
     88760     3016.29
     88800     3017.63
     88840     3019.01
     88880     3020.36
     88920     3021.63
     88960     3023.03
     89000     3024.37
     89040     3025.74
     89080     3027.19
     89120     3028.53
     89160     3030.03
     89200     3031.28
     89240     3032.63
     89280     3034.05
     89320      3035.3
     89360     3036.64
     89400      3038.1
     89440     3039.46
     89480     3040.86
     89520     3042.15
     89560     3043.46
     89600      3044.8
     89640     3046.17
     89680     3047.52
     89720     3048.79
     89760     3050.19
     89800     3051.53
     89840     3052.91
     89880     3054.36
     89920      3055.7
     89960     3057.19
     90000     3058.44
     90040      3059.8
     90080     3061.22
     90120     3062.46
     90160      3063.8
     90200     3065.27
     90240     3066.62
     90280     3068.03
     90320     3069.31
     90360     3070.62
     90400     3071.96
     90440     3073.34
     90480     3074.68
     90520     3075.96
     90560     3077.35
     90600     3078.69
     90640     3080.07
     90680     3081.53
     90720     3082.86
     90760     3084.36
     90800     3085.61
     90840     3086.96
     90880     3088.38
     90920     3089.62
     90960     3090.96
     91000     3092.43
     91040     3093.78
     91080     3095.18
     91120     3096.46
     91160     3097.77
     91200     3099.11
     91240     3100.48
     91280     3101.83
     91320      3103.1
     91360     3104.49
     91400     3105.84
     91440     3107.22
     91480     3108.68
     91520     3110.02
     91560     3111.52
     91600     3112.77
     91640     3114.12
     91680     3115.54
     91720     3116.78
     91760     3118.11
     91800     3119.58
     91840     3120.93
     91880     3122.33
     91920     3123.61
     91960     3124.91
     92000     3126.25
     92040     3127.63
     92080     3128.98
     92120     3130.25
     92160     3131.64
     92200     3132.98
     92240     3134.37
     92280     3135.83
     92320     3137.17
     92360     3138.67
     92400     3139.92
     92440     3141.26
     92480     3142.69
     92520     3143.92
     92560     3145.26
     92600     3146.73
     92640     3148.08
     92680     3149.48
     92720     3150.76
     92760     3152.07
     92800     3153.41
     92840     3154.78
     92880     3156.14
     92920      3157.4
     92960     3158.79
     93000     3160.13
     93040     3161.52
     93080     3162.97
     93120     3164.32
     93160     3165.83
     93200     3167.07
     93240     3168.42
     93280     3169.84
     93320     3171.08
     93360     3172.41
     93400     3173.88
     93440     3175.24
     93480     3176.64
     93520     3177.92
     93560     3179.22
     93600     3180.57
     93640     3181.95
     93680      3183.3
     93720     3184.57
     93760     3185.95
     93800      3187.3
     93840     3188.69
     93880     3190.15
     93920     3191.49
     93960        3193
     94000     3194.25
     94040      3195.6
     94080     3197.03
     94120     3198.27
     94160     3199.59
     94200     3201.06
     94240     3202.41
     94280     3203.81
     94320     3205.09
     94360     3206.39
     94400     3207.75
     94440     3209.12
     94480     3210.48
     94520     3211.74
     94560     3213.13
     94600     3214.47
     94640     3215.86
     94680     3217.33
     94720     3218.68
     94760     3220.18
     94800     3221.43
     94840     3222.77
     94880     3224.21
     94920     3225.44
     94960     3226.76
     95000     3228.23
     95040     3229.59
     95080     3230.99
     95120     3232.26
     95160     3233.57
     95200     3234.92
     95240     3236.29
     95280     3237.65
     95320     3238.91
     95360      3240.3
     95400     3241.64
     95440     3243.04
     95480     3244.51
     95520     3245.85
     95560     3247.37
     95600     3248.61
     95640     3249.96
     95680     3251.39
     95720     3252.62
     95760     3253.94
     95800     3255.41
     95840     3256.76
     95880     3258.17
     95920     3259.45
     95960     3260.75
     96000     3262.11
     96040     3263.47
     96080     3264.83
     96120     3266.08
     96160     3267.47
     96200     3268.82
     96240     3270.21
     96280     3271.69
     96320     3273.03
     96360     3274.55
     96400     3275.78
     96440     3277.13
     96480     3278.56
     96520     3279.79
     96560     3281.11
     96600     3282.59
     96640     3283.93
     96680     3285.34
     96720     3286.62
     96760     3287.92
     96800     3289.28
     96840     3290.65
     96880        3292
     96920     3293.26
     96960     3294.64
     97000     3295.99
     97040     3297.38
     97080     3298.85
     97120     3300.21
     97160     3301.72
     97200     3302.95
     97240     3304.31
     97280     3305.74
     97320     3306.98
     97360      3308.3
     97400     3309.77
     97440     3311.12
     97480     3312.53
     97520     3313.81
     97560     3315.11
     97600     3316.46
     97640     3317.82
     97680     3319.18
     97720     3320.44
     97760     3321.82
     97800     3323.16
     97840     3324.55
     97880     3326.02
     97920     3327.38
     97960     3328.89
     98000     3330.12
     98040     3331.48
     98080     3332.91
     98120     3334.14
     98160     3335.47
     98200     3336.94
     98240      3338.3
     98280     3339.71
     98320     3340.98
     98360     3342.29
     98400     3343.64
     98440     3345.01
     98480     3346.36
     98520     3347.62
     98560     3348.99
     98600     3350.34
     98640     3351.73
     98680      3353.2
     98720     3354.56
     98760     3356.07
     98800     3357.31
     98840     3358.67
     98880     3360.09
     98920     3361.34
     98960     3362.66
     99000     3364.14
     99040      3365.5
     99080     3366.92
     99120     3368.18
     99160     3369.49
     99200     3370.84
     99240     3372.21
     99280     3373.56
     99320     3374.82
     99360      3376.2
     99400     3377.55
     99440     3378.94
     99480     3380.41
     99520     3381.77
     99560     3383.28
     99600     3384.52
     99640     3385.88
     99680      3387.3
     99720     3388.54
     99760     3389.87
     99800     3391.35
     99840      3392.7
     99880     3394.12
     99920     3395.39
     99960     3396.69
    100000     3398.03
    100040      3399.4
    100080     3400.76
    100120     3402.01
    100160     3403.39
    100200     3404.74
    100240     3406.14
    100280     3407.61
    100320     3408.97
    100360     3410.48
    100400     3411.71
    100440     3413.07
    100480     3414.49
    100520     3415.73
    100560     3417.06
    100600     3418.54
    100640     3419.89
    100680     3421.31
    100720     3422.58
    100760     3423.88
    100800     3425.22
    100840      3426.6
    100880     3427.95
    100920      3429.2
    100960     3430.58
    101000     3431.93
    101040     3433.32
    101080      3434.8
    101120     3436.16
    101160     3437.67
    101200      3438.9
    101240     3440.26
    101280     3441.69
    101320     3442.92
    101360     3444.25
    101400     3445.73
    101440     3447.09
    101480     3448.52
    101520     3449.79
    101560     3451.09
    101600     3452.43
    101640     3453.79
    101680     3455.15
    101720     3456.41
    101760     3457.78
    101800     3459.14
    101840     3460.53
    101880        3462
    101920     3463.36
    101960     3464.88
    102000      3466.1
    102040     3467.47
    102080     3468.89
    102120     3470.13
    102160     3471.46
    102200     3472.94
    102240      3474.3
    102280     3475.73
    102320        3477
    102360      3478.3
    102400     3479.63
    102440        3481
    102480     3482.36
    102520     3483.61
    102560     3484.99
    102600     3486.33
    102640     3487.72
    102680      3489.2
    102720     3490.56
    102760     3492.08
    102800     3493.31
    102840     3494.67
    102880     3496.09
    102920     3497.33
    102960     3498.65
    103000     3500.14
    103040      3501.5
    103080     3502.92
    103120      3504.2
    103160     3505.49
    103200     3506.82
    103240     3508.19
    103280     3509.55
    103320      3510.8
    103360     3512.18
    103400     3513.52
    103440     3514.92
    103480      3516.4
    103520     3517.76
    103560     3519.28
    103600      3520.5
    103640     3521.87
    103680     3523.29
    103720     3524.53
    103760     3525.85
    103800     3527.33
    103840     3528.69
    103880     3530.12
    103920     3531.39
    103960     3532.69
    104000     3534.03
    104040      3535.4
    104080     3536.76
    104120     3538.01
    104160     3539.39
    104200     3540.73
    104240     3542.13
    104280     3543.61
    104320     3544.97
    104360     3546.49
    104400     3547.72
    104440     3549.08
    104480      3550.5
    104520     3551.73
    104560     3553.05
    104600     3554.53
    104640     3555.89
    104680     3557.32
    104720     3558.61
    104760      3559.9
    104800     3561.24
    104840      3562.6
    104880     3563.96
    104920      3565.2
    104960     3566.58
    105000     3567.92
    105040     3569.31
    105080      3570.8
    105120     3572.15
    105160     3573.67
    105200      3574.9
    105240     3576.26
    105280     3577.68
    105320     3578.91
    105360     3580.23
    105400     3581.71
    105440     3583.06
    105480      3584.5
    105520     3585.78
    105560     3587.08
    105600     3588.41
    105640     3589.78
    105680     3591.15
    105720     3592.39
    105760     3593.76
    105800      3595.1
    105840      3596.5
    105880     3597.97
    105920     3599.32
    105960     3600.85
    106000     3602.07
    106040     3603.43
    106080     3604.85
    106120     3606.08
    106160     3607.41
    106200     3608.89
    106240     3610.24
    106280     3611.67
    106320     3612.95
    106360     3614.25
    106400     3615.58
    106440     3616.96
    106480     3618.32
    106520     3619.57
    106560     3620.94
    106600     3622.28
    106640     3623.68
    106680     3625.16
    106720     3626.51
    106760     3628.03
    106800     3629.25
    106840     3630.61
    106880     3632.03
    106920     3633.25
    106960     3634.58
    107000     3636.06
    107040     3637.41
    107080     3638.84
    107120     3640.12
    107160     3641.42
    107200     3642.77
    107240     3644.13
    107280     3645.49
    107320     3646.75
    107360     3648.11
    107400     3649.46
    107440     3650.85
    107480     3652.33
    107520     3653.68
    107560      3655.2
    107600     3656.43
    107640     3657.79
    107680     3659.21
    107720     3660.43
    107760     3661.74
    107800     3663.23
    107840     3664.58
    107880        3666
    107920      3667.3
    107960     3668.59
    108000     3669.93
    108040      3671.3
    108080     3672.66
    108120     3673.91
    108160     3675.28
    108200     3676.62
    108240     3678.02
    108280      3679.5
    108320     3680.84
    108360     3682.37
    108400      3683.6
    108440     3684.95
    108480     3686.37
    108520     3687.59
    108560     3688.91
    108600      3690.4
    108640     3691.75
    108680     3693.17
    108720     3694.47
    108760     3695.76
    108800      3697.1
    108840     3698.46
    108880     3699.83
    108920     3701.09
    108960     3702.46
    109000      3703.8
    109040     3705.19
    109080     3706.67
    109120     3708.02
    109160     3709.54
    109200     3710.76
    109240     3712.11
    109280     3713.54
    109320     3714.76
    109360     3716.07
    109400     3717.56
    109440     3718.91
    109480     3720.33
    109520     3721.64
    109560     3722.92
    109600     3724.26
    109640     3725.62
    109680     3726.98
    109720     3728.25
    109760     3729.62
    109800     3730.95
    109840     3732.35
    109880     3733.83
    109920     3735.17
    109960     3736.69
    110000     3737.91
    110040     3739.26
    110080     3740.69
    110120     3741.91
    110160     3743.21
    110200     3744.71
    110240     3746.05
    110280     3747.48
    110320     3748.79
    110360     3750.07
    110400     3751.41
    110440     3752.77
    110480     3754.12
    110520     3755.38
    110560     3756.76
    110600     3758.09
    110640     3759.49
    110680     3760.96
    110720      3762.3
    110760     3763.82
    110800     3765.04
    110840     3766.39
    110880     3767.82
    110920     3769.04
    110960     3770.34
    111000     3771.83
    111040     3773.18
    111080     3774.61
    111120     3775.91
    111160      3777.2
    111200     3778.53
    111240      3779.9
    111280     3781.25
    111320     3782.51
    111360      3783.9
    111400     3785.22
    111440     3786.62
    111480     3788.09
    111520     3789.44
    111560     3790.96
    111600     3792.17
    111640     3793.53
    111680     3794.97
    111720     3796.18
    111760     3797.48
    111800     3798.98
    111840     3800.32
    111880     3801.75
    111920     3803.06
    111960     3804.34
    112000     3805.67
    112040     3807.04
    112080     3808.39
    112120     3809.65
    112160     3811.02
    112200     3812.35
    112240     3813.75
    112280     3815.23
    112320     3816.57
    112360      3818.1
    112400     3819.31
    112440     3820.67
    112480      3822.1
    112520     3823.31
    112560     3824.61
    112600     3826.11
    112640     3827.45
    112680     3828.88
    112720     3830.18
    112760     3831.46
    112800     3832.79
    112840     3834.16
    112880     3835.51
    112920     3836.76
    112960     3838.14
    113000     3839.47
    113040     3840.86
    113080     3842.33
    113120     3843.68
    113160      3845.2
    113200     3846.42
    113240     3847.77
    113280     3849.21
    113320     3850.41
    113360     3851.71
    113400     3853.21
    113440     3854.55
    113480     3855.98
    113520     3857.27
    113560     3858.56
    113600     3859.88
    113640     3861.25
    113680     3862.61
    113720     3863.86
    113760     3865.24
    113800     3866.57
    113840     3867.97
    113880     3869.44
    113920     3870.79
    113960     3872.31
    114000     3873.53
    114040     3874.88
    114080     3876.32
    114120     3877.53
    114160     3878.82
    114200     3880.32
    114240     3881.66
    114280     3883.09
    114320     3884.38
    114360     3885.67
    114400        3887
    114440     3888.36
    114480     3889.71
    114520     3890.96
    114560     3892.34
    114600     3893.67
    114640     3895.07
    114680     3896.54
    114720     3897.88
    114760     3899.41
    114800     3900.63
    114840     3901.97
    114880     3903.41
    114920     3904.62
    114960     3905.91
    115000     3907.41
    115040     3908.76
    115080     3910.18
    115120     3911.48
    115160     3912.76
    115200     3914.09
    115240     3915.46
    115280     3916.81
    115320     3918.06
    115360     3919.44
    115400     3920.77
    115440     3922.16
    115480     3923.64
    115520     3924.98
    115560     3926.51
    115600     3927.72
    115640     3929.06
    115680      3930.5
    115720     3931.73
    115760        3933
    115800     3934.51
    115840     3935.85
    115880     3937.27
    115920     3938.57
    115960     3939.86
    116000     3941.19
    116040     3942.57
    116080     3943.91
    116120     3945.16
    116160     3946.54
    116200     3947.87
    116240     3949.26
    116280     3950.74
    116320     3952.08
    116360     3953.61
    116400     3954.82
    116440     3956.15
    116480      3957.6
    116520     3958.81
    116560     3960.09
    116600      3961.6
    116640     3962.94
    116680     3964.37
    116720     3965.66
    116760     3966.95
    116800     3968.28
    116840     3969.66
    116880     3971.01
    116920     3972.26
    116960     3973.63
    117000     3974.96
    117040     3976.36
    117080     3977.84
    117120     3979.18
    117160      3980.7
    117200      3981.9
    117240     3983.25
    117280     3984.69
    117320     3985.91
    117360     3987.19
    117400     3988.69
    117440     3990.05
    117480     3991.47
    117520     3992.76
    117560     3994.05
    117600     3995.38
    117640     3996.77
    117680     3998.11
    117720     3999.36
    117760     4000.73
    117800     4002.06
    117840     4003.45
    117880     4004.93
    117920     4006.27
    117960      4007.8
    118000        4009
    118040     4010.34
    118080     4011.79
    118120     4013.01
    118160     4014.29
    118200     4015.81
    118240     4017.15
    118280     4018.58
    118320     4019.87
    118360     4021.17
    118400      4022.5
    118440     4023.89
    118480     4025.24
    118520     4026.49
    118560     4027.87
    118600     4029.19
    118640     4030.59
    118680     4032.07
    118720     4033.42
    118760     4034.94
    118800     4036.15
    118840     4037.49
    118880     4038.94
    118920     4040.17
    118960     4041.45
    119000     4042.96
    119040     4044.31
    119080     4045.73
    119120     4047.03
    119160     4048.32
    119200     4049.66
    119240     4051.04
    119280     4052.39
    119320     4053.64
    119360     4055.02
    119400     4056.35
    119440     4057.74
    119480     4059.22
    119520     4060.56
    119560     4062.08
    119600     4063.29
    119640     4064.63
    119680     4066.09
    119720     4067.31
    119760     4068.58
    119800      4070.1
    119840     4071.44
    119880     4072.87
    119920     4074.16
    119960     4075.45
    120000     4076.79
    120040     4078.18
    120080     4079.53
    120120     4080.77
    120160     4082.16
    120200     4083.48
    120240     4084.88
    120280     4086.36
    120320      4087.7
    120360     4089.22
    120400     4090.43
    120440     4091.78
    120480     4093.23
    120520     4094.45
    120560     4095.73
    120600     4097.24
    120640     4098.58
    120680     4100.01
    120720      4101.3
    120760      4102.6
    120800     4103.93
    120840     4105.34
    120880     4106.68
    120920     4107.93
    120960     4109.33
    121000     4110.65
    121040     4112.05
    121080     4113.53
    121120     4114.88
    121160     4116.41
    121200     4117.61
    121240     4118.95
    121280      4120.4
    121320     4121.62
    121360      4122.9
    121400      4124.4
    121440     4125.74
    121480     4127.18
    121520     4128.47
    121560     4129.77
    121600      4131.1
    121640     4132.52
    121680     4133.87
    121720      4135.1
    121760      4136.5
    121800     4137.81
    121840     4139.23
    121880     4140.71
    121920     4142.05
    121960     4143.58
    122000     4144.78
    122040     4146.14
    122080     4147.59
    122120     4148.81
    122160     4150.09
    122200     4151.59
    122240     4152.93
    122280     4154.37
    122320     4155.67
    122360     4156.95
    122400     4158.29
    122440     4159.71
    122480     4161.05
    122520     4162.29
    122560     4163.69
    122600     4165.01
    122640     4166.42
    122680      4167.9
    122720     4169.24
    122760     4170.78
    122800     4171.97
    122840     4173.33
    122880     4174.78
    122920        4176
    122960     4177.28
    123000     4178.79
    123040     4180.13
    123080     4181.55
    123120     4182.86
    123160     4184.15
    123200     4185.48
    123240      4186.9
    123280     4188.25
    123320     4189.49
    123360     4190.89
    123400     4192.21
    123440     4193.61
    123480      4195.1
    123520     4196.44
    123560     4197.98
    123600     4199.18
    123640     4200.55
    123680        4202
    123720     4203.21
    123760      4204.5
    123800        4206
    123840     4207.35
    123880     4208.78
    123920     4210.08
    123960     4211.37
    124000      4212.7
    124040     4214.12
    124080     4215.46
    124120      4216.7
    124160      4218.1
    124200     4219.42
    124240     4220.84
    124280     4222.32
    124320     4223.66
    124360     4225.19
    124400     4226.39
    124440     4227.76
    124480     4229.21
    124520     4230.43
    124560     4231.71
    124600     4233.22
    124640     4234.56
    124680     4235.99
    124720     4237.29
    124760     4238.59
    124800     4239.92
    124840     4241.33
    124880     4242.68
    124920     4243.92
    124960     4245.33
    125000     4246.65
    125040     4248.06
    125080     4249.54
    125120     4250.89
    125160     4252.42
    125200     4253.62
    125240     4254.99
    125280     4256.43
    125320     4257.66
    125360     4258.93
    125400     4260.44
    125440     4261.78
    125480     4263.23
    125520     4264.52
    125560     4265.81
    125600     4267.15
    125640     4268.56
    125680     4269.91
    125720     4271.15
    125760     4272.56
    125800     4273.87
    125840     4275.29
    125880     4276.76
    125920     4278.11
    125960     4279.65
    126000     4280.84
    126040     4282.21
    126080     4283.66
    126120     4284.88
    126160     4286.16
    126200     4287.67
    126240     4289.02
    126280     4290.46
    126320     4291.75
    126360     4293.04
    126400     4294.38
    126440     4295.79
    126480     4297.14
    126520     4298.38
    126560      4299.8
    126600     4301.11
    126640     4302.53
    126680     4303.99
    126720     4305.35
    126760     4306.89
    126800     4308.08
    126840     4309.45
    126880     4310.89
    126920     4312.12
    126960     4313.39
    127000     4314.91
    127040     4316.25
    127080      4317.7
    127120     4318.99
    127160     4320.28
    127200     4321.62
    127240     4323.03
    127280     4324.38
    127320     4325.62
    127360     4327.03
    127400     4328.36
    127440     4329.78
    127480     4331.23
    127520     4332.59
    127560     4334.13
    127600     4335.31
    127640     4336.69
    127680     4338.14
    127720     4339.36
    127760     4340.63
    127800     4342.15
    127840      4343.5
    127880     4344.95
    127920     4346.24
    127960     4347.53
    128000     4348.86
    128040     4350.28
    128080     4351.62
    128120     4352.86
    128160     4354.28
    128200      4355.6
    128240     4357.02
    128280     4358.48
    128320     4359.83
    128360     4361.37
    128400     4362.56
    128440     4363.94
    128480     4365.39
    128520     4366.61
    128560     4367.88
    128600      4369.4
    128640     4370.76
    128680      4372.2
    128720     4373.49
    128760     4374.79
    128800     4376.11
    128840     4377.53
    128880     4378.86
    128920     4380.11
    128960     4381.52
    129000     4382.85
    129040     4384.27
    129080     4385.74
    129120     4387.08
    129160     4388.63
    129200     4389.82
    129240     4391.21
    129280     4392.65
    129320     4393.88
    129360     4395.15
    129400     4396.67
    129440     4398.03
    129480     4399.47
    129520     4400.78
    129560     4402.06
    129600     4403.38
    129640      4404.8
    129680     4406.14
    129720     4407.38
    129760     4408.79
    129800     4410.12
    129840     4411.54
    129880        4413
    129920     4414.35
    129960     4415.91
    130000     4417.09
    130040     4418.47
    130080     4419.92
    130120     4421.14
    130160     4422.42
    130200     4423.94
    130240      4425.3
    130280     4426.74
    130320     4428.04
    130360     4429.33
    130400     4430.65
    130440     4432.07
    130480     4433.41
    130520     4434.65
    130560     4436.07
    130600      4437.4
    130640     4438.81
    130680     4440.29
    130720     4441.62
    130760     4443.18
    130800     4444.37
    130840     4445.73
    130880     4447.19
    130920      4448.4
    130960     4449.68
    131000      4451.2
    131040     4452.56
    131080        4454
    131120      4455.3
    131160     4456.58
    131200      4457.9
    131240     4459.33
    131280     4460.66
    131320      4461.9
    131360     4463.31
    131400     4464.66
    131440     4466.07
    131480     4467.54
    131520     4468.87
    131560     4470.43
    131600     4471.62
    131640     4472.99
    131680     4474.45
    131720     4475.66
    131760     4476.93
    131800     4478.46
    131840     4479.82
    131880     4481.26
    131920     4482.56
    131960     4483.85
    132000     4485.16
    132040      4486.6
    132080     4487.93
    132120     4489.18
    132160     4490.59
    132200     4491.93
    132240     4493.35
    132280     4494.81
    132320     4496.15
    132360     4497.71
    132400      4498.9
    132440     4500.27
    132480     4501.74
    132520     4502.94
    132560     4504.22
    132600     4505.74
    132640      4507.1
    132680     4508.54
    132720     4509.85
    132760     4511.15
    132800     4512.46
    132840      4513.9
    132880     4515.24
    132920     4516.48
    132960     4517.89
    133000     4519.24
    133040     4520.64
    133080     4522.12
    133120     4523.44
    133160     4525.02
    133200     4526.21
    133240     4527.57
    133280     4529.05
    133320     4530.25
    133360     4531.52
    133400     4533.05
    133440     4534.41
    133480     4535.84
    133520     4537.15
    133560     4538.45
    133600     4539.77
    133640     4541.19
    133680     4542.54
    133720     4543.78
    133760     4545.19
    133800     4546.53
    133840     4547.93
    133880     4549.41
    133920     4550.73
    133960      4552.3
    134000     4553.49
    134040     4554.85
    134080     4556.32
    134120     4557.53
    134160      4558.8
    134200     4560.33
    134240     4561.68
    134280     4563.12
    134320     4564.44
    134360     4565.72
    134400     4567.04
    134440     4568.46
    134480     4569.81
    134520     4571.04
    134560     4572.45
    134600     4573.79
    134640     4575.19
    134680     4576.68
    134720     4577.99
    134760     4579.55
    134800     4580.75
    134840      4582.1
    134880     4583.58
    134920     4584.78
    134960     4586.05
    135000     4587.58
    135040     4588.93
    135080     4590.38
    135120     4591.69
    135160     4592.97
    135200     4594.29
    135240     4595.71
    135280     4597.06
    135320     4598.29
    135360      4599.7
    135400     4601.04
    135440     4602.44
    135480     4603.92
    135520     4605.24
    135560      4606.8
    135600     4607.99
    135640     4609.35
    135680     4610.81
    135720     4612.03
    135760     4613.29
    135800     4614.83
    135840     4616.18
    135880     4617.62
    135920     4618.92
    135960     4620.21
    136000     4621.53
    136040     4622.94
    136080      4624.3
    136120     4625.52
    136160     4626.92
    136200     4628.26
    136240     4629.66
    136280     4631.15
    136320     4632.46
    136360     4634.02
    136400     4635.21
    136440     4636.56
    136480     4638.03
    136520     4639.25
    136560      4640.5
    136600     4642.04
    136640     4643.39
    136680     4644.82
    136720     4646.13
    136760     4647.41
    136800     4648.73
    136840     4650.14
    136880     4651.49
    136920     4652.71
    136960     4654.12
    137000     4655.44
    137040     4656.85
    137080     4658.34
    137120     4659.66
    137160     4661.23
    137200      4662.4
    137240     4663.76
    137280     4665.23
    137320     4666.43
    137360     4667.69
    137400     4669.22
    137440     4670.58
    137480        4672
    137520     4673.31
    137560     4674.59
    137600     4675.91
    137640     4677.33
    137680     4678.68
    137720     4679.89
    137760     4681.29
    137800     4682.62
    137840     4684.03
    137880     4685.51
    137920     4686.83
    137960      4688.4
    138000     4689.57
    138040     4690.92
    138080      4692.4
    138120     4693.61
    138160     4694.86
    138200     4696.39
    138240     4697.74
    138280     4699.18
    138320     4700.48
    138360     4701.76
    138400     4703.08
    138440     4704.51
    138480     4705.85
    138520     4707.07
    138560     4708.47
    138600     4709.81
    138640     4711.21
    138680      4712.7
    138720     4714.01
    138760     4715.59
    138800     4716.76
    138840     4718.11
    138880     4719.59
    138920      4720.8
    138960     4722.05
    139000     4723.58
    139040     4724.94
    139080     4726.37
    139120     4727.67
    139160     4728.95
    139200     4730.27
    139240      4731.7
    139280     4733.04
    139320     4734.26
    139360     4735.66
    139400     4736.98
    139440     4738.39
    139480     4739.87
    139520     4741.19
    139560     4742.75
    139600     4743.94
    139640     4745.29
    139680     4746.76
    139720     4747.97
    139760     4749.23
    139800     4750.75
    139840     4752.11
    139880     4753.55
    139920     4754.85
    139960     4756.12
    140000     4757.45
    140040     4758.87
    140080     4760.21
    140120     4761.42
    140160     4762.83
    140200     4764.15
    140240     4765.55
    140280     4767.04
    140320     4768.34
    140360     4769.92
    140400     4771.09
    140440     4772.45
    140480     4773.92
    140520     4775.14
    140560      4776.4
    140600     4777.92
    140640     4779.27
    140680      4780.7
    140720        4782
    140760     4783.26
    140800     4784.59
    140840     4786.03
    140880     4787.36
    140920     4788.57
    140960     4789.98
    141000     4791.29
    141040     4792.69
    141080      4794.2
    141120     4795.49
    141160     4797.06
    141200     4798.24
    141240      4799.6
    141280     4801.08
    141320     4802.28
    141360     4803.54
    141400     4805.07
    141440     4806.41
    141480     4807.85
    141520     4809.14
    141560      4810.4
    141600     4811.72
    141640     4813.16
    141680      4814.5
    141720     4815.71
    141760     4817.12
    141800     4818.43
    141840     4819.83
    141880     4821.33
    141920     4822.61
    141960     4824.19
    142000     4825.37
    142040     4826.71
    142080      4828.2
    142120     4829.41
    142160     4830.65
    142200      4832.2
    142240     4833.54
    142280     4834.98
    142320     4836.27
    142360     4837.53
    142400     4838.86
    142440     4840.29
    142480     4841.64
    142520     4842.84
    142560     4844.26
    142600     4845.57
    142640     4846.96
    142680     4848.48
    142720     4849.76
    142760     4851.32
    142800     4852.51
    142840     4853.85
    142880     4855.34
    142920     4856.54
    142960      4857.8
    143000     4859.33
    143040     4860.68
    143080     4862.12
    143120     4863.42
    143160     4864.68
    143200     4866.01
    143240     4867.44
    143280      4868.8
    143320        4870
    143360     4871.42
    143400     4872.73
    143440     4874.12
    143480     4875.64
    143520     4876.91
    143560     4878.48
    143600     4879.67
    143640     4881.01
    143680      4882.5
    143720     4883.71
    143760     4884.97
    143800      4886.5
    143840     4887.84
    143880     4889.28
    143920     4890.58
    143960     4891.84
    144000     4893.17
    144040     4894.61
    144080     4895.96
    144120     4897.16
    144160     4898.59
    144200      4899.9
    144240     4901.29
    144280     4902.81
    144320     4904.08
    144360     4905.66
    144400     4906.83
    144440     4908.18
    144480     4909.68
    144520     4910.87
    144560     4912.13
    144600     4913.67
    144640     4915.01
    144680     4916.45
    144720     4917.74
    144760        4919
    144800     4920.34
    144840     4921.78
    144880     4923.13
    144920     4924.34
    144960     4925.78
    145000     4927.08
    145040     4928.47
    145080     4929.99
    145120     4931.27
    145160     4932.85
    145200     4934.01
    145240     4935.36
    145280     4936.85
    145320     4938.05
    145360      4939.3
    145400     4940.84
    145440     4942.17
    145480     4943.61
    145520      4944.9
    145560     4946.16
    145600     4947.49
    145640     4948.94
    145680     4950.29
    145720      4951.5
    145760     4952.93
    145800     4954.24
    145840     4955.61
    145880     4957.14
    145920     4958.41
    145960     4959.98
    146000     4961.15
    146040     4962.49
    146080     4963.99
    146120     4965.18
    146160     4966.43
    146200     4967.97
    146240     4969.31
    146280     4970.74
    146320     4972.03
    146360      4973.3
    146400     4974.62
    146440     4976.08
    146480     4977.42
    146520     4978.62
    146560     4980.05
    146600     4981.36
    146640     4982.75
    146680     4984.28
    146720     4985.55
    146760     4987.12
    146800     4988.29
    146840     4989.62
    146880     4991.14
    146920     4992.33
    146960     4993.58
    147000     4995.12
    147040     4996.46
    147080     4997.89
    147120     4999.18
    147160     5000.45
    147200     5001.76
    147240     5003.23
    147280     5004.55
    147320     5005.77
    147360     5007.19
    147400     5008.51
    147440     5009.88
    147480     5011.42
    147520     5012.69
    147560     5014.26
    147600     5015.43
    147640     5016.76
    147680     5018.28
    147720     5019.47
    147760     5020.72
    147800     5022.27
    147840     5023.61
    147880     5025.04
    147920     5026.35
    147960      5027.6
    148000     5028.92
    148040     5030.39
    148080     5031.71
    148120     5032.93
    148160     5034.36
    148200     5035.66
    148240     5037.04
    148280     5038.58
    148320     5039.84
    148360     5041.41
    148400     5042.58
    148440     5043.92
    148480     5045.44
    148520     5046.61
    148560     5047.87
    148600     5049.43
    148640     5050.77
    148680      5052.2
    148720      5053.5
    148760     5054.74
    148800     5056.06
    148840     5057.54
    148880     5058.85
    148920     5060.07
    148960      5061.5
    149000      5062.8
    149040     5064.17
    149080     5065.72
    149120     5066.97
    149160     5068.53
    149200     5069.71
    149240     5071.05
    149280     5072.58
    149320     5073.73
    149360        5075
    149400     5076.56
    149440      5077.9
    149480     5079.33
    149520     5080.62
    149560     5081.87
    149600     5083.18
    149640     5084.68
    149680        5086
    149720      5087.2
    149760     5088.64
    149800     5089.94
    149840      5091.3
    149880     5092.85
    149920     5094.11
    149960     5095.69
    150000     5096.85
    150040     5098.19
    150080     5099.73
    150120     5100.87
    150160     5102.14
    150200     5103.69
    150240     5105.04
    150280     5106.46
    150320     5107.76
    150360     5109.01
    150400     5110.33
    150440     5111.83
    150480     5113.14
    150520     5114.36
    150560     5115.79
    150600      5117.1
    150640     5118.47
    150680     5120.01
    150720     5121.27
    150760     5122.83
    150800     5123.99
    150840     5125.34
    150880     5126.86
    150920     5128.02
    150960     5129.28
    151000     5130.84
    151040     5132.18
    151080     5133.61
    151120     5134.91
    151160     5136.17
    151200     5137.48
    151240     5138.98
    151280     5140.29
    151320     5141.52
    151360     5142.94
    151400     5144.25
    151440     5145.62
    151480     5147.16
    151520     5148.44
    151560     5149.99
    151600     5151.16
    151640     5152.51
    151680     5154.03
    151720     5155.19
    151760     5156.45
    151800     5158.01
    151840     5159.35
    151880     5160.78
    151920     5162.07
    151960     5163.33
    152000     5164.64
    152040     5166.14
    152080     5167.44
    152120     5168.66
    152160     5170.09
    152200     5171.39
    152240     5172.76
    152280     5174.31
    152320     5175.59
    152360     5177.15
    152400     5178.31
    152440     5179.66
    152480     5181.18
    152520     5182.33
    152560      5183.6
    152600     5185.16
    152640      5186.5
    152680     5187.92
    152720     5189.22
    152760     5190.47
    152800     5191.78
    152840     5193.28
    152880     5194.58
    152920     5195.79
    152960     5197.23
    153000     5198.51
    153040      5199.9
    153080     5201.44
    153120     5202.71
    153160     5204.27
    153200     5205.44
    153240     5206.79
    153280     5208.32
    153320     5209.46
    153360     5210.74
    153400      5212.3
    153440     5213.64
    153480     5215.07
    153520     5216.36
    153560     5217.61
    153600     5218.92
    153640     5220.43
    153680     5221.73
    153720     5222.94
    153760     5224.38
    153800     5225.68
    153840     5227.05
    153880     5228.59
    153920     5229.88
    153960     5231.44
    154000     5232.59
    154040     5233.94
    154080     5235.46
    154120     5236.62
    154160     5237.88
    154200     5239.46
    154240      5240.8
    154280     5242.23
    154320     5243.52
    154360     5244.77
    154400     5246.09
    154440     5247.58
    154480     5248.89
    154520     5250.11
    154560     5251.54
    154600     5252.83
    154640     5254.21
    154680     5255.76
    154720     5257.04
    154760      5258.6
    154800     5259.75
    154840     5261.09
    154880     5262.62
    154920     5263.79
    154960     5265.04
    155000     5266.62
    155040     5267.95
    155080     5269.39
    155120     5270.67
    155160     5271.91
    155200     5273.23
    155240     5274.73
    155280     5276.03
    155320     5277.25
    155360     5278.68
    155400     5279.97
    155440     5281.35
    155480      5282.9
    155520     5284.18
    155560     5285.73
    155600     5286.88
    155640     5288.22
    155680     5289.76
    155720     5290.92
    155760     5292.17
    155800     5293.75
    155840     5295.08
    155880     5296.51
    155920     5297.79
    155960     5299.05
    156000     5300.37
    156040     5301.86
    156080     5303.16
    156120     5304.38
    156160     5305.81
    156200      5307.1
    156240     5308.48
    156280     5310.04
    156320     5311.31
    156360     5312.88
    156400     5314.02
    156440     5315.36
    156480      5316.9
    156520     5318.04
    156560     5319.29
    156600     5320.87
    156640     5322.21
    156680     5323.63
    156720     5324.91
    156760     5326.16
    156800     5327.49
    156840     5328.98
    156880     5330.29
    156920     5331.51
    156960     5332.94
    157000     5334.23
    157040     5335.61
    157080     5337.17
    157120     5338.44
    157160     5340.01
    157200     5341.15
    157240     5342.48
    157280     5344.03
    157320     5345.16
    157360     5346.42
    157400     5347.99
    157440     5349.33
    157480     5350.75
    157520     5352.03
    157560     5353.27
    157600      5354.6
    157640     5356.08
    157680     5357.39
    157720     5358.61
    157760     5360.04
    157800     5361.34
    157840     5362.71
    157880     5364.26
    157920     5365.55
    157960     5367.11
    158000     5368.25
    158040     5369.58
    158080     5371.12
    158120     5372.25
    158160     5373.51
    158200     5375.08
    158240     5376.42
    158280     5377.83
    158320     5379.11
    158360     5380.36
    158400     5381.67
    158440     5383.16
    158480     5384.46
    158520     5385.68
    158560     5387.12
    158600     5388.42
    158640     5389.79
    158680     5391.34
    158720     5392.63
    158760     5394.19
    158800     5395.33
    158840     5396.66
    158880     5398.21
    158920     5399.33
    158960     5400.58
    159000     5402.15
    159040     5403.49
    159080      5404.9
    159120     5406.19
    159160     5407.43
    159200     5408.75
    159240     5410.22
    159280     5411.53
    159320     5412.76
    159360     5414.19
    159400      5415.5
    159440     5416.87
    159480     5418.42
    159520      5419.7
    159560     5421.27
    159600      5422.4
    159640     5423.73
    159680     5425.28
    159720     5426.41
    159760     5427.65
    159800     5429.23
    159840     5430.56
    159880     5431.98
    159920     5433.26
    159960      5434.5
    160000     5435.82
    160040     5437.28
    160080     5438.59
    160120     5439.81
    160160     5441.24
    160200     5442.55
    160240     5443.91
    160280     5445.47
    160320     5446.75
    160360     5448.31
    160400     5449.46
    160440     5450.79
    160480     5452.34
    160520     5453.46
    160560     5454.71
    160600     5456.29
    160640     5457.61
    160680     5459.02
    160720     5460.31
    160760     5461.54
    160800     5462.86
    160840     5464.34
    160880     5465.65
    160920     5466.86
    160960      5468.3
    161000      5469.6
    161040     5470.97
    161080     5472.51
    161120      5473.8
    161160     5475.38
    161200     5476.51
    161240     5477.83
    161280     5479.37
    161320     5480.49
    161360     5481.75
    161400     5483.33
    161440     5484.65
    161480     5486.06
    161520     5487.35
    161560     5488.59
    161600     5489.91
    161640     5491.37
    161680     5492.69
    161720     5493.89
    161760     5495.34
    161800     5496.64
    161840     5498.01
    161880     5499.56
    161920     5500.85
    161960     5502.41
    162000     5503.54
    162040     5504.86
    162080     5506.41
    162120     5507.53
    162160     5508.79
    162200     5510.37
    162240     5511.69
    162280      5513.1
    162320     5514.39
    162360     5515.62
    162400     5516.94
    162440     5518.42
    162480     5519.73
    162520     5520.92
    162560     5522.39
    162600     5523.68
    162640     5525.06
    162680     5526.59
    162720     5527.89
    162760     5529.46
    162800     5530.59
    162840      5531.9
    162880     5533.45
    162920     5534.57
    162960     5535.82
    163000      5537.4
    163040     5538.73
    163080     5540.13
    163120     5541.42
    163160     5542.65
    163200     5543.96
    163240     5545.44
    163280     5546.76
    163320     5547.96
    163360     5549.41
    163400     5550.73
    163440      5552.1
    163480     5553.63
    163520     5554.93
    163560     5556.51
    163600     5557.62
    163640     5558.93
    163680     5560.49
    163720     5561.61
    163760     5562.86
    163800     5564.42
    163840     5565.77
    163880     5567.17
    163920     5568.46
    163960     5569.68
    164000        5571
    164040     5572.48
    164080     5573.79
    164120        5575
    164160     5576.46
    164200     5577.75
    164240     5579.12
    164280     5580.66
    164320     5581.95
    164360     5583.52
    164400     5584.63
    164440     5585.95
    164480      5587.5
    164520     5588.63
    164560     5589.89
    164600     5591.45
    164640     5592.78
    164680     5594.19
    164720     5595.48
    164760     5596.71
    164800     5598.02
    164840     5599.49
    164880     5600.82
    164920     5602.02
    164960     5603.48
    165000     5604.78
    165040     5606.13
    165080     5607.68
    165120     5608.96
    165160     5610.53
    165200     5611.65
    165240     5612.97
    165280     5614.52
    165320     5615.66
    165360     5616.92
    165400     5618.49
    165440     5619.82
    165480     5621.24
    165520     5622.52
    165560     5623.75
    165600     5625.06
    165640     5626.55
    165680     5627.86
    165720     5629.08
    165760     5630.54
    165800     5631.84
    165840     5633.19
    165880     5634.73
    165920     5636.03
    165960      5637.6
    166000     5638.71
    166040     5640.04
    166080     5641.59
    166120     5642.73
    166160     5643.98
    166200     5645.57
    166240      5646.9
    166280     5648.31
    166320     5649.58
    166360     5650.81
    166400     5652.13
    166440     5653.61
    166480     5654.92
    166520     5656.15
    166560     5657.61
    166600     5658.92
    166640     5660.25
    166680      5661.8
    166720     5663.11
    166760     5664.68
    166800     5665.78
    166840     5667.12
    166880     5668.67
    166920     5669.82
    166960     5671.07
    167000     5672.65
    167040     5673.99
    167080      5675.4
    167120     5676.67
    167160      5677.9
    167200     5679.21
    167240     5680.69
    167280     5682.02
    167320     5683.24
    167360      5684.7
    167400     5686.01
    167440     5687.35
    167480     5688.89
    167520     5690.19
    167560     5691.76
    167600     5692.86
    167640     5694.19
    167680     5695.74
    167720     5696.89
    167760     5698.15
    167800     5699.73
    167840     5701.06
    167880     5702.47
    167920     5703.74
    167960     5704.97
    168000     5706.27
    168040     5707.76
    168080     5709.09
    168120     5710.31
    168160     5711.77
    168200     5713.08
    168240     5714.43
    168280     5715.96
    168320     5717.27
    168360     5718.84
    168400     5719.93
    168440     5721.27
    168480     5722.82
    168520     5723.97
    168560     5725.22
    168600      5726.8
    168640     5728.13
    168680     5729.55
    168720     5730.81
    168760     5732.03
    168800     5733.34
    168840     5734.82
    168880     5736.15
    168920     5737.37
    168960     5738.82
    169000     5740.14
    169040     5741.48
    169080     5743.01
    169120     5744.33
    169160     5745.89
    169200     5746.98
    169240     5748.33
    169280     5749.87
    169320     5751.03
    169360     5752.27
    169400     5753.86
    169440      5755.2
    169480     5756.61
    169520     5757.88
    169560     5759.09
    169600      5760.4
    169640     5761.88
    169680     5763.21
    169720     5764.42
    169760     5765.88
    169800     5767.19
    169840     5768.53
    169880     5770.07
    169920     5771.38
    169960     5772.94
    170000     5774.04
    170040     5775.39
    170080     5776.93
    170120      5778.1
    170160     5779.34
    170200     5780.93
    170240     5782.27
    170280     5783.68
    170320     5784.94
    170360     5786.16
    170400     5787.46
    170440     5788.95
    170480     5790.29
    170520      5791.5
    170560     5792.97
    170600     5794.27
    170640     5795.63
    170680     5797.16
    170720     5798.48
    170760     5800.05
    170800     5801.14
    170840     5802.49
    170880     5804.03
    170920     5805.21
    170960     5806.44
    171000     5808.03
    171040     5809.36
    171080     5810.77
    171120     5812.04
    171160     5813.26
    171200     5814.57
    171240     5816.04
    171280     5817.38
    171320     5818.59
    171360     5820.05
    171400     5821.36
    171440     5822.71
    171480     5824.25
    171520     5825.57
    171560     5827.13
    171600     5828.23
    171640     5829.58
    171680     5831.12
    171720     5832.28
    171760     5833.53
    171800     5835.12
    171840     5836.46
    171880     5837.86
    171920     5839.13
    171960     5840.35
    172000     5841.67
    172040     5843.14
    172080     5844.48
    172120     5845.69
    172160     5847.15
    172200     5848.44
    172240     5849.81
    172280     5851.34
    172320     5852.66
    172360     5854.23
    172400     5855.33
    172440     5856.67
    172480     5858.22
    172520     5859.39
    172560     5860.64
    172600     5862.22
    172640     5863.57
    172680     5864.97
    172720     5866.24
    172760     5867.47
    172800     5868.79
    172840     5870.28
    172880     5871.62
    172920     5872.83
    172960     5874.29
    173000     5875.58
    173040     5876.94
    173080     5878.49
    173120      5879.8
    173160     5881.37
    173200     5882.47
    173240     5883.82
    173280     5885.36
    173320     5886.52
    173360     5887.78
    173400     5889.37
    173440      5890.7
    173480     5892.11
    173520     5893.37
    173560     5894.62
    173600     5895.94
    173640     5897.41
    173680     5898.75
    173720     5899.96
    173760     5901.43
    173800     5902.71
    173840     5904.08
    173880     5905.63
    173920     5906.94
    173960     5908.51
    174000     5909.61
    174040     5910.97
    174080     5912.52
    174120     5913.67
    174160     5914.93
    174200     5916.52
    174240     5917.86
    174280     5919.27
    174320     5920.53
    174360     5921.76
    174400     5923.09
    174440     5924.56
    174480      5925.9
    174520     5927.11
    174560     5928.57
    174600     5929.85
    174640     5931.23
    174680     5932.78
    174720     5934.08
    174760     5935.66
    174800     5936.76
    174840     5938.11
    174880     5939.65
    174920     5940.81
    174960     5942.06
    175000     5943.65
    175040        5945
    175080      5946.4
    175120     5947.67
    175160      5948.9
    175200     5950.22
    175240     5951.69
    175280     5953.03
    175320     5954.24
    175360      5955.7
    175400     5956.98
    175440     5958.37
    175480     5959.91
    175520     5961.22
    175560     5962.78
    175600     5963.89
    175640     5965.24
    175680     5966.79
    175720     5967.95
    175760      5969.2
    175800     5970.78
    175840     5972.13
    175880     5973.54
    175920      5974.8
    175960     5976.03
    176000     5977.35
    176040     5978.83
    176080     5980.17
    176120     5981.37
    176160     5982.83
    176200      5984.1
    176240      5985.5
    176280     5987.05
    176320     5988.35
    176360     5989.94
    176400     5991.04
    176440     5992.39
    176480     5993.93
    176520     5995.09
    176560     5996.35
    176600     5997.93
    176640     5999.27
    176680     6000.69
    176720     6001.95
    176760     6003.18
    176800     6004.49
    176840     6005.97
    176880     6007.31
    176920     6008.52
    176960     6009.98
    177000     6011.25
    177040     6012.66
    177080     6014.19
    177120     6015.51
    177160     6017.09
    177200     6018.19
    177240     6019.54
    177280     6021.08
    177320     6022.25
    177360      6023.5
    177400     6025.09
    177440     6026.44
    177480     6027.85
    177520     6029.11
    177560     6030.34
    177600     6031.63
    177640     6033.13
    177680     6034.47
    177720     6035.67
    177760     6037.13
    177800     6038.41
    177840      6039.8
    177880     6041.35
    177920     6042.66
    177960     6044.23
    178000     6045.33
    178040     6046.68
    178080     6048.23
    178120     6049.39
    178160     6050.63
    178200     6052.21
    178240     6053.57
    178280     6054.98
    178320     6056.24
    178360     6057.46
    178400     6058.75
    178440     6060.25
    178480     6061.59
    178520      6062.8
    178560     6064.24
    178600     6065.53
    178640     6066.92
    178680     6068.45
    178720     6069.77
    178760     6071.35
    178800     6072.45
    178840      6073.8
    178880     6075.35
    178920     6076.52
    178960     6077.77
    179000     6079.36
    179040      6080.7
    179080      6082.1
    179120     6083.35
    179160      6084.6
    179200     6085.89
    179240     6087.38
    179280     6088.73
    179320     6089.93
    179360     6091.38
    179400     6092.66
    179440     6094.05
    179480     6095.59
    179520     6096.92
    179560     6098.49
    179600     6099.58
    179640     6100.94
    179680      6102.5
    179720     6103.66
    179760     6104.91
    179800      6106.5
    179840     6107.84
    179880     6109.26
    179920     6110.51
    179960     6111.75
    180000     6113.05
    180040     6114.54
    180080     6115.88
    180120     6117.07
    180160     6118.54
    180200     6119.81
    180240      6121.2
    180280     6122.75
    180320     6124.07
    180360     6125.64
    180400     6126.74
    180440     6128.09
    180480     6129.64
    180520     6130.81
    180560     6132.07
    180600     6133.65
    180640        6135
    180680     6136.42
    180720     6137.66
    180760     6138.92
    180800     6140.22
    180840     6141.71
    180880     6143.05
    180920     6144.25
    180960     6145.71
    181000     6146.99
    181040     6148.38
    181080     6149.92
    181120     6151.24
    181160     6152.81
    181200      6153.9
    181240     6155.26
    181280     6156.81
    181320     6157.98
    181360     6159.24
    181400     6160.82
    181440     6162.17
    181480      6163.6
    181520     6164.83
    181560     6166.11
    181600     6167.41
    181640      6168.9
    181680     6170.25
    181720     6171.44
    181760     6172.91
    181800     6174.18
    181840     6175.58
    181880     6177.11
    181920     6178.44
    181960     6180.01
    182000     6181.11
    182040     6182.47
    182080     6184.02
    182120     6185.19
    182160     6186.44
    182200     6188.04
    182240     6189.38
    182280     6190.79
    182320     6192.04
    182360      6193.3
    182400      6194.6
    182440      6196.1
    182480     6197.44
    182520     6198.64
    182560     6200.09
    182600     6201.37
    182640     6202.76
    182680      6204.3
    182720     6205.61
    182760     6207.19
    182800     6208.29
    182840     6209.65
    182880      6211.2
    182920     6212.37
    182960     6213.61
    183000      6215.2
    183040     6216.55
    183080     6217.96
    183120     6219.21
    183160     6220.46
    183200     6221.78
    183240     6223.27
    183280     6224.62
    183320     6225.82
    183360     6227.27
    183400     6228.53
    183440     6229.95
    183480     6231.48
    183520      6232.8
    183560     6234.37
    183600     6235.48
    183640     6236.83
    183680     6238.39
    183720     6239.55
    183760      6240.8
    183800      6242.4
    183840     6243.74
    183880     6245.15
    183920     6246.39
    183960     6247.65
    184000     6248.97
    184040     6250.45
    184080     6251.81
    184120     6252.99
    184160     6254.46
    184200     6255.72
    184240     6257.13
    184280     6258.66
    184320     6259.98
    184360     6261.55
    184400     6262.65
    184440        6264
    184480     6265.55
    184520     6266.72
    184560     6267.98
    184600     6269.57
    184640     6270.92
    184680     6272.31
    184720     6273.56
    184760     6274.82
    184800     6276.13
    184840     6277.63
    184880     6278.98
    184920     6280.18
    184960     6281.64
    185000      6282.9
    185040     6284.32
    185080     6285.85
    185120     6287.15
    185160     6288.74
    185200     6289.84
    185240     6291.19
    185280     6292.74
    185320     6293.92
    185360     6295.15
    185400     6296.75
    185440      6298.1
    185480      6299.5
    185520     6300.74
    185560        6302
    185600     6303.31
    185640     6304.81
    185680     6306.17
    185720     6307.37
    185760     6308.84
    185800     6310.09
    185840     6311.51
    185880     6313.04
    185920     6314.35
    185960     6315.94
    186000     6317.04
    186040     6318.39
    186080     6319.93
    186120      6321.1
    186160     6322.33
    186200     6323.93
    186240     6325.28
    186280     6326.69
    186320     6327.92
    186360     6329.18
    186400      6330.5
    186440        6332
    186480     6333.36
    186520     6334.57
    186560     6336.02
    186600     6337.28
    186640     6338.71
    186680     6340.23
    186720     6341.55
    186760     6343.13
    186800     6344.23
    186840     6345.59
    186880     6347.13
    186920     6348.29
    186960     6349.51
    187000     6351.11
    187040     6352.46
    187080     6353.85
    187120     6355.09
    187160     6356.35
    187200     6357.68
    187240     6359.17
    187280     6360.52
    187320     6361.73
    187360     6363.19
    187400     6364.45
    187440     6365.87
    187480     6367.41
    187520     6368.71
    187560     6370.31
    187600      6371.4
    187640     6372.74
    187680     6374.28
    187720     6375.44
    187760     6376.67
    187800     6378.26
    187840     6379.61
    187880        6381
    187920     6382.24
    187960     6383.49
    188000     6384.82
    188040     6386.31
    188080     6387.66
    188120     6388.87
    188160     6390.34
    188200     6391.59
    188240     6393.02
    188280     6394.55
    188320     6395.86
    188360     6397.45
    188400     6398.55
    188440     6399.89
    188480     6401.43
    188520     6402.59
    188560     6403.82
    188600     6405.41
    188640     6406.75
    188680     6408.15
    188720     6409.38
    188760     6410.64
    188800     6411.98
    188840     6413.45
    188880      6414.8
    188920     6416.01
    188960     6417.49
    189000     6418.72
    189040     6420.17
    189080      6421.7
    189120     6423.01
    189160      6424.6
    189200      6425.7
    189240     6427.03
    189280     6428.58
    189320     6429.74
    189360     6430.96
    189400     6432.56
    189440     6433.89
    189480     6435.29
    189520     6436.51
    189560     6437.79
    189600      6439.1
    189640     6440.59
    189680     6441.94
    189720     6443.15
    189760     6444.62
    189800     6445.85
    189840     6447.31
    189880     6448.84
    189920     6450.13
    189960     6451.74
    190000     6452.84
    190040     6454.18
    190080     6455.73
    190120      6456.9
    190160     6458.09
    190200     6459.71
    190240     6461.04
    190280     6462.44
    190320     6463.66
    190360     6464.94
    190400     6466.26
    190440     6467.75
    190480      6469.1
    190520     6470.31
    190560     6471.79
    190600     6473.02
    190640     6474.47
    190680     6476.01
    190720     6477.31
    190760      6478.9
    190800        6480
    190840     6481.35
    190880     6482.88
    190920     6484.05
    190960     6485.27
    191000     6486.89
    191040     6488.21
    191080     6489.62
    191120     6490.83
    191160      6492.1
    191200     6493.42
    191240     6494.89
    191280     6496.25
    191320     6497.46
    191360     6498.94
    191400     6500.16
    191440     6501.61
    191480     6503.16
    191520     6504.44
    191560     6506.06
    191600     6507.14
    191640     6508.49
    191680     6510.02
    191720      6511.2
    191760     6512.42
    191800     6514.02
    191840     6515.35
    191880     6516.74
    191920     6517.96
    191960     6519.25
    192000     6520.57
    192040     6522.03
    192080      6523.4
    192120     6524.61
    192160     6526.09
    192200     6527.32
    192240     6528.77
    192280     6530.29
    192320     6531.59
    192360     6533.21
    192400      6534.3
    192440     6535.65
    192480     6537.19
    192520     6538.36
    192560     6539.57
    192600      6541.2
    192640     6542.52
    192680     6543.93
    192720     6545.14
    192760     6546.42
    192800     6547.73
    192840     6549.21
    192880     6550.59
    192920     6551.81
    192960     6553.27
    193000      6554.5
    193040     6555.95
    193080     6557.48
    193120     6558.77
    193160     6560.39
    193200     6561.48
    193240     6562.84
    193280     6564.38
    193320     6565.55
    193360     6566.75
    193400     6568.38
    193440     6569.69
    193480     6571.09
    193520     6572.31
    193560     6573.58
    193600     6574.91
    193640     6576.39
    193680     6577.75
    193720     6578.98
    193760     6580.45
    193800     6581.67
    193840     6583.11
    193880     6584.64
    193920     6585.94
    193960     6587.56
    194000     6588.66
    194040        6590
    194080     6591.54
    194120     6592.73
    194160     6593.93
    194200     6595.55
    194240     6596.87
    194280     6598.28
    194320      6599.5
    194360     6600.76
    194400     6602.08
    194440     6603.58
    194480     6604.95
    194520     6606.17
    194560     6607.63
    194600     6608.86
    194640      6610.3
    194680     6611.84
    194720     6613.14
    194760     6614.77
    194800     6615.84
    194840     6617.19
    194880     6618.74
    194920     6619.92
    194960     6621.12
    195000     6622.75
    195040     6624.07
    195080     6625.48
    195120      6626.7
    195160     6627.97
    195200     6629.29
    195240     6630.78
    195280     6632.15
    195320     6633.38
    195360     6634.84
    195400     6636.05
    195440     6637.52
    195480     6639.05
    195520     6640.34
    195560     6641.96
    195600     6643.04
    195640     6644.39
    195680     6645.94
    195720     6647.12
    195760     6648.33
    195800     6649.97
    195840     6651.27
    195880     6652.68
    195920      6653.9
    195960     6655.17
    196000     6656.49
    196040     6657.99
    196080     6659.36
    196120     6660.58
    196160     6662.05
    196200     6663.26
    196240     6664.72
    196280     6666.26
    196320     6667.55
    196360     6669.17
    196400     6670.24
    196440      6671.6
    196480     6673.15
    196520     6674.34
    196560     6675.54
    196600     6677.17
    196640     6678.49
    196680     6679.88
    196720     6681.11
    196760     6682.37
    196800      6683.7
    196840     6685.21
    196880     6686.56
    196920      6687.8
    196960     6689.25
    197000     6690.47
    197040     6691.93
    197080     6693.45
    197120     6694.75
    197160     6696.37
    197200     6697.45
    197240      6698.8
    197280     6700.35
    197320     6701.54
    197360     6702.75
    197400     6704.37
    197440     6705.67
    197480     6707.07
    197520     6708.31
    197560     6709.57
    197600      6710.9
    197640     6712.41
    197680     6713.77
    197720        6715
    197760     6716.45
    197800     6717.67
    197840     6719.12
    197880     6720.65
    197920     6721.94
    197960     6723.56
    198000     6724.64
    198040     6725.99
    198080     6727.54
    198120     6728.73
    198160     6729.92
    198200     6731.55
    198240     6732.87
    198280     6734.26
    198320     6735.49
    198360     6736.76
    198400     6738.09
    198440     6739.59
    198480     6740.95
    198520     6742.18
    198560     6743.63
    198600     6744.85
    198640     6746.28
    198680     6747.83
    198720     6749.12
    198760     6750.74
    198800     6751.82
    198840     6753.17
    198880     6754.71
    198920     6755.91
    198960      6757.1
    199000     6758.72
    199040     6760.05
    199080     6761.45
    199120     6762.67
    199160     6763.93
    199200     6765.25
    199240     6766.77
    199280     6768.14
    199320     6769.36
    199360      6770.8
    199400     6772.03
    199440     6773.46
    199480     6775.01
    199520     6776.28
    199560     6777.91
    199600     6778.99
    199640     6780.34
    199680     6781.88
    199720     6783.07
    199760     6784.27
    199800     6785.89
    199840      6787.2
    199880     6788.61
    199920     6789.82
    199960      6791.1
    200000     6792.44
    200040     6793.94
    200080     6795.32
    200120     6796.54
    200160     6797.97
    200200      6799.2
    200240     6800.63
    200280     6802.17
    200320     6803.45
    200360     6805.09
    200400     6806.16
    200440     6807.52
    200480     6809.05
    200520     6810.23
    200560     6811.44
    200600     6813.06
    200640     6814.38
    200680     6815.78
    200720        6817
    200760     6818.28
    200800     6819.61
    200840      6821.1
    200880     6822.48
    200920     6823.71
    200960     6825.13
    201000     6826.36
    201040      6827.8
    201080     6829.35
    201120     6830.63
    201160     6832.26
    201200     6833.34
    201240     6834.69
    201280     6836.23
    201320     6837.41
    201360     6838.62
    201400     6840.24
    201440     6841.56
    201480     6842.96
    201520     6844.19
    201560     6845.45
    201600      6846.8
    201640     6848.29
    201680     6849.66
    201720     6850.88
    201760     6852.33
    201800     6853.56
    201840     6854.99
    201880     6856.54
    201920     6857.84
    201960     6859.45
    202000     6860.54
    202040      6861.9
    202080     6863.44
    202120     6864.63
    202160     6865.82
    202200     6867.45
    202240     6868.77
    202280     6870.17
    202320      6871.4
    202360     6872.67
    202400     6874.02
    202440     6875.48
    202480     6876.86
    202520     6878.09
    202560     6879.53
    202600     6880.77
    202640      6882.2
    202680     6883.74
    202720     6885.03
    202760     6886.66
    202800     6887.74
    202840     6889.11
    202880     6890.65
    202920     6891.82
    202960     6893.03
    203000     6894.65
    203040     6895.96
    203080     6897.36
    203120      6898.6
    203160     6899.86
    203200     6901.21
    203240      6902.7
    203280     6904.07
    203320      6905.3
    203360     6906.74
    203400     6907.98
    203440     6909.41
    203480     6910.94
    203520     6912.23
    203560     6913.86
    203600     6914.95
    203640     6916.29
    203680     6917.85
    203720     6919.02
    203760     6920.23
    203800     6921.84
    203840     6923.15
    203880     6924.55
    203920      6925.8
    203960     6927.04
    204000      6928.4
    204040      6929.9
    204080     6931.28
    204120     6932.51
    204160     6933.94
    204200     6935.18
    204240     6936.61
    204280     6938.14
    204320     6939.44
    204360     6941.08
    204400     6942.15
    204440     6943.49
    204480     6945.06
    204520     6946.23
    204560     6947.42
    204600     6949.04
    204640     6950.36
    204680     6951.76
    204720     6952.98
    204760     6954.25
    204800      6955.6
    204840     6957.09
    204880     6958.49
    204920      6959.7
    204960     6961.14
    205000     6962.39
    205040     6963.83
    205080     6965.35
    205120     6966.65
    205160     6968.29
    205200     6969.37
    205240     6970.71
    205280     6972.26
    205320     6973.44
    205360     6974.64
    205400     6976.25
    205440     6977.57
    205480     6978.96
    205520     6980.19
    205560     6981.45
    205600     6982.81
    205640     6984.31
    205680      6985.7
    205720     6986.92
    205760     6988.37
    205800     6989.62
    205840     6991.05
    205880     6992.57
    205920     6993.87
    205960     6995.52
    206000     6996.59
    206040     6997.94
    206080     6999.49
    206120     7000.66
    206160     7001.87
    206200     7003.48
    206240     7004.81
    206280     7006.19
    206320     7007.43
    206360     7008.68
    206400     7010.03
    206440     7011.53
    206480     7012.92
    206520     7014.15
    206560     7015.62
    206600     7016.86
    206640      7018.3
    206680      7019.8
    206720      7021.1
    206760     7022.75
    206800     7023.83
    206840     7025.18
    206880     7026.72
    206920     7027.89
    206960     7029.09
    207000     7030.73
    207040     7032.04
    207080     7033.45
    207120     7034.69
    207160     7035.92
    207200     7037.28
    207240     7038.79
    207280     7040.19
    207320      7041.4
    207360     7042.86
    207400     7044.11
    207440     7045.54
    207480     7047.06
    207520     7048.36
    207560     7050.01
    207600     7051.08
    207640     7052.44
    207680     7053.99
    207720     7055.15
    207760     7056.35
    207800     7057.99
    207840     7059.32
    207880     7060.71
    207920     7061.95
    207960     7063.19
    208000     7064.55
    208040     7066.05
    208080     7067.45
    208120     7068.67
    208160     7070.12
    208200     7071.36
    208240     7072.81
    208280     7074.32
    208320     7075.62
    208360     7077.26
    208400     7078.35
    208440     7079.71
    208480     7081.24
    208520     7082.41
    208560     7083.62
    208600     7085.27
    208640     7086.57
    208680     7087.97
    208720      7089.2
    208760     7090.45
    208800      7091.8
    208840     7093.32
    208880     7094.71
    208920     7095.93
    208960     7097.38
    209000     7098.62
    209040     7100.08
    209080     7101.59
    209120      7102.9
    209160     7104.53
    209200     7105.63
    209240     7106.98
    209280     7108.52
    209320     7109.69
    209360     7110.89
    209400     7112.53
    209440     7113.85
    209480     7115.25
    209520     7116.48
    209560     7117.72
    209600     7119.08
    209640     7120.59
    209680        7122
    209720      7123.2
    209760     7124.66
    209800      7125.9
    209840     7127.36
    209880     7128.88
    209920     7130.17
    209960     7131.82
    210000     7132.91
    210040     7134.28
    210080     7135.81
    210120     7136.96
    210160     7138.18
    210200     7139.83
    210240     7141.14
    210280     7142.55
    210320     7143.77
    210360     7145.03
    210400      7146.4
    210440      7147.9
    210480     7149.33
    210520     7150.53
    210560        7152
    210600     7153.25
    210640     7154.71
    210680     7156.23
    210720     7157.53
    210760     7159.17
    210800     7160.25
    210840     7161.62
    210880     7163.16
    210920     7164.32
    210960     7165.54
    211000     7167.17
    211040     7168.48
    211080      7169.9
    211120     7171.13
    211160     7172.37
    211200     7173.75
    211240     7175.24
    211280     7176.69
    211320     7177.89
    211360     7179.36
    211400      7180.6
    211440     7182.06
    211480     7183.58
    211520     7184.88
    211560     7186.53
    211600     7187.61
    211640     7188.98
    211680     7190.53
    211720     7191.68
    211760      7192.9
    211800     7194.53
    211840     7195.86
    211880     7197.27
    211920     7198.51
    211960     7199.74
    212000     7201.11
    212040     7202.62
    212080     7204.06
    212120     7205.26
    212160     7206.74
    212200     7207.95
    212240     7209.42
    212280     7210.95
    212320     7212.26
    212360      7213.9
    212400     7214.99
    212440     7216.35
    212480      7217.9
    212520     7219.06
    212560     7220.27
    212600     7221.91
    212640     7223.23
    212680     7224.64
    212720     7225.88
    212760      7227.1
    212800     7228.48
    212840        7230
    212880     7231.42
    212920     7232.62
    212960     7234.11
    213000     7235.32
    213040     7236.78
    213080      7238.3
    213120     7239.61
    213160     7241.26
    213200     7242.34
    213240     7243.69
    213280     7245.26
    213320      7246.4
    213360     7247.63
    213400     7249.27
    213440     7250.58
    213480     7251.99
    213520     7253.23
    213560     7254.45
    213600     7255.84
    213640     7257.35
    213680     7258.78
    213720     7259.98
    213760     7261.47
    213800     7262.68
    213840     7264.13
    213880     7265.66
    213920     7266.98
    213960     7268.63
    214000     7269.69
    214040     7271.06
    214080     7272.63
    214120     7273.76
    214160     7274.99
    214200     7276.62
    214240     7277.95
    214280     7279.35
    214320     7280.59
    214360      7281.8
    214400     7283.18
    214440     7284.72
    214480     7286.14
    214520     7287.35
    214560     7288.83
    214600     7290.04
    214640     7291.48
    214680     7293.02
    214720     7294.32
    214760     7295.98
    214800     7297.05
    214840      7298.4
    214880     7299.98
    214920     7301.12
    214960     7302.35
    215000     7303.99
    215040     7305.31
    215080     7306.73
    215120     7307.97
    215160     7309.19
    215200     7310.57
    215240     7312.11
    215280     7313.53
    215320     7314.74
    215360     7316.22
    215400     7317.44
    215440     7318.87
    215480     7320.41
    215520     7321.72
    215560     7323.37
    215600     7324.45
    215640      7325.8
    215680     7327.38
    215720     7328.51
    215760     7329.75
    215800     7331.38
    215840      7332.7
    215880     7334.11
    215920     7335.36
    215960     7336.59
    216000     7337.96
    216040     7339.51
    216080     7340.92
    216120     7342.15
    216160     7343.62
    216200     7344.84
    216240     7346.26
    216280     7347.81
    216320     7349.11
    216360     7350.78
    216400     7351.85
    216440      7353.2
    216480     7354.79
    216520     7355.92
    216560     7357.16
    216600     7358.81
    216640     7360.12
    216680     7361.53
    216720     7362.77
    216760        7364
    216800     7365.38
    216840     7366.92
    216880     7368.33
    216920     7369.56
    216960     7371.03
    217000     7372.25
    217040     7373.67
    217080     7375.24
    217120     7376.54
    217160     7378.21
    217200     7379.26
    217240     7380.62
    217280      7382.2
    217320     7383.33
    217360     7384.59
    217400     7386.23
    217440     7387.56
    217480     7388.96
    217520     7390.18
    217560     7391.41
    217600     7392.81
    217640     7394.35
    217680     7395.75
    217720     7396.99
    217760     7398.45
    217800     7399.69
    217840     7401.09
    217880     7402.67
    217920     7403.98
    217960     7405.64
    218000     7406.71
    218040     7408.07
    218080     7409.66
    218120     7410.78
    218160     7412.03
    218200     7413.67
    218240        7415
    218280      7416.4
    218320     7417.62
    218360     7418.86
    218400     7420.27
    218440      7421.8
    218480     7423.21
    218520     7424.44
    218560     7425.91
    218600     7427.14
    218640     7428.56
    218680     7430.13
    218720     7431.44
    218760      7433.1
    218800     7434.15
    218840     7435.54
    218880     7437.11
    218920     7438.23
    218960     7439.49
    219000     7441.12
    219040     7442.45
    219080     7443.86
    219120     7445.08
    219160      7446.3
    219200     7447.73
    219240     7449.25
    219280     7450.67
    219320      7451.9
    219360     7453.37
    219400      7454.6
    219440     7456.03
    219480     7457.59
    219520     7458.89
    219560     7460.56
    219600     7461.61
    219640     7462.98
    219680     7464.56
    219720     7465.69
    219760     7466.93
    219800     7468.56
    219840     7469.89
    219880     7471.29
    219920     7472.52
    219960     7473.74
    220000     7475.16
    220040     7476.71
    220080     7478.13
    220120     7479.35
    220160     7480.83
    220200     7482.05
    220240     7483.48
    220280     7485.04
    220320     7486.35
    220360     7488.04
    220400     7489.09
    220440     7490.44
    220480     7492.02
    220520     7493.14
    220560     7494.37
    220600     7496.01
    220640     7497.33
    220680     7498.74
    220720     7499.97
    220760     7501.19
    220800     7502.61
    220840     7504.15
    220880     7505.58
    220920      7506.8
    220960     7508.28
    221000     7509.49
    221040     7510.93
    221080     7512.49
    221120     7513.78
    221160     7515.48
    221200     7516.53
    221240     7517.88
    221280     7519.48
    221320     7520.59
    221360     7521.83
    221400     7523.45
    221440     7524.77
    221480     7526.19
    221520     7527.42
    221560     7528.64
    221600     7530.07
    221640     7531.61
    221680     7533.06
    221720     7534.25
    221760     7535.74
    221800     7536.96
    221840     7538.38
    221880     7539.96
    221920     7541.25
    221960     7542.94
    222000        7544
    222040     7545.34
    222080     7546.94
    222120     7548.06
    222160     7549.28
    222200     7550.92
    222240     7552.24
    222280     7553.65
    222320     7554.89
    222360     7556.12
    222400     7557.54
    222440     7559.09
    222480     7560.53
    222520     7561.74
    222560     7563.22
    222600     7564.43
    222640     7565.86
    222680     7567.44
    222720     7568.73
    222760     7570.41
    222800     7571.47
    222840     7572.82
    222880     7574.42
    222920     7575.53
    222960     7576.76
    223000     7578.39
    223040     7579.71
    223080     7581.12
    223120     7582.37
    223160      7583.6
    223200     7585.03
    223240     7586.57
    223280     7588.01
    223320     7589.23
    223360      7590.7
    223400     7591.92
    223440     7593.33
    223480     7594.92
    223520     7596.21
    223560     7597.88
    223600     7598.95
    223640      7600.3
    223680      7601.9
    223720     7603.01
    223760     7604.24
    223800     7605.87
    223840      7607.2
    223880     7608.61
    223920     7609.85
    223960     7611.09
    224000     7612.51
    224040     7614.06
    224080      7615.5
    224120      7616.7
    224160      7618.2
    224200     7619.41
    224240     7620.83
    224280      7622.4
    224320     7623.69
    224360     7625.39
    224400     7626.45
    224440      7627.8
    224480      7629.4
    224520      7630.5
    224560     7631.73
    224600     7633.37
    224640     7634.68
    224680     7636.13
    224720     7637.35
    224760      7638.6
    224800     7640.02
    224840     7641.56
    224880     7643.03
    224920     7644.21
    224960     7645.71
    225000     7646.91
    225040     7648.34
    225080     7649.92
    225120     7651.21
    225160      7652.9
    225200     7653.95
    225240     7655.31
    225280     7656.91
    225320     7658.01
    225360     7659.22
    225400     7660.87
    225440      7662.2
    225480     7663.64
    225520     7664.85
    225560     7666.12
    225600     7667.53
    225640     7669.07
    225680     7670.54
    225720     7671.73
    225760     7673.22
    225800     7674.43
    225840     7675.85
    225880     7677.43
    225920     7678.71
    225960      7680.4
    226000     7681.47
    226040     7682.81
    226080     7684.41
    226120     7685.51
    226160     7686.73
    226200     7688.38
    226240     7689.69
    226280     7691.14
    226320     7692.37
    226360     7693.64
    226400     7695.04
    226440     7696.58
    226480     7698.06
    226520     7699.24
    226560     7700.74
    226600     7701.96
    226640     7703.38
    226680     7704.96
    226720     7706.25
    226760     7707.94
    226800     7709.01
    226840     7710.35
    226880     7711.95
    226920     7713.05
    226960     7714.27
    227000     7715.91
    227040     7717.24
    227080     7718.68
    227120     7719.89
    227160     7721.18
    227200     7722.58
    227240     7724.11
    227280      7725.6
    227320     7726.78
    227360     7728.27
    227400     7729.48
    227440     7730.91
    227480     7732.48
    227520     7733.75
    227560     7735.46
    227600     7736.53
    227640     7737.86
    227680     7739.47
    227720     7740.57
    227760     7741.77
    227800     7743.41
    227840     7744.74
    227880     7746.18
    227920     7747.39
    227960     7748.67
    228000     7750.08
    228040     7751.61
    228080     7753.09
    228120     7754.27
    228160     7755.78
    228200     7756.98
    228240      7758.4
    228280     7759.99
    228320     7761.24
    228360     7762.95
    228400     7764.03
    228440     7765.35
    228480     7766.97
    228520     7768.06
    228560     7769.27
    228600     7770.92
    228640     7772.24
    228680     7773.66
    228720     7774.88
    228760     7776.16
    228800     7777.56
    228840     7779.11
    228880     7780.59
    228920     7781.76
    228960     7783.26
    229000     7784.47
    229040     7785.89
    229080     7787.47
    229120     7788.73
    229160     7790.44
    229200     7791.51
    229240     7792.84
    229280     7794.44
    229320     7795.54
    229360     7796.76
    229400     7798.41
    229440     7799.72
    229480     7801.15
    229520     7802.35
    229560     7803.63
    229600     7805.03
    229640     7806.58
    229680     7808.06
    229720     7809.23
    229760     7810.74
    229800     7811.94
    229840     7813.38
    229880     7814.92
    229920      7816.2
    229960     7817.91
    230000     7818.97
    230040     7820.31
    230080     7821.92
    230120     7823.01
    230160     7824.24
    230200     7825.91
    230240     7827.21
    230280     7828.63
    230320     7829.84
    230360     7831.12
    230400     7832.52
    230440     7834.08
    230480     7835.55
    230520     7836.73
    230560     7838.23
    230600     7839.44
    230640     7840.87
    230680     7842.43
    230720     7843.71
    230760     7845.42
    230800     7846.48
    230840     7847.83
    230880     7849.42
    230920     7850.51
    230960     7851.74
    231000     7853.41
    231040     7854.72
    231080     7856.15
    231120     7857.35
    231160     7858.63
    231200     7860.05
    231240      7861.6
    231280     7863.08
    231320     7864.24
    231360     7865.76
    231400     7866.96
    231440     7868.39
    231480     7869.94
    231520     7871.22
    231560     7872.92
    231600     7873.98
    231640     7875.33
    231680     7876.93
    231720     7878.02
    231760     7879.25
    231800     7880.93
    231840     7882.23
    231880     7883.66
    231920     7884.86
    231960     7886.13
    232000     7887.56
    232040      7889.1
    232080     7890.56
    232120     7891.74
    232160     7893.26
    232200     7894.47
    232240     7895.88
    232280     7897.45
    232320     7898.72
    232360     7900.43
    232400     7901.49
    232440     7902.83
    232480     7904.44
    232520     7905.53
    232560     7906.75
    232600     7908.43
    232640     7909.72
    232680     7911.16
    232720     7912.35
    232760     7913.62
    232800     7915.06
    232840      7916.6
    232880     7918.04
    232920     7919.23
    232960     7920.74
    233000     7921.94
    233040     7923.36
    233080     7924.92
    233120      7926.2
    233160     7927.92
    233200     7928.96
    233240     7930.32
    233280     7931.93
    233320     7933.02
    233360     7934.22
    233400     7935.92
    233440     7937.22
    233480     7938.65
    233520     7939.84
    233560     7941.11
    233600     7942.55
    233640     7944.08
    233680     7945.53
    233720     7946.71
    233760     7948.21
    233800     7949.43
    233840     7950.84
    233880     7952.42
    233920     7953.68
    233960      7955.4
    234000     7956.46
    234040      7957.8
    234080     7959.42
    234120      7960.5
    234160     7961.71
    234200     7963.43
    234240     7964.71
    234280     7966.15
    234320     7967.33
    234360     7968.59
    234400     7970.04
    234440     7971.57
    234480        7973
    234520     7974.19
    234560      7975.7
    234600      7976.9
    234640     7978.32
    234680     7979.89
    234720     7981.15
    234760     7982.87
    234800     7983.93
    234840     7985.25
    234880     7986.88
    234920     7987.96
    234960     7989.18
    235000     7990.89
    235040     7992.17
    235080     7993.61
    235120      7994.8
    235160     7996.06
    235200      7997.5
    235240     7999.03
    235280     8000.46
    235320     8001.65
    235360     8003.16
    235400     8004.36
    235440     8005.79
    235480     8007.34
    235520      8008.6
    235560     8010.31
    235600     8011.37
    235640     8012.71
    235680     8014.33
    235720     8015.41
    235760     8016.63
    235800     8018.35
    235840     8019.62
    235880     8021.07
    235920     8022.25
    235960     8023.51
    236000     8024.94
    236040     8026.49
    236080     8027.91
    236120     8029.09
    236160      8030.6
    236200      8031.8
    236240     8033.23
    236280     8034.79
    236320     8036.05
    236360     8037.77
    236400     8038.83
    236440     8040.15
    236480     8041.78
    236520     8042.85
    236560     8044.07
    236600      8045.8
    236640     8047.07
    236680     8048.52
    236720      8049.7
    236760     8050.94
    236800      8052.4
    236840     8053.93
    236880     8055.34
    236920     8056.54
    236960     8058.05
    237000     8059.23
    237040     8060.67
    237080     8062.21
    237120     8063.49
    237160      8065.2
    237200     8066.27
    237240     8067.59
    237280     8069.23
    237320     8070.31
    237360      8071.5
    237400     8073.25
    237440     8074.53
    237480     8075.96
    237520     8077.13
    237560     8078.37
    237600     8079.84
    237640     8081.36
    237680     8082.81
    237720     8083.98
    237760     8085.48
    237800     8086.68
    237840      8088.1
    237880     8089.65
    237920     8090.92
    237960     8092.64
    238000     8093.71
    238040     8095.02
    238080     8096.66
    238120     8097.74
    238160     8098.93
    238200     8100.66
    238240     8101.95
    238280     8103.37
    238320     8104.56
    238360     8105.79
    238400     8107.26
    238440     8108.79
    238480     8110.23
    238520     8111.39
    238560     8112.89
    238600      8114.1
    238640     8115.51
    238680     8117.09
    238720     8118.34
    238760     8120.06
    238800      8121.1
    238840     8122.43
    238880     8124.07
    238920     8125.14
    238960     8126.34
    239000     8128.08
    239040     8129.36
    239080      8130.8
    239120     8131.98
    239160     8133.19
    239200     8134.68
    239240     8136.22
    239280     8137.66
    239320     8138.82
    239360     8140.31
    239400     8141.53
    239440     8142.95
    239480      8144.5
    239520     8145.77
    239560     8147.49
    239600     8148.55
    239640     8149.88
    239680      8151.5
    239720     8152.59
    239760     8153.79
    239800     8155.52
    239840      8156.8
    239880     8158.23
    239920     8159.42
    239960     8160.64
    240000     8162.13
    240040     8163.67
    240080      8165.1
    240120     8166.28
    240160     8167.75
    240200     8168.96
    240240      8170.4
    240280     8171.95
    240320     8173.22
    240360     8174.95
    240400        8176
    240440     8177.33
    240480     8178.96
    240520     8180.04
    240560     8181.23
    240600     8182.97
    240640     8184.26
    240680     8185.68
    240720     8186.88
    240760      8188.1
    240800     8189.58
    240840     8191.12
    240880     8192.54
    240920     8193.72
    240960      8195.2
    241000     8196.39
    241040     8197.84
    241080      8199.4
    241120     8200.65
    241160     8202.39
    241200     8203.45
    241240     8204.77
    241280      8206.4
    241320     8207.47
    241360     8208.66
    241400     8210.41
    241440     8211.69
    241480     8213.11
    241520     8214.29
    241560     8215.52
    241600     8217.02
    241640     8218.54
    241680     8219.98
    241720     8221.14
    241760     8222.64
    241800     8223.82
    241840     8225.26
    241880     8226.82
    241920     8228.08
    241960     8229.81
    242000     8230.88
    242040     8232.19
    242080     8233.83
    242120      8234.9
    242160     8236.09
    242200     8237.83
    242240     8239.11
    242280     8240.54
    242320     8241.73
    242360     8242.94
    242400     8244.45
    242440     8245.98
    242480      8247.4
    242520     8248.58
    242560     8250.07
    242600     8251.23
    242640     8252.71
    242680     8254.25
    242720     8255.52
    242760     8257.25
    242800     8258.31
    242840     8259.61
    242880     8261.25
    242920     8262.31
    242960      8263.5
    243000     8265.25
    243040     8266.52
    243080     8267.96
    243120     8269.14
    243160     8270.36
    243200     8271.88
    243240     8273.38
    243280     8274.81
    243320        8276
    243360     8277.48
    243400     8278.65
    243440     8280.13
    243480     8281.66
    243520     8282.93
    243560     8284.67
    243600     8285.73
    243640     8287.03
    243680     8288.68
    243720     8289.74
    243760     8290.92
    243800     8292.66
    243840     8293.95
    243880     8295.38
    243920     8296.55
    243960     8297.78
    244000     8299.32
    244040     8300.81
    244080     8302.23
    244120      8303.4
    244160     8304.89
    244200     8306.07
    244240     8307.54
    244280     8309.08
    244320     8310.33
    244360     8312.06
    244400     8313.13
    244440     8314.45
    244480     8316.09
    244520     8317.15
    244560     8318.34
    244600     8320.09
    244640     8321.37
    244680     8322.79
    244720     8323.98
    244760     8325.22
    244800     8326.74
    244840     8328.23
    244880     8329.65
    244920     8330.82
    244960     8332.31
    245000      8333.5
    245040     8334.96
    245080     8336.51
    245120     8337.76
    245160     8339.49
    245200     8340.56
    245240     8341.88
    245280     8343.52
    245320     8344.57
    245360     8345.78
    245400      8347.5
    245440      8348.8
    245480     8350.23
    245520     8351.41
    245560     8352.64
    245600     8354.18
    245640     8355.68
    245680     8357.09
    245720     8358.26
    245760     8359.75
    245800     8360.94
    245840     8362.41
    245880     8363.96
    245920     8365.22
    245960     8366.95
    246000     8368.02
    246040     8369.33
    246080     8370.98
    246120     8372.03
    246160     8373.25
    246200     8374.97
    246240     8376.27
    246280      8377.7
    246320     8378.88
    246360     8380.12
    246400     8381.63
    246440     8383.15
    246480     8384.56
    246520     8385.74
    246560     8387.23
    246600     8388.42
    246640     8389.89
    246680     8391.43
    246720      8392.7
    246760     8394.42
    246800      8395.5
    246840      8396.8
    246880     8398.47
    246920     8399.52
    246960     8400.71
    247000     8402.44
    247040     8403.73
    247080     8405.18
    247120     8406.35
    247160      8407.6
    247200     8409.13
    247240     8410.62
    247280     8412.05
    247320     8413.22
    247360     8414.72
    247400      8415.9
    247440     8417.36
    247480     8418.91
    247520     8420.17
    247560     8421.91
    247600     8422.97
    247640     8424.27
    247680     8425.94
    247720     8426.97
    247760     8428.19
    247800     8429.93
    247840     8431.22
    247880     8432.66
    247920     8433.84
    247960     8435.06
    248000     8436.61
    248040     8438.11
    248080     8439.54
    248120     8440.72
    248160      8442.2
    248200      8443.4
    248240     8444.85
    248280      8446.4
    248320     8447.66
    248360     8449.41
    248400     8450.47
    248440     8451.76
    248480     8453.42
    248520     8454.47
    248560     8455.69
    248600     8457.42
    248640     8458.72
    248680     8460.16
    248720     8461.34
    248760     8462.57
    248800     8464.11
    248840     8465.61
    248880     8467.03
    248920     8468.21
    248960      8469.7
    249000      8470.9
    249040     8472.34
    249080     8473.89
    249120     8475.16
    249160     8476.92
    249200     8477.98
    249240     8479.27
    249280     8480.92
    249320     8481.98
    249360     8483.21
    249400     8484.92
    249440     8486.23
    249480     8487.67
    249520     8488.84
    249560     8490.07
    249600     8491.61
    249640     8493.11
    249680     8494.55
    249720     8495.71
    249760     8497.21
    249800      8498.4
    249840     8499.84
    249880     8501.42
    249920     8502.68
    249960     8504.43
    250000     8505.48
    250040      8506.8
    250080     8508.43
    250120     8509.49
    250160      8510.7
    250200     8512.42
    250240     8513.72
    250280     8515.15
    250320     8516.34
    250360     8517.57
    250400      8519.1
    250440     8520.61
    250480     8522.04
    250520      8523.2
    250560      8524.7
    250600      8525.9
    250640     8527.35
    250680      8528.9
    250720     8530.16
    250760     8531.92
    250800     8532.97
    250840     8534.31
    250880     8535.92
    250920     8536.99
    250960      8538.2
    251000     8539.92
    251040      8541.2
    251080     8542.65
    251120     8543.83
    251160     8545.06
    251200     8546.61
    251240     8548.12
    251280     8549.54
    251320      8550.7
    251360      8552.2
    251400      8553.4
    251440     8554.85
    251480      8556.4
    251520     8557.68
    251560     8559.43
    251600     8560.46
    251640     8561.81
    251680     8563.42
    251720     8564.49
    251760      8565.7
    251800     8567.42
    251840     8568.69
    251880     8570.15
    251920     8571.34
    251960     8572.56
    252000     8574.11
    252040     8575.63
    252080     8577.03
    252120      8578.2
    252160     8579.69
    252200     8580.89
    252240     8582.37
    252280     8583.91
    252320     8585.18
    252360     8586.93
    252400     8587.96
    252440     8589.31
    252480     8590.92
    252520     8591.99
    252560      8593.2
    252600      8594.9
    252640      8596.2
    252680     8597.64
    252720     8598.84
    252760     8600.08
    252800     8601.61
    252840     8603.12
    252880     8604.54
    252920      8605.7
    252960     8607.19
    253000     8608.39
    253040     8609.86
    253080     8611.41
    253120     8612.69
    253160     8614.44
    253200     8615.45
    253240      8616.8
    253280     8618.42
    253320     8619.48
    253360      8620.7
    253400     8622.41
    253440     8623.71
    253480     8625.16
    253520     8626.36
    253560      8627.6
    253600     8629.15
    253640     8630.64
    253680     8632.07
    253720     8633.22
    253760     8634.72
    253800     8635.92
    253840     8637.41
    253880     8638.95
    253920     8640.24
    253960     8641.97
    254000     8642.99
    254040     8644.33
    254080     8645.94
    254120     8647.02
    254160     8648.23
    254200     8649.94
    254240     8651.24
    254280     8652.69
    254320     8653.88
    254360     8655.14
    254400     8656.67
    254440     8658.19
    254480      8659.6
    254520     8660.77
    254560     8662.25
    254600     8663.48
    254640     8664.93
    254680     8666.49
    254720     8667.77
    254760     8669.51
    254800     8670.52
    254840     8671.87
    254880     8673.48
    254920     8674.56
    254960     8675.77
    255000     8677.48
    255040     8678.78
    255080     8680.24
    255120     8681.44
    255160     8682.68
    255200     8684.21
    255240     8685.73
    255280     8687.13
    255320      8688.3
    255360      8689.8
    255400     8691.02
    255440     8692.47
    255480     8694.04
    255520     8695.31
    255560     8697.05
    255600     8698.07
    255640     8699.39
    255680     8701.01
    255720      8702.1
    255760      8703.3
    255800     8705.02
    255840     8706.31
    255880     8707.78
    255920     8708.97
    255960      8710.2
    256000     8711.74
    256040     8713.26
    256080     8714.66
    256120     8715.83
    256160     8717.32
    256200     8718.57
    256240     8720.01
    256280     8721.58
    256320     8722.84
    256360     8724.58
    256400     8725.61
    256440     8726.95
    256480     8728.55
    256520     8729.62
    256560     8730.84
    256600     8732.55
    256640     8733.85
    256680     8735.33
    256720     8736.52
    256760     8737.74
    256800     8739.29
    256840     8740.79
    256880      8742.2
    256920     8743.35
    256960     8744.86
    257000     8746.09
    257040     8747.56
    257080     8749.12
    257120     8750.38
    257160     8752.13
    257200     8753.14
    257240     8754.49
    257280     8756.08
    257320     8757.16
    257360     8758.37
    257400     8760.09
    257440     8761.39
    257480     8762.86
    257520     8764.06
    257560     8765.27
    257600     8766.81
    257640      8768.3
    257680     8769.71
    257720     8770.86
    257760     8772.36
    257800      8773.6
    257840     8775.07
    257880     8776.62
    257920     8777.88
    257960     8779.64
    258000     8780.65
    258040     8781.99
    258080     8783.58
    258120     8784.65
    258160     8785.87
    258200     8787.58
    258240     8788.88
    258280     8790.36
    258320     8791.55
    258360     8792.75
    258400      8794.3
    258440     8795.78
    258480     8797.18
    258520     8798.34
    258560     8799.83
    258600     8801.07
    258640     8802.54
    258680     8804.08
    258720     8805.35
    258760     8807.11
    258800     8808.11
    258840     8809.45
    258880     8811.06
    258920     8812.12
    258960     8813.34
    259000     8815.04
    259040     8816.34
    259080     8817.84
    259120     8819.02
    259160     8820.24
    259200     8821.78
    259240     8823.23
    259280     8824.64
    259320     8825.81
    259360     8827.28
    259400     8828.53
    259440     8829.99
    259480     8831.53
    259520     8832.81
    259560     8834.56
    259600     8835.56
    259640     8836.92
    259680     8838.52
    259720     8839.58
    259760     8840.79
    259800      8842.5
    259840     8843.79
    259880     8845.32
    259920     8846.48
    259960     8847.69
    260000     8849.23
    260040     8850.68
    260080     8852.08
    260120     8853.26
    260160     8854.73
    260200     8855.98
    260240     8857.46
    260280        8859
    260320     8860.25
    260360     8862.03
    260400     8863.02
    260440     8864.38
    260480     8865.97
    260520     8867.02
    260560     8868.24
    260600     8869.96
    260640     8871.24
    260680     8872.78
    260720     8873.94
    260760     8875.14
    260800     8876.68
    260840     8878.11
    260880     8879.53
    260920     8880.69
    260960     8882.17
    261000     8883.42
    261040     8884.88
    261080     8886.42
    261120     8887.69
    261160     8889.47
    261200     8890.46
    261240     8891.79
    261280     8893.41
    261320     8894.46
    261360     8895.67
    261400     8897.39
    261440     8898.67
    261480     8900.22
    261520     8901.38
    261560     8902.57
    261600     8904.12
    261640     8905.54
    261680     8906.96
    261720     8908.12
    261760     8909.59
    261800     8910.83
    261840      8912.3
    261880     8913.86
    261920     8915.13
    261960     8916.91
    262000     8917.89
    262040     8919.22
    262080     8920.85
    262120      8921.9
    262160     8923.12
    262200     8924.84
    262240     8926.12
    262280     8927.66
    262320     8928.82
    262360        8930
    262400     8931.55
    262440     8932.99
    262480     8934.41
    262520     8935.58
    262560     8937.04
    262600     8938.28
    262640     8939.75
    262680      8941.3
    262720     8942.58
    262760     8944.36
    262800     8945.34
    262840     8946.67
    262880     8948.29
    262920     8949.35
    262960     8950.56
    263000      8952.3
    263040     8953.57
    263080     8955.09
    263120     8956.25
    263160     8957.44
    263200        8959
    263240     8960.41
    263280     8961.82
    263320        8963
    263360     8964.46
    263400     8965.68
    263440     8967.16
    263480      8968.7
    263520     8969.98
    263560     8971.77
    263600     8972.74
    263640     8974.06
    263680     8975.69
    263720     8976.76
    263760     8977.97
    263800      8979.7
    263840     8980.98
    263880     8982.49
    263920     8983.66
    263960     8984.86
    264000     8986.41
    264040     8987.82
    264080     8989.24
    264120      8990.4
    264160     8991.87
    264200      8993.1
    264240     8994.58
    264280     8996.11
    264320      8997.4
    264360     8999.18
    264400     9000.17
    264440     9001.49
    264480     9003.12
    264520     9004.19
    264560     9005.41
    264600     9007.15
    264640     9008.42
    264680     9009.93
    264720     9011.12
    264760     9012.29
    264800     9013.84
    264840     9015.24
    264880     9016.66
    264920     9017.81
    264960     9019.29
    265000      9020.5
    265040        9022
    265080     9023.52
    265120     9024.81
    265160      9026.6
    265200     9027.58
    265240      9028.9
    265280     9030.55
    265320     9031.62
    265360     9032.84
    265400     9034.58
    265440     9035.85
    265480     9037.36
    265520     9038.55
    265560     9039.73
    265600     9041.28
    265640     9042.69
    265680     9044.12
    265720     9045.26
    265760     9046.74
    265800     9047.94
    265840     9049.44
    265880     9050.96
    265920     9052.24
    265960     9054.03
    266000     9055.02
    266040     9056.32
    266080     9057.98
    266120     9059.05
    266160     9060.26
    266200     9062.01
    266240     9063.29
    266280     9064.78
    266320     9065.98
    266360     9067.16
    266400     9068.72
    266440     9070.12
    266480     9071.56
    266520     9072.69
    266560     9074.16
    266600     9075.37
    266640     9076.86
    266680     9078.39
    266720     9079.65
    266760     9081.44
    266800     9082.43
    266840     9083.74
    266880     9085.39
    266920     9086.45
    266960     9087.65
    267000     9089.41
    267040     9090.68
    267080     9092.17
    267120     9093.39
    267160     9094.55
    267200     9096.12
    267240     9097.53
    267280     9098.96
    267320     9100.09
    267360     9101.58
    267400     9102.77
    267440     9104.27
    267480      9105.8
    267520     9107.07
    267560     9108.85
    267600     9109.83
    267640     9111.14
    267680     9112.78
    267720     9113.87
    267760     9115.06
    267800     9116.81
    267840     9118.08
    267880     9119.58
    267920     9120.79
    267960     9121.95
    268000     9123.53
    268040     9124.92
    268080     9126.36
    268120     9127.51
    268160     9128.99
    268200     9130.16
    268240     9131.67
    268280     9133.22
    268320     9134.48
    268360     9136.28
    268400     9137.26
    268440     9138.57
    268480     9140.22
    268520     9141.29
    268560     9142.47
    268600     9144.22
    268640      9145.5
    268680        9147
    268720     9148.21
    268760     9149.36
    268800     9150.94
    268840     9152.36
    268880      9153.8
    268920     9154.95
    268960     9156.42
    269000      9157.6
    269040      9159.1
    269080     9160.65
    269120     9161.92
    269160     9163.69
    269200     9164.68
    269240     9166.01
    269280     9167.64
    269320     9168.72
    269360      9169.9
    269400     9171.66
    269440     9172.94
    269480     9174.43
    269520     9175.64
    269560     9176.79
    269600     9178.38
    269640     9179.83
    269680     9181.27
    269720     9182.42
    269760      9183.9
    269800     9185.08
    269840     9186.57
    269880     9188.13
    269920      9189.4
    269960     9191.16
    270000     9192.15
    270040     9193.49
    270080      9195.1
    270120      9196.2
    270160     9197.37
    270200     9199.14
    270240     9200.43
    270280     9201.92
    270320     9203.14
    270360     9204.26
    270400     9205.87
    270440     9207.32
    270480     9208.76
    270520      9209.9
    270560     9211.38
    270600     9212.56
    270640     9214.06
    270680     9215.63
    270720     9216.87
    270760     9218.66
    270800     9219.65
    270840     9220.97
    270880     9222.61
    270920      9223.7
    270960     9224.87
    271000     9226.63
    271040     9227.92
    271080     9229.39
    271120     9230.63
    271160     9231.73
    271200     9233.36
    271240     9234.79
    271280     9236.24
    271320      9237.4
    271360     9238.87
    271400     9240.04
    271440     9241.54
    271480      9243.1
    271520     9244.34
    271560     9246.13
    271600     9247.14
    271640     9248.46
    271680      9250.1
    271720     9251.17
    271760     9252.36
    271800     9254.11
    271840      9255.4
    271880     9256.88
    271920     9258.11
    271960     9259.21
    272000     9260.84
    272040     9262.28
    272080     9263.73
    272120     9264.89
    272160     9266.35
    272200     9267.53
    272240     9269.03
    272280     9270.59
    272320     9271.85
    272360     9273.63
    272400     9274.66
    272440     9275.96
    272480      9277.6
    272520     9278.68
    272560     9279.87
    272600     9281.62
    272640      9282.9
    272680     9284.39
    272720     9285.61
    272760     9286.72
    272800     9288.37
    272840     9289.78
    272880     9291.24
    272920     9292.39
    272960     9293.85
    273000     9295.03
    273040     9296.54
    273080     9298.09
    273120     9299.34
    273160     9301.13
    273200     9302.15
    273240     9303.45
    273280      9305.1
    273320     9306.18
    273360     9307.35
    273400     9309.12
    273440     9310.39
    273480     9311.89
    273520      9313.1
    273560     9314.22
    273600     9315.87
    273640     9317.29
    273680     9318.75
    273720      9319.9
    273760     9321.36
    273800     9322.54
    273840     9324.05
    273880     9325.61
    273920     9326.85
    273960     9328.63
    274000     9329.65
    274040     9330.95
    274080     9332.61
    274120     9333.68
    274160     9334.86
    274200     9336.64
    274240      9337.9
    274280     9339.41
    274320     9340.62
    274360     9341.74
    274400     9343.38
    274440     9344.82
    274480     9346.27
    274520     9347.43
    274560      9348.9
    274600     9350.05
    274640     9351.57
    274680     9353.16
    274720     9354.38
    274760     9356.16
    274800     9357.18
    274840     9358.48
    274880     9360.13
    274920     9361.19
    274960     9362.39
    275000     9364.15
    275040     9365.42
    275080     9366.93
    275120     9368.14
    275160     9369.26
    275200     9370.88
    275240     9372.32
    275280     9373.78
    275320     9374.94
    275360     9376.41
    275400     9377.57
    275440     9379.08
    275480     9380.66
    275520     9381.88
    275560     9383.67
    275600     9384.68
    275640        9386
    275680     9387.66
    275720      9388.7
    275760     9389.91
    275800     9391.66
    275840     9392.92
    275880     9394.43
    275920     9395.66
    275960     9396.77
    276000     9398.41
    276040     9399.84
    276080     9401.31
    276120     9402.47
    276160     9403.95
    276200     9405.11
    276240     9406.62
    276280     9408.21
    276320     9409.43
    276360     9411.22
    276400     9412.21
    276440     9413.54
    276480     9415.19
    276520     9416.25
    276560     9417.43
    276600     9419.22
    276640     9420.46
    276680     9421.98
    276720     9423.22
    276760     9424.32
    276800     9425.95
    276840      9427.4
    276880     9428.88
    276920     9430.03
    276960      9431.5
    277000     9432.69
    277040     9434.19
    277080     9435.77
    277120        9437
    277160      9438.8
    277200      9439.8
    277240     9441.12
    277280     9442.78
    277320     9443.83
    277360     9445.02
    277400     9446.78
    277440     9448.04
    277480     9449.56
    277520     9450.78
    277560      9451.9
    277600     9453.53
    277640     9454.97
    277680     9456.44
    277720     9457.61
    277760     9459.09
    277800     9460.26
    277840     9461.74
    277880     9463.37
    277920     9464.58
    277960     9466.38
    278000     9467.39
    278040      9468.7
    278080     9470.35
    278120     9471.42
    278160      9472.6
    278200     9474.36
    278240     9475.62
    278280     9477.15
    278320     9478.39
    278360      9479.5
    278400     9481.13
    278440     9482.56
    278480     9484.03
    278520     9485.22
    278560     9486.67
    278600     9487.85
    278640     9489.35
    278680     9490.96
    278720     9492.17
    278760     9493.97
    278800     9494.99
    278840     9496.29
    278880     9497.94
    278920        9499
    278960      9500.2
    279000     9501.95
    279040     9503.23
    279080     9504.76
    279120     9505.99
    279160     9507.08
    279200     9508.71
    279240     9510.15
    279280     9511.63
    279320     9512.81
    279360     9514.27
    279400     9515.45
    279440     9516.96
    279480     9518.55
    279520      9519.8
    279560     9521.58
    279600      9522.6
    279640     9523.89
    279680     9525.55
    279720     9526.61
    279760      9527.8
    279800     9529.56
    279840     9530.82
    279880     9532.36
    279920      9533.6
    279960     9534.68
    280000     9536.31
    280040     9537.75
    280080     9539.23
    280120     9540.42
    280160     9541.87
    280200     9543.06
    280240     9544.55
    280280     9546.16
    280320     9547.37
    280360     9549.19
    280400      9550.2
    280440     9551.48
    280480     9553.15
    280520     9554.21
    280560      9555.4
    280600     9557.18
    280640      9558.4
    280680     9559.96
    280720      9561.2
    280760     9562.28
    280800      9563.9
    280840     9565.37
    280880     9566.85
    280920     9568.04
    280960     9569.48
    281000     9570.66
    281040     9572.17
    281080     9573.77
    281120        9575
    281160     9576.81
    281200     9577.81
    281240     9579.09
    281280     9580.75
    281320     9581.82
    281360        9583
    281400     9584.77
    281440        9586
    281480     9587.56
    281520      9588.8
    281560     9589.87
    281600     9591.49
    281640     9592.94
    281680     9594.41
    281720     9595.63
    281760     9597.04
    281800     9598.22
    281840     9599.71
    281880     9601.33
    281920     9602.55
    281960     9604.36
    282000     9605.35
    282040     9606.65
    282080     9608.29
    282120     9609.38
    282160     9610.56
    282200     9612.35
    282240     9613.57
    282280     9615.12
    282320     9616.35
    282360     9617.43
    282400     9619.09
    282440     9620.49
    282480     9621.95
    282520     9623.18
    282560     9624.59
    282600     9625.79
    282640     9627.27
    282680     9628.89
    282720      9630.1
    282760     9631.91
    282800     9632.93
    282840     9634.22
    282880     9635.86
    282920     9636.94
    282960     9638.12
    283000      9639.9
    283040     9641.12
    283080     9642.66
    283120     9643.88
    283160     9644.96
    283200     9646.62
    283240     9648.01
    283280     9649.49
    283320      9650.7
    283360     9652.12
    283400     9653.34
    283440      9654.8
    283480     9656.43
    283520     9657.63
    283560     9659.45
    283600     9660.46
    283640     9661.75
    283680     9663.41
    283720     9664.47
    283760     9665.66
    283800     9667.44
    283840     9668.66
    283880     9670.21
    283920     9671.42
    283960     9672.51
    284000     9674.16
    284040     9675.54
    284080     9677.05
    284120     9678.25
    284160     9679.66
    284200     9680.87
    284240     9682.35
    284280     9683.98
    284320     9685.18
    284360        9687
    284400     9687.99
    284440      9689.3
    284480     9690.94
    284520        9692
    284560     9693.21
    284600     9695.01
    284640     9696.21
    284680     9697.76
    284720     9698.95
    284760     9700.04
    284800     9701.71
    284840     9703.11
    284880     9704.61
    284920     9705.81
    284960     9707.22
    285000     9708.43
    285040     9709.89
    285080     9711.54
    285120     9712.74
    285160     9714.56
    285200     9715.57
    285240     9716.86
    285280     9718.51
    285320     9719.58
    285360     9720.76
    285400     9722.57
    285440     9723.78
    285480     9725.33
    285520     9726.53
    285560      9727.6
    285600     9729.29
    285640     9730.69
    285680      9732.2
    285720     9733.39
    285760     9734.82
    285800     9736.03
    285840     9737.47
    285880     9739.13
    285920     9740.32
    285960     9742.13
    286000     9743.15
    286040     9744.44
    286080     9746.09
    286120     9747.14
    286160     9748.33
    286200     9750.15
    286240     9751.34
    286280      9752.9
    286320     9754.12
    286360     9755.18
    286400     9756.85
    286440     9758.25
    286480     9759.77
    286520     9760.95
    286560     9762.39
    286600     9763.58
    286640     9765.04
    286680      9766.7
    286720     9767.89
    286760      9769.7
    286800     9770.73
    286840        9772
    286880     9773.67
    286920     9774.72
    286960     9775.88
    287000     9777.72
    287040      9778.9
    287080     9780.46
    287120     9781.66
    287160     9782.72
    287200      9784.4
    287240      9785.8
    287280     9787.29
    287320      9788.5
    287360     9789.92
    287400     9791.13
    287440     9792.57
    287480     9794.26
    287520     9795.45
    287560     9797.26
    287600     9798.27
    287640     9799.54
    287680      9801.2
    287720     9802.28
    287760     9803.44
    287800     9805.27
    287840     9806.46
    287880     9807.99
    287920     9809.21
    287960     9810.27
    288000     9811.93
    288040     9813.33
    288080     9814.83
    288120     9816.03
    288160     9817.47
    288200     9818.68
    288240     9820.14
    288280     9821.81
    288320        9823
    288360     9824.82
    288400     9825.84
    288440     9827.11
    288480     9828.78
    288520     9829.84
    288560     9831.03
    288600     9832.85
    288640     9834.04
    288680     9835.55
    288720     9836.78
    288760     9837.83
    288800      9839.5
    288840      9840.9
    288880     9842.42
    288920     9843.62
    288960     9845.04
    289000     9846.27
    289040      9847.7
    289080     9849.38
    289120     9850.57
    289160     9852.39
    289200     9853.39
    289240     9854.67
    289280     9856.34
    289320     9857.39
    289360     9858.57
    289400     9860.41
    289440     9861.57
    289480     9863.11
    289520     9864.34
    289560     9865.39
    289600     9867.05
    289640     9868.45
    289680     9869.97
    289720     9871.15
    289760     9872.59
    289800     9873.79
    289840     9875.24
    289880     9876.92
    289920     9878.11
    289960     9879.93
    290000     9880.92
    290040      9882.2
    290080     9883.88
    290120     9884.92
    290160     9886.12
    290200     9887.95
    290240     9889.11
    290280     9890.65
    290320     9891.86
    290360     9892.92
    290400      9894.6
    290440     9895.98
    290480      9897.5
    290520     9898.71
    290560     9900.14
    290600     9901.32
    290640     9902.81
    290680     9904.45
    290720     9905.64
    290760     9907.47
    290800     9908.47
    290840     9909.73
    290880     9911.42
    290920     9912.47
    290960     9913.65
    291000     9915.49
    291040     9916.66
    291080      9918.2
    291120     9919.41
    291160     9920.48
    291200     9922.15
    291240     9923.52
    291280     9925.03
    291320     9926.26
    291360     9927.69
    291400     9928.87
    291440     9930.35
    291480     9931.99
    291520     9933.18
    291560     9935.01
    291600     9936.01
    291640     9937.28
    291680     9938.97
    291720     9940.02
    291760     9941.21
    291800     9943.04
    291840     9944.22
    291880     9945.74
    291920     9946.95
    291960        9948
    292000     9949.68
    292040     9951.06
    292080     9952.58
    292120     9953.81
    292160     9955.26
    292200     9956.45
    292240      9957.9
    292280     9959.57
    292320     9960.75
    292360     9962.57
    292400     9963.58
    292440     9964.85
    292480     9966.53
    292520     9967.58
    292560     9968.78
    292600      9970.6
    292640     9971.78
    292680      9973.3
    292720      9974.5
    292760     9975.57
    292800     9977.25
    292840     9978.63
    292880     9980.14
    292920     9981.37
    292960     9982.81
    293000        9984
    293040     9985.47
    293080     9987.11
    293120     9988.29
    293160     9990.13
    293200     9991.12
    293240     9992.39
    293280     9994.07
    293320     9995.13
    293360     9996.32
    293400     9998.16
    293440     9999.33
    293480     10000.8
    293520       10002
    293560     10003.1
    293600     10004.8
    293640     10006.2
    293680     10007.7
    293720     10008.9
    293760     10010.4
    293800     10011.5
    293840       10013
    293880     10014.7
    293920     10015.8
    293960     10017.7
    294000     10018.7
    294040       10020
    294080     10021.6
    294120     10022.7
    294160     10023.9
    294200     10025.7
    294240     10026.9
    294280     10028.4
    294320     10029.6
    294360     10030.7
    294400     10032.4
    294440     10033.7
    294480     10035.2
    294520     10036.5
    294560     10037.9
    294600     10039.1
    294640     10040.6
    294680     10042.2
    294720     10043.4
    294760     10045.2
    294800     10046.2
    294840     10047.5
    294880     10049.2
    294920     10050.3
    294960     10051.4
    295000     10053.3
    295040     10054.5
    295080       10056
    295120     10057.2
    295160     10058.2
    295200     10059.9
    295240     10061.3
    295280     10062.8
    295320       10064
    295360     10065.5
    295400     10066.6
    295440     10068.1
    295480     10069.8
    295520       10071
    295560     10072.8
    295600     10073.8
    295640     10075.1
    295680     10076.8
    295720     10077.8
    295760       10079
    295800     10080.8
    295840       10082
    295880     10083.6
    295920     10084.7
    295960     10085.8
    296000     10087.5
    296040     10088.8
    296080     10090.4
    296120     10091.6
    296160     10093.1
    296200     10094.2
    296240     10095.7
    296280     10097.4
    296320     10098.5
    296360     10100.4
    296400     10101.4
    296440     10102.6
    296480     10104.3
    296520     10105.4
    296560     10106.6
    296600     10108.4
    296640     10109.6
    296680     10111.1
    296720     10112.3
    296760     10113.4
    296800     10115.1
    296840     10116.4
    296880     10117.9
    296920     10119.2
    296960     10120.6
    297000     10121.8
    297040     10123.3
    297080     10124.9
    297120     10126.1
    297160       10128
    297200       10129
    297240     10130.2
    297280     10131.9
    297320       10133
    297360     10134.2
    297400       10136
    297440     10137.2
    297480     10138.7
    297520     10139.9
    297560       10141
    297600     10142.7
    297640       10144
    297680     10145.5
    297720     10146.8
    297760     10148.2
    297800     10149.4
    297840     10150.9
    297880     10152.5
    297920     10153.7
    297960     10155.5
    298000     10156.5
    298040     10157.8
    298080     10159.5
    298120     10160.6
    298160     10161.7
    298200     10163.6
    298240     10164.8
    298280     10166.3
    298320     10167.5
    298360     10168.5
    298400     10170.2
    298440     10171.6
    298480       10173
    298520     10174.3
    298560     10175.7
    298600     10176.9
    298640     10178.4
    298680     10180.1
    298720     10181.3
    298760     10183.1
    298800     10184.1
    298840     10185.4
    298880       10187
    298920     10188.1
    298960     10189.3
    299000     10191.1
    299040     10192.3
    299080     10193.9
    299120       10195
    299160     10196.1
    299200     10197.8
    299240     10199.1
    299280     10200.6
    299320     10201.9
    299360     10203.3
    299400     10204.5
    299440       10206
    299480     10207.6
    299520     10208.8
    299560     10210.7
    299600     10211.7
    299640       10213
    299680     10214.6
    299720     10215.7
    299760     10216.9
    299800     10218.7
    299840     10219.9
    299880     10221.5
    299920     10222.6
    299960     10223.7
    300000     10225.4
    300040     10226.7
    300080     10228.2
    300120     10229.5
    300160     10230.9
    300200     10232.1
    300240     10233.6
    300280     10235.2
    300320     10236.4
    300360     10238.3
    300400     10239.3
    300440     10240.6
    300480     10242.2
    300520     10243.3
    300560     10244.5
    300600     10246.3
    300640     10247.5
    300680       10249
    300720     10250.2
    300760     10251.2
    300800       10253
    300840     10254.3
    300880     10255.8
    300920     10257.1
    300960     10258.5
    301000     10259.7
    301040     10261.2
    301080     10262.8
    301120       10264
    301160     10265.9
    301200     10266.9
    301240     10268.2
    301280     10269.8
    301320     10270.9
    301360     10272.1
    301400     10273.9
    301440     10275.1
    301480     10276.6
    301520     10277.8
    301560     10278.9
    301600     10280.6
    301640     10281.9
    301680     10283.4
    301720     10284.7
    301760     10286.1
    301800     10287.3
    301840     10288.8
    301880     10290.4
    301920     10291.6
    301960     10293.5
    302000     10294.5
    302040     10295.8
    302080     10297.5
    302120     10298.5
    302160     10299.8
    302200     10301.5
    302240     10302.7
    302280     10304.3
    302320     10305.5
    302360     10306.5
    302400     10308.2
    302440     10309.6
    302480     10311.1
    302520     10312.3
    302560     10313.7
    302600     10314.9
    302640     10316.4
    302680     10318.1
    302720     10319.3
    302760     10321.2
    302800     10322.1
    302840     10323.5
    302880     10325.1
    302920     10326.2
    302960     10327.4
    303000     10329.2
    303040     10330.4
    303080     10331.9
    303120     10333.1
    303160     10334.1
    303200     10335.9
    303240     10337.2
    303280     10338.7
    303320       10340
    303360     10341.4
    303400     10342.6
    303440     10344.1
    303480     10345.8
    303520       10347
    303560     10348.9
    303600     10349.8
    303640     10351.2
    303680     10352.8
    303720     10353.9
    303760     10355.1
    303800     10356.9
    303840       10358
    303880     10359.6
    303920     10360.8
    303960     10361.8
    304000     10363.6
    304040     10364.9
    304080     10366.4
    304120     10367.6
    304160     10369.1
    304200     10370.2
    304240     10371.8
    304280     10373.5
    304320     10374.6
    304360     10376.5
    304400     10377.5
    304440     10378.8
    304480     10380.5
    304520     10381.5
    304560     10382.7
    304600     10384.5
    304640     10385.7
    304680     10387.3
    304720     10388.4
    304760     10389.5
    304800     10391.2
    304840     10392.5
    304880       10394
    304920     10395.3
    304960     10396.7
    305000     10397.9
    305040     10399.5
    305080     10401.1
    305120     10402.3
    305160     10404.2
    305200     10405.2
    305240     10406.5
    305280     10408.1
    305320     10409.2
    305360     10410.4
    305400     10412.2
    305440     10413.3
    305480     10414.9
    305520     10416.1
    305560     10417.1
    305600     10418.9
    305640     10420.2
    305680     10421.7
    305720       10423
    305760     10424.4
    305800     10425.6
    305840     10427.1
    305880     10428.8
    305920       10430
    305960     10431.9
    306000     10432.8
    306040     10434.2
    306080     10435.8
    306120     10436.9
    306160     10438.1
    306200     10439.9
    306240       10441
    306280     10442.6
    306320     10443.8
    306360     10444.8
    306400     10446.5
    306440     10447.9
    306480     10449.4
    306520     10450.6
    306560     10452.1
    306600     10453.2
    306640     10454.8
    306680     10456.5
    306720     10457.6
    306760     10459.5
    306800     10460.5
    306840     10461.9
    306880     10463.4
    306920     10464.5
    306960     10465.8
    307000     10467.6
    307040     10468.7
    307080     10470.3
    307120     10471.4
    307160     10472.5
    307200     10474.2
    307240     10475.5
    307280     10477.1
    307320     10478.3
    307360     10479.8
    307400     10480.9
    307440     10482.5
    307480     10484.2
    307520     10485.3
    307560     10487.2
    307600     10488.2
    307640     10489.5
    307680     10491.1
    307720     10492.2
    307760     10493.5
    307800     10495.3
    307840     10496.4
    307880       10498
    307920     10499.1
    307960     10500.1
    308000     10501.9
    308040     10503.2
    308080     10504.8
    308120       10506
    308160     10507.5
    308200     10508.6
    308240     10510.2
    308280     10511.9
    308320       10513
    308360     10514.9
    308400     10515.9
    308440     10517.2
    308480     10518.8
    308520     10519.9
    308560     10521.2
    308600       10523
    308640     10524.1
    308680     10525.7
    308720     10526.8
    308760     10527.8
    308800     10529.6
    308840     10530.9
    308880     10532.4
    308920     10533.7
    308960     10535.2
    309000     10536.3
    309040     10537.9
    309080     10539.6
    309120     10540.7
    309160     10542.6
    309200     10543.6
    309240     10544.9
    309280     10546.5
    309320     10547.7
    309360     10548.9
    309400     10550.7
    309440     10551.8
    309480     10553.4
    309520     10554.5
    309560     10555.5
    309600     10557.3
    309640     10558.6
    309680     10560.1
    309720     10561.4
    309760     10562.8
    309800       10564
    309840     10565.5
    309880     10567.3
    309920     10568.4
    309960     10570.3
    310000     10571.3
    310040     10572.6
    310080     10574.2
    310120     10575.3
    310160     10576.5
    310200     10578.4
    310240     10579.4
    310280       10581
    310320     10582.2
    310360     10583.2
    310400       10585
    310440     10586.3
    310480     10587.8
    310520     10589.1
    310560     10590.5
    310600     10591.7
    310640     10593.2
    310680     10594.9
    310720     10596.1
    310760       10598
    310800     10598.9
    310840     10600.3
    310880     10601.9
    310920       10603
    310960     10604.2
    311000       10606
    311040     10607.1
    311080     10608.7
    311120     10609.9
    311160     10610.9
    311200     10612.7
    311240       10614
    311280     10615.5
    311320     10616.8
    311360     10618.2
    311400     10619.3
    311440     10620.9
    311480     10622.6
    311520     10623.8
    311560     10625.7
    311600     10626.6
    311640       10628
    311680     10629.6
    311720     10630.7
    311760       10632
    311800     10633.7
    311840     10634.8
    311880     10636.4
    311920     10637.6
    311960     10638.6
    312000     10640.4
    312040     10641.7
    312080     10643.2
    312120     10644.5
    312160     10645.9
    312200     10647.1
    312240     10648.6
    312280     10650.3
    312320     10651.5
    312360     10653.4
    312400     10654.3
    312440     10655.7
    312480     10657.3
    312520     10658.4
    312560     10659.7
    312600     10661.5
    312640     10662.6
    312680     10664.2
    312720     10665.3
    312760     10666.4
    312800     10668.1
    312840     10669.4
    312880     10670.9
    312920     10672.2
    312960     10673.7
    313000     10674.8
    313040     10676.3
    313080     10678.1
    313120     10679.3
    313160     10681.1
    313200     10682.1
    313240     10683.5
    313280     10685.1
    313320     10686.2
    313360     10687.4
    313400     10689.2
    313440     10690.3
    313480     10691.9
    313520     10693.1
    313560     10694.1
    313600     10695.9
    313640     10697.1
    313680     10698.6
    313720       10700
    313760     10701.4
    313800     10702.5
    313840     10704.1
    313880     10705.8
    313920       10707
    313960     10708.9
    314000     10709.8
    314040     10711.2
    314080     10712.8
    314120     10713.9
    314160     10715.1
    314200     10716.9
    314240       10718
    314280     10719.6
    314320     10720.8
    314360     10721.8
    314400     10723.6
    314440     10724.9
    314480     10726.3
    314520     10727.7
    314560     10729.1
    314600     10730.3
    314640     10731.8
    314680     10733.6
    314720     10734.7
    314760     10736.6
    314800     10737.5
    314840     10738.9
    314880     10740.5
    314920     10741.6
    314960     10742.9
    315000     10744.6
    315040     10745.7
    315080     10747.3
    315120     10748.5
    315160     10749.5
    315200     10751.3
    315240     10752.6
    315280     10754.1
    315320     10755.4
    315360     10756.9
    315400       10758
    315440     10759.5
    315480     10761.3
    315520     10762.5
    315560     10764.3
    315600     10765.3
    315640     10766.6
    315680     10768.3
    315720     10769.4
    315760     10770.6
    315800     10772.4
    315840     10773.5
    315880     10775.1
    315920     10776.3
    315960     10777.3
    316000     10779.1
    316040     10780.4
    316080     10781.8
    316120     10783.2
    316160     10784.6
    316200     10785.8
    316240     10787.3
    316280     10789.1
    316320     10790.2
    316360     10792.1
    316400     10793.1
    316440     10794.4
    316480     10796.1
    316520     10797.1
    316560     10798.4
    316600     10800.2
    316640     10801.3
    316680     10802.8
    316720       10804
    316760     10805.1
    316800     10806.8
    316840     10808.2
    316880     10809.6
    316920       10811
    316960     10812.4
    317000     10813.6
    317040     10815.1
    317080     10816.9
    317120       10818
    317160     10819.9
    317200     10820.9
    317240     10822.2
    317280     10823.9
    317320     10824.9
    317360     10826.2
    317400       10828
    317440     10829.1
    317480     10830.6
    317520     10831.8
    317560     10832.8
    317600     10834.6
    317640       10836
    317680     10837.4
    317720     10838.8
    317760     10840.2
    317800     10841.4
    317840     10842.9
    317880     10844.7
    317920     10845.8
    317960     10847.7
    318000     10848.7
    318040       10850
    318080     10851.7
    318120     10852.7
    318160       10854
    318200     10855.8
    318240     10856.9
    318280     10858.4
    318320     10859.6
    318360     10860.6
    318400     10862.4
    318440     10863.8
    318480     10865.3
    318520     10866.6
    318560       10868
    318600     10869.2
    318640     10870.7
    318680     10872.5
    318720     10873.6
    318760     10875.5
    318800     10876.5
    318840     10877.8
    318880     10879.5
    318920     10880.6
    318960     10881.8
    319000     10883.6
    319040     10884.8
    319080     10886.3
    319120     10887.5
    319160     10888.5
    319200     10890.3
    319240     10891.6
    319280     10893.1
    319320     10894.4
    319360     10895.9
    319400     10897.1
    319440     10898.6
    319480     10900.3
    319520     10901.5
    319560     10903.4
    319600     10904.3
    319640     10905.7
    319680     10907.4
    319720     10908.4
    319760     10909.7
    319800     10911.5
    319840     10912.6
    319880     10914.2
    319920     10915.3
    319960     10916.3
    320000     10918.1
    320040     10919.4
    320080     10920.9
    320120     10922.2
    320160     10923.7
    320200     10924.9
    320240     10926.4
    320280     10928.2
    320320     10929.3
    320360     10931.2
    320400     10932.2
    320440     10933.5
    320480     10935.2
    320520     10936.2
    320560     10937.5
    320600     10939.3
    320640     10940.4
    320680     10941.9
    320720     10943.1
    320760     10944.1
    320800     10945.9
    320840     10947.2
    320880     10948.7
    320920       10950
    320960     10951.5
    321000     10952.6
    321040     10954.1
    321080       10956
    321120       10957
    321160       10959
    321200     10959.9
    321240     10961.2
    321280     10962.9
    321320       10964
    321360     10965.2
    321400       10967
    321440     10968.1
    321480     10969.7
    321520     10970.8
    321560     10971.9
    321600     10973.7
    321640       10975
    321680     10976.5
    321720     10977.8
    321760     10979.2
    321800     10980.4
    321840     10981.9
    321880     10983.7
    321920     10984.8
    321960     10986.7
    322000     10987.7
    322040       10989
    322080     10990.7
    322120     10991.8
    322160       10993
    322200     10994.8
    322240     10995.9
    322280     10997.5
    322320     10998.6
    322360     10999.7
    322400     11001.5
    322440     11002.7
    322480     11004.3
    322520     11005.6
    322560       11007
    322600     11008.2
    322640     11009.7
    322680     11011.5
    322720     11012.6
    322760     11014.5
    322800     11015.5
    322840     11016.8
    322880     11018.5
    322920     11019.5
    322960     11020.8
    323000     11022.6
    323040     11023.7
    323080     11025.3
    323120     11026.4
    323160     11027.4
    323200     11029.3
    323240     11030.6
    323280     11032.1
    323320     11033.4
    323360     11034.8
    323400       11036
    323440     11037.5
    323480     11039.3
    323520     11040.4
    323560     11042.3
    323600     11043.3
    323640     11044.6
    323680     11046.3
    323720     11047.4
    323760     11048.6
    323800     11050.4
    323840     11051.5
    323880     11053.1
    323920     11054.3
    323960     11055.2
    324000     11057.1
    324040     11058.4
    324080     11059.9
    324120     11061.2
    324160     11062.7
    324200     11063.8
    324240     11065.4
    324280     11067.2
    324320     11068.3
    324360     11070.2
    324400     11071.1
    324440     11072.5
    324480     11074.2
    324520     11075.2
    324560     11076.5
    324600     11078.3
    324640     11079.3
    324680     11080.9
    324720     11082.1
    324760     11083.1
    324800     11084.9
    324840     11086.2
    324880     11087.7
    324920     11089.1
    324960     11090.5
    325000     11091.7
    325040     11093.2
    325080       11095
    325120     11096.1
    325160       11098
    325200       11099
    325240     11100.3
    325280       11102
    325320       11103
    325360     11104.3
    325400     11106.1
    325440     11107.2
    325480     11108.8
    325520     11109.9
    325560       11111
    325600     11112.8
    325640       11114
    325680     11115.5
    325720     11116.9
    325760     11118.4
    325800     11119.5
    325840     11121.1
    325880     11122.9
    325920     11123.9
    325960     11125.9
    326000     11126.8
    326040     11128.2
    326080     11129.8
    326120     11130.9
    326160     11132.1
    326200     11133.9
    326240       11135
    326280     11136.6
    326320     11137.8
    326360     11138.8
    326400     11140.6
    326440     11141.9
    326480     11143.4
    326520     11144.7
    326560     11146.2
    326600     11147.3
    326640     11148.9
    326680     11150.7
    326720     11151.8
    326760     11153.7
    326800     11154.6
    326840       11156
    326880     11157.7
    326920     11158.7
    326960       11160
    327000     11161.8
    327040     11162.8
    327080     11164.5
    327120     11165.6
    327160     11166.6
    327200     11168.4
    327240     11169.7
    327280     11171.2
    327320     11172.6
    327360     11174.1
    327400     11175.2
    327440     11176.7
    327480     11178.6
    327520     11179.6
    327560     11181.6
    327600     11182.5
    327640     11183.9
    327680     11185.6
    327720     11186.6
    327760     11187.9
    327800     11189.7
    327840     11190.7
    327880     11192.4
    327920     11193.5
    327960     11194.5
    328000     11196.3
    328040     11197.7
    328080     11199.1
    328120     11200.6
    328160       11202
    328200     11203.1
    328240     11204.7
    328280     11206.5
    328320     11207.5
    328360     11209.5
    328400     11210.4
    328440     11211.8
    328480     11213.5
    328520     11214.5
    328560     11215.8
    328600     11217.6
    328640     11218.7
    328680     11220.3
    328720     11221.4
    328760     11222.5
    328800     11224.3
    328840     11225.6
    328880     11227.1
    328920     11228.5
    328960     11229.9
    329000     11231.1
    329040     11232.6
    329080     11234.4
    329120     11235.5
    329160     11237.5
    329200     11238.4
    329240     11239.8
    329280     11241.4
    329320     11242.5
    329360     11243.8
    329400     11245.5
    329440     11246.6
    329480     11248.2
    329520     11249.4
    329560     11250.4
    329600     11252.2
    329640     11253.6
    329680       11255
    329720     11256.5
    329760     11257.9
    329800       11259
    329840     11260.6
    329880     11262.4
    329920     11263.5
    329960     11265.4
    330000     11266.3
    330040     11267.7
    330080     11269.4
    330120     11270.4
    330160     11271.7
    330200     11273.5
    330240     11274.6
    330280     11276.2
    330320     11277.3
    330360     11278.3
    330400     11280.1
    330440     11281.5
    330480       11283
    330520     11284.4
    330560     11285.8
    330600       11287
    330640     11288.5
    330680     11290.4
    330720     11291.4
    330760     11293.4
    330800     11294.3
    330840     11295.7
    330880     11297.3
    330920     11298.4
    330960     11299.7
    331000     11301.5
    331040     11302.5
    331080     11304.1
    331120     11305.3
    331160     11306.3
    331200     11308.1
    331240     11309.4
    331280     11310.9
    331320     11312.3
    331360     11313.8
    331400     11314.9
    331440     11316.5
    331480     11318.2
    331520     11319.3
    331560     11321.3
    331600     11322.2
    331640     11323.6
    331680     11325.3
    331720     11326.3
    331760     11327.6
    331800     11329.4
    331840     11330.4
    331880       11332
    331920     11333.2
    331960     11334.2
    332000       11336
    332040     11337.4
    332080     11338.8
    332120     11340.3
    332160     11341.7
    332200     11342.8
    332240     11344.4
    332280     11346.2
    332320     11347.2
    332360     11349.2
    332400     11350.1
    332440     11351.5
    332480     11353.2
    332520     11354.2
    332560     11355.5
    332600     11357.3
    332640     11358.3
    332680     11359.9
    332720     11361.1
    332760     11362.1
    332800     11363.9
    332840     11365.3
    332880     11366.7
    332920     11368.2
    332960     11369.6
    333000     11370.7
    333040     11372.3
    333080     11374.1
    333120     11375.1
    333160     11377.1
    333200       11378
    333240     11379.4
    333280     11381.1
    333320     11382.1
    333360     11383.4
    333400     11385.2
    333440     11386.2
    333480     11387.8
    333520       11389
    333560       11390
    333600     11391.8
    333640     11393.2
    333680     11394.6
    333720     11396.1
    333760     11397.5
    333800     11398.6
    333840     11400.2
    333880       11402
    333920       11403
    333960       11405
    334000     11405.9
    334040     11407.3
    334080       11409
    334120       11410
    334160     11411.3
    334200     11413.1
    334240     11414.2
    334280     11415.8
    334320     11416.9
    334360     11417.9
    334400     11419.8
    334440     11421.2
    334480     11422.6
    334520     11424.1
    334560     11425.4
    334600     11426.5
    334640     11428.1
    334680       11430
    334720       11431
    334760       11433
    334800     11433.9
    334840     11435.3
    334880     11436.9
    334920       11438
    334960     11439.3
    335000     11441.1
    335040     11442.1
    335080     11443.7
    335120     11444.9
    335160     11445.9
    335200     11447.7
    335240     11449.1
    335280     11450.5
    335320       11452
    335360     11453.4
    335400     11454.5
    335440     11456.1
    335480     11457.9
    335520       11459
    335560     11460.9
    335600     11461.8
    335640     11463.2
    335680     11464.9
    335720     11465.9
    335760     11467.2
    335800       11469
    335840       11470
    335880     11471.7
    335920     11472.8
    335960     11473.8
    336000     11475.7
    336040       11477
    336080     11478.5
    336120     11479.9
    336160     11481.3
    336200     11482.4
    336240       11484
    336280     11485.9
    336320     11486.9
    336360     11488.9
    336400     11489.8
    336440     11491.2
    336480     11492.8
    336520     11493.9
    336560     11495.1
    336600       11497
    336640       11498
    336680     11499.6
    336720     11500.8
    336760     11501.8
    336800     11503.6
    336840       11505
    336880     11506.4
    336920     11507.9
    336960     11509.3
    337000     11510.4
    337040       11512
    337080     11513.8
    337120     11514.9
    337160     11516.8
    337200     11517.7
    337240     11519.1
    337280     11520.8
    337320     11521.8
    337360     11523.1
    337400     11524.9
    337440     11525.9
    337480     11527.6
    337520     11528.7
    337560     11529.7
    337600     11531.6
    337640       11533
    337680     11534.4
    337720     11535.9
    337760     11537.2
    337800     11538.4
    337840       11540
    337880     11541.8
    337920     11542.8
    337960     11544.8
    338000     11545.7
    338040     11547.1
    338080     11548.8
    338120     11549.8
    338160     11551.1
    338200     11552.9
    338240     11553.9
    338280     11555.5
    338320     11556.7
    338360     11557.7
    338400     11559.6
    338440     11560.9
    338480     11562.4
    338520     11563.8
    338560     11565.2
    338600     11566.3
    338640     11567.9
    338680     11569.8
    338720     11570.8
    338760     11572.7
    338800     11573.7
    338840     11575.1
    338880     11576.7
    338920     11577.8
    338960       11579
    339000     11580.8
    339040     11581.9
    339080     11583.5
    339120     11584.7
    339160     11585.7
    339200     11587.5
    339240     11588.9
    339280     11590.4
    339320     11591.8
    339360     11593.2
    339400     11594.3
    339440     11595.9
    339480     11597.7
    339520     11598.8
    339560     11600.7
    339600     11601.6
    339640     11603.1
    339680     11604.7
    339720     11605.8
    339760       11607
    339800     11608.9
    339840     11609.9
    339880     11611.6
    339920     11612.7
    339960     11613.7
    340000     11615.6
    340040     11616.9
    340080     11618.4
    340120     11619.8
    340160     11621.2
    340200     11622.3
    340240     11623.9
    340280     11625.8
    340320     11626.8
    340360     11628.8
    340400     11629.7
    340440     11631.1
    340480     11632.8
    340520     11633.8
    340560     11635.1
    340600     11636.9
    340640       11638
    340680     11639.6
    340720     11640.8
    340760     11641.7
    340800     11643.6
    340840       11645
    340880     11646.5
    340920     11647.9
    340960     11649.2
    341000     11650.4
    341040       11652
    341080     11653.9
    341120     11654.9
    341160     11656.8
    341200     11657.7
    341240     11659.2
    341280     11660.8
    341320     11661.9
    341360     11663.1
    341400     11664.9
    341440       11666
    341480     11667.6
    341520     11668.8
    341560     11669.8
    341600     11671.6
    341640       11673
    341680     11674.5
    341720       11676
    341760     11677.3
    341800     11678.4
    341840       11680
    341880     11681.9
    341920     11682.9
    341960     11684.9
    342000     11685.8
    342040     11687.2
    342080     11688.9
    342120     11689.9
    342160     11691.2
    342200       11693
    342240       11694
    342280     11695.7
    342320     11696.8
    342360     11697.8
    342400     11699.7
    342440     11701.1
    342480     11702.6
    342520       11704
    342560     11705.4
    342600     11706.5
    342640     11708.1
    342680       11710
    342720       11711
    342760       11713
    342800     11713.8
    342840     11715.3
    342880       11717
    342920       11718
    342960     11719.3
    343000     11721.1
    343040     11722.1
    343080     11723.8
    343120     11724.9
    343160     11725.9
    343200     11727.8
    343240     11729.2
    343280     11730.7
    343320     11732.1
    343360     11733.5
    343400     11734.6
    343440     11736.2
    343480     11738.1
    343520       11739
    343560       11741
    343600     11741.9
    343640     11743.4
    343680     11745.1
    343720     11746.1
    343760     11747.3
    343800     11749.2
    343840     11750.2
    343880     11751.9
    343920       11753
    343960       11754
    344000     11755.9
    344040     11757.3
    344080     11758.8
    344120     11760.2
    344160     11761.6
    344200     11762.6
    344240     11764.3
    344280     11766.2
    344320     11767.1
    344360     11769.2
    344400       11770
    344440     11771.5
    344480     11773.2
    344520     11774.2
    344560     11775.5
    344600     11777.3
    344640     11778.3
    344680       11780
    344720     11781.2
    344760     11782.1
    344800       11784
    344840     11785.4
    344880     11786.9
    344920     11788.3
    344960     11789.7
    345000     11790.8
    345040     11792.4
    345080     11794.3
    345120     11795.3
    345160     11797.3
    345200     11798.2
    345240     11799.6
    345280     11801.3
    345320     11802.4
    345360     11803.6
    345400     11805.5
    345440     11806.5
    345480     11808.1
    345520     11809.3
    345560     11810.3
    345600     11812.1
    345640     11813.6
    345680       11815
    345720     11816.5
    345760     11817.8
    345800     11818.9
    345840     11820.6
    345880     11822.5
    345920     11823.4
    345960     11825.5
    346000     11826.3
    346040     11827.8
    346080     11829.5
    346120     11830.5
    346160     11831.7
    346200     11833.6
    346240     11834.6
    346280     11836.3
    346320     11837.4
    346360     11838.4
    346400     11840.3
    346440     11841.7
    346480     11843.2
    346520     11844.6
    346560       11846
    346600     11847.1
    346640     11848.7
    346680     11850.6
    346720     11851.6
    346760     11853.6
    346800     11854.5
    346840     11855.9
    346880     11857.6
    346920     11858.7
    346960     11859.9
    347000     11861.7
    347040     11862.7
    347080     11864.4
    347120     11865.6
    347160     11866.6
    347200     11868.5
    347240     11869.9
    347280     11871.3
    347320     11872.8
    347360     11874.1
    347400     11875.2
    347440     11876.9
    347480     11878.7
    347520     11879.7
    347560     11881.8
    347600     11882.6
    347640     11884.1
    347680     11885.8
    347720     11886.8
    347760       11888
    347800     11889.9
    347840     11890.9
    347880     11892.6
    347920     11893.7
    347960     11894.7
    348000     11896.6
    348040       11898
    348080     11899.4
    348120     11900.9
    348160     11902.3
    348200     11903.4
    348240       11905
    348280     11906.9
    348320     11907.8
    348360     11909.9
    348400     11910.7
    348440     11912.2
    348480     11913.9
    348520       11915
    348560     11916.2
    348600       11918
    348640       11919
    348680     11920.7
    348720     11921.8
    348760     11922.8
    348800     11924.7
    348840     11926.1
    348880     11927.6
    348920       11929
    348960     11930.4
    349000     11931.5
    349040     11933.2
    349080       11935
    349120       11936
    349160       11938
    349200     11938.9
    349240     11940.3
    349280       11942
    349320     11943.1
    349360     11944.3
    349400     11946.1
    349440     11947.1
    349480     11948.8
    349520       11950
    349560     11950.9
    349600     11952.8
    349640     11954.3
    349680     11955.7
    349720     11957.2
    349760     11958.5
    349800     11959.6
    349840     11961.3
    349880     11963.2
    349920     11964.1
    349960     11966.1
    350000       11967
    350040     11968.5
    350080     11970.2
    350120     11971.2
    350160     11972.4
    350200     11974.2
    350240     11975.3
    350280       11977
    350320     11978.1
    350360     11979.1
    350400       11981
    350440     11982.4
    350480     11983.9
    350520     11985.3
    350560     11986.7
    350600     11987.7
    350640     11989.4
    350680     11991.3
    350720     11992.3
    350760     11994.3
    350800     11995.2
    350840     11996.6
    350880     11998.3
    350920     11999.4
    350960     12000.6
    351000     12002.4
    351040     12003.4
    351080     12005.1
    351120     12006.3
    351160     12007.3
    351200     12009.1
    351240     12010.6
    351280       12012
    351320     12013.5
    351360     12014.8
    351400     12015.9
    351440     12017.6
    351480     12019.5
    351520     12020.4
    351560     12022.5
    351600     12023.3
    351640     12024.8
    351680     12026.5
    351720     12027.5
    351760     12028.7
    351800     12030.6
    351840     12031.6
    351880     12033.3
    351920     12034.4
    351960     12035.4
    352000     12037.3
    352040     12038.7
    352080     12040.2
    352120     12041.6
    352160       12043
    352200       12044
    352240     12045.7
    352280     12047.6
    352320     12048.6
    352360     12050.6
    352400     12051.4
    352440     12052.9
    352480     12054.6
    352520     12055.7
    352560     12056.9
    352600     12058.7
    352640     12059.7
    352680     12061.5
    352720     12062.6
    352760     12063.5
    352800     12065.4
    352840     12066.9
    352880     12068.3
    352920     12069.8
    352960     12071.1
    353000     12072.2
    353040     12073.9
    353080     12075.7
    353120     12076.7
    353160     12078.7
    353200     12079.6
    353240     12081.1
    353280     12082.8
    353320     12083.8
    353360       12085
    353400     12086.8
    353440     12087.9
    353480     12089.6
    353520     12090.7
    353560     12091.7
    353600     12093.6
    353640       12095
    353680     12096.4
    353720     12097.9
    353760     12099.3
    353800     12100.3
    353840       12102
    353880     12103.8
    353920     12104.8
    353960     12106.8
    354000     12107.7
    354040     12109.1
    354080     12110.9
    354120     12111.9
    354160     12113.1
    354200       12115
    354240       12116
    354280     12117.7
    354320     12118.8
    354360     12119.8
    354400     12121.7
    354440     12123.1
    354480     12124.5
    354520       12126
    354560     12127.4
    354600     12128.4
    354640     12130.1
    354680       12132
    354720       12133
    354760     12134.9
    354800     12135.8
    354840     12137.3
    354880       12139
    354920       12140
    354960     12141.2
    355000       12143
    355040     12144.1
    355080     12145.8
    355120     12146.9
    355160     12147.9
    355200     12149.8
    355240     12151.2
    355280     12152.7
    355320     12154.1
    355360     12155.4
    355400     12156.5
    355440     12158.2
    355480     12160.1
    355520     12161.1
    355560       12163
    355600     12163.9
    355640     12165.4
    355680     12167.1
    355720     12168.1
    355760     12169.3
    355800     12171.2
    355840     12172.2
    355880     12173.9
    355920       12175
    355960       12176
    356000     12177.9
    356040     12179.3
    356080     12180.8
    356120     12182.2
    356160     12183.6
    356200     12184.7
    356240     12186.3
    356280     12188.2
    356320     12189.2
    356360     12191.2
    356400       12192
    356440     12193.5
    356480     12195.2
    356520     12196.2
    356560     12197.4
    356600     12199.3
    356640     12200.3
    356680       12202
    356720     12203.1
    356760     12204.1
    356800       12206
    356840     12207.4
    356880     12208.9
    356920     12210.3
    356960     12211.7
    357000     12212.8
    357040     12214.4
    357080     12216.4
    357120     12217.3
    357160     12219.3
    357200     12220.2
    357240     12221.6
    357280     12223.4
    357320     12224.4
    357360     12225.6
    357400     12227.4
    357440     12228.4
    357480     12230.2
    357520     12231.3
    357560     12232.3
    357600     12234.1
    357640     12235.6
    357680       12237
    357720     12238.4
    357760     12239.8
    357800     12240.9
    357840     12242.6
    357880     12244.5
    357920     12245.4
    357960     12247.4
    358000     12248.3
    358040     12249.8
    358080     12251.5
    358120     12252.5
    358160     12253.7
    358200     12255.6
    358240     12256.5
    358280     12258.3
    358320     12259.4
    358360     12260.4
    358400     12262.2
    358440     12263.7
    358480     12265.1
    358520     12266.6
    358560     12267.9
    358600       12269
    358640     12270.7
    358680     12272.6
    358720     12273.5
    358760     12275.5
    358800     12276.4
    358840     12277.9
    358880     12279.6
    358920     12280.6
    358960     12281.8
    359000     12283.6
    359040     12284.6
    359080     12286.4
    359120     12287.5
    359160     12288.5
    359200     12290.3
    359240     12291.8
    359280     12293.2
    359320     12294.7
    359360     12296.1
    359400     12297.1
    359440     12298.8
    359480     12300.7
    359520     12301.6
    359560     12303.6
    359600     12304.5
    359640       12306
    359680     12307.7
    359720     12308.7
    359760     12309.9
    359800     12311.7
    359840     12312.7
    359880     12314.5
    359920     12315.6
    359960     12316.6
    360000     12318.4
    360040     12319.8
    360080     12321.3
    360120     12322.8
    360160     12324.1
    360200     12325.2
    360240     12326.9
    360280     12328.8
    360320     12329.7
    360360     12331.7
    360400     12332.6
    360440     12334.1
    360480     12335.7
    360520     12336.8
    360560       12338
    360600     12339.8
    360640     12340.8
    360680     12342.5
    360720     12343.6
    360760     12344.6
    360800     12346.5
    360840     12347.9
    360880     12349.4
    360920     12350.8
    360960     12352.2
    361000     12353.2
    361040     12354.9
    361080     12356.8
    361120     12357.8
    361160     12359.7
    361200     12360.6
    361240     12362.1
    361280     12363.8
    361320     12364.8
    361360       12366
    361400     12367.8
    361440     12368.8
    361480     12370.6
    361520     12371.7
    361560     12372.7
    361600     12374.5
    361640     12375.9
    361680     12377.4
    361720     12378.8
    361760     12380.2
    361800     12381.2
    361840     12382.9
    361880     12384.8
    361920     12385.8
    361960     12387.7
    362000     12388.6
    362040     12390.1
    362080     12391.8
    362120     12392.8
    362160       12394
    362200     12395.8
    362240     12396.8
    362280     12398.6
    362320     12399.7
    362360     12400.7
    362400     12402.5
    362440       12404
    362480     12405.4
    362520     12406.8
    362560     12408.2
    362600     12409.2
    362640     12410.9
    362680     12412.8
    362720     12413.8
    362760     12415.7
    362800     12416.6
    362840     12418.1
    362880     12419.8
    362920     12420.9
    362960       12422
    363000     12423.9
    363040     12424.9
    363080     12426.6
    363120     12427.7
    363160     12428.7
    363200     12430.6
    363240       12432
    363280     12433.4
    363320     12434.8
    363360     12436.2
    363400     12437.3
    363440     12438.9
    363480     12440.8
    363520     12441.8
    363560     12443.7
    363600     12444.6
    363640     12446.1
    363680     12447.8
    363720     12448.8
    363760       12450
    363800     12451.9
    363840     12452.9
    363880     12454.6
    363920     12455.7
    363960     12456.7
    364000     12458.6
    364040       12460
    364080     12461.4
    364120     12462.8
    364160     12464.2
    364200     12465.3
    364240     12466.9
    364280     12468.8
    364320     12469.8
    364360     12471.7
    364400     12472.6
    364440     12474.1
    364480     12475.8
    364520     12476.9
    364560       12478
    364600     12479.9
    364640     12480.8
    364680     12482.6
    364720     12483.8
    364760     12484.7
    364800     12486.6
    364840       12488
    364880     12489.5
    364920     12490.9
    364960     12492.2
    365000     12493.3
    365040       12495
    365080     12496.8
    365120     12497.9
    365160     12499.8
    365200     12500.7
    365240     12502.2
    365280     12503.9
    365320     12504.9
    365360     12506.1
    365400     12507.9
    365440     12508.9
    365480     12510.7
    365520     12511.8
    365560     12512.8
    365600     12514.7
    365640     12516.1
    365680     12517.6
    365720     12518.9
    365760     12520.3
    365800     12521.4
    365840       12523
    365880     12524.9
    365920     12525.9
    365960     12527.8
    366000     12528.7
    366040     12530.2
    366080     12531.9
    366120       12533
    366160     12534.1
    366200       12536
    366240     12536.9
    366280     12538.8
    366320     12539.8
    366360     12540.8
    366400     12542.7
    366440     12544.2
    366480     12545.6
    366520       12547
    366560     12548.4
    366600     12549.5
    366640     12551.1
    366680       12553
    366720       12554
    366760     12555.9
    366800     12556.8
    366840     12558.3
    366880       12560
    366920     12561.1
    366960     12562.2
    367000     12564.1
    367040       12565
    367080     12566.8
    367120       12568
    367160     12568.9
    367200     12570.8
    367240     12572.3
    367280     12573.7
    367320     12575.1
    367360     12576.5
    367400     12577.6
    367440     12579.2
    367480     12581.1
    367520     12582.1
    367560       12584
    367600     12584.9
    367640     12586.4
    367680     12588.1
    367720     12589.2
    367760     12590.4
    367800     12592.2
    367840     12593.2
    367880       12595
    367920     12596.1
    367960     12597.1
    368000     12598.9
    368040     12600.4
    368080     12601.8
    368120     12603.3
    368160     12604.6
    368200     12605.7
    368240     12607.4
    368280     12609.2
    368320     12610.2
    368360     12612.2
    368400       12613
    368440     12614.6
    368480     12616.3
    368520     12617.3
    368560     12618.5
    368600     12620.3
    368640     12621.3
    368680     12623.1
    368720     12624.2
    368760     12625.2
    368800       12627
    368840     12628.5
    368880       12630
    368920     12631.4
    368960     12632.7
    369000     12633.8
    369040     12635.5
    369080     12637.3
    369120     12638.4
    369160     12640.3
    369200     12641.2
    369240     12642.7
    369280     12644.4
    369320     12645.4
    369360     12646.6
    369400     12648.4
    369440     12649.4
    369480     12651.2
    369520     12652.3
    369560     12653.3
    369600     12655.1
    369640     12656.6
    369680       12658
    369720     12659.5
    369760     12660.8
    369800     12661.9
    369840     12663.6
    369880     12665.4
    369920     12666.5
    369960     12668.4
    370000     12669.3
    370040     12670.8
    370080     12672.5
    370120     12673.5
    370160     12674.7
    370200     12676.6
    370240     12677.5
    370280     12679.3
    370320     12680.5
    370360     12681.4
    370400     12683.3
    370440     12684.7
    370480     12686.2
    370520     12687.6
    370560       12689
    370600       12690
    370640     12691.7
    370680     12693.6
    370720     12694.6
    370760     12696.5
    370800     12697.4
    370840       12699
    370880     12700.7
    370920     12701.7
    370960     12702.9
    371000     12704.7
    371040     12705.6
    371080     12707.4
    371120     12708.6
    371160     12709.6
    371200     12711.4
    371240     12712.9
    371280     12714.3
    371320     12715.8
    371360     12717.1
    371400     12718.2
    371440     12719.9
    371480     12721.7
    371520     12722.8
    371560     12724.7
    371600     12725.6
    371640     12727.1
    371680     12728.8
    371720     12729.8
    371760       12731
    371800     12732.9
    371840     12733.8
    371880     12735.6
    371920     12736.8
    371960     12737.7
    372000     12739.6
    372040       12741
    372080     12742.5
    372120     12743.9
    372160     12745.3
    372200     12746.4
    372240       12748
    372280     12749.9
    372320     12750.9
    372360     12752.9
    372400     12753.7
    372440     12755.3
    372480       12757
    372520       12758
    372560     12759.2
    372600       12761
    372640     12761.9
    372680     12763.7
    372720     12764.9
    372760     12765.9
    372800     12767.7
    372840     12769.2
    372880     12770.6
    372920     12772.1
    372960     12773.5
    373000     12774.5
    373040     12776.1
    373080       12778
    373120     12779.1
    373160       12781
    373200     12781.9
    373240     12783.4
    373280     12785.1
    373320     12786.1
    373360     12787.3
    373400     12789.2
    373440     12790.1
    373480     12791.9
    373520     12793.1
    373560       12794
    373600     12795.9
    373640     12797.4
    373680     12798.8
    373720     12800.2
    373760     12801.6
    373800     12802.7
    373840     12804.3
    373880     12806.2
    373920     12807.2
    373960     12809.2
    374000       12810
    374040     12811.6
    374080     12813.3
    374120     12814.3
    374160     12815.5
    374200     12817.3
    374240     12818.3
    374280       12820
    374320     12821.2
    374360     12822.2
    374400       12824
    374440     12825.5
    374480     12826.9
    374520     12828.4
    374560     12829.7
    374600     12830.8
    374640     12832.4
    374680     12834.3
    374720     12835.4
    374760     12837.3
    374800     12838.2
    374840     12839.7
    374880     12841.4
    374920     12842.4
    374960     12843.6
    375000     12845.4
    375040     12846.4
    375080     12848.2
    375120     12849.4
    375160     12850.3
    375200     12852.1
    375240     12853.6
    375280     12855.1
    375320     12856.5
    375360     12857.9
    375400     12858.9
    375440     12860.5
    375480     12862.4
    375520     12863.5
    375560     12865.4
    375600     12866.3
    375640     12867.8
    375680     12869.5
    375720     12870.5
    375760     12871.7
    375800     12873.5
    375840     12874.5
    375880     12876.3
    375920     12877.5
    375960     12878.4
    376000     12880.3
    376040     12881.7
    376080     12883.2
    376120     12884.6
    376160       12886
    376200       12887
    376240     12888.7
    376280     12890.5
    376320     12891.6
    376360     12893.5
    376400     12894.4
    376440     12895.9
    376480     12897.7
    376520     12898.7
    376560     12899.9
    376600     12901.6
    376640     12902.6
    376680     12904.4
    376720     12905.6
    376760     12906.5
    376800     12908.4
    376840     12909.8
    376880     12911.3
    376920     12912.7
    376960     12914.1
    377000     12915.1
    377040     12916.7
    377080     12918.6
    377120     12919.7
    377160     12921.6
    377200     12922.5
    377240       12924
    377280     12925.8
    377320     12926.7
    377360       12928
    377400     12929.8
    377440     12930.7
    377480     12932.5
    377520     12933.7
    377560     12934.6
    377600     12936.5
    377640       12938
    377680     12939.4
    377720     12940.9
    377760     12942.2
    377800     12943.3
    377840     12944.9
    377880     12946.7
    377920     12947.8
    377960     12949.8
    378000     12950.6
    378040     12952.1
    378080     12953.9
    378120     12954.9
    378160     12956.1
    378200     12957.9
    378240     12958.9
    378280     12960.7
    378320     12961.9
    378360     12962.8
    378400     12964.6
    378440     12966.1
    378480     12967.5
    378520       12969
    378560     12970.3
    378600     12971.3
    378640       12973
    378680     12974.8
    378720       12976
    378760     12977.9
    378800     12978.8
    378840     12980.2
    378880       12982
    378920       12983
    378960     12984.2
    379000       12986
    379040     12986.9
    379080     12988.7
    379120       12990
    379160     12990.9
    379200     12992.7
    379240     12994.2
    379280     12995.6
    379320       12997
    379360     12998.4
    379400     12999.5
    379440     13001.1
    379480       13003
    379520     13004.1
    379560       13006
    379600     13006.9
    379640     13008.3
    379680       13010
    379720     13011.1
    379760     13012.3
    379800     13014.1
    379840       13015
    379880     13016.8
    379920     13018.1
    379960       13019
    380000     13020.8
    380040     13022.3
    380080     13023.7
    380120     13025.1
    380160     13026.5
    380200     13027.6
    380240     13029.2
    380280       13031
    380320     13032.1
    380360     13034.1
    380400       13035
    380440     13036.4
    380480     13038.2
    380520     13039.2
    380560     13040.4
    380600     13042.2
    380640     13043.1
    380680     13044.9
    380720     13046.2
    380760       13047
    380800     13048.9
    380840     13050.4
    380880     13051.8
    380920     13053.2
    380960     13054.6
    381000     13055.7
    381040     13057.3
    381080     13059.2
    381120     13060.2
    381160     13062.2
    381200       13063
    381240     13064.5
    381280     13066.3
    381320     13067.3
    381360     13068.5
    381400     13070.3
    381440     13071.2
    381480       13073
    381520     13074.3
    381560     13075.2
    381600       13077
    381640     13078.4
    381680     13079.9
    381720     13081.3
    381760     13082.7
    381800     13083.8
    381840     13085.4
    381880     13087.3
    381920     13088.4
    381960     13090.3
    382000     13091.2
    382040     13092.6
    382080     13094.4
    382120     13095.4
    382160     13096.6
    382200     13098.4
    382240     13099.4
    382280     13101.2
    382320     13102.4
    382360     13103.3
    382400     13105.1
    382440     13106.6
    382480       13108
    382520     13109.5
    382560     13110.9
    382600     13111.9
    382640     13113.6
    382680     13115.4
    382720     13116.5
    382760     13118.5
    382800     13119.4
    382840     13120.8
    382880     13122.6
    382920     13123.6
    382960     13124.8
    383000     13126.6
    383040     13127.6
    383080     13129.4
    383120     13130.6
    383160     13131.5
    383200     13133.3
    383240     13134.8
    383280     13136.2
    383320     13137.7
    383360     13139.1
    383400     13140.1
    383440     13141.7
    383480     13143.6
    383520     13144.7
    383560     13146.7
    383600     13147.5
    383640       13149
    383680     13150.7
    383720     13151.7
    383760     13152.9
    383800     13154.7
    383840     13155.8
    383880     13157.5
    383920     13158.8
    383960     13159.7
    384000     13161.5
    384040       13163
    384080     13164.4
    384120     13165.8
    384160     13167.3
    384200     13168.3
    384240     13169.9
    384280     13171.8
    384320     13172.9
    384360     13174.9
    384400     13175.7
    384440     13177.2
    384480     13178.9
    384520     13179.9
    384560     13181.1
    384600     13182.9
    384640     13183.9
    384680     13185.7
    384720       13187
    384760     13187.9
    384800     13189.7
    384840     13191.2
    384880     13192.6
    384920       13194
    384960     13195.4
    385000     13196.5
    385040     13198.1
    385080       13200
    385120     13201.1
    385160     13203.1
    385200     13203.9
    385240     13205.4
    385280     13207.1
    385320     13208.1
    385360     13209.3
    385400     13211.1
    385440     13212.1
    385480     13213.9
    385520     13215.1
    385560     13216.1
    385600     13217.9
    385640     13219.3
    385680     13220.7
    385720     13222.2
    385760     13223.6
    385800     13224.6
    385840     13226.3
    385880     13228.1
    385920     13229.2
    385960     13231.3
    386000     13232.1
    386040     13233.5
    386080     13235.3
    386120     13236.3
    386160     13237.5
    386200     13239.2
    386240     13240.3
    386280     13242.1
    386320     13243.3
    386360     13244.2
    386400     13246.1
    386440     13247.5
    386480     13248.9
    386520     13250.3
    386560     13251.7
    386600     13252.8
    386640     13254.4
    386680     13256.3
    386720     13257.4
    386760     13259.4
    386800     13260.2
    386840     13261.7
    386880     13263.5
    386920     13264.4
    386960     13265.6
    387000     13267.4
    387040     13268.4
    387080     13270.2
    387120     13271.4
    387160     13272.4
    387200     13274.2
    387240     13275.6
    387280       13277
    387320     13278.4
    387360     13279.9
    387400       13281
    387440     13282.5
    387480     13284.4
    387520     13285.5
    387560     13287.5
    387600     13288.3
    387640     13289.8
    387680     13291.6
    387720     13292.5
    387760     13293.7
    387800     13295.5
    387840     13296.5
    387880     13298.3
    387920     13299.6
    387960     13300.5
    388000     13302.3
    388040     13303.7
    388080     13305.2
    388120     13306.6
    388160       13308
    388200       13309
    388240     13310.6
    388280     13312.5
    388320     13313.6
    388360     13315.6
    388400     13316.4
    388440       13318
    388480     13319.7
    388520     13320.6
    388560     13321.8
    388600     13323.6
    388640     13324.6
    388680     13326.4
    388720     13327.7
    388760     13328.6
    388800     13330.4
    388840     13331.8
    388880     13333.3
    388920     13334.6
    388960     13336.1
    389000     13337.1
    389040     13338.7
    389080     13340.6
    389120     13341.7
    389160     13343.7
    389200     13344.5
    389240       13346
    389280     13347.8
    389320     13348.7
    389360     13349.9
    389400     13351.7
    389440     13352.7
    389480     13354.5
    389520     13355.7
    389560     13356.6
    389600     13358.5
    389640     13359.9
    389680     13361.3
    389720     13362.7
    389760     13364.1
    389800     13365.2
    389840     13366.8
    389880     13368.7
    389920     13369.8
    389960     13371.8
    390000     13372.6
    390040     13374.1
    390080     13375.8
    390120     13376.8
    390160       13378
    390200     13379.7
    390240     13380.8
    390280     13382.5
    390320     13383.8
    390360     13384.7
    390400     13386.5
    390440     13387.9
    390480     13389.3
    390520     13390.8
    390560     13392.2
    390600     13393.3
    390640     13394.8
    390680     13396.7
    390720     13397.9
    390760     13399.9
    390800     13400.7
    390840     13402.2
    390880     13403.9
    390920     13404.8
    390960       13406
    391000     13407.8
    391040     13408.8
    391080     13410.6
    391120     13411.9
    391160     13412.8
    391200     13414.6
    391240       13416
    391280     13417.4
    391320     13418.8
    391360     13420.3
    391400     13421.4
    391440     13422.9
    391480     13424.8
    391520     13425.9
    391560     13427.9
    391600     13428.7
    391640     13430.3
    391680       13432
    391720     13432.9
    391760     13434.1
    391800     13435.9
    391840     13436.9
    391880     13438.7
    391920       13440
    391960     13440.8
    392000     13442.7
    392040     13444.1
    392080     13445.5
    392120     13446.9
    392160     13448.4
    392200     13449.4
    392240       13451
    392280     13452.8
    392320       13454
    392360       13456
    392400     13456.8
    392440     13458.3
    392480     13460.1
    392520       13461
    392560     13462.2
    392600     13463.9
    392640       13465
    392680     13466.7
    392720       13468
    392760     13468.9
    392800     13470.7
    392840     13472.1
    392880     13473.6
    392920       13475
    392960     13476.4
    393000     13477.5
    393040       13479
    393080     13480.9
    393120     13482.1
    393160     13484.1
    393200     13484.9
    393240     13486.4
    393280     13488.2
    393320     13489.1
    393360     13490.2
    393400       13492
    393440     13493.1
    393480     13494.8
    393520     13496.1
    393560       13497
    393600     13498.8
    393640     13500.2
    393680     13501.7
    393720     13503.1
    393760     13504.5
    393800     13505.6
    393840     13507.1
    393880       13509
    393920     13510.2
    393960     13512.1
    394000       13513
    394040     13514.5
    394080     13516.3
    394120     13517.2
    394160     13518.4
    394200     13520.1
    394240     13521.1
    394280     13522.9
    394320     13524.2
    394360     13525.1
    394400     13526.9
    394440     13528.3
    394480     13529.8
    394520     13531.2
    394560     13532.7
    394600     13533.7
    394640     13535.2
    394680     13537.1
    394720     13538.3
    394760     13540.3
    394800     13541.1
    394840     13542.6
    394880     13544.4
    394920     13545.3
    394960     13546.5
    395000     13548.2
    395040     13549.2
    395080       13551
    395120     13552.3
    395160     13553.2
    395200       13555
    395240     13556.5
    395280     13557.9
    395320     13559.3
    395360     13560.8
    395400     13561.8
    395440     13563.4
    395480     13565.3
    395520     13566.4
    395560     13568.4
    395600     13569.2
    395640     13570.7
    395680     13572.5
    395720     13573.4
    395760     13574.5
    395800     13576.3
    395840     13577.3
    395880     13579.1
    395920     13580.5
    395960     13581.3
    396000     13583.1
    396040     13584.6
    396080     13586.1
    396120     13587.4
    396160     13588.9
    396200     13589.9
    396240     13591.5
    396280     13593.4
    396320     13594.5
    396360     13596.5
    396400     13597.3
    396440     13598.8
    396480     13600.6
    396520     13601.5
    396560     13602.6
    396600     13604.4
    396640     13605.5
    396680     13607.2
    396720     13608.6
    396760     13609.4
    396800     13611.2
    396840     13612.7
    396880     13614.2
    396920     13615.5
    396960       13617
    397000       13618
    397040     13619.6
    397080     13621.5
    397120     13622.6
    397160     13624.6
    397200     13625.4
    397240     13626.9
    397280     13628.7
    397320     13629.7
    397360     13630.7
    397400     13632.5
    397440     13633.6
    397480     13635.3
    397520     13636.7
    397560     13637.5
    397600     13639.4
    397640     13640.8
    397680     13642.3
    397720     13643.7
    397760     13645.1
    397800     13646.1
    397840     13647.7
    397880     13649.6
    397920     13650.7
    397960     13652.7
    398000     13653.4
    398040       13655
    398080     13656.8
    398120     13657.8
    398160     13658.9
    398200     13660.6
    398240     13661.7
    398280     13663.4
    398320     13664.8
    398360     13665.6
    398400     13667.5
    398440     13668.9
    398480     13670.4
    398520     13671.8
    398560     13673.2
    398600     13674.2
    398640     13675.8
    398680     13677.7
    398720     13678.8
    398760     13680.8
    398800     13681.5
    398840     13683.1
    398880     13684.9
    398920     13685.8
    398960     13686.9
    399000     13688.7
    399040     13689.8
    399080     13691.5
    399120     13692.9
    399160     13693.7
    399200     13695.5
    399240       13697
    399280     13698.5
    399320     13699.9
    399360     13701.3
    399400     13702.4
    399440     13703.9
    399480     13705.8
    399520       13707
    399560     13708.9
    399600     13709.7
    399640     13711.2
    399680       13713
    399720     13713.9
    399760     13715.1
    399800     13716.8
    399840     13717.9
    399880     13719.7
    399920       13721
    399960     13721.8
    400000     13723.6
    400040     13725.1
    400080     13726.6
    400120       13728
    400160     13729.5
    400200     13730.5
    400240       13732
    400280     13733.9
    400320     13735.1
    400360     13737.1
    400400     13737.8
    400440     13739.3
    400480     13741.1
    400520     13742.1
    400560     13743.2
    400600       13745
    400640       13746
    400680     13747.8
    400720     13749.1
    400760     13749.9
    400800     13751.8
    400840     13753.2
    400880     13754.8
    400920     13756.1
    400960     13757.6
    401000     13758.6
    401040     13760.1
    401080       13762
    401120     13763.2
    401160     13765.2
    401200     13765.9
    401240     13767.4
    401280     13769.2
    401320     13770.2
    401360     13771.3
    401400     13773.1
    401440     13774.1
    401480     13775.9
    401520     13777.2
    401560       13778
    401600     13779.8
    401640     13781.3
    401680     13782.9
    401720     13784.2
    401760     13785.7
    401800     13786.7
    401840     13788.2
    401880     13790.1
    401920     13791.3
    401960     13793.3
    402000       13794
    402040     13795.5
    402080     13797.3
    402120     13798.3
    402160     13799.4
    402200     13801.1
    402240     13802.2
    402280       13804
    402320     13805.3
    402360     13806.1
    402400     13807.9
    402440     13809.4
    402480     13810.9
    402520     13812.3
    402560     13813.8
    402600     13814.8
    402640     13816.3
    402680     13818.2
    402720     13819.4
    402760     13821.4
    402800     13822.1
    402840     13823.6
    402880     13825.4
    402920     13826.4
    402960     13827.5
    403000     13829.3
    403040     13830.3
    403080     13832.1
    403120     13833.4
    403160     13834.2
    403200     13836.1
    403240     13837.5
    403280       13839
    403320     13840.4
    403360     13841.9
    403400     13842.9
    403440     13844.5
    403480     13846.4
    403520     13847.5
    403560     13849.5
    403600     13850.2
    403640     13851.8
    403680     13853.5
    403720     13854.5
    403760     13855.7
    403800     13857.4
    403840     13858.4
    403880     13860.2
    403920     13861.5
    403960     13862.4
    404000     13864.2
    404040     13865.6
    404080     13867.2
    404120     13868.5
    404160       13870
    404200       13871
    404240     13872.6
    404280     13874.5
    404320     13875.6
    404360     13877.6
    404400     13878.3
    404440     13879.9
    404480     13881.7
    404520     13882.6
    404560     13883.7
    404600     13885.5
    404640     13886.5
    404680     13888.3
    404720     13889.6
    404760     13890.5
    404800     13892.3
    404840     13893.7
    404880     13895.3
    404920     13896.6
    404960     13898.2
    405000     13899.1
    405040     13900.7
    405080     13902.6
    405120     13903.8
    405160     13905.7
    405200     13906.5
    405240       13908
    405280     13909.8
    405320     13910.7
    405360     13911.9
    405400     13913.6
    405440     13914.6
    405480     13916.5
    405520     13917.7
    405560     13918.6
    405600     13920.4
    405640     13921.8
    405680     13923.4
    405720     13924.7
    405760     13926.3
    405800     13927.3
    405840     13928.8
    405880     13930.8
    405920     13931.8
    405960     13933.8
    406000     13934.6
    406040     13936.1
    406080     13937.9
    406120     13938.8
    406160       13940
    406200     13941.7
    406240     13942.7
    406280     13944.6
    406320     13945.8
    406360     13946.7
    406400     13948.5
    406440     13949.9
    406480     13951.5
    406520     13952.8
    406560     13954.4
    406600     13955.4
    406640     13956.9
    406680     13958.9
    406720       13960
    406760     13961.9
    406800     13962.7
    406840     13964.2
    406880       13966
    406920     13966.9
    406960     13968.1
    407000     13969.8
    407040     13970.8
    407080     13972.7
    407120     13973.9
    407160     13974.8
    407200     13976.6
    407240       13978
    407280     13979.6
    407320     13980.9
    407360     13982.5
    407400     13983.4
    407440       13985
    407480       13987
    407520     13988.1
    407560       13990
    407600     13990.8
    407640     13992.3
    407680     13994.1
    407720       13995
    407760     13996.2
    407800     13997.9
    407840     13998.9
    407880     14000.8
    407920       14002
    407960     14002.9
    408000     14004.7
    408040     14006.1
    408080     14007.7
    408120       14009
    408160     14010.6
    408200     14011.5
    408240     14013.1
    408280       14015
    408320     14016.1
    408360     14018.1
    408400     14018.8
    408440     14020.3
    408480     14022.2
    408520       14023
    408560     14024.2
    408600       14026
    408640       14027
    408680     14028.8
    408720     14030.1
    408760       14031
    408800     14032.8
    408840     14034.2
    408880     14035.7
    408920     14037.1
    408960     14038.6
    409000     14039.6
    409040     14041.2
    409080     14043.1
    409120     14044.2
    409160     14046.2
    409200     14046.9
    409240     14048.5
    409280     14050.3
    409320     14051.1
    409360     14052.3
    409400     14054.1
    409440     14055.1
    409480       14057
    409520     14058.1
    409560     14059.1
    409600     14060.9
    409640     14062.3
    409680     14063.8
    409720     14065.2
    409760     14066.7
    409800     14067.7
    409840     14069.2
    409880     14071.2
    409920     14072.3
    409960     14074.3
    410000       14075
    410040     14076.5
    410080     14078.4
    410120     14079.2
    410160     14080.4
    410200     14082.2
    410240     14083.1
    410280       14085
    410320     14086.2
    410360     14087.1
    410400       14089
    410440     14090.4
    410480     14091.9
    410520     14093.3
    410560     14094.8
    410600     14095.8
    410640     14097.3
    410680     14099.3
    410720     14100.4
    410760     14102.4
    410800     14103.1
    410840     14104.6
    410880     14106.4
    410920     14107.3
    410960     14108.5
    411000     14110.2
    411040     14111.2
    411080     14113.1
    411120     14114.2
    411160     14115.2
    411200       14117
    411240     14118.4
    411280     14119.9
    411320     14121.3
    411360     14122.8
    411400     14123.8
    411440     14125.3
    411480     14127.3
    411520     14128.4
    411560     14130.4
    411600     14131.1
    411640     14132.6
    411680     14134.5
    411720     14135.3
    411760     14136.5
    411800     14138.3
    411840     14139.2
    411880     14141.1
    411920     14142.3
    411960     14143.2
    412000       14145
    412040     14146.4
    412080       14148
    412120     14149.3
    412160     14150.9
    412200     14151.8
    412240     14153.4
    412280     14155.4
    412320     14156.4
    412360     14158.4
    412400     14159.1
    412440     14160.6
    412480     14162.5
    412520     14163.3
    412560     14164.5
    412600     14166.3
    412640     14167.3
    412680     14169.2
    412720     14170.3
    412760     14171.3
    412800     14173.1
    412840     14174.5
    412880       14176
    412920     14177.4
    412960     14178.9
    413000     14179.8
    413040     14181.4
    413080     14183.4
    413120     14184.4
    413160     14186.5
    413200     14187.1
    413240     14188.6
    413280     14190.5
    413320     14191.3
    413360     14192.5
    413400     14194.3
    413440     14195.3
    413480     14197.2
    413520     14198.3
    413560     14199.3
    413600     14201.1
    413640     14202.5
    413680       14204
    413720     14205.3
    413760     14206.9
    413800     14207.9
    413840     14209.4
    413880     14211.3
    413920     14212.4
    413960     14214.4
    414000     14215.1
    414040     14216.6
    414080     14218.5
    414120     14219.3
    414160     14220.5
    414200     14222.3
    414240     14223.3
    414280     14225.2
    414320     14226.3
    414360     14227.3
    414400     14229.1
    414440     14230.5
    414480       14232
    414520     14233.4
    414560     14234.9
    414600     14235.9
    414640     14237.4
    414680     14239.4
    414720     14240.4
    414760     14242.4
    414800     14243.1
    414840     14244.6
    414880     14246.5
    414920     14247.3
    414960     14248.6
    415000     14250.4
    415040     14251.3
    415080     14253.2
    415120     14254.4
    415160     14255.3
    415200     14257.1
    415240     14258.5
    415280       14260
    415320     14261.4
    415360     14262.9
    415400     14263.9
    415440     14265.5
    415480     14267.4
    415520     14268.4
    415560     14270.4
    415600     14271.2
    415640     14272.6
    415680     14274.5
    415720     14275.3
    415760     14276.6
    415800     14278.4
    415840     14279.3
    415880     14281.2
    415920     14282.4
    415960     14283.3
    416000     14285.1
    416040     14286.5
    416080       14288
    416120     14289.4
    416160     14290.9
    416200     14291.8
    416240     14293.4
    416280     14295.4
    416320     14296.4
    416360     14298.4
    416400     14299.2
    416440     14300.6
    416480     14302.5
    416520     14303.3
    416560     14304.6
    416600     14306.4
    416640     14307.3
    416680     14309.2
    416720     14310.4
    416760     14311.3
    416800     14313.1
    416840     14314.5
    416880       14316
    416920     14317.3
    416960     14318.9
    417000     14319.8
    417040     14321.4
    417080     14323.3
    417120     14324.4
    417160     14326.4
    417200     14327.1
    417240     14328.6
    417280     14330.5
    417320     14331.3
    417360     14332.6
    417400     14334.4
    417440     14335.3
    417480     14337.2
    417520     14338.3
    417560     14339.3
    417600     14341.1
    417640     14342.5
    417680       14344
    417720     14345.3
    417760     14346.8
    417800     14347.8
    417840     14349.4
    417880     14351.4
    417920     14352.4
    417960     14354.3
    418000     14355.1
    418040     14356.6
    418080     14358.5
    418120     14359.3
    418160     14360.5
    418200     14362.4
    418240     14363.2
    418280     14365.2
    418320     14366.3
    418360     14367.3
    418400     14369.1
    418440     14370.4
    418480     14371.9
    418520     14373.3
    418560     14374.8
    418600     14375.8
    418640     14377.4
    418680     14379.3
    418720     14380.3
    418760     14382.3
    418800     14383.1
    418840     14384.6
    418880     14386.5
    418920     14387.3
    418960     14388.5
    419000     14390.3
    419040     14391.2
    419080     14393.2
    419120     14394.3
    419160     14395.2
    419200     14397.1
    419240     14398.4
    419280     14399.9
    419320     14401.3
    419360     14402.8
    419400     14403.7
    419440     14405.3
    419480     14407.3
    419520     14408.3
    419560     14410.3
    419600     14411.1
    419640     14412.5
    419680     14414.5
    419720     14415.3
    419760     14416.5
    419800     14418.3
    419840     14419.2
    419880     14421.1
    419920     14422.3
    419960     14423.3
    420000       14425
    420040     14426.4
    420080     14427.9
    420120     14429.3
    420160     14430.8
    420200     14431.7
    420240     14433.4
    420280     14435.4
    420320     14436.4
    420360     14438.3
    420400     14439.1
    420440     14440.6
    420480     14442.5
    420520     14443.3
    420560     14444.5
    420600     14446.3
    420640     14447.3
    420680     14449.2
    420720     14450.3
    420760     14451.3
    420800     14453.1
    420840     14454.5
    420880       14456
    420920     14457.3
    420960     14458.9
    421000     14459.8
    421040     14461.5
    421080     14463.4
    421120     14464.4
    421160     14466.4
    421200     14467.2
    421240     14468.7
    421280     14470.6
    421320     14471.4
    421360     14472.6
    421400     14474.4
    421440     14475.4
    421480     14477.3
    421520     14478.4
    421560     14479.4
    421600     14481.2
    421640     14482.5
    421680       14484
    421720     14485.4
    421760       14487
    421800     14487.8
    421840     14489.5
    421880     14491.5
    421920     14492.5
    421960     14494.4
    422000     14495.3
    422040     14496.7
    422080     14498.6
    422120     14499.5
    422160     14500.7
    422200     14502.5
    422240     14503.4
    422280     14505.4
    422320     14506.5
    422360     14507.5
    422400     14509.2
    422440     14510.6
    422480     14512.1
    422520     14513.5
    422560       14515
    422600     14515.9
    422640     14517.6
    422680     14519.6
    422720     14520.5
    422760     14522.5
    422800     14523.4
    422840     14524.8
    422880     14526.7
    422920     14527.6
    422960     14528.8
    423000     14530.6
    423040     14531.5
    423080     14533.5
    423120     14534.6
    423160     14535.6
    423200     14537.3
    423240     14538.7
    423280     14540.2
    423320     14541.6
    423360     14543.1
    423400       14544
    423440     14545.8
    423480     14547.7
    423520     14548.6
    423560     14550.6
    423600     14551.5
    423640     14552.9
    423680     14554.8
    423720     14555.6
    423760     14556.8
    423800     14558.7
    423840     14559.6
    423880     14561.6
    423920     14562.7
    423960     14563.7
    424000     14565.4
    424040     14566.8
    424080     14568.3
    424120     14569.7
    424160     14571.2
    424200     14572.1
    424240     14573.9
    424280     14575.8
    424320     14576.7
    424360     14578.7
    424400     14579.5
    424440     14580.9
    424480     14582.9
    424520     14583.7
    424560     14584.9
    424600     14586.7
    424640     14587.7
    424680     14589.6
    424720     14590.7
    424760     14591.8
    424800     14593.5
    424840     14594.8
    424880     14596.4
    424920     14597.7
    424960     14599.3
    425000     14600.2
    425040     14601.9
    425080     14603.8
    425120     14604.8
    425160     14606.7
    425200     14607.6
    425240       14609
    425280     14610.9
    425320     14611.8
    425360       14613
    425400     14614.8
    425440     14615.7
    425480     14617.7
    425520     14618.8
    425560     14619.8
    425600     14621.5
    425640     14622.9
    425680     14624.4
    425720     14625.8
    425760     14627.4
    425800     14628.3
    425840       14630
    425880     14631.9
    425920     14632.9
    425960     14634.8
    426000     14635.7
    426040     14637.1
    426080       14639
    426120     14639.9
    426160     14641.1
    426200     14642.8
    426240     14643.8
    426280     14645.7
    426320     14646.8
    426360     14647.9
    426400     14649.6
    426440     14650.9
    426480     14652.5
    426520     14653.8
    426560     14655.4
    426600     14656.3
    426640       14658
    426680       14660
    426720     14660.9
    426760     14662.9
    426800     14663.7
    426840     14665.1
    426880     14667.1
    426920     14667.9
    426960     14669.1
    427000     14670.9
    427040     14671.9
    427080     14673.8
    427120     14674.9
    427160     14675.9
    427200     14677.7
    427240       14679
    427280     14680.6
    427320     14681.9
    427360     14683.5
    427400     14684.4
    427440     14686.1
    427480       14688
    427520       14689
    427560     14690.9
    427600     14691.8
    427640     14693.2
    427680     14695.1
    427720       14696
    427760     14697.2
    427800     14698.9
    427840     14699.9
    427880     14701.8
    427920       14703
    427960       14704
    428000     14705.7
    428040     14707.1
    428080     14708.6
    428120     14709.9
    428160     14711.5
    428200     14712.4
    428240     14714.2
    428280     14716.1
    428320       14717
    428360       14719
    428400     14719.8
    428440     14721.3
    428480     14723.2
    428520       14724
    428560     14725.2
    428600     14726.9
    428640       14728
    428680     14729.9
    428720     14731.1
    428760       14732
    428800     14733.8
    428840     14735.2
    428880     14736.7
    428920       14738
    428960     14739.6
    429000     14740.5
    429040     14742.3
    429080     14744.2
    429120     14745.1
    429160     14747.1
    429200       14748
    429240     14749.4
    429280     14751.3
    429320     14752.1
    429360     14753.3
    429400     14755.1
    429440     14756.1
    429480       14758
    429520     14759.2
    429560     14760.1
    429600     14761.9
    429640     14763.3
    429680     14764.8
    429720     14766.2
    429760     14767.7
    429800     14768.7
    429840     14770.4
    429880     14772.3
    429920     14773.2
    429960     14775.2
    430000     14776.1
    430040     14777.5
    430080     14779.4
    430120     14780.2
    430160     14781.5
    430200     14783.2
    430240     14784.2
    430280     14786.1
    430320     14787.3
    430360     14788.3
    430400     14790.1
    430440     14791.4
    430480       14793
    430520     14794.3
    430560     14795.8
    430600     14796.8
    430640     14798.5
    430680     14800.5
    430720     14801.4
    430760     14803.4
    430800     14804.2
    430840     14805.6
    430880     14807.6
    430920     14808.4
    430960     14809.6
    431000     14811.3
    431040     14812.3
    431080     14814.2
    431120     14815.5
    431160     14816.4
    431200     14818.2
    431240     14819.6
    431280     14821.1
    431320     14822.4
    431360     14823.9
    431400     14824.9
    431440     14826.6
    431480     14828.5
    431520     14829.5
    431560     14831.5
    431600     14832.3
    431640     14833.7
    431680     14835.7
    431720     14836.5
    431760     14837.7
    431800     14839.4
    431840     14840.4
    431880     14842.3
    431920     14843.6
    431960     14844.5
    432000     14846.3
    432040     14847.6
    432080     14849.2
    432120     14850.4
    432160       14852
    432200       14853
    432240     14854.7
    432280     14856.6
    432320     14857.5
    432360     14859.5
    432400     14860.4
    432440     14861.8
    432480     14863.7
    432520     14864.6
    432560     14865.8
    432600     14867.5
    432640     14868.5
    432680     14870.4
    432720     14871.7
    432760     14872.6
    432800     14874.3
    432840     14875.7
    432880     14877.2
    432920     14878.5
    432960     14880.1
    433000     14881.1
    433040     14882.8
    433080     14884.7
    433120     14885.6
    433160     14887.6
    433200     14888.5
    433240     14889.9
    433280     14891.8
    433320     14892.7
    433360     14893.9
    433400     14895.6
    433440     14896.6
    433480     14898.5
    433520     14899.8
    433560     14900.7
    433600     14902.5
    433640     14903.9
    433680     14905.4
    433720     14906.6
    433760     14908.2
    433800     14909.2
    433840     14910.9
    433880     14912.8
    433920     14913.7
    433960     14915.7
    434000     14916.6
    434040       14918
    434080     14919.9
    434120     14920.8
    434160       14922
    434200     14923.7
    434240     14924.7
    434280     14926.6
    434320     14927.9
    434360     14928.8
    434400     14930.6
    434440       14932
    434480     14933.5
    434520     14934.7
    434560     14936.3
    434600     14937.3
    434640       14939
    434680     14940.9
    434720     14941.8
    434760     14943.9
    434800     14944.7
    434840     14946.1
    434880     14948.1
    434920     14948.9
    434960     14950.1
    435000     14951.8
    435040     14952.8
    435080     14954.7
    435120     14955.9
    435160     14956.9
    435200     14958.6
    435240     14960.1
    435280     14961.6
    435320     14962.8
    435360     14964.4
    435400     14965.4
    435440     14967.1
    435480       14969
    435520     14969.9
    435560     14971.9
    435600     14972.8
    435640     14974.2
    435680     14976.1
    435720       14977
    435760     14978.2
    435800     14979.9
    435840     14980.9
    435880     14982.8
    435920       14984
    435960       14985
    436000     14986.7
    436040     14988.2
    436080     14989.7
    436120     14990.9
    436160     14992.5
    436200     14993.4
    436240     14995.2
    436280     14997.1
    436320       14998
    436360       15000
    436400     15000.9
    436440     15002.3
    436480     15004.2
    436520     15005.1
    436560     15006.3
    436600       15008
    436640       15009
    436680       15011
    436720     15012.2
    436760     15013.1
    436800     15014.8
    436840     15016.3
    436880     15017.8
    436920     15019.1
    436960     15020.6
    437000     15021.6
    437040     15023.3
    437080     15025.2
    437120     15026.1
    437160     15028.1
    437200       15029
    437240     15030.4
    437280     15032.4
    437320     15033.2
    437360     15034.4
    437400       15036
    437440     15037.1
    437480       15039
    437520     15040.2
    437560     15041.1
    437600     15042.9
    437640     15044.4
    437680     15045.9
    437720     15047.1
    437760     15048.7
    437800     15049.6
    437840     15051.4
    437880     15053.3
    437920     15054.1
    437960     15056.2
    438000       15057
    438040     15058.4
    438080     15060.4
    438120     15061.2
    438160     15062.4
    438200     15064.1
    438240     15065.1
    438280     15067.1
    438320     15068.2
    438360     15069.2
    438400     15070.9
    438440     15072.4
    438480     15073.9
    438520     15075.1
    438560     15076.6
    438600     15077.6
    438640     15079.4
    438680     15081.2
    438720     15082.1
    438760     15084.2
    438800       15085
    438840     15086.4
    438880     15088.4
    438920     15089.2
    438960     15090.4
    439000       15092
    439040       15093
    439080       15095
    439120     15096.2
    439160     15097.1
    439200     15098.9
    439240     15100.3
    439280     15101.8
    439320       15103
    439360     15104.5
    439400     15105.5
    439440     15107.3
    439480     15109.2
    439520       15110
    439560       15112
    439600     15112.9
    439640     15114.3
    439680     15116.2
    439720     15117.1
    439760     15118.3
    439800     15119.9
    439840     15120.9
    439880     15122.9
    439920     15124.1
    439960       15125
    440000     15126.8
    440040     15128.3
    440080     15129.7
    440120       15131
    440160     15132.5
    440200     15133.4
    440240     15135.2
    440280     15137.1
    440320       15138
    440360       15140
    440400     15140.8
    440440     15142.2
    440480     15144.2
    440520       15145
    440560     15146.3
    440600     15147.9
    440640     15148.9
    440680     15150.9
    440720       15152
    440760       15153
    440800     15154.7
    440840     15156.2
    440880     15157.6
    440920     15158.9
    440960     15160.4
    441000     15161.4
    441040     15163.1
    441080       15165
    441120     15165.9
    441160     15167.9
    441200     15168.7
    441240     15170.2
    441280     15172.1
    441320     15172.9
    441360     15174.2
    441400     15175.8
    441440     15176.8
    441480     15178.8
    441520     15179.9
    441560     15180.9
    441600     15182.6
    441640     15184.1
    441680     15185.5
    441720     15186.8
    441760     15188.3
    441800     15189.3
    441840     15191.1
    441880       15193
    441920     15193.8
    441960     15195.8
    442000     15196.6
    442040     15198.1
    442080     15199.9
    442120     15200.8
    442160     15202.1
    442200     15203.7
    442240     15204.7
    442280     15206.7
    442320     15207.8
    442360     15208.8
    442400     15210.5
    442440       15212
    442480     15213.5
    442520     15214.7
    442560     15216.2
    442600     15217.2
    442640       15219
    442680     15220.9
    442720     15221.7
    442760     15223.7
    442800     15224.5
    442840       15226
    442880     15227.9
    442920     15228.7
    442960       15230
    443000     15231.6
    443040     15232.6
    443080     15234.6
    443120     15235.7
    443160     15236.6
    443200     15238.4
    443240     15239.8
    443280     15241.3
    443320     15242.6
    443360     15244.1
    443400       15245
    443440     15246.8
    443480     15248.7
    443520     15249.5
    443560     15251.5
    443600     15252.4
    443640     15253.8
    443680     15255.7
    443720     15256.5
    443760     15257.9
    443800     15259.4
    443840     15260.4
    443880     15262.4
    443920     15263.5
    443960     15264.5
    444000     15266.2
    444040     15267.7
    444080     15269.1
    444120     15270.4
    444160     15271.9
    444200     15272.8
    444240     15274.6
    444280     15276.6
    444320     15277.3
    444360     15279.3
    444400     15280.2
    444440     15281.7
    444480     15283.5
    444520     15284.3
    444560     15285.7
    444600     15287.2
    444640     15288.2
    444680     15290.3
    444720     15291.4
    444760     15292.3
    444800       15294
    444840     15295.5
    444880       15297
    444920     15298.3
    444960     15299.7
    445000     15300.7
    445040     15302.5
    445080     15304.4
    445120     15305.2
    445160     15307.1
    445200       15308
    445240     15309.5
    445280     15311.3
    445320     15312.2
    445360     15313.5
    445400       15315
    445440       15316
    445480     15318.1
    445520     15319.2
    445560     15320.1
    445600     15321.9
    445640     15323.4
    445680     15324.9
    445720     15326.1
    445760     15327.6
    445800     15328.5
    445840     15330.4
    445880     15332.3
    445920     15333.1
    445960       15335
    446000       15336
    446040     15337.4
    446080     15339.3
    446120     15340.1
    446160     15341.4
    446200       15343
    446240     15343.9
    446280       15346
    446320     15347.1
    446360       15348
    446400     15349.8
    446440     15351.3
    446480     15352.8
    446520       15354
    446560     15355.5
    446600     15356.4
    446640     15358.2
    446680     15360.2
    446720       15361
    446760     15362.9
    446800     15363.8
    446840     15365.3
    446880     15367.1
    446920       15368
    446960     15369.3
    447000     15370.8
    447040     15371.9
    447080     15373.9
    447120       15375
    447160     15375.9
    447200     15377.7
    447240     15379.1
    447280     15380.7
    447320     15381.9
    447360     15383.4
    447400     15384.3
    447440     15386.1
    447480     15388.1
    447520     15388.9
    447560     15390.8
    447600     15391.7
    447640     15393.1
    447680       15395
    447720     15395.8
    447760     15397.2
    447800     15398.7
    447840     15399.7
    447880     15401.8
    447920     15402.9
    447960     15403.8
    448000     15405.6
    448040       15407
    448080     15408.6
    448120     15409.8
    448160     15411.3
    448200     15412.2
    448240       15414
    448280     15415.9
    448320     15416.7
    448360     15418.7
    448400     15419.6
    448440     15420.9
    448480     15422.9
    448520     15423.7
    448560       15425
    448600     15426.6
    448640     15427.6
    448680     15429.6
    448720     15430.7
    448760     15431.6
    448800     15433.4
    448840     15434.9
    448880     15436.4
    448920     15437.6
    448960     15439.1
    449000     15440.1
    449040     15441.9
    449080     15443.8
    449120     15444.6
    449160     15446.5
    449200     15447.4
    449240     15448.8
    449280     15450.8
    449320     15451.5
    449360     15452.9
    449400     15454.5
    449440     15455.4
    449480     15457.5
    449520     15458.6
    449560     15459.5
    449600     15461.3
    449640     15462.8
    449680     15464.3
    449720     15465.5
    449760       15467
    449800       15468
    449840     15469.7
    449880     15471.7
    449920     15472.4
    449960     15474.4
    450000     15475.3
    450040     15476.7
    450080     15478.6
    450120     15479.4
    450160     15480.7
    450200     15482.3
    450240     15483.3
    450280     15485.4
    450320     15486.4
    450360     15487.3
    450400     15489.1
    450440     15490.6
    450480     15492.1
    450520     15493.4
    450560     15494.8
    450600     15495.8
    450640     15497.6
    450680     15499.5
    450720     15500.3
    450760     15502.2
    450800     15503.1
    450840     15504.5
    450880     15506.5
    450920     15507.3
    450960     15508.6
    451000     15510.2
    451040     15511.1
    451080     15513.2
    451120     15514.3
    451160     15515.2
    451200       15517
    451240     15518.4
    451280     15519.9
    451320     15521.1
    451360     15522.6
    451400     15523.7
    451440     15525.4
    451480     15527.3
    451520     15528.1
    451560     15530.1
    451600     15530.9
    451640     15532.3
    451680     15534.3
    451720     15535.1
    451760     15536.3
    451800       15538
    451840     15538.9
    451880       15541
    451920     15542.1
    451960       15543
    452000     15544.8
    452040     15546.2
    452080     15547.7
    452120     15548.9
    452160     15550.4
    452200     15551.4
    452240     15553.1
    452280     15555.1
    452320     15555.9
    452360     15557.8
    452400     15558.7
    452440       15560
    452480       15562
    452520     15562.8
    452560     15564.1
    452600     15565.8
    452640     15566.6
    452680     15568.7
    452720     15569.8
    452760     15570.7
    452800     15572.5
    452840     15573.9
    452880     15575.4
    452920     15576.6
    452960     15578.1
    453000     15579.1
    453040     15580.8
    453080     15582.7
    453120     15583.5
    453160     15585.5
    453200     15586.3
    453240     15587.7
    453280     15589.7
    453320     15590.4
    453360     15591.7
    453400     15593.4
    453440     15594.3
    453480     15596.5
    453520     15597.6
    453560     15598.3
    453600     15600.2
    453640     15601.6
    453680     15603.1
    453720     15604.3
    453760     15605.8
    453800     15606.8
    453840     15608.5
    453880     15610.4
    453920     15611.2
    453960     15613.2
    454000       15614
    454040     15615.4
    454080     15617.4
    454120     15618.2
    454160     15619.4
    454200     15621.1
    454240       15622
    454280     15624.2
    454320     15625.3
    454360       15626
    454400     15627.9
    454440     15629.3
    454480     15630.8
    454520     15632.1
    454560     15633.5
    454600     15634.5
    454640     15636.2
    454680     15638.1
    454720     15638.9
    454760     15640.9
    454800     15641.7
    454840     15643.1
    454880     15645.1
    454920     15645.9
    454960     15647.1
    455000     15648.8
    455040     15649.7
    455080     15651.9
    455120       15653
    455160     15653.8
    455200     15655.6
    455240       15657
    455280     15658.5
    455320     15659.8
    455360     15661.2
    455400     15662.2
    455440       15664
    455480     15665.8
    455520     15666.6
    455560     15668.6
    455600     15669.4
    455640     15670.8
    455680     15672.8
    455720     15673.6
    455760     15674.8
    455800     15676.5
    455840     15677.3
    455880     15679.5
    455920     15680.7
    455960     15681.4
    456000     15683.3
    456040     15684.7
    456080     15686.2
    456120     15687.4
    456160     15688.9
    456200     15689.9
    456240     15691.6
    456280     15693.5
    456320     15694.3
    456360     15696.2
    456400     15697.1
    456440     15698.5
    456480     15700.5
    456520     15701.2
    456560     15702.5
    456600     15704.2
    456640       15705
    456680     15707.2
    456720     15708.4
    456760     15709.1
    456800       15711
    456840     15712.4
    456880     15713.9
    456920     15715.2
    456960     15716.6
    457000     15717.5
    457040     15719.3
    457080     15721.2
    457120       15722
    457160       15724
    457200     15724.8
    457240     15726.3
    457280     15728.2
    457320     15728.9
    457360     15730.2
    457400     15731.9
    457440     15732.7
    457480     15734.9
    457520     15736.1
    457560     15736.8
    457600     15738.7
    457640     15740.2
    457680     15741.6
    457720     15742.9
    457760     15744.4
    457800     15745.3
    457840     15747.1
    457880     15748.9
    457920     15749.7
    457960     15751.7
    458000     15752.5
    458040       15754
    458080     15755.9
    458120     15756.7
    458160       15758
    458200     15759.7
    458240     15760.5
    458280     15762.7
    458320     15763.8
    458360     15764.6
    458400     15766.5
    458440     15767.9
    458480     15769.4
    458520     15770.7
    458560     15772.1
    458600       15773
    458640     15774.9
    458680     15776.6
    458720     15777.5
    458760     15779.5
    458800     15780.3
    458840     15781.8
    458880     15783.7
    458920     15784.4
    458960     15785.8
    459000     15787.4
    459040     15788.2
    459080     15790.4
    459120     15791.6
    459160     15792.3
    459200     15794.2
    459240     15795.6
    459280     15797.2
    459320     15798.4
    459360     15799.9
    459400     15800.8
    459440     15802.6
    459480     15804.4
    459520     15805.2
    459560     15807.2
    459600       15808
    459640     15809.5
    459680     15811.4
    459720     15812.1
    459760     15813.4
    459800     15815.1
    459840     15815.9
    459880     15818.1
    459920     15819.3
    459960       15820
    460000     15821.9
    460040     15823.4
    460080     15824.9
    460120     15826.2
    460160     15827.6
    460200     15828.5
    460240     15830.3
    460280     15832.1
    460320       15833
    460360     15834.9
    460400     15835.8
    460440     15837.3
    460480     15839.1
    460520     15839.9
    460560     15841.2
    460600     15842.9
    460640     15843.6
    460680     15845.8
    460720       15847
    460760     15847.7
    460800     15849.6
    460840     15851.1
    460880     15852.6
    460920     15853.9
    460960     15855.3
    461000     15856.2
    461040     15858.1
    461080     15859.8
    461120     15860.7
    461160     15862.6
    461200     15863.4
    461240     15864.9
    461280     15866.8
    461320     15867.6
    461360     15868.9
    461400     15870.6
    461440     15871.3
    461480     15873.5
    461520     15874.7
    461560     15875.4
    461600     15877.3
    461640     15878.8
    461680     15880.4
    461720     15881.6
    461760       15883
    461800     15883.9
    461840     15885.7
    461880     15887.5
    461920     15888.4
    461960     15890.4
    462000     15891.2
    462040     15892.6
    462080     15894.5
    462120     15895.3
    462160     15896.6
    462200     15898.3
    462240       15899
    462280     15901.2
    462320     15902.4
    462360     15903.1
    462400       15905
    462440     15906.5
    462480     15908.1
    462520     15909.3
    462560     15910.7
    462600     15911.6
    462640     15913.4
    462680     15915.2
    462720     15916.1
    462760       15918
    462800     15918.8
    462840     15920.4
    462880     15922.2
    462920       15923
    462960     15924.2
    463000       15926
    463040     15926.7
    463080     15928.9
    463120     15930.1
    463160     15930.8
    463200     15932.7
    463240     15934.3
    463280     15935.8
    463320       15937
    463360     15938.4
    463400     15939.3
    463440     15941.2
    463480     15942.9
    463520     15943.8
    463560     15945.8
    463600     15946.5
    463640     15948.1
    463680     15949.9
    463720     15950.7
    463760       15952
    463800     15953.7
    463840     15954.4
    463880     15956.6
    463920     15957.8
    463960     15958.5
    464000     15960.5
    464040       15962
    464080     15963.5
    464120     15964.7
    464160     15966.1
    464200       15967
    464240     15968.9
    464280     15970.6
    464320     15971.5
    464360     15973.5
    464400     15974.3
    464440     15975.8
    464480     15977.6
    464520     15978.4
    464560     15979.7
    464600     15981.4
    464640     15982.1
    464680     15984.3
    464720     15985.5
    464760     15986.2
    464800     15988.1
    464840     15989.7
    464880     15991.2
    464920     15992.4
    464960     15993.8
    465000     15994.7
    465040     15996.6
    465080     15998.3
    465120     15999.3
    465160     16001.2
    465200       16002
    465240     16003.5
    465280     16005.3
    465320     16006.1
    465360     16007.4
    465400     16009.1
    465440     16009.9
    465480       16012
    465520     16013.3
    465560     16013.9
    465600     16015.9
    465640     16017.4
    465680     16018.9
    465720     16020.1
    465760     16021.5
    465800     16022.4
    465840     16024.3
    465880       16026
    465920     16026.9
    465960     16028.9
    466000     16029.7
    466040     16031.2
    466080       16033
    466120     16033.8
    466160     16035.1
    466200     16036.8
    466240     16037.5
    466280     16039.7
    466320     16040.9
    466360     16041.6
    466400     16043.6
    466440     16045.1
    466480     16046.6
    466520     16047.8
    466560     16049.2
    466600     16050.1
    466640       16052
    466680     16053.7
    466720     16054.7
    466760     16056.6
    466800     16057.5
    466840     16058.9
    466880     16060.7
    466920     16061.4
    466960     16062.8
    467000     16064.5
    467040     16065.3
    467080     16067.4
    467120     16068.6
    467160     16069.3
    467200     16071.3
    467240     16072.8
    467280     16074.3
    467320     16075.5
    467360     16076.9
    467400     16077.8
    467440     16079.7
    467480     16081.4
    467520     16082.3
    467560     16084.3
    467600     16085.1
    467640     16086.6
    467680     16088.4
    467720     16089.1
    467760     16090.5
    467800     16092.2
    467840     16092.9
    467880     16095.1
    467920     16096.3
    467960       16097
    468000       16099
    468040     16100.5
    468080       16102
    468120     16103.2
    468160     16104.6
    468200     16105.5
    468240     16107.4
    468280     16109.1
    468320       16110
    468360       16112
    468400     16112.8
    468440     16114.3
    468480     16116.1
    468520     16116.8
    468560     16118.2
    468600     16119.9
    468640     16120.6
    468680     16122.8
    468720       16124
    468760     16124.6
    468800     16126.6
    468840     16128.2
    468880     16129.7
    468920     16130.8
    468960     16132.3
    469000     16133.2
    469040       16135
    469080     16136.8
    469120     16137.7
    469160     16139.7
    469200     16140.4
    469240     16141.9
    469280     16143.8
    469320     16144.5
    469360     16145.8
    469400     16147.6
    469440     16148.2
    469480     16150.4
    469520     16151.7
    469560     16152.3
    469600     16154.3
    469640     16155.8
    469680     16157.3
    469720     16158.5
    469760     16159.9
    469800     16160.8
    469840     16162.6
    469880     16164.4
    469920     16165.4
    469960     16167.3
    470000     16168.1
    470040     16169.6
    470080     16171.4
    470120     16172.1
    470160     16173.4
    470200     16175.2
    470240     16175.8
    470280       16178
    470320     16179.3
    470360     16179.9
    470400     16181.9
    470440     16183.4
    470480     16184.9
    470520     16186.1
    470560     16187.5
    470600     16188.4
    470640     16190.3
    470680     16192.1
    470720       16193
    470760     16194.9
    470800     16195.7
    470840     16197.2
    470880       16199
    470920     16199.7
    470960     16201.1
    471000     16202.9
    471040     16203.5
    471080     16205.7
    471120     16206.9
    471160     16207.6
    471200     16209.5
    471240     16211.1
    471280     16212.6
    471320     16213.8
    471360     16215.2
    471400     16216.1
    471440     16217.9
    471480     16219.7
    471520     16220.6
    471560     16222.6
    471600     16223.4
    471640     16224.9
    471680     16226.7
    471720     16227.4
    471760     16228.7
    471800     16230.5
    471840     16231.1
    471880     16233.3
    471920     16234.6
    471960     16235.2
    472000     16237.2
    472040     16238.7
    472080     16240.3
    472120     16241.5
    472160     16242.9
    472200     16243.8
    472240     16245.6
    472280     16247.4
    472320     16248.3
    472360     16250.3
    472400     16251.1
    472440     16252.5
    472480     16254.3
    472520     16255.1
    472560     16256.4
    472600     16258.2
    472640     16258.8
    472680       16261
    472720     16262.3
    472760     16262.9
    472800     16264.8
    472840     16266.4
    472880     16267.9
    472920     16269.1
    472960     16270.5
    473000     16271.4
    473040     16273.2
    473080       16275
    473120       16276
    473160     16277.9
    473200     16278.7
    473240     16280.1
    473280       16282
    473320     16282.8
    473360     16284.1
    473400     16285.8
    473440     16286.4
    473480     16288.7
    473520       16290
    473560     16290.6
    473600     16292.5
    473640       16294
    473680     16295.6
    473720     16296.8
    473760     16298.2
    473800     16299.1
    473840     16300.9
    473880     16302.7
    473920     16303.6
    473960     16305.6
    474000     16306.4
    474040     16307.8
    474080     16309.7
    474120     16310.5
    474160     16311.7
    474200     16313.5
    474240     16314.1
    474280     16316.4
    474320     16317.7
    474360     16318.2
    474400     16320.2
    474440     16321.7
    474480     16323.3
    474520     16324.4
    474560     16325.9
    474600     16326.8
    474640     16328.6
    474680     16330.4
    474720     16331.3
    474760     16333.3
    474800     16334.1
    474840     16335.5
    474880     16337.3
    474920     16338.2
    474960     16339.4
    475000     16341.2
    475040     16341.8
    475080     16344.1
    475120     16345.4
    475160       16346
    475200     16347.9
    475240     16349.4
    475280       16351
    475320     16352.2
    475360     16353.6
    475400     16354.5
    475440     16356.4
    475480     16358.1
    475520     16359.1
    475560       16361
    475600     16361.8
    475640     16363.2
    475680       16365
    475720     16365.9
    475760     16367.1
    475800     16368.9
    475840     16369.5
    475880     16371.8
    475920     16373.1
    475960     16373.6
    476000     16375.6
    476040     16377.1
    476080     16378.7
    476120     16379.9
    476160     16381.3
    476200     16382.2
    476240       16384
    476280     16385.8
    476320     16386.7
    476360     16388.7
    476400     16389.4
    476440     16390.9
    476480     16392.7
    476520     16393.5
    476560     16394.8
    476600     16396.6
    476640     16397.1
    476680     16399.5
    476720     16400.8
    476760     16401.3
    476800     16403.3
    476840     16404.8
    476880     16406.4
    476920     16407.5
    476960       16409
    477000     16409.9
    477040     16411.7
    477080     16413.5
    477120     16414.4
    477160     16416.3
    477200     16417.1
    477240     16418.6
    477280     16420.4
    477320     16421.2
    477360     16422.5
    477400     16424.3
    477440     16424.8
    477480     16427.1
    477520     16428.4
    477560       16429
    477600     16430.9
    477640     16432.5
    477680       16434
    477720     16435.2
    477760     16436.6
    477800     16437.5
    477840     16439.4
    477880     16441.2
    477920     16442.1
    477960       16444
    478000     16444.8
    478040     16446.3
    478080     16448.1
    478120     16448.9
    478160     16450.2
    478200       16452
    478240     16452.5
    478280     16454.8
    478320     16456.1
    478360     16456.6
    478400     16458.6
    478440     16460.2
    478480     16461.7
    478520     16462.9
    478560     16464.3
    478600     16465.2
    478640       16467
    478680     16468.8
    478720     16469.7
    478760     16471.7
    478800     16472.5
    478840     16473.9
    478880     16475.8
    478920     16476.6
    478960     16477.8
    479000     16479.6
    479040     16480.1
    479080     16482.4
    479120     16483.7
    479160     16484.3
    479200     16486.3
    479240     16487.8
    479280     16489.4
    479320     16490.6
    479360       16492
    479400     16492.8
    479440     16494.7
    479480     16496.5
    479520     16497.4
    479560     16499.3
    479600     16500.1
    479640     16501.6
    479680     16503.4
    479720     16504.2
    479760     16505.5
    479800     16507.3
    479840     16507.8
    479880     16510.1
    479920     16511.4
    479960       16512
    480000       16514
    480040     16515.5
    480080       16517
    480120     16518.3
    480160     16519.6
    480200     16520.5
    480240     16522.4
    480280     16524.2
    480320     16525.1
    480360       16527
    480400     16527.8
    480440     16529.3
    480480     16531.1
    480520     16531.9
    480560     16533.2
    480600       16535
    480640     16535.5
    480680     16537.9
    480720     16539.1
    480760     16539.7
    480800     16541.7
    480840     16543.2
    480880     16544.7
    480920       16546
    480960     16547.3
    481000     16548.2
    481040     16550.1
    481080     16551.8
    481120     16552.8
    481160     16554.7
    481200     16555.5
    481240     16556.9
    481280     16558.8
    481320     16559.6
    481360     16560.9
    481400     16562.7
    481440     16563.2
    481480     16565.5
    481520     16566.8
    481560     16567.4
    481600     16569.3
    481640     16570.9
    481680     16572.4
    481720     16573.6
    481760       16575
    481800     16575.9
    481840     16577.7
    481880     16579.5
    481920     16580.5
    481960     16582.4
    482000     16583.1
    482040     16584.5
    482080     16586.4
    482120     16587.2
    482160     16588.5
    482200     16590.3
    482240     16590.8
    482280     16593.1
    482320     16594.4
    482360       16595
    482400     16596.9
    482440     16598.5
    482480       16600
    482520     16601.2
    482560     16602.6
    482600     16603.5
    482640     16605.3
    482680     16607.1
    482720     16608.1
    482760     16609.9
    482800     16610.7
    482840     16612.2
    482880       16614
    482920     16614.7
    482960     16616.1
    483000     16617.9
    483040     16618.4
    483080     16620.7
    483120       16622
    483160     16622.6
    483200     16624.5
    483240     16626.1
    483280     16627.6
    483320     16628.8
    483360     16630.1
    483400     16631.1
    483440     16632.9
    483480     16634.7
    483520     16635.7
    483560     16637.5
    483600     16638.3
    483640     16639.8
    483680     16641.6
    483720     16642.3
    483760     16643.7
    483800     16645.5
    483840       16646
    483880     16648.2
    483920     16649.6
    483960     16650.1
    484000     16652.1
    484040     16653.7
    484080     16655.1
    484120     16656.4
    484160     16657.7
    484200     16658.6
    484240     16660.4
    484280     16662.3
    484320     16663.3
    484360     16665.1
    484400     16665.9
    484440     16667.4
    484480     16669.2
    484520     16669.9
    484560     16671.3
    484600     16673.1
    484640     16673.6
    484680     16675.8
    484720     16677.2
    484760     16677.7
    484800     16679.6
    484840     16681.2
    484880     16682.7
    484920       16684
    484960     16685.3
    485000     16686.2
    485040       16688
    485080     16689.8
    485120     16690.8
    485160     16692.7
    485200     16693.5
    485240       16695
    485280     16696.7
    485320     16697.5
    485360     16698.8
    485400     16700.6
    485440     16701.2
    485480     16703.4
    485520     16704.8
    485560     16705.3
    485600     16707.2
    485640     16708.8
    485680     16710.2
    485720     16711.6
    485760     16712.8
    485800     16713.8
    485840     16715.6
    485880     16717.4
    485920     16718.5
    485960     16720.3
    486000       16721
    486040     16722.5
    486080     16724.3
    486120     16725.1
    486160     16726.4
    486200     16728.2
    486240     16728.7
    486280       16731
    486320     16732.3
    486360     16732.8
    486400     16734.8
    486440     16736.4
    486480     16737.8
    486520     16739.1
    486560     16740.4
    486600     16741.3
    486640     16743.1
    486680       16745
    486720       16746
    486760     16747.8
    486800     16748.6
    486840     16750.1
    486880     16751.9
    486920     16752.6
    486960       16754
    487000     16755.8
    487040     16756.3
    487080     16758.6
    487120     16759.9
    487160     16760.4
    487200     16762.3
    487240     16763.8
    487280     16765.3
    487320     16766.7
    487360     16767.9
    487400     16768.8
    487440     16770.7
    487480     16772.5
    487520     16773.5
    487560     16775.3
    487600     16776.1
    487640     16777.6
    487680     16779.4
    487720     16780.1
    487760     16781.5
    487800     16783.3
    487840     16783.8
    487880     16786.1
    487920     16787.4
    487960     16787.9
    488000     16789.9
    488040     16791.4
    488080     16792.8
    488120     16794.2
    488160     16795.4
    488200     16796.3
    488240     16798.2
    488280       16800
    488320       16801
    488360     16802.8
    488400     16803.6
    488440     16805.1
    488480     16806.9
    488520     16807.6
    488560       16809
    488600     16810.8
    488640     16811.3
    488680     16813.6
    488720     16814.9
    488760     16815.4
    488800     16817.4
    488840     16818.9
    488880     16820.4
    488920     16821.7
    488960     16822.9
    489000     16823.9
    489040     16825.8
    489080     16827.6
    489120     16828.5
    489160     16830.4
    489200     16831.1
    489240     16832.6
    489280     16834.4
    489320     16835.2
    489360     16836.5
    489400     16838.3
    489440     16838.8
    489480     16841.1
    489520     16842.4
    489560     16842.9
    489600     16844.9
    489640     16846.4
    489680     16847.8
    489720     16849.2
    489760     16850.4
    489800     16851.3
    489840     16853.2
    489880       16855
    489920       16856
    489960     16857.8
    490000     16858.6
    490040     16860.1
    490080     16861.9
    490120     16862.7
    490160       16864
    490200     16865.8
    490240     16866.2
    490280     16868.5
    490320     16869.8
    490360     16870.4
    490400     16872.3
    490440     16873.8
    490480     16875.3
    490520     16876.6
    490560     16877.8
    490600     16878.8
    490640     16880.7
    490680     16882.4
    490720     16883.4
    490760     16885.3
    490800       16886
    490840     16887.5
    490880     16889.3
    490920       16890
    490960     16891.4
    491000     16893.2
    491040     16893.6
    491080     16895.9
    491120     16897.2
    491160     16897.7
    491200     16899.6
    491240     16901.1
    491280     16902.6
    491320     16903.9
    491360     16905.1
    491400     16906.1
    491440       16908
    491480     16909.8
    491520     16910.7
    491560     16912.6
    491600     16913.3
    491640     16914.7
    491680     16916.6
    491720     16917.4
    491760     16918.6
    491800     16920.5
    491840     16920.9
    491880     16923.2
    491920     16924.5
    491960       16925
    492000     16926.9
    492040     16928.4
    492080       16930
    492120     16931.3
    492160     16932.4
    492200     16933.5
    492240     16935.3
    492280     16937.1
    492320       16938
    492360     16939.9
    492400     16940.6
    492440     16942.1
    492480     16943.8
    492520     16944.7
    492560     16945.9
    492600     16947.8
    492640     16948.2
    492680     16950.5
    492720     16951.7
    492760     16952.3
    492800     16954.2
    492840     16955.8
    492880     16957.3
    492920     16958.6
    492960     16959.8
    493000     16960.8
    493040     16962.7
    493080     16964.5
    493120     16965.4
    493160     16967.2
    493200       16968
    493240     16969.5
    493280     16971.3
    493320       16972
    493360     16973.4
    493400     16975.2
    493440     16975.5
    493480     16977.9
    493520     16979.1
    493560     16979.7
    493600     16981.6
    493640     16983.2
    493680     16984.8
    493720     16986.1
    493760     16987.2
    493800     16988.3
    493840     16990.1
    493880     16991.9
    493920     16992.9
    493960     16994.7
    494000     16995.4
    494040     16996.9
    494080     16998.7
    494120     16999.5
    494160     17000.8
    494200     17002.6
    494240       17003
    494280     17005.3
    494320     17006.6
    494360     17007.2
    494400       17009
    494440     17010.6
    494480     17012.2
    494520     17013.5
    494560     17014.7
    494600     17015.7
    494640     17017.6
    494680     17019.4
    494720     17020.3
    494760     17022.2
    494800     17022.8
    494840     17024.4
    494880     17026.2
    494920     17026.9
    494960     17028.3
    495000     17030.1
    495040     17030.4
    495080     17032.8
    495120       17034
    495160     17034.6
    495200     17036.5
    495240     17038.1
    495280     17039.7
    495320     17041.1
    495360     17042.2
    495400     17043.2
    495440     17045.1
    495480     17046.9
    495520     17047.8
    495560     17049.7
    495600     17050.3
    495640     17051.9
    495680     17053.7
    495720     17054.5
    495760     17055.8
    495800     17057.6
    495840       17058
    495880     17060.3
    495920     17061.5
    495960     17062.2
    496000       17064
    496040     17065.7
    496080     17067.2
    496120     17068.6
    496160     17069.7
    496200     17070.7
    496240     17072.6
    496280     17074.4
    496320     17075.3
    496360     17077.2
    496400     17077.8
    496440     17079.4
    496480     17081.2
    496520       17082
    496560     17083.4
    496600     17085.1
    496640     17085.5
    496680     17087.9
    496720     17089.1
    496760     17089.7
    496800     17091.5
    496840     17093.2
    496880     17094.8
    496920     17096.1
    496960     17097.2
    497000     17098.3
    497040     17100.1
    497080       17102
    497120     17102.8
    497160     17104.7
    497200     17105.4
    497240       17107
    497280     17108.8
    497320     17109.6
    497360     17110.9
    497400     17112.7
    497440       17113
    497480     17115.4
    497520     17116.6
    497560     17117.2
    497600       17119
    497640     17120.8
    497680     17122.3
    497720     17123.7
    497760     17124.8
    497800     17125.8
    497840     17127.6
    497880     17129.5
    497920     17130.4
    497960     17132.2
    498000     17132.9
    498040     17134.5
    498080     17136.3
    498120     17137.1
    498160     17138.4
    498200     17140.2
    498240     17140.6
    498280     17142.9
    498320     17144.1
    498360     17144.8
    498400     17146.6
    498440     17148.3
    498480     17149.9
    498520     17151.2
    498560     17152.3
    498600     17153.3
    498640     17155.1
    498680       17157
    498720     17157.9
    498760     17159.8
    498800     17160.5
    498840       17162
    498880     17163.9
    498920     17164.6
    498960       17166
    499000     17167.8
    499040     17168.1
    499080     17170.4
    499120     17171.6
    499160     17172.3
    499200     17174.1
    499240     17175.8
    499280     17177.4
    499320     17178.7
    499360     17179.8
    499400     17180.9
    499440     17182.6
    499480     17184.6
    499520     17185.4
    499560     17187.3
    499600     17188.1
    499640     17189.6
    499680     17191.4
    499720     17192.2
    499760     17193.5
    499800     17195.3
    499840     17195.6
    499880       17198
    499920     17199.1
    499960     17199.8
    500000     17201.6
    500040     17203.3
    500080       17205
    500120     17206.3
    500160     17207.4
    500200     17208.4
    500240     17210.2
    500280     17212.1
    500320     17212.9
    500360     17214.9
    500400     17215.6
    500440     17217.1
    500480       17219
    500520     17219.7
    500560     17221.1
    500600     17222.9
    500640     17223.2
    500680     17225.5
    500720     17226.7
    500760     17227.3
    500800     17229.1
    500840     17230.8
    500880     17232.5
    500920     17233.8
    500960     17234.9
    501000       17236
    501040     17237.8
    501080     17239.7
    501120     17240.5
    501160     17242.4
    501200     17243.2
    501240     17244.7
    501280     17246.5
    501320     17247.3
    501360     17248.6
    501400     17250.5
    501440     17250.8
    501480     17253.1
    501520     17254.3
    501560     17254.9
    501600     17256.7
    501640     17258.5
    501680       17260
    501720     17261.4
    501760     17262.4
    501800     17263.5
    501840     17265.4
    501880     17267.3
    501920       17268
    501960     17270.1
    502000     17270.8
    502040     17272.2
    502080     17274.1
    502120     17274.8
    502160     17276.2
    502200       17278
    502240     17278.3
    502280     17280.6
    502320     17281.9
    502360     17282.5
    502400     17284.3
    502440       17286
    502480     17287.6
    502520       17289
    502560       17290
    502600     17291.1
    502640     17292.9
    502680     17294.8
    502720     17295.6
    502760     17297.6
    502800     17298.3
    502840     17299.8
    502880     17301.6
    502920     17302.4
    502960     17303.7
    503000     17305.5
    503040     17305.9
    503080     17308.1
    503120     17309.4
    503160       17310
    503200     17311.8
    503240     17313.5
    503280     17315.1
    503320     17316.5
    503360     17317.5
    503400     17318.6
    503440     17320.4
    503480     17322.3
    503520     17323.1
    503560     17325.1
    503600     17325.8
    503640     17327.2
    503680     17329.1
    503720     17329.8
    503760     17331.2
    503800     17333.1
    503840     17333.3
    503880     17335.6
    503920     17336.8
    503960     17337.5
    504000     17339.3
    504040     17340.9
    504080     17342.6
    504120     17343.9
    504160       17345
    504200       17346
    504240     17347.8
    504280     17349.7
    504320     17350.5
    504360     17352.5
    504400     17353.3
    504440     17354.7
    504480     17356.6
    504520     17357.3
    504560     17358.7
    504600     17360.5
    504640     17360.7
    504680       17363
    504720     17364.3
    504760       17365
    504800     17366.7
    504840     17368.4
    504880       17370
    504920     17371.4
    504960     17372.5
    505000     17373.5
    505040     17375.3
    505080     17377.3
    505120       17378
    505160       17380
    505200     17380.7
    505240     17382.2
    505280     17384.1
    505320     17384.8
    505360     17386.1
    505400     17387.9
    505440     17388.2
    505480     17390.5
    505520     17391.8
    505560     17392.4
    505600     17394.2
    505640     17395.8
    505680     17397.4
    505720     17398.8
    505760     17399.9
    505800     17400.9
    505840     17402.7
    505880     17404.7
    505920     17405.4
    505960     17407.5
    506000     17408.2
    506040     17409.5
    506080     17411.5
    506120     17412.2
    506160     17413.5
    506200     17415.3
    506240     17415.6
    506280     17417.9
    506320     17419.1
    506360     17419.8
    506400     17421.6
    506440     17423.2
    506480     17424.8
    506520     17426.2
    506560     17427.3
    506600     17428.3
    506640     17430.1
    506680     17432.1
    506720     17432.7
    506760     17434.9
    506800     17435.6
    506840     17436.9
    506880     17438.9
    506920     17439.6
    506960     17440.9
    507000     17442.7
    507040       17443
    507080     17445.3
    507120     17446.5
    507160     17447.2
    507200     17448.9
    507240     17450.6
    507280     17452.2
    507320     17453.6
    507360     17454.7
    507400     17455.7
    507440     17457.5
    507480     17459.5
    507520     17460.1
    507560     17462.2
    507600     17462.9
    507640     17464.3
    507680     17466.3
    507720     17466.9
    507760     17468.2
    507800     17470.1
    507840     17470.4
    507880     17472.6
    507920     17473.8
    507960     17474.5
    508000     17476.3
    508040       17478
    508080     17479.5
    508120     17480.9
    508160     17482.1
    508200     17483.1
    508240     17484.8
    508280     17486.9
    508320     17487.5
    508360     17489.6
    508400     17490.3
    508440     17491.7
    508480     17493.7
    508520     17494.4
    508560     17495.7
    508600     17497.5
    508640     17497.8
    508680       17500
    508720     17501.2
    508760     17501.9
    508800     17503.7
    508840     17505.4
    508880       17507
    508920     17508.4
    508960     17509.5
    509000     17510.5
    509040     17512.3
    509080     17514.3
    509120     17514.9
    509160     17517.1
    509200     17517.8
    509240     17519.1
    509280     17521.1
    509320     17521.8
    509360     17523.1
    509400     17524.9
    509440     17525.2
    509480     17527.5
    509520     17528.7
    509560     17529.3
    509600     17531.1
    509640     17532.9
    509680     17534.4
    509720     17535.8
    509760       17537
    509800       17538
    509840     17539.7
    509880     17541.8
    509920     17542.4
    509960     17544.5
    510000     17545.3
    510040     17546.6
    510080     17548.6
    510120     17549.3
    510160     17550.6
    510200     17552.4
    510240     17552.7
    510280       17555
    510320     17556.2
    510360     17556.8
    510400     17558.6
    510440     17560.3
    510480     17561.9
    510520     17563.3
    510560     17564.4
    510600     17565.4
    510640     17567.1
    510680     17569.2
    510720     17569.9
    510760       17572
    510800     17572.7
    510840     17574.1
    510880       17576
    510920     17576.7
    510960       17578
    511000     17579.8
    511040     17580.2
    511080     17582.4
    511120     17583.6
    511160     17584.3
    511200       17586
    511240     17587.7
    511280     17589.2
    511320     17590.6
    511360     17591.8
    511400     17592.7
    511440     17594.6
    511480     17596.6
    511520     17597.2
    511560     17599.3
    511600     17600.1
    511640     17601.5
    511680     17603.4
    511720     17604.1
    511760     17605.4
    511800     17607.2
    511840     17607.5
    511880     17609.8
    511920       17611
    511960     17611.6
    512000     17613.4
    512040     17615.1
    512080     17616.6
    512120       17618
    512160     17619.2
    512200     17620.1
    512240     17621.9
    512280     17623.9
    512320     17624.6
    512360     17626.7
    512400     17627.5
    512440     17628.9
    512480     17630.8
    512520     17631.5
    512560     17632.8
    512600     17634.6
    512640       17635
    512680     17637.2
    512720     17638.4
    512760       17639
    512800     17640.8
    512840     17642.5
    512880       17644
    512920     17645.4
    512960     17646.6
    513000     17647.5
    513040     17649.4
    513080     17651.4
    513120       17652
    513160     17654.2
    513200     17654.9
    513240     17656.3
    513280     17658.2
    513320       17659
    513360     17660.3
    513400       17662
    513440     17662.4
    513480     17664.7
    513520     17665.8
    513560     17666.5
    513600     17668.2
    513640     17669.9
    513680     17671.4
    513720     17672.8
    513760       17674
    513800       17675
    513840     17676.8
    513880     17678.8
    513920     17679.4
    513960     17681.6
    514000     17682.4
    514040     17683.8
    514080     17685.6
    514120     17686.4
    514160     17687.7
    514200     17689.5
    514240     17689.8
    514280     17692.1
    514320     17693.2
    514360     17693.9
    514400     17695.6
    514440     17697.2
    514480     17698.8
    514520     17700.2
    514560     17701.4
    514600     17702.3
    514640     17704.1
    514680     17706.2
    514720     17706.8
    514760       17709
    514800     17709.8
    514840     17711.1
    514880       17713
    514920     17713.7
    514960       17715
    515000     17716.8
    515040     17717.1
    515080     17719.5
    515120     17720.5
    515160     17721.2
    515200       17723
    515240     17724.6
    515280     17726.1
    515320     17727.5
    515360     17728.8
    515400     17729.7
    515440     17731.5
    515480     17733.6
    515520     17734.2
    515560     17736.4
    515600     17737.2
    515640     17738.5
    515680     17740.3
    515720     17741.1
    515760     17742.4
    515800     17744.2
    515840     17744.5
    515880     17746.8
    515920     17747.9
    515960     17748.5
    516000     17750.3
    516040     17751.9
    516080     17753.5
    516120     17754.9
    516160     17756.1
    516200       17757
    516240     17758.8
    516280       17761
    516320     17761.6
    516360     17763.8
    516400     17764.6
    516440     17765.9
    516480     17767.7
    516520     17768.4
    516560     17769.7
    516600     17771.6
    516640     17771.9
    516680     17774.2
    516720     17775.3
    516760       17776
    516800     17777.7
    516840     17779.3
    516880     17780.8
    516920     17782.3
    516960     17783.5
    517000     17784.4
    517040     17786.2
    517080     17788.3
    517120     17788.9
    517160     17791.2
    517200       17792
    517240     17793.3
    517280     17795.1
    517320     17795.8
    517360     17797.2
    517400       17799
    517440     17799.3
    517480     17801.7
    517520     17802.8
    517560     17803.3
    517600     17805.1
    517640     17806.7
    517680     17808.2
    517720     17809.7
    517760     17810.9
    517800     17811.8
    517840     17813.6
    517880     17815.7
    517920     17816.3
    517960     17818.6
    518000     17819.4
    518040     17820.8
    518080     17822.6
    518120     17823.3
    518160     17824.6
    518200     17826.5
    518240     17826.8
    518280     17829.1
    518320     17830.2
    518360     17830.8
    518400     17832.6
    518440     17834.1
    518480     17835.7
    518520     17837.1
    518560     17838.3
    518600     17839.3
    518640     17841.1
    518680     17843.1
    518720     17843.8
    518760       17846
    518800     17846.9
    518840     17848.2
    518880       17850
    518920     17850.8
    518960     17852.1
    519000     17853.9
    519040     17854.3
    519080     17856.6
    519120     17857.7
    519160     17858.2
    519200     17860.1
    519240     17861.6
    519280     17863.1
    519320     17864.6
    519360     17865.8
    519400     17866.7
    519440     17868.6
    519480     17870.6
    519520     17871.2
    519560     17873.5
    519600     17874.3
    519640     17875.7
    519680     17877.5
    519720     17878.2
    519760     17879.6
    519800     17881.3
    519840     17881.7
    519880     17884.1
    519920     17885.1
    519960     17885.6
    520000     17887.5
    520040       17889
    520080     17890.5
    520120     17891.9
    520160     17893.2
    520200     17894.1
    520240       17896
    520280       17898
    520320     17898.6
    520360     17900.9
    520400     17901.7
    520440     17903.1
    520480     17904.9
    520520     17905.6
    520560       17907
    520600     17908.8
    520640     17909.1
    520680     17911.4
    520720     17912.6
    520760       17913
    520800     17914.9
    520840     17916.3
    520880     17917.9
    520920     17919.4
    520960     17920.6
    521000     17921.5
    521040     17923.4
    521080     17925.4
    521120       17926
    521160     17928.3
    521200     17929.1
    521240     17930.5
    521280     17932.3
    521320       17933
    521360     17934.4
    521400     17936.1
    521440     17936.5
    521480     17938.8
    521520       17940
    521560     17940.4
    521600     17942.2
    521640     17943.8
    521680     17945.3
    521720     17946.8
    521760       17948
    521800     17948.9
    521840     17950.8
    521880     17952.8
    521920     17953.5
    521960     17955.7
    522000     17956.5
    522040     17957.9
    522080     17959.7
    522120     17960.4
    522160     17961.8
    522200     17963.6
    522240     17963.9
    522280     17966.3
    522320     17967.3
    522360     17967.9
    522400     17969.7
    522440     17971.1
    522480     17972.7
    522520     17974.2
    522560     17975.4
    522600     17976.4
    522640     17978.2
    522680     17980.2
    522720     17980.8
    522760     17983.1
    522800     17983.9
    522840     17985.3
    522880     17987.1
    522920     17987.8
    522960     17989.2
    523000       17991
    523040     17991.3
    523080     17993.7
    523120     17994.7
    523160     17995.3
    523200     17997.1
    523240     17998.5
    523280     18000.1
    523320     18001.5
    523360     18002.7
    523400     18003.7
    523440     18005.5
    523480     18007.5
    523520     18008.2
    523560     18010.4
    523600     18011.3
    523640     18012.6
    523680     18014.5
    523720     18015.2
    523760     18016.5
    523800     18018.3
    523840     18018.7
    523880     18021.1
    523920     18022.1
    523960     18022.7
    524000     18024.5
    524040     18025.8
    524080     18027.5
    524120     18028.9
    524160     18030.1
    524200     18031.1
    524240     18032.9
    524280     18034.9
    524320     18035.6
    524360     18037.8
    524400     18038.7
    524440     18039.9
    524480     18041.9
    524520     18042.6
    524560     18043.9
    524600     18045.7
    524640     18046.1
    524680     18048.4
    524720     18049.5
    524760       18050
    524800     18051.8
    524840     18053.2
    524880     18054.9
    524920     18056.3
    524960     18057.5
    525000     18058.5
    525040     18060.3
    525080     18062.3
    525120       18063
    525160     18065.2
    525200       18066
    525240     18067.2
    525280     18069.2
    525320     18069.9
    525360     18071.3
    525400     18073.1
    525440     18073.4
    525480     18075.8
    525520     18076.8
    525560     18077.4
    525600     18079.2
    525640     18080.6
    525680     18082.2
    525720     18083.6
    525760     18084.9
    525800     18085.8
    525840     18087.7
    525880     18089.6
    525920     18090.4
    525960     18092.5
    526000     18093.5
    526040     18094.6
    526080     18096.6
    526120     18097.3
    526160     18098.7
    526200     18100.4
    526240     18100.8
    526280     18103.1
    526320     18104.2
    526360     18104.8
    526400     18106.5
    526440       18108
    526480     18109.6
    526520       18111
    526560     18112.2
    526600     18113.2
    526640       18115
    526680       18117
    526720     18117.7
    526760     18119.9
    526800     18120.8
    526840     18121.9
    526880     18123.8
    526920     18124.5
    526960       18126
    527000     18127.7
    527040     18128.1
    527080     18130.4
    527120     18131.4
    527160     18132.1
    527200     18133.9
    527240     18135.2
    527280     18136.8
    527320     18138.3
    527360     18139.4
    527400     18140.4
    527440     18142.2
    527480     18144.3
    527520     18144.9
    527560     18147.1
    527600       18148
    527640     18149.2
    527680     18151.1
    527720     18151.8
    527760     18153.2
    527800       18155
    527840     18155.3
    527880     18157.7
    527920     18158.7
    527960     18159.3
    528000     18161.1
    528040     18162.4
    528080     18164.1
    528120     18165.5
    528160     18166.7
    528200     18167.7
    528240     18169.5
    528280     18171.5
    528320     18172.2
    528360     18174.3
    528400     18175.3
    528440     18176.4
    528480     18178.4
    528520     18179.1
    528560     18180.4
    528600     18182.2
    528640     18182.6
    528680       18185
    528720     18185.9
    528760     18186.5
    528800     18188.3
    528840     18189.7
    528880     18191.4
    528920     18192.8
    528960     18193.9
    529000     18194.9
    529040     18196.7
    529080     18198.7
    529120     18199.4
    529160     18201.6
    529200     18202.5
    529240     18203.7
    529280     18205.6
    529320     18206.3
    529360     18207.7
    529400     18209.5
    529440     18209.8
    529480     18212.2
    529520     18213.1
    529560     18213.7
    529600     18215.5
    529640     18216.9
    529680     18218.6
    529720       18220
    529760     18221.2
    529800     18222.2
    529840       18224
    529880       18226
    529920     18226.7
    529960     18228.8
    530000     18229.7
    530040     18230.9
    530080     18232.8
    530120     18233.5
    530160     18234.9
    530200     18236.6
    530240       18237
    530280     18239.4
    530320     18240.3
    530360       18241
    530400     18242.8
    530440     18244.1
    530480     18245.8
    530520     18247.2
    530560     18248.3
    530600     18249.3
    530640     18251.1
    530680     18253.2
    530720     18253.8
    530760       18256
    530800     18256.8
    530840     18258.1
    530880       18260
    530920     18260.6
    530960     18262.1
    531000     18263.8
    531040     18264.2
    531080     18266.6
    531120     18267.5
    531160     18268.2
    531200     18269.9
    531240     18271.3
    531280     18272.9
    531320     18274.3
    531360     18275.4
    531400     18276.5
    531440     18278.2
    531480     18280.3
    531520       18281
    531560     18283.1
    531600     18283.9
    531640     18285.2
    531680     18287.1
    531720     18287.8
    531760     18289.2
    531800     18290.9
    531840     18291.3
    531880     18293.7
    531920     18294.6
    531960     18295.3
    532000     18297.1
    532040     18298.4
    532080       18300
    532120     18301.4
    532160     18302.6
    532200     18303.6
    532240     18305.4
    532280     18307.4
    532320     18308.1
    532360     18310.2
    532400     18311.1
    532440     18312.4
    532480     18314.3
    532520     18314.9
    532560     18316.3
    532600       18318
    532640     18318.4
    532680     18320.8
    532720     18321.7
    532760     18322.4
    532800     18324.2
    532840     18325.5
    532880     18327.2
    532920     18328.5
    532960     18329.6
    533000     18330.7
    533040     18332.5
    533080     18334.5
    533120     18335.2
    533160     18337.3
    533200     18338.2
    533240     18339.4
    533280     18341.4
    533320       18342
    533360     18343.4
    533400     18345.1
    533440     18345.5
    533480     18347.9
    533520     18348.8
    533560     18349.5
    533600     18351.3
    533640     18352.6
    533680     18354.3
    533720     18355.6
    533760     18356.7
    533800     18357.7
    533840     18359.6
    533880     18361.5
    533920     18362.3
    533960     18364.4
    534000     18365.3
    534040     18366.5
    534080     18368.5
    534120     18369.1
    534160     18370.5
    534200     18372.2
    534240     18372.6
    534280       18375
    534320     18375.9
    534360     18376.6
    534400     18378.4
    534440     18379.7
    534480     18381.4
    534520     18382.8
    534560     18383.8
    534600     18384.9
    534640     18386.8
    534680     18388.7
    534720     18389.4
    534760     18391.6
    534800     18392.4
    534840     18393.7
    534880     18395.7
    534920     18396.2
    534960     18397.7
    535000     18399.4
    535040     18399.8
    535080     18402.2
    535120     18403.1
    535160     18403.8
    535200     18405.6
    535240     18406.9
    535280     18408.6
    535320       18410
    535360       18411
    535400     18412.1
    535440       18414
    535480     18415.9
    535520     18416.5
    535560     18418.8
    535600     18419.6
    535640     18420.9
    535680     18422.9
    535720     18423.5
    535760     18424.9
    535800     18426.6
    535840       18427
    535880     18429.4
    535920     18430.3
    535960       18431
    536000     18432.8
    536040     18434.1
    536080     18435.8
    536120     18437.2
    536160     18438.2
    536200     18439.3
    536240     18441.2
    536280     18443.1
    536320     18443.8
    536360       18446
    536400     18446.7
    536440       18448
    536480       18450
    536520     18450.7
    536560       18452
    536600     18453.8
    536640     18454.2
    536680     18456.6
    536720     18457.5
    536760     18458.2
    536800       18460
    536840     18461.3
    536880     18462.9
    536920     18464.3
    536960     18465.4
    537000     18466.4
    537040     18468.3
    537080     18470.2
    537120     18470.9
    537160     18473.2
    537200     18473.9
    537240     18475.2
    537280     18477.2
    537320     18477.8
    537360     18479.2
    537400     18480.9
    537440     18481.3
    537480     18483.8
    537520     18484.7
    537560     18485.3
    537600     18487.1
    537640     18488.5
    537680     18490.2
    537720     18491.5
    537760     18492.6
    537800     18493.6
    537840     18495.5
    537880     18497.3
    537920     18498.1
    537960     18500.3
    538000     18501.1
    538040     18502.4
    538080     18504.4
    538120       18505
    538160     18506.4
    538200     18508.1
    538240     18508.5
    538280     18510.9
    538320     18511.8
    538360     18512.5
    538400     18514.3
    538440     18515.7
    538480     18517.4
    538520     18518.7
    538560     18519.8
    538600     18520.8
    538640     18522.7
    538680     18524.6
    538720     18525.3
    538760     18527.5
    538800     18528.2
    538840     18529.6
    538880     18531.6
    538920     18532.2
    538960     18533.5
    539000     18535.3
    539040     18535.7
    539080     18538.1
    539120       18539
    539160     18539.7
    539200     18541.5
    539240     18542.9
    539280     18544.6
    539320     18545.9
    539360     18546.9
    539400     18547.9
    539440     18549.8
    539480     18551.7
    539520     18552.4
    539560     18554.7
    539600     18555.4
    539640     18556.7
    539680     18558.8
    539720     18559.3
    539760     18560.7
    539800     18562.4
    539840     18562.9
    539880     18565.3
    539920     18566.1
    539960     18566.8
    540000     18568.6
    540040       18570
    540080     18571.8
    540120     18573.1
    540160     18574.1
    540200     18575.1
    540240     18576.9
    540280     18578.8
    540320     18579.6
    540360     18581.9
    540400     18582.5
    540440     18583.9
    540480     18585.9
    540520     18586.4
    540560     18587.8
    540600     18589.6
    540640     18590.1
    540680     18592.5
    540720     18593.3
    540760       18594
    540800     18595.8
    540840     18597.1
    540880       18599
    540920     18600.3
    540960     18601.3
    541000     18602.3
    541040     18604.1
    541080       18606
    541120     18606.7
    541160       18609
    541200     18609.7
    541240     18611.1
    541280     18613.1
    541320     18613.6
    541360       18615
    541400     18616.8
    541440     18617.2
    541480     18619.6
    541520     18620.5
    541560     18621.2
    541600       18623
    541640     18624.3
    541680     18626.1
    541720     18627.4
    541760     18628.4
    541800     18629.5
    541840     18631.3
    541880     18633.2
    541920     18633.9
    541960     18636.3
    542000     18636.9
    542040     18638.3
    542080     18640.3
    542120     18640.9
    542160     18642.2
    542200       18644
    542240     18644.4
    542280     18646.9
    542320     18647.7
    542360     18648.4
    542400     18650.2
    542440     18651.6
    542480     18653.3
    542520     18654.7
    542560     18655.6
    542600     18656.7
    542640     18658.5
    542680     18660.4
    542720     18661.1
    542760     18663.4
    542800     18664.1
    542840     18665.5
    542880     18667.5
    542920     18668.1
    542960     18669.4
    543000     18671.2
    543040     18671.5
    543080     18674.1
    543120     18674.9
    543160     18675.6
    543200     18677.4
    543240     18678.7
    543280     18680.5
    543320     18681.9
    543360     18682.8
    543400     18683.9
    543440     18685.7
    543480     18687.6
    543520     18688.3
    543560     18690.7
    543600     18691.3
    543640     18692.7
    543680     18694.7
    543720     18695.3
    543760     18696.6
    543800     18698.4
    543840     18698.7
    543880     18701.3
    543920     18702.1
    543960     18702.8
    544000     18704.6
    544040     18705.9
    544080     18707.7
    544120     18709.1
    544160       18710
    544200     18711.1
    544240     18712.9
    544280     18714.8
    544320     18715.5
    544360     18717.9
    544400     18718.4
    544440     18719.9
    544480     18721.9
    544520     18722.4
    544560     18723.8
    544600     18725.5
    544640     18725.9
    544680     18728.5
    544720     18729.3
    544760       18730
    544800     18731.7
    544840     18733.1
    544880     18734.8
    544920     18736.2
    544960     18737.1
    545000     18738.2
    545040       18740
    545080     18741.9
    545120     18742.6
    545160       18745
    545200     18745.6
    545240       18747
    545280     18749.1
    545320     18749.5
    545360     18750.9
    545400     18752.6
    545440       18753
    545480     18755.6
    545520     18756.4
    545560     18757.1
    545600     18758.9
    545640     18760.2
    545680     18761.9
    545720     18763.4
    545760     18764.3
    545800     18765.4
    545840     18767.2
    545880     18769.1
    545920     18769.8
    545960     18772.2
    546000     18772.7
    546040     18774.1
    546080     18776.2
    546120     18776.7
    546160     18778.1
    546200     18779.8
    546240     18780.2
    546280     18782.7
    546320     18783.5
    546360     18784.3
    546400       18786
    546440     18787.3
    546480     18789.1
    546520     18790.6
    546560     18791.4
    546600     18792.5
    546640     18794.3
    546680     18796.2
    546720     18796.9
    546760     18799.3
    546800     18799.9
    546840     18801.3
    546880     18803.4
    546920     18803.9
    546960     18805.2
    547000     18806.9
    547040     18807.4
    547080     18809.9
    547120     18810.7
    547160     18811.4
    547200     18813.2
    547240     18814.5
    547280     18816.4
    547320     18817.8
    547360     18818.7
    547400     18819.8
    547440     18821.5
    547480     18823.5
    547520     18824.2
    547560     18826.5
    547600     18827.1
    547640     18828.5
    547680     18830.6
    547720     18831.2
    547760     18832.5
    547800     18834.2
    547840     18834.6
    547880     18837.2
    547920     18837.9
    547960     18838.7
    548000     18840.4
    548040     18841.8
    548080     18843.7
    548120       18845
    548160     18845.9
    548200       18847
    548240     18848.8
    548280     18850.7
    548320     18851.4
    548360     18853.8
    548400     18854.4
    548440     18855.8
    548480     18857.9
    548520     18858.5
    548560     18859.8
    548600     18861.5
    548640     18861.9
    548680     18864.4
    548720     18865.2
    548760     18865.9
    548800     18867.8
    548840       18869
    548880     18870.9
    548920     18872.3
    548960     18873.1
    549000     18874.3
    549040     18876.1
    549080     18877.9
    549120     18878.6
    549160       18881
    549200     18881.6
    549240       18883
    549280     18885.2
    549320     18885.7
    549360     18887.1
    549400     18888.8
    549440     18889.2
    549480     18891.7
    549520     18892.5
    549560     18893.2
    549600       18895
    549640     18896.4
    549680     18898.2
    549720     18899.6
    549760     18900.4
    549800     18901.5
    549840     18903.3
    549880     18905.2
    549920     18905.9
    549960     18908.4
    550000     18908.9
    550040     18910.3
    550080     18912.5
    550120       18913
    550160     18914.4
    550200     18916.1
    550240     18916.5
    550280     18918.9
    550320     18919.8
    550360     18920.5
    550400     18922.3
    550440     18923.7
    550480     18925.4
    550520       18927
    550560     18927.7
    550600     18928.8
    550640     18930.6
    550680     18932.5
    550720     18933.2
    550760     18935.6
    550800     18936.3
    550840     18937.6
    550880     18939.8
    550920     18940.3
    550960     18941.7
    551000     18943.4
    551040     18943.7
    551080     18946.2
    551120     18947.1
    551160     18947.8
    551200     18949.6
    551240     18950.9
    551280     18952.7
    551320     18954.2
    551360     18954.9
    551400     18956.1
    551440     18957.9
    551480     18959.8
    551520     18960.5
    551560     18962.9
    551600     18963.5
    551640     18964.9
    551680     18967.1
    551720     18967.7
    551760     18969.1
    551800     18970.7
    551840       18971
    551880     18973.5
    551920     18974.4
    551960     18975.1
    552000     18976.9
    552040     18978.3
    552080       18980
    552120     18981.5
    552160     18982.2
    552200     18983.4
    552240     18985.3
    552280     18987.1
    552320     18987.8
    552360     18990.2
    552400     18990.8
    552440     18992.2
    552480     18994.4
    552520       18995
    552560     18996.3
    552600       18998
    552640     18998.4
    552680     19000.9
    552720     19001.7
    552760     19002.4
    552800     19004.2
    552840     19005.6
    552880     19007.3
    552920     19008.8
    552960     19009.6
    553000     19010.7
    553040     19012.5
    553080     19014.4
    553120     19015.1
    553160     19017.5
    553200     19018.1
    553240     19019.5
    553280     19021.7
    553320     19022.3
    553360     19023.6
    553400     19025.3
    553440     19025.7
    553480     19028.1
    553520       19029
    553560     19029.7
    553600     19031.5
    553640     19032.9
    553680     19034.6
    553720     19036.2
    553760     19036.8
    553800       19038
    553840     19039.8
    553880     19041.7
    553920     19042.4
    553960     19044.8
    554000     19045.4
    554040     19046.9
    554080       19049
    554120     19049.5
    554160     19050.9
    554200     19052.6
    554240       19053
    554280     19055.4
    554320     19056.2
    554360       19057
    554400     19058.8
    554440     19060.2
    554480     19061.9
    554520     19063.5
    554560     19064.1
    554600     19065.2
    554640     19067.1
    554680       19069
    554720     19069.6
    554760     19072.1
    554800     19072.7
    554840     19074.1
    554880     19076.3
    554920     19076.7
    554960     19078.2
    555000     19079.8
    555040     19080.2
    555080     19082.7
    555120     19083.5
    555160     19084.3
    555200       19086
    555240     19087.4
    555280     19089.2
    555320     19090.7
    555360     19091.4
    555400     19092.5
    555440     19094.3
    555480     19096.3
    555520     19096.9
    555560     19099.4
    555600     19099.9
    555640     19101.4
    555680     19103.5
    555720       19104
    555760     19105.4
    555800     19107.1
    555840     19107.5
    555880       19110
    555920     19110.7
    555960     19111.5
    556000     19113.3
    556040     19114.6
    556080     19116.4
    556120       19118
    556160     19118.6
    556200     19119.7
    556240     19121.5
    556280     19123.6
    556320     19124.1
    556360     19126.7
    556400     19127.1
    556440     19128.6
    556480     19130.7
    556520     19131.2
    556560     19132.6
    556600     19134.2
    556640     19134.7
    556680     19137.2
    556720     19137.9
    556760     19138.8
    556800     19140.4
    556840     19141.8
    556880     19143.6
    556920     19145.2
    556960     19145.8
    557000       19147
    557040     19148.7
    557080     19150.8
    557120     19151.3
    557160     19153.9
    557200     19154.3
    557240     19155.8
    557280     19157.9
    557320     19158.4
    557360     19159.9
    557400     19161.5
    557440     19161.9
    557480     19164.4
    557520     19165.2
    557560       19166
    557600     19167.7
    557640     19169.1
    557680     19170.9
    557720     19172.4
    557760     19173.2
    557800     19174.3
    557840       19176
    557880     19178.1
    557920     19178.7
    557960     19181.2
    558000     19181.6
    558040     19183.1
    558080     19185.2
    558120     19185.8
    558160     19187.2
    558200     19188.8
    558240     19189.2
    558280     19191.8
    558320     19192.5
    558360     19193.4
    558400       19195
    558440     19196.4
    558480     19198.2
    558520     19199.8
    558560     19200.5
    558600     19201.6
    558640     19203.4
    558680     19205.4
    558720       19206
    558760     19208.5
    558800       19209
    558840     19210.5
    558880     19212.6
    558920     19213.2
    558960     19214.5
    559000     19216.2
    559040     19216.6
    559080     19219.1
    559120     19219.8
    559160     19220.8
    559200     19222.3
    559240     19223.7
    559280     19225.5
    559320     19227.1
    559360     19227.8
    559400     19228.9
    559440     19230.7
    559480     19232.7
    559520     19233.3
    559560     19235.7
    559600     19236.2
    559640     19237.8
    559680     19239.9
    559720     19240.4
    559760     19241.8
    559800     19243.4
    559840     19243.9
    559880     19246.4
    559920     19247.1
    559960     19248.1
    560000     19249.6
    560040       19251
    560080     19252.8
    560120     19254.3
    560160     19255.1
    560200     19256.2
    560240     19257.9
    560280     19260.1
    560320     19260.6
    560360       19263
    560400     19263.5
    560440       19265
    560480     19267.1
    560520     19267.7
    560560       19269
    560600     19270.7
    560640     19271.2
    560680     19273.7
    560720     19274.4
    560760     19275.4
    560800     19276.9
    560840     19278.3
    560880     19280.1
    560920     19281.6
    560960     19282.4
    561000     19283.5
    561040     19285.3
    561080     19287.4
    561120     19287.9
    561160     19290.3
    561200     19290.9
    561240     19292.3
    561280     19294.5
    561320       19295
    561360     19296.4
    561400       19298
    561440     19298.5
    561480       19301
    561520     19301.7
    561560     19302.7
    561600     19304.2
    561640     19305.6
    561680     19307.5
    561720       19309
    561760     19309.8
    561800     19310.8
    561840     19312.6
    561880     19314.7
    561920     19315.2
    561960     19317.7
    562000     19318.3
    562040     19319.7
    562080     19321.8
    562120     19322.3
    562160     19323.7
    562200     19325.4
    562240     19325.8
    562280     19328.4
    562320     19329.1
    562360     19330.1
    562400     19331.5
    562440       19333
    562480     19334.8
    562520     19336.4
    562560     19337.2
    562600     19338.1
    562640     19339.9
    562680     19342.1
    562720     19342.6
    562760       19345
    562800     19345.6
    562840     19347.1
    562880     19349.2
    562920     19349.7
    562960     19351.1
    563000     19352.8
    563040     19353.2
    563080     19355.8
    563120     19356.4
    563160     19357.5
    563200     19358.9
    563240     19360.4
    563280     19362.2
    563320     19363.7
    563360     19364.5
    563400     19365.5
    563440     19367.3
    563480     19369.5
    563520       19370
    563560     19372.4
    563600       19373
    563640     19374.5
    563680     19376.6
    563720     19377.1
    563760     19378.5
    563800     19380.1
    563840     19380.5
    563880     19383.2
    563920     19383.8
    563960     19384.8
    564000     19386.3
    564040     19387.7
    564080     19389.6
    564120     19391.1
    564160     19391.9
    564200     19392.8
    564240     19394.8
    564280     19396.8
    564320     19397.4
    564360     19399.7
    564400     19400.4
    564440     19401.9
    564480       19404
    564520     19404.5
    564560     19405.9
    564600     19407.5
    564640     19407.9
    564680     19410.5
    564720     19411.2
    564760     19412.2
    564800     19413.6
    564840       19415
    564880     19416.8
    564920     19418.4
    564960     19419.2
    565000     19420.1
    565040       19422
    565080     19424.1
    565120     19424.6
    565160       19427
    565200     19427.7
    565240     19429.2
    565280     19431.3
    565320     19431.7
    565360     19433.1
    565400     19434.8
    565440     19435.2
    565480     19437.8
    565520     19438.3
    565560     19439.4
    565600     19440.9
    565640     19442.3
    565680     19444.1
    565720     19445.6
    565760     19446.4
    565800     19447.4
    565840     19449.3
    565880     19451.4
    565920     19451.9
    565960     19454.3
    566000       19455
    566040     19456.4
    566080     19458.5
    566120       19459
    566160     19460.3
    566200       19462
    566240     19462.4
    566280       19465
    566320     19465.6
    566360     19466.7
    566400     19468.1
    566440     19469.5
    566480     19471.3
    566520     19472.9
    566560     19473.7
    566600     19474.6
    566640     19476.5
    566680     19478.6
    566720     19479.2
    566760     19481.6
    566800     19482.3
    566840     19483.7
    566880     19485.8
    566920     19486.2
    566960     19487.5
    567000     19489.2
    567040     19489.7
    567080     19492.3
    567120     19492.8
    567160     19493.9
    567200     19495.3
    567240     19496.8
    567280     19498.6
    567320     19500.1
    567360       19501
    567400     19501.9
    567440     19503.8
    567480     19505.9
    567520     19506.4
    567560     19508.9
    567600     19509.5
    567640     19510.9
    567680       19513
    567720     19513.5
    567760     19514.9
    567800     19516.4
    567840       19517
    567880     19519.6
    567920     19520.1
    567960     19521.2
    568000     19522.7
    568040     19524.1
    568080     19525.9
    568120     19527.4
    568160     19528.3
    568200     19529.2
    568240     19531.1
    568280     19533.2
    568320     19533.7
    568360     19536.2
    568400     19536.8
    568440     19538.2
    568480     19540.3
    568520     19540.8
    568560     19542.2
    568600     19543.8
    568640     19544.2
    568680     19546.9
    568720     19547.4
    568760     19548.5
    568800     19549.9
    568840     19551.4
    568880     19553.2
    568920     19554.8
    568960     19555.6
    569000     19556.6
    569040     19558.4
    569080     19560.5
    569120       19561
    569160     19563.5
    569200     19564.2
    569240     19565.5
    569280     19567.6
    569320     19568.1
    569360     19569.5
    569400     19571.1
    569440     19571.5
    569480     19574.2
    569520     19574.7
    569560     19575.8
    569600     19577.2
    569640     19578.7
    569680     19580.6
    569720     19582.1
    569760     19582.9
    569800     19583.9
    569840     19585.7
    569880     19587.8
    569920     19588.3
    569960     19590.8
    570000     19591.5
    570040     19592.9
    570080       19595
    570120     19595.5
    570160     19596.8
    570200     19598.4
    570240     19598.9
    570280     19601.5
    570320       19602
    570360     19603.1
    570400     19604.6
    570440       19606
    570480     19607.9
    570520     19609.4
    570560     19610.2
    570600     19611.2
    570640       19613
    570680     19615.1
    570720     19615.6
    570760     19618.2
    570800     19618.8
    570840     19620.1
    570880     19622.3
    570920     19622.8
    570960     19624.1
    571000     19625.7
    571040     19626.2
    571080     19628.9
    571120     19629.4
    571160     19630.4
    571200     19631.9
    571240     19633.3
    571280     19635.2
    571320     19636.8
    571360     19637.5
    571400     19638.4
    571440     19640.3
    571480     19642.4
    571520     19642.9
    571560     19645.5
    571600       19646
    571640     19647.4
    571680     19649.5
    571720     19650.1
    571760     19651.4
    571800       19653
    571840     19653.5
    571880     19656.1
    571920     19656.6
    571960     19657.7
    572000     19659.1
    572040     19660.6
    572080     19662.5
    572120       19664
    572160     19664.8
    572200     19665.7
    572240     19667.6
    572280     19669.6
    572320     19670.1
    572360     19672.7
    572400     19673.2
    572440     19674.6
    572480     19676.8
    572520     19677.3
    572560     19678.6
    572600     19680.2
    572640     19680.7
    572680     19683.3
    572720     19683.8
    572760     19684.9
    572800     19686.3
    572840     19687.9
    572880     19689.8
    572920     19691.3
    572960       19692
    573000       19693
    573040     19694.9
    573080       19697
    573120     19697.4
    573160       19700
    573200     19700.5
    573240       19702
    573280     19704.1
    573320     19704.6
    573360     19705.9
    573400     19707.5
    573440     19708.1
    573480     19710.7
    573520     19711.1
    573560     19712.3
    573600     19713.7
    573640     19715.2
    573680     19717.1
    573720     19718.6
    573760     19719.3
    573800     19720.3
    573840     19722.2
    573880     19724.3
    573920     19724.8
    573960     19727.3
    574000     19727.9
    574040     19729.3
    574080     19731.4
    574120       19732
    574160     19733.3
    574200     19734.9
    574240     19735.4
    574280       19738
    574320     19738.4
    574360     19739.6
    574400       19741
    574440     19742.5
    574480     19744.5
    574520       19746
    574560     19746.7
    574600     19747.7
    574640     19749.6
    574680     19751.7
    574720     19752.1
    574760     19754.7
    574800     19755.2
    574840     19756.7
    574880     19758.8
    574920     19759.3
    574960     19760.7
    575000     19762.3
    575040     19762.8
    575080     19765.4
    575120     19765.9
    575160     19767.1
    575200     19768.4
    575240       19770
    575280       19772
    575320     19773.4
    575360     19774.2
    575400     19775.1
    575440     19777.1
    575480     19779.2
    575520     19779.7
    575560     19782.2
    575600     19782.7
    575640     19784.3
    575680     19786.3
    575720     19786.8
    575760     19788.1
    575800     19789.8
    575840     19790.3
    575880     19792.8
    575920     19793.4
    575960     19794.5
    576000     19795.9
    576040     19797.5
    576080     19799.5
    576120       19801
    576160     19801.7
    576200     19802.6
    576240     19804.7
    576280     19806.7
    576320     19807.2
    576360     19809.7
    576400     19810.2
    576440     19811.8
    576480     19813.9
    576520     19814.4
    576560     19815.6
    576600     19817.2
    576640     19817.8
    576680     19820.4
    576720     19820.9
    576760     19822.1
    576800     19823.5
    576840     19825.1
    576880       19827
    576920     19828.6
    576960     19829.2
    577000     19830.2
    577040     19832.2
    577080     19834.2
    577120     19834.7
    577160     19837.2
    577200     19837.8
    577240     19839.3
    577280     19841.3
    577320     19841.9
    577360     19843.2
    577400     19844.7
    577440     19845.3
    577480     19847.9
    577520     19848.4
    577560     19849.5
    577600       19851
    577640     19852.5
    577680     19854.5
    577720       19856
    577760     19856.6
    577800     19857.6
    577840     19859.6
    577880     19861.7
    577920     19862.2
    577960     19864.6
    578000     19865.1
    578040     19866.7
    578080     19868.7
    578120     19869.3
    578160     19870.6
    578200     19872.1
    578240     19872.7
    578280     19875.2
    578320     19875.8
    578360     19876.9
    578400     19878.3
    578440     19879.9
    578480     19881.9
    578520     19883.4
    578560       19884
    578600       19885
    578640       19887
    578680       19889
    578720     19889.5
    578760       19892
    578800     19892.5
    578840     19894.1
    578880       19896
    578920     19896.8
    578960     19897.9
    579000     19899.5
    579040     19900.1
    579080     19902.6
    579120     19903.1
    579160     19904.3
    579200     19905.7
    579240     19907.2
    579280     19909.2
    579320     19910.7
    579360     19911.4
    579400     19912.3
    579440     19914.3
    579480     19916.4
    579520     19916.8
    579560     19919.4
    579600     19919.8
    579640     19921.4
    579680     19923.4
    579720     19924.1
    579760     19925.2
    579800     19926.8
    579840     19927.5
    579880       19930
    579920     19930.5
    579960     19931.7
    580000       19933
    580040     19934.6
    580080     19936.5
    580120       19938
    580160     19938.8
    580200     19939.7
    580240     19941.7
    580280     19943.8
    580320     19944.1
    580360     19946.7
    580400     19947.2
    580440     19948.8
    580480     19950.8
    580520     19951.5
    580560     19952.6
    580600     19954.2
    580640     19954.9
    580680     19957.4
    580720     19957.9
    580760       19959
    580800     19960.4
    580840     19962.1
    580880       19964
    580920     19965.5
    580960     19966.3
    581000     19967.2
    581040     19969.1
    581080     19971.3
    581120     19971.6
    581160     19974.2
    581200     19974.7
    581240     19976.2
    581280     19978.4
    581320       19979
    581360     19980.1
    581400     19981.6
    581440     19982.4
    581480     19984.9
    581520     19985.4
    581560     19986.5
    581600     19987.9
    581640     19989.5
    581680     19991.5
    581720       19993
    581760     19993.8
    581800     19994.8
    581840     19996.6
    581880     19998.9
    581920     19999.1
    581960     20001.7
    582000     20002.2
    582040     20003.8
    582080     20005.8
    582120     20006.5
    582160     20007.7
    582200     20009.1
    582240     20009.9
    582280     20012.3
    582320     20012.9
    582360       20014
    582400     20015.4
    582440       20017
    582480       20019
    582520     20020.6
    582560     20021.3
    582600     20022.3
    582640     20024.2
    582680     20026.4
    582720     20026.7
    582760     20029.2
    582800     20029.7
    582840     20031.3
    582880     20033.4
    582920       20034
    582960     20035.2
    583000     20036.7
    583040     20037.5
    583080     20039.9
    583120     20040.5
    583160     20041.6
    583200     20043.1
    583240     20044.6
    583280     20046.6
    583320     20048.1
    583360     20048.9
    583400     20049.8
    583440     20051.7
    583480       20054
    583520     20054.2
    583560     20056.8
    583600     20057.3
    583640     20058.9
    583680       20061
    583720     20061.6
    583760     20062.8
    583800     20064.2
    583840     20065.1
    583880     20067.5
    583920     20068.1
    583960     20069.1
    584000     20070.7
    584040     20072.2
    584080     20074.2
    584120     20075.7
    584160     20076.4
    584200     20077.4
    584240     20079.2
    584280     20081.6
    584320     20081.8
    584360     20084.3
    584400     20084.8
    584440     20086.4
    584480     20088.5
    584520     20089.1
    584560     20090.3
    584600     20091.8
    584640     20092.6
    584680       20095
    584720     20095.6
    584760     20096.6
    584800     20098.1
    584840     20099.7
    584880     20101.7
    584920     20103.2
    584960     20103.9
    585000     20104.9
    585040     20106.7
    585080     20109.1
    585120     20109.3
    585160     20111.8
    585200     20112.3
    585240     20113.9
    585280       20116
    585320     20116.6
    585360     20117.8
    585400     20119.2
    585440       20120
    585480     20122.5
    585520     20123.1
    585560     20124.1
    585600     20125.7
    585640     20127.2
    585680     20129.2
    585720     20130.7
    585760     20131.5
    585800     20132.3
    585840     20134.2
    585880     20136.6
    585920     20136.9
    585960     20139.3
    586000     20139.9
    586040     20141.4
    586080     20143.5
    586120     20144.1
    586160     20145.3
    586200     20146.8
    586240     20147.5
    586280       20150
    586320     20150.6
    586360     20151.6
    586400     20153.2
    586440     20154.8
    586480     20156.8
    586520     20158.3
    586560       20159
    586600       20160
    586640     20161.8
    586680     20164.2
    586720     20164.5
    586760     20166.9
    586800     20167.5
    586840     20168.9
    586880     20171.2
    586920     20171.7
    586960     20172.9
    587000     20174.4
    587040     20175.1
    587080     20177.6
    587120     20178.3
    587160     20179.2
    587200     20180.9
    587240     20182.4
    587280     20184.4
    587320     20185.9
    587360     20186.7
    587400     20187.6
    587440     20189.5
    587480     20191.8
    587520     20192.1
    587560     20194.6
    587600     20195.2
    587640     20196.6
    587680     20198.8
    587720     20199.4
    587760     20200.5
    587800       20202
    587840     20202.7
    587880     20205.2
    587920     20205.9
    587960     20206.9
    588000     20208.5
    588040       20210
    588080     20212.1
    588120     20213.5
    588160     20214.4
    588200     20215.3
    588240     20217.1
    588280     20219.5
    588320     20219.7
    588360     20222.2
    588400     20222.8
    588440     20224.3
    588480     20226.4
    588520       20227
    588560     20228.2
    588600     20229.7
    588640     20230.4
    588680     20232.8
    588720     20233.6
    588760     20234.5
    588800     20236.2
    588840     20237.6
    588880     20239.8
    588920     20241.2
    588960       20242
    589000       20243
    589040     20244.8
    589080     20247.2
    589120     20247.4
    589160     20249.9
    589200     20250.4
    589240     20251.9
    589280     20254.1
    589320     20254.7
    589360     20255.8
    589400     20257.3
    589440       20258
    589480     20260.4
    589520     20261.2
    589560     20262.1
    589600     20263.9
    589640     20265.3
    589680     20267.4
    589720     20268.9
    589760     20269.7
    589800     20270.7
    589840     20272.5
    589880     20274.9
    589920     20275.1
    589960     20277.7
    590000     20278.1
    590040     20279.6
    590080     20281.8
    590120     20282.4
    590160     20283.5
    590200       20285
    590240     20285.8
    590280     20288.1
    590320     20288.9
    590360     20289.8
    590400     20291.6
    590440       20293
    590480     20295.2
    590520     20296.5
    590560     20297.3
    590600     20298.3
    590640     20300.2
    590680     20302.6
    590720     20302.8
    590760     20305.4
    590800     20305.7
    590840     20307.3
    590880     20309.4
    590920       20310
    590960     20311.1
    591000     20312.7
    591040     20313.4
    591080     20315.7
    591120     20316.6
    591160     20317.5
    591200     20319.2
    591240     20320.7
    591280     20322.8
    591320     20324.1
    591360     20324.9
    591400       20326
    591440     20327.9
    591480     20330.2
    591520     20330.5
    591560       20333
    591600     20333.5
    591640     20334.9
    591680     20337.1
    591720     20337.6
    591760     20338.7
    591800     20340.4
    591840     20341.1
    591880     20343.4
    591920     20344.2
    591960     20345.2
    592000     20346.9
    592040     20348.3
    592080     20350.5
    592120     20351.8
    592160     20352.6
    592200     20353.7
    592240     20355.6
    592280     20357.9
    592320     20358.2
    592360     20360.7
    592400     20361.2
    592440     20362.6
    592480     20364.8
    592520     20365.3
    592560     20366.5
    592600     20368.1
    592640     20368.8
    592680       20371
    592720     20371.9
    592760     20372.8
    592800     20374.6
    592840     20376.1
    592880     20378.2
    592920     20379.5
    592960     20380.3
    593000     20381.4
    593040     20383.4
    593080     20385.7
    593120     20385.9
    593160     20388.4
    593200     20388.9
    593240     20390.3
    593280     20392.5
    593320     20393.1
    593360     20394.3
    593400     20395.8
    593440     20396.5
    593480     20398.8
    593520     20399.7
    593560     20400.6
    593600     20402.5
    593640     20403.9
    593680       20406
    593720     20407.4
    593760     20408.1
    593800     20409.2
    593840     20411.2
    593880     20413.5
    593920     20413.7
    593960     20416.3
    594000     20416.7
    594040     20418.1
    594080     20420.4
    594120     20420.9
    594160     20422.1
    594200     20423.6
    594240     20424.3
    594280     20426.6
    594320     20427.5
    594360     20428.4
    594400     20430.2
    594440     20431.7
    594480     20433.8
    594520     20435.2
    594560     20435.8
    594600       20437
    594640       20439
    594680     20441.3
    594720     20441.5
    594760       20444
    594800     20444.5
    594840     20445.9
    594880     20448.2
    594920     20448.7
    594960     20449.8
    595000     20451.4
    595040     20452.1
    595080     20454.3
    595120     20455.2
    595160     20456.1
    595200       20458
    595240     20459.5
    595280     20461.6
    595320     20462.9
    595360     20463.6
    595400     20464.7
    595440     20466.7
    595480     20469.1
    595520     20469.3
    595560     20471.8
    595600     20472.3
    595640     20473.8
    595680     20475.9
    595720     20476.4
    595760     20477.6
    595800     20479.2
    595840     20479.9
    595880     20482.1
    595920     20483.1
    595960     20483.9
    596000     20485.8
    596040     20487.3
    596080     20489.4
    596120     20490.7
    596160     20491.4
    596200     20492.5
    596240     20494.5
    596280     20496.9
    596320     20497.2
    596360     20499.6
    596400     20500.1
    596440     20501.6
    596480     20503.7
    596520     20504.2
    596560     20505.4
    596600       20507
    596640     20507.7
    596680     20509.9
    596720     20510.9
    596760     20511.8
    596800     20513.6
    596840     20515.1
    596880     20517.1
    596920     20518.5
    596960     20519.2
    597000     20520.2
    597040     20522.3
    597080     20524.6
    597120     20524.9
    597160     20527.3
    597200     20527.9
    597240     20529.3
    597280     20531.5
    597320       20532
    597360     20533.2
    597400     20534.8
    597440     20535.5
    597480     20537.7
    597520     20538.7
    597560     20539.6
    597600     20541.4
    597640     20542.9
    597680     20544.9
    597720     20546.3
    597760       20547
    597800       20548
    597840       20550
    597880     20552.4
    597920     20552.7
    597960     20555.1
    598000     20555.7
    598040     20557.1
    598080     20559.3
    598120     20559.8
    598160       20561
    598200     20562.5
    598240     20563.2
    598280     20565.5
    598320     20566.5
    598360     20567.4
    598400     20569.2
    598440     20570.7
    598480     20572.7
    598520     20574.1
    598560     20574.8
    598600     20575.8
    598640     20577.9
    598680     20580.3
    598720     20580.6
    598760     20582.9
    598800     20583.6
    598840       20585
    598880     20587.1
    598920     20587.6
    598960     20588.9
    599000     20590.4
    599040     20591.1
    599080     20593.4
    599120     20594.4
    599160     20595.3
    599200     20597.1
    599240     20598.6
    599280     20600.5
    599320       20602
    599360     20602.7
    599400     20603.6
    599440     20605.7
    599480     20608.1
    599520     20608.5
    599560     20610.8
    599600     20611.5
    599640     20612.9
    599680       20615
    599720     20615.5
    599760     20616.8
    599800     20618.3
    599840       20619
    599880     20621.3
    599920     20622.2
    599960     20623.2
    600000       20625
    600040     20626.5
    600080     20628.4
    600120     20629.9
    600160     20630.5
    600200     20631.4
    600240     20633.5
    600280     20635.9
    600320     20636.3
    600360     20638.6
    600400     20639.3
    600440     20640.7
    600480     20642.8
    600520     20643.3
    600560     20644.5
    600600     20646.1
    600640     20646.7
    600680     20649.1
    600720       20650
    600760       20651
    600800     20652.8
    600840     20654.1
    600880     20656.1
    600920     20657.6
    600960     20658.3
    601000     20659.2
    601040     20661.3
    601080     20663.6
    601120       20664
    601160     20666.3
    601200       20667
    601240     20668.4
    601280     20670.5
    601320     20671.1
    601360     20672.3
    601400     20673.8
    601440     20674.5
    601480     20676.9
    601520     20677.7
    601560     20678.8
    601600     20680.6
    601640     20681.8
    601680     20683.8
    601720     20685.3
    601760       20686
    601800     20686.9
    601840       20689
    601880     20691.4
    601920     20691.8
    601960       20694
    602000     20694.8
    602040     20696.1
    602080     20698.2
    602120     20698.7
    602160     20700.1
    602200     20701.6
    602240     20702.2
    602280     20704.6
    602320     20705.5
    602360     20706.6
    602400     20708.3
    602440     20709.6
    602480     20711.6
    602520     20713.2
    602560     20713.8
    602600     20714.7
    602640     20716.8
    602680     20719.2
    602720     20719.6
    602760     20721.9
    602800     20722.6
    602840     20723.9
    602880       20726
    602920     20726.5
    602960     20727.8
    603000     20729.3
    603040       20730
    603080     20732.3
    603120     20733.3
    603160     20734.4
    603200     20736.1
    603240     20737.4
    603280     20739.4
    603320     20740.9
    603360     20741.6
    603400     20742.5
    603440     20744.6
    603480       20747
    603520     20747.5
    603560     20749.7
    603600     20750.4
    603640     20751.7
    603680     20753.9
    603720     20754.4
    603760     20755.7
    603800     20757.2
    603840     20757.8
    603880     20760.2
    603920     20761.1
    603960     20762.3
    604000     20763.9
    604040     20765.3
    604080     20767.3
    604120     20768.8
    604160     20769.5
    604200     20770.4
    604240     20772.5
    604280     20774.9
    604320     20775.3
    604360     20777.5
    604400     20778.3
    604440     20779.6
    604480     20781.7
    604520     20782.2
    604560     20783.5
    604600       20785
    604640     20785.7
    604680       20788
    604720     20788.9
    604760     20790.1
    604800     20791.8
    604840     20793.1
    604880     20795.1
    604920     20796.6
    604960     20797.3
    605000     20798.2
    605040     20800.3
    605080     20802.7
    605120     20803.1
    605160     20805.3
    605200     20806.2
    605240     20807.4
    605280     20809.5
    605320     20810.1
    605360     20811.4
    605400     20812.9
    605440     20813.6
    605480     20815.8
    605520     20816.8
    605560     20817.9
    605600     20819.7
    605640       20821
    605680       20823
    605720     20824.4
    605760     20825.1
    605800     20826.1
    605840     20828.2
    605880     20830.5
    605920     20830.9
    605960     20833.1
    606000       20834
    606040     20835.2
    606080     20837.4
    606120     20837.9
    606160     20839.2
    606200     20840.7
    606240     20841.4
    606280     20843.7
    606320     20844.6
    606360     20845.8
    606400     20847.4
    606440     20848.7
    606480     20850.8
    606520     20852.3
    606560       20853
    606600     20853.9
    606640       20856
    606680     20858.3
    606720     20858.8
    606760       20861
    606800     20861.8
    606840     20863.1
    606880     20865.2
    606920     20865.7
    606960       20867
    607000     20868.6
    607040     20869.3
    607080     20871.5
    607120     20872.5
    607160     20873.7
    607200     20875.3
    607240     20876.7
    607280     20878.8
    607320     20880.3
    607360     20880.9
    607400     20881.8
    607440     20883.9
    607480     20886.3
    607520     20886.7
    607560     20889.1
    607600     20889.8
    607640     20891.1
    607680     20893.1
    607720     20893.7
    607760       20895
    607800     20896.6
    607840     20897.2
    607880     20899.5
    607920     20900.4
    607960     20901.7
    608000     20903.2
    608040     20904.7
    608080     20906.7
    608120     20908.2
    608160     20908.9
    608200     20909.7
    608240     20911.8
    608280     20914.2
    608320     20914.7
    608360       20917
    608400     20917.7
    608440       20919
    608480       20921
    608520     20921.6
    608560     20922.9
    608600     20924.6
    608640     20925.2
    608680     20927.4
    608720     20928.4
    608760     20929.7
    608800     20931.2
    608840     20932.5
    608880     20934.6
    608920     20936.1
    608960     20936.8
    609000     20937.7
    609040     20939.8
    609080     20942.2
    609120     20942.6
    609160     20944.9
    609200     20945.7
    609240     20946.9
    609280       20949
    609320     20949.5
    609360     20950.9
    609400     20952.4
    609440     20953.1
    609480     20955.3
    609520     20956.3
    609560     20957.5
    609600     20959.1
    609640     20960.5
    609680     20962.5
    609720       20964
    609760     20964.7
    609800     20965.6
    609840     20967.7
    609880       20970
    609920     20970.5
    609960     20972.8
    610000     20973.6
    610040     20974.9
    610080     20976.9
    610120     20977.4
    610160     20978.8
    610200     20980.3
    610240       20981
    610280     20983.2
    610320     20984.2
    610360     20985.4
    610400       20987
    610440     20988.5
    610480     20990.5
    610520     20992.1
    610560     20992.7
    610600     20993.6
    610640     20995.6
    610680     20998.1
    610720     20998.5
    610760     21000.8
    610800     21001.6
    610840     21002.8
    610880       21005
    610920     21005.5
    610960     21006.7
    611000     21008.4
    611040       21009
    611080     21011.2
    611120     21012.2
    611160     21013.5
    611200       21015
    611240     21016.4
    611280     21018.5
    611320     21020.1
    611360     21020.7
    611400     21021.6
    611440     21023.6
    611480     21026.1
    611520     21026.5
    611560     21028.9
    611600     21029.7
    611640     21030.8
    611680     21033.1
    611720     21033.5
    611760     21034.8
    611800     21036.3
    611840       21037
    611880     21039.2
    611920     21040.2
    611960     21041.5
    612000     21042.9
    612040     21044.4
    612080     21046.5
    612120       21048
    612160     21048.7
    612200     21049.6
    612240     21051.6
    612280     21054.1
    612320     21054.5
    612360     21056.9
    612400     21057.7
    612440     21058.8
    612480     21061.1
    612520     21061.6
    612560     21062.8
    612600     21064.4
    612640       21065
    612680     21067.2
    612720     21068.2
    612760     21069.5
    612800     21070.9
    612840     21072.4
    612880     21074.5
    612920     21076.1
    612960     21076.7
    613000     21077.7
    613040     21079.6
    613080       21082
    613120     21082.5
    613160     21084.9
    613200     21085.7
    613240     21086.8
    613280       21089
    613320     21089.5
    613360     21090.8
    613400     21092.4
    613440       21093
    613480     21095.2
    613520     21096.2
    613560     21097.5
    613600       21099
    613640     21100.4
    613680     21102.5
    613720     21104.1
    613760     21104.7
    613800     21105.7
    613840     21107.7
    613880       21110
    613920     21110.5
    613960       21113
    614000     21113.7
    614040     21114.8
    614080     21117.1
    614120     21117.5
    614160     21118.8
    614200     21120.5
    614240     21121.1
    614280     21123.3
    614320     21124.3
    614360     21125.5
    614400       21127
    614440     21128.5
    614480     21130.6
    614520     21132.2
    614560     21132.8
    614600     21133.8
    614640     21135.7
    614680     21138.2
    614720     21138.6
    614760     21141.1
    614800     21141.9
    614840     21142.9
    614880     21145.2
    614920     21145.7
    614960       21147
    615000     21148.5
    615040     21149.2
    615080     21151.5
    615120     21152.5
    615160     21153.7
    615200     21155.1
    615240     21156.6
    615280     21158.7
    615320     21160.4
    615360     21160.9
    615400     21161.9
    615440     21163.9
    615480     21166.3
    615520     21166.8
    615560     21169.2
    615600       21170
    615640     21171.1
    615680     21173.4
    615720     21173.8
    615760     21175.1
    615800     21176.7
    615840     21177.4
    615880     21179.6
    615920     21180.6
    615960     21181.8
    616000     21183.3
    616040     21184.6
    616080     21186.7
    616120     21188.4
    616160       21189
    616200       21190
    616240     21191.9
    616280     21194.4
    616320     21194.9
    616360     21197.2
    616400     21198.1
    616440     21199.2
    616480     21201.5
    616520     21201.8
    616560     21203.1
    616600     21204.7
    616640     21205.5
    616680     21207.6
    616720     21208.6
    616760     21209.8
    616800     21211.3
    616840     21212.7
    616880     21214.8
    616920     21216.5
    616960       21217
    617000     21218.1
    617040       21220
    617080     21222.5
    617120     21222.9
    617160     21225.2
    617200     21226.1
    617240     21227.2
    617280     21229.5
    617320     21229.9
    617360     21231.2
    617400     21232.7
    617440     21233.5
    617480     21235.7
    617520     21236.6
    617560     21237.8
    617600     21239.4
    617640     21240.8
    617680       21243
    617720     21244.7
    617760     21245.1
    617800     21246.3
    617840     21248.1
    617880     21250.6
    617920       21251
    617960     21253.3
    618000     21254.2
    618040     21255.3
    618080     21257.6
    618120     21257.9
    618160     21259.3
    618200     21260.8
    618240     21261.6
    618280     21263.8
    618320     21264.8
    618360     21265.9
    618400     21267.5
    618440       21269
    618480     21271.2
    618520     21272.8
    618560     21273.3
    618600     21274.5
    618640     21276.3
    618680     21278.8
    618720     21279.2
    618760     21281.5
    618800     21282.4
    618840     21283.5
    618880     21285.8
    618920     21286.1
    618960     21287.4
    619000       21289
    619040     21289.7
    619080     21291.9
    619120       21293
    619160       21294
    619200     21295.6
    619240     21297.1
    619280     21299.3
    619320       21301
    619360     21301.6
    619400     21302.6
    619440     21304.5
    619480       21307
    619520     21307.4
    619560     21309.6
    619600     21310.6
    619640     21311.6
    619680     21313.9
    619720     21314.2
    619760     21315.5
    619800       21317
    619840     21317.8
    619880       21320
    619920     21321.1
    619960     21322.1
    620000     21323.7
    620040     21325.1
    620080     21327.4
    620120       21329
    620160     21329.5
    620200     21330.6
    620240     21332.5
    620280       21335
    620320     21335.5
    620360     21337.7
    620400     21338.6
    620440     21339.7
    620480     21341.9
    620520     21342.3
    620560     21343.5
    620600     21345.1
    620640     21345.9
    620680       21348
    620720     21349.1
    620760     21350.2
    620800     21351.6
    620840     21353.2
    620880     21355.5
    620920     21357.1
    620960     21357.6
    621000     21358.7
    621040     21360.5
    621080     21363.1
    621120     21363.5
    621160     21365.8
    621200     21366.6
    621240     21367.8
    621280       21370
    621320     21370.4
    621360     21371.6
    621400     21373.2
    621440       21374
    621480     21376.1
    621520     21377.2
    621560     21378.2
    621600     21379.7
    621640     21381.3
    621680     21383.6
    621720     21385.2
    621760     21385.6
    621800     21386.7
    621840     21388.6
    621880     21391.1
    621920     21391.6
    621960     21393.8
    622000     21394.7
    622040     21395.8
    622080       21398
    622120     21398.4
    622160     21399.5
    622200     21401.2
    622240     21401.9
    622280     21404.1
    622320     21405.2
    622360     21406.2
    622400     21407.7
    622440     21409.3
    622480     21411.6
    622520     21413.1
    622560     21413.6
    622600     21414.7
    622640     21416.5
    622680       21419
    622720     21419.5
    622760     21421.8
    622800     21422.7
    622840     21423.8
    622880       21426
    622920     21426.3
    622960     21427.5
    623000     21429.2
    623040     21429.8
    623080     21432.1
    623120     21433.2
    623160     21434.1
    623200     21435.6
    623240     21437.1
    623280     21439.4
    623320     21441.1
    623360     21441.5
    623400     21442.6
    623440     21444.4
    623480     21446.9
    623520     21447.4
    623560     21449.7
    623600     21450.5
    623640     21451.7
    623680     21453.8
    623720     21454.2
    623760     21455.4
    623800     21457.1
    623840     21457.7
    623880     21459.9
    623920     21461.1
    623960       21462
    624000     21463.4
    624040     21465.1
    624080     21467.3
    624120       21469
    624160     21469.4
    624200     21470.5
    624240     21472.3
    624280     21474.8
    624320     21475.4
    624360     21477.6
    624400     21478.5
    624440     21479.6
    624480     21481.7
    624520     21482.2
    624560     21483.3
    624600       21485
    624640     21485.6
    624680     21487.9
    624720       21489
    624760     21489.9
    624800     21491.3
    624840       21493
    624880     21495.3
    624920     21496.9
    624960     21497.3
    625000     21498.4
    625040     21500.2
    625080     21502.7
    625120     21503.2
    625160     21505.4
    625200     21506.3
    625240     21507.5
    625280     21509.6
    625320     21510.1
    625360     21511.1
    625400     21512.9
    625440     21513.5
    625480     21515.8
    625520     21516.9
    625560     21517.8
    625600     21519.2
    625640     21520.9
    625680     21523.2
    625720     21524.8
    625760     21525.2
    625800     21526.2
    625840     21528.2
    625880     21530.6
    625920       21531
    625960     21533.3
    626000     21534.2
    626040     21535.4
    626080     21537.5
    626120       21538
    626160       21539
    626200     21540.7
    626240     21541.4
    626280     21543.7
    626320     21544.7
    626360     21545.7
    626400     21547.1
    626440     21548.8
    626480     21551.1
    626520     21552.7
    626560     21553.1
    626600     21554.1
    626640     21556.1
    626680     21558.4
    626720     21558.9
    626760     21561.2
    626800     21562.1
    626840     21563.3
    626880     21565.4
    626920     21565.9
    626960       21567
    627000     21568.7
    627040     21569.3
    627080     21571.7
    627120     21572.7
    627160     21573.5
    627200       21575
    627240     21576.6
    627280       21579
    627320     21580.5
    627360       21581
    627400     21581.9
    627440     21583.9
    627480     21586.3
    627520     21586.8
    627560       21589
    627600     21589.9
    627640     21591.2
    627680     21593.3
    627720     21593.7
    627760     21594.7
    627800     21596.6
    627840       21597
    627880     21599.5
    627920     21600.6
    627960     21601.3
    628000     21602.8
    628040     21604.5
    628080     21606.8
    628120     21608.3
    628160     21608.8
    628200     21609.8
    628240     21611.8
    628280     21614.2
    628320     21614.6
    628360     21616.9
    628400     21617.8
    628440     21619.1
    628480     21621.1
    628520     21621.5
    628560     21622.6
    628600     21624.4
    628640     21624.8
    628680     21627.2
    628720     21628.3
    628760     21629.2
    628800     21630.6
    628840     21632.3
    628880     21634.6
    628920     21636.2
    628960     21636.5
    629000     21637.5
    629040     21639.5
    629080       21642
    629120     21642.3
    629160     21644.6
    629200     21645.6
    629240     21646.8
    629280     21648.9
    629320     21649.3
    629360     21650.3
    629400     21652.2
    629440     21652.6
    629480       21655
    629520     21656.1
    629560     21656.9
    629600     21658.4
    629640       21660
    629680     21662.3
    629720     21663.9
    629760     21664.2
    629800     21665.3
    629840     21667.2
    629880     21669.7
    629920     21670.1
    629960     21672.4
    630000     21673.3
    630040     21674.6
    630080     21676.6
    630120     21677.1
    630160     21678.1
    630200       21680
    630240     21680.4
    630280     21682.8
    630320     21683.9
    630360     21684.7
    630400     21686.1
    630440     21687.9
    630480     21690.1
    630520     21691.8
    630560     21692.1
    630600     21693.1
    630640     21695.2
    630680     21697.6
    630720       21698
    630760     21700.3
    630800     21701.2
    630840     21702.5
    630880     21704.5
    630920       21705
    630960       21706
    631000     21707.9
    631040     21708.3
    631080     21710.7
    631120     21711.8
    631160     21712.6
    631200       21714
    631240     21715.8
    631280       21718
    631320     21719.7
    631360       21720
    631400       21721
    631440       21723
    631480     21725.5
    631520     21725.8
    631560     21728.2
    631600     21729.1
    631640     21730.3
    631680     21732.4
    631720     21732.8
    631760     21733.8
    631800     21735.7
    631840     21736.1
    631880     21738.5
    631920     21739.5
    631960     21740.5
    632000     21741.9
    632040     21743.6
    632080     21745.8
    632120     21747.5
    632160     21747.9
    632200     21748.8
    632240     21750.8
    632280     21753.2
    632320     21753.5
    632360       21756
    632400     21756.8
    632440     21758.1
    632480     21760.1
    632520     21760.5
    632560     21761.7
    632600     21763.5
    632640     21763.9
    632680     21766.3
    632720     21767.3
    632760     21768.2
    632800     21769.7
    632840     21771.5
    632880     21773.6
    632920     21775.3
    632960     21775.7
    633000     21776.6
    633040     21778.6
    633080       21781
    633120     21781.3
    633160     21783.8
    633200     21784.5
    633240     21785.8
    633280     21787.8
    633320     21788.3
    633360     21789.4
    633400     21791.2
    633440     21791.6
    633480     21794.1
    633520     21795.1
    633560       21796
    633600     21797.5
    633640     21799.3
    633680     21801.4
    633720     21803.1
    633760     21803.4
    633800     21804.4
    633840     21806.4
    633880     21808.8
    633920     21809.1
    633960     21811.6
    634000     21812.3
    634040     21813.6
    634080     21815.6
    634120       21816
    634160     21817.1
    634200       21819
    634240     21819.4
    634280     21821.9
    634320     21822.8
    634360     21823.7
    634400     21825.3
    634440     21827.1
    634480     21829.3
    634520     21830.9
    634560     21831.2
    634600     21832.3
    634640     21834.2
    634680     21836.6
    634720     21836.9
    634760     21839.4
    634800     21840.2
    634840     21841.5
    634880     21843.4
    634920     21843.8
    634960       21845
    635000     21846.8
    635040     21847.2
    635080     21849.7
    635120     21850.6
    635160     21851.6
    635200     21853.1
    635240     21854.9
    635280       21857
    635320     21858.7
    635360       21859
    635400       21860
    635440       21862
    635480     21864.4
    635520     21864.7
    635560     21867.2
    635600     21867.9
    635640     21869.2
    635680     21871.2
    635720     21871.6
    635760     21872.7
    635800     21874.6
    635840       21875
    635880     21877.4
    635920     21878.3
    635960     21879.4
    636000       21881
    636040     21882.6
    636080     21884.7
    636120     21886.4
    636160     21886.8
    636200     21887.8
    636240     21889.7
    636280     21892.2
    636320     21892.5
    636360     21894.9
    636400     21895.7
    636440       21897
    636480     21898.9
    636520     21899.2
    636560     21900.5
    636600     21902.3
    636640     21902.8
    636680     21905.2
    636720     21906.1
    636760     21907.2
    636800     21908.7
    636840     21910.5
    636880     21912.5
    636920     21914.2
    636960     21914.6
    637000     21915.6
    637040     21917.5
    637080       21920
    637120     21920.3
    637160     21922.7
    637200     21923.5
    637240     21924.8
    637280     21926.7
    637320     21927.1
    637360     21928.3
    637400     21930.2
    637440     21930.6
    637480       21933
    637520     21933.9
    637560       21935
    637600     21936.4
    637640     21938.2
    637680     21940.2
    637720     21941.9
    637760     21942.3
    637800     21943.3
    637840     21945.2
    637880     21947.7
    637920     21947.9
    637960     21950.5
    638000     21951.3
    638040     21952.5
    638080     21954.4
    638120     21954.8
    638160       21956
    638200       21958
    638240     21958.3
    638280     21960.7
    638320     21961.5
    638360     21962.7
    638400     21964.1
    638440       21966
    638480     21968.1
    638520     21969.7
    638560     21970.1
    638600       21971
    638640       21973
    638680     21975.5
    638720     21975.7
    638760     21978.2
    638800     21979.1
    638840     21980.3
    638880     21982.2
    638920     21982.5
    638960     21983.8
    639000     21985.8
    639040     21986.1
    639080     21988.5
    639120     21989.4
    639160     21990.5
    639200       21992
    639240     21993.8
    639280     21995.8
    639320     21997.5
    639360     21997.9
    639400     21998.8
    639440     22000.8
    639480     22003.2
    639520     22003.5
    639560       22006
    639600     22006.9
    639640       22008
    639680       22010
    639720     22010.3
    639760     22011.5
    639800     22013.5
    639840     22013.8
    639880     22016.2
    639920     22017.1
    639960     22018.2
    640000     22019.7
    640040     22021.4
    640080     22023.6
    640120     22025.3
    640160     22025.8
    640200     22026.6
    640240     22028.6
    640280       22031
    640320     22031.3
    640360     22033.8
    640400     22034.7
    640440     22035.8
    640480     22037.7
    640520       22038
    640560     22039.3
    640600     22041.2
    640640     22041.7
    640680       22044
    640720     22044.9
    640760       22046
    640800     22047.5
    640840     22049.2
    640880     22051.3
    640920     22053.1
    640960     22053.6
    641000     22054.3
    641040     22056.4
    641080     22058.7
    641120     22059.1
    641160     22061.6
    641200     22062.6
    641240     22063.6
    641280     22065.5
    641320     22065.8
    641360     22067.1
    641400       22069
    641440     22069.5
    641480     22071.8
    641520     22072.7
    641560     22073.9
    641600     22075.3
    641640       22077
    641680     22079.2
    641720     22080.9
    641760     22081.4
    641800     22082.1
    641840     22084.2
    641880     22086.5
    641920     22086.9
    641960     22089.4
    642000     22090.4
    642040     22091.4
    642080     22093.3
    642120     22093.6
    642160     22094.9
    642200     22096.8
    642240     22097.3
    642280     22099.6
    642320     22100.5
    642360     22101.6
    642400       22103
    642440     22104.8
    642480       22107
    642520     22108.7
    642560     22109.2
    642600     22109.9
    642640       22112
    642680     22114.3
    642720     22114.7
    642760     22117.2
    642800     22118.2
    642840     22119.2
    642880       22121
    642920     22121.3
    642960     22122.6
    643000     22124.6
    643040     22124.9
    643080     22127.3
    643120     22128.2
    643160     22129.4
    643200     22130.7
    643240     22132.5
    643280     22134.7
    643320     22136.3
    643360     22136.9
    643400     22137.6
    643440     22139.7
    643480       22142
    643520     22142.4
    643560     22144.9
    643600     22145.8
    643640     22146.9
    643680     22148.8
    643720       22149
    643760     22150.4
    643800     22152.3
    643840     22152.6
    643880       22155
    643920     22155.8
    643960       22157
    644000     22158.5
    644040     22160.2
    644080     22162.3
    644120       22164
    644160     22164.6
    644200     22165.3
    644240     22167.4
    644280     22169.7
    644320       22170
    644360     22172.6
    644400     22173.5
    644440     22174.6
    644480     22176.4
    644520     22176.7
    644560     22178.1
    644600     22179.9
    644640     22180.3
    644680     22182.7
    644720     22183.5
    644760     22184.7
    644800       22186
    644840     22187.8
    644880       22190
    644920     22191.6
    644960     22192.2
    645000       22193
    645040       22195
    645080     22197.3
    645120     22197.7
    645160     22200.2
    645200     22201.1
    645240     22202.2
    645280     22204.1
    645320     22204.4
    645360     22205.7
    645400     22207.6
    645440       22208
    645480     22210.4
    645520     22211.1
    645560     22212.4
    645600     22213.7
    645640     22215.5
    645680     22217.7
    645720     22219.3
    645760     22219.9
    645800     22220.6
    645840     22222.7
    645880     22224.9
    645920     22225.3
    645960     22227.8
    646000     22228.7
    646040     22229.8
    646080     22231.8
    646120       22232
    646160     22233.3
    646200     22235.2
    646240     22235.7
    646280       22238
    646320     22238.8
    646360     22240.1
    646400     22241.4
    646440     22243.2
    646480     22245.3
    646520       22247
    646560     22247.6
    646600     22248.3
    646640     22250.3
    646680     22252.6
    646720     22252.9
    646760     22255.5
    646800     22256.4
    646840     22257.4
    646880     22259.4
    646920     22259.6
    646960     22260.9
    647000     22262.9
    647040     22263.3
    647080     22265.6
    647120     22266.5
    647160     22267.7
    647200       22269
    647240     22270.8
    647280     22272.9
    647320     22274.5
    647360     22275.2
    647400       22276
    647440       22278
    647480     22280.2
    647520     22280.6
    647560       22283
    647600     22283.9
    647640     22284.9
    647680     22286.9
    647720     22287.2
    647760     22288.4
    647800     22290.4
    647840     22290.8
    647880     22293.2
    647920       22294
    647960     22295.2
    648000     22296.6
    648040     22298.3
    648080     22300.5
    648120     22302.1
    648160     22302.7
    648200     22303.5
    648240     22305.5
    648280     22307.8
    648320     22308.1
    648360     22310.6
    648400     22311.5
    648440     22312.6
    648480     22314.5
    648520     22314.8
    648560       22316
    648600       22318
    648640     22318.5
    648680     22320.7
    648720     22321.5
    648760     22322.7
    648800     22324.1
    648840     22325.7
    648880       22328
    648920     22329.7
    648960     22330.2
    649000       22331
    649040       22333
    649080     22335.4
    649120     22335.7
    649160       22338
    649200       22339
    649240       22340
    649280       22342
    649320     22342.3
    649360     22343.5
    649400     22345.4
    649440     22345.9
    649480     22348.2
    649520     22349.1
    649560     22350.2
    649600     22351.6
    649640     22353.2
    649680     22355.5
    649720     22357.1
    649760     22357.7
    649800     22358.5
    649840     22360.5
    649880     22362.9
    649920     22363.1
    649960     22365.6
    650000     22366.5
    650040     22367.5
    650080     22369.5
    650120     22369.7
    650160       22371
    650200     22372.9
    650240     22373.4
    650280     22375.7
    650320     22376.5
    650360     22377.6
    650400     22379.1
    650440     22380.7
    650480     22382.9
    650520     22384.6
    650560     22385.1
    650600       22386
    650640       22388
    650680     22390.3
    650720     22390.6
    650760       22393
    650800     22393.9
    650840       22395
    650880       22397
    650920     22397.2
    650960     22398.4
    651000     22400.3
    651040     22400.8
    651080     22403.1
    651120     22403.9
    651160       22405
    651200     22406.5
    651240     22408.1
    651280     22410.4
    651320       22412
    651360     22412.5
    651400     22413.4
    651440     22415.4
    651480     22417.8
    651520     22418.1
    651560     22420.5
    651600     22421.4
    651640     22422.4
    651680     22424.4
    651720     22424.7
    651760     22425.9
    651800     22427.8
    651840     22428.3
    651880     22430.6
    651920     22431.4
    651960     22432.5
    652000       22434
    652040     22435.5
    652080     22437.8
    652120     22439.4
    652160     22439.9
    652200     22440.8
    652240     22442.8
    652280     22445.3
    652320     22445.5
    652360     22447.9
    652400     22448.8
    652440     22449.9
    652480     22451.8
    652520     22452.1
    652560     22453.4
    652600     22455.3
    652640     22455.7
    652680       22458
    652720     22458.8
    652760     22459.8
    652800     22461.4
    652840     22462.9
    652880     22465.3
    652920     22466.8
    652960     22467.4
    653000     22468.3
    653040     22470.2
    653080     22472.6
    653120     22472.9
    653160     22475.3
    653200     22476.3
    653240     22477.3
    653280     22479.3
    653320     22479.6
    653360     22480.9
    653400     22482.7
    653440     22483.2
    653480     22485.5
    653520     22486.2
    653560     22487.3
    653600     22488.9
    653640     22490.3
    653680     22492.6
    653720     22494.2
    653760     22494.7
    653800     22495.7
    653840     22497.7
    653880     22500.1
    653920     22500.3
    653960     22502.6
    654000     22503.5
    654040     22504.7
    654080     22506.6
    654120     22506.9
    654160     22508.2
    654200       22510
    654240     22510.5
    654280     22512.8
    654320     22513.6
    654360     22514.6
    654400     22516.2
    654440     22517.6
    654480     22519.9
    654520     22521.5
    654560     22522.1
    654600       22523
    654640       22525
    654680     22527.5
    654720     22527.7
    654760     22530.1
    654800     22530.9
    654840       22532
    654880       22534
    654920     22534.3
    654960     22535.6
    655000     22537.3
    655040     22537.9
    655080     22540.1
    655120     22540.9
    655160       22542
    655200     22543.6
    655240     22544.9
    655280     22547.2
    655320     22548.7
    655360     22549.3
    655400     22550.2
    655440     22552.3
    655480     22554.8
    655520       22555
    655560     22557.3
    655600     22558.2
    655640     22559.3
    655680     22561.3
    655720     22561.5
    655760     22562.9
    655800     22564.6
    655840     22565.1
    655880     22567.4
    655920     22568.2
    655960     22569.3
    656000     22570.8
    656040     22572.1
    656080     22574.4
    656120       22576
    656160     22576.5
    656200     22577.4
    656240     22579.5
    656280       22582
    656320     22582.2
    656360     22584.6
    656400     22585.4
    656440     22586.6
    656480     22588.5
    656520     22588.7
    656560       22590
    656600     22591.8
    656640     22592.3
    656680     22594.6
    656720     22595.4
    656760     22596.5
    656800     22598.1
    656840     22599.3
    656880     22601.6
    656920     22603.2
    656960     22603.8
    657000     22604.7
    657040     22606.6
    657080     22609.2
    657120     22609.4
    657160     22611.7
    657200     22612.5
    657240     22613.8
    657280     22615.7
    657320     22615.9
    657360     22617.3
    657400       22619
    657440     22619.4
    657480     22621.8
    657520     22622.6
    657560     22623.7
    657600     22625.3
    657640     22626.4
    657680     22628.8
    657720     22630.3
    657760     22630.9
    657800     22631.8
    657840     22633.8
    657880     22636.4
    657920     22636.5
    657960     22638.8
    658000     22639.7
    658040     22640.9
    658080     22642.8
    658120       22643
    658160     22644.4
    658200     22646.2
    658240     22646.6
    658280     22648.9
    658320     22649.7
    658360     22650.9
    658400     22652.5
    658440     22653.7
    658480       22656
    658520     22657.5
    658560     22658.1
    658600       22659
    658640     22661.1
    658680     22663.7
    658720     22663.7
    658760     22666.1
    658800     22666.9
    658840       22668
    658880       22670
    658920     22670.2
    658960     22671.6
    659000     22673.4
    659040     22673.8
    659080     22676.1
    659120     22676.9
    659160       22678
    659200     22679.7
    659240     22680.9
    659280     22683.3
    659320     22684.7
    659360     22685.3
    659400     22686.2
    659440     22688.3
    659480     22690.9
    659520       22691
    659560     22693.3
    659600     22694.1
    659640     22695.3
    659680     22697.3
    659720     22697.5
    659760       22699
    659800     22700.7
    659840     22701.1
    659880     22703.3
    659920     22704.3
    659960     22705.3
    660000     22706.9
    660040       22708
    660080     22710.5
    660120     22711.9
    660160     22712.4
    660200     22713.4
    660240     22715.6
    660280     22718.1
    660320     22718.3
    660360     22720.5
    660400     22721.3
    660440     22722.5
    660480     22724.4
    660520     22724.6
    660560     22726.2
    660600     22727.8
    660640     22728.3
    660680     22730.6
    660720     22731.5
    660760     22732.5
    660800     22734.1
    660840     22735.3
    660880     22737.7
    660920     22739.2
    660960     22739.7
    661000     22740.7
    661040     22742.8
    661080     22745.3
    661120     22745.5
    661160     22747.8
    661200     22748.6
    661240     22749.7
    661280     22751.6
    661320     22751.8
    661360     22753.3
    661400       22755
    661440     22755.5
    661480     22757.8
    661520     22758.7
    661560     22759.7
    661600     22761.3
    661640     22762.5
    661680       22765
    661720     22766.4
    661760     22766.9
    661800       22768
    661840       22770
    661880     22772.5
    661920     22772.7
    661960     22774.9
    662000     22775.8
    662040       22777
    662080     22778.8
    662120     22779.1
    662160     22780.6
    662200     22782.2
    662240     22782.8
    662280       22785
    662320       22786
    662360     22786.9
    662400     22788.5
    662440     22789.7
    662480     22792.2
    662520     22793.6
    662560     22794.2
    662600     22795.3
    662640     22797.2
    662680     22799.8
    662720       22800
    662760     22802.2
    662800     22803.1
    662840     22804.2
    662880     22806.1
    662920     22806.4
    662960     22807.9
    663000     22809.6
    663040     22810.1
    663080     22812.3
    663120     22813.3
    663160     22814.2
    663200     22815.8
    663240       22817
    663280     22819.5
    663320     22820.9
    663360     22821.4
    663400     22822.6
    663440     22824.5
    663480       22827
    663520     22827.2
    663560     22829.4
    663600     22830.3
    663640     22831.5
    663680     22833.4
    663720     22833.6
    663760     22835.1
    663800     22836.8
    663840     22837.3
    663880     22839.6
    663920     22840.5
    663960     22841.5
    664000     22842.9
    664040     22844.2
    664080     22846.7
    664120     22848.1
    664160     22848.6
    664200     22849.7
    664240     22851.6
    664280     22854.2
    664320     22854.4
    664360     22856.5
    664400     22857.4
    664440     22858.7
    664480     22860.5
    664520     22860.8
    664560     22862.2
    664600       22864
    664640     22864.6
    664680     22866.7
    664720     22867.7
    664760     22868.6
    664800     22870.1
    664840     22871.3
    664880     22873.9
    664920     22875.3
    664960     22875.8
    665000     22876.9
    665040     22878.8
    665080     22881.3
    665120     22881.6
    665160     22883.7
    665200     22884.6
    665240     22885.9
    665280     22887.8
    665320     22888.1
    665360     22889.4
    665400     22891.2
    665440     22891.8
    665480     22893.9
    665520     22894.9
    665560     22895.8
    665600     22897.4
    665640     22898.5
    665680     22901.1
    665720     22902.6
    665760     22902.9
    665800     22904.2
    665840     22906.1
    665880     22908.5
    665920     22908.8
    665960     22910.9
    666000     22911.8
    666040     22913.2
    666080       22915
    666120     22915.3
    666160     22916.7
    666200     22918.5
    666240     22919.1
    666280     22921.2
    666320     22922.1
    666360       22923
    666400     22924.5
    666440     22925.7
    666480     22928.4
    666520     22929.8
    666560     22930.2
    666600     22931.4
    666640     22933.3
    666680     22935.7
    666720       22936
    666760     22938.1
    666800       22939
    666840     22940.4
    666880     22942.2
    666920     22942.6
    666960     22943.9
    667000     22945.7
    667040     22946.3
    667080     22948.5
    667120     22949.3
    667160     22950.3
    667200     22951.8
    667240       22953
    667280     22955.8
    667320       22957
    667360     22957.5
    667400     22958.7
    667440     22960.7
    667480       22963
    667520     22963.3
    667560     22965.4
    667600     22966.3
    667640     22967.7
    667680     22969.6
    667720     22969.9
    667760     22971.2
    667800     22972.9
    667840     22973.6
    667880     22975.7
    667920     22976.6
    667960     22977.5
    668000     22979.1
    668040     22980.2
    668080     22983.1
    668120     22984.4
    668160     22984.9
    668200       22986
    668240       22988
    668280     22990.4
    668320     22990.7
    668360     22992.8
    668400     22993.7
    668440       22995
    668480     22996.9
    668520     22997.3
    668560     22998.5
    668600     23000.2
    668640     23000.9
    668680     23003.1
    668720       23004
    668760     23004.8
    668800     23006.4
    668840     23007.6
    668880     23010.4
    668920     23011.7
    668960     23012.3
    669000     23013.5
    669040     23015.4
    669080     23017.8
    669120     23018.1
    669160     23020.2
    669200     23021.1
    669240     23022.4
    669280     23024.3
    669320     23024.6
    669360     23025.8
    669400     23027.6
    669440     23028.3
    669480     23030.5
    669520     23031.4
    669560     23032.2
    669600     23033.8
    669640     23034.9
    669680     23037.7
    669720     23039.1
    669760     23039.6
    669800     23040.8
    669840     23042.7
    669880     23045.1
    669920     23045.4
    669960     23047.5
    670000     23048.5
    670040     23049.8
    670080     23051.6
    670120     23051.9
    670160     23053.1
    670200       23055
    670240     23055.6
    670280     23057.7
    670320     23058.7
    670360     23059.6
    670400     23061.2
    670440       23062
    670480     23064.9
    670520     23066.2
    670560     23066.8
    670600       23068
    670640       23070
    670680     23072.3
    670720     23072.6
    670760     23074.6
    670800     23075.6
    670840     23076.9
    670880     23078.7
    670920       23079
    670960     23080.3
    671000       23082
    671040     23082.7
    671080     23084.8
    671120     23085.7
    671160     23086.6
    671200     23088.2
    671240     23089.1
    671280       23092
    671320     23093.3
    671360     23093.8
    671400     23095.1
    671440       23097
    671480     23099.3
    671520     23099.7
    671560     23101.7
    671600     23102.6
    671640       23104
    671680     23105.6
    671720       23106
    671760     23107.3
    671800       23109
    671840     23109.7
    671880     23111.9
    671920     23112.7
    671960     23113.6
    672000     23115.2
    672040       23116
    672080       23119
    672120     23120.3
    672160     23120.8
    672200     23122.1
    672240       23124
    672280     23126.3
    672320     23126.7
    672360     23128.6
    672400     23129.5
    672440     23130.9
    672480     23132.4
    672520       23133
    672560     23134.3
    672600     23135.9
    672640     23136.6
    672680     23138.8
    672720     23139.7
    672760     23140.5
    672800     23142.1
    672840       23143
    672880       23146
    672920     23147.3
    672960     23147.8
    673000     23149.1
    673040     23150.9
    673080     23153.2
    673120     23153.6
    673160     23155.6
    673200     23156.5
    673240     23157.8
    673280     23159.5
    673320     23159.9
    673360     23161.2
    673400     23162.9
    673440     23163.5
    673480     23165.7
    673520     23166.6
    673560     23167.5
    673600     23169.1
    673640     23170.1
    673680       23173
    673720     23174.3
    673760     23174.7
    673800     23176.1
    673840     23177.9
    673880     23180.2
    673920     23180.6
    673960     23182.6
    674000     23183.5
    674040     23184.9
    674080     23186.5
    674120     23186.9
    674160     23188.2
    674200     23189.9
    674240     23190.6
    674280     23192.8
    674320     23193.6
    674360     23194.5
    674400     23196.1
    674440     23197.2
    674480       23200
    674520     23201.4
    674560     23201.8
    674600     23203.1
    674640       23205
    674680     23207.3
    674720     23207.7
    674760     23209.6
    674800     23210.5
    674840       23212
    674880     23213.6
    674920     23213.9
    674960     23215.3
    675000       23217
    675040     23217.6
    675080     23219.8
    675120     23220.7
    675160     23221.5
    675200     23223.2
    675240     23224.2
    675280     23227.1
    675320     23228.4
    675360     23228.8
    675400     23230.1
    675440       23232
    675480     23234.2
    675520     23234.7
    675560     23236.5
    675600     23237.5
    675640     23238.9
    675680     23240.5
    675720     23240.9
    675760     23242.2
    675800     23243.9
    675840     23244.5
    675880     23246.7
    675920     23247.5
    675960     23248.4
    676000     23250.2
    676040     23251.1
    676080       23254
    676120     23255.4
    676160     23255.7
    676200       23257
    676240       23259
    676280     23261.1
    676320     23261.6
    676360     23263.6
    676400     23264.4
    676440       23266
    676480     23267.4
    676520     23267.8
    676560     23269.1
    676600     23270.8
    676640     23271.5
    676680     23273.7
    676720     23274.5
    676760     23275.3
    676800     23277.1
    676840       23278
    676880     23280.8
    676920     23282.3
    676960     23282.5
    677000     23283.9
    677040     23285.8
    677080       23288
    677120     23288.6
    677160     23290.5
    677200     23291.3
    677240     23292.9
    677280     23294.4
    677320     23294.8
    677360       23296
    677400     23297.9
    677440     23298.4
    677480     23300.6
    677520     23301.5
    677560     23302.3
    677600       23304
    677640     23305.1
    677680     23307.9
    677720     23309.4
    677760     23309.6
    677800     23310.9
    677840     23312.8
    677880     23314.9
    677920     23315.6
    677960     23317.4
    678000     23318.3
    678040     23319.9
    678080     23321.3
    678120     23321.7
    678160     23322.9
    678200     23324.8
    678240     23325.3
    678280     23327.5
    678320     23328.3
    678360     23329.2
    678400     23330.9
    678440     23331.9
    678480     23334.7
    678520     23336.2
    678560     23336.5
    678600     23337.8
    678640     23339.6
    678680     23341.7
    678720     23342.4
    678760     23344.2
    678800     23345.1
    678840     23346.8
    678880     23348.1
    678920     23348.5
    678960     23349.8
    679000     23351.6
    679040     23352.1
    679080     23354.3
    679120     23355.2
    679160       23356
    679200     23357.7
    679240     23358.7
    679280     23361.5
    679320     23362.9
    679360     23363.3
    679400     23364.6
    679440     23366.5
    679480     23368.5
    679520     23369.2
    679560       23371
    679600     23371.9
    679640     23373.6
    679680     23374.9
    679720     23375.4
    679760     23376.6
    679800     23378.5
    679840     23379.1
    679880     23381.1
    679920     23381.9
    679960     23382.8
    680000     23384.5
    680040     23385.5
    680080     23388.3
    680120     23389.8
    680160     23390.1
    680200     23391.4
    680240     23393.3
    680280     23395.3
    680320       23396
    680360     23397.8
    680400     23398.7
    680440     23400.4
    680480     23401.7
    680520     23402.2
    680560     23403.4
    680600     23405.2
    680640     23405.8
    680680     23407.8
    680720     23408.6
    680760     23409.5
    680800     23411.2
    680840     23412.2
    680880       23415
    680920     23416.5
    680960     23416.7
    681000       23418
    681040     23419.9
    681080     23421.9
    681120     23422.6
    681160     23424.4
    681200     23425.4
    681240       23427
    681280     23428.3
    681320     23428.8
    681360       23430
    681400     23431.8
    681440     23432.4
    681480     23434.4
    681520     23435.2
    681560     23436.1
    681600     23437.9
    681640     23438.8
    681680     23441.7
    681720     23443.1
    681760     23443.4
    681800     23444.8
    681840     23446.7
    681880     23448.6
    681920     23449.3
    681960     23451.1
    682000     23452.1
    682040     23453.7
    682080     23455.1
    682120     23455.5
    682160     23456.8
    682200     23458.5
    682240     23459.1
    682280     23461.1
    682320     23461.8
    682360     23462.8
    682400     23464.6
    682440     23465.5
    682480     23468.3
    682520     23469.9
    682560     23470.1
    682600     23471.4
    682640     23473.3
    682680     23475.3
    682720       23476
    682760     23477.8
    682800     23478.8
    682840     23480.5
    682880     23481.7
    682920     23482.2
    682960     23483.5
    683000     23485.2
    683040     23485.7
    683080     23487.8
    683120     23488.6
    683160     23489.5
    683200     23491.2
    683240     23492.1
    683280     23494.8
    683320     23496.5
    683360     23496.6
    683400     23497.9
    683440       23500
    683480     23501.8
    683520     23502.6
    683560     23504.4
    683600     23505.3
    683640     23507.1
    683680     23508.4
    683720     23508.9
    683760     23510.1
    683800     23511.8
    683840     23512.3
    683880     23514.5
    683920     23515.2
    683960     23516.1
    684000     23517.8
    684040     23518.9
    684080     23521.5
    684120     23523.1
    684160     23523.3
    684200     23524.6
    684240     23526.7
    684280     23528.4
    684320     23529.3
    684360       23531
    684400       23532
    684440     23533.8
    684480     23535.1
    684520     23535.6
    684560     23536.7
    684600     23538.5
    684640       23539
    684680     23541.2
    684720     23541.9
    684760     23542.8
    684800     23544.6
    684840     23545.6
    684880     23548.1
    684920     23549.8
    684960       23550
    685000     23551.3
    685040     23553.4
    685080     23555.2
    685120       23556
    685160     23557.7
    685200     23558.7
    685240     23560.4
    685280     23561.7
    685320     23562.3
    685360     23563.5
    685400     23565.2
    685440     23565.7
    685480     23567.8
    685520     23568.6
    685560     23569.5
    685600     23571.3
    685640     23572.4
    685680     23574.9
    685720     23576.6
    685760     23576.8
    685800     23578.1
    685840     23580.3
    685880       23582
    685920     23582.9
    685960     23584.5
    686000     23585.4
    686040     23587.2
    686080     23588.5
    686120     23589.1
    686160     23590.2
    686200     23591.9
    686240     23592.4
    686280     23594.6
    686320     23595.3
    686360     23596.2
    686400       23598
    686440     23599.1
    686480     23601.6
    686520     23603.2
    686560     23603.4
    686600     23604.8
    686640     23606.9
    686680     23608.6
    686720     23609.5
    686760     23611.2
    686800     23612.1
    686840     23613.8
    686880       23615
    686920     23615.7
    686960     23616.8
    687000     23618.5
    687040     23618.9
    687080     23621.2
    687120     23621.9
    687160     23622.8
    687200     23624.4
    687240     23625.6
    687280       23628
    687320     23629.8
    687360       23630
    687400     23631.3
    687440     23633.5
    687480     23635.2
    687520     23636.1
    687560     23637.7
    687600     23638.5
    687640     23640.4
    687680     23641.6
    687720     23642.3
    687760     23643.4
    687800     23645.1
    687840     23645.4
    687880     23647.8
    687920     23648.5
    687960     23649.3
    688000       23651
    688040     23652.2
    688080     23654.6
    688120     23656.4
    688160     23656.6
    688200     23657.9
    688240     23660.1
    688280     23661.7
    688320     23662.7
    688360     23664.3
    688400     23665.1
    688440     23666.9
    688480     23668.2
    688520     23668.9
    688560     23669.9
    688600     23671.7
    688640       23672
    688680     23674.3
    688720       23675
    688760     23675.9
    688800     23677.5
    688840     23678.8
    688880     23681.1
    688920       23683
    688960     23683.2
    689000     23684.4
    689040     23686.7
    689080     23688.4
    689120     23689.2
    689160     23690.9
    689200     23691.8
    689240     23693.5
    689280     23694.8
    689320     23695.5
    689360     23696.5
    689400     23698.4
    689440     23698.6
    689480     23700.9
    689520     23701.7
    689560     23702.5
    689600     23704.1
    689640     23705.5
    689680     23707.8
    689720     23709.7
    689760     23709.9
    689800     23711.1
    689840     23713.3
    689880       23715
    689920     23715.9
    689960     23717.5
    690000     23718.5
    690040     23720.2
    690080     23721.5
    690120     23722.2
    690160     23723.2
    690200     23725.1
    690240     23725.3
    690280     23727.6
    690320     23728.3
    690360     23729.2
    690400     23730.7
    690440     23732.3
    690480     23734.5
    690520     23736.4
    690560     23736.5
    690600     23737.7
    690640       23740
    690680     23741.7
    690720     23742.6
    690760     23744.2
    690800     23745.1
    690840     23746.9
    690880     23748.1
    690920     23748.8
    690960     23749.7
    691000     23751.7
    691040     23751.9
    691080     23754.3
    691120     23754.9
    691160     23755.8
    691200     23757.3
    691240     23758.8
    691280       23761
    691320       23763
    691360       23763
    691400     23764.4
    691440     23766.5
    691480     23768.2
    691520     23769.2
    691560     23770.7
    691600     23771.6
    691640     23773.4
    691680     23774.6
    691720     23775.3
    691760     23776.3
    691800     23778.3
    691840     23778.5
    691880     23780.9
    691920     23781.4
    691960     23782.3
    692000     23783.9
    692040     23785.3
    692080     23787.6
    692120     23789.5
    692160     23789.5
    692200     23790.9
    692240       23793
    692280     23794.8
    692320     23795.8
    692360     23797.4
    692400     23798.2
    692440       23800
    692480     23801.2
    692520     23801.9
    692560     23802.9
    692600     23804.9
    692640     23805.1
    692680     23807.5
    692720     23807.9
    692760     23808.9
    692800     23810.5
    692840       23812
    692880     23814.2
    692920     23816.1
    692960     23816.1
    693000     23817.5
    693040     23819.6
    693080     23821.4
    693120     23822.4
    693160       23824
    693200     23824.9
    693240     23826.7
    693280     23827.9
    693320     23828.5
    693360     23829.6
    693400     23831.5
    693440     23831.7
    693480     23834.1
    693520     23834.6
    693560     23835.6
    693600     23837.2
    693640     23838.6
    693680     23840.8
    693720     23842.9
    693760     23842.7
    693800     23844.1
    693840     23846.3
    693880       23848
[truncated: 176,020 more chars]
